# Supplementary material for: Refinement of X-ray and electron diffraction crystal structures using analytical Fourier transforms of Slater-type atomic wavefunctions in Olex2
Source: J Appl Crystallogr. 2024 Feb 1;57(Pt 1):161–74. doi: 10.1107/S1600576723010981 (PMC10840308; doi:10.1107/S1600576723010981)
Supplement: Supplementary file 1 [file j-57-00161-sup1.zip]

Archive with 8 entries (8 files):
- cifs/Co110_SFAC.cif
- cifs/Co110_Thakkar.cif
- cifs/os_SFAC.cif
- cifs/os_Thakkar.cif
- cifs/timmy_SFAC.cif
- cifs/timmy_Thakkar.cif
- cifs/ZP2_SFAC.cif
- cifs/ZP2_Thakkar.cif
