# Supplementary material for: Refinement of X-ray and electron diffraction crystal structures using analytical Fourier transforms of Slater-type atomic wavefunctions in Olex2
Source: J Appl Crystallogr. 2024 Feb 1;57(Pt 1):161–74. doi: 10.1107/S1600576723010981 (PMC10840308; doi:10.1107/S1600576723010981)
Supplement: Supplementary file 1 [file j-57-00161-sup1.zip › cifs/Co110_SFAC.cif]

data_Co110
_audit_creation_date               2023-01-23
_audit_creation_method
;
Olex2 1.5-dev
(compiled Jan 23 2023 09:41:20, GUI svn.r6410)
;
_audit_contact_author_address      ?
_audit_contact_author_email        ?
_audit_contact_author_name         ''
_audit_contact_author_phone        ?
_publ_contact_author_id_orcid      ?
_publ_section_references
;
Bourhis, L.J., Dolomanov, O.V., Gildea, R.J., Howard, J.A.K., Puschmann, H.
 (2015). Acta Cryst. A71, 59-75.

Dolomanov, O.V., Bourhis, L.J., Gildea, R.J, Howard, J.A.K. & Puschmann, H.
 (2009), J. Appl. Cryst. 42, 339-341.
;
_chemical_formula_moiety           'C16 H16 Co F6 N4 O4 S2'
_chemical_formula_sum              'C16 H16 Co F6 N4 O4 S2'
_chemical_formula_weight           565.386
loop_
  _atom_type_symbol
  _atom_type_scat_dispersion_real
  _atom_type_scat_dispersion_imag
  _atom_type_scat_Cromer_Mann_a1
  _atom_type_scat_Cromer_Mann_a2
  _atom_type_scat_Cromer_Mann_a3
  _atom_type_scat_Cromer_Mann_a4
  _atom_type_scat_Cromer_Mann_b1
  _atom_type_scat_Cromer_Mann_b2
  _atom_type_scat_Cromer_Mann_b3
  _atom_type_scat_Cromer_Mann_b4
  _atom_type_scat_Cromer_Mann_c
  _atom_type_scat_source
  _atom_type_scat_dispersion_source
 C 0.00347 0.00161 2.31000 1.02000 1.58860 0.86500 20.84390 10.20750 0.56870
 51.65120 0.21560 'International Tables Volume C Table 6.1.1.4 (pp. 500-502)'
 'Henke, Gullikson and Davis, At. Data and Nucl. Data Tables, 1993, 54, 2'
 Co 0.35655 0.96576 12.28410 7.34090 4.00340 2.34880 4.27910 0.27840 13.53590
 71.16920 1.01180 'International Tables Volume C Table 6.1.1.4 (pp. 500-502)'
 'Henke, Gullikson and Davis, At. Data and Nucl. Data Tables, 1993, 54, 2'
 F 0.01794 0.01033 3.53920 2.64120 1.51700 1.02430 10.28250 4.29440 0.26150
 26.14760 0.27760 'International Tables Volume C Table 6.1.1.4 (pp. 500-502)'
 'Henke, Gullikson and Davis, At. Data and Nucl. Data Tables, 1993, 54, 2'
 H 0.00000 0.00000 0.49300 0.32291 0.14019 0.04081 10.51090 26.12570 3.14236
 57.79970 0.00304 'International Tables Volume C Table 6.1.1.4 (pp. 500-502)'
 'Henke, Gullikson and Davis, At. Data and Nucl. Data Tables, 1993, 54, 2'
 N 0.00653 0.00323 12.21260 3.13220 2.01250 1.16630 0.00570 9.89330 28.99750
 0.58260 -11.52900 'International Tables Volume C Table 6.1.1.4 (pp. 500-502)'
 'Henke, Gullikson and Davis, At. Data and Nucl. Data Tables, 1993, 54, 2'
 O 0.01158 0.00611 3.04850 2.28680 1.54630 0.86700 13.27710 5.70110 0.32390
 32.90890 0.25080 'International Tables Volume C Table 6.1.1.4 (pp. 500-502)'
 'Henke, Gullikson and Davis, At. Data and Nucl. Data Tables, 1993, 54, 2'
 S 0.12424 0.12443 6.90530 5.20340 1.43790 1.58630 1.46790 22.21510 0.25360
 56.17200 0.86690 'International Tables Volume C Table 6.1.1.4 (pp. 500-502)'
 'Henke, Gullikson and Davis, At. Data and Nucl. Data Tables, 1993, 54, 2'

_space_group_crystal_system        'triclinic'
_space_group_IT_number             2
_space_group_name_H-M_alt          'P -1'
_space_group_name_Hall             '-P 1'
loop_
  _space_group_symop_id
  _space_group_symop_operation_xyz
 1 x,y,z
 2 -x,-y,-z

_symmetry_Int_Tables_number        2
_cell_length_a                     7.9999(2)
_cell_length_b                     9.3718(3)
_cell_length_c                     14.7362(5)
_cell_angle_alpha                  82.625(1)
_cell_angle_beta                   81.527(1)
_cell_angle_gamma                  81.726(1)
_cell_volume                       1074.89(6)
_cell_formula_units_Z              2
_exptl_absorpt_coefficient_mu      1.077
_exptl_crystal_density_diffrn      1.747
_exptl_crystal_F_000               571.716
_diffrn_reflns_av_R_equivalents    0.0290
_diffrn_reflns_av_unetI/netI       0.0369
_diffrn_reflns_Laue_measured_fraction_full  0.9985
_diffrn_reflns_Laue_measured_fraction_max  0.9947
_diffrn_reflns_limit_h_max         10
_diffrn_reflns_limit_h_min         -9
_diffrn_reflns_limit_k_max         12
_diffrn_reflns_limit_k_min         -12
_diffrn_reflns_limit_l_max         19
_diffrn_reflns_limit_l_min         -19
_diffrn_reflns_number              11963
_diffrn_reflns_point_group_measured_fraction_full  0.9985
_diffrn_reflns_point_group_measured_fraction_max  0.9947
_diffrn_reflns_theta_full          25.2417
_diffrn_reflns_theta_max           27.48
_diffrn_reflns_theta_min           1.41
_diffrn_measured_fraction_theta_full  0.9985
_diffrn_measured_fraction_theta_max  0.9947
_diffrn_radiation_type             'Mo K\a'
_diffrn_radiation_wavelength       0.71073
_reflns_Friedel_coverage           0.0
_reflns_limit_h_max                10
_reflns_limit_h_min                -10
_reflns_limit_k_max                12
_reflns_limit_k_min                -11
_reflns_limit_l_max                19
_reflns_limit_l_min                0
_reflns_number_gt                  4121
_reflns_number_total               4897
_reflns_threshold_expression       I>=2u(I)
_computing_molecular_graphics      'Olex2 1.5-dev (Dolomanov et al., 2009)'
_computing_publication_material    'Olex2 1.5-dev (Dolomanov et al., 2009)'
_computing_structure_refinement    'olex2.refine 1.5-dev (Bourhis et al., 2015)'
_refine_diff_density_max           0.5530
_refine_diff_density_min           -0.3695
_refine_diff_density_rms           0.0903
_refine_ls_d_res_high              0.7701
_refine_ls_d_res_low               14.4877
_refine_ls_goodness_of_fit_ref     1.0437
_refine_ls_hydrogen_treatment      constr
_refine_ls_matrix_type             full
_refine_ls_number_constraints      26
_refine_ls_number_parameters       310
_refine_ls_number_reflns           4897
_refine_ls_number_restraints       0
_refine_ls_R_factor_all            0.0410
_refine_ls_R_factor_gt             0.0312
_refine_ls_restrained_S_all        1.0437
_refine_ls_shift/su_max            0.0002
_refine_ls_shift/su_mean           0.0000
_refine_ls_structure_factor_coef   Fsqd
_refine_ls_weighting_details      
 'w=1/[\s^2^(Fo^2^)+(0.0391P)^2^+0.5783P] where P=(Fo^2^+2Fc^2^)/3'
_refine_ls_weighting_scheme        calc
_refine_ls_wR_factor_gt            0.0777
_refine_ls_wR_factor_ref           0.0830
_olex2_refinement_description
;
1. Fixed Uiso
 At 1.2 times of:
  All C(H) groups, All C(H,H) groups
 At 1.5 times of:
  All C(H,H,H) groups
2.a Secondary CH2 refined with riding coordinates and stretchable bonds:
 C22(H22a,H22b), C12(H12a,H12b)
2.b Aromatic/amide H refined with riding coordinates and stretchable bonds:
 C24(H24), C25(H25), C26(H26), C14(H14), C15(H15), C16(H16)
2.c Idealised Me refined as rotating group with stretchable bonds:
 C28(H28a,H28b,H28c), C18(H18a,H18b,H18c)
;
loop_
  _atom_site_label
  _atom_site_type_symbol
  _atom_site_fract_x
  _atom_site_fract_y
  _atom_site_fract_z
  _atom_site_U_iso_or_equiv
  _atom_site_adp_type
  _atom_site_occupancy
  _atom_site_refinement_flags_posn
 Co Co 0.09892(3) 0.20544(3) 0.244645(18) 0.01559(8) Uani 1.000000 .
 S21 S 0.46587(6) 0.03684(5) 0.19103(3) 0.01758(12) Uani 1.000000 .
 F21 F 0.4124(2) -0.19766(16) 0.12419(10) 0.0394(4) Uani 1.000000 .
 F22 F 0.59649(17) -0.23719(15) 0.22086(12) 0.0394(4) Uani 1.000000 .
 F23 F 0.32914(17) -0.19334(15) 0.26977(10) 0.0324(3) Uani 1.000000 .
 O21 O 0.60666(19) 0.05365(16) 0.11929(11) 0.0239(3) Uani 1.000000 .
 O22 O 0.4814(2) 0.06054(17) 0.28342(10) 0.0255(3) Uani 1.000000 .
 N21 N 0.2907(2) 0.1121(2) 0.16349(11) 0.0208(4) Uani 1.000000 .
 N22 N 0.0016(2) 0.26830(18) 0.12326(11) 0.0176(3) Uani 1.000000 .
 C21 C 0.4504(3) -0.1584(2) 0.20232(16) 0.0243(5) Uani 1.000000 .
 C22 C 0.2719(3) 0.1328(3) 0.06435(15) 0.0351(6) Uani 1.000000 .
 H22a H 0.3617(19) 0.1801(10) 0.0311(7) 0.0421(7) Uiso 1.000000 GR
 H22b H 0.2775(4) 0.0419(19) 0.0426(5) 0.0421(7) Uiso 1.000000 GR
 C23 C 0.1040(3) 0.2218(2) 0.04888(14) 0.0219(4) Uani 1.000000 .
 C24 C 0.0587(3) 0.2525(3) -0.03935(16) 0.0296(5) Uani 1.000000 .
 H24 H 0.129(2) 0.2192(11) -0.0879(15) 0.0355(6) Uiso 1.000000 GR
 C25 C -0.0957(3) 0.3353(3) -0.05167(17) 0.0312(5) Uani 1.000000 .
 H25 H -0.1282(11) 0.3581(8) -0.1102(19) 0.0374(6) Uiso 1.000000 GR
 C26 C -0.2009(3) 0.3835(3) 0.02446(17) 0.0298(5) Uani 1.000000 .
 H26 H -0.303(3) 0.4380(17) 0.0173(3) 0.0358(6) Uiso 1.000000 GR
 C27 C -0.1512(3) 0.3488(2) 0.11168(15) 0.0226(4) Uani 1.000000 .
 C28 C -0.2603(3) 0.3942(3) 0.19726(17) 0.0337(6) Uani 1.000000 .
 H28a H -0.286(2) 0.3096(14) 0.2382(9) 0.0505(8) Uiso 1.000000 GR
 H28b H -0.2006(14) 0.4525(19) 0.2274(8) 0.0505(8) Uiso 1.000000 GR
 H28c H -0.364(2) 0.4497(19) 0.1811(3) 0.0505(8) Uiso 1.000000 GR
 S11 S 0.19328(7) 0.47444(5) 0.32335(3) 0.01825(12) Uani 1.000000 .
 F11 F 0.30005(18) 0.41637(15) 0.48616(9) 0.0303(3) Uani 1.000000 .
 F12 F 0.4574(2) 0.54591(16) 0.38626(11) 0.0401(4) Uani 1.000000 .
 F13 F 0.46954(17) 0.31706(15) 0.37815(9) 0.0306(3) Uani 1.000000 .
 O11 O 0.0909(2) 0.59904(16) 0.35914(11) 0.0255(3) Uani 1.000000 .
 O12 O 0.2830(2) 0.48771(16) 0.23125(10) 0.0232(3) Uani 1.000000 .
 N11 N 0.1020(2) 0.33481(18) 0.33928(11) 0.0181(4) Uani 1.000000 .
 N12 N -0.0598(2) 0.10747(18) 0.34685(11) 0.0176(3) Uani 1.000000 .
 C11 C 0.3651(3) 0.4362(2) 0.39719(15) 0.0228(4) Uani 1.000000 .
 C12 C -0.0282(3) 0.3183(2) 0.42092(14) 0.0222(4) Uani 1.000000 .
 H12a H 0.0222(9) 0.3189(2) 0.4763(10) 0.0267(5) Uiso 1.000000 GR
 H12b H -0.1183(17) 0.3982(15) 0.41798(15) 0.0267(5) Uiso 1.000000 GR
 C13 C -0.0994(3) 0.1779(2) 0.42322(14) 0.0197(4) Uani 1.000000 .
 C14 C -0.2040(3) 0.1251(3) 0.50027(15) 0.0246(5) Uani 1.000000 .
 H14 H -0.2293(8) 0.1747(15) 0.5520(15) 0.0295(6) Uiso 1.000000 GR
 C15 C -0.2696(3) -0.0027(3) 0.49831(16) 0.0290(5) Uani 1.000000 .
 H15 H -0.337(2) -0.0388(12) 0.5472(16) 0.0348(6) Uiso 1.000000 GR
 C16 C -0.2295(3) -0.0749(3) 0.41966(16) 0.0275(5) Uani 1.000000 .
 H16 H -0.2752(13) -0.166(3) 0.41751(17) 0.0331(6) Uiso 1.000000 GR
 C17 C -0.1249(3) -0.0182(2) 0.34442(15) 0.0214(4) Uani 1.000000 .
 C18 C -0.0797(3) -0.0875(2) 0.25616(16) 0.0251(5) Uani 1.000000 .
 H18a H -0.1431(18) -0.0325(13) 0.2094(8) 0.0376(7) Uiso 1.000000 GR
 H18b H 0.0410(18) -0.0889(16) 0.2358(7) 0.0376(7) Uiso 1.000000 GR
 H18c H -0.1079(19) -0.1857(16) 0.2665(3) 0.0376(7) Uiso 1.000000 GR

loop_
  _atom_site_aniso_label
  _atom_site_aniso_U_11
  _atom_site_aniso_U_22
  _atom_site_aniso_U_33
  _atom_site_aniso_U_12
  _atom_site_aniso_U_13
  _atom_site_aniso_U_23
 Co 0.01565(15) 0.01883(15) 0.01151(14) 0.00174(10) -0.00035(10) -0.00482(10)
 S21 0.0158(2) 0.0201(2) 0.0163(2) 0.00194(19) -0.00118(18) -0.00577(19)
 F21 0.0505(10) 0.0357(8) 0.0367(8) -0.0162(7) 0.0012(7) -0.0172(7)
 F22 0.0213(7) 0.0233(7) 0.0693(11) 0.0058(6) -0.0014(7) -0.0039(7)
 F23 0.0255(7) 0.0306(7) 0.0358(8) -0.0037(6) 0.0063(6) 0.0041(6)
 O21 0.0178(8) 0.0265(8) 0.0258(8) -0.0009(6) 0.0015(6) -0.0046(6)
 O22 0.0260(8) 0.0306(8) 0.0199(8) 0.0060(7) -0.0072(6) -0.0088(6)
 N21 0.0191(9) 0.0286(10) 0.0127(8) 0.0063(7) -0.0008(7) -0.0066(7)
 N22 0.0174(9) 0.0199(8) 0.0152(8) 0.0001(7) -0.0030(7) -0.0029(7)
 C21 0.0188(11) 0.0241(11) 0.0282(11) 0.0001(8) 0.0013(9) -0.0047(9)
 C22 0.0297(13) 0.0580(17) 0.0130(10) 0.0159(12) -0.0038(9) -0.0095(10)
 C23 0.0222(11) 0.0274(11) 0.0161(10) -0.0005(9) -0.0030(8) -0.0041(8)
 C24 0.0333(13) 0.0396(14) 0.0154(10) -0.0020(11) -0.0031(9) -0.0043(10)
 C25 0.0357(14) 0.0379(13) 0.0218(11) -0.0079(11) -0.0138(10) 0.0055(10)
 C26 0.0258(12) 0.0294(12) 0.0342(13) 0.0007(10) -0.0140(10) 0.0034(10)
 C27 0.0200(11) 0.0214(10) 0.0257(11) -0.0014(8) -0.0046(9) 0.0002(9)
 C28 0.0244(12) 0.0390(14) 0.0327(13) 0.0134(10) -0.0029(10) -0.0060(11)
 S11 0.0212(3) 0.0181(2) 0.0154(2) 0.00041(19) -0.00391(19) -0.00332(19)
 F11 0.0364(8) 0.0364(8) 0.0179(6) 0.0037(6) -0.0079(6) -0.0065(5)
 F12 0.0469(9) 0.0349(8) 0.0459(9) -0.0188(7) -0.0256(7) 0.0050(7)
 F13 0.0259(7) 0.0340(7) 0.0306(7) 0.0079(6) -0.0068(6) -0.0081(6)
 O11 0.0306(9) 0.0185(8) 0.0263(8) 0.0035(6) -0.0047(7) -0.0047(6)
 O12 0.0256(8) 0.0264(8) 0.0170(7) -0.0031(6) -0.0024(6) -0.0005(6)
 N11 0.0193(9) 0.0209(9) 0.0136(8) -0.0012(7) 0.0005(7) -0.0056(7)
 N12 0.0163(9) 0.0202(8) 0.0157(8) 0.0008(7) -0.0032(7) -0.0019(7)
 C11 0.0262(11) 0.0224(11) 0.0206(10) -0.0020(9) -0.0062(9) -0.0031(8)
 C12 0.0228(11) 0.0254(11) 0.0172(10) 0.0002(9) 0.0037(8) -0.0085(8)
 C13 0.0159(10) 0.0251(11) 0.0169(10) 0.0020(8) -0.0023(8) -0.0033(8)
 C14 0.0204(11) 0.0353(12) 0.0154(10) 0.0024(9) -0.0011(8) -0.0007(9)
 C15 0.0194(11) 0.0419(14) 0.0226(11) -0.0055(10) -0.0024(9) 0.0094(10)
 C16 0.0235(12) 0.0307(12) 0.0292(12) -0.0077(9) -0.0106(9) 0.0070(10)
 C17 0.0170(10) 0.0238(11) 0.0239(11) -0.0007(8) -0.0093(8) 0.0013(9)
 C18 0.0246(12) 0.0234(11) 0.0296(12) -0.0024(9) -0.0099(9) -0.0053(9)

loop_
  _geom_bond_atom_site_label_1
  _geom_bond_atom_site_label_2
  _geom_bond_distance
  _geom_bond_site_symmetry_2
  _geom_bond_publ_flag
 Co N21 1.9722(16) . ?
 Co N22 2.0398(17) . ?
 Co N11 1.9668(16) . ?
 Co N12 2.0347(17) . ?
 S21 O21 1.4382(15) . ?
 S21 O22 1.4331(15) . ?
 S21 N21 1.5610(18) . ?
 S21 C21 1.836(2) . ?
 F21 C21 1.341(3) . ?
 F22 C21 1.334(3) . ?
 F23 C21 1.327(3) . ?
 N21 C22 1.476(3) . ?
 N22 C23 1.348(3) . ?
 N22 C27 1.362(3) . ?
 C22 H22a 0.941(19) . ?
 C22 H22b 0.941(19) . ?
 C22 C23 1.507(3) . ?
 C23 C24 1.385(3) . ?
 C24 H24 0.90(3) . ?
 C24 C25 1.384(3) . ?
 C25 H25 0.93(3) . ?
 C25 C26 1.383(4) . ?
 C26 H26 0.91(3) . ?
 C26 C27 1.386(3) . ?
 C27 C28 1.497(3) . ?
 C28 H28a 0.961(16) . ?
 C28 H28b 0.961(16) . ?
 C28 H28c 0.961(16) . ?
 S11 O11 1.4381(15) . ?
 S11 O12 1.4382(15) . ?
 S11 N11 1.5643(18) . ?
 S11 C11 1.844(2) . ?
 F11 C11 1.337(2) . ?
 F12 C11 1.330(3) . ?
 F13 C11 1.329(2) . ?
 N11 C12 1.478(2) . ?
 N12 C13 1.352(3) . ?
 N12 C17 1.361(3) . ?
 C12 H12a 0.963(17) . ?
 C12 H12b 0.963(17) . ?
 C12 C13 1.502(3) . ?
 C13 C14 1.389(3) . ?
 C14 H14 0.93(3) . ?
 C14 C15 1.380(3) . ?
 C15 H15 0.90(3) . ?
 C15 C16 1.390(3) . ?
 C16 H16 0.98(3) . ?
 C16 C17 1.384(3) . ?
 C17 C18 1.502(3) . ?
 C18 H18a 0.966(14) . ?
 C18 H18b 0.966(14) . ?
 C18 H18c 0.966(14) . ?

loop_
  _geom_angle_atom_site_label_1
  _geom_angle_atom_site_label_2
  _geom_angle_atom_site_label_3
  _geom_angle
  _geom_angle_site_symmetry_1
  _geom_angle_site_symmetry_3
  _geom_angle_publ_flag
 N22 Co N21 82.85(7) . . ?
 N11 Co N21 129.33(7) . . ?
 N11 Co N22 124.50(7) . . ?
 N12 Co N21 127.67(7) . . ?
 N12 Co N22 115.16(7) . . ?
 N12 Co N11 82.16(7) . . ?
 O22 S21 O21 119.73(10) . . ?
 N21 S21 O21 113.89(9) . . ?
 N21 S21 O22 110.37(9) . . ?
 C21 S21 O21 103.23(9) . . ?
 C21 S21 O22 102.48(10) . . ?
 C21 S21 N21 105.06(10) . . ?
 S21 N21 Co 127.10(10) . . ?
 C22 N21 Co 115.22(14) . . ?
 C22 N21 S21 117.22(14) . . ?
 C23 N22 Co 113.83(14) . . ?
 C27 N22 Co 126.92(14) . . ?
 C27 N22 C23 119.25(18) . . ?
 F21 C21 S21 111.00(16) . . ?
 F22 C21 S21 111.58(15) . . ?
 F22 C21 F21 107.62(18) . . ?
 F23 C21 S21 110.78(15) . . ?
 F23 C21 F21 107.74(18) . . ?
 F23 C21 F22 107.96(19) . . ?
 H22a C22 N21 109.59(14) . . ?
 H22b C22 N21 109.59(13) . . ?
 H22b C22 H22a 108.1 . . ?
 C23 C22 N21 110.32(17) . . ?
 C23 C22 H22a 109.59(14) . . ?
 C23 C22 H22b 109.59(14) . . ?
 C22 C23 N22 117.78(18) . . ?
 C24 C23 N22 122.2(2) . . ?
 C24 C23 C22 120.06(19) . . ?
 H24 C24 C23 120.57(14) . . ?
 C25 C24 C23 118.9(2) . . ?
 C25 C24 H24 120.57(14) . . ?
 H25 C25 C24 120.43(14) . . ?
 C26 C25 C24 119.1(2) . . ?
 C26 C25 H25 120.43(14) . . ?
 H26 C26 C25 120.00(14) . . ?
 C27 C26 C25 120.0(2) . . ?
 C27 C26 H26 120.00(14) . . ?
 C26 C27 N22 120.6(2) . . ?
 C28 C27 N22 116.54(19) . . ?
 C28 C27 C26 122.9(2) . . ?
 H28a C28 C27 109.5 . . ?
 H28b C28 C27 109.5 . . ?
 H28b C28 H28a 109.5 . . ?
 H28c C28 C27 109.5 . . ?
 H28c C28 H28a 109.5 . . ?
 H28c C28 H28b 109.5 . . ?
 O12 S11 O11 119.81(9) . . ?
 N11 S11 O11 113.94(9) . . ?
 N11 S11 O12 109.52(9) . . ?
 C11 S11 O11 102.71(10) . . ?
 C11 S11 O12 103.66(10) . . ?
 C11 S11 N11 105.36(10) . . ?
 S11 N11 Co 124.80(10) . . ?
 C12 N11 Co 115.09(13) . . ?
 C12 N11 S11 118.00(13) . . ?
 C13 N12 Co 114.19(14) . . ?
 C17 N12 Co 126.32(14) . . ?
 C17 N12 C13 119.49(18) . . ?
 F11 C11 S11 110.48(15) . . ?
 F12 C11 S11 110.85(15) . . ?
 F12 C11 F11 108.06(17) . . ?
 F13 C11 S11 111.88(14) . . ?
 F13 C11 F11 107.43(17) . . ?
 F13 C11 F12 107.98(19) . . ?
 H12a C12 N11 109.80(11) . . ?
 H12b C12 N11 109.80(11) . . ?
 H12b C12 H12a 108.2 . . ?
 C13 C12 N11 109.39(16) . . ?
 C13 C12 H12a 109.80(12) . . ?
 C13 C12 H12b 109.80(11) . . ?
 C12 C13 N12 117.16(18) . . ?
 C14 C13 N12 121.9(2) . . ?
 C14 C13 C12 120.92(19) . . ?
 H14 C14 C13 120.60(13) . . ?
 C15 C14 C13 118.8(2) . . ?
 C15 C14 H14 120.60(13) . . ?
 H15 C15 C14 120.33(13) . . ?
 C16 C15 C14 119.3(2) . . ?
 C16 C15 H15 120.33(14) . . ?
 H16 C16 C15 120.05(14) . . ?
 C17 C16 C15 119.9(2) . . ?
 C17 C16 H16 120.05(14) . . ?
 C16 C17 N12 120.6(2) . . ?
 C18 C17 N12 116.37(18) . . ?
 C18 C17 C16 123.1(2) . . ?
 H18a C18 C17 109.5 . . ?
 H18b C18 C17 109.5 . . ?
 H18b C18 H18a 109.5 . . ?
 H18c C18 C17 109.5 . . ?
 H18c C18 H18a 109.5 . . ?
 H18c C18 H18b 109.5 . . ?

loop_
  _geom_torsion_atom_site_label_1
  _geom_torsion_atom_site_label_2
  _geom_torsion_atom_site_label_3
  _geom_torsion_atom_site_label_4
  _geom_torsion
  _geom_torsion_site_symmetry_1
  _geom_torsion_site_symmetry_2
  _geom_torsion_site_symmetry_3
  _geom_torsion_site_symmetry_4
  _geom_torsion_publ_flag
 Co N21 S21 O21 -145.83(12) . . . . ?
 Co N21 S21 O22 -7.85(16) . . . . ?
 Co N21 S21 C21 101.94(14) . . . . ?
 Co N21 C22 C23 -0.68(15) . . . . ?
 Co N22 C23 C22 -0.18(18) . . . . ?
 Co N22 C23 C24 179.31(16) . . . . ?
 Co N22 C27 C26 179.98(18) . . . . ?
 Co N22 C27 C28 -0.93(19) . . . . ?
 Co N11 S11 O11 133.54(11) . . . . ?
 Co N11 S11 O12 -3.72(14) . . . . ?
 Co N11 S11 C11 -114.65(12) . . . . ?
 Co N11 C12 C13 15.71(14) . . . . ?
 Co N12 C13 C12 2.24(15) . . . . ?
 Co N12 C13 C14 -178.93(14) . . . . ?
 Co N12 C17 C16 178.82(17) . . . . ?
 Co N12 C17 C18 -2.44(17) . . . . ?
 S21 N21 C22 C23 -173.40(19) . . . . ?
 N21 C22 C23 N22 0.6(3) . . . . ?
 N21 C22 C23 C24 -178.9(2) . . . . ?
 N22 C23 C24 C25 0.9(3) . . . . ?
 N22 C27 C26 C25 0.6(3) . . . . ?
 C22 C23 C24 C25 -179.6(2) . . . . ?
 C23 C24 C25 C26 -0.7(3) . . . . ?
 C24 C25 C26 C27 -0.0(3) . . . . ?
 C25 C26 C27 C28 -178.5(2) . . . . ?
 S11 N11 C12 C13 -179.98(16) . . . . ?
 N11 C12 C13 N12 -11.4(2) . . . . ?
 N11 C12 C13 C14 169.72(17) . . . . ?
 N12 C13 C14 C15 -0.3(2) . . . . ?
 N12 C17 C16 C15 0.4(2) . . . . ?
 C12 C13 C14 C15 178.5(2) . . . . ?
 C13 C14 C15 C16 -0.0(2) . . . . ?
 C14 C15 C16 C17 -0.0(3) . . . . ?
 C15 C16 C17 C18 -178.3(2) . . . . ?

loop_
  _diffrn_refln_index_h
  _diffrn_refln_index_k
  _diffrn_refln_index_l
  _diffrn_refln_intensity_net
  _diffrn_refln_intensity_u
 1 0 0 143.21 4.31
 1 0 0 137.41 4.74
 -1 0 0 142.56 4.58
 -2 0 0 255.1 8.06
 2 0 0 246.49 8.37
 2 0 0 244.99 7.47
 3 0 0 238.38 8.7
 3 0 0 250.3 7.68
 -3 0 0 264.08 8.34
 4 0 0 34.49 1.97
 -4 0 0 41.37 2.34
 4 0 0 35.29 2.63
 -5 0 0 584.63 18.41
 5 0 0 559.94 16.91
 5 0 0 565.73 19.1
 -6 0 0 217.24 7.99
 6 0 0 211.97 7.15
 6 0 0 213.28 8.52
 7 0 0 23.4 2.86
 8 0 0 -0.23 1.98
 9 0 0 35.68 3.83
 10 0 0 106.55 6.72
 10 -1 0 32.12 4.2
 9 -1 0 1.07 2.12
 8 -1 0 8.11 2.22
 7 -1 0 86.36 4.89
 -7 1 0 90.38 4.64
 6 -1 0 348.77 12.73
 -6 1 0 351.53 12.22
 5 -1 0 22.94 2.53
 5 -1 0 21.78 1.84
 -5 1 0 23.3 2.47
 4 -1 0 73.46 3
 -4 1 0 80.57 3.84
 4 -1 0 83.69 3.86
 -3 1 0 158.95 5.64
 3 -1 0 142.95 4.82
 3 -1 0 154.17 5.72
 -1 1 0 13.73 1.05
 0 1 0 166.61 5.08
 0 -1 0 164.97 5.41
 0 -1 0 152.61 5.09
 0 1 0 148.17 4.79
 -1 -1 0 562.18 17.42
 1 1 0 576.06 16.41
 -1 -1 0 550.51 17.75
 -2 -1 0 51.61 2.61
 -2 -1 0 54.95 2.12
 2 1 0 54.92 2.42
 3 1 0 241.44 7.44
 -3 -1 0 232.76 7.68
 3 1 0 232.57 8.32
 4 1 0 116.01 4.39
 4 1 0 120.87 5.06
 -4 -1 0 122.86 4.4
 -5 -1 0 193.4 6.61
 5 1 0 175.57 7.21
 5 1 0 177.67 6.28
 6 1 0 10.85 1.95
 6 1 0 7.43 1.45
 -6 -1 0 10.66 1.65
 7 1 0 79.61 4.73
 8 1 0 166.91 7.92
 9 1 0 26.95 3.58
 10 1 0 4.8 2.58
 9 -2 0 25.16 3.43
 8 -2 0 47.01 4.13
 -8 2 0 52.82 4.05
 7 -2 0 54.35 3.87
 -7 2 0 50.3 3.62
 -6 2 0 3.72 1.52
 6 -2 0 3.21 1.45
 -5 2 0 153.99 6.52
 5 -2 0 164.7 6.58
 5 -2 0 164.64 5.49
 -4 2 0 703.42 23.28
 4 -2 0 757.94 23.72
 3 -2 0 102.71 4.08
 -3 2 0 92.01 4.29
 -3 2 0 99.5 3.71
 -2 2 0 0.29 1
 -2 2 0 0.27 0.72
 2 -2 0 0.31 0.71
 2 -2 0 3.54 1.19
 1 -2 0 453.69 15.06
 -1 2 0 471.54 14
 -1 2 0 509.17 15.07
 1 -2 0 456.48 15.05
 -1 2 0 489.05 13.53
 0 -2 0 3.49 0.49
 0 2 0 2.95 0.68
 0 -2 0 1.52 0.84
 0 2 0 3.64 0.78
 1 2 0 2215.97 62.52
 1 2 0 2133.28 66.37
 -1 -2 0 2239.24 67.86
 -1 -2 0 2140.41 66.4
 -2 -2 0 2507.19 79.48
 -2 -2 0 2548.76 77.99
 2 2 0 2630.63 73.39
 -3 -2 0 278.3 8.79
 3 2 0 281.51 8.78
 3 2 0 276.86 9.73
 -3 -2 0 275.75 9.46
 -4 -2 0 341.61 11.74
 4 2 0 334.6 11.93
 -4 -2 0 368.68 10.99
 4 2 0 333.54 10.73
 5 2 0 -0.48 1.15
 5 2 0 0.18 0.93
 -5 -2 0 1.61 0.83
 6 2 0 421.43 14.94
 6 2 0 416.93 13.11
 7 2 0 37.07 3.44
 7 2 0 41.75 2.8
 8 2 0 -1.13 1.76
 9 2 0 83.66 5.78
 10 2 0 14.29 3.2
 9 -3 0 2.41 2.09
 9 -3 0 5.13 2.75
 8 -3 0 61.89 4.53
 -8 3 0 56.64 4.54
 8 -3 0 53.87 4.18
 7 -3 0 273.32 10.49
 7 -3 0 261.09 10.62
 -7 3 0 262.14 10.36
 6 -3 0 17.43 2.32
 -6 3 0 15.82 2.22
 6 -3 0 16.57 2.25
 5 -3 0 1.71 1.47
 5 -3 0 1.14 1.25
 -5 3 0 -0.68 1.19
 4 -3 0 66.79 3.87
 4 -3 0 79.31 3.61
 -4 3 0 74.65 3.96
 3 -3 0 1002.96 33.03
 -3 3 0 1046.47 32.89
 3 -3 0 1078.98 33.24
 -3 3 0 1072.26 29.75
 -2 3 0 18.18 2.1
 2 -3 0 15.64 1.44
 -2 3 0 17 1.67
 -2 3 0 17.31 1.53
 2 -3 0 18.33 2.06
 -1 3 0 29.81 2.12
 1 -3 0 27.29 1.7
 1 -3 0 28.59 2.44
 -1 3 0 29.82 2.08
 0 -3 0 295.23 9.28
 0 3 0 291.93 9.04
 0 -3 0 277.78 9.61
 0 3 0 291.65 9.43
 -1 -3 0 8.75 1.39
 -1 -3 0 10.42 1.04
 1 3 0 10.22 0.96
 1 3 0 8.66 1.3
 -2 -3 0 1579.94 50.9
 -2 -3 0 1663.85 50.55
 2 3 0 1662.26 47.99
 -2 -3 0 1740.23 51.96
 -3 -3 0 474.95 15.45
 -3 -3 0 463.32 15.2
 3 3 0 461.32 14.28
 -4 -3 0 188.92 7.19
 4 3 0 189.36 7.38
 4 3 0 193.44 6.67
 5 3 0 9.33 1.74
 -5 -3 0 10.2 1.89
 5 3 0 10.12 1.49
 6 3 0 103.42 4.73
 6 3 0 114.44 5.56
 7 3 0 69.12 4.09
 7 3 0 62.43 4.33
 8 3 0 36.56 3.58
 9 3 0 54.37 4.83
 10 3 0 31.54 4.15
 9 -4 0 118.18 6.93
 8 -4 0 7.19 2.35
 -8 4 0 12.75 3.13
 8 -4 0 12.42 2.7
 7 -4 0 113.84 5.66
 7 -4 0 119.14 6.2
 -7 4 0 106.89 5.99
 6 -4 0 66.01 3.89
 6 -4 0 65.64 4.26
 -6 4 0 66.16 4.15
 5 -4 0 207.4 7.7
 -5 4 0 193.57 7.97
 5 -4 0 192.82 8.13
 4 -4 0 276.1 9.21
 4 -4 0 243.11 9.68
 -4 4 0 246.36 9.48
 -3 4 0 21.88 2.01
 -3 4 0 21.05 2.29
 -3 4 0 22.61 1.95
 3 -4 0 22.29 2.43
 3 -4 0 24.27 1.78
 -2 4 0 59.2 2.91
 -2 4 0 62.95 2.52
 2 -4 0 57.55 2.69
 -2 4 0 60.61 3.25
 2 -4 0 58.28 3.41
 -1 4 0 162.23 5.78
 1 -4 0 146.97 5.19
 -1 4 0 150.45 5.36
 1 -4 0 142.87 5.83
 0 -4 0 151.31 5.98
 0 4 0 157.59 5.76
 0 4 0 158.36 5.65
 0 -4 0 163.26 5.31
 1 4 0 9.18 1.08
 -1 -4 0 8.81 1.04
 -1 -4 0 6.65 1.5
 1 4 0 3.43 1.28
 2 4 0 847.49 25.38
 -2 -4 0 847 27.08
 -2 -4 0 843.42 26.9
 -2 -4 0 880.26 26.28
 3 4 0 19.64 1.94
 -3 -4 0 18.24 2.16
 -3 -4 0 25.53 2.34
 4 4 0 134.22 5.86
 4 4 0 134.84 5.43
 -4 -4 0 134.2 5.78
 5 4 0 82.51 4.45
 5 4 0 85.57 4.23
 -5 -4 0 83.35 4.4
 -6 -4 0 92.99 5.06
 6 4 0 86.88 4.97
 6 4 0 89.22 4.67
 7 4 0 88.17 5.19
 7 4 0 86.94 4.77
 8 4 0 37.36 3.71
 9 4 0 37.18 4.35
 10 4 0 19.07 3.82
 -8 5 0 1.36 2.94
 8 -5 0 -0.8 2.7
 7 -5 0 27.23 3.78
 -7 5 0 32.51 3.73
 -6 5 0 112.1 6.13
 6 -5 0 129.89 6.74
 5 -5 0 120.89 6.2
 -5 5 0 127.61 6.05
 5 -5 0 124.34 5.39
 -4 5 0 586.89 19.92
 4 -5 0 617.3 19.62
 4 -5 0 580.4 20.11
 -3 5 0 50.57 3.19
 3 -5 0 43.82 3.31
 -3 5 0 39.95 2.5
 3 -5 0 43.76 2.62
 -3 5 0 46.23 2.95
 2 -5 0 121.45 4.65
 -2 5 0 128.49 4.23
 -2 5 0 130.23 5.39
 -2 5 0 127.4 4.92
 2 -5 0 125.54 5.69
 1 -5 0 484.7 16.21
 -1 5 0 477.57 15.99
 1 -5 0 492.37 15.49
 -1 5 0 497.49 15.03
 0 -5 0 299.56 9.24
 0 5 0 283.38 9.36
 0 5 0 277.55 9.67
 0 -5 0 270.6 9.93
 1 5 0 343.9 11.09
 1 5 0 356.07 11.25
 -1 -5 0 325.06 11.69
 -1 -5 0 342.17 11.19
 2 5 0 49.67 2.53
 -2 -5 0 47.85 2.51
 -2 -5 0 49.91 3.07
 2 5 0 46.49 3.17
 -3 -5 0 44.82 3.14
 -3 -5 0 43.59 2.37
 -3 -5 0 45.54 2.84
 3 5 0 38.39 3.12
 -4 -5 0 254.26 9.45
 4 5 0 266.28 9.14
 4 5 0 252.71 9.61
 -5 -5 0 310.75 11.6
 5 5 0 321.59 10.92
 5 5 0 319.13 11.67
 -6 -5 0 114.71 5.5
 6 5 0 99.02 5.17
 6 5 0 102.4 5.47
 7 5 0 20.69 2.7
 -7 -5 0 21.85 3.25
 7 5 0 18.35 2.77
 8 5 0 104.42 5.46
 8 5 0 90.46 5.75
 9 5 0 54.98 4.93
 -8 6 0 122.09 7.63
 8 -6 0 114.09 7.18
 -7 6 0 5.01 2.94
 7 -6 0 0.39 2.28
 -6 6 0 47.44 4.39
 6 -6 0 41.31 3.92
 5 -6 0 20.48 2.72
 -5 6 0 17.1 2.77
 -4 6 0 9.85 2.16
 4 -6 0 9.93 2.32
 -3 6 0 94.99 4.87
 3 -6 0 85.18 5.05
 -3 6 0 90.45 4.22
 -2 6 0 85.37 4.53
 -2 6 0 92.74 4.21
 2 -6 0 88.69 4.65
 -1 6 0 6.65 1.56
 1 -6 0 7.26 1.87
 -1 6 0 7.17 1.68
 0 -6 0 10.64 1.85
 0 6 0 10.86 1.79
 0 -6 0 11.11 1.28
 0 6 0 15.68 1.81
 1 6 0 26.28 2.71
 1 6 0 30.85 2.29
 -1 -6 0 24.08 1.69
 -1 -6 0 24.46 2.55
 2 6 0 244.67 8.71
 -2 -6 0 238.58 8.39
 2 6 0 240.3 8.28
 -2 -6 0 241.68 9.01
 -3 -6 0 843.76 26.66
 -3 -6 0 810.53 26.5
 3 6 0 812.69 25.1
 4 6 0 12.51 2.13
 4 6 0 18.29 2.39
 -4 -6 0 13.12 2.03
 5 6 0 136.69 6.25
 -5 -6 0 148.43 6.67
 5 6 0 148.91 6.56
 6 6 0 214.12 8.87
 -6 -6 0 200.79 8.72
 6 6 0 214.24 8.33
 -7 -6 0 29.12 3.36
 7 6 0 34.93 3.73
 7 6 0 36.75 3.76
 8 6 0 92.53 5.86
 8 6 0 98.21 5.82
 9 6 0 0.24 2.57
 7 -7 0 72.78 5.39
 -7 7 0 74.94 6.07
 6 -7 0 11.35 3.01
 -6 7 0 18.34 3.5
 5 -7 0 86.56 5.71
 -5 7 0 80.87 5.54
 -4 7 0 7.49 2.47
 4 -7 0 10.17 2.85
 -3 7 0 67.68 3.91
 3 -7 0 68.83 4.45
 -3 7 0 61.74 4.34
 -2 7 0 95.09 5.11
 2 -7 0 95.39 5.09
 -2 7 0 93.97 4.59
 -1 7 0 2.17 1.58
 -1 7 0 2.79 1.63
 1 -7 0 2.44 2.01
 0 7 0 285.4 10.11
 0 -7 0 285.02 10.51
 0 7 0 271.75 9.77
 1 7 0 160.96 6.27
 -1 -7 0 151.11 6.97
 1 7 0 169.39 6.72
 2 7 0 253.63 9.3
 2 7 0 258.36 8.97
 -2 -7 0 250.52 9.68
 -2 -7 0 261.26 8.98
 3 7 0 75 4.48
 -3 -7 0 79.56 4.75
 4 7 0 290.16 10.52
 4 7 0 285.8 10.75
 -4 -7 0 290.27 10.9
 5 7 0 10.42 2.06
 -5 -7 0 8.93 2.12
 5 7 0 8.29 2.43
 -6 -7 0 82.19 5.37
 6 7 0 85.95 5.13
 6 7 0 88.56 5.22
 -7 -7 0 6.3 2.19
 7 7 0 0.39 2.39
 7 7 0 2.88 2.21
 8 7 0 67.72 5.14
 -8 -7 0 58.48 5.32
 8 7 0 62.43 4.95
 9 7 0 6.53 3.23
 6 -8 0 6.2 3.48
 -6 8 0 4.4 2.9
 -5 8 0 87.16 5.88
 5 -8 0 69.13 5.61
 -4 8 0 2.84 2.54
 4 -8 0 8.49 2.52
 3 -8 0 -0.09 1.64
 -3 8 0 1.83 2.1
 -2 8 0 488.6 17.34
 2 -8 0 517.9 17.87
 -2 8 0 490.48 16.11
 -1 8 0 28.63 2.93
 -1 8 0 28.68 3.06
 1 -8 0 24.19 3.13
 0 8 0 98.13 4.83
 0 8 0 92.73 4.7
 0 -8 0 92.61 5.03
 1 8 0 220.6 8.62
 1 8 0 216.55 8.43
 -1 -8 0 238.01 9.47
 2 8 0 4 2.08
 -2 -8 0 3.05 1.9
 2 8 0 7.29 1.66
 3 8 0 28.46 2.97
 -3 -8 0 33.1 3.65
 -4 -8 0 83.3 4.87
 4 8 0 80.78 4.82
 -5 -8 0 23.59 2.8
 5 8 0 25.73 3.07
 6 8 0 34.69 3.77
 -6 -8 0 28.8 3.78
 7 8 0 32.43 3.63
 7 8 0 25.87 3.5
 -7 -8 0 32.4 3.84
 8 8 0 45.09 4.42
 -8 -8 0 39.78 4.42
 8 8 0 40.55 4.37
 5 -9 0 12.72 3.19
 -5 9 0 11.26 3.19
 4 -9 0 175.52 8.23
 -4 9 0 155.13 8.12
 3 -9 0 4.29 2.62
 -3 9 0 4.6 2.31
 -2 9 0 21 2.87
 2 -9 0 17.48 3.38
 -2 9 0 25.74 2.98
 -1 9 0 77.94 5.06
 -1 9 0 92.31 4.98
 1 -9 0 91.01 5.4
 0 9 0 18.22 2.68
 0 -9 0 21.49 2.94
 0 9 0 25.3 2.92
 -1 -9 0 17.76 3.15
 1 9 0 17.5 2.56
 1 9 0 15.14 2.5
 2 9 0 48.32 4.16
 -2 -9 0 55.57 4.16
 -3 -9 0 12.05 2.85
 3 9 0 9.31 2.73
 -4 -9 0 1.47 2.09
 4 9 0 0.59 2.08
 5 9 0 45.77 4.13
 -5 -9 0 42.89 3.85
 -6 -9 0 51.91 4.79
 6 9 0 59.93 4.59
 -7 -9 0 42.13 4.86
 7 9 0 48.58 4.46
 4 -10 0 1.27 3.08
 -4 10 0 1.03 2.48
 -3 10 0 93.58 5.92
 3 -10 0 100.97 6.99
 -2 10 0 50.03 4.17
 2 -10 0 48.63 4.69
 -1 10 0 150.43 7.14
 -1 10 0 132.15 6.68
 1 -10 0 138.35 7.21
 0 -10 0 25.98 3.68
 0 10 0 24.94 3.17
 0 10 0 26.11 3.59
 1 10 0 74.56 5.11
 1 10 0 67.83 4.74
 -1 -10 0 81.85 5.54
 2 10 0 1.01 2.18
 -2 -10 0 -0.22 1.95
 -3 -10 0 21.84 3.67
 3 10 0 18.88 3.37
 4 10 0 42.44 4.56
 -4 -10 0 48.66 4.4
 5 10 0 65.42 5.44
 -5 -10 0 66.53 4.89
 -6 -10 0 8.36 2.86
 6 10 0 10.64 3.35
 3 -11 0 26.94 4.45
 -3 11 0 23.35 3.58
 2 -11 0 13.37 3.25
 -2 11 0 15.02 3.12
 1 -11 0 83.31 5.77
 -1 11 0 74.72 5.54
 -1 11 0 82.28 5.83
 0 -11 0 11.59 3.86
 0 11 0 6.87 3.09
 0 11 0 17.51 3.73
 -1 -11 0 -3.94 2.47
 1 11 0 1.91 2.72
 2 11 0 89.42 5.65
 -2 -11 0 95.1 5.83
 -3 -11 0 -0.79 3.03
 3 11 0 2.31 2.49
 -4 -11 0 2.45 2.72
 4 11 0 0.46 2.83
 5 11 0 4.36 3.18
 -5 -11 0 3.94 2.5
 -1 -12 0 13.91 3.48
 1 12 0 6.7 3.71
 -2 -12 0 5.84 2.75
 2 12 0 1.86 3.24
 5 11 -1 13.23 3.4
 -5 -11 1 12.25 3.05
 -4 -11 1 4.29 2.73
 4 11 -1 -2.03 2.47
 3 11 -1 36.4 4.02
 -3 -11 1 38.54 4.75
 -2 -11 1 2.42 2.34
 2 11 -1 6.54 3.02
 -1 -11 1 18 3.49
 1 11 -1 16.51 3.73
 0 11 -1 85.14 6.21
 0 11 -1 67.5 5.72
 0 -11 1 73.2 6.18
 -1 11 -1 43.55 4.75
 1 -11 1 41.99 4.53
 -1 11 -1 40.05 4.28
 -2 11 -1 2.32 3.14
 2 -11 1 3.46 2.75
 -6 -10 1 38.54 4.46
 6 10 -1 33.42 4.34
 5 10 -1 112.26 6.58
 -5 -10 1 98.42 6.05
 4 10 -1 61.35 4.94
 -4 -10 1 59.07 4.75
 -3 -10 1 35.77 4.2
 3 10 -1 33.97 3.69
 -2 -10 1 51.46 4.12
 2 10 -1 44.85 4.03
 -1 -10 1 -2.58 2.26
 1 10 -1 -0.07 2.32
 1 10 -1 2.53 2.01
 0 10 -1 1.67 2.68
 0 10 -1 2.87 2.52
 0 -10 1 1.89 2.81
 -1 10 -1 43.21 4.34
 1 -10 1 32.96 3.78
 -1 10 -1 34.39 3.64
 -2 10 -1 -0.19 2.18
 2 -10 1 0.01 2.43
 -2 10 -1 -1.19 2.56
 3 -10 1 22.92 4.22
 -3 10 -1 32.16 3.6
 -4 10 -1 76.72 5.45
 4 -10 1 71.2 6.35
 7 9 -1 48.19 5.02
 -7 -9 1 47.96 4.97
 -6 -9 1 28.29 3.91
 6 9 -1 22.84 3.62
 -5 -9 1 10.5 2.33
 5 9 -1 6.29 2.76
 -4 -9 1 46.19 4.01
 4 9 -1 54.18 4.54
 -3 -9 1 0.87 2.41
 3 9 -1 -0.23 2.13
 2 9 -1 7.77 2.31
 -2 -9 1 6.07 2.12
 1 9 -1 0.73 1.74
 -1 -9 1 -1.56 2.16
 1 9 -1 -0.98 1.67
 0 9 -1 1.02 2.02
 0 -9 1 1.24 2.04
 0 9 -1 1.46 2.27
 -1 9 -1 13.31 2.46
 1 -9 1 17.37 2.84
 -1 9 -1 20.05 2.95
 -2 9 -1 236.55 9.45
 -2 9 -1 225.42 9.13
 2 -9 1 220.96 9.94
 -3 9 -1 18.84 2.86
 3 -9 1 14.92 3.53
 -4 9 -1 0.28 2.01
 4 -9 1 0.13 2.13
 -5 9 -1 47.06 4.57
 5 -9 1 50.97 4.72
 -8 -8 1 91.48 6.02
 8 8 -1 67.73 5.89
 8 8 -1 72.81 5.48
 -7 -8 1 6.55 2.66
 7 8 -1 7.79 2.78
 6 8 -1 64.75 4.63
 -6 -8 1 69.76 5.31
 -5 -8 1 5.43 1.9
 5 8 -1 3.68 2.13
 4 8 -1 173.08 7.5
 -4 -8 1 164.22 7.46
 3 8 -1 50.4 4.08
 -3 -8 1 49.89 4.31
 2 8 -1 4.77 2.02
 -2 -8 1 5.41 1.87
 -1 -8 1 363.05 13.8
 1 8 -1 389.98 13.16
 1 8 -1 381.52 12.98
 0 8 -1 10.57 2.27
 0 8 -1 8.55 1.98
 0 -8 1 10.37 2.12
 -1 8 -1 78.68 4.36
 1 -8 1 80.58 4.92
 -1 8 -1 75.56 4.71
 -2 8 -1 108.98 5.56
 2 -8 1 108.68 6.17
 -2 8 -1 106.45 5.47
 -3 8 -1 282.74 11.24
 3 -8 1 294.35 11.49
 4 -8 1 52.28 4.26
 -4 8 -1 49.07 4.3
 5 -8 1 12.61 3.12
 -5 8 -1 12.6 2.89
 6 -8 1 1.67 3.2
 -6 8 -1 -0.45 2.36
 -8 -7 1 23.17 4.05
 8 7 -1 26.2 3.78
 8 7 -1 26.06 3.26
 -7 -7 1 18.72 3
 7 7 -1 21.79 3.02
 7 7 -1 19.88 2.88
 6 7 -1 51.67 4.05
 6 7 -1 56.2 4.1
 -6 -7 1 54.09 4.61
 5 7 -1 0.85 1.65
 -5 -7 1 1.33 1.63
 5 7 -1 2.33 1.78
 4 7 -1 5.83 1.92
 4 7 -1 8.66 2
 -4 -7 1 9.7 2.15
 3 7 -1 138.97 6.36
 -3 -7 1 158.8 6.94
 -2 -7 1 2.08 1.47
 -2 -7 1 2.2 1.54
 2 7 -1 1.42 1.69
 1 7 -1 -1.09 1.33
 -1 -7 1 -0.7 1.88
 1 7 -1 0.29 1.45
 0 -7 1 40.75 3.2
 0 7 -1 41.65 2.99
 0 7 -1 41.24 3.14
 -1 7 -1 16.48 2.16
 -1 7 -1 21.86 2.46
 1 -7 1 25.69 2.89
 -2 7 -1 203.3 7.71
 2 -7 1 211.57 8.52
 -2 7 -1 196.58 8.2
 -3 7 -1 84.35 4.89
 3 -7 1 78.79 4.76
 -3 7 -1 75.96 4.45
 4 -7 1 53.65 4.47
 -4 7 -1 48.95 4.18
 -5 7 -1 -0.48 2.2
 5 -7 1 1.99 2.69
 6 -7 1 44.51 4.52
 -6 7 -1 46.44 4.53
 -7 7 -1 43.93 4.82
 7 -7 1 49.12 4.75
 9 6 -1 -0.5 2.89
 8 6 -1 29.64 3.8
 8 6 -1 28.25 3.35
 -7 -6 1 10.08 2.5
 7 6 -1 8.8 2.34
 7 6 -1 7.21 2.35
 6 6 -1 19.84 2.76
 6 6 -1 24.63 2.84
 -6 -6 1 25.81 3.06
 -5 -6 1 84.57 4.93
 5 6 -1 80.28 4.59
 5 6 -1 78.15 4.59
 4 6 -1 85.01 4.43
 4 6 -1 92.55 4.69
 -4 -6 1 79.67 4.43
 3 6 -1 80.82 4.08
 3 6 -1 78.8 4.26
 -3 -6 1 78.89 4.54
 2 6 -1 35.62 2.81
 -2 -6 1 39.08 2.99
 2 6 -1 38.87 3.11
 -2 -6 1 36.48 2.51
 -1 -6 1 95.04 5.1
 1 6 -1 101.36 4.82
 1 6 -1 111.4 4.57
 1 6 -1 108.83 4.27
 0 -6 1 9.71 1.7
 0 6 -1 6.36 1.53
 0 6 -1 9.73 1.45
 -1 6 -1 293.07 10.18
 -1 6 -1 281.78 9.66
 1 -6 1 275.18 10.43
 -2 6 -1 263.81 9.59
 -2 6 -1 254.84 8.79
 2 -6 1 242.46 9.55
 3 -6 1 86.16 4.95
 -3 6 -1 83.16 4.78
 -3 6 -1 91 4.42
 4 -6 1 2.84 2.13
 -4 6 -1 5.68 2.17
 -5 6 -1 425.28 15.99
 5 -6 1 462.41 16.23
 6 -6 1 85.56 5.43
 -6 6 -1 91.34 5.75
 -7 6 -1 1.77 2.7
 7 -6 1 0.78 2.24
 8 -6 1 -2.11 2.59
 -8 6 -1 -0.57 2.71
 9 5 -1 -1.84 2.58
 8 5 -1 114.16 6.59
 7 5 -1 201.64 8.82
 -7 -5 1 209.94 9.05
 7 5 -1 204.21 8.12
 6 5 -1 62 4.29
 6 5 -1 77.53 4.54
 -6 -5 1 73.82 4.34
 -5 -5 1 39.55 3.59
 5 5 -1 37.59 3.3
 5 5 -1 34.56 3.28
 4 5 -1 440.88 14.58
 -4 -5 1 461.86 15.53
 4 5 -1 464.29 15.61
 3 5 -1 0.25 1.41
 -3 -5 1 4.9 1.44
 -3 -5 1 1.78 0.67
 3 5 -1 3.15 1.27
 2 5 -1 192.19 6.87
 -2 -5 1 175.88 7
 2 5 -1 183.8 6.85
 -2 -5 1 191.87 6.49
 -1 -5 1 1.41 1.45
 1 5 -1 3.03 1.4
 1 5 -1 1.34 1.08
 0 -5 1 192.97 7.29
 0 5 -1 191.66 6.85
 0 5 -1 191.72 6.96
 1 -5 1 287.34 10.5
 -1 5 -1 317.06 10.46
 -1 5 -1 291.42 9.8
 -2 5 -1 11.24 1.69
 2 -5 1 8.43 1.79
 -2 5 -1 9.11 1.77
 -3 5 -1 735.48 21.84
 -3 5 -1 725.52 23.65
 3 -5 1 719.32 23.12
 3 -5 1 722.64 23.82
 -4 5 -1 41.87 3.46
 4 -5 1 43.5 3.32
 4 -5 1 41.43 2.6
 5 -5 1 90.3 5.14
 -5 5 -1 86.7 5.07
 -6 5 -1 14.35 2.88
 6 -5 1 17.65 3.02
 7 -5 1 0.74 2.54
 -7 5 -1 -0.77 2.36
 8 -5 1 6.23 3.17
 -8 5 -1 0.7 2.7
 9 4 -1 2.96 2.6
 8 4 -1 116.15 6.59
 7 4 -1 2.48 1.72
 7 4 -1 -0.93 1.61
 6 4 -1 4.5 1.62
 -6 -4 1 2.05 1.96
 6 4 -1 3.96 1.71
 -5 -4 1 70.84 4.04
 5 4 -1 70.89 3.83
 5 4 -1 70.08 4.06
 4 4 -1 62.97 3.62
 -4 -4 1 66.91 2.61
 4 4 -1 69.89 3.77
 -4 -4 1 69.72 3.98
 -3 -4 1 199.04 7.59
 3 4 -1 201.39 7.28
 -3 -4 1 210.26 6.85
 3 4 -1 217.19 7.7
 2 4 -1 2612.28 75.98
 2 4 -1 2691.49 82.19
 -2 -4 1 2770.04 80.2
 -2 -4 1 2498.29 80.66
 -1 -4 1 290.8 9.97
 1 4 -1 290.66 9.47
 1 4 -1 283.83 9.36
 0 -4 1 240.97 8.47
 0 4 -1 231.4 7.92
 0 4 -1 247.16 8.22
 -1 4 -1 1666.64 48.28
 -1 4 -1 1751.4 51.35
 1 -4 1 1589.78 51.43
 2 -4 1 116.65 5.09
 -2 4 -1 109.44 4.42
 -2 4 -1 122.32 4.96
 2 -4 1 111.18 4.13
 3 -4 1 3.24 1.34
 3 -4 1 2.96 0.98
 -3 4 -1 3.55 1.36
 -4 4 -1 149.49 6.4
 4 -4 1 152.32 5.79
 4 -4 1 153.29 6.67
 -5 4 -1 1.97 1.62
 5 -4 1 2.13 1.59
 5 -4 1 1.53 1.24
 6 -4 1 150.84 6.24
 -6 4 -1 137.22 6.66
 6 -4 1 137.51 6.65
 -7 4 -1 14.24 2.98
 7 -4 1 9.55 2.31
 7 -4 1 9.17 1.99
 -8 4 -1 56.9 5.05
 8 -4 1 66.58 4.79
 9 -4 1 -2.13 2.15
 10 3 -1 10.12 3
 9 3 -1 1.43 2.3
 8 3 -1 32.27 3.87
 7 3 -1 1.29 1.57
 7 3 -1 0.54 1.65
 6 3 -1 221.07 8.85
 6 3 -1 215.54 7.78
 -5 -3 1 294.66 10.62
 5 3 -1 293.55 9.7
 5 3 -1 290.48 10.77
 -4 -3 1 21.16 2.38
 -4 -3 1 18.76 1.46
 4 3 -1 20.02 2.06
 4 3 -1 21.74 1.94
 3 3 -1 35.97 2.58
 3 3 -1 35.87 2.62
 -3 -3 1 35.74 2.59
 -3 -3 1 32.19 1.98
 -2 -3 1 286.62 9.64
 2 3 -1 281.25 9.66
 2 3 -1 290.57 9.16
 -2 -3 1 281.78 9.05
 1 3 -1 2179.06 61.61
 -1 -3 1 2133.38 65.44
 1 3 -1 2120.62 64.96
 1 3 -1 2138.05 66.58
 0 -3 1 207.54 7.18
 0 3 -1 208.49 6.98
 0 3 -1 199.89 6.74
 -1 3 -1 171.62 5.96
 -1 3 -1 189.52 6.43
 1 -3 1 173.13 6.43
 2 -3 1 43.84 2.68
 -2 3 -1 46.96 2.72
 2 -3 1 42.55 2.06
 -2 3 -1 42.89 2.52
 3 -3 1 14.07 1.35
 3 -3 1 15.93 1.87
 -3 3 -1 13.11 1.6
 4 -3 1 64.43 3.23
 4 -3 1 61.07 3.52
 -4 3 -1 65.03 3.48
 5 -3 1 223.43 8.9
 -5 3 -1 222.22 8.66
 5 -3 1 238.9 8.54
 6 -3 1 39.7 3.17
 -6 3 -1 47.22 3.51
 6 -3 1 47.13 3.6
 -7 3 -1 34.31 3.65
 7 -3 1 30.85 3.5
 7 -3 1 39.17 3.45
 -8 3 -1 28.99 3.68
 8 -3 1 31.73 3.74
 8 -3 1 29.95 3.58
 9 -3 1 162.3 8.2
 9 -3 1 144.54 7.6
 10 2 -1 -4.5 2.21
 9 2 -1 32.36 3.83
 8 2 -1 88.71 5.58
 7 2 -1 82.06 4.99
 6 2 -1 10.07 1.75
 6 2 -1 9.36 1.88
 5 2 -1 36.32 2.88
 5 2 -1 30.77 2.65
 -5 -2 1 31.28 2.36
 4 2 -1 646.83 18.48
 -4 -2 1 626.25 19.2
 -4 -2 1 578.9 19.81
 4 2 -1 609.34 20.28
 -3 -2 1 211.66 6.91
 3 2 -1 209.88 6.91
 -3 -2 1 203.3 7.44
 3 2 -1 212.5 7.63
 2 2 -1 103.34 3.92
 -2 -2 1 100.37 3.57
 -2 -2 1 102.74 4.12
 2 2 -1 106.93 4.18
 -1 -2 1 825.06 26.86
 1 2 -1 877.56 27.36
 1 2 -1 884.86 25.37
 -1 -2 1 899.78 26.71
 0 2 -1 813.91 24.27
 0 -2 1 760.15 24.36
 0 2 -1 792.59 22.95
 1 -2 1 449.24 15.08
 -1 2 -1 480.61 14.12
 -1 2 -1 494.03 15.07
 1 -2 1 482.52 15.13
 2 -2 1 2077.27 62.27
 -2 2 -1 1953 60.92
 2 -2 1 1972.3 61.26
 3 -2 1 30.52 2.17
 -3 2 -1 31.72 2.24
 3 -2 1 32.58 2.19
 4 -2 1 502.18 16.39
 -4 2 -1 487.15 16.16
 5 -2 1 453.72 13.9
 5 -2 1 449.69 15.59
 -5 2 -1 472.59 15.4
 -6 2 -1 154.22 6.43
 6 -2 1 147.28 6.54
 7 -2 1 215.3 8.92
 -7 2 -1 228.15 8.94
 8 -2 1 23.34 2.84
 -8 2 -1 20.23 3.19
 9 -2 1 23.78 3.44
 10 1 -1 32.72 4.3
 9 1 -1 102.98 6.11
 8 1 -1 -1.27 1.79
 7 1 -1 2.91 1.91
 6 1 -1 239.14 9.38
 6 1 -1 240.64 7.81
 -6 -1 1 231.18 8.36
 5 1 -1 257.95 8.25
 5 1 -1 258.71 9.67
 -5 -1 1 263.76 8.95
 4 1 -1 145.19 5.99
 -4 -1 1 152.8 5.46
 4 1 -1 151.07 5.05
 -3 -1 1 121.48 4.6
 3 1 -1 135.37 5.19
 3 1 -1 127.46 4.36
 -2 -1 1 53 2.62
 -2 -1 1 55.99 2.37
 -2 -1 1 53.68 2.39
 2 1 -1 47.55 2.7
 2 1 -1 54.25 2.42
 -1 -1 1 16.96 1.38
 -1 -1 1 15.34 1.06
 -1 -1 1 19.01 1.19
 1 1 -1 16.11 1.37
 1 1 -1 17 1.42
 0 1 -1 2011.14 61.1
 0 1 -1 2001.98 66.94
 0 -1 1 2004.25 61.4
 0 1 -1 2023.27 57.64
 -1 1 -1 430.69 13.31
 -1 1 -1 439.38 13.55
 1 -1 1 407.65 13.33
 2 -1 1 2047.92 62.07
 -2 1 -1 1941.71 60.55
 -3 1 -1 13.89 1.35
 3 -1 1 10.57 1.27
 -4 1 -1 121.33 4.78
 4 -1 1 112.29 4.2
 4 -1 1 120.46 4.95
 5 -1 1 419.95 12.92
 -5 1 -1 435.09 14.13
 5 -1 1 418.68 14.55
 6 -1 1 97.32 4.94
 -6 1 -1 105.03 4.75
 6 -1 1 102.59 4.08
 7 -1 1 30.37 3.36
 -7 1 -1 35.64 3.14
 8 -1 1 29.76 3.52
 9 -1 1 19.25 3.02
 10 -1 1 63 5.38
 10 0 -1 40.13 4.71
 9 0 -1 28.7 3.64
 8 0 -1 248.99 10.3
 7 0 -1 129.15 6.26
 -6 0 1 524.08 16.89
 6 0 -1 497.28 17.69
 -5 0 1 181.48 6.79
 5 0 -1 183.98 6.02
 5 0 -1 188.15 7.44
 4 0 -1 36.1 2.09
 4 0 -1 37.43 2.74
 -4 0 1 41.45 2.65
 3 0 -1 480.43 14.09
 -3 0 1 489.35 15.29
 3 0 -1 467.18 15.79
 -3 0 1 485.93 14.16
 -2 0 1 76.34 2.83
 2 0 -1 70.11 2.49
 -2 0 1 78.75 3.06
 2 0 -1 71.57 3.27
 -1 0 1 1002.92 28.1
 1 0 -1 985.7 29.76
 1 0 -1 1015 31.39
 -1 0 1 1008.08 30.68
 0 0 -1 62.87 2.1
 0 0 1 55.6 2.01
 -1 0 -1 1278.03 39.58
 -1 0 -1 1312.11 40.45
 2 0 1 25.41 1.61
 -2 0 -1 24.12 1.52
 -2 0 -1 26.78 2.04
 -3 0 -1 142.04 5.01
 3 0 1 139.98 4.76
 4 0 1 51.19 3.09
 -4 0 -1 56.9 2.73
 4 0 1 54.66 2.49
 5 0 1 12.85 1.46
 -5 0 -1 8.59 1.36
 5 0 1 10.79 1.75
 -6 0 -1 309.91 10.56
 6 0 1 299.52 11.28
 6 0 1 309.04 9.79
 7 0 1 1.48 1.55
 8 0 1 415.17 15.47
 9 0 1 6.1 2.56
 10 0 1 27.03 3.64
 9 -1 -1 1.77 2.34
 8 -1 -1 108.21 6.03
 7 -1 -1 48.38 3.66
 -7 1 1 41.4 3.66
 -6 1 1 9.35 2.07
 6 -1 -1 9.62 1.85
 5 -1 -1 567.03 16.65
 -5 1 1 568.52 18.52
 5 -1 -1 568.96 19.08
 -4 1 1 55.37 2.98
 4 -1 -1 52.27 2.18
 -4 1 1 57.11 3.02
 4 -1 -1 60.04 3.29
 -3 1 1 263.57 8.78
 -3 1 1 244.79 7.91
 3 -1 -1 254.47 8.87
 -2 1 1 1.14 0.95
 -2 1 1 0.88 0.78
 2 -1 -1 1.93 0.86
 -1 1 1 4975.24 150.9
 1 -1 -1 5012.94 154.68
 0 1 1 174.7 5.57
 0 1 1 183.27 5.95
 0 -1 -1 196.5 6.1
 0 -1 -1 187.46 5.96
 -1 -1 -1 1275.97 40
 -1 -1 -1 1290.57 40.81
 1 1 1 1362.49 37.72
 -2 -1 -1 87.85 3.52
 -2 -1 -1 78.93 2.86
 2 1 1 83.6 3.19
 -2 -1 -1 87.21 3.41
 3 1 1 157.05 5.24
 -3 -1 -1 157.87 5.91
 -3 -1 -1 151.27 5.17
 -4 -1 -1 145.91 5.06
 4 1 1 141.47 5.86
 4 1 1 144.12 5.04
 5 1 1 70.78 3.07
 5 1 1 69.01 3.8
 -5 -1 -1 63.68 3.02
 6 1 1 254.15 8.3
 -6 -1 -1 246.71 8.58
 6 1 1 242.17 9.54
 7 1 1 0.54 1.7
 8 1 1 10.38 2.4
 9 1 1 107.21 6.42
 10 1 1 16.18 3.28
 9 -2 -1 2.3 2.11
 -8 2 1 5.59 1.93
 8 -2 -1 2.95 2.14
 -7 2 1 339.94 12.4
 7 -2 -1 328.34 12.58
 6 -2 -1 62.6 3.97
 -6 2 1 59.55 4.02
 5 -2 -1 293.57 10.81
 -5 2 1 303.82 10.77
 -3 2 1 352.33 11.84
 -3 2 1 347.63 10.68
 3 -2 -1 364.65 11.97
 -2 2 1 356.83 10.52
 -2 2 1 366.7 11.75
 2 -2 -1 366.84 11.77
 2 -2 -1 332.85 11.68
 -2 2 1 363.06 10.56
 -1 2 1 80.49 2.9
 -1 2 1 78.23 3.4
 1 -2 -1 86.62 3.3
 1 -2 -1 84.38 3.47
 0 2 1 713.8 21.23
 0 -2 -1 763.15 23.03
 0 2 1 702.93 22.47
 0 -2 -1 745.22 22.66
 1 2 1 1657.01 46.28
 -1 -2 -1 1590.28 50.06
 1 2 1 1569.01 49.13
 -1 -2 -1 1618.78 49.13
 2 2 1 2.71 1.03
 -2 -2 -1 2.81 1
 -2 -2 -1 3.07 0.93
 3 2 1 745.53 22.42
 -3 -2 -1 750.18 23.88
 -3 -2 -1 786.89 24.44
 -4 -2 -1 356.03 11.13
 -4 -2 -1 342.99 12.21
 -4 -2 -1 359.57 12.08
 4 2 1 363.35 11.19
 5 2 1 36.47 3.01
 -5 -2 -1 37.36 1.97
 5 2 1 38.77 2.85
 6 2 1 75.75 3.88
 6 2 1 68.42 4.17
 7 2 1 244.41 8.4
 7 2 1 233.16 9.66
 8 2 1 12.49 2.5
 9 2 1 3.11 2.4
 10 2 1 11.46 3.44
 9 -3 -1 248.66 10.8
 9 -3 -1 249.16 11.06
 8 -3 -1 4.05 1.96
 -8 3 1 0.72 1.83
 8 -3 -1 3.14 1.87
 7 -3 -1 -0.38 1.46
 -7 3 1 0.15 1.67
 7 -3 -1 0.55 1.5
 -6 3 1 70.08 4.39
 6 -3 -1 59.75 3.94
 6 -3 -1 68.43 3.94
 5 -3 -1 29.87 2.49
 5 -3 -1 34.93 2.77
 -5 3 1 31.02 3.16
 -4 3 1 409.62 14.07
 4 -3 -1 421.18 13.97
 -4 3 1 412.28 12.56
 4 -3 -1 401.49 14.11
 3 -3 -1 39.13 2.6
 -3 3 1 39.77 2.84
 -3 3 1 37.81 2.34
 3 -3 -1 46.77 2.67
 2 -3 -1 1.77 1.29
 -2 3 1 0.22 0.75
 -2 3 1 0.2 0.82
 -2 3 1 0.32 0.99
 2 -3 -1 1.27 0.91
 -1 3 1 9.16 1.09
 1 -3 -1 8.49 1.04
 -1 3 1 9.35 1.27
 1 -3 -1 8.71 1.4
 0 3 1 143.57 5.19
 0 -3 -1 151.2 5.54
 0 -3 -1 154.02 5.17
 0 3 1 156.52 5.44
 -1 -3 -1 6745.75 210.16
 1 3 1 6929.92 193.75
 1 3 1 6528.94 205.2
 -1 -3 -1 7017.14 206.23
 2 3 1 159.44 5.65
 -2 -3 -1 165.86 5.99
 -2 -3 -1 162.28 5.99
 -3 -3 -1 275.2 9.54
 3 3 1 292.26 9.03
 -3 -3 -1 260.12 9.41
 -4 -3 -1 4.31 1.36
 -4 -3 -1 7.26 1.46
 4 3 1 4.69 1.27
 5 3 1 281.46 10.64
 5 3 1 300.14 9.62
 -5 -3 -1 279.77 10.31
 6 3 1 3.09 1.34
 6 3 1 4.26 1.65
 7 3 1 196.08 8.49
 7 3 1 196.03 7.25
 8 3 1 3.13 2.15
 9 3 1 1.56 2.07
 10 3 1 52.61 5.23
 -9 4 1 21.78 3.9
 9 -4 -1 21.79 3.5
 8 -4 -1 4.18 2.24
 -8 4 1 3.68 2.26
 8 -4 -1 1.41 2.1
 7 -4 -1 7.37 2.17
 -7 4 1 3.83 1.92
 7 -4 -1 3.51 1.91
 6 -4 -1 74.15 4.29
 -6 4 1 74.22 4.59
 6 -4 -1 66.29 4.37
 5 -4 -1 3.17 1.43
 5 -4 -1 5.54 1.61
 -5 4 1 3.23 1.76
 4 -4 -1 215.88 7.89
 4 -4 -1 201.02 8.34
 -4 4 1 214.01 8.39
 -4 4 1 220.57 7.26
 3 -4 -1 37.25 2.93
 -3 4 1 37.66 2.39
 3 -4 -1 37.53 2.52
 -3 4 1 38.95 2.98
 -3 4 1 44.96 2.49
 2 -4 -1 19.84 1.96
 -2 4 1 15.97 1.93
 -2 4 1 18.1 1.57
 2 -4 -1 16.73 1.76
 -2 4 1 18.55 1.58
 -1 4 1 2550.92 75.2
 1 -4 -1 2439.76 76.47
 -1 4 1 2430.55 70.6
 1 -4 -1 2431.72 75.43
 0 -4 -1 25.45 1.59
 0 4 1 25.7 2.14
 0 -4 -1 19.74 2.38
 0 4 1 26.16 2.43
 1 4 1 1195.02 36.4
 -1 -4 -1 1207.24 37.23
 1 4 1 1173.4 34.69
 -1 -4 -1 1176.66 36.85
 2 4 1 41.65 2.04
 -2 -4 -1 47.91 2.74
 2 4 1 41.44 2.89
 -2 -4 -1 47.13 2.83
 -3 -4 -1 259.62 9.13
 -3 -4 -1 257.53 9.19
 3 4 1 268.38 8.77
 4 4 1 190.64 6.9
 -4 -4 -1 188.73 7.41
 -4 -4 -1 202.76 7.49
 -5 -4 -1 106.86 5.13
 5 4 1 113.77 4.74
 6 4 1 212.64 8.64
 6 4 1 207.82 7.67
 -6 -4 -1 204.35 8.43
 7 4 1 317.58 10.73
 7 4 1 295.04 11.88
 8 4 1 10.66 2.6
 8 4 1 15.61 2.74
 9 4 1 31.62 3.82
 10 4 1 123.52 7.55
 8 -5 -1 145.86 7.96
 -8 5 1 144.5 7.83
 7 -5 -1 26.85 3.7
 -7 5 1 21.28 2.92
 6 -5 -1 152.41 7.53
 6 -5 -1 156.44 6.75
 -6 5 1 144.54 7.05
 -5 5 1 125.65 6.2
 5 -5 -1 127.77 5.8
 5 -5 -1 133.68 6.55
 -4 5 1 52.69 3.74
 -4 5 1 53.12 3.24
 4 -5 -1 53.72 3.19
 4 -5 -1 48.28 3.62
 3 -5 -1 721.03 23.3
 -3 5 1 728.11 20.84
 -3 5 1 767.53 23.69
 -3 5 1 695.84 21.39
 3 -5 -1 693.3 23.59
 -2 5 1 286.27 9.22
 -2 5 1 274.57 10.09
 -2 5 1 280.1 8.55
 2 -5 -1 290.58 10.37
 2 -5 -1 281.15 9.57
 -1 5 1 10.78 1.5
 -1 5 1 10.41 1.5
 1 -5 -1 8.73 1.02
 1 -5 -1 9.61 1.6
 0 5 1 22.84 2.37
 0 5 1 24.08 2.04
 0 -5 -1 26.4 1.5
 0 -5 -1 27.49 2.6
 1 5 1 42.42 2.9
 1 5 1 40.73 2.56
 -1 -5 -1 43.56 2.37
 -1 -5 -1 41.17 2.99
 2 5 1 97.98 3.72
 -2 -5 -1 96.51 4.42
 -2 -5 -1 91.67 4.1
 2 5 1 96.56 4.45
 3 5 1 1442.85 41.81
 -3 -5 -1 1411.41 44.84
 -3 -5 -1 1409.83 44.28
 -4 -5 -1 171.74 6.83
 4 5 1 173.8 6.71
 -4 -5 -1 167.81 6.76
 -5 -5 -1 6.92 2.01
 5 5 1 3.91 1.84
 6 5 1 26.75 3.23
 -6 -5 -1 35.23 3.16
 6 5 1 29.25 3
 7 5 1 5.53 2.32
 7 5 1 4.78 2.14
 -7 -5 -1 4.63 2.53
 8 5 1 120.53 6.11
 8 5 1 117.19 6.57
 9 5 1 -0.69 2.24
 -8 6 1 133.76 8.01
 8 -6 -1 120.86 7.47
 7 -6 -1 13.21 3.16
 -7 6 1 16.4 3.18
 -6 6 1 26.74 3.22
 6 -6 -1 31.67 3.64
 -5 6 1 216.31 8.9
 5 -6 -1 200.92 8.9
 -4 6 1 2.01 1.51
 4 -6 -1 -1.9 1.56
 3 -6 -1 262.3 10.77
 -3 6 1 294.03 9.48
 3 -6 -1 292.68 9.95
 -3 6 1 289.52 10.66
 -2 6 1 359.55 12.3
 2 -6 -1 340.86 11.63
 -2 6 1 351.07 11.29
 2 -6 -1 335.69 12.41
 1 -6 -1 4.67 0.7
 -1 6 1 5.29 1.39
 -1 6 1 1.67 1.15
 1 -6 -1 1.51 1.48
 0 -6 -1 72.44 3.06
 0 6 1 67.85 3.57
 0 6 1 65.25 3.67
 0 -6 -1 77.89 4.05
 -1 -6 -1 135.91 5.8
 1 6 1 134.22 5.58
 1 6 1 135 5.34
 -1 -6 -1 124.69 4.89
 -2 -6 -1 327.68 11.71
 2 6 1 340.36 11.37
 -2 -6 -1 351.34 12.18
 2 6 1 373.17 11.77
 -3 -6 -1 56.82 3.08
 3 6 1 67.8 3.89
 -3 -6 -1 60.08 4.02
 -4 -6 -1 9.01 1.88
 4 6 1 9.43 2.09
 -4 -6 -1 7.26 1.63
 -5 -6 -1 87.2 4.89
 5 6 1 87.21 4.8
 -6 -6 -1 53.61 4.14
 6 6 1 52.88 4.24
 6 6 1 60.29 4.16
 7 6 1 -1 2.05
 -7 -6 -1 -2.69 1.74
 7 6 1 -0.55 1.9
 8 6 1 1.19 2.43
 8 6 1 -0.21 2.18
 9 6 1 2.05 2.46
 -7 7 1 84.6 6.4
 7 -7 -1 84.54 5.79
 6 -7 -1 27.3 3.57
 -6 7 1 30.25 3.8
 5 -7 -1 19.33 3.3
 -5 7 1 20.23 3.01
 -4 7 1 0.47 1.67
 4 -7 -1 2.91 2.49
 3 -7 -1 5.93 2.14
 -3 7 1 3.25 1.63
 -2 7 1 403.56 14.44
 2 -7 -1 402.77 14.63
 -2 7 1 427.17 13.43
 1 -7 -1 121.39 5.93
 -1 7 1 114.27 5.08
 -1 7 1 118.22 5.43
 0 7 1 538.46 18.38
 0 -7 -1 592.3 18.98
 0 7 1 546.54 17.61
 -1 -7 -1 225.32 8.84
 1 7 1 219.89 8.19
 1 7 1 232.17 8.2
 -1 -7 -1 211.68 7.78
 -2 -7 -1 73.56 3.54
 -2 -7 -1 79.08 4.42
 2 7 1 83.23 3.79
 2 7 1 86.84 4.57
 3 7 1 417.57 14.32
 -3 -7 -1 466.5 15.28
 -3 -7 -1 409.8 14.51
 -4 -7 -1 178.96 7.46
 -4 -7 -1 171.55 7.1
 4 7 1 172.2 7.28
 -5 -7 -1 0.9 1.6
 5 7 1 2.89 1.96
 5 7 1 3.02 2.19
 6 7 1 3.97 2.22
 6 7 1 5.4 2.16
 -6 -7 -1 4.76 2.48
 7 7 1 4.01 2.38
 7 7 1 10.25 2.66
 -7 -7 -1 8.79 2.37
 -8 -7 -1 15.22 3.49
 8 7 1 27.58 3.61
 8 7 1 15.45 3.25
 9 7 1 35.98 4.41
 9 7 1 42.49 4.55
 -6 8 1 8.72 3.45
 6 -8 -1 5.06 3.45
 -5 8 1 54.74 5.02
 5 -8 -1 46.31 4.85
 4 -8 -1 86.3 5.6
 -4 8 1 89.08 5.66
 3 -8 -1 142.85 7.14
 -3 8 1 153.29 7.24
 -2 8 1 2.27 1.94
 -2 8 1 0.12 1.73
 2 -8 -1 0.84 2.06
 -1 8 1 147.76 6.87
 -1 8 1 154.02 6.51
 1 -8 -1 165.8 7.42
 0 8 1 170.31 6.85
 0 -8 -1 151 7
 0 8 1 162.04 6.84
 -1 -8 -1 371.97 13.7
 1 8 1 371.43 12.82
 1 8 1 378.26 12.86
 2 8 1 68.74 4.26
 2 8 1 65.01 3.77
 -2 -8 -1 68.9 4.35
 3 8 1 56.77 4.2
 -3 -8 -1 63.8 4.39
 -4 -8 -1 3.02 1.89
 4 8 1 2.75 2.15
 -5 -8 -1 24.67 2.88
 5 8 1 26.41 3.19
 5 8 1 25.99 3.22
 6 8 1 44.55 4.38
 6 8 1 55.94 4.37
 -6 -8 -1 58.3 4.71
 7 8 1 16.51 3.31
 -7 -8 -1 17.11 3.23
 7 8 1 22.22 3.39
 8 8 1 13.1 3.5
 8 8 1 14.81 3.29
 -8 -8 -1 6.98 2.85
 5 -9 -1 45.73 4.68
 -5 9 1 59.84 5.55
 -4 9 1 22.76 3.73
 4 -9 -1 20.81 3.14
 3 -9 -1 1.67 2.33
 -3 9 1 2.92 2.5
 -2 9 1 -0.25 2.12
 2 -9 -1 1.91 2.76
 -1 9 1 110.58 5.87
 1 -9 -1 119.03 6.31
 -1 9 1 116.41 5.88
 0 9 1 35.13 3.4
 0 -9 -1 36.74 3.41
 0 9 1 33.99 3.3
 1 9 1 27.96 2.82
 1 9 1 27.99 3.17
 -1 -9 -1 28.22 3.58
 -2 -9 -1 34.09 3.52
 2 9 1 16.89 2.94
 3 9 1 5.63 2.18
 -3 -9 -1 6.25 2.42
 4 9 1 150.06 7.07
 -4 -9 -1 143.05 7.09
 -5 -9 -1 107.08 5.93
 5 9 1 108.39 6.1
 -6 -9 -1 22.73 3.43
 6 9 1 18.96 3.31
 7 9 1 32.06 3.92
 -7 -9 -1 41.8 4.68
 -4 10 1 6.22 2.97
 4 -10 -1 4.12 3.09
 -3 10 1 3.25 2.6
 3 -10 -1 0.62 3.2
 2 -10 -1 5.11 2.96
 -2 10 1 3.97 2.37
 -1 10 1 52.01 4.85
 1 -10 -1 59.09 4.62
 -1 10 1 55.45 4.27
 0 -10 -1 38.59 4.04
 0 10 1 44.28 4
 0 10 1 40.5 3.47
 -1 -10 -1 50.57 4.8
 1 10 1 56.85 4.44
 -2 -10 -1 142.03 7.32
 2 10 1 156.91 7.33
 3 10 1 11.62 3.07
 -3 -10 -1 8.79 2.9
 4 10 1 -3.44 2.27
 -4 -10 -1 2.64 2.57
 -5 -10 -1 106.17 6.16
 5 10 1 107.85 6.31
 6 10 1 -0.67 2.35
 -6 -10 -1 1.27 2.4
 3 -11 -1 19.79 4.2
 -3 11 1 15.02 3.33
 -2 11 1 8.06 2.71
 2 -11 -1 6.86 3.13
 1 -11 -1 0.25 2.28
 -1 11 1 -0.71 1.99
 0 11 1 119.84 6.65
 0 -11 -1 124.28 7.38
 0 11 1 115.31 6.83
 1 11 1 0.68 2.27
 -1 -11 -1 0.08 2.76
 2 11 1 12.76 3.16
 -2 -11 -1 19.58 3.3
 -3 -11 -1 47.5 5.08
 3 11 1 36.98 4.29
 4 11 1 -1.15 2.75
 -4 -11 -1 1.9 2.94
 -5 -11 -1 32.71 4.11
 5 11 1 44.66 4.85
 0 -12 -1 4.2 4.08
 0 12 1 2.95 3.54
 1 12 1 12.11 3.65
 -1 -12 -1 10.28 3.39
 -2 -12 -1 -3.03 2.29
 2 12 1 -3 2.51
 -4 -11 2 -2.02 2.38
 4 11 -2 1.26 2.64
 3 11 -2 7.53 3.11
 -3 -11 2 5.99 3.63
 -2 -11 2 109.25 6.47
 2 11 -2 110.38 6.84
 -1 -11 2 -1.68 2.47
 1 11 -2 4 3.18
 0 -11 2 5.87 3.66
 0 11 -2 3.84 2.73
 0 11 -2 4.17 2.53
 1 -11 2 130.88 7.39
 -1 11 -2 120.77 7.55
 -1 11 -2 112.42 7.02
 -2 11 -2 2.75 3.33
 2 -11 2 5.2 2.65
 6 10 -2 10.17 3.17
 -6 -10 2 12.96 3.57
 -5 -10 2 26.93 3.35
 5 10 -2 33.26 3.9
 -4 -10 2 27.88 3.55
 4 10 -2 24.62 3.47
 -3 -10 2 0.58 2.79
 3 10 -2 0.3 2.13
 -2 -10 2 12.11 2.45
 2 10 -2 6.06 2.72
 1 10 -2 53.09 4.88
 -1 -10 2 63.99 4.9
 0 10 -2 11 2.93
 0 10 -2 7.52 2.6
 0 -10 2 13.59 3.5
 -1 10 -2 118.51 6.46
 1 -10 2 110.15 6.37
 -1 10 -2 113.63 6.74
 -2 10 -2 -1.97 2.33
 -2 10 -2 -2.82 2.54
 2 -10 2 1.98 2.56
 3 -10 2 180.42 9.32
 -3 10 -2 184.99 9
 4 -10 2 16.66 4.41
 -4 10 -2 18.14 3.64
 -7 -9 2 110.92 6.87
 7 9 -2 98.35 6.38
 -6 -9 2 69.17 5.71
 6 9 -2 84.57 5.55
 5 9 -2 9.67 2.77
 -5 -9 2 7.62 2.16
 4 9 -2 10.58 2.76
 -4 -9 2 8.15 2.38
 3 9 -2 66.44 4.59
 -3 -9 2 65.83 4.98
 -2 -9 2 2.74 1.89
 2 9 -2 2.4 1.89
 1 9 -2 38.44 3.96
 -1 -9 2 42.64 3.98
 0 -9 2 9.2 2.7
 0 9 -2 6.28 2.58
 0 9 -2 9.26 2.51
 -1 9 -2 238.51 9.76
 -1 9 -2 248.66 9.42
 1 -9 2 227.63 9.86
 -2 9 -2 136.48 6.58
 2 -9 2 122.32 6.94
 -2 9 -2 139.5 6.89
 3 -9 2 44.45 4.82
 -3 9 -2 43.94 4.07
 -4 9 -2 127.65 6.86
 4 -9 2 129.06 7.2
 -5 9 -2 2.32 2.24
 5 -9 2 2.47 2.39
 -8 -8 2 -2.22 2.67
 8 8 -2 0.59 3
 7 8 -2 1.73 2.63
 -7 -8 2 0.35 2.24
 -6 -8 2 5.81 2.95
 6 8 -2 2.47 2.56
 5 8 -2 17.19 2.93
 -5 -8 2 15.01 2.64
 4 8 -2 17.91 2.92
 -4 -8 2 27.01 3.01
 3 8 -2 81.94 4.86
 -3 -8 2 75.04 5.02
 2 8 -2 32.62 3.24
 -2 -8 2 31.41 3.13
 1 8 -2 11.46 2.27
 -1 -8 2 13.41 2.64
 1 8 -2 15.07 2.1
 0 -8 2 238.26 9.53
 0 8 -2 240.45 9.18
 0 8 -2 239.58 9.29
 -1 8 -2 186.68 7.68
 -1 8 -2 202.47 8.13
 1 -8 2 191.45 8.32
 2 -8 2 281.38 11.34
 -2 8 -2 284.75 10.36
 -2 8 -2 285.18 10.9
 3 -8 2 17.92 2.91
 -3 8 -2 21.01 2.71
 -3 8 -2 20.42 3.01
 4 -8 2 9.79 2.54
 -4 8 -2 5 2.17
 -5 8 -2 7.82 2.52
 5 -8 2 9.96 2.83
 6 -8 2 -0.79 2.87
 -6 8 -2 1.01 2.14
 -8 -7 2 4.06 3.36
 8 7 -2 4.71 2.73
 8 7 -2 2.87 2.85
 -7 -7 2 1.06 1.92
 7 7 -2 0.28 2.38
 7 7 -2 2.66 2.41
 6 7 -2 67 4.67
 -6 -7 2 66.51 4.94
 6 7 -2 66.83 4.5
 5 7 -2 79.78 4.78
 5 7 -2 80.17 4.56
 -5 -7 2 86.39 5.04
 4 7 -2 26.25 2.94
 -4 -7 2 24.85 2.77
 -3 -7 2 29.86 3.41
 3 7 -2 19.57 2.62
 -2 -7 2 235.99 8.94
 -2 -7 2 223.83 8.15
 2 7 -2 223.27 8.58
 1 7 -2 14.33 2.04
 1 7 -2 13.56 1.81
 -1 -7 2 10.42 2.27
 0 7 -2 172.89 6.98
 0 7 -2 166.41 6.87
 0 -7 2 172.49 7.16
 1 -7 2 106.85 5.45
 -1 7 -2 103.11 5.1
 -1 7 -2 108.54 5.06
 2 -7 2 44.32 3.81
 -2 7 -2 46.62 3.64
 -2 7 -2 50.97 3.47
 3 -7 2 9.34 2.14
 -3 7 -2 8.14 2.18
 -3 7 -2 9.78 2.07
 -4 7 -2 12.52 2.51
 4 -7 2 9.72 2.6
 -5 7 -2 144.83 7.33
 5 -7 2 160.93 8.04
 -6 7 -2 0.47 2.04
 6 -7 2 -0.07 2.73
 7 -7 2 6.79 2.95
 -7 7 -2 7.53 2.72
 9 6 -2 -0.75 2.39
 8 6 -2 21.02 3.5
 7 6 -2 175.74 7.32
 -7 -6 2 158.82 7.89
 7 6 -2 181.68 8.24
 6 6 -2 113.93 5.95
 -6 -6 2 127.82 6.24
 6 6 -2 115.18 5.53
 5 6 -2 54.92 3.58
 5 6 -2 48.79 3.52
 -5 -6 2 51.31 4.17
 4 6 -2 3.89 1.42
 4 6 -2 3.47 1.67
 -4 -6 2 4.53 1.49
 3 6 -2 319.42 11.05
 3 6 -2 327.16 11.15
 -3 -6 2 311.24 10.56
 -3 -6 2 318.3 11.53
 -2 -6 2 70.76 4.1
 -2 -6 2 88.01 3.64
 2 6 -2 87.09 4.38
 2 6 -2 79.07 3.6
 -1 -6 2 37.93 3.26
 1 6 -2 36.66 2.63
 1 6 -2 36.05 2.92
 0 6 -2 44.1 3.1
 0 6 -2 42.34 3.16
 0 -6 2 36.36 2.86
 -1 6 -2 1.73 1.18
 -1 6 -2 1.06 1.38
 1 -6 2 1.53 1.72
 -2 6 -2 11.18 1.9
 2 -6 2 10.63 1.89
 -2 6 -2 10.81 1.86
 -3 6 -2 905.19 29.07
 -3 6 -2 898.58 27.06
 3 -6 2 890.05 29.29
 -4 6 -2 50.79 3.94
 4 -6 2 52.8 4.29
 5 -6 2 9.12 2.44
 -5 6 -2 10.88 2.48
 6 -6 2 60.86 4.47
 -6 6 -2 61.98 4.64
 7 -6 2 14.26 2.95
 -7 6 -2 10.33 2.81
 -8 6 -2 53.89 4.85
 8 -6 2 58.62 5.06
 9 5 -2 10.25 2.79
 8 5 -2 27.4 3.59
 7 5 -2 80.32 4.6
 7 5 -2 90.24 5.43
 -6 -5 2 38.7 3.31
 6 5 -2 40.03 3.52
 6 5 -2 41.03 3.29
 5 5 -2 27.63 2.79
 -5 -5 2 27.7 3.22
 5 5 -2 21.77 2.53
 -4 -5 2 63.75 3.85
 4 5 -2 67.31 3.7
 4 5 -2 61.36 3.6
 3 5 -2 148.39 5.94
 -3 -5 2 145.95 6.09
 -3 -5 2 144.55 5.38
 3 5 -2 153.98 5.9
 2 5 -2 2.04 0.96
 -2 -5 2 1.52 1.3
 -2 -5 2 2.19 0.88
 2 5 -2 0.12 1.31
 1 5 -2 57.63 3.34
 1 5 -2 61.56 2.72
 -1 -5 2 63.61 3.68
 0 -5 2 14.74 1.8
 0 5 -2 16.48 1.76
 0 5 -2 16.89 1.86
 1 -5 2 144.84 6.1
 -1 5 -2 148.84 5.83
 -1 5 -2 146.97 5.63
 -2 5 -2 160.37 6.31
 -2 5 -2 150.03 5.8
 2 -5 2 148.91 6.29
 -3 5 -2 109.55 4.63
 3 -5 2 103.02 4.2
 -3 5 -2 112.55 5.34
 3 -5 2 118.36 5.52
 -4 5 -2 981.3 31.58
 4 -5 2 982.46 31.79
 5 -5 2 1.21 1.69
 -5 5 -2 -1.47 1.71
 6 -5 2 102.21 5.83
 -6 5 -2 103.3 5.76
 -7 5 -2 4.93 2.35
 7 -5 2 6.69 2.76
 -8 5 -2 28.15 3.7
 8 -5 2 29.44 4.37
 9 4 -2 32.58 3.91
 8 4 -2 1.81 2.2
 7 4 -2 104.95 5.97
 7 4 -2 116.08 5.27
 6 4 -2 107.47 4.91
 6 4 -2 95.71 5.28
 -6 -4 2 98.16 5.44
 5 4 -2 89.47 4.72
 -5 -4 2 98.13 4.83
 5 4 -2 102.78 4.63
 -4 -4 2 -0.09 1.49
 4 4 -2 1.62 1.29
 -4 -4 2 1.3 0.82
 4 4 -2 1.49 1.22
 3 4 -2 74.6 3.75
 -3 -4 2 86.9 3.3
 3 4 -2 85.67 3.88
 -3 -4 2 72.22 3.78
 2 4 -2 279.53 9.36
 -2 -4 2 292.13 9.36
 -2 -4 2 268.11 9.8
 2 4 -2 288.16 9.62
 -1 -4 2 83.27 3.48
 1 4 -2 77.58 3.61
 1 4 -2 73.95 3.13
 -1 -4 2 76.51 3.71
 0 4 -2 260.69 8.6
 0 -4 2 255.03 8.76
 0 4 -2 233.08 8.21
 1 -4 2 -0.74 0.93
 -1 4 -2 0.02 1.02
 -1 4 -2 0.22 0.96
 -2 4 -2 120.69 4.78
 -2 4 -2 124.8 5.15
 2 -4 2 122.36 5.28
 3 -4 2 63 2.87
 3 -4 2 68.97 3.66
 -3 4 -2 65.19 3.73
 4 -4 2 1.65 1.11
 -4 4 -2 0.97 1.49
 4 -4 2 0.2 1.53
 5 -4 2 70.75 3.66
 -5 4 -2 63.1 4.14
 5 -4 2 63.72 4.24
 6 -4 2 104.23 5.15
 -6 4 -2 111.42 5.78
 6 -4 2 115.49 5.85
 7 -4 2 27.07 3.11
 -7 4 -2 21.1 3.1
 7 -4 2 26.34 2.81
 8 -4 2 3.12 2.22
 -8 4 -2 3.42 2.42
 9 -4 2 174.56 8.75
 9 3 -2 25.71 3.38
 8 3 -2 33.29 3.71
 7 3 -2 374.74 14.13
 6 3 -2 31.85 3.3
 6 3 -2 27.49 2.96
 5 3 -2 57.95 3.44
 5 3 -2 59.74 3.67
 -5 -3 2 58.48 3.8
 -4 -3 2 478.48 15.11
 4 3 -2 468.43 14.71
 -4 -3 2 489.55 15.87
 4 3 -2 468.34 16.07
 -3 -3 2 159.44 5.59
 -3 -3 2 156.21 6.12
 3 3 -2 167.64 5.85
 3 3 -2 154.74 6.12
 2 3 -2 21.21 2.22
 -2 -3 2 23.77 1.8
 2 3 -2 24.45 2.02
 -2 -3 2 29.36 2.28
 1 3 -2 142.83 5.16
 1 3 -2 136.9 4.98
 -1 -3 2 137.62 5.28
 -1 -3 2 144.6 5
 0 3 -2 1880.07 53.56
 0 3 -2 1901.58 56.65
 0 -3 2 1795.43 56.83
 1 -3 2 61.97 3.01
 -1 3 -2 55.22 2.95
 -1 3 -2 60.45 2.96
 -2 3 -2 74.78 3.62
 2 -3 2 76.03 3.01
 -2 3 -2 74.99 3.31
 2 -3 2 74.75 3.56
 3 -3 2 169.12 5.96
 3 -3 2 167.08 6.51
 -3 3 -2 155.06 6.28
 4 -3 2 71.47 3.78
 4 -3 2 68.7 3.6
 -4 3 -2 76.87 3.98
 5 -3 2 37.49 3.1
 -5 3 -2 35.21 3.18
 5 -3 2 42.44 3.03
 6 -3 2 302.06 11.9
 6 -3 2 331.96 11.62
 -6 3 -2 324.48 11.81
 -7 3 -2 276.39 10.86
 7 -3 2 271.59 10.61
 7 -3 2 291.94 11.27
 8 -3 2 2.18 1.97
 8 -3 2 10.13 2.68
 -8 3 -2 6.25 2.5
 9 -3 2 6.14 2.66
 9 -3 2 8.08 3.01
 10 2 -2 9.35 3.4
 9 2 -2 58.97 4.86
 8 2 -2 -0.79 1.78
 7 2 -2 9.2 2.3
 6 2 -2 446.86 13.61
 6 2 -2 421.72 15.47
 -5 -2 2 3.69 1.12
 5 2 -2 5.71 1.27
 5 2 -2 2.53 1.53
 -4 -2 2 17.57 2.07
 4 2 -2 18.58 1.95
 -4 -2 2 17.52 1.65
 4 2 -2 18.01 1.61
 -3 -2 2 286.03 9.37
 3 2 -2 304.16 9.2
 3 2 -2 284.21 10.06
 -3 -2 2 283.94 9.84
 2 2 -2 71.94 3.28
 -2 -2 2 66.29 3.19
 2 2 -2 73.8 3.06
 -2 -2 2 65.99 2.84
 -2 -2 2 70.1 2.82
 1 2 -2 85.82 3.46
 1 2 -2 89.3 3.41
 -1 -2 2 85.58 2.97
 -1 -2 2 89.1 3.67
 -1 -2 2 93.18 3.48
 0 -2 2 92.45 3.59
 0 -2 2 93.64 2.84
 0 2 -2 90.07 3.19
 0 2 -2 90.2 3.57
 -1 2 -2 12.77 0.97
 -1 2 -2 15.72 1.34
 1 -2 2 14.35 1.39
 -1 2 -2 10.41 1.2
 -2 2 -2 512 16.35
 2 -2 2 526.36 16.38
 2 -2 2 502.15 16.47
 -3 2 -2 113.49 4.65
 3 -2 2 110.44 4.68
 3 -2 2 113.97 4.43
 4 -2 2 465.23 15.11
 -4 2 -2 441.84 14.95
 -5 2 -2 196.55 7.47
 5 -2 2 185.54 7.31
 6 -2 2 64.13 3.32
 -6 2 -2 54.97 3.85
 6 -2 2 63.11 3.69
 7 -2 2 14.49 2.46
 -7 2 -2 9.93 2.35
 8 -2 2 105.44 5.73
 9 -2 2 0.35 1.89
 10 1 -2 11.26 3.23
 9 1 -2 60.58 5.04
 8 1 -2 106.76 5.97
 7 1 -2 0.7 1.56
 6 1 -2 62.07 4.04
 -6 -1 2 56.84 3.4
 5 1 -2 436.77 13.27
 -5 -1 2 431.21 14.31
 5 1 -2 444.9 15.28
 4 1 -2 0.71 0.84
 -4 -1 2 0.3 0.96
 4 1 -2 1.21 1.18
 3 1 -2 1471.44 41.42
 -3 -1 2 1424.92 43.94
 3 1 -2 1439.2 45.32
 -3 -1 2 1417.23 40.51
 -2 -1 2 121.72 4.28
 2 1 -2 129.1 4.26
 -2 -1 2 123.77 4.67
 -2 -1 2 126.13 4.47
 2 1 -2 126.11 4.81
 -1 -1 2 3463.38 107.56
 1 1 -2 3642.79 101.29
 -1 -1 2 3626.88 98.42
 1 1 -2 3576.31 109.89
 -1 -1 2 3421.28 107.17
 0 1 -2 499.55 14.48
 0 1 -2 510.27 15.66
 0 -1 2 468.95 15.23
 0 -1 2 492.3 15.28
 1 -1 2 853.39 26.03
 -1 1 -2 839.48 26.49
 -1 1 -2 840.75 25.92
 -2 1 -2 7443.7 220.22
 -2 1 -2 6795.23 214.37
 -3 1 -2 486.48 15.03
 -3 1 -2 428.08 14.57
 4 -1 2 405.06 13.54
 -4 1 -2 397.93 13.19
 5 -1 2 5.03 1.35
 -5 1 -2 4.48 1.44
 5 -1 2 4.69 1.38
 6 -1 2 94.56 4
 6 -1 2 94.97 4.76
 -6 1 -2 98.61 4.73
 -7 1 -2 82.95 4.54
 7 -1 2 81.42 4.67
 8 -1 2 301.79 11.93
 9 -1 2 7.86 2.68
 10 -1 2 36.49 4.1
 9 0 -2 1.05 2.36
 8 0 -2 0.72 2.13
 7 0 -2 0.2 1.61
 -7 0 2 2.88 1.52
 -6 0 2 2.08 1.22
 6 0 -2 0.94 1.41
 5 0 -2 585.68 16.98
 -5 0 2 580.45 18.76
 5 0 -2 563.74 19.4
 4 0 -2 524.86 15.09
 -4 0 2 492.5 15.34
 4 0 -2 503.1 17.15
 -4 0 2 533.86 16.61
 3 0 -2 124.75 4.98
 -3 0 2 118.06 4.7
 -3 0 2 118.24 4.42
 3 0 -2 121.18 3.94
 -2 0 2 303.08 9.83
 2 0 -2 296.07 8.92
 2 0 -2 295.65 10.12
 -2 0 2 311.84 9.07
 1 0 -2 3.91 0.55
 -1 0 2 3.96 0.75
 1 0 -2 3.9 0.86
 0 0 2 1474.79 50.67
 0 0 -2 1560.52 48.79
 0 0 2 1658.38 47.73
 1 0 2 297.73 9.52
 -1 0 -2 310.79 9.82
 -2 0 -2 679.17 22.14
 -2 0 -2 719.85 21.57
 -3 0 -2 240.59 8.22
 3 0 2 254.69 7.92
 -3 0 -2 257.15 8.71
 -4 0 -2 3.88 1.21
 -4 0 -2 6.43 1.18
 4 0 2 4.06 1.13
 5 0 2 51.98 2.69
 5 0 2 54.37 3.33
 -5 0 -2 53.85 2.95
 6 0 2 168.21 6.15
 6 0 2 165.31 7.05
 -6 0 -2 174.74 6.59
 7 0 2 38.15 3.32
 8 0 2 -0.83 1.65
 9 0 2 61.73 4.98
 10 0 2 45.23 4.73
 9 -1 -2 3.65 2.23
 8 -1 -2 2.4 2.12
 -7 1 2 186.36 7.93
 7 -1 -2 191.19 8.27
 -6 1 2 65.92 3.6
 6 -1 -2 60.59 4.03
 5 -1 -2 390.43 13.65
 -5 1 2 384.77 12.25
 -5 1 2 385.49 13.21
 -4 1 2 22.63 2.43
 -4 1 2 21.65 2.24
 4 -1 -2 24.89 2.46
 -3 1 2 333.94 10.98
 3 -1 -2 317.82 11.19
 -3 1 2 332.73 10.09
 -2 1 2 802.71 25.12
 -2 1 2 813.43 23
 2 -1 -2 807.09 25.68
 -1 1 2 695.74 21.52
 1 -1 -2 693.93 22
 0 -1 -2 99.66 3.56
 0 -1 -2 91.32 3.24
 0 1 2 91.57 3.11
 0 1 2 94.23 3.39
 1 1 2 564.17 16.07
 1 1 2 534.84 16.85
 -1 -1 -2 544.64 17.34
 -1 -1 -2 544 16.91
 2 1 2 1.41 0.48
 2 1 2 1.29 0.86
 -2 -1 -2 2.15 0.87
 -2 -1 -2 2.23 0.82
 -3 -1 -2 211.06 7.81
 -3 -1 -2 216.74 7.13
 3 1 2 236.17 7.22
 -4 -1 -2 20.37 1.62
 4 1 2 22.31 2.02
 -4 -1 -2 21.55 2.35
 5 1 2 43.49 2.66
 -5 -1 -2 39.58 2.37
 6 1 2 7.26 1.39
 6 1 2 8.87 1.87
 -6 -1 -2 4.83 1.32
 7 1 2 343.34 13.06
 7 1 2 358.13 11.39
 8 1 2 4.98 2.08
 9 1 2 113.54 6.36
 10 1 2 9.74 3.25
 9 -2 -2 79.65 5.42
 8 -2 -2 20.96 2.83
 -8 2 2 23.31 3.16
 -7 2 2 64.56 4.67
 7 -2 -2 64.52 4.23
 -6 2 2 164.89 7.03
 6 -2 -2 168.14 7.17
 -5 2 2 22.48 2.24
 5 -2 -2 19.61 2.18
 -5 2 2 21.11 2.22
 -4 2 2 453.29 13.56
 4 -2 -2 440.75 15.07
 -4 2 2 441.4 14.89
 -3 2 2 8.23 1.2
 3 -2 -2 9.01 1.41
 -3 2 2 7.46 1.49
 -2 2 2 -0.38 0.99
 2 -2 -2 0.16 0.87
 2 -2 -2 0.31 0.98
 -1 2 2 66.11 2.51
 1 -2 -2 69.39 3.19
 -1 2 2 68.91 3.1
 1 -2 -2 68.56 3.03
 0 -2 -2 92.71 3.51
 0 2 2 85.44 3.34
 0 2 2 94.89 3.58
 0 -2 -2 96.12 3.57
 1 2 2 585.9 16.97
 1 2 2 549.41 17.7
 -1 -2 -2 546.23 18.22
 -1 -2 -2 616.7 17.96
 -2 -2 -2 23.65 2.01
 -2 -2 -2 27.41 1.92
 2 2 2 25.04 2.05
 3 2 2 502.94 15.3
 -3 -2 -2 483.74 16.13
 -3 -2 -2 529.35 16.67
 4 2 2 393.67 12.18
 -4 -2 -2 387.05 13.29
 5 2 2 12.5 1.42
 -5 -2 -2 11.31 1.82
 -5 -2 -2 9.79 1.15
 6 2 2 123.13 5.06
 6 2 2 118.26 5.77
 7 2 2 25.32 2.54
 7 2 2 25.73 3.01
 8 2 2 1.41 2.06
 9 2 2 12.05 2.78
 10 2 2 0.46 2.75
 9 -3 -2 0 2.35
 9 -3 -2 0.88 2.01
 8 -3 -2 15.1 2.58
 -8 3 2 12.21 2.65
 8 -3 -2 13.97 2.8
 -7 3 2 72.58 4.87
 7 -3 -2 65.44 4.43
 -6 3 2 23.9 3.03
 6 -3 -2 23.14 2.76
 5 -3 -2 18.17 2.2
 -5 3 2 19.48 2.27
 5 -3 -2 18.56 2.2
 -4 3 2 16.22 1.83
 4 -3 -2 14.89 1.86
 4 -3 -2 12.17 1.82
 -4 3 2 14.36 1.65
 -3 3 2 79.25 3.84
 3 -3 -2 80.52 3.69
 3 -3 -2 75.48 3.8
 -3 3 2 81.86 3.33
 -2 3 2 52.04 2.95
 2 -3 -2 55.95 2.85
 2 -3 -2 52.47 3.13
 -2 3 2 48.76 2.41
 -1 3 2 917.44 28.97
 -1 3 2 944.18 27.04
 1 -3 -2 933.82 29.4
 1 -3 -2 932.15 29.07
 0 -3 -2 45.6 2.25
 0 -3 -2 40.3 2.44
 0 3 2 41.65 2.38
 0 3 2 40.98 2.28
 1 3 2 1111 32.85
 1 3 2 1102.42 34.53
 -1 -3 -2 1190.57 34.98
 -1 -3 -2 1119.72 35.44
 -2 -3 -2 171.66 6.31
 2 3 2 183.26 6.19
 -2 -3 -2 172.37 6.36
 3 3 2 279.42 9.01
 -3 -3 -2 271.01 9.37
 -3 -3 -2 272.82 9.62
 4 3 2 124.85 5
 -4 -3 -2 122 5.18
 -4 -3 -2 124.93 5.14
 -5 -3 -2 1.31 1.43
 -5 -3 -2 1.06 1.34
 5 3 2 0.24 1.39
 6 3 2 -0.44 1.51
 6 3 2 0.3 1.72
 7 3 2 -1.23 1.66
 7 3 2 -2.53 1.63
 8 3 2 3.46 2.27
 8 3 2 3.15 1.73
 9 3 2 11.81 2.93
 10 3 2 12.32 3.08
 9 -4 -2 24.18 3.67
 9 -4 -2 21.44 3.06
 -9 4 2 18.64 3.32
 8 -4 -2 12.89 2.8
 -8 4 2 11.01 2.62
 8 -4 -2 9.08 2.27
 7 -4 -2 157 7.16
 -7 4 2 164.24 7.67
 7 -4 -2 149.35 7.5
 -6 4 2 19.49 2.91
 6 -4 -2 22.4 2.49
 6 -4 -2 24.7 2.83
 -5 4 2 222.43 9.26
 -5 4 2 243.02 8.19
 5 -4 -2 233.75 8.82
 5 -4 -2 222.08 9.12
 4 -4 -2 93.07 4.45
 4 -4 -2 92.54 4.68
 -4 4 2 92.82 4.08
 -4 4 2 90.95 4.77
 -3 4 2 307.91 9.27
 3 -4 -2 294.96 10.82
 -3 4 2 288.09 10.63
 3 -4 -2 309.77 10.53
 -3 4 2 303.99 9.38
 -2 4 2 1415.84 44.17
 2 -4 -2 1404.01 44.34
 -2 4 2 1433.88 41.08
 2 -4 -2 1442.72 44.78
 -1 4 2 59.08 3.01
 1 -4 -2 58.35 3.3
 1 -4 -2 57.3 2.84
 -1 4 2 56.41 2.78
 0 -4 -2 780.89 23.73
 0 4 2 733.33 23.4
 0 4 2 689.61 22.05
 0 -4 -2 789.46 23.78
 -1 -4 -2 217.4 6.95
 -1 -4 -2 186.69 6.99
 1 4 2 184.54 6.7
 1 4 2 194.16 6.69
 2 4 2 46.58 2.1
 -2 -4 -2 46.52 2.68
 2 4 2 43.61 2.63
 -2 -4 -2 52.55 2.92
 -3 -4 -2 2.48 1.22
 -3 -4 -2 2.86 1.17
 3 4 2 0.68 1.11
 -4 -4 -2 44.42 3.23
 -4 -4 -2 46.06 2.74
 4 4 2 45.9 2.94
 -5 -4 -2 102.21 4.84
 -5 -4 -2 94.17 4.89
 5 4 2 106.3 4.64
 6 4 2 2.78 1.57
 -6 -4 -2 5.3 2.01
 7 4 2 189.21 7.29
 7 4 2 185.07 8.29
 8 4 2 22.29 3.24
 8 4 2 28.6 2.71
 9 4 2 2.01 2.28
 10 4 2 70.35 5.58
 -8 5 2 66.13 5.01
 8 -5 -2 67.73 5.31
 -7 5 2 -0.86 1.93
 7 -5 -2 -0.42 2.1
 7 -5 -2 -1.37 2.02
 6 -5 -2 96.16 5.81
 6 -5 -2 99.14 5.38
 -6 5 2 104.33 5.83
 5 -5 -2 29.82 3.52
 -5 5 2 32.66 3.24
 -5 5 2 32.99 3.53
 5 -5 -2 28.54 2.97
 -4 5 2 13.06 2.33
 -4 5 2 17.66 1.89
 4 -5 -2 13.11 2.29
 4 -5 -2 17.1 1.92
 3 -5 -2 36.77 2.53
 3 -5 -2 35.63 2.89
 -3 5 2 37.6 2.27
 -3 5 2 35.69 2.48
 -3 5 2 31.39 3.2
 -2 5 2 452.12 13.78
 -2 5 2 453.12 15.27
 2 -5 -2 428.64 15.29
 2 -5 -2 469.22 14.95
 1 -5 -2 38 2.74
 -1 5 2 39.03 2.85
 1 -5 -2 39.9 2.3
 -1 5 2 37.13 2.53
 0 -5 -2 455.74 14.65
 0 5 2 451.34 14.77
 0 -5 -2 443.02 15.02
 0 5 2 455.24 14.05
 1 5 2 2.07 1.24
 1 5 2 1.87 0.92
 -1 -5 -2 1.7 0.92
 -1 -5 -2 2.35 1.24
 -2 -5 -2 1493.11 46.46
 2 5 2 1463.24 43.79
 -2 -5 -2 1535.26 47.11
 2 5 2 1501.15 45.71
 3 5 2 18.85 1.99
 -3 -5 -2 18.05 1.93
 -3 -5 -2 23.6 2.58
 -4 -5 -2 183.64 6.81
 4 5 2 162.64 6.43
 -4 -5 -2 162.51 6.59
 5 5 2 313.11 10.46
 -5 -5 -2 298.46 11.15
 -5 -5 -2 299.54 11.17
 6 5 2 66.69 3.82
 -6 -5 -2 62.81 4.05
 7 5 2 13.8 2.63
 7 5 2 11.44 2.19
 -7 -5 -2 14.09 2.87
 8 5 2 23.98 3.47
 8 5 2 26.94 3.25
 9 5 2 101.63 6.47
 -8 6 2 157.94 8.4
 8 -6 -2 142.57 8.22
 -7 6 2 38.99 3.94
 7 -6 -2 37.68 4.31
 6 -6 -2 9.9 2.6
 -6 6 2 3.28 2.19
 5 -6 -2 6.99 2.01
 -5 6 2 6.39 2.15
 -4 6 2 5.34 1.94
 4 -6 -2 8.39 1.56
 4 -6 -2 5.43 1.86
 3 -6 -2 19.07 2.66
 -3 6 2 19.92 2.5
 3 -6 -2 15.72 1.86
 -2 6 2 48.64 3.58
 2 -6 -2 60.16 3.82
 -2 6 2 51.5 3.26
 2 -6 -2 54.21 3.35
 1 -6 -2 28.24 2.06
 -1 6 2 25.57 2.56
 -1 6 2 16.96 2.01
 1 -6 -2 26.83 2.67
 0 6 2 253.8 9.25
 0 -6 -2 269.98 8.99
 0 -6 -2 275.87 9.76
 0 6 2 253.67 8.96
 1 6 2 10.18 1.72
 -1 -6 -2 8.53 1.34
 -1 -6 -2 21.36 2.48
 -2 -6 -2 446.88 15.28
 2 6 2 458.56 14.62
 2 6 2 454.24 14.58
 -2 -6 -2 455.61 15.05
 3 6 2 334.86 11.21
 -3 -6 -2 342.89 11.78
 -3 -6 -2 320.87 11.43
 3 6 2 311.29 10.48
 -4 -6 -2 0.78 0.94
 -4 -6 -2 4.12 1.59
 4 6 2 1.78 1.72
 -5 -6 -2 24.58 2.7
 5 6 2 16.67 2.55
 -5 -6 -2 19.85 2.38
 -6 -6 -2 121.66 6.09
 6 6 2 126.92 6.09
 7 6 2 10.92 2.71
 7 6 2 13.35 2.75
 -7 -6 -2 10.93 2.4
 8 6 2 21.14 3.31
 8 6 2 16.11 3.12
 9 6 2 6.57 2.93
 9 6 2 10.28 3.22
 7 -7 -2 1.99 2.27
 -7 7 2 0.83 2.54
 6 -7 -2 -0.73 1.97
 -6 7 2 1.63 1.93
 -5 7 2 205.37 8.84
 5 -7 -2 183.49 8.82
 4 -7 -2 42.15 4.19
 -4 7 2 44.77 3.71
 3 -7 -2 52.88 4.15
 -3 7 2 56.8 3.95
 2 -7 -2 145.82 6.73
 -2 7 2 149.81 6.11
 -2 7 2 151.84 6.61
 -1 7 2 50.02 3.46
 1 -7 -2 50.41 3.98
 -1 7 2 50.68 3.28
 0 -7 -2 775.44 23.83
 0 7 2 716.35 23.89
 0 -7 -2 739.48 24.42
 0 7 2 745.63 22.82
 -1 -7 -2 276.63 10.54
 1 7 2 291.2 10.05
 1 7 2 286.37 10.03
 -1 -7 -2 287.81 9.87
 2 7 2 3.68 1.74
 2 7 2 2.82 1.19
 -2 -7 -2 0.6 1.5
 -2 -7 -2 2.74 1.34
 3 7 2 76.63 4.38
 -3 -7 -2 67.78 3.67
 -3 -7 -2 69.74 4.44
 -4 -7 -2 3.49 1.22
 -4 -7 -2 0.24 1.53
 4 7 2 1.19 1.88
 -5 -7 -2 -0.24 1.42
 5 7 2 0.2 1.98
 -5 -7 -2 0.58 1.6
 6 7 2 98.88 5.57
 -6 -7 -2 93.41 5.61
 7 7 2 22.65 3.43
 7 7 2 18.12 3.14
 -7 -7 -2 17.7 2.76
 8 7 2 54.28 4.79
 8 7 2 42.29 4.24
 -8 -7 -2 51.39 4.91
 9 7 2 11.84 3.37
 9 7 2 8.02 3.18
 -6 8 2 14.46 3.32
 6 -8 -2 16.26 4.03
 5 -8 -2 75.73 5.81
 -5 8 2 83.58 5.57
 -4 8 2 13.73 2.57
 4 -8 -2 11.96 2.92
 -3 8 2 6.64 1.95
 3 -8 -2 11.17 2.44
 -2 8 2 15.84 2.29
 -2 8 2 13.73 2.47
 2 -8 -2 13.34 2.56
 -1 8 2 144.33 6.53
 -1 8 2 144.08 6.17
 1 -8 -2 153.49 7.14
 0 8 2 15.02 2.39
 0 -8 -2 22.19 2.62
 0 8 2 21.83 2.51
 1 8 2 89.75 4.66
 -1 -8 -2 93.04 5.33
 1 8 2 86.73 4.63
 2 8 2 11.55 1.6
 2 8 2 9.6 2.28
 -2 -8 -2 13.82 2.4
 3 8 2 36.89 3.74
 -3 -8 -2 33.68 3.47
 -3 -8 -2 28.97 2.29
 -4 -8 -2 108.54 5.71
 -4 -8 -2 107.51 5.17
 4 8 2 115.48 5.89
 -5 -8 -2 63.65 4.22
 5 8 2 71.37 4.76
 -5 -8 -2 68.05 4.33
 -6 -8 -2 2.09 2.4
 6 8 2 1.82 2.27
 6 8 2 5.01 2.8
 7 8 2 14.94 3.05
 -7 -8 -2 12.83 2.94
 7 8 2 5.82 2.58
 -8 -8 -2 0.27 2.36
 8 8 2 5.34 3
 8 8 2 5.51 3.04
 5 -9 -2 20.77 3.56
 -5 9 2 25.94 4.15
 -4 9 2 265.5 11.54
 4 -9 -2 274.72 11.61
 3 -9 -2 26.87 3.47
 -3 9 2 32.59 3.76
 -2 9 2 12.35 2.73
 2 -9 -2 14.43 3.31
 1 -9 -2 10.41 2.66
 -1 9 2 12.05 2.35
 -1 9 2 11.05 2.6
 0 -9 -2 15.66 2.46
 0 9 2 10.43 2.35
 0 9 2 12.72 2.45
 1 9 2 1.14 1.7
 1 9 2 2.1 2.2
 -1 -9 -2 3.44 2.54
 -2 -9 -2 348.09 13.03
 2 9 2 342.22 12.35
 3 9 2 56.45 4.38
 -3 -9 -2 62.63 4.55
 4 9 2 36.7 4.11
 -4 -9 -2 45.37 4.08
 5 9 2 19.44 3.31
 -5 -9 -2 18.48 2.85
 -6 -9 -2 2.47 2.36
 6 9 2 1.58 2.69
 -7 -9 -2 56.57 5.26
 7 9 2 51.51 5.14
 4 -10 -2 45.19 4.91
 -4 10 2 51.58 5.51
 -3 10 2 -0.83 2.77
 3 -10 -2 -0.46 3.21
 2 -10 -2 20.47 3.81
 -2 10 2 20.45 3.41
 -1 10 2 23.94 3.29
 1 -10 -2 21.38 3.23
 -1 10 2 34.58 3.68
 0 10 2 43.05 3.79
 0 -10 -2 48.44 4.22
 0 10 2 45.47 3.95
 1 10 2 142.68 6.95
 -1 -10 -2 148.88 7.68
 2 10 2 8.59 2.85
 -2 -10 -2 7.86 2.61
 -3 -10 -2 36.31 4.11
 3 10 2 33.81 3.72
 4 10 2 53.13 4.47
 -4 -10 -2 43.63 4.47
 5 10 2 94.06 5.82
 -5 -10 -2 80.73 5.49
 -6 -10 -2 4.43 2.49
 6 10 2 -2.65 2.42
 -7 -10 -2 7.75 3.83
 7 10 2 11.47 3.48
 3 -11 -2 23.07 4.43
 -3 11 2 20.88 3.96
 2 -11 -2 30.79 4.22
 -2 11 2 26.52 3.78
 -1 11 2 59.85 4.81
 1 -11 -2 58.99 4.83
 0 11 2 2.3 2.57
 0 -11 -2 -0.83 2.91
 0 11 2 -0.53 1.9
 -1 -11 -2 14.43 3.6
 1 11 2 12.26 2.96
 -2 -11 -2 20.93 3.34
 2 11 2 17.8 3.47
 3 11 2 0.7 2.87
 -3 -11 -2 2.77 3.08
 -4 -11 -2 -0.2 2.81
 4 11 2 0.3 2.86
 5 11 2 61.97 5.32
 -5 -11 -2 58.8 5.08
 0 12 2 10.15 3.8
 0 -12 -2 15.74 4.55
 -1 -12 -2 -4.32 2.78
 1 12 2 2.58 2.7
 2 12 2 7.6 3.1
 -2 -12 -2 6 2.79
 3 12 2 39.93 4.68
 -3 -12 -2 34.26 4.96
 4 11 -3 69.43 5.9
 -4 -11 3 62.61 5.2
 -3 -11 3 24.82 4.23
 3 11 -3 25.47 4.25
 2 11 -3 28.61 4.36
 -2 -11 3 18.41 3.54
 -1 -11 3 59.83 5.13
 1 11 -3 64.01 5.56
 0 11 -3 29.32 4.07
 0 -11 3 30.75 4.43
 1 -11 3 21.57 4.18
 -1 11 -3 20.45 3.75
 -1 11 -3 16.37 3.44
 -2 11 -3 -1.16 3.01
 2 -11 3 -2.12 2.57
 -2 11 -3 -1.41 3.18
 -6 -10 3 21.06 4.26
 6 10 -3 21.43 3.57
 -5 -10 3 42.48 4.18
 5 10 -3 56.91 4.6
 -4 -10 3 36.99 4.02
 4 10 -3 38.62 4.15
 3 10 -3 19.43 3.44
 -3 -10 3 17.54 3.63
 2 10 -3 17.07 3.54
 -2 -10 3 18.04 3.12
 -1 -10 3 16.15 2.93
 1 10 -3 12.83 3.18
 0 -10 3 4.03 3.23
 0 10 -3 -0.88 2.18
 1 -10 3 9.71 2.83
 -1 10 -3 11.36 3.21
 -1 10 -3 9.76 2.89
 -2 10 -3 41.61 4.46
 -2 10 -3 36.73 3.99
 2 -10 3 43.95 4.36
 -3 10 -3 1.74 3.21
 3 -10 3 9.63 3.43
 -4 10 -3 85.98 6.59
 4 -10 3 78.9 6.87
 7 9 -3 1.87 2.57
 -7 -9 3 0.92 2.98
 6 9 -3 97.21 5.99
 -6 -9 3 105.62 6.77
 -5 -9 3 11.5 2.55
 5 9 -3 9.62 2.71
 -4 -9 3 101.14 5.92
 4 9 -3 108.46 5.78
 3 9 -3 1.87 2.06
 -3 -9 3 3.24 2.62
 -2 -9 3 63.83 4.44
 2 9 -3 67.5 4.84
 -1 -9 3 -0.49 1.99
 1 9 -3 -2.74 2.2
 -1 -9 3 1.8 1.77
 0 -9 3 22.82 3.47
 0 9 -3 24.41 2.84
 0 9 -3 26.51 3.11
 1 -9 3 58.74 4.35
 -1 9 -3 59.24 4.9
 -1 9 -3 53.35 4.5
 -2 9 -3 363.14 13.81
 2 -9 3 357.21 14.01
 -2 9 -3 371.95 13.09
 -3 9 -3 24.74 3.45
 -3 9 -3 19.62 3.51
 3 -9 3 26.97 4.03
 4 -9 3 1.99 2.84
 -4 9 -3 1.19 2.54
 -5 9 -3 76.52 5.92
 5 -9 3 75.44 5.29
 7 8 -3 4.5 2.6
 -7 -8 3 -0.67 2.35
 -6 -8 3 43.11 4.73
 6 8 -3 35.28 3.76
 5 8 -3 -1.67 1.88
 -5 -8 3 -0.13 1.76
 -4 -8 3 40.66 3.83
 4 8 -3 48.99 3.86
 -3 -8 3 3.9 2.31
 3 8 -3 1.14 1.82
 2 8 -3 54.29 4.01
 -2 -8 3 56.88 3.91
 -1 -8 3 263.52 10.13
 -1 -8 3 246.15 9.46
 1 8 -3 251.37 9.72
 0 8 -3 39.36 3.52
 0 8 -3 37.46 3.67
 0 -8 3 36.66 3.67
 -1 8 -3 -0.95 1.85
 -1 8 -3 0.04 1.97
 1 -8 3 0.68 1.75
 -2 8 -3 44.06 4.11
 2 -8 3 40.65 4.07
 -2 8 -3 42.45 3.78
 -3 8 -3 38.72 3.59
 3 -8 3 43.87 4.18
 -3 8 -3 38.38 3.87
 -4 8 -3 3.16 2.26
 4 -8 3 7.16 2.04
 5 -8 3 6.41 2.59
 -5 8 -3 5.6 2.48
 6 -8 3 6.63 3.17
 -6 8 -3 3.63 2.54
 8 7 -3 11.02 2.94
 -8 -7 3 17.31 4.13
 7 7 -3 1.22 2.31
 -7 -7 3 -2.41 1.78
 7 7 -3 -0.32 1.93
 6 7 -3 54.09 4.27
 6 7 -3 51.57 4.11
 -6 -7 3 50.47 4.53
 5 7 -3 18.74 2.74
 -5 -7 3 19.39 2.94
 4 7 -3 -0.54 1.68
 -4 -7 3 1 1.55
 -3 -7 3 57.77 4.16
 3 7 -3 62.63 3.95
 -2 -7 3 2.12 1.17
 -2 -7 3 2.68 1.63
 2 7 -3 2.03 1.58
 -1 -7 3 2.25 1.52
 1 7 -3 3.72 1.87
 -1 -7 3 2.93 1.77
 0 -7 3 94.72 5.08
 0 7 -3 112.35 5.31
 0 7 -3 106.35 5.14
 1 -7 3 24.84 2.9
 -1 7 -3 21.32 2.52
 -1 7 -3 19.05 2.51
 -2 7 -3 1.64 1.75
 2 -7 3 0.76 2.14
 -2 7 -3 1.31 1.66
 -3 7 -3 3.83 1.79
 -3 7 -3 5.8 2.04
 3 -7 3 3.68 1.66
 4 -7 3 87.71 5.31
 -4 7 -3 87.71 5.06
 5 -7 3 2.56 2.62
 -5 7 -3 -2.5 1.64
 -6 7 -3 67.5 4.84
 6 -7 3 69.66 5.77
 -7 7 -3 15.72 3.11
 7 -7 3 12.17 3.74
 9 6 -3 3.03 2.91
 8 6 -3 85.02 5.67
 7 6 -3 92.47 5.19
 -7 -6 3 79.69 5.43
 7 6 -3 89 5.51
 -6 -6 3 159.98 7.35
 6 6 -3 147.15 6.82
 6 6 -3 168.09 7.44
 5 6 -3 168.69 7.54
 -5 -6 3 182.36 7.91
 5 6 -3 178.88 7.29
 4 6 -3 123.78 5.76
 -4 -6 3 127.78 5.77
 4 6 -3 124.9 5.69
 -3 -6 3 0.75 0.89
 3 6 -3 1.38 1.29
 -3 -6 3 1.15 1.55
 3 6 -3 0.59 1.46
 -2 -6 3 132.3 5.87
 -2 -6 3 138.64 5.39
 2 6 -3 126.62 5.59
 -1 -6 3 109.85 4.7
 -1 -6 3 109.09 5.11
 1 6 -3 98.95 4.83
 0 6 -3 59.3 3.77
 0 6 -3 66.74 3.75
 0 -6 3 60.29 3.63
 -1 6 -3 43.01 3.23
 1 -6 3 48.85 3.53
 -1 6 -3 43.11 3.4
 -2 6 -3 299.65 10.36
 2 -6 3 297.69 11.09
 -2 6 -3 311.07 11.07
 -3 6 -3 85.75 4.36
 3 -6 3 89.48 4.88
 -3 6 -3 87.98 4.7
 4 -6 3 162.54 7.41
 -4 6 -3 146.88 6.83
 5 -6 3 87.94 5.45
 -5 6 -3 84.74 5
 -6 6 -3 20.13 2.88
 6 -6 3 20.29 3.01
 -7 6 -3 13.55 2.79
 7 -6 3 10.8 2.76
 8 -6 3 27.63 3.85
 -8 6 -3 18.42 3.2
 9 5 -3 38.88 4.58
 8 5 -3 131.87 7.04
 7 5 -3 58.21 4.21
 7 5 -3 61.6 4.58
 6 5 -3 -1.28 1.67
 -6 -5 3 -0.09 1.71
 6 5 -3 1.5 1.86
 5 5 -3 206.98 7.8
 -5 -5 3 198.29 8.4
 5 5 -3 214.43 8.51
 4 5 -3 477.67 15.19
 4 5 -3 447.84 16.09
 -4 -5 3 490.73 16.18
 3 5 -3 72.95 3.87
 -3 -5 3 72.58 3.67
 -3 -5 3 79.34 4.12
 3 5 -3 77.88 4.01
 -2 -5 3 679.64 20.65
 2 5 -3 638.13 19.95
 -2 -5 3 616.57 21.07
 2 5 -3 667.01 20.97
 1 5 -3 15.38 1.45
 1 5 -3 12.8 1.82
 -1 -5 3 16.2 1.83
 -1 -5 3 14.81 1.88
 0 5 -3 482.07 15.49
 0 5 -3 515.14 16.2
 0 -5 3 488.32 16.34
 -1 5 -3 193.17 7.06
 -1 5 -3 175.99 6.65
 1 -5 3 170.5 7.03
 -2 5 -3 177.86 6.61
 2 -5 3 162.39 6.85
 -2 5 -3 181.06 6.94
 -3 5 -3 601.26 19.5
 3 -5 3 572.62 19.6
 -4 5 -3 4.01 1.69
 4 -5 3 6.18 1.91
 -5 5 -3 1.36 1.59
 5 -5 3 -0.14 1.56
 -6 5 -3 -0.12 1.67
 6 -5 3 1.34 1.94
 -7 5 -3 16.05 2.64
 7 -5 3 16.32 3.13
 8 -5 3 7.81 3.15
 -8 5 -3 7.66 2.46
 9 4 -3 4.92 3.05
 8 4 -3 -2.72 1.82
 7 4 -3 46.07 3.95
 6 4 -3 20.8 2.34
 -6 -4 3 18.26 2.94
 6 4 -3 20.25 2.64
 -5 -4 3 1.8 1.41
 5 4 -3 3.81 1.73
 5 4 -3 2.82 1.46
 -4 -4 3 589.37 18.84
 4 4 -3 605.4 19.97
 -4 -4 3 591.91 19.7
 4 4 -3 600.69 18.43
 -3 -4 3 130.5 5.02
 -3 -4 3 138.06 5.52
 3 4 -3 146.06 5.66
 3 4 -3 129.16 5.35
 2 4 -3 103.53 4.31
 -2 -4 3 92.31 4.43
 -2 -4 3 101.52 4
 2 4 -3 94.06 4.05
 -1 -4 3 35.64 2.18
 -1 -4 3 37.83 2.57
 1 4 -3 33.39 1.98
 1 4 -3 36.6 2.57
 0 -4 3 166.06 6.16
 0 4 -3 168.66 6.08
 0 4 -3 155.77 5.96
 -1 4 -3 590.26 18.37
 -1 4 -3 622.08 19.47
 1 -4 3 607.12 19.53
 2 -4 3 10.44 1.73
 -2 4 -3 11.73 1.58
 -2 4 -3 10.32 1.61
 -3 4 -3 19.42 2
 3 -4 3 20.63 1.77
 3 -4 3 20.72 2.39
 -4 4 -3 120.91 5.4
 4 -4 3 107.14 5.27
 4 -4 3 110.68 4.61
 5 -4 3 0.38 1.78
 -5 4 -3 -1 1.37
 5 -4 3 -0.82 1.14
 6 -4 3 151.33 7.05
 -6 4 -3 134.57 6.6
 6 -4 3 150.05 6.23
 7 -4 3 31.43 3.45
 -7 4 -3 29.45 3.28
 -8 4 -3 19.53 2.98
 8 -4 3 26.67 3.4
 9 -4 3 1.15 2.49
 9 3 -3 12.09 3.21
 8 3 -3 57.98 4.54
 7 3 -3 7.97 2.2
 6 3 -3 725.95 21.75
 6 3 -3 706.97 24.22
 5 3 -3 28.6 2.98
 -5 -3 3 34.59 2.25
 5 3 -3 35.51 2.47
 -5 -3 3 32.76 3.2
 -4 -3 3 3.19 0.81
 4 3 -3 4.38 1.45
 4 3 -3 1.27 1.18
 -4 -3 3 4.81 1.41
 -3 -3 3 180.97 6.93
 3 3 -3 192.55 6.58
 -3 -3 3 182.21 6.47
 3 3 -3 184.7 7.01
 2 3 -3 261.83 9.08
 -2 -3 3 267.96 8.83
 -2 -3 3 262.07 9.06
 -2 -3 3 260.89 8.11
 2 3 -3 268.82 8.63
 -1 -3 3 963.54 30.7
 -1 -3 3 999.39 30.53
 1 3 -3 1002.52 31.1
 -1 -3 3 977.79 27.77
 1 3 -3 1006.25 29.07
 0 -3 3 6.1 1.12
 0 3 -3 3.66 1.16
 0 -3 3 8.01 1.29
 1 -3 3 30.92 2.07
 -1 3 -3 25.19 2.36
 -1 3 -3 27.49 2.31
 2 -3 3 203.53 6.66
 -2 3 -3 196.31 7.19
 2 -3 3 196.37 7.25
 3 -3 3 35.72 2.63
 -3 3 -3 38.2 2.64
 3 -3 3 42.86 2.27
 -4 3 -3 1850.85 57.56
 4 -3 3 1832.05 57.92
 4 -3 3 1915.27 58.47
 -5 3 -3 342.35 12.11
 5 -3 3 331.46 12.25
 5 -3 3 351.68 11.94
 6 -3 3 1.32 1.62
 6 -3 3 2.19 1.56
 -6 3 -3 2.12 1.69
 7 -3 3 -1.03 1.65
 -7 3 -3 -2.19 1.58
 7 -3 3 -0.9 1.77
 8 -3 3 153.26 7.56
 8 -3 3 142.03 6.83
 -8 3 -3 139.1 6.84
 9 -3 3 62.65 5.16
 9 2 -3 4.39 2.67
 8 2 -3 128.75 6.86
 7 2 -3 2.98 1.81
 6 2 -3 16.36 1.75
 6 2 -3 17.76 2.39
 5 2 -3 91.51 4.74
 -5 -2 3 90.46 4.2
 5 2 -3 95.44 3.87
 4 2 -3 196.21 6.61
 -4 -2 3 190.44 6.91
 4 2 -3 195.18 7.55
 3 2 -3 133.03 5.42
 -3 -2 3 136.16 4.9
 -3 -2 3 133.62 4.93
 3 2 -3 129.13 4.84
 -3 -2 3 135.34 5.26
 2 2 -3 355.8 11.72
 -2 -2 3 351.51 11.24
 2 2 -3 350.8 10.76
 -2 -2 3 345.2 11.44
 -2 -2 3 343.38 10.43
 1 2 -3 99.32 3.79
 1 2 -3 91.59 3.66
 -1 -2 3 92.93 3.61
 -1 -2 3 86.46 3.72
 -1 -2 3 88.37 3.17
 0 -2 3 6.45 0.98
 0 2 -3 3.95 1.09
 0 2 -3 5.44 0.78
 0 -2 3 3.98 0.92
 1 -2 3 107.07 3.98
 -1 2 -3 97.64 3.57
 -1 2 -3 102.06 4.12
 -1 2 -3 102.01 3.95
 -2 2 -3 873.62 27.12
 -2 2 -3 896.16 27.39
 2 -2 3 843.39 27.14
 3 -2 3 67.34 3.17
 -3 2 -3 57.6 3.11
 -3 2 -3 62.78 3.05
 -4 2 -3 713.47 22.85
 4 -2 3 709.23 23.03
 4 -2 3 727.08 23.16
 -5 2 -3 296.81 10.47
 5 -2 3 292.69 10.5
 6 -2 3 13.33 1.89
 6 -2 3 11.24 1.61
 -6 2 -3 6.28 1.7
 -7 2 -3 7.66 1.93
 7 -2 3 4.84 1.71
 8 -2 3 5.31 2.36
 9 -2 3 -1.4 2.09
 9 1 -3 83.74 5.72
 8 1 -3 140.37 7.22
 7 1 -3 112.51 6.03
 6 1 -3 219.61 9.08
 -6 -1 3 230.46 8.41
 -5 -1 3 3.08 1.25
 5 1 -3 2 1.35
 5 1 -3 0.81 0.97
 -4 -1 3 310.14 10.02
 4 1 -3 309.81 9.19
 -4 -1 3 282.85 9.44
 4 1 -3 275.15 10.51
 3 1 -3 81 3.13
 -3 -1 3 80.15 3.44
 -3 -1 3 80.34 3.67
 3 1 -3 71.08 3.8
 2 1 -3 2.56 0.86
 -2 -1 3 2.47 0.9
 2 1 -3 4.25 1.11
 -2 -1 3 2.85 0.93
 -2 -1 3 -0.87 0.84
 -1 -1 3 126.07 4.54
 1 1 -3 125.78 4.33
 -1 -1 3 127.26 4.47
 1 1 -3 127.88 4.7
 0 1 -3 671 20.78
 0 -1 3 651.73 20.29
 0 1 -3 665.32 19.26
 0 -1 3 643.07 20.32
 1 -1 3 78.68 3.24
 1 -1 3 78.5 3.03
 -1 1 -3 80.56 3.08
 -2 1 -3 36.24 2.37
 2 -1 3 34.61 1.96
 -2 1 -3 35.12 2.1
 -3 1 -3 2643.82 84.15
 -3 1 -3 2909.99 86.39
 -4 1 -3 77.35 3.74
 -4 1 -3 72.48 3.45
 5 -1 3 117.08 5.28
 -5 1 -3 127.92 5.14
 5 -1 3 123.93 4.77
 6 -1 3 45.14 3.08
 6 -1 3 42.94 3.15
 -6 1 -3 43.76 3.04
 7 -1 3 78.81 4.61
 -7 1 -3 81.43 4.26
 8 -1 3 32.57 3.33
 9 -1 3 0.06 2.38
 10 -1 3 60.34 5.18
 9 0 -3 5.86 2.39
 8 0 -3 24.89 3.24
 7 0 -3 120.94 6.16
 -7 0 3 117.2 5.5
 -6 0 3 55.92 3.67
 6 0 -3 48.77 3.82
 5 0 -3 2 1.5
 -5 0 3 1.1 1.11
 5 0 -3 2.87 0.87
 -5 0 3 1.75 1.47
 4 0 -3 406.01 14.16
 -4 0 3 411.71 12.67
 4 0 -3 416.35 12.15
 -4 0 3 412.12 13.64
 3 0 -3 511.79 17.44
 3 0 -3 541.45 15.46
 -3 0 3 532.58 15.66
 -3 0 3 529.95 16.9
 2 0 -3 242.72 7.32
 -2 0 3 241.81 7.63
 -2 0 3 243.59 8.26
 2 0 -3 246.73 8.53
 1 0 -3 251.6 8.48
 -1 0 3 248.96 8.22
 0 0 3 3.34 0.78
 0 0 -3 2.78 0.75
 0 0 3 2.27 0.42
 1 0 3 2131.93 67.36
 -1 0 -3 2320.21 69.24
 -2 0 -3 1135.61 35.58
 2 0 3 1132.56 34.66
 -3 0 -3 157.3 6.07
 -3 0 -3 166.87 5.72
 -4 0 -3 0.46 0.97
 4 0 3 0.51 0.98
 -4 0 -3 0.9 0.77
 -5 0 -3 9.58 1.68
 5 0 3 12.73 1.66
 -5 0 -3 12.49 1.37
 6 0 3 4.89 1.73
 6 0 3 3.41 1.16
 -6 0 -3 1.78 1.16
 7 0 3 192.45 7.27
 7 0 3 202.13 8.31
 8 0 3 155.33 7.31
 9 0 3 -0.85 1.97
 10 0 3 9.82 3.28
 9 -1 -3 0.24 2.05
 8 -1 -3 171.64 8
 7 -1 -3 1.03 1.58
 -7 1 3 -0.65 1.33
 -6 1 3 29.74 2.79
 6 -1 -3 36.52 3.12
 5 -1 -3 471.09 16.54
 -5 1 3 475.21 16.11
 -5 1 3 490.73 14.91
 -4 1 3 217.59 7.52
 -4 1 3 224.54 8.09
 4 -1 -3 222.16 8.33
 -3 1 3 65.43 3.07
 3 -1 -3 67.68 3.59
 -3 1 3 73.02 3.51
 -2 1 3 61.33 3.09
 2 -1 -3 60.35 3.08
 1 -1 -3 372.56 12.1
 -1 1 3 358.39 11.8
 -1 1 3 369.66 10.8
 0 1 3 1536.53 45.62
 0 -1 -3 1447.7 45.84
 0 1 3 1484.12 42.97
 0 -1 -3 1517.96 46.73
 -1 -1 -3 1022.31 30.86
 1 1 3 1030.99 29.08
 1 1 3 994.87 30.63
 -1 -1 -3 962.95 31.42
 -2 -1 -3 176.59 6.34
 2 1 3 181.82 5.96
 2 1 3 173.98 5.76
 -2 -1 -3 172.09 5.97
 3 1 3 417.2 12.73
 -3 -1 -3 415.12 13.79
 3 1 3 410.14 12.97
 -4 -1 -3 26.29 2.13
 4 1 3 26.88 2.13
 -4 -1 -3 22.59 1.99
 -5 -1 -3 260.89 8.82
 -5 -1 -3 279.63 9.83
 5 1 3 251.16 8.74
 -6 -1 -3 347.56 11.6
 6 1 3 360.9 11.44
 6 1 3 342.86 12.8
 7 1 3 -1.24 1.52
 7 1 3 1.6 1.34
 8 1 3 6.06 2.3
 9 1 3 18.46 3.06
 10 1 3 -1.38 2.34
 9 -2 -3 8.45 2.79
 8 -2 -3 22.81 3.18
 -8 2 3 20.55 3.45
 7 -2 -3 96.25 5.48
 -7 2 3 107.83 5.54
 6 -2 -3 18.21 2.32
 -6 2 3 12.02 2.02
 -6 2 3 15.71 2.36
 -5 2 3 37.15 2.97
 5 -2 -3 37.12 3.07
 -5 2 3 37.26 2.97
 -4 2 3 118.09 4.9
 -4 2 3 129.02 5.54
 4 -2 -3 123.21 5.45
 -3 2 3 30.58 2.46
 -3 2 3 25.29 2.2
 3 -2 -3 39.47 2.5
 2 -2 -3 717.89 23.14
 -2 2 3 721.23 22.76
 1 -2 -3 243.36 8.44
 1 -2 -3 237.03 8.19
 -1 2 3 246.8 7.43
 -1 2 3 253.95 8.41
 0 2 3 37.17 2.2
 0 2 3 38.04 2.07
 0 -2 -3 37.1 2.33
 0 -2 -3 38.12 2.08
 1 2 3 56.39 2.73
 -1 -2 -3 55.71 2.61
 1 2 3 61.31 2.57
 -1 -2 -3 59.72 2.78
 -2 -2 -3 150.85 5.63
 2 2 3 149.59 5.32
 -2 -2 -3 151.92 5.26
 2 2 3 146.13 4.98
 -3 -2 -3 948.92 29.42
 -3 -2 -3 934.45 28.66
 3 2 3 908.97 27.12
 3 2 3 891.93 28.13
 4 2 3 403.48 12.56
 -4 -2 -3 396.35 13.78
 4 2 3 412.54 12.71
 -5 -2 -3 436.13 15.01
 5 2 3 434.22 13.73
 6 2 3 42.44 2.81
 -6 -2 -3 40.77 3.21
 7 2 3 20.1 2.77
 7 2 3 18.27 2.02
 8 2 3 74.58 4.97
 8 2 3 82.99 4.8
 9 2 3 89.34 5.73
 10 2 3 0.01 2.4
 9 -3 -3 27.31 3.53
 9 -3 -3 12.08 2.68
 -8 3 3 7.69 2.85
 8 -3 -3 3.26 1.84
 8 -3 -3 5.36 2.16
 -7 3 3 30.94 3.52
 7 -3 -3 23.45 2.92
 -6 3 3 6.06 1.99
 6 -3 -3 6.85 1.95
 -6 3 3 9.54 1.89
 5 -3 -3 70.86 3.92
 -5 3 3 63.98 3.83
 -5 3 3 64.54 3.67
 -4 3 3 132.71 5.8
 -3 3 3 13.66 1.93
 3 -3 -3 13.33 1.75
 3 -3 -3 12.7 1.72
 -2 3 3 522.35 17.73
 2 -3 -3 566.07 17.99
 -2 3 3 545.66 16.02
 2 -3 -3 558.06 17.84
 -1 3 3 54.51 2.92
 -1 3 3 46.54 2.35
 1 -3 -3 48.08 2.72
 1 -3 -3 50.74 2.71
 0 3 3 1.98 0.96
 0 3 3 1.83 0.94
 0 -3 -3 1.04 0.81
 0 -3 -3 2.13 0.89
 -1 -3 -3 456.72 15.38
 1 3 3 478.93 14.38
 -1 -3 -3 486.1 15.13
 1 3 3 476.91 14.94
 -2 -3 -3 42.84 2.54
 2 3 3 36.17 2.36
 2 3 3 35.53 1.81
 -2 -3 -3 37.65 2.52
 -3 -3 -3 16.15 1.7
 -3 -3 -3 20.43 2.12
 3 3 3 17.86 1.65
 -4 -3 -3 2.28 1.24
 -4 -3 -3 0.88 1.15
 4 3 3 1.99 1.08
 5 3 3 95.86 4.27
 -5 -3 -3 103.85 4.7
 -5 -3 -3 93.48 4.72
 6 3 3 2.74 1.45
 -6 -3 -3 -0.95 1.31
 7 3 3 251.69 10.27
 7 3 3 248.44 9.19
 8 3 3 99.53 5.33
 8 3 3 93.72 5.61
 9 3 3 113.89 6.72
 10 3 3 4.54 2.73
 -8 4 3 1.8 2.39
 8 -4 -3 0.45 1.96
 8 -4 -3 -2.91 1.89
 7 -4 -3 8.23 2.14
 7 -4 -3 7.82 2.3
 -7 4 3 6.3 2.73
 6 -4 -3 206.49 8.87
 -6 4 3 197.94 7.93
 -6 4 3 217.97 9.16
 6 -4 -3 214.64 8.68
 -5 4 3 -0.48 1.33
 -5 4 3 0.27 1.37
 5 -4 -3 2.56 1.38
 5 -4 -3 -0.85 1.48
 4 -4 -3 34.2 2.8
 4 -4 -3 37.4 2.96
 -4 4 3 32.11 2.73
 -4 4 3 40.97 2.8
 -3 4 3 6.23 1.33
 -3 4 3 4.9 1
 3 -4 -3 4.51 1.38
 -3 4 3 5.35 1.43
 3 -4 -3 4.39 1.74
 2 -4 -3 1173.27 36.55
 2 -4 -3 1151.37 36.14
 -2 4 3 1198.4 33.35
 -2 4 3 1078.65 35.94
 -1 4 3 458.25 15.45
 1 -4 -3 466.82 15.49
 -1 4 3 479.92 14.25
 1 -4 -3 484.1 15.56
 0 -4 -3 321.13 10.91
 0 -4 -3 340.79 10.95
 0 4 3 309.98 10.12
 0 4 3 325.45 10.83
 -1 -4 -3 30.14 2.34
 -1 -4 -3 28.95 2.09
 1 4 3 32.23 2.06
 1 4 3 30.47 2.41
 2 4 3 391.35 12.47
 -2 -4 -3 383.98 13.21
 2 4 3 410.68 12.49
 -3 -4 -3 20.04 2.09
 3 4 3 18.91 2
 -3 -4 -3 20.19 1.93
 -4 -4 -3 97.14 4.5
 4 4 3 83.88 4.39
 -4 -4 -3 91.91 4.49
 -5 -4 -3 153.57 6.37
 5 4 3 150.97 6.27
 -5 -4 -3 155.08 6.41
 6 4 3 173.6 7
 -6 -4 -3 169.16 7.42
 -6 -4 -3 172.84 7.37
 7 4 3 -1.19 2.11
 7 4 3 -0.08 1.7
 8 4 3 70.22 4.46
 8 4 3 78.06 5.21
 9 4 3 1.17 2.56
 10 4 3 71.16 5.66
 8 -5 -3 162.18 8.25
 -8 5 3 149.34 7.99
 -7 5 3 11.37 2.92
 7 -5 -3 6.17 2.4
 7 -5 -3 8.35 2.54
 -6 5 3 399.81 15.14
 -6 5 3 439.31 13.54
 6 -5 -3 386.47 14.67
 6 -5 -3 395.6 15.17
 -5 5 3 166.92 6.48
 5 -5 -3 164.74 7.04
 5 -5 -3 173.77 7.75
 -5 5 3 156.83 7.62
 4 -5 -3 0.1 1.55
 -4 5 3 2.68 1.46
 4 -5 -3 2.86 1.52
 -4 5 3 1.1 1.52
 -3 5 3 562.64 19.16
 3 -5 -3 599.21 19.36
 3 -5 -3 568.03 19.03
 -3 5 3 564.37 17.01
 2 -5 -3 40.98 3.17
 2 -5 -3 34.67 2.48
 -2 5 3 37.81 2.67
 -2 5 3 40.85 2.6
 -1 5 3 1.79 1.02
 -1 5 3 3.27 1.19
 1 -5 -3 3.27 1.28
 1 -5 -3 2.07 1.08
 0 5 3 1.17 0.86
 0 -5 -3 -1.02 1.3
 0 5 3 0.23 1.1
 0 -5 -3 -0.23 0.65
 -1 -5 -3 94.24 4.31
 -1 -5 -3 93.99 3.95
 1 5 3 96.98 4.02
 1 5 3 102.37 4.25
 -2 -5 -3 64.77 3.57
 2 5 3 69.33 3.38
 -2 -5 -3 67.75 3.55
 2 5 3 65.05 3.05
 -3 -5 -3 123.81 5.3
 3 5 3 126.32 5.13
 -3 -5 -3 116.77 5.1
 4 5 3 103.07 4.69
 -4 -5 -3 95.33 4.8
 -4 -5 -3 107.37 4.71
 -5 -5 -3 7.38 1.56
 5 5 3 12.14 1.97
 -5 -5 -3 12.88 2.26
 6 5 3 236.55 8.64
 -6 -5 -3 229.43 9.27
 -6 -5 -3 223.76 8.98
 7 5 3 1.16 1.62
 -7 -5 -3 -3.22 2.11
 8 5 3 174.09 8.47
 8 5 3 183.8 7.53
 9 5 3 35.38 3.67
 9 5 3 26.29 3.8
 -7 6 3 30.69 3.89
 7 -6 -3 36.51 4.28
 -6 6 3 15.82 2.94
 6 -6 -3 11.64 2.76
 5 -6 -3 75.64 4.44
 5 -6 -3 76.35 4.91
 -5 6 3 83.18 5.33
 4 -6 -3 13.74 2.09
 -4 6 3 17.81 2.88
 4 -6 -3 14.86 2.3
 -3 6 3 45.91 3.86
 3 -6 -3 48.91 3.81
 3 -6 -3 52.55 3.1
 -3 6 3 43.68 2.8
 2 -6 -3 -1.44 1.29
 -2 6 3 0.63 1.51
 -2 6 3 -0.62 1.08
 2 -6 -3 0.43 1.48
 1 -6 -3 21.21 2.07
 -1 6 3 19.96 1.91
 1 -6 -3 20.68 2.18
 -1 6 3 19.22 2.28
 0 6 3 335.84 11.41
 0 6 3 344.66 12.06
 0 -6 -3 375.76 11.89
 0 -6 -3 349.43 12.33
 1 6 3 435.03 14.71
 -1 -6 -3 471.56 14.99
 1 6 3 431.27 14.31
 -1 -6 -3 462.75 15.18
 -2 -6 -3 117.37 4.82
 -2 -6 -3 113.84 5.06
 2 6 3 118.59 4.4
 2 6 3 95.26 4.9
 -3 -6 -3 9.25 1.68
 3 6 3 10.67 1.15
 -3 -6 -3 17.37 2.27
 3 6 3 10.5 1.84
 -4 -6 -3 46.14 3.39
 4 6 3 48.86 3.27
 -4 -6 -3 46.36 3.25
 -5 -6 -3 71.51 4.32
 -5 -6 -3 74.06 3.97
 5 6 3 73.14 4.06
 -6 -6 -3 17.12 2.52
 6 6 3 15.07 2.34
 -6 -6 -3 18.99 2.7
 -7 -6 -3 24.56 3.05
 7 6 3 25.89 2.91
 8 6 3 8.9 2.78
 8 6 3 12.35 2.99
 9 6 3 9.4 3.35
 9 6 3 12.72 3.44
 -7 7 3 7.7 2.6
 7 -7 -3 5.76 2.67
 -6 7 3 18.14 3.07
 6 -7 -3 13.06 2.77
 5 -7 -3 37.51 3.96
 -5 7 3 37.05 3.85
 -4 7 3 -1.44 1.82
 4 -7 -3 0.12 2.28
 -3 7 3 1.25 1.83
 3 -7 -3 3.36 2.1
 2 -7 -3 287.15 11.02
 -2 7 3 294.18 9.75
 -2 7 3 285.89 10.93
 1 -7 -3 312.3 11.63
 1 -7 -3 322.45 10.76
 -1 7 3 305.38 10.53
 -1 7 3 311.96 11.38
 0 -7 -3 22.24 2.52
 0 7 3 14.73 2.08
 0 7 3 19.2 2.07
 0 -7 -3 18.19 2
 -1 -7 -3 604.83 19.89
 -1 -7 -3 610.49 19.51
 1 7 3 589.04 19.26
 1 7 3 579.95 18.72
 -2 -7 -3 11.86 1.59
 -2 -7 -3 11.66 2.04
 2 7 3 11.11 1.61
 2 7 3 9.33 2.05
 3 7 3 82.49 4.7
 -3 -7 -3 75.79 4.22
 -3 -7 -3 83.51 4.71
 -4 -7 -3 74.91 4.11
 -4 -7 -3 82.39 4.52
 4 7 3 81.05 4.83
 -5 -7 -3 4.87 1.55
 5 7 3 6.11 2.31
 -5 -7 -3 6.23 1.78
 -6 -7 -3 62.65 4.29
 -6 -7 -3 60.36 4.64
 6 7 3 60.78 4.57
 -7 -7 -3 43.66 3.84
 7 7 3 40.46 4.61
 7 7 3 45.63 4.54
 -8 -7 -3 13.3 3.35
 8 7 3 11.42 3.26
 8 7 3 14.02 3.18
 9 7 3 48.38 5.3
 9 7 3 48.12 5.28
 -6 8 3 -3.82 1.9
 6 -8 -3 -0.23 3.13
 5 -8 -3 20.37 3.75
 -5 8 3 16.67 2.86
 -4 8 3 97.86 5.65
 4 -8 -3 90.86 5.86
 -3 8 3 18.15 2.75
 3 -8 -3 21.07 2.93
 -2 8 3 8.01 2.04
 2 -8 -3 7.44 2.16
 -1 8 3 14.77 2.26
 -1 8 3 13.34 2.13
 1 -8 -3 13.52 2.75
 0 -8 -3 41.54 3.32
 0 8 3 35.05 2.88
 0 8 3 36.31 3.17
 1 8 3 4.67 1.95
 1 8 3 -0.51 1.35
 -1 -8 -3 -1.04 1.79
 2 8 3 0.47 1.87
 -2 -8 -3 2.81 1.31
 2 8 3 0.12 1.44
 -2 -8 -3 -1 1.54
 3 8 3 35.58 3.61
 -3 -8 -3 27.36 2.93
 -3 -8 -3 31.27 3.34
 -4 -8 -3 91.97 4.6
 4 8 3 98.88 5.45
 -4 -8 -3 99.2 5.33
 -5 -8 -3 25.45 2.9
 -5 -8 -3 34.41 3.18
 5 8 3 31.64 3.51
 -6 -8 -3 17.32 2.69
 -6 -8 -3 18.88 3.26
 6 8 3 20.4 3.24
 7 8 3 62.12 5.02
 -7 -8 -3 61.04 4.84
 7 8 3 49.9 5.1
 8 8 3 11.68 3.29
 -8 -8 -3 13.71 3.08
 8 8 3 13.55 3.41
 -5 9 3 1.89 2.61
 5 -9 -3 2.56 2.75
 4 -9 -3 1.2 2.31
 -4 9 3 3.71 2.3
 3 -9 -3 4.24 2.21
 -3 9 3 7.71 2.31
 2 -9 -3 32.84 4.05
 -2 9 3 31.25 3.32
 -1 9 3 1.69 1.8
 -1 9 3 0.33 1.69
 1 -9 -3 2.82 2.33
 0 -9 -3 3.17 1.86
 0 9 3 1.38 1.83
 0 9 3 2.72 2.13
 1 9 3 211.56 8.35
 -1 -9 -3 203 8.95
 1 9 3 200.15 8.2
 2 9 3 30.28 3.28
 -2 -9 -3 35.74 3.64
 -3 -9 -3 26.72 3.27
 3 9 3 38.58 4.09
 4 9 3 76.01 5.2
 -4 -9 -3 82.64 5.19
 -5 -9 -3 1.24 2.01
 -5 -9 -3 1.18 1.97
 5 9 3 2.78 2.39
 -6 -9 -3 -3.6 2.09
 6 9 3 0.14 2.26
 7 9 3 7.43 3.04
 -7 -9 -3 2.45 2.99
 8 9 3 1.92 2.91
 8 9 3 3.69 3.21
 -8 -9 -3 5.56 2.82
 4 -10 -3 20.46 3.72
 -4 10 3 25.69 4.23
 -3 10 3 42.34 4.76
 3 -10 -3 35.36 4.7
 2 -10 -3 15.91 3.64
 -2 10 3 11.02 3.01
 -1 10 3 28.68 3.66
 1 -10 -3 30.47 3.65
 0 10 3 4.72 2.38
 0 10 3 2.79 2.3
 0 -10 -3 3.53 2.37
 1 10 3 101.55 5.97
 -1 -10 -3 110.95 6.56
 2 10 3 107.76 6.01
 -2 -10 -3 113.9 6.27
 -3 -10 -3 1.45 2.3
 3 10 3 -0.81 2.12
 4 10 3 1.93 2.63
 -4 -10 -3 -0.67 2.55
 5 10 3 3.2 2.86
 -5 -10 -3 3.88 2.38
 6 10 3 0.09 2.9
 -6 -10 -3 4.75 2.51
 7 10 3 1.42 3.35
 -7 -10 -3 1.36 3.41
 -2 11 3 5.38 3.13
 2 -11 -3 6.78 3.23
 1 -11 -3 -0.56 2.23
 -1 11 3 0.41 2.51
 0 11 3 144.88 7.17
 0 11 3 155.76 7.42
 0 -11 -3 149 7.99
 1 11 3 -0.33 2.6
 -1 -11 -3 -0.15 2.96
 -2 -11 -3 12.12 3.02
 2 11 3 6.93 2.98
 3 11 3 -3.14 2.43
 -3 -11 -3 0.45 2.63
 -4 -11 -3 -4.06 2.64
 4 11 3 0.76 2.46
 5 11 3 2.22 2.81
 -5 -11 -3 6.81 2.92
 0 -12 -3 -0.52 3.84
 -1 -12 -3 3.33 3.24
 1 12 3 1.81 2.72
 -2 -12 -3 4.42 2.82
 2 12 3 6.36 3.25
 -3 -12 -3 75.15 6.38
 3 12 3 80.36 6.42
 3 11 -4 41.58 4.92
 -3 -11 4 33.29 4.65
 2 11 -4 74.18 5.9
 -2 -11 4 75.07 5.94
 1 11 -4 9.27 3.27
 -1 -11 4 8.86 2.94
 0 -11 4 11.4 3.48
 0 11 -4 12.35 3.71
 1 -11 4 18.76 3.77
 -1 11 -4 27.65 3.95
 1 -11 4 21.55 4.51
 -5 -10 4 43.15 4.13
 5 10 -4 38.61 4.51
 4 10 -4 92.69 6.23
 -4 -10 4 88.44 5.79
 -3 -10 4 37.01 4.37
 3 10 -4 42.09 4.53
 -2 -10 4 20.73 3.4
 2 10 -4 25.97 3.76
 -1 -10 4 14.67 3.01
 1 10 -4 14.99 3.15
 0 -10 4 1.71 2.91
 0 -10 4 1.01 2.14
 0 10 -4 -1.78 2.61
 1 -10 4 56.36 4.92
 -1 10 -4 44.29 4.7
 -2 10 -4 3.33 3.09
 2 -10 4 5.28 2.47
 -2 10 -4 5.88 2.75
 3 -10 4 18.63 3.77
 -3 10 -4 20.93 3.8
 -4 10 -4 29.35 4.55
 4 -10 4 26.75 4.73
 6 9 -4 31.89 3.7
 -6 -9 4 25.99 4.36
 -5 -9 4 27.7 3.39
 5 9 -4 31.13 3.7
 4 9 -4 31.85 3.7
 -4 -9 4 33.23 3.71
 -3 -9 4 72.4 5.27
 3 9 -4 78.93 5.31
 2 9 -4 8.7 2.81
 -2 -9 4 7.26 2.52
 -1 -9 4 165.02 7.77
 -1 -9 4 160.72 7.03
 1 9 -4 178.12 7.77
 0 -9 4 30.18 3.28
 0 -9 4 32.34 3.99
 0 9 -4 28.31 3.37
 -1 9 -4 37.29 3.9
 1 -9 4 37.63 3.79
 -1 9 -4 48.03 4.31
 2 -9 4 141.79 7.37
 -2 9 -4 152.65 7.54
 -2 9 -4 144.5 7.27
 3 -9 4 35.01 4.34
 -3 9 -4 38.17 3.76
 -3 9 -4 32.42 4.03
 4 -9 4 61.43 5.75
 -4 9 -4 71.2 5.76
 -5 9 -4 4.72 3.4
 5 -9 4 1.54 2.56
 7 8 -4 -1.22 2.24
 -7 -8 4 -2.04 2.25
 -6 -8 4 31.74 4.09
 6 8 -4 32.48 3.58
 -5 -8 4 48.89 4.24
 5 8 -4 45.15 3.86
 -4 -8 4 2.28 1.85
 4 8 -4 1.67 1.88
 -3 -8 4 217.85 9.47
 3 8 -4 246.78 9.37
 2 8 -4 1.44 2.17
 -2 -8 4 1.66 1.88
 -1 -8 4 32.03 2.84
 1 8 -4 33.7 3.68
 -1 -8 4 38.69 3.57
 0 -8 4 108.2 5.96
 0 -8 4 111.22 5.64
 0 8 -4 111.33 5.55
 -1 8 -4 114.15 5.83
 -1 8 -4 105.54 5.63
 1 -8 4 109.66 5.69
 -2 8 -4 25.3 3.16
 -2 8 -4 24.51 3.18
 2 -8 4 25.89 3.27
 -3 8 -4 0.13 2.36
 3 -8 4 1.68 2.56
 -3 8 -4 -0.63 1.99
 -4 8 -4 9.85 2.91
 4 -8 4 11.88 2.59
 5 -8 4 29.92 3.71
 -5 8 -4 31.84 4.03
 6 -8 4 2.3 2.84
 -6 8 -4 1.66 3.09
 8 7 -4 7.4 3.27
 7 7 -4 15.42 3.15
 7 7 -4 11.71 2.63
 -7 -7 4 15.36 2.92
 -6 -7 4 27.16 3.47
 6 7 -4 22.73 2.98
 -5 -7 4 151.41 7.44
 5 7 -4 159.38 6.87
 4 7 -4 121.56 5.68
 -4 -7 4 114.48 5.76
 -3 -7 4 4.24 1.93
 3 7 -4 3.62 1.84
 -2 -7 4 226.21 8.91
 2 7 -4 207.87 8.51
 -2 -7 4 233.11 8.47
 -1 -7 4 87.89 4.19
 -1 -7 4 77.91 4.53
 1 7 -4 81.17 4.64
 0 -7 4 166.49 7.54
 0 -7 4 184.43 7.48
 0 7 -4 196.26 7.48
 1 -7 4 -1.32 1.4
 -1 7 -4 -0.06 1.5
 -1 7 -4 -0.76 1.71
 -2 7 -4 248.45 9.75
 2 -7 4 239.89 9.8
 -2 7 -4 242.97 9.2
 -3 7 -4 0.27 1.99
 3 -7 4 2.43 1.82
 4 -7 4 0.59 1.88
 -4 7 -4 0.54 2.01
 5 -7 4 160.65 7.96
 -5 7 -4 162.77 7.85
 -6 7 -4 19.7 3.41
 6 -7 4 23.19 4.05
 7 -7 4 2.02 3.52
 -7 7 -4 2.7 2.92
 8 6 -4 64.9 5.43
 -7 -6 4 130.43 7.07
 7 6 -4 129.51 7
 7 6 -4 136.74 6.28
 -6 -6 4 18.75 2.8
 6 6 -4 16.57 2.55
 6 6 -4 20.2 2.84
 5 6 -4 -0.81 1.62
 5 6 -4 0.69 1.63
 -5 -6 4 0.04 2.08
 -4 -6 4 15.12 2.19
 4 6 -4 16.71 2.28
 4 6 -4 16.84 2.21
 -3 -6 4 0.93 1.35
 3 6 -4 -0.02 1.37
 3 6 -4 3.61 1.5
 -3 -6 4 1.82 1.53
 2 6 -4 48.83 3.4
 -2 -6 4 45.77 3.41
 -2 -6 4 47.92 3.63
 1 6 -4 15.4 2.18
 -1 -6 4 8.73 1.46
 -1 -6 4 12.58 1.92
 0 -6 4 142.97 6.14
 0 -6 4 146.14 6.1
 0 6 -4 141.06 5.92
 -1 6 -4 102.13 4.94
 1 -6 4 103.07 5
 -1 6 -4 97.86 5.02
 -2 6 -4 3.64 1.84
 2 -6 4 3.38 1.92
 -2 6 -4 -0.7 1.64
 3 -6 4 690.26 22.83
 -3 6 -4 675.21 22.69
 4 -6 4 26.72 3.14
 -4 6 -4 27.91 3.25
 -5 6 -4 13.23 2.57
 5 -6 4 13.93 3.05
 6 -6 4 81.28 5.41
 -6 6 -4 73.91 5.13
 7 -6 4 44.04 4.2
 -7 6 -4 36.43 4.13
 8 -6 4 2.84 2.54
 -8 6 -4 4.07 3.06
 9 5 -4 15.16 3.55
 8 5 -4 30.3 3.93
 7 5 -4 40.78 4.02
 6 5 -4 -1.78 1.57
 -6 -5 4 1.26 1.81
 6 5 -4 -0.29 1.75
 5 5 -4 90.05 4.86
 -5 -5 4 98.34 5.14
 5 5 -4 81.09 4.48
 4 5 -4 29.55 2.83
 -4 -5 4 32.81 3.21
 4 5 -4 32.87 2.8
 3 5 -4 51.72 3.2
 -3 -5 4 51.34 3.33
 3 5 -4 53.01 3.24
 -3 -5 4 46.38 3.09
 2 5 -4 12.87 1.46
 2 5 -4 13.6 1.88
 -2 -5 4 13.78 1.53
 -2 -5 4 9.43 1.91
 -1 -5 4 2.47 0.97
 1 5 -4 2.52 1.49
 -1 -5 4 1.88 1.28
 1 5 -4 3.39 1.01
 0 -5 4 426.57 13.72
 0 5 -4 377.51 13.01
 0 -5 4 416.83 13.77
 -1 5 -4 429.18 13.8
 -1 5 -4 424.74 14.45
 1 -5 4 437.11 14.58
 2 -5 4 37.69 2.75
 -2 5 -4 36.71 3.01
 -2 5 -4 37.72 3.38
 3 -5 4 35.56 3.18
 -3 5 -4 37.83 3.39
 4 -5 4 173.67 7.51
 -4 5 -4 168.48 7.28
 5 -5 4 12.3 2.17
 -5 5 -4 11.98 2.24
 -6 5 -4 25.64 3.02
 6 -5 4 24.33 3
 7 -5 4 1.89 2.27
 -7 5 -4 -0.26 2.05
 -8 5 -4 29.02 3.82
 8 -5 4 30.64 4.04
 9 4 -4 111.5 6.89
 8 4 -4 0.89 2.46
 7 4 -4 50.21 4.28
 6 4 -4 205.92 8.6
 6 4 -4 194.92 7.46
 5 4 -4 217.96 7.94
 -5 -4 4 222.92 8.65
 5 4 -4 224.04 8.84
 -4 -4 4 158.47 6.95
 4 4 -4 174.83 6.42
 -4 -4 4 166.63 6.39
 4 4 -4 173.89 6.92
 -3 -4 4 361.48 12.38
 3 4 -4 363.22 11.69
 -3 -4 4 351.43 11.87
 3 4 -4 368.48 12.5
 -2 -4 4 40.02 2.42
 -2 -4 4 38.73 2.81
 2 4 -4 32.01 2.68
 2 4 -4 41.18 2.43
 -1 -4 4 414.25 13.93
 1 4 -4 415.48 13.34
 1 4 -4 417.61 13.7
 -1 -4 4 442.77 13.86
 0 -4 4 49.44 2.94
 0 -4 4 53.5 2.92
 0 4 -4 50.77 3.06
 -1 4 -4 2.46 1.17
 -1 4 -4 2.66 1.26
 1 -4 4 4.63 1.47
 -2 4 -4 244.91 8.38
 2 -4 4 249.88 8.9
 -2 4 -4 245.46 9
 -3 4 -4 0.2 1.27
 3 -4 4 2.36 0.81
 3 -4 4 1.76 1.55
 -4 4 -4 115.28 5.28
 4 -4 4 107.52 5.16
 4 -4 4 107.83 4.52
 5 -4 4 283.06 10.72
 5 -4 4 286.32 9.99
 -5 4 -4 265.4 10.35
 -6 4 -4 58.83 3.99
 6 -4 4 56.74 4.4
 7 -4 4 18.45 3.13
 -7 4 -4 16.05 2.6
 -8 4 -4 78.15 5.39
 8 -4 4 86.52 5.7
 9 -4 4 50.26 5.03
 9 3 -4 67.73 5.4
 8 3 -4 25.56 3.54
 7 3 -4 251.72 10.47
 6 3 -4 27.69 3.25
 6 3 -4 24.92 2.65
 5 3 -4 277.77 10.55
 -5 -3 4 277.83 9.66
 5 3 -4 277.92 9.27
 -4 -3 4 454.57 15.63
 -4 -3 4 473.66 15.16
 4 3 -4 471.04 16.06
 4 3 -4 473.44 14.54
 3 3 -4 17.34 1.83
 3 3 -4 13.57 1.56
 -3 -3 4 13.74 1.58
 -3 -3 4 12.55 1.45
 -3 -3 4 13.98 1.84
 -2 -3 4 36.75 2.49
 2 3 -4 32.38 2.5
 2 3 -4 33.96 2.31
 -2 -3 4 33.2 2.14
 -2 -3 4 37.42 2.44
 -1 -3 4 33.01 2.31
 1 3 -4 31.17 2.43
 -1 -3 4 30.44 2.31
 -1 -3 4 31.05 1.8
 1 3 -4 31.56 2.09
 0 -3 4 428.36 13.75
 0 3 -4 439.85 13.21
 0 -3 4 407.44 13.68
 0 3 -4 421.55 13.54
 1 -3 4 8.09 1.35
 -1 3 -4 8.79 1.45
 2 -3 4 244.21 8.56
 -2 3 -4 230.92 8.56
 -2 3 -4 249.64 7.96
 3 -3 4 59.35 3.15
 -3 3 -4 51.13 3.33
 -4 3 -4 21.06 2.49
 4 -3 4 23.79 2.53
 4 -3 4 25.67 2.18
 5 -3 4 252.11 9.6
 -5 3 -4 248.86 9.4
 5 -3 4 256.6 9.21
 -6 3 -4 9.03 1.86
 6 -3 4 8.25 1.71
 6 -3 4 12.4 2.08
 7 -3 4 86.76 5.21
 7 -3 4 90.86 4.98
 -7 3 -4 98.9 5.18
 8 -3 4 39.11 3.95
 8 -3 4 33.6 3.77
 -8 3 -4 33.24 3.82
 9 -3 4 2.54 2.46
 9 2 -4 66.92 5.19
 8 2 -4 66.56 4.94
 7 2 -4 252.39 10.43
 6 2 -4 155.38 7.13
 -5 -2 4 0.39 0.99
 5 2 -4 0.51 1.08
 5 2 -4 -1.32 1.31
 -4 -2 4 426.2 13.7
 -4 -2 4 445.64 14.62
 4 2 -4 455.32 15.42
 4 2 -4 462.66 13.72
 3 2 -4 474.37 14.03
 -3 -2 4 460.45 14.82
 -3 -2 4 466.86 15.05
 -3 -2 4 453.3 13.83
 3 2 -4 444.93 15.44
 2 2 -4 3.48 1.1
 -2 -2 4 4.78 1.08
 -2 -2 4 3.55 0.9
 2 2 -4 4.24 1.12
 -2 -2 4 3.75 1.16
 -1 -2 4 153.12 5.63
 1 2 -4 159.53 5.58
 -1 -2 4 160.6 5.78
 1 2 -4 167.65 5.86
 0 2 -4 42.42 2.57
 0 -2 4 38.71 2.53
 0 2 -4 38.33 2.01
 0 -2 4 39.01 2.35
 1 -2 4 34.79 2.28
 1 -2 4 30.84 1.92
 -1 2 -4 34.35 1.85
 -2 2 -4 60.76 3.18
 -2 2 -4 58.8 2.63
 2 -2 4 60.3 2.86
 -3 2 -4 1981.15 62.19
 -3 2 -4 1944.78 61.04
 3 -2 4 2063.91 61.46
 -4 2 -4 1078.38 34.24
 -4 2 -4 1066.53 33.72
 4 -2 4 1088.16 33.96
 5 -2 4 117.96 5.15
 -5 2 -4 108.26 4.98
 5 -2 4 111.21 5
 -6 2 -4 13.44 1.94
 6 -2 4 17.6 2.13
 6 -2 4 17.86 1.97
 7 -2 4 0.14 1.49
 -7 2 -4 -1.41 1.48
 8 -2 4 22.04 2.8
 9 -2 4 14.12 2.92
 9 -2 4 12.24 3.08
 9 1 -4 53.18 4.46
 8 1 -4 38.04 3.8
 7 1 -4 4.34 2.02
 -6 -1 4 28.1 2.44
 6 1 -4 24.9 3.01
 5 1 -4 25.86 1.99
 -5 -1 4 25.79 2.58
 5 1 -4 23.45 2.8
 -5 -1 4 27.84 2.87
 4 1 -4 7.44 1.11
 -4 -1 4 7.7 1.34
 -4 -1 4 4.57 1.37
 4 1 -4 7.84 1.63
 -3 -1 4 3630.37 101.46
 3 1 -4 3794.97 104.15
 3 1 -4 3541.3 113.24
 -3 -1 4 3614.48 110.46
 -2 -1 4 192.6 6.26
 2 1 -4 188.64 6.16
 2 1 -4 185.44 6.98
 -2 -1 4 179.15 6.7
 -2 -1 4 203 6.7
 -1 -1 4 650.72 20.39
 -1 -1 4 678.14 20.56
 1 1 -4 644.58 21.01
 1 1 -4 655.59 19.34
 0 1 -4 152.93 5.19
 0 -1 4 134.27 4.83
 0 -1 4 145.43 5.17
 -1 1 -4 225.41 7.25
 1 -1 4 213.46 6.98
 1 -1 4 205.97 7.25
 2 -1 4 1898.24 58.13
 2 -1 4 1958.88 58.33
 -2 1 -4 1865.47 59.35
 -3 1 -4 290.81 9.98
 -3 1 -4 293.71 9.85
 -4 1 -4 1.27 1.17
 -4 1 -4 0.81 0.87
 -5 1 -4 92.45 4.5
 -5 1 -4 102.21 4.46
 5 -1 4 95.63 4.13
 6 -1 4 28.85 2.86
 6 -1 4 31.02 2.77
 -6 1 -4 27.63 2.64
 -7 1 -4 112.05 5.47
 7 -1 4 116.8 5.16
 7 -1 4 131.56 6.02
 8 -1 4 39.47 3.62
 9 -1 4 5.27 2.4
 10 -1 4 16.72 3.71
 9 0 -4 0.29 2.07
 8 0 -4 2.71 1.78
 7 0 -4 108.24 5.7
 -7 0 4 101.22 5.37
 -6 0 4 5.73 1.76
 6 0 -4 7.31 1.82
 -6 0 4 3.09 1.84
 5 0 -4 626.57 20.98
 -5 0 4 624.65 18.79
 -5 0 4 604.51 20.15
 4 0 -4 11.08 1.63
 -4 0 4 6.69 1.57
 4 0 -4 9.08 0.94
 -4 0 4 9.23 1.61
 3 0 -4 2.2 1.24
 3 0 -4 1.81 0.67
 -3 0 4 3.14 1.17
 -3 0 4 2.88 1.12
 -2 0 4 38.12 2.35
 2 0 -4 34.56 2.51
 -1 0 4 612.75 19.85
 1 0 -4 656.8 20.44
 0 0 4 89.16 3.53
 0 0 -4 87.21 3.64
 1 0 4 7.88 0.98
 -1 0 -4 5.85 0.95
 2 0 4 1414.47 44.03
 -2 0 -4 1475.01 45.24
 -3 0 -4 158.95 5.94
 3 0 4 155.61 5.61
 -4 0 -4 8.98 1.43
 -4 0 -4 10.98 1.38
 4 0 4 10.33 1.36
 -5 0 -4 195.93 7.56
 -5 0 -4 190.04 7.07
 5 0 4 196.08 7
 -6 0 -4 328.22 11.3
 6 0 4 331.27 10.88
 7 0 4 7 1.61
 7 0 4 9.24 2.17
 8 0 4 9 2.46
 9 0 4 98.34 5.9
 10 0 4 10.04 3.07
 9 -1 -4 0.53 2.47
 8 -1 -4 6.9 2.48
 -7 1 4 599.42 19.42
 7 -1 -4 527.04 19.78
 -6 1 4 0.98 1.78
 6 -1 -4 -0.26 1.4
 -6 1 4 -0.38 1.73
 -5 1 4 169.17 6.71
 5 -1 -4 188.42 7.64
 -5 1 4 187 7.23
 -4 1 4 242.53 8.22
 4 -1 -4 239.72 9.17
 -4 1 4 247.57 8.9
 -3 1 4 192.26 6.47
 3 -1 -4 187 7.17
 -3 1 4 182.82 7.02
 2 -1 -4 630.27 20.46
 -2 1 4 627.72 19.97
 1 -1 -4 258.23 9.01
 -1 1 4 263.41 8.81
 0 1 4 398.63 12.15
 0 -1 -4 375.21 11.82
 0 -1 -4 359.88 12.43
 1 1 4 82.85 3.14
 1 1 4 76.7 3.16
 -1 -1 -4 73.28 2.73
 -1 -1 -4 81.8 3.36
 2 1 4 245.82 7.96
 -2 -1 -4 250.16 8.51
 2 1 4 241.07 7.94
 -3 -1 -4 946.3 30.21
 3 1 4 972.16 27.98
 3 1 4 927.34 29.07
 4 1 4 344.92 11.05
 -4 -1 -4 336.64 11.93
 4 1 4 349.73 11.09
 -5 -1 -4 147.36 5.48
 5 1 4 147.42 5.68
 -5 -1 -4 156.2 6.24
 6 1 4 30.92 2.55
 -6 -1 -4 26.84 2.91
 -6 -1 -4 22.79 2.5
 7 1 4 140.51 6.93
 7 1 4 156.66 6.21
 8 1 4 4.33 2.04
 9 1 4 90.16 5.78
 10 1 4 7.43 2.74
 9 -2 -4 58.04 4.92
 -8 2 4 40.36 4.23
 8 -2 -4 37.06 3.96
 7 -2 -4 -0.4 1.8
 -7 2 4 1.19 1.45
 -6 2 4 470.94 16.48
 6 -2 -4 454.98 16.8
 -6 2 4 491.01 15.24
 5 -2 -4 23.64 2.72
 -5 2 4 20.98 2.56
 -5 2 4 23.25 2.34
 -4 2 4 106.96 4.5
 -4 2 4 109.34 4.9
 4 -2 -4 100.22 4.8
 3 -2 -4 24.85 2.48
 -3 2 4 28.33 2.52
 -3 2 4 24.73 2.16
 2 -2 -4 153.48 6.18
 -2 2 4 168.45 6.27
 -1 2 4 188.3 5.85
 -1 2 4 191.74 6.69
 1 -2 -4 173.06 6.77
 1 -2 -4 186.35 6.41
 0 -2 -4 485.08 14.96
 0 2 4 479.51 14.16
 0 -2 -4 481.84 15.57
 0 2 4 455.86 15.08
 1 2 4 82.51 3.31
 -1 -2 -4 78.33 3.08
 1 2 4 70.74 3.16
 -1 -2 -4 76.75 3.36
 -2 -2 -4 699.94 21.93
 -2 -2 -4 688.5 22.67
 2 2 4 707.39 21.82
 2 2 4 734.07 21.07
 -3 -2 -4 85.25 3.6
 -3 -2 -4 83.42 3.86
 3 2 4 77.89 3.08
 3 2 4 79.47 3.63
 -4 -2 -4 624.12 20.8
 4 2 4 630.09 19.45
 4 2 4 636.37 19.19
 -5 -2 -4 16.82 1.83
 5 2 4 15.14 1.92
 5 2 4 16.18 1.35
 -6 -2 -4 1.16 1.39
 6 2 4 -0.03 1.38
 7 2 4 208.2 7.75
 8 2 4 4.17 1.6
 8 2 4 0.98 2.18
 9 2 4 24.23 3.49
 10 2 4 -0.57 2.52
 9 -3 -4 4.1 2.34
 9 -3 -4 5.76 2.45
 -8 3 4 38.53 4.34
 8 -3 -4 36.72 3.64
 8 -3 -4 32.57 3.5
 -7 3 4 49.25 3.86
 7 -3 -4 38.86 3.49
 -6 3 4 0.07 1.87
 -6 3 4 -1.42 1.38
 6 -3 -4 0.49 1.4
 -5 3 4 130.02 5.45
 5 -3 -4 128.11 5.83
 -5 3 4 114.29 5.81
 4 -3 -4 424.88 15.64
 -4 3 4 451.77 14.1
 4 -3 -4 478.94 15.63
 -4 3 4 472.04 15.78
 3 -3 -4 24.83 2.39
 -3 3 4 26.33 2.5
 3 -3 -4 24.69 2.25
 2 -3 -4 200.35 7.3
 -2 3 4 191.17 6.17
 -2 3 4 200.9 7.46
 2 -3 -4 204.26 7.45
 -1 3 4 1417.55 43
 1 -3 -4 1351.74 42.87
 -1 3 4 1389.59 40.06
 1 -3 -4 1404.9 43.84
 0 3 4 618.97 19.47
 0 -3 -4 615.11 19.36
 0 -3 -4 624.82 19.89
 0 3 4 599.56 18.17
 1 3 4 196.35 6.88
 -1 -3 -4 210.6 6.96
 1 3 4 201.44 6.78
 -1 -3 -4 200.63 7.18
 -2 -3 -4 53.22 2.83
 2 3 4 52.08 2.46
 -2 -3 -4 46.05 2.86
 2 3 4 52.18 2.96
 3 3 4 26.88 1.57
 3 3 4 28.94 2.47
 -3 -3 -4 34.24 2.36
 -3 -3 -4 29.56 2.45
 -4 -3 -4 40.62 2.81
 -4 -3 -4 48.08 3.25
 4 3 4 42.23 2.87
 -5 -3 -4 3.62 1.35
 5 3 4 -0.33 1.09
 6 3 4 47.03 2.96
 -6 -3 -4 39.67 3.29
 -7 -3 -4 9.54 2.17
 7 3 4 14.03 2.06
 8 3 4 43.65 4.28
 8 3 4 44.33 4.13
 9 3 4 77.76 5.53
 10 3 4 21.59 3.81
 8 -4 -4 28.83 3.65
 -8 4 4 33.45 4.3
 8 -4 -4 33.31 3.86
 7 -4 -4 156.08 7.6
 -7 4 4 162.61 8.02
 7 -4 -4 157.61 7.66
 6 -4 -4 180.18 7.96
 -6 4 4 187.12 8.05
 6 -4 -4 182.8 8.09
 -6 4 4 172 7.28
 -4 4 4 126.8 5.98
 -4 4 4 126.92 5.1
 4 -4 -4 131.11 5.77
 4 -4 -4 134.98 5.89
 3 -4 -4 539.85 18.12
 -3 4 4 544.65 18.18
 3 -4 -4 537.7 18.16
 2 -4 -4 41.39 2.77
 -2 4 4 41.3 2.29
 -2 4 4 47.47 3.29
 2 -4 -4 43.91 2.9
 -1 4 4 47.63 2.53
 1 -4 -4 38.9 2.95
 -1 4 4 42.96 2.84
 1 -4 -4 38.53 2.63
 0 -4 -4 225 7.78
 0 4 4 208.62 7.67
 0 -4 -4 227.21 7.83
 0 4 4 210.22 7.2
 -1 -4 -4 74.3 3.53
 -1 -4 -4 79.8 3.49
 1 4 4 77.97 3.39
 1 4 4 77.27 3.73
 2 4 4 455.54 14.31
 2 4 4 446.1 14.12
 -2 -4 -4 437.79 15.05
 -2 -4 -4 472.3 14.72
 -3 -4 -4 246.25 8.39
 -3 -4 -4 240.13 8.65
 3 4 4 224.06 8.14
 4 4 4 77.55 4.01
 -4 -4 -4 87.38 4.33
 -4 -4 -4 90.86 4.43
 -5 -4 -4 21.51 2.53
 -5 -4 -4 24.67 2.74
 5 4 4 25.27 2.46
 6 4 4 735.42 22.34
 -6 -4 -4 710.4 23.62
 -6 -4 -4 704.94 24.1
 7 4 4 105.87 5.5
 -7 -4 -4 98.71 5.49
 8 4 4 168.63 7.4
 8 4 4 161.79 8.11
 9 4 4 0.44 2.18
 9 4 4 -1.22 2.13
 10 4 4 -0.65 2.85
 -8 5 4 0.21 2.69
 8 -5 -4 5.13 2.55
 8 -5 -4 3.66 2.45
 -7 5 4 20.06 3.64
 7 -5 -4 29.13 3.59
 7 -5 -4 25.39 3.14
 -6 5 4 71.56 4.81
 6 -5 -4 61.1 4.65
 6 -5 -4 69.63 4.39
 -6 5 4 63.08 5.01
 -5 5 4 104.53 5.09
 5 -5 -4 118.92 6.06
 -5 5 4 103.72 5.65
 5 -5 -4 108.9 5.52
 -4 5 4 70.34 4.19
 4 -5 -4 73.17 4.46
 -4 5 4 70.01 3.58
 4 -5 -4 71.66 4.07
 3 -5 -4 68.33 3.81
 -3 5 4 73.12 4.03
 3 -5 -4 63.69 3.84
 2 -5 -4 10.87 1.95
 2 -5 -4 9.01 1.42
 -2 5 4 10.29 1.75
 -2 5 4 10.22 1.35
 1 -5 -4 74.87 3.89
 -1 5 4 70.27 3.84
 -1 5 4 75.07 3.47
 1 -5 -4 79.13 3.84
 0 5 4 441.66 14.02
 0 -5 -4 464.96 15.09
 0 5 4 430.28 14.88
 0 -5 -4 474.67 15.17
 -1 -5 -4 15.83 1.69
 -1 -5 -4 16.54 1.92
 1 5 4 14.24 1.57
 1 5 4 12.93 1.58
 2 5 4 343.52 11.1
 -2 -5 -4 345.42 11.76
 2 5 4 324.16 11.11
 -2 -5 -4 350.83 11.63
 -3 -5 -4 86.72 4.16
 3 5 4 80.93 4.23
 3 5 4 80.36 3.3
 -3 -5 -4 83.91 4.05
 -4 -5 -4 67.42 3.65
 -4 -5 -4 75.16 4.11
 4 5 4 65.26 4.05
 -5 -5 -4 615.29 20.63
 -5 -5 -4 613.88 20.18
 5 5 4 591.23 19.15
 -6 -5 -4 29.4 2.79
 -6 -5 -4 27.8 2.86
 6 5 4 33.19 3.33
 -7 -5 -4 21.17 2.86
 7 5 4 21.01 2.76
 8 5 4 -0.96 1.83
 8 5 4 -3.44 2.48
 9 5 4 56.35 5.01
 9 5 4 58.61 4.42
 7 -6 -4 55.02 4.96
 -7 6 4 43.99 4.82
 -6 6 4 -0.16 2.43
 6 -6 -4 -1.97 1.98
 5 -6 -4 12.01 2.5
 5 -6 -4 6.86 1.89
 -5 6 4 9.39 2.82
 4 -6 -4 95.31 5.01
 -4 6 4 86.29 5.17
 -4 6 4 79.74 4.04
 4 -6 -4 87.07 4.72
 3 -6 -4 165.1 7.24
 -3 6 4 166.92 6
 -3 6 4 154.36 7.01
 3 -6 -4 162.75 6.63
 -2 6 4 171.96 6.18
 2 -6 -4 164.95 7.12
 -2 6 4 168.74 6.96
 2 -6 -4 161.36 6.72
 1 -6 -4 323.18 11.16
 -1 6 4 284.17 10.87
 -1 6 4 313.27 10.16
 1 -6 -4 313.43 10.79
 0 -6 -4 75.36 3.47
 0 6 4 80.58 4
 0 6 4 75.46 3.73
 0 -6 -4 75.39 4.25
 -1 -6 -4 215.19 7.76
 -1 -6 -4 208.72 7.47
 1 6 4 189.78 7.38
 1 6 4 195.73 7.31
 2 6 4 233.6 8.33
 -2 -6 -4 234.59 8.62
 -2 -6 -4 245.27 8.74
 2 6 4 223.07 8.13
 -3 -6 -4 284.77 10.53
 3 6 4 297.04 9.58
 3 6 4 290.24 10.17
 -3 -6 -4 309.49 10.75
 4 6 4 0.06 1.36
 -4 -6 -4 1.82 1.66
 -4 -6 -4 0.02 1.4
 -5 -6 -4 3.67 1.46
 -5 -6 -4 1.22 1.74
 5 6 4 2.53 1.48
 -6 -6 -4 0.07 1.82
 6 6 4 1.46 1.69
 -6 -6 -4 0.81 1.47
 -7 -6 -4 32.98 3.44
 -7 -6 -4 36.63 3.64
 7 6 4 36.09 3.4
 8 6 4 7.54 3.21
 8 6 4 2.37 1.98
 9 6 4 119.57 7.27
 9 6 4 135.18 6.84
 7 -7 -4 0.78 2.26
 -7 7 4 0.05 2.49
 -6 7 4 3.64 2.59
 6 -7 -4 -0.1 1.97
 5 -7 -4 34.94 3.82
 -5 7 4 37.2 4.21
 4 -7 -4 40.59 4.12
 -4 7 4 44.11 4.3
 -3 7 4 -0.76 2.01
 3 -7 -4 2.81 2.12
 -2 7 4 2.95 1.97
 2 -7 -4 6.77 1.54
 2 -7 -4 5.09 1.78
 1 -7 -4 290.89 10
 -1 7 4 273 10.46
 1 -7 -4 284.34 10.65
 -1 7 4 266.41 9.43
 0 -7 -4 83.72 4.61
 0 7 4 86.68 4.55
 0 7 4 85.15 4.52
 0 -7 -4 85.12 3.95
 -1 -7 -4 81.6 4.41
 1 7 4 76.61 4.33
 -1 -7 -4 82.06 3.93
 1 7 4 82.85 4.13
 2 7 4 7.04 1.37
 2 7 4 6.38 2.02
 -2 -7 -4 6.62 1.75
 -2 -7 -4 8.07 1.88
 -3 -7 -4 15.74 2.38
 3 7 4 16.51 2.42
 -3 -7 -4 15.09 1.84
 4 7 4 34.3 3.24
 -4 -7 -4 36.81 3.27
 -4 -7 -4 33.46 3.23
 -5 -7 -4 28.23 2.66
 5 7 4 26.74 2.82
 -5 -7 -4 27.64 2.83
 -6 -7 -4 34.57 3.23
 -6 -7 -4 31.64 3.58
 6 7 4 30.52 3.35
 7 7 4 59.5 4.48
 -7 -7 -4 48.79 4.14
 -7 -7 -4 50.93 4.04
 8 7 4 6.21 3.26
 8 7 4 9.75 3.1
 -8 -7 -4 4.14 2.85
 9 7 4 10.15 3.63
 9 7 4 13.74 3.35
 -6 8 4 7.99 2.72
 6 -8 -4 16.37 3.86
 5 -8 -4 60.5 5.34
 -5 8 4 56.94 4.81
 4 -8 -4 10.68 2.96
 -4 8 4 0.49 2.14
 3 -8 -4 296.66 11.71
 -3 8 4 287.15 11.63
 2 -8 -4 108.21 5.79
 -2 8 4 111.46 5.91
 -1 8 4 191.45 7.61
 1 -8 -4 206.11 8.69
 -1 8 4 190.9 8.17
 0 8 4 131.23 5.79
 0 -8 -4 130.4 6.11
 0 8 4 124.11 5.81
 1 8 4 59.89 3.48
 -1 -8 -4 60.04 4.23
 -1 -8 -4 58.4 3.44
 1 8 4 57.79 4.2
 -2 -8 -4 78.21 4.65
 2 8 4 77.77 4.11
 -2 -8 -4 82.9 4.27
 2 8 4 99.18 5.02
 -3 -8 -4 1.32 1.79
 -3 -8 -4 -1.05 1.48
 3 8 4 -0.42 2.03
 4 8 4 120.11 6.22
 -4 -8 -4 121.67 6.01
 -4 -8 -4 114.75 5.72
 -5 -8 -4 137.9 6.63
 5 8 4 148.79 7.1
 -5 -8 -4 148.37 6.48
 -6 -8 -4 9.53 2.79
 -6 -8 -4 8.25 2.23
 6 8 4 3.73 2.7
 7 8 4 28.32 3.97
 -7 -8 -4 31.55 3.53
 -7 -8 -4 27.84 3.59
 8 8 4 13.7 3.6
 8 8 4 6.03 3.43
 -8 -8 -4 12.63 2.97
 5 -9 -4 14.6 3.36
 -5 9 4 7.94 2.69
 -4 9 4 80.72 5.33
 4 -9 -4 73.55 5.37
 -3 9 4 8.09 2.32
 3 -9 -4 5.66 2.27
 2 -9 -4 19.09 3.43
 -2 9 4 17.16 2.67
 -1 9 4 18.87 2.5
 1 -9 -4 15.98 3.02
 -1 9 4 21.46 2.78
 0 -9 -4 6.45 1.99
 0 9 4 2.19 2.07
 0 9 4 3.25 1.53
 -1 -9 -4 53.48 4.57
 1 9 4 62.27 4.29
 1 9 4 50.1 3.74
 -2 -9 -4 286.65 11.55
 2 9 4 317.63 11.39
 -3 -9 -4 25.44 3.14
 3 9 4 25.7 3.31
 4 9 4 18.39 3.04
 -4 -9 -4 15.23 2.97
 -4 -9 -4 11.64 2.13
 5 9 4 40.02 4.01
 -5 -9 -4 32.28 3.05
 -5 -9 -4 37.55 3.75
 -6 -9 -4 21.34 3.31
 6 9 4 21.66 3.48
 -6 -9 -4 18.85 3.05
 -7 -9 -4 33.61 4.27
 7 9 4 34.84 4.24
 8 9 4 2.07 3.26
 8 9 4 0.68 3.08
 -8 -9 -4 10.03 2.82
 4 -10 -4 5.55 2.71
 -4 10 4 7.43 2.98
 -3 10 4 9.06 2.75
 3 -10 -4 11.51 3.66
 2 -10 -4 6.89 3.15
 -2 10 4 1.08 2.18
 -1 10 4 16.45 2.88
 1 -10 -4 17.49 3.2
 0 10 4 213.32 9.25
 0 10 4 231.9 9.2
 0 -10 -4 222.97 9.64
 -1 -10 -4 7.02 3.07
 1 10 4 7.33 2.43
 2 10 4 0.98 2.26
 -2 -10 -4 5.8 2.51
 -3 -10 -4 52.09 4.46
 3 10 4 49.84 4.77
 -4 -10 -4 8.56 3.03
 4 10 4 8.61 3.08
 5 10 4 15.47 3.49
 -5 -10 -4 18.1 3.15
 -6 -10 -4 2.96 2.35
 6 10 4 3.89 2.97
 7 10 4 29.79 4.37
 -7 -10 -4 18.86 4.28
 2 -11 -4 57.82 5.3
 -2 11 4 46.13 5.25
 1 -11 -4 1.49 2.42
 -1 11 4 11.18 3.35
 0 11 4 1.33 2.42
 0 -11 -4 4.19 2.94
 0 11 4 1.19 2.6
 -1 -11 -4 47.69 5.17
 1 11 4 33.36 4.05
 2 11 4 2.25 2.64
 -2 -11 -4 1.37 2.5
 -3 -11 -4 25.39 3.73
 3 11 4 22.89 3.5
 -4 -11 -4 4.88 3.2
 4 11 4 4.33 2.89
 -5 -11 -4 71.65 5.59
 5 11 4 83.91 6.24
 1 12 4 59.3 5.31
 -1 -12 -4 62.06 5.83
 -2 -12 -4 33.02 4.17
 2 12 4 25.69 4.31
 3 12 4 17.59 4.11
 -3 -12 -4 28.53 4.58
 2 11 -5 1.48 2.96
 -2 -11 5 4.26 3.55
 -1 -11 5 50.76 4.56
 1 11 -5 49.33 5.21
 0 11 -5 3.82 3.19
 0 -11 5 -0.63 2.73
 1 -11 5 19.87 4.51
 -1 11 -5 24.45 4.32
 1 -11 5 26.79 3.55
 -5 -10 5 1.63 2.49
 5 10 -5 -0.17 3.28
 4 10 -5 39.75 4.76
 -4 -10 5 45.38 4.37
 -3 -10 5 3.5 2.69
 3 10 -5 1.6 2.79
 2 10 -5 -2.73 2.31
 -2 -10 5 3.7 3.03
 1 10 -5 94.93 6.2
 -1 -10 5 99.52 5.92
 0 -10 5 2.39 1.82
 0 -10 5 3.03 2.75
 0 10 -5 1.22 2.78
 -1 10 -5 99.44 6.18
 1 -10 5 104.09 6.13
 1 -10 5 102.78 6.58
 -2 10 -5 44.49 4.72
 2 -10 5 51.47 4.59
 2 -10 5 44.08 5.16
 3 -10 5 7.25 3.16
 -3 10 -5 11.22 3.03
 -6 -9 5 48.44 5.46
 6 9 -5 47.29 5
 -5 -9 5 -1.72 2.27
 5 9 -5 3.73 3.02
 4 9 -5 5.26 3
 -4 -9 5 9.78 2.5
 3 9 -5 87.78 5.88
 -3 -9 5 95.67 5.71
 2 9 -5 106.86 6.05
 -2 -9 5 106.54 6.31
 1 9 -5 6.46 2.36
 -1 -9 5 3.1 1.65
 -1 -9 5 6.28 2.32
 0 -9 5 79.5 5.39
 0 -9 5 77.45 4.66
 0 9 -5 80.08 5.37
 -1 9 -5 109.2 6.07
 1 -9 5 112.51 6.23
 1 -9 5 111.26 6.21
 -2 9 -5 120.96 6.7
 2 -9 5 118.1 6.48
 -3 9 -5 14.21 3.09
 3 -9 5 12.55 3.24
 4 -9 5 1.16 3.28
 -4 9 -5 -0.2 2.67
 5 -9 5 22.11 4.03
 -5 9 -5 24.58 4.24
 7 8 -5 10.64 3.21
 -7 -8 5 12.55 2.93
 6 8 -5 2.56 2.64
 -6 -8 5 -1.69 2.76
 5 8 -5 12.61 3.02
 -5 -8 5 23.03 3.49
 4 8 -5 3.53 2.54
 -4 -8 5 1.85 1.77
 -3 -8 5 -0.22 1.94
 3 8 -5 0.97 2.45
 -2 -8 5 88.44 5.34
 2 8 -5 81.68 5.14
 1 8 -5 12.38 2.48
 -1 -8 5 16.52 2.53
 -1 -8 5 11.59 1.98
 0 -8 5 3.4 1.67
 0 -8 5 8.69 2.68
 0 8 -5 4.93 2.42
 -1 8 -5 1.82 2.08
 1 -8 5 0.11 1.99
 1 -8 5 3.84 1.88
 -2 8 -5 25.45 2.97
 -2 8 -5 21.15 3.14
 2 -8 5 16.82 2.81
 -3 8 -5 36.96 4.15
 3 -8 5 36.45 4.32
 -4 8 -5 18.93 3.44
 4 -8 5 28.99 3.68
 5 -8 5 7.68 2.45
 -5 8 -5 6.82 3.15
 -6 8 -5 4.56 3.48
 6 -8 5 1.39 2.82
 7 7 -5 19.04 3.21
 -7 -7 5 20.3 3.48
 6 7 -5 63.56 4.54
 -6 -7 5 66.32 4.87
 -5 -7 5 2.49 2.46
 5 7 -5 2.07 2.15
 -4 -7 5 173.36 7.48
 4 7 -5 165.43 7.31
 -3 -7 5 58.17 4.02
 3 7 -5 66.61 4.39
 -2 -7 5 70.89 4.61
 2 7 -5 68.42 4.48
 -2 -7 5 64.03 4.15
 -1 -7 5 16.34 1.98
 -1 -7 5 14.89 2.23
 1 7 -5 19.61 2.59
 0 -7 5 4.41 2.2
 0 7 -5 8.73 2.23
 0 -7 5 9.09 1.75
 -1 7 -5 17 2.54
 1 -7 5 21.15 2.76
 1 -7 5 23.12 2.53
 2 -7 5 84.5 4.92
 -2 7 -5 70.09 4.67
 -2 7 -5 80.95 4.88
 3 -7 5 141.96 6.81
 -3 7 -5 132.03 6.77
 4 -7 5 12.78 2.4
 -4 7 -5 9.89 2.74
 -5 7 -5 1.64 2.64
 5 -7 5 1.56 2.31
 6 -7 5 134.83 7.61
 -6 7 -5 135.92 7.7
 -7 7 -5 7.63 3.71
 7 -7 5 4.17 3.71
 8 6 -5 2.08 2.6
 7 6 -5 74.58 5.19
 -7 -6 5 61.12 5.24
 6 6 -5 15.71 2.56
 6 6 -5 22.11 3.05
 -6 -6 5 21.72 2.93
 5 6 -5 162.89 7.55
 -5 -6 5 197.99 8.22
 5 6 -5 168.46 7.17
 -4 -6 5 50.14 3.85
 4 6 -5 55.4 3.58
 4 6 -5 66.11 3.98
 -3 -6 5 144.71 6.26
 -3 -6 5 134.22 6.02
 3 6 -5 136.3 6.11
 -2 -6 5 227.51 8.91
 -2 -6 5 240.97 8.47
 2 6 -5 217.14 8.52
 -1 -6 5 125.06 5.44
 -1 -6 5 123.42 5.57
 1 6 -5 122.5 5.51
 0 -6 5 188.81 7.78
 0 6 -5 193.17 7.55
 0 -6 5 198.02 7.53
 1 -6 5 219.19 8.67
 1 -6 5 224.56 8.8
 -1 6 -5 238.74 8.55
 2 -6 5 55.74 4.16
 -2 6 -5 61.8 4.07
 -2 6 -5 67.1 4.16
 -3 6 -5 1.38 1.94
 3 -6 5 -0.3 1.27
 -4 6 -5 189.23 8.33
 4 -6 5 190.56 8.19
 -5 6 -5 89.72 5.54
 5 -6 5 76.72 5.43
 -6 6 -5 19.6 3.48
 6 -6 5 21.97 3.62
 -7 6 -5 13.45 3.57
 7 -6 5 17.63 3.4
 8 5 -5 16.09 3.17
 7 5 -5 21.45 3.2
 6 5 -5 23.21 2.58
 -6 -5 5 21.85 3.01
 6 5 -5 22.63 2.99
 5 5 -5 197.19 7.77
 -5 -5 5 231.14 8.75
 5 5 -5 195.29 8.47
 4 5 -5 -0.91 1.31
 4 5 -5 -0.71 1.48
 -4 -5 5 -1.67 1.63
 3 5 -5 149.44 6.12
 -3 -5 5 144.43 5.83
 -3 -5 5 144.62 6.1
 3 5 -5 141.41 5.88
 2 5 -5 471.47 15.43
 -2 -5 5 512.85 15.9
 2 5 -5 475.66 15.95
 -2 -5 5 474.64 16.2
 1 5 -5 315.28 10.75
 -1 -5 5 328.9 11.08
 1 5 -5 315.87 10.61
 -1 -5 5 317.26 11.14
 0 5 -5 16.13 2.09
 0 -5 5 17.91 1.86
 0 -5 5 17.6 2.16
 1 -5 5 11.73 1.91
 -1 5 -5 15.01 2.09
 1 -5 5 11.57 1.78
 -2 5 -5 167.85 6.61
 2 -5 5 167.28 6.87
 -2 5 -5 173.81 6.97
 3 -5 5 82.77 4.45
 -3 5 -5 86.88 4.86
 4 -5 5 103.63 5.58
 -4 5 -5 104.46 5.68
 5 -5 5 -1.95 1.72
 -5 5 -5 -1.53 1.85
 6 -5 5 3.78 1.88
 -6 5 -5 2.26 2.3
 -7 5 -5 4.85 2.81
 7 -5 5 6.35 2.42
 8 -5 5 42.1 4.39
 -8 5 -5 38.48 4.64
 9 4 -5 45.9 4.51
 8 4 -5 5.63 2.46
 7 4 -5 94.86 5.68
 6 4 -5 117.8 5.98
 6 4 -5 106.36 5.04
 -5 -4 5 1.54 1.47
 5 4 -5 -0.94 1.28
 5 4 -5 0.24 1.53
 4 4 -5 678.66 20.88
 -4 -4 5 673.48 21.79
 -4 -4 5 679.58 22.37
 4 4 -5 694.65 22.77
 3 4 -5 80.31 4.02
 3 4 -5 82.05 4.18
 -3 -4 5 79.8 3.94
 -3 -4 5 86.77 4.24
 -3 -4 5 89.98 3.84
 2 4 -5 4.86 1.52
 -2 -4 5 4.04 1.16
 -2 -4 5 3.03 1.3
 2 4 -5 4.46 1.11
 -2 -4 5 3.61 1.25
 1 4 -5 414.26 13.23
 -1 -4 5 416.48 13.73
 1 4 -5 420.41 13.62
 -1 -4 5 412.5 12.14
 -1 -4 5 413.07 13.76
 0 -4 5 659.01 18.66
 0 4 -5 680.89 20.92
 0 -4 5 655.22 21.14
 0 -4 5 665.37 21.11
 0 4 -5 640.76 20.1
 -1 4 -5 230.3 8.17
 1 -4 5 242.66 8.52
 1 -4 5 226.92 8.36
 2 -4 5 178.8 6.8
 -2 4 -5 179.22 6.99
 3 -4 5 1.39 1.61
 -3 4 -5 -1.26 1.36
 3 -4 5 0.34 0.89
 -4 4 -5 130.76 6.38
 4 -4 5 157.56 6.31
 4 -4 5 139.27 5.49
 5 -4 5 361.91 12.88
 -5 4 -5 340.68 12.73
 6 -4 5 199.59 8.69
 -6 4 -5 206.24 8.62
 7 -4 5 281.91 11.15
 -7 4 -5 241.57 10.51
 8 -4 5 1.02 2.85
 -8 4 -5 -0.4 2.79
 9 -4 5 1.84 3.18
 9 3 -5 20.03 3.23
 8 3 -5 9.33 2.43
 7 3 -5 2.6 2
 6 3 -5 335.52 12.78
 5 3 -5 62.57 4.05
 5 3 -5 66.85 3.6
 -5 -3 5 65.57 3.9
 -4 -3 5 4.96 1.59
 4 3 -5 5.61 1.59
 4 3 -5 6.61 1.54
 -4 -3 5 6.72 1.25
 -4 -3 5 3 1.28
 -3 -3 5 44.12 2.7
 3 3 -5 41.07 2.95
 3 3 -5 42.79 2.85
 -3 -3 5 41.08 3.11
 -3 -3 5 43.63 2.66
 -2 -3 5 69.23 3.14
 2 3 -5 71.94 3.33
 -2 -3 5 69.78 3.31
 2 3 -5 70.95 3.43
 -2 -3 5 63.31 3.35
 1 3 -5 210.87 7.29
 1 3 -5 213.32 7.22
 -1 -3 5 205.52 7.3
 -1 -3 5 204.39 6.53
 -1 -3 5 200.24 7.34
 0 -3 5 26.93 2.59
 0 -3 5 21.71 2.34
 0 3 -5 29.54 1.82
 0 3 -5 34.61 2.54
 -1 3 -5 258.82 8.42
 1 -3 5 248.79 8.87
 1 -3 5 258.04 8.79
 -1 3 -5 255.3 8.53
 -2 3 -5 29.59 1.81
 2 -3 5 29.25 2.27
 -3 3 -5 19.4 2.07
 3 -3 5 20.65 2.07
 -3 3 -5 19.29 1.61
 4 -3 5 724.87 23.77
 -4 3 -5 742.95 23.77
 5 -3 5 205.59 8.2
 5 -3 5 199.98 7.69
 -5 3 -5 206.07 8.16
 6 -3 5 74.23 4.23
 6 -3 5 70.19 4.08
 -6 3 -5 59.29 4.28
 7 -3 5 22.34 2.62
 7 -3 5 17.41 2.37
 -7 3 -5 12.7 2.79
 -8 3 -5 121.64 6.89
 8 -3 5 128.54 6.67
 9 -3 5 9.83 2.79
 9 2 -5 173.11 8.67
 8 2 -5 288.26 11.94
 7 2 -5 8.53 2.17
 6 2 -5 0.12 1.38
 -5 -2 5 77.53 4.22
 5 2 -5 76.31 4.33
 -5 -2 5 75.45 3.88
 5 2 -5 78.79 3.88
 4 2 -5 41.34 2.97
 4 2 -5 33.99 2.74
 -4 -2 5 35.54 2.59
 -4 -2 5 36.41 2.67
 -3 -2 5 102.09 4.39
 3 2 -5 100.75 4.15
 -3 -2 5 101 4.41
 3 2 -5 103.7 4.68
 -3 -2 5 99.22 4.2
 -2 -2 5 23.77 2.32
 2 2 -5 24.47 2.23
 -2 -2 5 25.08 2.11
 2 2 -5 21.02 2.05
 -2 -2 5 19.24 1.85
 -1 -2 5 748.76 23.7
 -1 -2 5 749.26 23.86
 1 2 -5 790.99 24.38
 1 2 -5 755.62 22.55
 0 2 -5 1.42 1.08
 0 2 -5 0.02 0.71
 0 -2 5 1.94 0.83
 0 -2 5 1.07 0.96
 1 -2 5 569.14 18.7
 -1 2 -5 611.83 18.8
 1 -2 5 588.46 18.5
 2 -2 5 744.41 24.45
 2 -2 5 803.46 24.4
 -2 2 -5 786.04 24.67
 -3 2 -5 85.86 4.04
 3 -2 5 88.16 3.89
 -3 2 -5 83.09 3.8
 -4 2 -5 1.7 0.88
 -4 2 -5 0.84 1.34
 4 -2 5 1.17 0.95
 -5 2 -5 47.13 3.59
 5 -2 5 47.54 3.17
 -5 2 -5 45.91 3.09
 -6 2 -5 -0.17 1.77
 6 -2 5 0.42 1.4
 6 -2 5 -1.44 1.33
 7 -2 5 4.25 1.84
 7 -2 5 3.9 1.84
 7 -2 5 2.4 1.8
 -7 2 -5 -0.15 1.99
 8 -2 5 35.74 3.72
 8 -2 5 33.55 3.45
 9 -2 5 2.12 2.46
 9 -2 5 0.87 2.39
 9 1 -5 47.4 4.75
 8 1 -5 16.38 2.87
 7 1 -5 0.15 1.61
 -6 -1 5 5.73 1.73
 6 1 -5 0.89 1.48
 -6 -1 5 4.57 1.94
 -5 -1 5 115.19 5.03
 5 1 -5 107.63 5.38
 -5 -1 5 106.69 4.89
 4 1 -5 62.1 3.75
 4 1 -5 58.69 2.76
 -4 -1 5 52.39 3.29
 -4 -1 5 56.77 3.46
 -3 -1 5 163.67 6.2
 3 1 -5 166.96 6.67
 3 1 -5 165.57 5.65
 -3 -1 5 169.85 5.97
 2 1 -5 494.54 14.94
 -2 -1 5 496.04 16.07
 -2 -1 5 507.54 15.96
 2 1 -5 496.76 16.54
 -1 -1 5 517.03 16.34
 -1 -1 5 515.99 16.6
 1 1 -5 531.85 17.06
 0 -1 5 5.07 1.18
 0 1 -5 4.16 1
 0 -1 5 4.74 0.8
 1 -1 5 235.27 7.92
 1 -1 5 259.18 8.46
 -1 1 -5 247.79 8.36
 -2 1 -5 588.43 19.22
 2 -1 5 579.25 18.91
 2 -1 5 630.76 18.83
 3 -1 5 452.23 14.55
 -3 1 -5 451.42 14.73
 3 -1 5 436.47 14.4
 -4 1 -5 111.91 4.86
 -4 1 -5 122.5 4.98
 -5 1 -5 133.45 5.66
 -5 1 -5 133.05 5.65
 6 -1 5 59.08 3.52
 -6 1 -5 63.72 3.99
 -7 1 -5 6.75 2.15
 7 -1 5 8.76 2.13
 7 -1 5 5.98 2.14
 8 -1 5 0.29 2.07
 9 -1 5 124.07 6.68
 10 -1 5 21.73 3.89
 9 0 -5 5.53 2.85
 8 0 -5 2.65 2.3
 7 0 -5 118.52 6.34
 -7 0 5 115.82 6.02
 -6 0 5 242.34 8.56
 -6 0 5 208.74 8.58
 6 0 -5 222.26 9.28
 -5 0 5 211.53 8.26
 5 0 -5 212.71 8.68
 -5 0 5 217.63 7.82
 -4 0 5 594.11 19.6
 -4 0 5 609.19 18.29
 4 0 -5 613 20.43
 -3 0 5 0.42 1.22
 3 0 -5 2.29 1.09
 -3 0 5 0.84 1.16
 -2 0 5 671.64 21.83
 2 0 -5 711.76 22.54
 1 0 -5 73.36 3.49
 -1 0 5 71.23 3.51
 0 0 5 81.91 3.52
 0 0 -5 89.56 3.79
 -1 0 -5 427.5 14.14
 1 0 5 438.64 13.84
 -2 0 -5 144.82 5.3
 2 0 5 134.89 5.16
 3 0 5 156.12 5.55
 -3 0 -5 153.3 5.94
 -4 0 -5 269.12 9.89
 4 0 5 278.7 9.38
 4 0 5 283.55 9.26
 5 0 5 4.5 1.42
 -5 0 -5 5.06 1.18
 -6 0 -5 10.21 1.73
 -6 0 -5 7.67 1.88
 6 0 5 7.74 1.94
 7 0 5 111.65 4.98
 7 0 5 109.27 5.87
 8 0 5 19.17 2.77
 9 0 5 21.17 3.36
 10 0 5 46.18 4.68
 9 -1 -5 12.27 2.98
 8 -1 -5 166.33 8.28
 -7 1 5 -1.57 1.83
 -7 1 5 -1.41 1.88
 7 -1 -5 1.07 1.92
 6 -1 -5 310.42 12.05
 -6 1 5 310.83 10.8
 -6 1 5 310.77 11.53
 5 -1 -5 35.11 3.23
 -5 1 5 36.97 2.95
 -5 1 5 40.83 3.2
 4 -1 -5 19.01 2.08
 -4 1 5 16.17 2.14
 -4 1 5 16.48 1.87
 -3 1 5 358.55 11.91
 -3 1 5 330.45 10.9
 3 -1 -5 357.56 12.31
 -2 1 5 14.68 1.75
 2 -1 -5 12.1 1.62
 -1 1 5 158.16 5.77
 1 -1 -5 150.95 6
 0 1 5 124.91 4.63
 0 -1 -5 102.93 3.84
 0 -1 -5 112.24 4.71
 -1 -1 -5 369.57 12.54
 1 1 5 387.49 12.17
 -2 -1 -5 54.13 2.9
 2 1 5 57.63 2.78
 2 1 5 54.03 2.83
 3 1 5 469.57 14.32
 -3 -1 -5 460.01 15.38
 3 1 5 455.07 14.57
 -4 -1 -5 465.03 15.97
 4 1 5 460.01 14.85
 4 1 5 499.61 15.11
 -5 -1 -5 242.75 9.11
 5 1 5 234.79 8.19
 5 1 5 247.41 8.47
 -6 -1 -5 92.17 4.73
 6 1 5 91.21 4.28
 6 1 5 87.13 3.99
 -7 -1 -5 5.48 1.76
 7 1 5 5.15 1.85
 8 1 5 12.09 2.8
 8 1 5 15.96 2.46
 9 1 5 2.9 2.35
 10 1 5 21.49 3.64
 9 -2 -5 1.61 2.21
 -8 2 5 46.02 3.8
 8 -2 -5 46.84 4.05
 -7 2 5 28.49 3.22
 7 -2 -5 27.75 3.12
 -7 2 5 32.98 3.41
 -6 2 5 145.37 6.25
 -6 2 5 137.21 6.71
 6 -2 -5 140.98 6.63
 -5 2 5 53.79 3.64
 -5 2 5 63.08 3.78
 5 -2 -5 49.78 3.62
 4 -2 -5 72.41 4.18
 -4 2 5 72.18 3.73
 -4 2 5 70.37 3.98
 -3 2 5 35.67 2.95
 3 -2 -5 38.81 2.82
 -2 2 5 580.14 18.38
 -2 2 5 570.71 16.52
 2 -2 -5 548.07 18.72
 -1 2 5 2.17 1.22
 1 -2 -5 2.44 0.83
 1 -2 -5 1.95 1.16
 -1 2 5 4.28 0.85
 0 -2 -5 10.32 1.1
 0 -2 -5 7.54 1.38
 0 2 5 18.48 1.97
 0 2 5 11.02 1.27
 -1 -2 -5 515.45 15.61
 -1 -2 -5 505 16.4
 1 2 5 490.65 15.82
 1 2 5 491.23 15.12
 -2 -2 -5 651.76 20.61
 -2 -2 -5 645.96 19.72
 2 2 5 623.1 19.72
 2 2 5 615.91 19.03
 -3 -2 -5 609.76 20.6
 -3 -2 -5 634 19.84
 3 2 5 651.63 19.18
 3 2 5 628.45 19.59
 4 2 5 268.16 9.1
 -4 -2 -5 261.94 9.75
 4 2 5 280.92 8.77
 5 2 5 19.84 2.09
 5 2 5 21.99 2.37
 -5 -2 -5 23.74 2.4
 6 2 5 1.34 1.61
 -6 -2 -5 2.51 1.29
 7 2 5 -0.71 1.6
 -7 -2 -5 -1.53 1.55
 8 2 5 209.91 9.47
 8 2 5 212.98 8.18
 9 2 5 8.85 2.58
 10 2 5 126.39 7.5
 8 -3 -5 0.7 2.27
 8 -3 -5 -0.79 1.8
 -8 3 5 5.25 2.5
 7 -3 -5 4.01 2.17
 -7 3 5 9.36 2.62
 -7 3 5 10.2 2.17
 -6 3 5 53.87 3.86
 6 -3 -5 51.91 4.04
 -6 3 5 48.34 3.92
 -5 3 5 23.25 2.9
 -5 3 5 27.01 2.9
 5 -3 -5 26.95 3.02
 -4 3 5 251.6 8.76
 -4 3 5 245.4 9.62
 4 -3 -5 256.13 9.74
 4 -3 -5 265.38 9.52
 3 -3 -5 414.53 14.46
 -3 3 5 414.25 14.32
 3 -3 -5 425.18 14.17
 -2 3 5 36.41 2.92
 -2 3 5 35.5 1.81
 2 -3 -5 42.26 2.8
 2 -3 -5 38.76 2.44
 -1 3 5 79.13 4.02
 1 -3 -5 83.15 3.94
 1 -3 -5 86.56 3.71
 -1 3 5 89.59 3.23
 0 3 5 152.64 5.89
 0 3 5 162.15 5.53
 0 -3 -5 153.52 6.07
 0 -3 -5 163.79 5.68
 1 3 5 577 17.86
 -1 -3 -5 588.13 17.73
 1 3 5 541.66 16.95
 -1 -3 -5 545.21 18.34
 2 3 5 58.06 2.76
 -2 -3 -5 63.09 3.15
 2 3 5 58.56 3.25
 -2 -3 -5 61.6 2.96
 3 3 5 3.09 0.77
 3 3 5 1.99 1.3
 -3 -3 -5 2.22 1.24
 -3 -3 -5 4.17 1.21
 4 3 5 204.19 7.43
 -4 -3 -5 198.47 7.81
 -4 -3 -5 208.55 7.46
 4 3 5 210.23 6.8
 5 3 5 101.23 4.66
 -5 -3 -5 93.03 4.99
 6 3 5 171.74 6.75
 -6 -3 -5 167.42 7.14
 7 3 5 179.96 7.06
 -7 -3 -5 168.77 7.76
 8 3 5 132.33 6.03
 9 3 5 -0.06 2.44
 10 3 5 8.36 3.33
 8 -4 -5 14.97 2.97
 8 -4 -5 16.47 3.16
 -8 4 5 14.67 3.78
 7 -4 -5 12.98 2.61
 -7 4 5 12.98 2.57
 7 -4 -5 8.93 2.5
 -7 4 5 14.76 3.03
 6 -4 -5 672.21 23.32
 -6 4 5 723.92 21.25
 -6 4 5 656.49 23.24
 6 -4 -5 681.32 23.56
 5 -4 -5 276.31 10.46
 -5 4 5 262.68 9.43
 -5 4 5 276.38 10.66
 5 -4 -5 256.6 10.35
 4 -4 -5 197.02 7.96
 4 -4 -5 194.69 7.86
 -4 4 5 189.72 8.13
 -4 4 5 194.82 7.13
 3 -4 -5 8.92 1.64
 -3 4 5 10.04 1.98
 3 -4 -5 11.93 1.93
 2 -4 -5 723.21 24.49
 2 -4 -5 748.27 24.15
 -2 4 5 753.25 21.97
 -2 4 5 780.01 24.35
 -1 4 5 456.81 15.01
 1 -4 -5 451.56 14.86
 -1 4 5 447.51 13.57
 1 -4 -5 439.29 15.11
 0 -4 -5 1129.45 34.69
 0 4 5 1145.64 32.64
 0 4 5 1085.36 34.68
 0 -4 -5 1098.66 35.44
 -1 -4 -5 64.3 3.21
 -1 -4 -5 72.95 3.26
 1 4 5 61.83 3.26
 1 4 5 72.1 3.29
 2 4 5 103.39 4.51
 -2 -4 -5 110.35 4.68
 2 4 5 116.75 4.42
 -2 -4 -5 116.85 4.5
 -3 -4 -5 114.6 5.04
 3 4 5 103.63 4.65
 3 4 5 117.56 4.13
 -3 -4 -5 114.47 4.66
 -4 -4 -5 167.51 6.72
 -4 -4 -5 169.88 6.6
 4 4 5 159.49 6.31
 5 4 5 796.31 24
 -5 -4 -5 766.52 25.09
 -5 -4 -5 779.62 25.95
 -6 -4 -5 4.17 1.49
 6 4 5 3.12 1.57
 -7 -4 -5 0.46 1.69
 7 4 5 -1.37 1.71
 -8 -4 -5 104.78 5.94
 8 4 5 113.4 6.02
 9 4 5 17.97 3.6
 9 4 5 25.22 3.56
 10 4 5 32.17 4.36
 8 -5 -5 97.41 5.99
 8 -5 -5 88.13 5.98
 -8 5 5 87.27 6.63
 7 -5 -5 103.15 6.14
 -7 5 5 103.89 6.75
 7 -5 -5 106.53 6.05
 6 -5 -5 57.31 4.38
 6 -5 -5 53.92 4.29
 -6 5 5 63.74 4.23
 -6 5 5 59.52 4.38
 -5 5 5 263.22 10.08
 5 -5 -5 235.02 9.94
 5 -5 -5 235.52 9.69
 -5 5 5 232.5 8.76
 4 -5 -5 55.88 3.63
 -4 5 5 60.63 4.05
 4 -5 -5 55.28 4
 -4 5 5 60.86 3.58
 3 -5 -5 71.53 4.06
 3 -5 -5 73.73 4.11
 -3 5 5 76.27 4.53
 2 -5 -5 47.26 3.29
 -2 5 5 49.72 2.84
 2 -5 -5 50.43 2.96
 -2 5 5 45.22 3.57
 -1 5 5 326.04 11.35
 1 -5 -5 325.79 11.31
 -1 5 5 301.96 10.15
 1 -5 -5 321.83 11.21
 0 -5 -5 20.74 2.14
 0 5 5 17.62 1.91
 0 5 5 18.23 1.71
 0 -5 -5 15.22 1.8
 1 5 5 25.73 2.53
 -1 -5 -5 23.16 2.12
 -1 -5 -5 25.3 2.24
 1 5 5 26.1 2.15
 2 5 5 21.34 1.86
 -2 -5 -5 17.89 1.85
 2 5 5 19.06 2.16
 -2 -5 -5 23.65 2.33
 -3 -5 -5 464.94 15.9
 3 5 5 448.51 14.66
 -3 -5 -5 489.68 15.48
 3 5 5 458.45 14.91
 -4 -5 -5 53.35 3.11
 4 5 5 43.78 3.47
 -4 -5 -5 45.35 3.14
 5 5 5 255.93 9.4
 -5 -5 -5 266.67 10.02
 -5 -5 -5 243.56 9.58
 -6 -5 -5 60.16 3.87
 -6 -5 -5 58.29 3.74
 6 5 5 62.87 4.35
 7 5 5 -1.04 2.08
 -7 -5 -5 3.88 1.92
 -8 -5 -5 47.35 4.07
 8 5 5 46.2 4.37
 9 5 5 -1.44 2.85
 9 5 5 -3.52 2.13
 7 -6 -5 46.74 4.7
 -7 6 5 42.34 4.86
 -6 6 5 22.15 3.77
 6 -6 -5 31.96 3.71
 6 -6 -5 24.68 3
 -5 6 5 25.78 2.92
 5 -6 -5 33.05 3.2
 -5 6 5 22.53 3.09
 5 -6 -5 27.03 3.24
 4 -6 -5 106.93 5.74
 -4 6 5 118.44 5.19
 -4 6 5 121.66 5.97
 4 -6 -5 118.62 5.78
 -3 6 5 295.89 11.03
 3 -6 -5 282.92 10.92
 3 -6 -5 281.01 10.58
 -2 6 5 5.36 1.65
 2 -6 -5 7.31 1.91
 2 -6 -5 5.3 1.92
 -1 6 5 126.73 5.75
 1 -6 -5 142.54 5.59
 1 -6 -5 124.03 5.67
 -1 6 5 130.14 5.2
 0 6 5 400.04 13.88
 0 -6 -5 429.18 14.15
 0 6 5 402.67 13.07
 0 -6 -5 400.16 13.86
 -1 -6 -5 921.17 29.5
 -1 -6 -5 935.78 29.1
 1 6 5 900.55 27.41
 1 6 5 898.17 28.8
 2 6 5 49.74 2.58
 2 6 5 44.74 3.13
 -2 -6 -5 44.14 3.06
 -2 -6 -5 44.53 3.08
 3 6 5 4.18 1.11
 -3 -6 -5 1.51 1.63
 -3 -6 -5 2.91 1.5
 3 6 5 3.43 1.6
 4 6 5 336.46 11.48
 -4 -6 -5 328.19 11.9
 -4 -6 -5 319.84 11.63
 -5 -6 -5 1.87 1.86
 -5 -6 -5 1.95 1.8
 5 6 5 5.48 1.97
 -6 -6 -5 187.76 8.1
 6 6 5 203.05 8.13
 -6 -6 -5 194.09 8.16
 -7 -6 -5 30.83 3.41
 -7 -6 -5 28.88 3.38
 7 6 5 36.05 3.58
 -8 -6 -5 4.77 2.31
 8 6 5 5.42 2.32
 9 6 5 15.25 2.88
 9 6 5 11.07 3.7
 6 -7 -5 24.03 3.3
 -6 7 5 23.36 4.03
 -5 7 5 76.9 5.77
 5 -7 -5 75.06 5.12
 -4 7 5 63.01 4.86
 4 -7 -5 55.24 4.59
 -3 7 5 258.81 10.29
 3 -7 -5 247.34 10.29
 3 -7 -5 257.65 9.86
 2 -7 -5 219.07 8.28
 -2 7 5 199.75 8.45
 2 -7 -5 209.23 8.62
 -1 7 5 187.36 7.93
 -1 7 5 187.59 7.39
 1 -7 -5 218.45 8.44
 1 -7 -5 214.39 7.94
 0 7 5 -2.78 1.25
 0 -7 -5 0.34 1.56
 0 7 5 -1.2 1.06
 0 -7 -5 0.03 0.88
 1 7 5 45.07 2.92
 -1 -7 -5 39.69 3.26
 -1 -7 -5 36.75 2.58
 1 7 5 39.49 3.58
 -2 -7 -5 170.56 7.15
 -2 -7 -5 175.74 7.01
 2 7 5 184.36 7.1
 2 7 5 168.53 6.69
 -3 -7 -5 14.31 2.3
 -3 -7 -5 12.24 1.93
 3 7 5 9.73 1.85
 -4 -7 -5 14.37 2.25
 4 7 5 18 2.23
 -4 -7 -5 16.87 2.31
 5 7 5 18.97 2.46
 -5 -7 -5 13.79 2.26
 -5 -7 -5 11.99 2.42
 6 7 5 56.17 3.8
 -6 -7 -5 39.61 4.21
 -6 -7 -5 45.75 3.39
 -7 -7 -5 81.1 4.99
 -7 -7 -5 77.04 5.04
 7 7 5 74.65 4.72
 -8 -7 -5 38.35 3.89
 -8 -7 -5 36.21 4.38
 8 7 5 42.87 4.1
 9 7 5 28.81 3.97
 9 7 5 20.52 4.24
 6 -8 -5 1.27 3.13
 -6 8 5 2.76 2.86
 5 -8 -5 0.77 2.96
 -5 8 5 0.12 2.56
 4 -8 -5 160.88 8.08
 -4 8 5 160.22 8.15
 3 -8 -5 4.45 2.07
 -3 8 5 2.32 2.44
 -2 8 5 -1.49 2.11
 2 -8 -5 0.94 1.71
 -1 8 5 87.78 5.12
 -1 8 5 75.44 4.3
 1 -8 -5 86.01 5.33
 0 -8 -5 16.56 2.12
 0 8 5 12.99 2.42
 0 8 5 12.16 2.36
 0 -8 -5 16.57 2.47
 -1 -8 -5 1.36 1.9
 1 8 5 3.63 1.86
 1 8 5 1.81 1.68
 -1 -8 -5 2.47 1.34
 -2 -8 -5 51.25 3.86
 2 8 5 48 3.18
 -2 -8 -5 63.32 3.99
 2 8 5 59.53 4.31
 -3 -8 -5 45.98 3.21
 -3 -8 -5 50.47 3.89
 3 8 5 50.36 4.23
 -4 -8 -5 31.27 3.42
 -4 -8 -5 36.45 3.46
 4 8 5 29.98 3.41
 5 8 5 70.63 4.93
 -5 -8 -5 77.71 4.77
 -5 -8 -5 82.96 4.67
 -6 -8 -5 19.1 2.52
 6 8 5 28.52 3.49
 -6 -8 -5 27.3 3.54
 -7 -8 -5 17.95 3.09
 -7 -8 -5 15.96 3.04
 7 8 5 18.9 3.44
 8 8 5 15.42 3.83
 -8 -8 -5 18.22 3.3
 5 -9 -5 16.17 3.71
 -5 9 5 15.8 3.4
 4 -9 -5 1.48 2.41
 -4 9 5 5.31 2.48
 -3 9 5 52.74 4.52
 3 -9 -5 55.9 4.41
 2 -9 -5 186.11 8.73
 -2 9 5 173.02 8.22
 -1 9 5 39.5 3.68
 1 -9 -5 43.52 4.22
 0 -9 -5 107.62 5.62
 0 9 5 97.52 5.26
 0 9 5 99.31 5.21
 1 9 5 11.47 2.67
 -1 -9 -5 14.43 2.92
 1 9 5 18.48 2.2
 2 9 5 5.64 2.34
 -2 -9 -5 3.98 2.15
 -3 -9 -5 66.05 4.48
 3 9 5 58.27 4.69
 -3 -9 -5 60.48 3.91
 4 9 5 136.41 6.89
 -4 -9 -5 122.63 6.65
 -4 -9 -5 137.76 6.58
 5 9 5 -1.22 2.46
 -5 -9 -5 -1.31 1.49
 -5 -9 -5 -0.93 1.83
 -6 -9 -5 10.7 2.36
 6 9 5 8.8 3.19
 -6 -9 -5 9.49 2.72
 -7 -9 -5 -1.08 2.76
 -7 -9 -5 -3.2 2.41
 7 9 5 0.83 2.95
 -4 10 5 7.2 2.62
 4 -10 -5 0.17 2.35
 -3 10 5 73.96 5.26
 3 -10 -5 68.11 5.96
 2 -10 -5 35.72 4.46
 -2 10 5 35.67 3.67
 -1 10 5 59.03 4.28
 1 -10 -5 59.3 4.74
 0 -10 -5 25.31 3.21
 0 10 5 23.42 3.35
 0 10 5 22.91 2.8
 1 10 5 48.72 4.14
 -1 -10 -5 52.96 4.97
 2 10 5 46.42 4.65
 -2 -10 -5 43.84 4.17
 3 10 5 42.13 4.33
 -3 -10 -5 40.54 4.14
 4 10 5 0.54 2.54
 -4 -10 -5 7.71 3.02
 -5 -10 -5 14.91 3.1
 5 10 5 15.61 3.28
 -6 -10 -5 10.69 2.67
 6 10 5 4.01 2.88
 -7 -10 -5 -0.61 3.49
 7 10 5 -0.91 2.95
 -7 -10 -5 -0.69 2.47
 -2 11 5 87.26 6
 2 -11 -5 74.19 6.02
 1 -11 -5 61.94 5.07
 -1 11 5 69.88 5.33
 0 -11 -5 116.27 6.95
 1 11 5 2.72 2.81
 -1 -11 -5 2.83 3.24
 -2 -11 -5 9.45 2.98
 2 11 5 8.28 2.79
 -3 -11 -5 10.42 3.06
 3 11 5 5.37 3.04
 4 11 5 8.74 3.52
 -4 -11 -5 11.46 3.58
 5 11 5 7.44 3.63
 -5 -11 -5 8.21 2.93
 1 12 5 0.86 3.04
 -1 -12 -5 1.37 3.45
 -2 -12 -5 23.1 3.7
 2 12 5 15.29 3.95
 4 10 -6 28.74 4.11
 -4 -10 6 36.68 4.05
 -3 -10 6 2.76 2.48
 3 10 -6 1.78 2.81
 -2 -10 6 46.62 5.32
 2 10 -6 62.85 5.25
 1 10 -6 17.48 3.73
 -1 -10 6 21.03 3.2
 0 -10 6 0.95 2.66
 0 -10 6 0.46 1.74
 0 10 -6 -0.06 2.46
 1 -10 6 24.43 4.24
 -1 10 -6 22.52 4.04
 1 -10 6 15.57 2.86
 -2 10 -6 27.98 3.92
 2 -10 6 19.79 3.5
 2 -10 6 25.64 3.64
 3 -10 6 5.23 2.73
 3 -10 6 -0.73 2.99
 -5 -9 6 21.92 3.79
 5 9 -6 21.33 3.79
 4 9 -6 89 5.88
 -4 -9 6 78.92 5.16
 -3 -9 6 15.09 2.97
 3 9 -6 19.58 3.27
 -2 -9 6 85.59 5.82
 2 9 -6 77.27 5.31
 -1 -9 6 45.76 4.05
 -1 -9 6 54 4.41
 1 9 -6 54.75 4.8
 0 -9 6 58.16 3.93
 0 -9 6 62.77 4.88
 0 9 -6 62.14 4.88
 1 -9 6 3.9 2.01
 1 -9 6 2.43 2.78
 -1 9 -6 3.26 2.81
 2 -9 6 9.51 2.46
 2 -9 6 1.38 2.53
 -2 9 -6 4.15 2.8
 3 -9 6 77.05 5.55
 4 -9 6 7.48 3.63
 -4 9 -6 4.26 2.77
 6 8 -6 17.51 3.55
 -6 -8 6 19.15 3.5
 5 8 -6 36.55 3.96
 -5 -8 6 29.53 4.09
 4 8 -6 11.91 2.97
 -4 -8 6 13.77 2.45
 3 8 -6 320.34 11.96
 -3 -8 6 318.73 12.23
 2 8 -6 22.63 3.02
 -2 -8 6 15.14 3.05
 1 8 -6 5.66 2.56
 -1 -8 6 2.63 2.05
 -1 -8 6 2.98 1.81
 0 8 -6 147.28 6.96
 0 -8 6 148.68 7.09
 0 -8 6 151.07 6.58
 1 -8 6 20.42 2.95
 -1 8 -6 21.35 3.16
 1 -8 6 19.47 2.6
 2 -8 6 2.2 2.24
 -2 8 -6 2.63 2.28
 2 -8 6 2.82 2.04
 3 -8 6 38.99 4.28
 4 -8 6 18.55 3.63
 -4 8 -6 12.64 2.91
 -5 8 -6 26.74 3.79
 5 -8 6 23.79 3.47
 6 -8 6 20.33 3.46
 -6 8 -6 18.87 4
 -7 -7 6 -0.86 2.58
 6 7 -6 47.22 4.73
 -6 -7 6 56.76 4.44
 -5 -7 6 177.2 8.33
 5 7 -6 162.02 7.64
 4 7 -6 4.59 2.35
 -4 -7 6 1.02 1.78
 -3 -7 6 1.67 1.73
 3 7 -6 -0.16 1.9
 -2 -7 6 27.26 3.16
 2 7 -6 21.57 2.71
 -2 -7 6 24.5 2.74
 -1 -7 6 27.81 2.94
 -1 -7 6 29.37 3.32
 1 7 -6 32.17 3.51
 0 -7 6 272.17 10.76
 0 7 -6 298.54 10.6
 0 -7 6 280.9 10.47
 1 -7 6 95.82 5.09
 -1 7 -6 99.12 5.31
 1 -7 6 98.17 5.09
 -2 7 -6 226.88 8.88
 2 -7 6 230.18 9.37
 2 -7 6 224.05 9.22
 3 -7 6 28.22 3.44
 -3 7 -6 26.71 3.03
 -4 7 -6 27.01 3.36
 4 -7 6 29.54 3.25
 -5 7 -6 136.79 7.39
 5 -7 6 149.58 7.34
 6 -7 6 12.87 3.39
 -6 7 -6 9.61 3.3
 8 6 -6 8.28 2.76
 7 6 -6 28.03 3.39
 -6 -6 6 10.53 2.45
 6 6 -6 11.44 2.36
 6 6 -6 10.02 2.71
 -5 -6 6 62.08 4.68
 5 6 -6 62.41 4.18
 5 6 -6 62.22 4.54
 -4 -6 6 24.4 2.96
 4 6 -6 19.72 2.75
 3 6 -6 22.11 2.69
 -3 -6 6 20.67 2.49
 -3 -6 6 22.97 2.5
 -2 -6 6 188.82 7.78
 -2 -6 6 190.77 7.3
 2 6 -6 190.58 7.57
 -1 -6 6 35.31 2.93
 1 6 -6 37.17 3.45
 -1 -6 6 43.41 3.54
 0 6 -6 71.84 4.28
 0 -6 6 66.03 3.72
 0 -6 6 62.88 4.13
 1 -6 6 139.02 6.15
 -1 6 -6 133.4 6.22
 1 -6 6 147.23 6.14
 2 -6 6 83.46 4.73
 2 -6 6 87.2 4.94
 -3 6 -6 249.18 9.82
 3 -6 6 249.99 9.75
 -4 6 -6 0.16 1.92
 4 -6 6 0.34 1.66
 -5 6 -6 -0.85 2.13
 5 -6 6 -2.21 2.09
 6 -6 6 27.73 4.04
 -6 6 -6 20.81 3.58
 -7 6 -6 -0.34 3.01
 7 -6 6 0.95 3.03
 8 5 -6 -0.26 2.16
 7 5 -6 -0.6 1.79
 -6 -5 6 4.61 2.45
 6 5 -6 7.63 2.06
 6 5 -6 2.5 2.3
 5 5 -6 15.36 2.55
 5 5 -6 14.12 2.38
 -5 -5 6 17.55 2.45
 4 5 -6 417.03 13.68
 -4 -5 6 402.04 14.5
 4 5 -6 410.39 14.5
 -3 -5 6 101.96 4.88
 -3 -5 6 104.22 4.76
 3 5 -6 108.61 5.09
 3 5 -6 100.3 4.71
 -2 -5 6 70.03 4.06
 2 5 -6 79.09 4.17
 2 5 -6 83.75 4
 -2 -5 6 79.55 4.05
 -1 -5 6 173.23 5.76
 -1 -5 6 171.86 6.83
 -1 -5 6 183.12 6.96
 1 5 -6 170.41 6.87
 0 5 -6 281.31 9.61
 0 -5 6 256.03 9.75
 0 -5 6 273.62 9.75
 1 -5 6 14.44 1.85
 1 -5 6 16.59 1.99
 -1 5 -6 12.28 2.1
 2 -5 6 206.28 8.17
 2 -5 6 203.15 8.05
 3 -5 6 69.03 4.01
 -3 5 -6 75.64 4.38
 -4 5 -6 -1.4 1.69
 4 -5 6 -1.21 1.84
 5 -5 6 1.73 2.23
 -5 5 -6 2.5 2.2
 6 -5 6 11.15 2.45
 -6 5 -6 7.47 2.72
 7 -5 6 176.75 8.21
 -7 5 -6 165.11 8.48
 -8 5 -6 23.59 4.02
 8 -5 6 23.7 3.47
 8 4 -6 4.81 2.39
 7 4 -6 51.21 4.1
 6 4 -6 106.8 5.65
 5 4 -6 30.33 3.23
 5 4 -6 28.69 2.97
 -5 -4 6 30.32 3.18
 -4 -4 6 71.05 4.07
 4 4 -6 67.47 3.93
 -4 -4 6 63.99 4.07
 4 4 -6 64.66 3.96
 -4 -4 6 65.62 3.89
 3 4 -6 1136.91 36.94
 -3 -4 6 1148.72 36.29
 -3 -4 6 1184.18 36.05
 3 4 -6 1105.56 34.14
 -3 -4 6 1183.64 33.07
 2 4 -6 80.46 4.04
 -2 -4 6 81.78 4.18
 -2 -4 6 82.34 4.06
 -2 -4 6 83.19 3.64
 2 4 -6 82.35 4.07
 -1 -4 6 165.06 6.43
 -1 -4 6 164.36 5.47
 1 4 -6 164.22 6.08
 1 4 -6 167.97 6.43
 -1 -4 6 164.5 6.35
 0 4 -6 102.97 4.78
 0 -4 6 107.1 3.68
 0 -4 6 111.73 4.89
 0 -4 6 101.54 4.66
 0 4 -6 110.02 4.15
 1 -4 6 34.47 2.53
 1 -4 6 42.04 2.68
 -1 4 -6 34.24 1.78
 -1 4 -6 34.33 2.87
 2 -4 6 245.66 9.05
 2 -4 6 241.21 8.78
 3 -4 6 25.02 2.63
 4 -4 6 278.94 10.38
 -4 4 -6 277.12 10.39
 -5 4 -6 10.51 2.36
 5 -4 6 10.47 2.06
 6 -4 6 10.31 2.32
 -6 4 -6 10.9 2.69
 7 -4 6 76.11 5.26
 -7 4 -6 81.92 5.7
 8 -4 6 41.52 4.58
 -8 4 -6 43.29 4.56
 9 3 -6 46.63 4.99
 8 3 -6 40.3 4.16
 7 3 -6 53.64 4.18
 6 3 -6 -1.52 1.55
 5 3 -6 161.59 7.2
 5 3 -6 168.9 6.36
 -5 -3 6 163.77 6.72
 -5 -3 6 164.21 6.63
 4 3 -6 42.8 2.99
 -4 -3 6 39.31 2.77
 -4 -3 6 42.12 3.14
 4 3 -6 37.09 3.14
 -4 -3 6 45.89 3.17
 3 3 -6 35.61 2.63
 -3 -3 6 46.33 3.06
 -3 -3 6 37.59 2.68
 -3 -3 6 34.08 2.75
 3 3 -6 27.55 2.46
 -2 -3 6 10.46 1.45
 -2 -3 6 8.29 1.34
 -2 -3 6 8.11 1.44
 2 3 -6 8.18 1.58
 2 3 -6 10.37 1.61
 -1 -3 6 41.46 2.72
 1 3 -6 38.68 2.35
 -1 -3 6 39.37 2.57
 1 3 -6 40.76 2.78
 0 -3 6 159.01 6.32
 0 3 -6 176.71 6.06
 0 -3 6 161.77 6.04
 0 3 -6 165.1 6.18
 1 -3 6 111.38 4.43
 -1 3 -6 108.95 4.02
 1 -3 6 108.24 4.67
 2 -3 6 116.79 4.97
 2 -3 6 114.83 4.61
 -2 3 -6 113.26 4.5
 3 -3 6 56 3.41
 -3 3 -6 62.1 3.03
 3 -3 6 58.09 3.64
 -4 3 -6 6.38 1.26
 4 -3 6 7.21 1.48
 -4 3 -6 4.21 1.52
 -5 3 -6 222.25 8.81
 5 -3 6 226.3 8.79
 -6 3 -6 412.95 14.86
 6 -3 6 424.41 15.02
 6 -3 6 416.68 14.57
 -7 3 -6 19.63 3.04
 7 -3 6 18.51 2.67
 8 -3 6 38.01 3.65
 -8 3 -6 31.9 3.91
 9 -3 6 2.61 2.31
 9 2 -6 20.15 3.76
 8 2 -6 9.79 2.96
 7 2 -6 7.5 2.38
 -6 -2 6 4.08 1.99
 6 2 -6 3.33 1.84
 5 2 -6 19.89 2.53
 5 2 -6 19.76 1.88
 -5 -2 6 16.3 2.17
 -5 -2 6 20.49 2.38
 4 2 -6 107.92 5.32
 -4 -2 6 112.05 4.91
 -4 -2 6 108.32 4.73
 4 2 -6 120.22 4.63
 -3 -2 6 52.18 3.02
 -3 -2 6 51.38 3.13
 -3 -2 6 53.49 3.2
 3 2 -6 49.51 3.09
 3 2 -6 51.26 3.05
 -2 -2 6 0.5 0.78
 -2 -2 6 -0.17 1.01
 -2 -2 6 0.97 0.98
 2 2 -6 1.62 1.03
 2 2 -6 0.69 1.16
 -1 -2 6 1411.32 43.92
 1 2 -6 1436.87 45.09
 1 2 -6 1419.9 41.63
 -1 -2 6 1458.57 44.21
 0 -2 6 1625.87 51.22
 0 -2 6 1659.26 51.08
 0 2 -6 1730.21 52.36
 -1 2 -6 105.5 4.11
 1 -2 6 107.18 4.09
 1 -2 6 109.58 4.69
 2 -2 6 17.66 1.86
 2 -2 6 14.63 1.67
 -2 2 -6 13.31 1.59
 -3 2 -6 381.95 12.52
 3 -2 6 384.22 12.46
 3 -2 6 358.17 12.62
 -4 2 -6 162.46 6.11
 4 -2 6 151.74 6.18
 5 -2 6 459.65 15.76
 -5 2 -6 474.43 15.83
 -5 2 -6 461.92 15.69
 -6 2 -6 41.52 3.62
 6 -2 6 38.48 3.19
 7 -2 6 0.68 1.73
 7 -2 6 1 1.56
 -7 2 -6 0.38 1.98
 7 -2 6 0.54 1.59
 8 -2 6 7.38 2.49
 8 -2 6 6.35 2.46
 9 -2 6 56.19 4.62
 9 -2 6 62.54 5.09
 9 1 -6 20.45 3.77
 8 1 -6 40.75 4.39
 7 1 -6 22.95 3.13
 6 1 -6 -0.1 1.64
 -6 -1 6 1.16 1.86
 -6 -1 6 0.95 1.79
 5 1 -6 5.35 1.79
 -5 -1 6 6.87 1.71
 -5 -1 6 2.49 1.25
 4 1 -6 2.24 1.33
 -4 -1 6 0.65 1.42
 4 1 -6 0.37 1.01
 -4 -1 6 2.01 1.41
 3 1 -6 42.13 3.05
 3 1 -6 42.03 2.58
 -3 -1 6 45.86 2.93
 -3 -1 6 47.73 2.8
 2 1 -6 176.92 6.77
 -2 -1 6 169.44 6.55
 -1 -1 6 127.98 4.47
 -1 -1 6 120.56 4.87
 1 1 -6 121.45 4.99
 0 -1 6 14.63 1.34
 0 1 -6 16.15 1.53
 0 -1 6 16.97 1.76
 1 -1 6 805 25.23
 1 -1 6 828.08 25.68
 -1 1 -6 830.31 26.14
 -2 1 -6 115.42 4.6
 2 -1 6 117.83 4.87
 2 -1 6 121.83 4.35
 -3 1 -6 23.19 2.16
 3 -1 6 21.51 1.73
 3 -1 6 17.99 1.83
 4 -1 6 83.92 3.87
 4 -1 6 90.48 4.14
 -4 1 -6 89.26 4.29
 -5 1 -6 201.71 7.66
 -6 1 -6 -0.18 1.45
 -6 1 -6 1.29 1.45
 6 -1 6 -0.77 1.24
 7 -1 6 130.66 6.1
 7 -1 6 138.76 6.68
 -7 1 -6 139.64 6.19
 8 -1 6 116.41 6.1
 9 -1 6 13.62 2.98
 9 0 -6 0.05 2.27
 8 0 -6 190.55 9.12
 -7 0 6 -2.02 1.65
 7 0 -6 2.16 2.01
 -7 0 6 1.47 2.09
 -6 0 6 3.64 1.87
 6 0 -6 6.11 1.99
 -6 0 6 2.76 1.66
 -5 0 6 285.01 10.63
 -5 0 6 299.13 10.07
 5 0 -6 282.51 11.05
 -4 0 6 155.01 6.37
 -4 0 6 157.42 6.04
 4 0 -6 156.94 6.71
 3 0 -6 50.64 3.41
 -3 0 6 57.28 3.41
 -3 0 6 55.35 3.05
 -2 0 6 59.53 3.13
 2 0 -6 54 3.25
 -1 0 6 58.12 3.26
 1 0 -6 56.92 3.29
 0 0 6 79.34 3.49
 0 0 -6 77.27 3.72
 1 0 6 122.65 4.94
 -1 0 -6 127.17 4.93
 -2 0 -6 397.2 13.32
 2 0 6 399.83 12.53
 2 0 6 399.55 12.94
 3 0 6 581.81 18.88
 -3 0 -6 611.25 19.58
 4 0 6 309.51 10.49
 -4 0 -6 318.46 11.07
 5 0 6 24.11 2.39
 5 0 6 22.7 2.08
 -5 0 -6 21.37 2.49
 -6 0 -6 666.98 21.59
 6 0 6 628.4 19.92
 6 0 6 616.4 20.54
 7 0 6 8.24 2.04
 7 0 6 9.58 1.9
 -7 0 -6 11.24 2.17
 8 0 6 0.01 2.13
 8 0 6 0.45 1.58
 9 0 6 99.35 6.08
 10 0 6 4.1 2.74
 9 -1 -6 1.07 2.2
 8 -1 -6 37.91 3.88
 -7 1 6 328.03 12.55
 7 -1 -6 328.61 12.92
 -7 1 6 321.37 11.71
 -6 1 6 32.4 3.19
 6 -1 -6 30.44 3.13
 -6 1 6 31.93 3.01
 -5 1 6 12.88 2.24
 5 -1 -6 12.12 2.11
 -5 1 6 13.24 2.17
 -4 1 6 -1.37 1.19
 -4 1 6 1 1.42
 4 -1 -6 0.72 1.45
 3 -1 -6 76.26 4.09
 -3 1 6 77.78 4
 -2 1 6 4.92 1.43
 2 -1 -6 6.12 1.47
 -1 1 6 51.68 2.99
 1 -1 -6 58.25 3.34
 0 1 6 86.43 3.94
 0 -1 -6 86.27 3.06
 0 -1 -6 82.88 4.08
 -1 -1 -6 4.45 1.2
 1 1 6 6.73 1.08
 2 1 6 1174.63 35.25
 -2 -1 -6 1111.85 36.21
 3 1 6 740.31 22.5
 3 1 6 749.82 23.28
 -3 -1 -6 752.01 24.23
 4 1 6 213.38 7.6
 -4 -1 -6 206.3 7.93
 4 1 6 215.11 7.39
 5 1 6 39.24 3.28
 5 1 6 36.44 2.39
 -5 -1 -6 37.09 3.26
 6 1 6 2.3 1.58
 -6 -1 -6 2.68 1.2
 6 1 6 1.56 0.83
 7 1 6 3.4 1.64
 -7 -1 -6 2.84 1.86
 8 1 6 6.15 2.78
 8 1 6 10.02 2.46
 9 1 6 60.2 4.8
 10 1 6 41.67 4.92
 -8 2 6 26.08 3.12
 8 -2 -6 21.97 3.46
 7 -2 -6 6.14 2.3
 -7 2 6 3.51 2.52
 -7 2 6 2.28 2.2
 -6 2 6 2.5 1.89
 6 -2 -6 7.32 2.21
 -6 2 6 3.08 1.98
 -5 2 6 6.53 1.73
 5 -2 -6 10.75 2.18
 -5 2 6 8.59 2.01
 -4 2 6 85.76 4.36
 4 -2 -6 93.85 4.85
 -4 2 6 93.07 4.8
 3 -2 -6 145.07 6.28
 -3 2 6 150.12 6.25
 -2 2 6 1385.3 39.2
 -2 2 6 1312.91 42.25
 2 -2 -6 1386.85 43.4
 1 -2 -6 39.51 2.77
 -1 2 6 48.63 3.02
 -1 2 6 48.8 2.44
 1 -2 -6 40.53 2.16
 0 -2 -6 703.67 21.32
 0 2 6 654.36 20.28
 0 -2 -6 688.91 22.35
 0 2 6 699.2 21.73
 1 2 6 109.03 4.45
 1 2 6 114.77 4.54
 -1 -2 -6 111.08 4.66
 -1 -2 -6 108.09 3.88
 2 2 6 1631.91 49.06
 -2 -2 -6 1700.87 51.64
 -2 -2 -6 1758.8 53.32
 2 2 6 1678.06 51.64
 3 2 6 140.11 5.45
 -3 -2 -6 130.3 5.52
 3 2 6 133.85 4.9
 4 2 6 15.31 1.42
 -4 -2 -6 11.81 1.71
 4 2 6 14.23 1.8
 5 2 6 30.75 2.63
 -5 -2 -6 31.98 3.24
 5 2 6 31.15 2.14
 -6 -2 -6 2.72 1.42
 6 2 6 -0.09 1.48
 -7 -2 -6 65.68 4.45
 7 2 6 75.18 4.51
 -8 -2 -6 29.95 3.29
 8 2 6 26.52 3.03
 9 2 6 11.29 3.09
 10 2 6 62.28 5.49
 -8 3 6 3.93 1.99
 8 -3 -6 2.48 1.87
 8 -3 -6 0.17 2.44
 -7 3 6 6.63 2.62
 -7 3 6 5.35 2.09
 7 -3 -6 5.94 2.49
 -6 3 6 255.3 9.78
 -6 3 6 286.57 11.02
 6 -3 -6 266.47 10.86
 5 -3 -6 601.76 20.86
 -5 3 6 595.71 18.69
 -5 3 6 609.37 20.59
 -4 3 6 525.16 18.23
 -4 3 6 541.91 16.63
 4 -3 -6 536.32 18.54
 4 -3 -6 543.97 18.05
 -3 3 6 66.12 4.16
 3 -3 -6 77.66 3.83
 3 -3 -6 76.71 4.15
 2 -3 -6 14.71 1.75
 2 -3 -6 20.08 2.17
 -2 3 6 23.31 2.3
 -2 3 6 18.33 1.73
 1 -3 -6 84.59 3.6
 -1 3 6 85.35 3.94
 -1 3 6 78.47 3.3
 1 -3 -6 72.39 3.81
 0 3 6 667.56 21.08
 0 -3 -6 663.43 20.74
 0 3 6 646.96 19.68
 0 -3 -6 664.3 21.62
 1 3 6 153.45 5.72
 -1 -3 -6 141.26 5.83
 -1 -3 -6 154.92 5.38
 1 3 6 153.37 5.56
 2 3 6 87.82 4.09
 -2 -3 -6 95.14 4.39
 -2 -3 -6 100.89 3.79
 2 3 6 93.52 3.82
 3 3 6 518.96 15.74
 -3 -3 -6 501.48 16.83
 -3 -3 -6 488.52 16
 3 3 6 493.59 15.81
 -4 -3 -6 90.47 4.09
 -4 -3 -6 85.66 4.4
 4 3 6 90.18 3.61
 4 3 6 95.73 4.48
 5 3 6 722.59 22.43
 -5 -3 -6 729.51 24.23
 -6 -3 -6 11.22 2.16
 6 3 6 11.76 2.13
 7 3 6 2.72 1.87
 -7 -3 -6 2.22 1.63
 8 3 6 87.09 4.73
 -8 -3 -6 79.72 5.17
 9 3 6 86.38 5.15
 9 3 6 86.63 6.21
 10 3 6 51.2 5.08
 8 -4 -6 2.86 2.2
 -8 4 6 6.76 2.98
 8 -4 -6 7.36 2.5
 -7 4 6 41.73 4.04
 7 -4 -6 27.64 3.39
 7 -4 -6 28.4 3.47
 -7 4 6 32.32 3.5
 6 -4 -6 48.03 3.79
 -6 4 6 46.44 3.86
 -6 4 6 45.34 3.96
 6 -4 -6 49.15 3.85
 -5 4 6 194.31 7.61
 -5 4 6 199.21 8.72
 5 -4 -6 207.69 8.41
 5 -4 -6 197.87 8.51
 4 -4 -6 16.87 2.1
 4 -4 -6 21.15 2.5
 -4 4 6 20.8 2.68
 -4 4 6 14.84 2.08
 3 -4 -6 213.92 8.23
 3 -4 -6 208.72 8.28
 -3 4 6 202.07 8.25
 2 -4 -6 5.84 1.35
 2 -4 -6 3.31 1.32
 -2 4 6 3.11 0.92
 -2 4 6 4.63 1.57
 1 -4 -6 22.51 2.52
 -1 4 6 23.38 2.3
 1 -4 -6 20.76 2.47
 -1 4 6 23.32 2.34
 0 4 6 10.75 1.73
 0 -4 -6 11.14 1.49
 0 4 6 9.15 1.23
 0 -4 -6 11.55 1.43
 1 4 6 20.51 2.09
 -1 -4 -6 22.81 1.94
 -1 -4 -6 18.95 1.9
 1 4 6 30.7 2.19
 -2 -4 -6 214.9 8.03
 2 4 6 211.03 7.55
 -2 -4 -6 223.42 7.52
 2 4 6 208.55 7.44
 -3 -4 -6 98.34 4.58
 3 4 6 93.62 4.43
 3 4 6 89.49 3.87
 -3 -4 -6 101.73 4.12
 4 4 6 208.39 7.81
 -4 -4 -6 210.58 8.25
 4 4 6 211.09 7.13
 -4 -4 -6 217.46 7.98
 5 4 6 45.57 3.32
 -5 -4 -6 47.1 3.71
 -5 -4 -6 50.79 3.3
 6 4 6 301.18 10.48
 -6 -4 -6 285.37 11.28
 7 4 6 65.44 3.98
 -7 -4 -6 64.33 4.16
 -8 -4 -6 134.88 7.07
 8 4 6 139.5 6.59
 9 4 6 39.35 4.15
 9 4 6 44.95 5.04
 10 4 6 5.38 2.99
 7 -5 -6 131.63 7.15
 -7 5 6 137.31 7.4
 -7 5 6 131.21 7.09
 7 -5 -6 137.92 7.26
 6 -5 -6 22.67 3.2
 6 -5 -6 22.62 3.23
 -6 5 6 26.73 3.06
 -6 5 6 24.09 2.96
 -4 5 6 28.26 3.19
 4 -5 -6 25.52 2.96
 4 -5 -6 27.49 3.15
 -3 5 6 56.9 4.16
 3 -5 -6 53.63 3.59
 3 -5 -6 54.65 3.52
 2 -5 -6 57.63 3.65
 -2 5 6 59.83 3.8
 2 -5 -6 59.03 3.43
 -1 5 6 337.48 10.45
 1 -5 -6 338.73 11.8
 -1 5 6 305.07 11.51
 1 -5 -6 332.06 11.51
 0 5 6 10.26 1.64
 0 -5 -6 12.61 1.72
 0 -5 -6 10.7 1.84
 0 5 6 10.04 1.62
 1 5 6 140.21 5.6
 1 5 6 139.5 5.61
 -1 -5 -6 144.43 5.7
 -1 -5 -6 135.51 5.47
 2 5 6 73.77 3.52
 2 5 6 79.99 3.96
 -2 -5 -6 70.21 3.72
 -2 -5 -6 81.46 3.8
 -3 -5 -6 93.64 4.61
 -3 -5 -6 98.65 4.45
 3 5 6 91.25 4.47
 3 5 6 96.47 3.88
 4 5 6 670.8 20.65
 -4 -5 -6 652.17 22.08
 -4 -5 -6 655.1 21.34
 5 5 6 57.69 3.75
 -5 -5 -6 52.03 3.88
 -5 -5 -6 60.59 4.03
 -6 -5 -6 8.98 2.22
 -6 -5 -6 12.69 2.18
 6 5 6 7.85 2.2
 7 5 6 2.47 2.26
 -7 -5 -6 5.27 1.73
 -8 -5 -6 47.94 4.35
 8 5 6 53.59 4.82
 9 5 6 44.33 4.78
 7 -6 -6 27.85 3.45
 7 -6 -6 36.7 4.31
 -7 6 6 29.95 4.53
 -6 6 6 33.44 3.85
 6 -6 -6 24.03 3.1
 6 -6 -6 32.24 3.84
 5 -6 -6 162.77 7.61
 -5 6 6 172.81 6.94
 5 -6 -6 157.89 7.63
 -5 6 6 158.15 7.67
 -4 6 6 66.47 3.84
 -4 6 6 57.39 4.19
 4 -6 -6 58.76 4.05
 4 -6 -6 63.56 4.16
 3 -6 -6 38.43 2.85
 -3 6 6 38.26 3.47
 3 -6 -6 30.1 3.26
 2 -6 -6 328.49 12.16
 -2 6 6 352.94 12.44
 2 -6 -6 313.78 12.04
 1 -6 -6 43.16 2.88
 -1 6 6 37.4 3.01
 -1 6 6 36.26 3.3
 1 -6 -6 37.03 2.92
 0 -6 -6 93.05 4.39
 0 -6 -6 96.58 4.84
 0 6 6 88.73 4.6
 0 6 6 89.56 4.17
 -1 -6 -6 20.25 2.23
 1 6 6 11.28 1.86
 1 6 6 14.09 1.89
 -1 -6 -6 11.47 1.75
 -2 -6 -6 172.71 6.69
 2 6 6 159.85 6.41
 2 6 6 174.35 6.78
 -2 -6 -6 170.13 6.79
 -3 -6 -6 1.37 1.69
 3 6 6 -0.55 1.63
 3 6 6 0.9 1.07
 -3 -6 -6 0 1.5
 -4 -6 -6 7.49 1.68
 4 6 6 4.54 2.06
 -4 -6 -6 4.03 1.55
 -5 -6 -6 1.26 1.85
 5 6 6 1.71 1.96
 -5 -6 -6 0.71 1.78
 -6 -6 -6 15.01 2.51
 -6 -6 -6 13.35 2.56
 6 6 6 19.65 2.96
 -7 -6 -6 136.88 6.74
 7 6 6 146.97 6.99
 -7 -6 -6 141.1 6.9
 8 6 6 0.16 2.3
 -8 -6 -6 -0.29 2.2
 9 6 6 172.04 8.11
 6 -7 -6 0.8 2.13
 -6 7 6 2.18 3.17
 5 -7 -6 6.54 2.39
 -5 7 6 5.37 2.68
 -4 7 6 277.19 11.6
 4 -7 -6 311.59 11.33
 4 -7 -6 288.91 11.77
 3 -7 -6 -0.28 2.04
 3 -7 -6 1.57 1.92
 -3 7 6 -0.37 1.48
 2 -7 -6 61.1 4.1
 -2 7 6 60.97 3.97
 2 -7 -6 60.56 3.94
 -1 7 6 361.57 13.07
 -1 7 6 355.88 11.91
 1 -7 -6 368.21 12.94
 1 -7 -6 363.38 13.14
 0 7 6 85.86 4.53
 0 -7 -6 93.06 4.25
 0 7 6 96.71 4.73
 0 -7 -6 88.69 4.83
 -1 -7 -6 41.1 3.22
 1 7 6 40.4 2.81
 -1 -7 -6 39.77 3.13
 1 7 6 32.56 3.08
 2 7 6 13.59 1.58
 -2 -7 -6 12.87 1.99
 -2 -7 -6 16.27 2.17
 2 7 6 13.02 1.9
 -3 -7 -6 51.73 3.86
 -3 -7 -6 52.41 3.9
 3 7 6 61.57 3.81
 -4 -7 -6 37.1 2.99
 4 7 6 37.14 3.29
 -4 -7 -6 41.1 3.4
 -5 -7 -6 190.75 8.43
 5 7 6 197.1 8.1
 -5 -7 -6 201.33 8.12
 6 7 6 168.41 7.54
 -6 -7 -6 182.56 7.97
 -6 -7 -6 169.23 7.79
 -7 -7 -6 102.78 5.63
 -7 -7 -6 93.65 5.42
 7 7 6 112.16 5.88
 -8 -7 -6 28.44 3.61
 8 7 6 28.14 3.38
 -8 -7 -6 29.01 4.18
 9 7 6 4.24 2.51
 6 -8 -6 138.1 8.37
 -6 8 6 166.28 8.96
 -5 8 6 13.24 3.69
 5 -8 -6 15.54 3.78
 4 -8 -6 -1.14 2.47
 -4 8 6 -1.18 2.5
 -3 8 6 74.9 5.23
 3 -8 -6 69.28 4.81
 2 -8 -6 15.4 2.48
 -2 8 6 10.54 2.43
 1 -8 -6 157.98 7.35
 1 -8 -6 142.01 6.23
 -1 8 6 144.92 6.74
 0 8 6 205.66 8.33
 0 -8 -6 203.63 8.46
 0 8 6 201.02 7.93
 0 -8 -6 212.02 8.11
 1 8 6 190.24 7.92
 1 8 6 204.83 8.11
 -1 -8 -6 200.49 7.82
 -1 -8 -6 202.95 8.32
 -2 -8 -6 1.69 1.39
 2 8 6 0.41 1.95
 -2 -8 -6 2.81 1.82
 2 8 6 -0.79 1.57
 3 8 6 -2.65 1.58
 -3 -8 -6 -1.3 1.71
 -3 -8 -6 -0.94 1.59
 -4 -8 -6 295.53 11.04
 4 8 6 273.96 10.65
 -4 -8 -6 295.84 11.07
 -5 -8 -6 41.14 3.45
 5 8 6 36.53 3.45
 -5 -8 -6 38.94 3.92
 -6 -8 -6 3.12 1.88
 6 8 6 1.11 1.91
 -6 -8 -6 1.92 2.51
 7 8 6 1.8 2.2
 -7 -8 -6 -0.59 1.95
 -7 -8 -6 2.68 2.32
 8 8 6 11.66 3.12
 -8 -8 -6 12.51 3.3
 -8 -8 -6 8.76 3.03
 -5 9 6 12.53 3.44
 5 -9 -6 8.21 3.42
 -4 9 6 8.83 3.24
 4 -9 -6 9.56 2.75
 3 -9 -6 62.44 4.6
 -3 9 6 67.24 5.34
 2 -9 -6 95.95 6.13
 -2 9 6 93.3 6
 -1 9 6 66.18 4.85
 1 -9 -6 60.78 4.87
 0 9 6 3.02 2.1
 0 9 6 1.31 2.12
 0 -9 -6 2.21 1.86
 1 9 6 46.57 4.09
 1 9 6 42.79 3.72
 -1 -9 -6 47.42 4.36
 2 9 6 348.52 12.44
 -2 -9 -6 317.81 12.58
 -2 -9 -6 349.08 12.62
 -3 -9 -6 11.1 2.06
 -3 -9 -6 10.48 2.54
 3 9 6 8.22 2.88
 4 9 6 2.03 2.53
 -4 -9 -6 2.74 2.26
 -4 -9 -6 -1.23 2.14
 -5 -9 -6 18.14 2.77
 -5 -9 -6 17.12 2.93
 5 9 6 14.55 3.26
 6 9 6 3.86 2.88
 -6 -9 -6 4.18 2.55
 -6 -9 -6 -1.05 1.7
 -7 -9 -6 10.16 3.29
 -7 -9 -6 8.1 2.78
 7 9 6 5.25 3.41
 3 -10 -6 45.49 5.06
 -3 10 6 44.52 4.59
 -2 10 6 70.35 5.14
 2 -10 -6 63.71 5.74
 1 -10 -6 52.74 4.45
 -1 10 6 44.07 4.08
 0 -10 -6 112.61 6.29
 0 10 6 125.24 6.26
 1 10 6 6.14 2.6
 -1 -10 -6 7.07 3.15
 -2 -10 -6 95.35 5.82
 2 10 6 101.09 6.26
 3 10 6 65.73 5.18
 -3 -10 -6 66.34 4.94
 -4 -10 -6 34.19 4.05
 4 10 6 33.1 4.05
 -5 -10 -6 15.24 3.11
 5 10 6 17.84 3.63
 6 10 6 17.98 3.98
 -6 -10 -6 14.42 2.67
 -6 -10 -6 19.65 3.27
 -2 11 6 131.7 7.21
 2 -11 -6 131.38 7.82
 1 -11 -6 2.63 2.48
 -1 11 6 1.93 2.18
 0 -11 -6 81.84 5.89
 -1 -11 -6 45.81 4.99
 1 11 6 38.46 4.24
 -2 -11 -6 -0.06 2.55
 2 11 6 3.03 2.87
 -3 -11 -6 129.91 7.32
 3 11 6 138.65 7.63
 -4 -11 -6 48.33 5.06
 4 11 6 48.13 4.96
 -5 -11 -6 43.14 4.64
 5 11 6 38.75 4.78
 -3 -10 7 -0.27 2.53
 3 10 -7 -2.27 3.22
 -2 -10 7 1.12 3.16
 2 10 -7 -1.27 2.99
 -1 -10 7 114.6 6.68
 1 10 -7 105.95 6.66
 0 10 -7 16.86 3.82
 0 -10 7 20.13 3.43
 0 -10 7 13.21 3.02
 1 -10 7 3.71 1.99
 -1 10 -7 1.27 3.29
 1 -10 7 2.44 3.19
 2 -10 7 70.92 5.01
 2 -10 7 65.81 5.78
 -5 -9 7 2.78 3.34
 5 9 -7 -1.36 2.56
 4 9 -7 -1.47 2.47
 -4 -9 7 -0.25 2
 -3 -9 7 129.87 6.97
 3 9 -7 142.68 7.39
 -2 -9 7 3.83 2.91
 2 9 -7 1.55 2.86
 -1 -9 7 3.74 2.74
 1 9 -7 5.94 2.88
 -1 -9 7 6.23 2.41
 0 -9 7 10.6 2.69
 0 9 -7 8.74 3
 0 -9 7 10.35 2.53
 -1 9 -7 0.64 2.9
 1 -9 7 3.21 1.69
 1 -9 7 0.75 2.97
 2 -9 7 -0.58 2.18
 2 -9 7 0.51 1.93
 3 -9 7 0.89 2.46
 3 -9 7 0.01 2.45
 4 -9 7 -0.78 2.97
 4 -9 7 2.85 3.04
 6 8 -7 6.88 2.84
 -6 -8 7 3.64 2.85
 5 8 -7 101.52 5.97
 -5 -8 7 89.82 6.6
 4 8 -7 2.01 2.27
 -4 -8 7 3.31 2.27
 -3 -8 7 -0.01 1.95
 3 8 -7 0.39 2.3
 2 8 -7 30.44 3.69
 -2 -8 7 30.18 3.66
 -1 -8 7 4.62 2.42
 1 8 -7 3.95 2.51
 -1 -8 7 6.21 2.13
 0 -8 7 26.54 3.21
 0 8 -7 30.7 3.47
 0 -8 7 22.28 2.84
 -1 8 -7 1.08 2.48
 1 -8 7 2.86 2.6
 1 -8 7 1.91 1.55
 2 -8 7 34.13 3.48
 2 -8 7 36.58 3.62
 3 -8 7 14.5 3.05
 3 -8 7 16.19 3.15
 4 -8 7 -2.6 2.63
 4 -8 7 1.62 3.05
 5 -8 7 72.62 5.8
 -7 -7 7 6.27 3.4
 6 7 -7 0.83 2.31
 -6 -7 7 3.78 2.38
 -5 -7 7 62.87 5.29
 5 7 -7 63.72 4.65
 -4 -7 7 122.59 6.26
 4 7 -7 116.98 6.03
 3 7 -7 8.27 2.39
 -3 -7 7 11.65 2.24
 -2 -7 7 94.75 4.73
 -2 -7 7 102.58 5.49
 2 7 -7 97.21 5.53
 1 7 -7 36.76 3.79
 -1 -7 7 33.62 3.65
 -1 -7 7 38.77 3.29
 0 -7 7 9.45 2.23
 0 -7 7 9.63 2.14
 0 7 -7 13.25 2.51
 1 -7 7 47.26 3.96
 1 -7 7 51.69 3.5
 -1 7 -7 51.1 4.19
 2 -7 7 1.97 1.84
 2 -7 7 0.82 1.69
 3 -7 7 74.49 5.08
 3 -7 7 86.06 5.35
 4 -7 7 61.16 4.84
 5 -7 7 0.54 2.03
 -6 7 -7 135.07 7.43
 6 -7 7 132.06 7.29
 7 6 -7 15.95 3.29
 -6 -6 7 39.86 3.95
 6 6 -7 36.26 3.97
 6 6 -7 46.44 4.1
 -5 -6 7 23.69 3.05
 5 6 -7 21.75 2.85
 4 6 -7 2.15 1.78
 -4 -6 7 0.34 2.1
 3 6 -7 259.8 9.44
 -3 -6 7 257.47 9.57
 -3 -6 7 224.5 9.23
 2 6 -7 66.82 4.39
 -2 -6 7 62.64 3.9
 -2 -6 7 66.86 4.08
 -1 -6 7 6.83 1.82
 1 6 -7 12.1 2.29
 -1 -6 7 11.4 2.06
 0 -6 7 83.77 4.54
 0 -6 7 85.67 4.66
 0 6 -7 82.36 4.78
 -1 6 -7 254.45 9.49
 1 -6 7 257.34 9.57
 1 -6 7 242.65 9.41
 2 -6 7 2.24 1.63
 2 -6 7 4.93 1.81
 3 -6 7 0.82 2.05
 3 -6 7 2.05 1.93
 4 -6 7 99.68 5.21
 5 -6 7 18.26 2.89
 -5 6 -7 26.89 3.23
 6 -6 7 0.36 2.83
 -6 6 -7 5.41 2.62
 -7 6 -7 3.81 2.75
 7 -6 7 2.65 3.41
 8 5 -7 1.27 2.66
 7 5 -7 9.24 2.83
 6 5 -7 6.53 2.34
 6 5 -7 7.72 2.25
 -6 -5 7 5.26 2.71
 5 5 -7 68.49 4.08
 5 5 -7 56.54 4.03
 -5 -5 7 48.41 3.77
 -4 -5 7 2.18 2.01
 -4 -5 7 3.99 1.83
 4 5 -7 4.73 1.8
 4 5 -7 8.71 1.81
 -3 -5 7 210.9 7.68
 -3 -5 7 231.73 8.63
 3 5 -7 208.32 8.25
 -3 -5 7 225.5 8.38
 3 5 -7 225.71 8.68
 -2 -5 7 196.6 6.83
 -2 -5 7 197.57 7.75
 -2 -5 7 203.9 7.93
 2 5 -7 201.65 7.82
 1 5 -7 388.25 12.93
 -1 -5 7 378.12 13.24
 -1 -5 7 384.13 13.24
 -1 -5 7 390.41 11.52
 0 5 -7 4.48 1.81
 0 -5 7 3.57 1.47
 0 -5 7 3.51 1.74
 -1 5 -7 1.76 1.51
 1 -5 7 1.07 1.25
 1 -5 7 0.43 1.13
 2 -5 7 289.67 10.55
 2 -5 7 278.08 10.31
 3 -5 7 71.25 3.98
 3 -5 7 68.97 4.4
 4 -5 7 109.11 5.46
 5 -5 7 0.32 2.3
 -5 5 -7 0.69 1.88
 6 -5 7 89.59 5.58
 -6 5 -7 77.55 5.33
 -7 5 -7 102.57 6.23
 7 -5 7 91.95 5.81
 8 -5 7 159.45 7.9
 -8 5 -7 143 7.99
 8 4 -7 1.73 2.54
 7 4 -7 7.23 2.6
 6 4 -7 1.7 2
 -5 -4 7 58.97 4.29
 5 4 -7 67.28 3.83
 5 4 -7 61.41 4.11
 -4 -4 7 464.84 15.22
 -4 -4 7 423.8 13.81
 4 4 -7 451.14 14.26
 4 4 -7 428.68 15.43
 -4 -4 7 421.21 14.89
 -3 -4 7 9.23 1.44
 -3 -4 7 9.58 2.07
 3 4 -7 11.21 2.11
 -3 -4 7 9.24 1.69
 3 4 -7 7.37 1.93
 -2 -4 7 18.56 2.15
 2 4 -7 17.62 1.91
 -2 -4 7 15.94 1.89
 -2 -4 7 21.43 2.15
 2 4 -7 18.22 2.17
 1 4 -7 15.68 1.84
 -1 -4 7 16.95 1.85
 1 4 -7 20.07 2.21
 -1 -4 7 19.41 2.07
 -1 -4 7 20.15 1.72
 0 4 -7 5.81 1.14
 0 -4 7 8.47 1.72
 0 -4 7 7.28 1.43
 0 4 -7 10.24 1.89
 1 -4 7 567 18.49
 1 -4 7 552.4 18.11
 2 -4 7 125.93 5.57
 2 -4 7 139.45 5.79
 3 -4 7 25.29 2.87
 3 -4 7 26.93 2.5
 4 -4 7 207.32 8.65
 4 -4 7 220.29 8.55
 5 -4 7 180.56 7.65
 -6 4 -7 198.36 8.78
 6 -4 7 221.46 8.87
 -7 4 -7 203.26 9.19
 7 -4 7 218.1 9.29
 -8 4 -7 4.74 2.7
 8 -4 7 5.96 2.81
 8 3 -7 37.64 4.32
 7 3 -7 32.14 3.76
 6 3 -7 154.12 7.42
 -5 -3 7 10.34 2.24
 -5 -3 7 11.18 1.95
 5 3 -7 13.06 2.23
 5 3 -7 12.9 2.11
 -4 -3 7 221.97 8.5
 -4 -3 7 223.61 8.27
 4 3 -7 206.21 7.83
 4 3 -7 222.07 8.76
 -4 -3 7 225.44 7.91
 -3 -3 7 9.3 1.73
 -3 -3 7 9.94 1.64
 3 3 -7 7.45 1.68
 3 3 -7 8.29 1.88
 -3 -3 7 7.52 1.7
 -2 -3 7 1.81 1.15
 2 3 -7 0.76 1.08
 2 3 -7 0.87 1.23
 -2 -3 7 0.95 1.01
 -2 -3 7 1.76 1.31
 1 3 -7 164.03 6.29
 1 3 -7 161.87 6.39
 -1 -3 7 168.46 6.15
 -1 -3 7 170.18 6.58
 0 -3 7 420.69 13.84
 0 -3 7 409.85 13.42
 0 3 -7 409.42 13.7
 1 -3 7 215.01 7.68
 -1 3 -7 232.79 7.65
 1 -3 7 217.79 8.21
 -2 3 -7 54.12 2.65
 2 -3 7 51.41 2.98
 2 -3 7 50.32 3.02
 3 -3 7 169.35 6.6
 -3 3 -7 169.36 6.28
 3 -3 7 172.18 6.82
 4 -3 7 3.82 1.4
 4 -3 7 1.61 1.55
 -4 3 -7 2.7 0.99
 5 -3 7 1.54 1.45
 6 -3 7 74.41 4.52
 6 -3 7 59.46 4.11
 -7 3 -7 -0.53 1.94
 7 -3 7 -3.81 1.88
 8 -3 7 12.76 2.95
 9 -3 7 7.16 3
 8 2 -7 69.14 5.21
 7 2 -7 30.78 3.62
 -6 -2 7 6.53 2.27
 6 2 -7 1.34 1.83
 -5 -2 7 6.32 1.78
 -5 -2 7 8.3 2.07
 5 2 -7 5.16 1.66
 4 2 -7 6.16 1.44
 4 2 -7 3.91 1.56
 -4 -2 7 6.03 1.28
 -4 -2 7 7.03 1.82
 3 2 -7 212.88 7.78
 3 2 -7 237.89 8.91
 -3 -2 7 236.82 8.46
 -3 -2 7 228.22 8.5
 -3 -2 7 234.18 7.97
 2 2 -7 195.47 7.62
 -2 -2 7 204.53 7.15
 -2 -2 7 200.53 7.39
 2 2 -7 199.46 7
 -1 -2 7 6.51 1.09
 -1 -2 7 5.38 1.36
 1 2 -7 4.14 1.35
 0 2 -7 53.35 3.03
 0 -2 7 51.57 2.69
 0 -2 7 56.06 3.2
 1 -2 7 399.2 13.15
 -1 2 -7 392.33 13.03
 1 -2 7 388.65 12.57
 2 -2 7 1.33 1.2
 -2 2 -7 0.4 0.67
 2 -2 7 -0.03 0.65
 3 -2 7 252.23 8.67
 3 -2 7 244.83 8.9
 -3 2 -7 247.53 8.76
 4 -2 7 -0.07 1.25
 -4 2 -7 0.46 1.28
 4 -2 7 2.03 1.29
 -5 2 -7 2.66 1.08
 5 -2 7 3.5 1.69
 5 -2 7 4.29 1.37
 6 -2 7 16.14 2.44
 6 -2 7 14.08 2.07
 -6 2 -7 16.56 2.29
 7 -2 7 2.85 1.59
 7 -2 7 5.75 1.84
 7 -2 7 1.44 2.07
 8 -2 7 120.93 6.38
 8 -2 7 120.04 6.54
 8 -2 7 136.73 6.7
 9 -2 7 1.21 2.35
 9 1 -7 -0.44 2.25
 8 1 -7 18.82 3.04
 7 1 -7 4.42 2.02
 -7 -1 7 -0.65 2.13
 -6 -1 7 22.28 2.81
 6 1 -7 27.08 2.94
 -6 -1 7 22.18 2.81
 -5 -1 7 109.96 5.24
 -5 -1 7 105.42 5.15
 5 1 -7 115.48 5.67
 4 1 -7 27.45 2.92
 -4 -1 7 24.19 2.59
 -4 -1 7 24.93 2.81
 -3 -1 7 378.97 12.95
 -3 -1 7 370.2 12.05
 3 1 -7 395.73 13.58
 2 1 -7 1472.26 46.2
 -2 -1 7 1434.72 45
 -1 -1 7 150.72 5.23
 -1 -1 7 146.2 5.71
 1 1 -7 146.7 5.99
 0 1 -7 5.47 1.33
 0 -1 7 4.22 1.31
 0 -1 7 6.18 0.79
 1 -1 7 990.94 30.84
 -1 1 -7 970.66 31.39
 1 -1 7 1003.7 30.34
 2 -1 7 45.66 3.02
 2 -1 7 47.96 2.21
 -2 1 -7 47.19 2.81
 3 -1 7 17.72 1.79
 3 -1 7 20.34 2.4
 -3 1 -7 21.73 2.28
 4 -1 7 74.94 3.52
 4 -1 7 79.29 3.69
 -4 1 -7 74.26 3.83
 5 -1 7 29.79 2.52
 5 -1 7 34.52 2.59
 -5 1 -7 29.68 2.75
 6 -1 7 170.79 6.92
 -6 1 -7 164.05 7.12
 6 -1 7 187.6 7.15
 7 -1 7 0.82 1.98
 7 -1 7 2 1.7
 -7 1 -7 1.98 1.72
 8 -1 7 4.9 2.5
 8 -1 7 6.15 2.46
 9 -1 7 128.57 6.6
 9 -1 7 111.46 6.67
 8 0 -7 28.17 3.61
 7 0 -7 75.6 5
 -7 0 7 71.01 4.85
 -7 0 7 66.89 4.37
 -6 0 7 122.93 5.78
 -6 0 7 125.3 6.11
 6 0 -7 120.33 6.29
 -5 0 7 100.42 5.06
 5 0 -7 113.36 5.67
 -5 0 7 97.18 5.01
 4 0 -7 174.96 7.68
 -4 0 7 184.5 7.41
 -4 0 7 193.3 7.07
 -3 0 7 11.07 1.73
 3 0 -7 8.69 1.7
 2 0 -7 5.54 1.51
 -2 0 7 8.76 1.46
 1 0 -7 5.6 1.44
 -1 0 7 3.33 1.35
 0 0 -7 509.25 17.2
 0 0 7 529.25 16.79
 -1 0 -7 37.36 2.5
 1 0 7 38.61 2.64
 -2 0 -7 16.19 1.73
 2 0 7 16.6 1.88
 3 0 7 462.67 14.76
 3 0 7 444.47 14.32
 -3 0 -7 448.87 15.16
 4 0 7 185.75 6.76
 -4 0 -7 171.72 6.96
 -5 0 -7 226.63 8.74
 5 0 7 222.1 8.17
 5 0 7 221.41 7.99
 6 0 7 30.85 2.32
 6 0 7 30 3.11
 -6 0 -7 26.44 2.44
 7 0 7 121.94 5.25
 -7 0 -7 117.82 6.03
 7 0 7 115.67 5.73
 8 0 7 0.81 1.86
 9 0 7 -1.43 2.22
 8 -1 -7 9.62 3.04
 -7 1 7 4.42 2.52
 -7 1 7 3.69 2.13
 7 -1 -7 0.28 2.13
 -6 1 7 75.29 4.52
 -6 1 7 68.87 4.39
 6 -1 -7 64.71 4.81
 5 -1 -7 -1.69 1.54
 -5 1 7 0.32 1.81
 -5 1 7 1.17 1.59
 -4 1 7 131.78 5.97
 4 -1 -7 150.47 6.55
 -4 1 7 141.69 5.85
 -3 1 7 57.05 3.66
 3 -1 -7 53.63 3.55
 2 -1 -7 55.78 3.26
 -2 1 7 50.68 3.23
 -1 1 7 -0.41 0.94
 1 -1 -7 1.4 1.12
 0 -1 -7 267.75 9.9
 0 1 7 288.18 9.67
 1 1 7 425.96 13.64
 -1 -1 -7 409.85 14.07
 2 1 7 800.16 24.75
 -2 -1 -7 776.04 25.46
 -3 -1 -7 35.46 2.65
 3 1 7 34.94 2.52
 3 1 7 31.92 2.54
 4 1 7 0 1.4
 -4 -1 -7 4.36 1.43
 4 1 7 2.62 0.95
 5 1 7 709.36 22.2
 -5 -1 -7 743.75 23.96
 5 1 7 701.64 22.68
 6 1 7 3.57 1.43
 6 1 7 6.11 2.04
 -6 -1 -7 4.78 1.65
 -7 -1 -7 51.75 3.82
 7 1 7 57.19 3.77
 8 1 7 34.52 3.5
 -8 -1 -7 40.3 3.79
 9 1 7 31.22 4.01
 10 1 7 118.6 7.26
 -8 2 7 31.26 3.73
 8 -2 -7 39 4.49
 7 -2 -7 9.79 2.72
 -7 2 7 7.75 2.81
 -7 2 7 2.03 2.32
 -6 2 7 66.41 4.31
 6 -2 -7 55.87 4.37
 -6 2 7 62.4 4.3
 5 -2 -7 45.97 3.71
 -5 2 7 42.9 3.4
 -5 2 7 47.9 3.65
 -4 2 7 249.31 9.57
 4 -2 -7 242.37 9.65
 -4 2 7 243.93 8.7
 3 -2 -7 20.95 2.39
 -3 2 7 20.22 2.36
 -2 2 7 92.49 3.53
 2 -2 -7 87.47 4.6
 -2 2 7 92.05 4.56
 1 -2 -7 395.49 12.77
 -1 2 7 382.94 12.03
 -1 2 7 410.69 13.36
 1 -2 -7 391.16 13.62
 0 -2 -7 60.8 3.51
 0 -2 -7 61.48 2.75
 0 2 7 61.59 2.99
 0 2 7 66.38 3.31
 1 2 7 116.55 4.75
 1 2 7 112.58 4.52
 -1 -2 -7 104.3 4.76
 -2 -2 -7 47.49 2.27
 -2 -2 -7 55.2 3.1
 2 2 7 47.53 3.12
 2 2 7 53.57 2.81
 3 2 7 226.68 8.21
 -3 -2 -7 222.47 8.53
 3 2 7 239.88 7.9
 4 2 7 49.34 3.35
 4 2 7 42.82 2.65
 -4 -2 -7 43.99 3.3
 5 2 7 34.35 2.91
 5 2 7 36.09 2.4
 -5 -2 -7 34.32 3.05
 -6 -2 -7 145.56 6.69
 6 2 7 134.91 5.96
 7 2 7 256.17 9.61
 -7 -2 -7 254.8 10.15
 8 2 7 78.92 4.97
 -8 -2 -7 73.06 5
 9 2 7 88.52 5.3
 9 2 7 75.97 6.14
 10 2 7 96.57 6.48
 8 -3 -7 22.86 3.55
 -8 3 7 18.14 2.99
 -8 3 7 27.39 3.88
 8 -3 -7 25.2 3.25
 7 -3 -7 34.73 3.34
 -7 3 7 38.17 4.08
 7 -3 -7 32.1 3.62
 -7 3 7 32.74 3.79
 6 -3 -7 7.87 2.17
 -6 3 7 5.2 2.48
 -6 3 7 4.33 2.23
 -5 3 7 352.83 11.91
 -5 3 7 358.35 13.11
 5 -3 -7 352.48 12.77
 5 -3 -7 340.44 13.2
 -4 3 7 84.36 4.2
 -4 3 7 74.73 4.54
 4 -3 -7 74.28 4.57
 4 -3 -7 76.25 4.13
 3 -3 -7 1147.97 37.41
 -3 3 7 1132.78 36.67
 3 -3 -7 1180.69 36.44
 2 -3 -7 -0.65 1.21
 -2 3 7 -1.83 1.06
 2 -3 -7 1.38 0.94
 -2 3 7 -0.17 0.73
 1 -3 -7 33 2.18
 -1 3 7 31.25 2.72
 -1 3 7 32.33 2.3
 1 -3 -7 31.74 2.62
 0 3 7 837.2 24.98
 0 -3 -7 822.43 27.4
 0 -3 -7 869.6 26.33
 0 3 7 852 26.74
 -1 -3 -7 559.23 18.82
 1 3 7 558.55 17.28
 1 3 7 575.52 18.23
 -1 -3 -7 575.89 17.81
 -2 -3 -7 133.69 5.79
 2 3 7 145.18 5.49
 -2 -3 -7 145.52 5.03
 2 3 7 140.58 5.34
 -3 -3 -7 527.03 16.54
 -3 -3 -7 506.99 17.45
 3 3 7 517.39 16.26
 3 3 7 521.03 16.55
 -4 -3 -7 228.76 8
 4 3 7 217.02 8.01
 -4 -3 -7 217.95 8.6
 4 3 7 219.34 7.56
 5 3 7 78.58 3.28
 -5 -3 -7 84.09 4.53
 5 3 7 80.22 4.38
 6 3 7 128.77 6.07
 -6 -3 -7 139.01 6.59
 7 3 7 190.81 7.8
 -7 -3 -7 183.44 8.02
 8 3 7 119.11 5.96
 -8 -3 -7 120.34 6.56
 9 3 7 32.95 3.34
 10 3 7 5.14 3.13
 8 -4 -7 16.85 3.08
 -8 4 7 23.78 3.8
 -8 4 7 17.41 3.08
 8 -4 -7 24.05 3.57
 -7 4 7 16.46 2.82
 -7 4 7 20.54 3.25
 7 -4 -7 13.51 2.78
 7 -4 -7 22.03 3.33
 -6 4 7 188.91 8.73
 -6 4 7 176.31 7.77
 6 -4 -7 191.84 8.34
 6 -4 -7 189.69 8.61
 5 -4 -7 144 6.74
 -5 4 7 150.2 7.37
 -5 4 7 151.89 6.44
 5 -4 -7 151.98 7.18
 -4 4 7 -0.42 1.4
 4 -4 -7 3.29 1.55
 4 -4 -7 1.08 1.26
 -4 4 7 0.33 1.43
 3 -4 -7 7.13 1.92
 3 -4 -7 5.72 1.77
 -3 4 7 5.21 1.72
 -2 4 7 85.32 4.59
 2 -4 -7 73 4.09
 2 -4 -7 81.78 3.99
 -1 4 7 7.76 1.19
 1 -4 -7 7.26 1.6
 -1 4 7 7.96 1.79
 1 -4 -7 5.57 1.68
 0 -4 -7 1.71 1.01
 0 4 7 2.56 1.1
 0 -4 -7 0.86 1.04
 0 4 7 3.4 1.08
 -1 -4 -7 174.64 6.12
 1 4 7 169.15 6.25
 -1 -4 -7 167.61 6.62
 1 4 7 162.58 6.38
 3 4 7 201.02 7.26
 -3 -4 -7 214.73 7.34
 -3 -4 -7 209.49 8.1
 3 4 7 202.08 7.6
 4 4 7 227.05 7.65
 4 4 7 226.24 8.39
 -4 -4 -7 230.18 8.97
 -4 -4 -7 227.73 8.34
 -5 -4 -7 348.61 12.85
 5 4 7 358.71 12.15
 -5 -4 -7 347.95 12.2
 -6 -4 -7 -1.5 1.8
 6 4 7 3.15 1.81
 -7 -4 -7 0.45 1.36
 7 4 7 0.5 1.57
 8 4 7 11.38 2.18
 -8 -4 -7 8.02 2.44
 9 4 7 -1.99 2.33
 -9 -4 -7 -1.88 1.99
 7 -5 -7 23.59 3.51
 -7 5 7 12.64 2.68
 -7 5 7 20.48 3.41
 7 -5 -7 16.94 3.03
 -6 5 7 1.71 1.97
 6 -5 -7 4.65 2.33
 -6 5 7 2.73 2.44
 6 -5 -7 5.22 2.18
 -5 5 7 20.14 3.16
 5 -5 -7 17.62 2.93
 5 -5 -7 23.97 2.8
 -5 5 7 19.28 2.52
 -4 5 7 56.06 4.48
 -4 5 7 57.46 3.6
 4 -5 -7 50.37 4.01
 4 -5 -7 54.88 3.99
 3 -5 -7 3.21 1.64
 3 -5 -7 6.17 1.65
 -3 5 7 4.21 1.92
 2 -5 -7 198.66 7.68
 -2 5 7 194.02 7.89
 2 -5 -7 183.5 7.71
 1 -5 -7 223.57 8.43
 1 -5 -7 238.82 8.9
 -1 5 7 217.53 7.59
 -1 5 7 225.55 8.72
 0 5 7 144.12 5.69
 0 -5 -7 146.72 6.06
 0 -5 -7 143.08 6.13
 0 5 7 148.51 6.19
 1 5 7 507.12 16.7
 -1 -5 -7 511.13 17.11
 1 5 7 494.52 15.77
 -1 -5 -7 505.77 16.4
 2 5 7 45.29 3.02
 -2 -5 -7 42.37 3.18
 2 5 7 47.53 2.93
 -2 -5 -7 44.96 2.85
 -3 -5 -7 695 22.07
 3 5 7 697.43 21.82
 -3 -5 -7 703.5 23.05
 3 5 7 664.9 21.31
 -4 -5 -7 24.5 2.64
 4 5 7 25.94 2.63
 -4 -5 -7 29.56 2.72
 -5 -5 -7 5.34 1.68
 5 5 7 7.46 1.63
 -5 -5 -7 4.73 1.74
 -6 -5 -7 -0.14 1.95
 -6 -5 -7 1.13 1.85
 6 5 7 -1.79 1.35
 -7 -5 -7 92.07 5.23
 7 5 7 93.05 5.26
 8 5 7 14.39 3.09
 -8 -5 -7 6.1 2.37
 -9 -5 -7 136.91 7.55
 9 5 7 145.07 7.69
 7 -6 -7 -0.76 2.57
 7 -6 -7 -1.24 2.23
 -7 6 7 -0.37 2.72
 6 -6 -7 3.11 2.4
 -6 6 7 4.16 2.51
 -6 6 7 6.28 2.14
 6 -6 -7 3.87 2.47
 5 -6 -7 0.73 2.19
 5 -6 -7 6.82 2.26
 -5 6 7 -0.36 1.68
 -5 6 7 4.97 2.04
 4 -6 -7 246.79 9.96
 -4 6 7 246.72 10.33
 4 -6 -7 245.23 9.9
 -4 6 7 243.64 8.88
 3 -6 -7 47.94 3.72
 -3 6 7 44.37 4.01
 3 -6 -7 39.29 3.21
 -2 6 7 1.28 1.91
 2 -6 -7 0.77 1.75
 2 -6 -7 -1.29 1.67
 -1 6 7 194.93 6.84
 1 -6 -7 199.83 7.46
 1 -6 -7 162.5 7.27
 -1 6 7 177.51 7.59
 0 -6 -7 30.6 2.79
 0 6 7 40.33 2.82
 0 6 7 32.07 2.79
 0 -6 -7 42.12 3.41
 1 6 7 568.75 19.05
 1 6 7 581.54 18.21
 -1 -6 -7 585.39 19.03
 -1 -6 -7 590.26 19.61
 2 6 7 111.01 4.74
 2 6 7 107.12 5.28
 -2 -6 -7 110.71 5.11
 -2 -6 -7 111.11 4.94
 -3 -6 -7 65.52 4.05
 -3 -6 -7 69.82 4.04
 3 6 7 69.9 4.31
 3 6 7 65.83 3.3
 -4 -6 -7 152.9 6.38
 -4 -6 -7 146.6 6.74
 4 6 7 164.07 6.83
 5 6 7 4.52 2.16
 -5 -6 -7 4.87 1.79
 -5 -6 -7 3.62 2.12
 -6 -6 -7 163.04 7.63
 -6 -6 -7 166.97 7.14
 6 6 7 156.76 7.35
 -7 -6 -7 54.37 4.62
 -7 -6 -7 55.16 4.01
 7 6 7 55.43 4.71
 -8 -6 -7 26.11 3.52
 8 6 7 36.37 4.01
 -9 -6 -7 0.77 2.42
 9 6 7 1.08 2.81
 6 -7 -7 108.44 6.34
 -6 7 7 110.55 7.2
 -5 7 7 48.83 4.34
 5 -7 -7 63.52 4.32
 5 -7 -7 57.4 4.6
 -4 7 7 21.27 2.83
 4 -7 -7 16.29 2.46
 4 -7 -7 19.59 3.25
 3 -7 -7 30.82 3.51
 3 -7 -7 30.66 3.38
 -3 7 7 32.26 3.32
 -2 7 7 -2.13 1.61
 2 -7 -7 0.37 1.55
 2 -7 -7 -0.49 1.42
 1 -7 -7 45.52 3.77
 1 -7 -7 45.86 3.43
 -1 7 7 44.65 3.72
 0 7 7 19.45 2.55
 0 -7 -7 22.64 2.2
 0 -7 -7 21.88 2.56
 0 7 7 21.68 2.53
 -1 -7 -7 283.46 10.29
 1 7 7 284.52 10.31
 1 7 7 264.96 9.69
 -1 -7 -7 280.69 10.45
 2 7 7 1.76 1.42
 -2 -7 -7 -1.55 1.14
 -2 -7 -7 4.28 1.65
 2 7 7 -0.24 1.47
 3 7 7 83.65 4.68
 -3 -7 -7 79.08 4.57
 -3 -7 -7 83.52 4.72
 -4 -7 -7 192.1 7.8
 4 7 7 188.74 7.93
 -4 -7 -7 193.48 8.07
 5 7 7 50.09 4.08
 -5 -7 -7 37.54 3.54
 -5 -7 -7 45.64 3.63
 -6 -7 -7 14.27 2.9
 6 7 7 10.92 2.73
 -6 -7 -7 15.31 2.89
 7 7 7 38.03 4.17
 -7 -7 -7 36.24 3.32
 -7 -7 -7 32.28 3.44
 -8 -7 -7 24.14 3.45
 8 7 7 23.41 3.49
 -9 -7 -7 9.29 3.04
 9 7 7 6.79 2.97
 5 -8 -7 24.86 4.24
 -5 8 7 21.16 4.09
 4 -8 -7 6.76 2.93
 -4 8 7 2.98 2.5
 -3 8 7 34.34 3.51
 3 -8 -7 42.46 3.92
 -2 8 7 -0.88 1.38
 2 -8 -7 2.59 1.61
 2 -8 -7 -0.76 1.73
 1 -8 -7 38.83 3.15
 1 -8 -7 36.86 4.11
 -1 8 7 31.49 2.99
 0 -8 -7 78.96 4.65
 0 8 7 77.41 4.62
 0 -8 -7 83.13 4.19
 0 8 7 76.37 4.36
 -1 -8 -7 11.87 2.51
 -1 -8 -7 8.88 1.96
 1 8 7 13.71 2.59
 1 8 7 10.45 1.8
 2 8 7 30.58 2.6
 -2 -8 -7 37.47 3.29
 -2 -8 -7 28.91 3.19
 2 8 7 34.71 3.38
 -3 -8 -7 64.29 4.39
 3 8 7 62.17 4.08
 -3 -8 -7 66.77 4.54
 -4 -8 -7 7.48 1.95
 4 8 7 4.27 1.9
 -4 -8 -7 4.13 2.05
 -5 -8 -7 129.95 6.43
 5 8 7 149.56 6.83
 -5 -8 -7 149.57 7.06
 -6 -8 -7 40.82 4.48
 -6 -8 -7 42.19 4.13
 6 8 7 42.46 3.86
 -7 -8 -7 15.56 2.58
 7 8 7 20.79 3.01
 -7 -8 -7 13.59 2.8
 8 8 7 0.57 2.22
 -8 -8 -7 0.99 2.54
 -8 -8 -7 3.11 2.94
 4 -9 -7 47.83 4.67
 -4 9 7 52.65 5.57
 -3 9 7 14.84 3.6
 3 -9 -7 13.58 2.63
 -2 9 7 13.42 3.22
 2 -9 -7 14.7 3.48
 1 -9 -7 31.72 3.71
 -1 9 7 30.4 3.57
 0 9 7 199.32 8.32
 0 9 7 196.7 8.64
 0 -9 -7 195.35 8.46
 -1 -9 -7 2.11 2.49
 1 9 7 3.98 2.31
 -1 -9 -7 2.29 1.56
 1 9 7 1 2.21
 -2 -9 -7 23.39 2.66
 2 9 7 21.74 3.24
 -2 -9 -7 17.17 2.78
 -3 -9 -7 285.54 11.37
 3 9 7 306.6 11.42
 -3 -9 -7 291.49 11.37
 4 9 7 7.97 2.71
 -4 -9 -7 -2.26 1.64
 -4 -9 -7 0.6 2.3
 5 9 7 38.32 3.93
 -5 -9 -7 35.3 3.64
 -5 -9 -7 39.48 4.25
 -6 -9 -7 0.84 2.56
 6 9 7 -1.8 2.25
 -6 -9 -7 -0.43 2.08
 7 9 7 45.68 4.86
 -7 -9 -7 40.1 4.54
 -7 -9 -7 38.78 3.65
 -3 10 7 179.68 9.3
 3 -10 -7 190.12 9.55
 -2 10 7 41.5 4.63
 2 -10 -7 43.42 4.89
 1 -10 -7 56.52 4.71
 -1 10 7 48.44 4.65
 0 10 7 2.04 2.37
 0 -10 -7 4.5 2.27
 -1 -10 -7 54.6 5.32
 1 10 7 70.43 5.45
 -2 -10 -7 1.69 2.31
 2 10 7 -2.04 2.34
 -3 -10 -7 36.68 4.17
 3 10 7 42.67 4.42
 4 10 7 11.08 3.37
 -4 -10 -7 13.45 3.18
 5 10 7 94.75 6.5
 -5 -10 -7 83.05 5.71
 -5 -10 -7 87.86 5.68
 -6 -10 -7 29.07 3.69
 6 10 7 29.56 4.51
 -6 -10 -7 28.87 3.33
 1 -11 -7 11.92 3
 -1 11 7 10.52 2.75
 0 -11 -7 7.29 3.22
 -1 -11 -7 42.43 4.94
 1 11 7 49.47 4.67
 2 11 7 0.08 3.03
 -2 -11 -7 -0.25 2.56
 3 11 7 22.48 4
 -3 -11 -7 23.29 3.8
 -4 -11 -7 74.38 5.95
 4 11 7 79.01 6.08
 5 11 7 68.49 5.94
 -5 -11 -7 52.37 5.15
 -2 -10 8 6.28 3.18
 2 10 -8 16.76 3.56
 1 10 -8 1.41 3.05
 -1 -10 8 0.85 3.31
 0 10 -8 102.57 6.97
 0 -10 8 104.3 6.28
 0 -10 8 99.29 6.77
 1 -10 8 32.94 3.79
 1 -10 8 28.66 4.16
 -1 10 -8 40.05 4.59
 4 9 -8 16.29 3.78
 -4 -9 8 11.49 2.91
 3 9 -8 6.78 3.12
 -3 -9 8 6.87 2.71
 -2 -9 8 45.65 4.69
 2 9 -8 53.58 4.85
 1 9 -8 77.19 5.52
 -1 -9 8 71.17 5.24
 -1 -9 8 78.82 5.61
 0 -9 8 26.92 3.71
 0 9 -8 30.27 4.16
 0 -9 8 33.5 3.88
 1 -9 8 138.27 7.52
 -1 9 -8 157.49 7.69
 1 -9 8 147.62 7.24
 2 -9 8 27.47 3.95
 2 -9 8 22.13 2.89
 3 -9 8 67.73 4.91
 3 -9 8 59.51 4.85
 5 8 -8 23.81 3.78
 -5 -8 8 30.16 4.3
 -4 -8 8 70.7 5.13
 4 8 -8 86.77 5.87
 -3 -8 8 41.62 3.82
 3 8 -8 47.62 4.71
 2 8 -8 14.53 3.1
 -2 -8 8 15.43 2.88
 1 8 -8 22.72 3.27
 -1 -8 8 20.04 2.81
 -1 -8 8 20.73 3.19
 0 8 -8 6.65 2.79
 0 -8 8 6.08 2.2
 0 -8 8 7.36 2.64
 1 -8 8 43.49 4.4
 1 -8 8 41.75 3.56
 -1 8 -8 39.79 4.15
 2 -8 8 35.7 3.35
 2 -8 8 44.76 3.94
 3 -8 8 218.54 9.31
 3 -8 8 197.28 9.08
 4 -8 8 21.41 3.38
 4 -8 8 23.68 3.83
 5 -8 8 3.31 3.49
 5 -8 8 1.01 2.89
 6 7 -8 27.19 3.77
 -6 -7 8 23.21 3.4
 -5 -7 8 43.54 4.51
 5 7 -8 32.2 3.76
 -4 -7 8 4.42 2.65
 4 7 -8 2.37 2.53
 3 7 -8 2.42 2.34
 -3 -7 8 0.77 1.56
 2 7 -8 7.49 2.5
 -2 -7 8 7.69 2.19
 -2 -7 8 7.3 2.09
 1 7 -8 7.87 2.48
 -1 -7 8 9.27 2.03
 -1 -7 8 8.69 2.5
 0 7 -8 78.54 5.11
 0 -7 8 76.52 4.59
 0 -7 8 80.52 5.05
 -1 7 -8 33.74 3.67
 1 -7 8 39.13 3.94
 1 -7 8 29.51 3.12
 2 -7 8 11.78 2.15
 2 -7 8 12.67 2.24
 3 -7 8 31.25 3.64
 3 -7 8 36.28 3.53
 4 -7 8 251.68 10.76
 4 -7 8 264.42 10.89
 5 -7 8 23.16 3.36
 5 -7 8 23.71 3.67
 6 -7 8 12.86 3.71
 6 -7 8 13.25 3.05
 6 6 -8 5.03 2.63
 -6 -6 8 6.97 2.85
 5 6 -8 2.1 2.32
 -5 -6 8 2.07 1.93
 -4 -6 8 -0.93 2.2
 4 6 -8 -0.08 2.16
 -3 -6 8 30.36 2.98
 3 6 -8 29.19 3.24
 -3 -6 8 26.36 2.9
 -2 -6 8 196.83 8.03
 2 6 -8 200.64 8.13
 -2 -6 8 197.23 8.16
 -1 -6 8 75.09 4.56
 -1 -6 8 81.74 4.35
 1 6 -8 73.44 4.64
 0 -6 8 1.75 1.97
 0 -6 8 5.02 1.63
 0 6 -8 4.9 2.23
 1 -6 8 28.24 3.17
 1 -6 8 35.08 3.47
 2 -6 8 79.99 4.44
 2 -6 8 76.82 4.37
 3 -6 8 9.79 2.12
 3 -6 8 18.2 2.86
 4 -6 8 25.91 3.06
 4 -6 8 25.41 3.22
 5 -6 8 -1.72 1.76
 5 -6 8 -3.13 2.14
 6 -6 8 0.33 2.53
 6 -6 8 -3.27 2.61
 7 -6 8 36.64 4.84
 7 -6 8 42.05 4.83
 7 5 -8 11.22 2.63
 6 5 -8 16.1 2.7
 5 5 -8 9.99 2.44
 -5 -5 8 6.48 2.12
 5 5 -8 10.4 2.53
 4 5 -8 569.51 19.46
 -4 -5 8 555.5 19.07
 4 5 -8 577.14 18.14
 -4 -5 8 531.16 18.73
 -3 -5 8 6.65 2.06
 3 5 -8 6.01 1.77
 -3 -5 8 6.24 1.52
 3 5 -8 5.92 2.08
 -3 -5 8 4.47 1.79
 -2 -5 8 57.65 3.62
 -2 -5 8 65.18 3.45
 -2 -5 8 55.64 4.01
 2 5 -8 69.19 4.11
 -1 -5 8 150.18 6.4
 1 5 -8 149.52 6.59
 -1 -5 8 158.48 6.41
 0 5 -8 107.8 5.29
 0 -5 8 109.1 4.86
 0 -5 8 102.94 5.21
 1 -5 8 25.45 2.93
 1 -5 8 34.01 3.3
 2 -5 8 3.25 1.45
 2 -5 8 9.22 1.82
 3 -5 8 1.64 1.93
 3 -5 8 -1.86 1.24
 4 -5 8 5.95 2.06
 4 -5 8 6.93 1.8
 5 -5 8 83.49 5.35
 5 -5 8 86.3 5.14
 6 -5 8 37.58 4.38
 6 -5 8 29.11 3.72
 7 -5 8 54.19 5.12
 7 -5 8 45.05 4.89
 8 4 -8 7.91 2.71
 7 4 -8 12.68 2.49
 6 4 -8 90.71 5.36
 5 4 -8 58.1 4.14
 5 4 -8 53.27 4.07
 -5 -4 8 54.8 4.19
 4 4 -8 33.77 3.46
 4 4 -8 23.62 2.68
 -4 -4 8 26.54 2.77
 -4 -4 8 29.82 2.72
 -4 -4 8 25.08 2.81
 3 4 -8 405.31 13.92
 -3 -4 8 389.17 12.42
 -3 -4 8 385.61 13.41
 3 4 -8 380.73 12.86
 -3 -4 8 384.61 13.53
 -2 -4 8 0.08 1.3
 -2 -4 8 0.81 1.43
 2 4 -8 -0.54 1.19
 -2 -4 8 0.4 1.22
 2 4 -8 -1.03 1.53
 1 4 -8 7.45 1.95
 -1 -4 8 6.49 1.77
 -1 -4 8 8.53 1.54
 1 4 -8 8.47 1.5
 -1 -4 8 6.08 1.41
 0 -4 8 14.82 1.68
 0 -4 8 22.67 2.45
 0 4 -8 17.2 1.82
 1 -4 8 34.27 3.29
 1 -4 8 29.31 2.86
 2 -4 8 21.29 2.28
 2 -4 8 20.56 2.36
 3 -4 8 5.25 1.48
 3 -4 8 4.61 1.44
 4 -4 8 4.83 1.79
 4 -4 8 5.37 1.85
 5 -4 8 57.98 4.34
 5 -4 8 57.69 4.24
 6 -4 8 40.4 3.59
 6 -4 8 32.47 3.79
 7 -4 8 289.08 11.22
 7 -4 8 262.38 11.21
 8 -4 8 104.04 6.66
 8 -4 8 111.75 6.46
 8 3 -8 40.54 4.15
 7 3 -8 2.74 1.98
 6 3 -8 6.28 2.12
 -6 -3 8 5.98 2.4
 -5 -3 8 71.44 4.3
 5 3 -8 69.91 4.58
 -5 -3 8 70.92 4.09
 -4 -3 8 30.67 2.78
 -4 -3 8 33.19 3.15
 4 3 -8 27.26 3.17
 4 3 -8 28.03 2.85
 3 3 -8 45.71 3.25
 -3 -3 8 38.77 2.98
 -3 -3 8 40.35 2.9
 -3 -3 8 44.98 3.36
 3 3 -8 46.56 3.24
 -2 -3 8 41.64 2.85
 2 3 -8 41.31 2.93
 -2 -3 8 42.99 2.82
 -2 -3 8 42.04 3.21
 2 3 -8 46.73 3.22
 -1 -3 8 153.77 6.51
 -1 -3 8 162.38 5.97
 1 3 -8 162.83 6.36
 0 3 -8 74.81 3.6
 0 -3 8 74.89 3.77
 0 -3 8 73.98 3.58
 1 -3 8 110.79 5.05
 1 -3 8 103 4.59
 -1 3 -8 113.77 4.35
 2 -3 8 476.76 16.18
 2 -3 8 486.18 15.72
 -2 3 -8 485.62 15.82
 -3 3 -8 92.31 4.08
 3 -3 8 96.44 4.5
 3 -3 8 86.31 4.04
 4 -3 8 166.23 6.88
 4 -3 8 170.32 6.98
 5 -3 8 4.26 1.49
 5 -3 8 8.18 1.99
 6 -3 8 180.72 7.67
 6 -3 8 177.77 7.82
 7 -3 8 3.39 2.33
 7 -3 8 7.88 2.48
 8 -3 8 49.27 4.82
 8 -3 8 52.48 4.66
 8 2 -8 18.11 3.26
 7 2 -8 77.21 5.24
 -6 -2 8 2.42 2.16
 6 2 -8 1.8 1.83
 -5 -2 8 19.26 2.52
 -5 -2 8 27.26 2.9
 5 2 -8 17.64 2.7
 4 2 -8 15.17 2.45
 -4 -2 8 15.73 2.25
 4 2 -8 19.63 1.98
 -4 -2 8 10.76 1.72
 3 2 -8 65.57 3.9
 3 2 -8 61.54 3.25
 -3 -2 8 64.38 3.73
 -3 -2 8 68.04 3.99
 2 2 -8 380.54 13.6
 -2 -2 8 379.58 12.84
 -2 -2 8 411.66 13.39
 -1 -2 8 73.89 3.86
 -1 -2 8 76.09 3.51
 1 2 -8 79.06 3.99
 0 -2 8 211.44 6.93
 0 -2 8 198.88 7.72
 0 2 -8 201.27 7.58
 1 -2 8 54.81 2.67
 1 -2 8 55.49 3.18
 -1 2 -8 58.69 2.98
 2 -2 8 10.12 1.76
 2 -2 8 6.82 1.28
 -2 2 -8 4.33 1.17
 3 -2 8 83.95 4.37
 3 -2 8 85.01 3.93
 -3 2 -8 86.5 4.1
 4 -2 8 2.39 1.17
 -4 2 -8 1.81 1.27
 4 -2 8 1.51 1.15
 5 -2 8 87.11 4.58
 5 -2 8 97.75 4.66
 -5 2 -8 94.24 4.51
 -6 2 -8 1.08 1.56
 6 -2 8 1.06 1.48
 6 -2 8 1.27 1.46
 7 -2 8 69.03 4.25
 7 -2 8 67.46 4.1
 7 -2 8 61.15 4.18
 8 -2 8 -1.79 1.82
 8 -2 8 -1.56 1.81
 8 -2 8 -2.15 1.95
 9 -2 8 231.49 10.15
 8 1 -8 57.94 5.14
 7 1 -8 37.19 4.11
 -7 -1 8 45.3 4.28
 -6 -1 8 8.76 2.11
 -6 -1 8 8.55 2.18
 6 1 -8 5.95 2.38
 5 1 -8 114.78 6.04
 -5 -1 8 111.26 5.45
 -5 -1 8 105.62 5.46
 -4 -1 8 132.47 5.63
 -4 -1 8 123.13 5.78
 4 1 -8 134.77 6.27
 -3 -1 8 187.53 7.28
 -3 -1 8 196.01 6.94
 3 1 -8 175.72 7.55
 2 1 -8 212.16 8.31
 -2 -1 8 222.73 8.3
 -1 -1 8 306.1 10.52
 1 1 -8 299.36 10.77
 0 -1 8 55.24 3.14
 0 1 -8 52.43 3.22
 0 -1 8 52.45 2.38
 -1 1 -8 14.84 1.67
 1 -1 8 15.24 1.43
 1 -1 8 17.31 1.93
 -2 1 -8 4.29 1.24
 2 -1 8 4.27 0.96
 2 -1 8 4.87 1.24
 3 -1 8 181.59 7.33
 -3 1 -8 196.19 7.26
 3 -1 8 198.87 6.69
 4 -1 8 7.46 1.63
 -4 1 -8 6.51 1.44
 4 -1 8 11.03 1.56
 5 -1 8 329.32 11.78
 -5 1 -8 336.93 12.24
 5 -1 8 353.1 11.83
 6 -1 8 80.64 4.15
 6 -1 8 85.71 4.6
 -6 1 -8 79.26 4.23
 6 -1 8 87.18 4.45
 7 -1 8 150.71 6.74
 7 -1 8 146.31 6.4
 -7 1 -8 141.96 6.97
 7 -1 8 159.2 6.81
 8 -1 8 77.36 4.84
 8 -1 8 76.42 5.49
 8 -1 8 75.62 5.28
 9 -1 8 -1.49 2.28
 9 -1 8 -1.6 2.22
 8 0 -8 64.32 5.49
 -7 0 8 -1.73 1.73
 7 0 -8 0.25 2.29
 -7 0 8 0.44 2.31
 6 0 -8 63.09 4.7
 -6 0 8 48.29 3.95
 -6 0 8 63.33 4.51
 5 0 -8 147.22 6.97
 -5 0 8 137.39 6.24
 -5 0 8 141.41 6.23
 4 0 -8 207.41 8.83
 -4 0 8 216.27 8.57
 -4 0 8 227.91 8.17
 -3 0 8 116.17 5.17
 3 0 -8 108.93 5.4
 2 0 -8 83.67 4.26
 -2 0 8 81.9 4.09
 1 0 -8 2.43 1.23
 -1 0 8 2.76 1.39
 0 0 8 450.04 14.92
 0 0 -8 456.36 15.39
 -1 0 -8 96.24 4.28
 1 0 8 94.73 4.28
 -2 0 -8 516.59 17.33
 2 0 8 526.92 16.98
 3 0 8 19.64 1.62
 -3 0 -8 22.2 2.25
 3 0 8 21.19 2.09
 -4 0 -8 131.29 5.75
 4 0 8 134.89 5.59
 5 0 8 25.39 2.89
 -5 0 -8 26.15 2.65
 5 0 8 24.98 2.6
 6 0 8 42.81 3
 6 0 8 43.92 3.55
 -6 0 -8 34.35 3.21
 7 0 8 4.05 2.42
 -7 0 -8 2.1 1.63
 7 0 8 1.67 1.26
 -8 0 -8 5.3 2.22
 8 0 8 -2.23 1.9
 9 0 8 15.55 3.49
 8 -1 -8 32.48 4.25
 -8 1 8 27.4 3.88
 7 -1 -8 89.82 5.97
 -7 1 8 100.75 5.63
 -7 1 8 100.76 5.72
 6 -1 -8 77.22 5.22
 -6 1 8 89.29 5.2
 -6 1 8 85.82 5.02
 -5 1 8 28.99 3.36
 -5 1 8 30.6 3.02
 5 -1 -8 25.99 3.07
 4 -1 -8 3.11 1.66
 -4 1 8 6.49 1.78
 -4 1 8 2.4 1.37
 -3 1 8 137.37 6.15
 3 -1 -8 134.76 6.21
 2 -1 -8 39.03 3.14
 -2 1 8 35.99 2.71
 -1 1 8 1393.05 42.13
 1 -1 -8 1312.21 43.09
 0 -1 -8 0.47 1.26
 0 1 8 2.09 1.33
 -1 -1 -8 163.99 6.66
 1 1 8 179.6 6.45
 2 1 8 882.19 27.58
 -2 -1 -8 873.02 28.35
 -3 -1 -8 18.13 2.14
 3 1 8 22.03 2.52
 3 1 8 21.57 2.3
 -4 -1 -8 806.66 25.84
 4 1 8 761.03 24.61
 4 1 8 779.7 23.98
 -5 -1 -8 11.95 1.97
 5 1 8 11.69 2.17
 5 1 8 11.22 1.55
 -6 -1 -8 4.58 2.01
 6 1 8 3.46 1.52
 6 1 8 5.86 2.23
 7 1 8 6.39 2.07
 -7 -1 -8 5.3 1.68
 8 1 8 5.46 2.12
 -8 -1 -8 3.41 2.26
 9 1 8 38.57 4.13
 9 1 8 37.95 4.67
 -8 2 8 15.68 3.23
 8 -2 -8 11.05 2.91
 -8 2 8 15.47 3.49
 -7 2 8 61.53 4.98
 -7 2 8 70.5 4.85
 7 -2 -8 68.71 5.01
 -6 2 8 19.98 2.68
 -6 2 8 19.7 2.99
 6 -2 -8 15.18 2.68
 -5 2 8 4.89 2.05
 -5 2 8 3.15 1.73
 5 -2 -8 4.98 1.87
 4 -2 -8 40.94 3.52
 -4 2 8 37.49 3.08
 -4 2 8 39.29 3.46
 3 -2 -8 986.61 34.3
 -3 2 8 1120.04 33.72
 2 -2 -8 351.88 12.48
 2 -2 -8 390.54 13.62
 -2 2 8 383.6 13.24
 -2 2 8 393.53 11.64
 -1 2 8 48.53 2.56
 -1 2 8 45.21 3.07
 1 -2 -8 50.31 3.1
 1 -2 -8 46.41 2.32
 0 2 8 424.92 14.08
 0 -2 -8 480.67 14.49
 0 2 8 490.79 15.29
 0 -2 -8 442.68 15.65
 -1 -2 -8 198.82 7.94
 1 2 8 234.86 7.91
 1 2 8 202.33 7.31
 2 2 8 1082.43 33.89
 -2 -2 -8 1112.35 35.05
 2 2 8 1076.24 32.3
 3 2 8 13.14 2.02
 -3 -2 -8 11.05 1.58
 3 2 8 8.49 1.25
 4 2 8 59.54 4.01
 -4 -2 -8 57.89 3.7
 4 2 8 53.42 3.01
 -5 -2 -8 55.03 3.56
 5 2 8 57.3 3.79
 5 2 8 55.71 3.4
 6 2 8 -0.46 1.51
 -6 -2 -8 1.96 1.99
 -7 -2 -8 41.98 3.33
 7 2 8 35.16 3.36
 8 2 8 42.83 4.29
 -8 -2 -8 46.31 4.09
 9 2 8 21.5 3.35
 -9 -2 -8 23.81 3.26
 -8 3 8 15.82 3.66
 8 -3 -8 11.42 2.89
 -8 3 8 11.06 2.79
 8 -3 -8 14.24 2.69
 -7 3 8 3.12 2.3
 7 -3 -8 4.91 1.99
 -7 3 8 6.45 2.81
 7 -3 -8 4.69 2.21
 -6 3 8 20.46 3
 -6 3 8 11.46 2.67
 6 -3 -8 15.05 2.75
 6 -3 -8 13.27 2.2
 -5 3 8 105.01 5.7
 5 -3 -8 109.14 5.36
 5 -3 -8 102.92 5.85
 -5 3 8 113.49 5.47
 4 -3 -8 54.82 3.89
 -4 3 8 57.23 3.58
 4 -3 -8 56.33 3.61
 -4 3 8 58.13 4.2
 3 -3 -8 128.07 6.28
 3 -3 -8 137.92 5.75
 -3 3 8 138.04 6.33
 -2 3 8 287.07 10.28
 -2 3 8 296.56 8.88
 2 -3 -8 274.64 9.78
 2 -3 -8 258.52 10.35
 -1 3 8 84.53 3.47
 -1 3 8 81.59 4.38
 1 -3 -8 86.1 4.42
 1 -3 -8 78.23 3.57
 0 3 8 72.91 3.4
 0 -3 -8 73.4 3.17
 0 3 8 78.64 3.99
 0 -3 -8 76.06 3.99
 -1 -3 -8 5.6 1.12
 -1 -3 -8 3.66 1.28
 1 3 8 4.07 1.06
 1 3 8 3.64 1.28
 -2 -3 -8 91.39 3.41
 2 3 8 92.26 3.97
 -2 -3 -8 81.34 4.22
 2 3 8 86.09 4.1
 3 3 8 102.05 4.75
 -3 -3 -8 104.75 4.23
 -3 -3 -8 109.67 4.96
 3 3 8 109.59 4.71
 -4 -3 -8 19.31 2.33
 4 3 8 21.81 2.11
 4 3 8 19.87 2.2
 5 3 8 529.58 16.49
 -5 -3 -8 495.14 17.5
 5 3 8 487.32 16.06
 -6 -3 -8 17.89 2.94
 6 3 8 17.88 2.6
 -7 -3 -8 45.71 3.69
 7 3 8 36.9 3.84
 -8 -3 -8 142.12 6.92
 8 3 8 123.91 6.55
 -9 -3 -8 30.16 3.78
 9 3 8 29.38 3.29
 7 -4 -8 44.51 3.96
 -7 4 8 51.53 4.51
 -7 4 8 50.78 4.62
 7 -4 -8 57.06 4.92
 6 -4 -8 7.46 2.1
 -6 4 8 6.89 2.8
 -6 4 8 7.64 2.55
 6 -4 -8 7.01 2.51
 5 -4 -8 44.24 3.77
 -5 4 8 43.92 4.06
 -5 4 8 49.75 3.82
 5 -4 -8 43.84 3.47
 4 -4 -8 164.93 7.61
 4 -4 -8 185.97 7.41
 -4 4 8 162.67 7.56
 3 -4 -8 17.78 2.55
 -3 4 8 22.78 2.75
 3 -4 -8 26.85 2.92
 2 -4 -8 17.79 1.95
 -2 4 8 19.88 2.51
 2 -4 -8 16.67 2.05
 -1 4 8 6.99 1.64
 1 -4 -8 7.61 1.94
 -1 4 8 6.25 1.15
 1 -4 -8 7.5 1.62
 0 4 8 1.46 1.25
 0 -4 -8 3.71 1.23
 0 4 8 3.88 1.35
 0 -4 -8 7.66 1.35
 -1 -4 -8 183.84 6.45
 1 4 8 174.1 6.66
 -1 -4 -8 178.98 7.14
 1 4 8 180.02 6.98
 2 4 8 96.85 4.54
 2 4 8 102.08 4.81
 -2 -4 -8 100.31 4.85
 -2 -4 -8 111.46 4.38
 3 4 8 183.71 7.27
 -3 -4 -8 194.91 6.75
 3 4 8 172.77 6.71
 -3 -4 -8 201.53 7.66
 4 4 8 22.2 2.58
 -4 -4 -8 25.16 2.56
 -4 -4 -8 17.57 2.43
 4 4 8 18.35 1.79
 -5 -4 -8 0.55 1.41
 5 4 8 -1.36 1.73
 -5 -4 -8 -0.37 1.67
 -6 -4 -8 369.73 13.7
 6 4 8 352.64 12.64
 -7 -4 -8 1.63 1.98
 7 4 8 2.41 1.91
 8 4 8 23.58 2.88
 -8 -4 -8 24.44 3.05
 -9 -4 -8 4.4 2.69
 9 4 8 2 1.99
 -7 5 8 48.02 4.39
 7 -5 -8 40.51 4.2
 -7 5 8 52.08 4.75
 7 -5 -8 44.04 4.55
 6 -5 -8 3.82 2.47
 -6 5 8 -3.01 2
 6 -5 -8 2.66 1.88
 -6 5 8 -1.24 2.37
 5 -5 -8 117.52 6.26
 -5 5 8 109.08 5.6
 5 -5 -8 113.56 6.22
 -5 5 8 101.74 6.38
 -4 5 8 0.01 1.85
 4 -5 -8 3.26 1.9
 4 -5 -8 3.11 1.82
 -3 5 8 112.02 5.63
 3 -5 -8 99.96 5.33
 3 -5 -8 109.18 5.21
 2 -5 -8 53.06 3.66
 -2 5 8 57.42 3.92
 2 -5 -8 64.51 3.94
 1 -5 -8 119.52 5.35
 1 -5 -8 115.04 5.69
 -1 5 8 119.65 5.77
 -1 5 8 128.6 5.07
 0 -5 -8 267.27 9.65
 0 5 8 268.52 10
 0 5 8 281.71 9.14
 0 -5 -8 257.52 10.05
 -1 -5 -8 159.34 6.48
 -1 -5 -8 153.27 5.99
 1 5 8 152.8 6.35
 1 5 8 157.55 6.02
 -2 -5 -8 61.01 3.86
 -2 -5 -8 65.83 3.27
 2 5 8 64.75 3.57
 2 5 8 59.64 3.32
 3 5 8 158.12 5.88
 3 5 8 157.75 6.39
 -3 -5 -8 142.53 6.57
 -3 -5 -8 160.05 6.07
 -4 -5 -8 172.55 6.62
 4 5 8 161.47 6.76
 -4 -5 -8 158.26 7.18
 5 5 8 97.25 4.94
 -5 -5 -8 89.9 4.68
 -5 -5 -8 93.98 5.01
 -6 -5 -8 139.15 6.88
 -6 -5 -8 134.61 6.44
 6 5 8 126.31 6.09
 7 5 8 12.88 2.16
 -7 -5 -8 13.01 2.74
 -8 -5 -8 179.96 8.42
 8 5 8 182.47 8.14
 -9 -5 -8 9.57 3.04
 9 5 8 16.41 3.6
 -6 6 8 0.31 2.54
 6 -6 -8 0.73 2.57
 -6 6 8 -0.09 1.96
 6 -6 -8 0.07 2.17
 5 -6 -8 105.78 5.94
 -5 6 8 108.48 6.38
 5 -6 -8 105.62 6.06
 -4 6 8 53.75 4.68
 4 -6 -8 50.09 3.86
 -3 6 8 1.01 2.22
 3 -6 -8 4.24 2.01
 3 -6 -8 0.64 1.45
 2 -6 -8 257.34 10.34
 -2 6 8 256.96 10.31
 2 -6 -8 264.97 10.1
 -1 6 8 1.19 1.12
 1 -6 -8 2.52 1.36
 -1 6 8 4.76 1.54
 1 -6 -8 0.39 1.18
 0 -6 -8 58.71 3.81
 0 6 8 62.7 3.67
 0 -6 -8 56.99 3.88
 0 6 8 61.15 3.75
 1 6 8 105.92 5.17
 -1 -6 -8 104.84 4.89
 -1 -6 -8 103.7 4.85
 1 6 8 108.09 5.02
 2 6 8 517.01 17.55
 -2 -6 -8 529.14 18.38
 -2 -6 -8 530.27 17.55
 2 6 8 559.22 17.22
 3 6 8 99.62 4.39
 -3 -6 -8 95.72 4.79
 3 6 8 93.19 4.93
 -3 -6 -8 96.18 5.03
 -4 -6 -8 94.14 5.34
 -4 -6 -8 99.13 4.59
 4 6 8 94.04 5.03
 -5 -6 -8 -0.73 1.45
 -5 -6 -8 -2.39 1.9
 5 6 8 -1.32 1.68
 -6 -6 -8 3.19 1.62
 -6 -6 -8 -0.6 2.07
 6 6 8 4.15 2.22
 -7 -6 -8 81.24 5.44
 7 6 8 97.67 5.75
 8 6 8 77.03 5.81
 -8 -6 -8 81.8 5.11
 9 6 8 35.33 4.46
 -9 -6 -8 31.15 4.19
 -6 7 8 37.05 4.28
 6 -7 -8 40.2 4.06
 5 -7 -8 36.62 3.51
 -5 7 8 40.64 3.86
 5 -7 -8 45.57 4.37
 4 -7 -8 234.79 9.6
 4 -7 -8 222.65 9.82
 -4 7 8 220.3 8.53
 -4 7 8 219.26 9.87
 3 -7 -8 -2.69 1.95
 3 -7 -8 -1.9 2.04
 -3 7 8 -1.37 1.94
 2 -7 -8 7.94 2.08
 2 -7 -8 11.05 2.32
 -2 7 8 11.02 2.67
 1 -7 -8 30.31 3.1
 1 -7 -8 29.6 3.1
 -1 7 8 25.31 3.19
 0 7 8 2.32 1.41
 0 -7 -8 2.81 1.2
 0 -7 -8 0.05 1.6
 0 7 8 -0.63 1.85
 -1 -7 -8 28.9 3.14
 1 7 8 31.74 2.99
 -1 -7 -8 31.03 2.77
 1 7 8 34.74 3.12
 2 7 8 423.16 14.51
 2 7 8 430.84 14.83
 -2 -7 -8 448.74 15.48
 -2 -7 -8 438.75 14.92
 -3 -7 -8 21.6 2.62
 3 7 8 20.33 2.84
 -3 -7 -8 22.21 2.75
 -4 -7 -8 16.7 2.61
 -4 -7 -8 21.97 2.51
 4 7 8 20.36 2.98
 -5 -7 -8 70.12 4.55
 5 7 8 82.37 5.17
 -5 -7 -8 74.64 4.52
 -6 -7 -8 44.13 4.26
 -6 -7 -8 36.09 4.16
 6 7 8 55.21 4.58
 7 7 8 88.23 5.88
 -7 -7 -8 92.34 5.69
 -8 -7 -8 -2.11 1.99
 8 7 8 -1.95 2.62
 5 -8 -8 3.84 3.25
 -5 8 8 4.32 2.92
 4 -8 -8 35.89 4.29
 -4 8 8 33.2 3.61
 3 -8 -8 6.05 2.3
 -3 8 8 14.85 2.45
 2 -8 -8 -1.89 1.73
 -2 8 8 1.94 1.74
 2 -8 -8 2.05 1.66
 -1 8 8 13.26 2.47
 1 -8 -8 19.08 3.17
 1 -8 -8 25.2 2.74
 0 -8 -8 216.67 8.93
 0 -8 -8 229.88 8.86
 0 8 8 216.12 8.62
 0 8 8 226.97 9.16
 -1 -8 -8 44.56 4.09
 1 8 8 44.96 3.42
 -1 -8 -8 45.25 3.85
 1 8 8 39.84 3.68
 -2 -8 -8 1.76 1.51
 2 8 8 4.25 1.61
 -2 -8 -8 1.5 1.83
 3 8 8 191.9 7.92
 -3 -8 -8 189.84 8.19
 -3 -8 -8 197.63 8.33
 4 8 8 174.16 7.66
 -4 -8 -8 174.4 7.9
 -4 -8 -8 184.79 7.74
 -5 -8 -8 52.07 3.81
 -5 -8 -8 55.46 4.18
 5 8 8 54.54 4.28
 -6 -8 -8 -1.46 2.57
 6 8 8 3.26 2.15
 -6 -8 -8 -3.67 2.51
 -7 -8 -8 5.98 2.44
 7 8 8 10.22 2.79
 8 8 8 28.54 3.77
 -8 -8 -8 24.16 3.46
 -4 9 8 12.87 3.85
 4 -9 -8 10.35 2.94
 3 -9 -8 160.01 7.94
 -3 9 8 168.25 8.5
 2 -9 -8 29.24 4.07
 -2 9 8 31.44 3.52
 -1 9 8 39.34 3.61
 1 -9 -8 37.71 4.12
 0 9 8 60.46 4.12
 0 -9 -8 59.35 4.19
 1 9 8 11.78 2.26
 1 9 8 14.14 2.92
 -1 -9 -8 10.2 1.99
 -1 -9 -8 13.59 3.09
 -2 -9 -8 148.37 7.01
 -2 -9 -8 140.75 6.81
 2 9 8 148.47 7.12
 -3 -9 -8 15.54 3.07
 -3 -9 -8 18.17 3
 3 9 8 15.69 2.86
 4 9 8 -1.25 1.96
 -4 -9 -8 2.95 1.88
 -4 -9 -8 1.52 2.25
 -5 -9 -8 1.06 2.47
 5 9 8 -1.39 1.95
 -5 -9 -8 0.19 1.83
 -6 -9 -8 9.52 3.06
 6 9 8 6.01 2.37
 -7 -9 -8 0.49 1.99
 7 9 8 -0.96 2.29
 -3 10 8 62.53 5.95
 3 -10 -8 51.16 5.75
 -2 10 8 87.31 6.36
 2 -10 -8 80.12 6.38
 1 -10 -8 14.8 3.08
 -1 10 8 13.84 3.44
 0 10 8 70.5 5.43
 0 -10 -8 69.22 4.87
 -1 -10 -8 -1.03 2.95
 1 10 8 -1.54 2.38
 -2 -10 -8 28.18 3.54
 2 10 8 27.35 3.83
 3 10 8 1.12 2.88
 -3 -10 -8 3.05 2.55
 -4 -10 -8 6.21 2.41
 4 10 8 6 3.26
 -4 -10 -8 4.43 2.64
 -5 -10 -8 95.13 6.4
 -5 -10 -8 93.47 5.79
 5 10 8 98.82 6.62
 -6 -10 -8 118.05 6.9
 6 10 8 119.08 7.42
 -1 11 8 9.7 2.99
 1 -11 -8 5.16 2.7
 0 -11 -8 34.89 4.55
 -1 -11 -8 8.29 3.58
 2 11 8 0.83 3.08
 -2 -11 -8 4.71 2.75
 -3 -11 -8 17.82 3.68
 3 11 8 16.84 3.66
 -4 -11 -8 20.82 3.91
 4 11 8 31.14 4.4
 3 9 -9 69.51 5.64
 -3 -9 9 68.08 4.9
 2 9 -9 3.72 2.96
 -2 -9 9 1.4 2.44
 1 9 -9 -2.49 2.82
 -1 -9 9 0.89 3.05
 -1 -9 9 -2.06 1.94
 0 -9 9 101.5 5.78
 0 9 -9 104.37 6.52
 0 -9 9 88.43 6.18
 1 -9 9 3.64 2.87
 1 -9 9 6.21 2.91
 2 -9 9 -1.21 1.98
 2 -9 9 2.81 3.42
 3 -9 9 0.83 2.57
 3 -9 9 2.19 1.9
 5 8 -9 76.29 6.05
 -5 -8 9 72.66 6.07
 4 8 -9 1.33 2.78
 -4 -8 9 1.13 2.92
 3 8 -9 -3.96 2.23
 -3 -8 9 -1.86 1.73
 2 8 -9 73.41 5.25
 -2 -8 9 68.99 4.76
 -1 -8 9 21.51 2.72
 -1 -8 9 19.08 3.39
 1 8 -9 20.51 3.54
 0 8 -9 20.01 3.41
 0 -8 9 16.95 2.61
 0 -8 9 14.22 3.01
 1 -8 9 33.51 3.93
 1 -8 9 30.31 3.69
 2 -8 9 6.8 2.22
 2 -8 9 6.83 3.03
 3 -8 9 27.93 3.38
 3 -8 9 27.86 3.18
 4 -8 9 63.05 5.2
 4 -8 9 63.01 4.76
 -6 -7 9 4.18 2.74
 5 7 -9 20.61 3.56
 -5 -7 9 17.58 3.17
 -4 -7 9 120.01 6.91
 4 7 -9 106.53 6.3
 3 7 -9 4.42 2.39
 -3 -7 9 2.97 1.8
 2 7 -9 45.8 4.29
 -2 -7 9 40.93 3.76
 -2 -7 9 40.59 4.18
 1 7 -9 34.76 3.73
 -1 -7 9 32.24 3.01
 -1 -7 9 37.26 4.01
 0 -7 9 146.64 6.89
 0 7 -9 133.66 6.73
 0 -7 9 133.61 6.27
 1 -7 9 184.81 8.47
 1 -7 9 206.48 8.44
 2 -7 9 203.15 8.57
 2 -7 9 207.22 8.78
 3 -7 9 59.72 4.29
 3 -7 9 52.96 3.95
 4 -7 9 19.54 3.5
 4 -7 9 16.9 2.78
 5 -7 9 20.7 3.83
 5 -7 9 25.74 3.5
 6 -7 9 53.49 5.07
 -6 -6 9 -2.64 2.75
 -5 -6 9 2.33 1.89
 5 6 -9 -0.26 2.28
 4 6 -9 175.65 7.83
 -4 -6 9 184.17 8.31
 -3 -6 9 2.68 1.66
 3 6 -9 3.26 2.14
 -3 -6 9 4.11 1.98
 -2 -6 9 31.36 3.15
 -2 -6 9 28.86 3.3
 2 6 -9 33.72 3.48
 -1 -6 9 189.67 7.84
 -1 -6 9 190.97 7.79
 1 6 -9 186.08 7.99
 0 6 -9 72.73 4.52
 0 -6 9 62.93 3.78
 0 -6 9 61.14 4.23
 1 -6 9 158.42 7.31
 1 -6 9 163.03 7.08
 2 -6 9 87.06 4.63
 2 -6 9 82.54 4.86
 3 -6 9 47.65 3.91
 3 -6 9 48.38 3.55
 4 -6 9 25.05 3.45
 4 -6 9 25.26 3
 5 -6 9 7.3 2.34
 5 -6 9 3.72 2.05
 6 -6 9 47.76 4.48
 7 5 -9 48.89 5.02
 6 5 -9 50.86 4.83
 5 5 -9 13.96 2.6
 5 5 -9 8.07 2.65
 -5 -5 9 7.44 2.53
 -4 -5 9 52.37 3.84
 4 5 -9 45.74 3.8
 4 5 -9 48.23 3.98
 -4 -5 9 45.92 4.13
 -4 -5 9 42.89 3.94
 -3 -5 9 237.38 8.43
 3 5 -9 228.43 9.07
 -3 -5 9 242.82 9.5
 -3 -5 9 239.52 9.18
 2 5 -9 109.16 5.53
 -2 -5 9 102.91 4.9
 -2 -5 9 106.5 5.48
 -1 -5 9 126.01 5.78
 -1 -5 9 116.04 5.41
 1 5 -9 117.72 5.79
 0 -5 9 41.79 2.97
 0 -5 9 36.04 3.14
 1 -5 9 1.17 1.68
 1 -5 9 -0.59 1.77
 2 -5 9 82.91 4.18
 2 -5 9 82.24 4.83
 3 -5 9 67.09 4.2
 3 -5 9 81.82 4.55
 4 -5 9 379.05 13.59
 4 -5 9 385.43 14.02
 5 -5 9 3.47 1.99
 5 -5 9 4.9 2.14
 6 -5 9 23.88 3.24
 7 -5 9 159.51 8
 7 4 -9 1.86 2.55
 6 4 -9 10.14 2.94
 5 4 -9 182.21 8.43
 5 4 -9 180.96 7.46
 -5 -4 9 185.99 7.64
 -4 -4 9 8.79 2.27
 -4 -4 9 7.62 2.04
 4 4 -9 11.85 2.33
 4 4 -9 6.08 2.09
 -4 -4 9 8.7 2.03
 3 4 -9 74.6 4.35
 -3 -4 9 64.06 4.04
 -3 -4 9 63.92 3.83
 3 4 -9 59.32 3.99
 -3 -4 9 65.45 4.11
 2 4 -9 160.96 6.76
 -2 -4 9 166.69 6.12
 -2 -4 9 163.61 6.87
 -2 -4 9 162.63 6.62
 2 4 -9 162.68 6.8
 -1 -4 9 1.03 1.26
 -1 -4 9 -1.07 1.65
 -1 -4 9 -1.21 1.04
 1 4 -9 -0.24 1.04
 0 -4 9 2.49 1.45
 0 -4 9 2.03 1.16
 1 -4 9 51.43 3.64
 1 -4 9 49.33 3.3
 2 -4 9 233.36 8.38
 2 -4 9 229 9.07
 3 -4 9 -0.64 1.75
 3 -4 9 0.35 1.37
 4 -4 9 16.23 2.07
 4 -4 9 16.42 2.14
 5 -4 9 163 7.44
 5 -4 9 176.47 7.54
 6 -4 9 16.21 3.1
 6 -4 9 16.97 2.71
 7 -4 9 -4.37 1.78
 8 -4 9 -2.1 2.18
 8 3 -9 43.54 5.15
 7 3 -9 33.86 4.17
 -6 -3 9 109.39 5.95
 6 3 -9 117.59 6.59
 -5 -3 9 29.52 2.97
 5 3 -9 40.34 3.9
 -5 -3 9 38.22 3.46
 -4 -3 9 -0.47 1.35
 -4 -3 9 1.1 1.89
 4 3 -9 3.77 1.71
 4 3 -9 3.93 1.7
 -3 -3 9 42.59 3.59
 3 3 -9 41.91 3.14
 -3 -3 9 48.75 3.21
 3 3 -9 37.68 3.23
 -3 -3 9 45.23 3.16
 2 3 -9 294.69 11
 -2 -3 9 311.28 9.95
 -2 -3 9 311.61 10.59
 -2 -3 9 291 10.82
 1 3 -9 21.41 2.21
 -1 -3 9 21.32 2.06
 -1 -3 9 23.17 2.7
 0 3 -9 224.87 8.57
 0 -3 9 242.77 8.3
 0 -3 9 245.8 9.03
 1 -3 9 10.76 1.78
 -1 3 -9 8.34 1.23
 1 -3 9 11.28 1.45
 -2 3 -9 -0.38 0.84
 2 -3 9 0.93 1.53
 2 -3 9 -0.41 0.96
 3 -3 9 402.43 13.94
 3 -3 9 390.8 13.23
 4 -3 9 12.96 2.05
 4 -3 9 15.74 2.03
 5 -3 9 68.71 4.12
 5 -3 9 76.01 4.42
 6 -3 9 0.17 1.54
 6 -3 9 -1.06 1.42
 7 -3 9 9.12 2.19
 8 -3 9 66.11 4.74
 8 2 -9 39.06 4.69
 7 2 -9 20.72 3.62
 -7 -2 9 24.69 3.56
 6 2 -9 3.87 2.34
 -6 -2 9 1.47 2.12
 5 2 -9 14.8 2.69
 -5 -2 9 16.97 2.64
 -5 -2 9 18.95 2.7
 4 2 -9 16.82 2.42
 -4 -2 9 15.62 2.35
 -4 -2 9 16.86 2.02
 -3 -2 9 184.04 6.93
 -3 -2 9 182.85 7.48
 3 2 -9 177.16 7.62
 -2 -2 9 278.07 9.62
 -2 -2 9 272.86 10.14
 2 2 -9 282.76 10.35
 -1 -2 9 32.54 2.34
 -1 -2 9 34.75 2.62
 1 2 -9 34.7 2.67
 0 -2 9 7.09 0.96
 0 2 -9 6.86 1.49
 0 -2 9 5.4 1.73
 -1 2 -9 684.51 22.08
 1 -2 9 670.41 21.91
 1 -2 9 673.14 21.06
 2 -2 9 -0.14 1.07
 -2 2 -9 -0.15 1.07
 2 -2 9 1.24 0.85
 -3 2 -9 133.72 5.42
 3 -2 9 126.96 4.98
 3 -2 9 134.03 5.91
 4 -2 9 82.85 4.53
 -4 2 -9 84.53 4.11
 4 -2 9 80.16 4.12
 5 -2 9 3.3 1.48
 5 -2 9 0.87 1.36
 -5 2 -9 1.52 1.59
 6 -2 9 59.07 3.97
 6 -2 9 50.44 3.42
 7 -2 9 32.52 3.42
 7 -2 9 29.73 2.89
 8 -2 9 157.58 7.38
 8 -2 9 151.9 7.04
 8 1 -9 61.59 5.58
 -7 -1 9 3.37 2.7
 7 1 -9 6.39 2.74
 -6 -1 9 1.23 1.63
 -6 -1 9 4.94 2.17
 6 1 -9 4.02 2.37
 -5 -1 9 113.49 5.88
 -5 -1 9 124.81 5.81
 5 1 -9 110.81 6.08
 -4 -1 9 226.5 8.48
 -4 -1 9 233.48 8.94
 4 1 -9 223.68 9.3
 -3 -1 9 29.03 2.66
 3 1 -9 28.05 2.89
 -2 -1 9 224.33 9.04
 2 1 -9 257.97 9.41
 -1 -1 9 8.6 1.46
 1 1 -9 11.29 1.68
 0 -1 9 6.66 0.84
 0 -1 9 7.54 1.5
 0 1 -9 4.94 1.49
 1 -1 9 19.18 2.21
 -1 1 -9 20.02 2.1
 -2 1 -9 120.91 5.21
 2 -1 9 129 5.32
 -3 1 -9 82.57 4.07
 3 -1 9 85.29 4.25
 3 -1 9 85.05 3.55
 4 -1 9 117.74 5.52
 4 -1 9 115.56 4.79
 -4 1 -9 128.01 5.47
 5 -1 9 6.65 1.54
 -5 1 -9 6.2 1.91
 5 -1 9 4.08 1.77
 6 -1 9 265.49 9.88
 -6 1 -9 261.93 10.25
 6 -1 9 276.3 10.07
 7 -1 9 -2.89 1.81
 -7 1 -9 -0.38 1.66
 7 -1 9 -0.37 1.26
 8 -1 9 1.2 2.8
 -8 1 -9 1.08 2.02
 9 -1 9 86.64 5.95
 8 0 -9 0.63 2.62
 -8 0 9 5.36 2.92
 -7 0 9 137.17 7
 7 0 -9 138.15 7.45
 -7 0 9 134.84 6.79
 -6 0 9 70.23 5.03
 6 0 -9 74.07 5.09
 -6 0 9 83.99 5.04
 -5 0 9 51.88 3.81
 -5 0 9 48.91 3.57
 5 0 -9 58.63 4.14
 -4 0 9 43.83 3.79
 -4 0 9 49.78 3.51
 4 0 -9 38.12 3.51
 3 0 -9 14.2 2.13
 -3 0 9 9.65 1.59
 2 0 -9 130.38 6.08
 -2 0 9 136.92 5.77
 -1 0 9 667.36 21.69
 1 0 -9 666.14 22.18
 0 0 9 9.03 1.36
 0 0 -9 6.83 1.6
 -1 0 -9 36.83 2.59
 1 0 9 30.18 2.5
 -2 0 -9 134.1 5.51
 2 0 9 131.83 5.61
 3 0 9 127.68 4.55
 3 0 9 132.62 5.46
 -3 0 -9 131.24 5.5
 4 0 9 966.95 30.51
 -4 0 -9 969.51 31.49
 4 0 9 965.4 30.12
 -5 0 -9 233.72 8.85
 5 0 9 226 8.54
 5 0 9 215.71 7.99
 5 0 9 216.36 8.41
 6 0 9 13.63 2.28
 -6 0 -9 15.36 2.58
 6 0 9 16.17 2.47
 7 0 9 274.29 10.27
 -7 0 -9 251.81 10.19
 7 0 9 252.55 9.86
 -8 0 -9 5.26 2.43
 8 0 9 5.14 2.52
 9 0 9 32.69 4.52
 -8 1 9 9.14 3.28
 8 -1 -9 7.68 2.69
 7 -1 -9 28.83 3.57
 -7 1 9 29.03 3.3
 -7 1 9 29.28 3.48
 6 -1 -9 110.83 6.12
 -6 1 9 101 5.75
 -6 1 9 106.46 6
 -5 1 9 29.26 3.11
 -5 1 9 31.66 3.25
 5 -1 -9 29.29 3.32
 4 -1 -9 6.92 2.13
 -4 1 9 3.61 1.76
 -4 1 9 5.69 1.82
 3 -1 -9 20.09 2.41
 -3 1 9 21.96 2.62
 2 -1 -9 384.3 14.32
 -2 1 9 422.71 13.97
 1 -1 -9 195.41 7.49
 -1 1 9 174.73 7.08
 0 1 9 256.12 9.23
 0 -1 -9 248.27 9.4
 -1 -1 -9 98.72 4.55
 1 1 9 93.97 4.27
 -2 -1 -9 3.12 1
 2 1 9 -0.41 0.92
 -3 -1 -9 294.59 10.46
 3 1 9 278.92 10.02
 4 1 9 2.44 1.47
 -4 -1 -9 0.84 1.42
 4 1 9 3.92 1.48
 -5 -1 -9 422.74 14.55
 5 1 9 400.74 13.54
 5 1 9 393.74 13.63
 6 1 9 154.98 6.22
 -6 -1 -9 159.42 7.28
 6 1 9 144.21 6.88
 -7 -1 -9 98.17 5.3
 7 1 9 92.65 5.28
 8 1 9 21.51 2.85
 -8 -1 -9 19.83 2.99
 -9 -1 -9 39.65 4.06
 9 1 9 44.37 4.42
 8 -2 -9 12.9 3.01
 -8 2 9 11.13 3.47
 -8 2 9 9.23 3.5
 -7 2 9 3.49 2.44
 7 -2 -9 4.32 2.36
 -7 2 9 -2.84 1.98
 -6 2 9 200.45 8.95
 -6 2 9 209.19 8.57
 6 -2 -9 200.34 9.27
 5 -2 -9 6.71 2.27
 -5 2 9 8.89 2.5
 -5 2 9 10.9 2.29
 -4 2 9 46.35 3.57
 -4 2 9 50.38 3.5
 4 -2 -9 52.23 3.87
 -3 2 9 526.69 17.39
 3 -2 -9 483.53 17.72
 -2 2 9 377.95 11.75
 2 -2 -9 386.44 12.68
 2 -2 -9 380.84 13.72
 -2 2 9 374.66 13.37
 -1 2 9 409.89 14.22
 1 -2 -9 428.87 13.56
 1 -2 -9 405.13 14.66
 -1 2 9 429.26 13.01
 0 -2 -9 58.38 2.48
 0 2 9 58.9 3.07
 0 2 9 58.06 3.33
 0 -2 -9 53.29 3.48
 1 2 9 61.16 3.63
 -1 -2 -9 59.69 3.5
 1 2 9 58.32 3.22
 2 2 9 2.64 1.44
 2 2 9 3.87 1.29
 -2 -2 -9 4.75 1.23
 -3 -2 -9 478.46 16.06
 3 2 9 480.08 15.06
 3 2 9 437.24 15.15
 4 2 9 1.79 1.12
 4 2 9 3.05 1.9
 -4 -2 -9 -0.25 1.32
 5 2 9 153.25 6.16
 5 2 9 155.84 6.83
 -5 -2 -9 161.38 6.95
 -6 -2 -9 3.15 2.2
 6 2 9 6.26 2.03
 7 2 9 15.72 2.45
 -7 -2 -9 11.38 2.55
 8 2 9 256.88 9.97
 -8 -2 -9 236.32 10.28
 9 2 9 37.31 4.09
 -9 -2 -9 29.86 3.89
 7 -3 -9 45.11 4.69
 -7 3 9 47.63 4.97
 7 -3 -9 55.37 4.17
 -7 3 9 46.35 4.38
 -6 3 9 94.61 5.42
 6 -3 -9 99.05 6.02
 -6 3 9 93.49 5.67
 6 -3 -9 87.7 5.08
 5 -3 -9 79.4 5.09
 5 -3 -9 85.26 4.69
 -5 3 9 87.62 5.23
 -5 3 9 75.15 4.78
 4 -3 -9 259.4 9.9
 -4 3 9 246.19 10.42
 4 -3 -9 280.24 10.7
 -3 3 9 247.08 10
 3 -3 -9 265.53 9.56
 3 -3 -9 267.72 10.43
 2 -3 -9 99.42 4.68
 -2 3 9 109.45 5.25
 2 -3 -9 104 5.19
 1 -3 -9 15.81 1.66
 -1 3 9 17.01 1.89
 -1 3 9 15.28 2.27
 1 -3 -9 15.02 2.25
 0 3 9 42.37 3.07
 0 3 9 43.17 2.87
 0 -3 -9 50.38 3.19
 0 -3 -9 45.8 2.36
 -1 -3 -9 453.69 14.53
 -1 -3 -9 467.29 16.02
 1 3 9 473.31 14.67
 1 3 9 457.18 15.35
 2 3 9 14.63 1.7
 -2 -3 -9 18.1 1.99
 2 3 9 15.62 2.06
 -3 -3 -9 140.43 6.06
 3 3 9 145.15 5.8
 3 3 9 132.7 5.82
 4 3 9 8.95 1.48
 -4 -3 -9 7.23 1.66
 4 3 9 5.01 1.7
 -5 -3 -9 117.94 5.6
 5 3 9 97.02 4.26
 5 3 9 103.34 5.19
 -6 -3 -9 141.86 6.99
 6 3 9 145.99 6.53
 -7 -3 -9 56.93 4.57
 7 3 9 57.12 4.58
 -8 -3 -9 -0.86 1.69
 8 3 9 3.62 2.54
 9 3 9 24.67 3.48
 -9 -3 -9 29.92 3.94
 7 -4 -9 41.21 4.3
 -7 4 9 41.87 4.7
 7 -4 -9 42.52 3.93
 -7 4 9 44.15 4.53
 6 -4 -9 9.25 2.46
 -6 4 9 2.52 2.61
 -6 4 9 4.03 2.4
 6 -4 -9 6.64 2.05
 -5 4 9 96.48 5.65
 5 -4 -9 98.02 5.23
 -5 4 9 97.41 5.39
 5 -4 -9 97.91 5.66
 4 -4 -9 65.94 4.62
 -4 4 9 60.91 4.34
 4 -4 -9 55.62 3.75
 3 -4 -9 7.33 1.95
 3 -4 -9 7.88 2.01
 -3 4 9 6.8 2.28
 -2 4 9 12.6 2.34
 2 -4 -9 17.7 2.07
 2 -4 -9 15.46 2.19
 1 -4 -9 1.19 1.65
 1 -4 -9 1.84 1.41
 -1 4 9 1.56 1.17
 -1 4 9 2.71 1.29
 0 -4 -9 342.49 12.58
 0 4 9 356.62 11.4
 0 -4 -9 344.23 11.65
 0 4 9 352.53 12.3
 -1 -4 -9 106.07 4.6
 -1 -4 -9 116.29 5.3
 1 4 9 113.49 5.24
 1 4 9 115.16 4.94
 -2 -4 -9 13.3 1.91
 2 4 9 14.43 1.8
 -2 -4 -9 15.49 1.66
 2 4 9 12.12 1.93
 -3 -4 -9 18.46 2.05
 3 4 9 13.43 2.06
 3 4 9 11.05 1.42
 4 4 9 144.41 6.14
 4 4 9 129.4 5.22
 -4 -4 -9 126.55 6.07
 -5 -4 -9 16.48 2.45
 5 4 9 18.86 2.78
 -6 -4 -9 16.72 2.73
 6 4 9 11.62 2.52
 -7 -4 -9 159.61 7.89
 7 4 9 162.27 7.39
 -8 -4 -9 7.88 2.11
 8 4 9 8.06 2.52
 -9 -4 -9 56.83 5.01
 9 4 9 52.47 4.25
 -7 5 9 68.09 5.4
 7 -5 -9 70.28 5.29
 -7 5 9 63.17 5.21
 7 -5 -9 60.84 5.38
 -6 5 9 9.41 2.89
 6 -5 -9 10.7 2.99
 6 -5 -9 11.93 3.08
 -6 5 9 13.13 3.3
 -5 5 9 15.62 2.86
 -5 5 9 18.08 3.36
 5 -5 -9 19.64 3.22
 5 -5 -9 18.44 3.14
 4 -5 -9 44.01 3.66
 4 -5 -9 40.57 3.76
 -4 5 9 47.18 3.95
 -3 5 9 28.13 3.16
 3 -5 -9 30.12 2.88
 3 -5 -9 34.01 2.9
 -2 5 9 675 22.58
 2 -5 -9 663.18 22.01
 2 -5 -9 668.6 22.92
 -1 5 9 17.67 2.03
 1 -5 -9 20.13 2.13
 -1 5 9 18.88 2.63
 1 -5 -9 16.51 2.39
 0 5 9 24.6 2.88
 0 -5 -9 26.03 2.97
 0 5 9 25.99 2.32
 0 -5 -9 27.55 2.77
 -1 -5 -9 621.83 21.32
 -1 -5 -9 638.79 20.25
 1 5 9 628.85 19.57
 1 5 9 638.2 20.71
 -2 -5 -9 2.74 1.5
 2 5 9 1.19 1.22
 -2 -5 -9 2.65 1.2
 2 5 9 3.62 1.58
 -3 -5 -9 556 19.03
 3 5 9 561.51 18.01
 3 5 9 539.69 17.68
 4 5 9 12.5 2.2
 -4 -5 -9 12.21 2.25
 5 5 9 10 2.25
 -5 -5 -9 10.04 2.17
 6 5 9 3.65 1.94
 -6 -5 -9 2.23 2.07
 7 5 9 4.82 2.03
 -7 -5 -9 9.33 2.79
 -8 -5 -9 3.8 1.88
 8 5 9 -0.41 1.72
 -9 -5 -9 111.06 6.84
 9 5 9 113.38 6.72
 -6 6 9 14.64 3.06
 6 -6 -9 18.43 3.28
 6 -6 -9 13.98 3.25
 -6 6 9 15.66 3.24
 -5 6 9 1.79 2.36
 5 -6 -9 0.77 1.98
 5 -6 -9 3.96 2.19
 -5 6 9 3.31 2.53
 4 -6 -9 405.24 15.3
 4 -6 -9 390.6 14.85
 -4 6 9 434.3 15.86
 -3 6 9 20.92 3
 3 -6 -9 17.31 2.62
 3 -6 -9 15.02 2.63
 -2 6 9 7.15 1.94
 2 -6 -9 11.11 2.45
 2 -6 -9 6.8 2.09
 1 -6 -9 215.43 8.86
 1 -6 -9 222.27 8.42
 -1 6 9 218.62 8.9
 0 6 9 12.25 2.09
 0 -6 -9 13.28 2.21
 0 -6 -9 12.5 2.14
 0 6 9 13.92 2.22
 -1 -6 -9 65.23 3.77
 -1 -6 -9 74.83 4.07
 1 6 9 75.26 4.31
 1 6 9 68.95 4.08
 2 6 9 0.16 1.64
 -2 -6 -9 0.17 1.57
 -2 -6 -9 0.55 1.28
 2 6 9 -1.4 1.31
 3 6 9 100.81 4.86
 -3 -6 -9 89.36 5.01
 3 6 9 102.72 4.85
 -4 -6 -9 81.75 4.97
 4 6 9 86.88 4.62
 5 6 9 -3.56 1.29
 -5 -6 -9 0.51 1.75
 6 6 9 45.5 3.8
 -6 -6 -9 42.1 4.03
 -7 -6 -9 90.49 5.8
 7 6 9 80.69 5.32
 -8 -6 -9 6.2 2.17
 8 6 9 5.16 3.05
 -9 -6 -9 10.06 3.12
 9 6 9 9.61 3.75
 5 -7 -9 2.19 2.46
 5 -7 -9 5.64 1.97
 -5 7 9 4.55 2.2
 -4 7 9 65.42 5.14
 -4 7 9 54.86 4.03
 4 -7 -9 70.08 4.9
 4 -7 -9 71.99 5.37
 -3 7 9 172.48 8.42
 3 -7 -9 174.35 7.99
 3 -7 -9 162.51 8.07
 2 -7 -9 74.04 4.64
 -2 7 9 69.39 5.24
 2 -7 -9 76.5 4.69
 -1 7 9 14.57 2.61
 1 -7 -9 12.68 2.33
 1 -7 -9 14.49 2.66
 0 7 9 20.15 2.2
 0 -7 -9 23.52 2.64
 0 7 9 24.65 2.89
 0 -7 -9 23.79 2.57
 1 7 9 39.88 3.18
 -1 -7 -9 36.57 3.61
 1 7 9 38.88 3.48
 -1 -7 -9 40.8 3.09
 -2 -7 -9 28.46 3.04
 2 7 9 24.05 2.96
 -2 -7 -9 26.22 2.96
 2 7 9 25.89 2.58
 -3 -7 -9 63.8 4.16
 3 7 9 52.89 4.53
 4 7 9 43.44 4.29
 -4 -7 -9 41.41 4.01
 -5 -7 -9 18.07 2.69
 5 7 9 20.66 3.25
 6 7 9 44.12 4.63
 -6 -7 -9 36.79 4.09
 7 7 9 88.17 6.09
 -7 -7 -9 83.18 5.82
 8 7 9 4.64 3.22
 -8 -7 -9 8.08 2.37
 -5 8 9 117 7.01
 5 -8 -9 125.05 7.53
 -4 8 9 6.21 2.25
 4 -8 -9 3.19 2.74
 -3 8 9 99.86 6.01
 3 -8 -9 90.12 5.64
 3 -8 -9 105.38 5.99
 2 -8 -9 2.71 2.02
 -2 8 9 0.35 2
 2 -8 -9 -2.16 1.55
 1 -8 -9 145.83 7.01
 1 -8 -9 152.77 7.46
 -1 8 9 152.03 7.45
 0 -8 -9 130.29 6.06
 0 -8 -9 131.45 6.28
 0 8 9 137.83 6.81
 1 8 9 107.82 5.35
 -1 -8 -9 111.78 5.8
 1 8 9 109.07 5.81
 -1 -8 -9 107.31 5.93
 -2 -8 -9 261.71 10.12
 2 8 9 263.04 9.93
 -2 -8 -9 270.04 10.44
 -3 -8 -9 -1.14 1.71
 3 8 9 -1.64 1.84
 -4 -8 -9 0.48 2.09
 4 8 9 0.48 2.16
 5 8 9 69.61 5.04
 -5 -8 -9 77.4 4.74
 6 8 9 2.35 2.58
 -6 -8 -9 -2.23 2.52
 7 8 9 8.81 2.97
 -7 -8 -9 13.59 3.29
 8 8 9 7.44 2.99
 -8 -8 -9 9.58 2.62
 -4 9 9 63.89 5.76
 4 -9 -9 75.5 5.59
 -3 9 9 26.72 3.46
 3 -9 -9 29.93 3.72
 2 -9 -9 31.88 4.29
 -2 9 9 29.13 3.29
 1 -9 -9 77.24 5.28
 -1 9 9 69.6 4.65
 0 9 9 34.79 3.35
 0 -9 -9 38.24 3.42
 0 -9 -9 45.55 3.75
 1 9 9 12.92 2.16
 1 9 9 12.06 3.02
 -1 -9 -9 13.73 3.2
 -1 -9 -9 12.42 2.38
 -2 -9 -9 6.11 2.1
 2 9 9 11.9 2.69
 3 9 9 187.76 8.05
 -3 -9 -9 185.01 8.48
 -4 -9 -9 22.59 3.2
 4 9 9 23.85 3.06
 5 9 9 77.86 5.12
 -5 -9 -9 77.09 5.17
 -6 -9 -9 0.07 2.98
 6 9 9 -4.96 1.92
 7 9 9 44.1 4.33
 -7 -9 -9 44.28 4.52
 2 -10 -9 71.78 6.11
 -2 10 9 67.01 5.85
 1 -10 -9 -1.95 2.34
 -1 10 9 0.74 2.7
 0 10 9 -0.69 2.54
 0 -10 -9 -0.51 2.2
 -1 -10 -9 46.33 5.07
 2 10 9 5.51 3.07
 3 10 9 155.06 8.06
 -3 -10 -9 150.69 7.75
 -4 -10 -9 3.67 2.26
 4 10 9 1.61 2.96
 -5 -10 -9 3.44 2.96
 5 10 9 1.92 2.89
 -6 -10 -9 42.6 5.15
 6 10 9 47.59 5.02
 2 11 9 0.57 2.87
 3 11 9 12.95 3.8
 4 11 9 143.86 8.42
 2 9 -10 85.01 6.5
 -2 -9 10 76 5.57
 1 9 -10 7.39 3.31
 -1 -9 10 6.81 3.39
 -1 -9 10 4.75 2.17
 0 -9 10 19.08 3.48
 0 -9 10 19.69 3.24
 1 -9 10 8.42 3.32
 2 -9 10 46.44 5.23
 4 8 -10 17.98 3.61
 -4 -8 10 24.08 4.3
 3 8 -10 15.15 3.62
 -3 -8 10 12.36 2.61
 -2 -8 10 53.71 4.5
 2 8 -10 48.37 4.97
 -1 -8 10 2.88 1.92
 1 8 -10 3.59 2.73
 -1 -8 10 3.12 2.69
 0 -8 10 47.38 4.14
 0 -8 10 40.86 4.03
 1 -8 10 30.61 3.93
 2 -8 10 32.43 3.9
 3 -8 10 109.66 6.35
 4 -8 10 5.02 2.29
 -5 -7 10 51.76 4.52
 5 7 -10 54.02 5.2
 -4 -7 10 24.67 3.86
 4 7 -10 23.8 3.59
 -3 -7 10 13.45 2.75
 3 7 -10 13.63 3.26
 -2 -7 10 13.73 2.47
 2 7 -10 10.33 3.12
 -2 -7 10 16.67 3.16
 -1 -7 10 26.04 3.19
 1 7 -10 24.83 3.38
 -1 -7 10 25.29 2.97
 0 -7 10 217.03 9.17
 0 -7 10 223.44 9
 1 -7 10 124.61 6.19
 1 -7 10 126.57 6.75
 2 -7 10 32.91 3.73
 3 -7 10 1.39 1.96
 4 -7 10 60.87 4.44
 5 -7 10 1.57 2.01
 -5 -6 10 51.19 4.42
 5 6 -10 62.11 5.18
 -4 -6 10 2.72 2.13
 4 6 -10 3.5 2.61
 -3 -6 10 68.47 5.09
 -3 -6 10 52.24 3.85
 3 6 -10 65.9 5.01
 2 6 -10 97.56 5.58
 -2 -6 10 89.16 4.73
 -2 -6 10 87.1 5.36
 1 6 -10 162.66 7.31
 -1 -6 10 164.91 7.07
 -1 -6 10 162.95 7.41
 0 -6 10 7.87 2.12
 0 -6 10 5.62 1.83
 1 -6 10 24.25 2.68
 1 -6 10 22.63 2.99
 2 -6 10 76.02 5.11
 3 -6 10 1.82 1.98
 4 -6 10 87.69 5.13
 5 -6 10 2.89 1.82
 6 -6 10 47.13 4.2
 6 5 -10 20.1 3.34
 -5 -5 10 68.92 5.22
 5 5 -10 77.46 5.19
 -4 -5 10 230.57 9.19
 4 5 -10 232.98 9.23
 -4 -5 10 227.33 8.69
 -4 -5 10 228.21 9.62
 -3 -5 10 120.77 6.13
 3 5 -10 117.46 6.05
 -3 -5 10 117.64 5.57
 -3 -5 10 116.47 5.38
 -2 -5 10 9.9 1.92
 -2 -5 10 7.95 2.09
 2 5 -10 4.91 2.08
 -1 -5 10 212.94 8.78
 -1 -5 10 206.61 8.07
 0 -5 10 16.95 2.35
 0 -5 10 15.19 2.09
 1 -5 10 -1.65 1.54
 1 -5 10 3.88 1.51
 2 -5 10 100.06 5.63
 3 -5 10 1.39 1.88
 4 -5 10 5.61 1.88
 5 -5 10 44.02 3.58
 6 -5 10 12.15 2.52
 7 -5 10 132.7 7.06
 7 4 -10 40.02 4.54
 -6 -4 10 51.72 4.56
 6 4 -10 49.78 4.55
 5 4 -10 0.17 1.81
 -5 -4 10 1.72 2.23
 4 4 -10 5.64 2.19
 4 4 -10 9.89 2.27
 -4 -4 10 5.75 2.35
 -4 -4 10 2.78 2.11
 -4 -4 10 3.23 1.97
 3 4 -10 21.27 2.6
 -3 -4 10 27.65 2.81
 3 4 -10 22.07 2.57
 -3 -4 10 20 2.32
 -3 -4 10 25.39 2.98
 -2 -4 10 4.12 1.52
 2 4 -10 2.07 1.68
 -2 -4 10 3.68 1.7
 -2 -4 10 4.62 1.93
 -1 -4 10 5.39 2.02
 -1 -4 10 6.98 1.41
 0 -4 10 117.36 5.64
 0 -4 10 115.14 5.06
 1 -4 10 80.47 3.96
 1 -4 10 90.2 4.66
 2 -4 10 8.31 2.21
 3 -4 10 723.38 24.03
 4 -4 10 -0.26 1.7
 5 -4 10 208.65 8.75
 6 -4 10 92.12 5.17
 7 -4 10 -1.39 1.65
 7 3 -10 4.22 2.76
 6 3 -10 8.11 2.6
 -6 -3 10 6.87 2.73
 -5 -3 10 30.99 3.17
 -5 -3 10 31.54 2.92
 5 3 -10 30.53 3.47
 -4 -3 10 0.78 1.54
 4 3 -10 1.8 1.86
 -4 -3 10 0.55 1.94
 3 3 -10 288.75 11.2
 -3 -3 10 305.18 10.74
 -3 -3 10 293.81 10.12
 -3 -3 10 286.53 11.09
 2 3 -10 97.88 5.13
 -2 -3 10 89.43 4.34
 -2 -3 10 100.12 4.76
 -2 -3 10 93.91 4.42
 -1 -3 10 118.52 5.11
 -1 -3 10 118.86 5.6
 1 3 -10 122.16 5.33
 0 -3 10 93.16 3.97
 0 -3 10 89.07 4.97
 0 3 -10 85.43 4.21
 1 -3 10 160.25 5.66
 1 -3 10 140.64 6.3
 -1 3 -10 150.58 5.92
 2 -3 10 178.95 7.36
 3 -3 10 91.64 5.17
 4 -3 10 46.57 4
 5 -3 10 19.71 2.52
 6 -3 10 38.46 3.39
 7 -3 10 -1.26 1.6
 8 -3 10 129.7 6.7
 8 -3 10 122.9 6.44
 -7 -2 10 29.51 3.93
 7 2 -10 25.79 3.73
 -6 -2 10 2.33 2.21
 6 2 -10 3.27 2.28
 -5 -2 10 264.42 10.33
 5 2 -10 255.26 10.71
 -5 -2 10 253.76 9.77
 -4 -2 10 12.7 2.24
 4 2 -10 14.19 2.52
 -4 -2 10 14.22 2
 -3 -2 10 7.34 2.04
 3 2 -10 8.4 1.98
 -3 -2 10 10.82 2.1
 -2 -2 10 179.19 7.42
 2 2 -10 178.02 7.6
 -1 -2 10 134.54 5.74
 1 2 -10 116.32 5.49
 -1 -2 10 136.74 4.95
 0 -2 10 169.14 6.11
 0 2 -10 166.17 6.85
 0 -2 10 182.57 7.24
 1 -2 10 93.59 4.91
 -1 2 -10 92.36 4.33
 2 -2 10 -0.46 1.05
 -2 2 -10 1.66 1.19
 -3 2 -10 15.23 1.83
 3 -2 10 14.58 2.1
 -4 2 -10 188.84 7.57
 4 -2 10 195.96 7.99
 5 -2 10 90.99 5.18
 6 -2 10 133.57 6.45
 7 -2 10 5.91 2.27
 7 -2 10 9.57 2.16
 8 -2 10 5.01 2.72
 8 -2 10 -0.41 1.91
 -7 -1 10 129.51 6.78
 7 1 -10 117.05 6.99
 -6 -1 10 6.88 2.01
 -6 -1 10 7.37 2.56
 6 1 -10 6.27 2.26
 -5 -1 10 1.9 2.13
 -5 -1 10 2.48 2.01
 5 1 -10 0.42 1.76
 -4 -1 10 116.38 5.55
 4 1 -10 111.79 5.95
 -4 -1 10 102.73 5.38
 3 1 -10 84.79 4.58
 -3 -1 10 71.86 4.18
 2 1 -10 332.06 12.38
 -2 -1 10 338.29 12.15
 1 1 -10 61.48 3.57
 -1 -1 10 61.21 3.64
 0 -1 10 4.39 1.34
 0 1 -10 5.17 1.52
 -1 1 -10 59.11 3.37
 1 -1 10 56.74 3.67
 -2 1 -10 90.27 4.25
 2 -1 10 87.98 4.6
 3 -1 10 348.21 12.1
 -3 1 -10 344.95 12.2
 -4 1 -10 112.22 5.52
 4 -1 10 113.29 5.29
 5 -1 10 1.05 1.73
 -5 1 -10 0.04 1.39
 6 -1 10 73.28 4.86
 -6 1 -10 78.3 4.77
 7 -1 10 57.02 4.24
 -7 1 -10 57.69 3.84
 7 -1 10 62.49 4.71
 8 -1 10 12.17 3.48
 9 -1 10 67.78 5.89
 7 0 -10 0.09 2.02
 -7 0 10 -0.59 2.37
 -7 0 10 -1.26 2.19
 6 0 -10 209.32 9.66
 -6 0 10 226.53 9.08
 -6 0 10 210.38 9.31
 -5 0 10 92.75 5.08
 -5 0 10 83.11 4.84
 5 0 -10 81.4 5.34
 -4 0 10 164.31 7
 -4 0 10 173.15 7.62
 4 0 -10 177.37 7.91
 -3 0 10 58.01 3.5
 3 0 -10 55.98 3.83
 2 0 -10 80.8 4.63
 -2 0 10 87.1 4.42
 1 0 -10 1124.74 36.31
 -1 0 10 1114.86 35.45
 0 0 10 52.79 3.17
 0 0 -10 47.09 3.2
 -1 0 -10 646 21.45
 1 0 10 643.03 20.99
 -2 0 -10 215.83 8.25
 2 0 10 221.81 8.32
 3 0 10 0.41 1.5
 -3 0 -10 -0.48 0.94
 -4 0 -10 371.02 13.14
 4 0 10 362.72 12.62
 -5 0 -10 549.56 18.59
 5 0 10 524.57 17.82
 6 0 10 50.62 3.84
 -6 0 -10 43.91 4.21
 6 0 10 59.42 3.92
 -7 0 -10 89.02 4.98
 7 0 10 87.19 5.45
 7 0 10 85.14 5.14
 8 0 10 1.86 2.74
 -8 0 -10 4.89 2.32
 9 0 10 7.13 2.77
 -7 1 10 34.88 3.93
 7 -1 -10 38.53 4.27
 -7 1 10 37.65 3.96
 -6 1 10 23.85 3.34
 6 -1 -10 24.99 3.53
 -6 1 10 35.61 4.12
 5 -1 -10 -2.16 1.84
 -5 1 10 1.81 1.92
 -5 1 10 0.7 1.59
 -4 1 10 132.99 6.02
 4 -1 -10 136.99 6.69
 -4 1 10 131.02 6.35
 -3 1 10 153.38 6.97
 3 -1 -10 158.86 7.23
 2 -1 -10 80.74 4.62
 -2 1 10 89.98 4.36
 1 -1 -10 1837.31 57.4
 -1 1 10 1765.44 55.82
 0 -1 -10 46.59 3.3
 0 1 10 47.35 3.58
 -1 -1 -10 44.32 3.1
 1 1 10 44.41 2.98
 -2 -1 -10 354.91 12.28
 2 1 10 333.49 11.81
 3 1 10 4.99 1.49
 -3 -1 -10 7.42 1.55
 -4 -1 -10 154.9 6.62
 4 1 10 158.6 6.55
 4 1 10 151.51 6.41
 5 1 10 32.15 3.03
 5 1 10 28.86 3.01
 -5 -1 -10 31.28 3.1
 6 1 10 10.74 1.59
 6 1 10 8.3 2.68
 -6 -1 -10 13.76 2.59
 7 1 10 18.47 3.15
 -7 -1 -10 14.71 2.75
 -8 -1 -10 42.03 3.59
 8 1 10 33.18 3.58
 9 1 10 61.71 4.97
 -9 -1 -10 64.14 5.29
 7 -2 -10 46.21 4.75
 -7 2 10 48.02 4.35
 -7 2 10 40.83 4.34
 -6 2 10 10.61 2.77
 6 -2 -10 13.49 3.05
 -6 2 10 16.3 2.9
 -5 2 10 37.51 4.05
 5 -2 -10 39.94 3.85
 -5 2 10 41.98 3.82
 4 -2 -10 14.16 2.41
 -4 2 10 15.03 2.25
 -3 2 10 475.46 16.87
 3 -2 -10 498.09 17.52
 2 -2 -10 5.91 1.71
 -2 2 10 4.29 1.9
 -1 2 10 7.94 1.34
 1 -2 -10 4.2 1.78
 -1 2 10 1.51 1.22
 0 2 10 757.61 25
 0 2 10 779.06 23.46
 0 -2 -10 796.16 25.89
 1 2 10 41.61 3.27
 -1 -2 -10 42.98 3.23
 1 2 10 49.87 2.95
 2 2 10 57.56 3.52
 2 2 10 68.02 3.73
 -2 -2 -10 59.52 3.37
 3 2 10 10.34 1.91
 -3 -2 -10 8.09 1.68
 3 2 10 7.81 1.28
 4 2 10 83.75 3.97
 -4 -2 -10 80.98 4.49
 4 2 10 90.22 4.9
 5 2 10 21.04 2.93
 -5 -2 -10 25.34 2.79
 5 2 10 22.63 2.49
 -6 -2 -10 191.71 8.39
 6 2 10 191.84 8.04
 7 2 10 199.52 8.45
 -7 -2 -10 208.56 9.22
 8 2 10 53.46 4.33
 -8 -2 -10 56.04 4.05
 -9 -2 -10 1.56 2.74
 9 2 10 3.53 3.25
 -7 3 10 6.27 2.92
 7 -3 -10 8.75 2.91
 -7 3 10 6.94 2.95
 7 -3 -10 10.77 2.49
 -6 3 10 38.09 3.92
 -6 3 10 30.26 3.55
 6 -3 -10 28.32 3.61
 6 -3 -10 31.69 3.34
 5 -3 -10 298.34 10.95
 -5 3 10 268.26 11.3
 5 -3 -10 292.09 11.67
 -5 3 10 264.73 10.44
 4 -3 -10 336.11 12.2
 -4 3 10 328.84 12.84
 4 -3 -10 342.2 13.21
 3 -3 -10 105.7 4.86
 3 -3 -10 109.73 5.75
 -3 3 10 103.08 5.37
 2 -3 -10 73.39 3.81
 -2 3 10 66.33 4.27
 2 -3 -10 63.81 4.02
 -1 3 10 -0.14 1.59
 -1 3 10 0.26 1.15
 1 -3 -10 0.32 1.66
 0 3 10 235.8 8.34
 0 3 10 246.83 9.11
 0 -3 -10 240.33 9.37
 1 3 10 51.85 3.15
 -1 -3 -10 51.86 3.47
 1 3 10 50.34 3.39
 -2 -3 -10 9.84 1.62
 2 3 10 11.42 2.06
 2 3 10 15.06 1.79
 3 3 10 29.71 3.09
 -3 -3 -10 22.67 2.55
 3 3 10 25.84 2.88
 4 3 10 92.62 4.43
 4 3 10 95.98 4.92
 -4 -3 -10 88.46 4.85
 5 3 10 307.07 10.42
 5 3 10 300.13 10.96
 -5 -3 -10 301.14 11.67
 -6 -3 -10 18.77 2.73
 6 3 10 20.73 2.69
 -7 -3 -10 80.99 5.52
 7 3 10 70.71 4.87
 -8 -3 -10 127.85 6.72
 8 3 10 131.96 7.09
 9 3 10 9.38 3.13
 -9 -3 -10 8.41 2.9
 -7 4 10 31.65 4.39
 7 -4 -10 33.82 3.57
 -7 4 10 25.14 3.93
 7 -4 -10 26.48 3.6
 6 -4 -10 15.22 2.99
 6 -4 -10 10.08 2.31
 -6 4 10 17.7 3.08
 -6 4 10 17.86 3.29
 -5 4 10 0.44 1.67
 5 -4 -10 -1.19 2.15
 -5 4 10 -2.42 2.03
 5 -4 -10 -2.47 1.47
 4 -4 -10 61.96 4.48
 -4 4 10 56.24 4.42
 4 -4 -10 47.74 3.84
 -3 4 10 32.43 3.66
 3 -4 -10 32.27 3.15
 3 -4 -10 34.82 3.2
 2 -4 -10 265.12 9.69
 -2 4 10 274.44 10.49
 2 -4 -10 270.31 10.68
 -1 4 10 43.76 3.01
 1 -4 -10 43.06 3.7
 -1 4 10 39.65 3.24
 0 4 10 91.95 4.88
 0 4 10 87.53 4.25
 0 -4 -10 86.81 4.66
 1 4 10 451.37 15.08
 -1 -4 -10 442.07 15.58
 1 4 10 427.4 14.14
 2 4 10 72.67 3.77
 -2 -4 -10 65.82 3.89
 2 4 10 71.94 3.91
 -3 -4 -10 207.83 8.66
 3 4 10 224.5 8.25
 3 4 10 219.31 7.99
 4 4 10 110.06 4.75
 -4 -4 -10 110.02 5.59
 4 4 10 111.48 5.41
 -5 -4 -10 193.82 8.5
 5 4 10 195.31 8.09
 6 4 10 110.7 6
 -6 -4 -10 108.44 5.85
 7 4 10 31.23 3.65
 -7 -4 -10 35.99 4.05
 -8 -4 -10 19.25 2.97
 8 4 10 16.53 3.12
 -9 -4 -10 28.6 3.86
 9 4 10 40.1 4.14
 6 -5 -10 4.4 2.81
 6 -5 -10 6.52 2.91
 -6 5 10 2.11 2.46
 -6 5 10 5.76 3.15
 5 -5 -10 30.6 3.63
 5 -5 -10 21.62 3.31
 -5 5 10 30.1 3.47
 -5 5 10 21.72 3.44
 4 -5 -10 25.58 3.02
 -4 5 10 23.81 3.16
 4 -5 -10 28.14 3.05
 3 -5 -10 57.9 4.08
 3 -5 -10 61.31 3.83
 -3 5 10 68.03 4.63
 2 -5 -10 25.85 2.84
 2 -5 -10 22.27 3.1
 -2 5 10 23.9 3.14
 1 -5 -10 189.63 8.26
 -1 5 10 198.36 8.3
 0 5 10 26.96 2.47
 0 -5 -10 25.37 2.89
 0 5 10 20.17 2.37
 1 5 10 117.88 5.34
 1 5 10 112.6 5.14
 -1 -5 -10 114.74 5.46
 2 5 10 51.54 3.59
 -2 -5 -10 53.57 3.57
 2 5 10 47.77 3.36
 3 5 10 5.47 1.8
 -3 -5 -10 5.87 1.63
 3 5 10 3.19 1.87
 4 5 10 204.07 8.22
 -4 -5 -10 205.08 8.62
 -5 -5 -10 42.28 3.86
 5 5 10 41.31 3.76
 -6 -5 -10 41.16 3.67
 6 5 10 38.38 3.84
 7 5 10 3.8 2.07
 -7 -5 -10 2.34 2.67
 8 5 10 3.77 2.08
 -8 -5 -10 0.19 2.11
 -9 -5 -10 151.36 8.2
 9 5 10 166.92 7.92
 6 -6 -10 28.33 3.73
 -6 6 10 25.03 3.77
 -6 6 10 21.02 3.76
 6 -6 -10 26.87 3.72
 -5 6 10 122.5 7.44
 -5 6 10 120.06 6.43
 5 -6 -10 118.49 6.63
 5 -6 -10 130.49 6.58
 -4 6 10 1.19 2.53
 4 -6 -10 1.58 1.77
 4 -6 -10 2.51 1.85
 3 -6 -10 243.71 10.32
 3 -6 -10 239.49 9.89
 -3 6 10 244.58 10.24
 -2 6 10 42.24 3.65
 2 -6 -10 36.08 3.63
 2 -6 -10 44.31 3.99
 1 -6 -10 0.9 1.38
 -1 6 10 0.3 1.69
 0 -6 -10 10.72 2.2
 0 6 10 12.99 2.42
 0 6 10 10.68 2.15
 1 6 10 42.52 3.65
 1 6 10 43.68 3.12
 -1 -6 -10 37.77 2.9
 -2 -6 -10 436.48 15.61
 2 6 10 421.33 14.23
 2 6 10 433.35 14.92
 3 6 10 9.46 1.97
 3 6 10 12.51 2.06
 -3 -6 -10 11.45 1.99
 4 6 10 386.52 13.41
 -4 -6 -10 384 14.31
 5 6 10 2.75 1.71
 -5 -6 -10 3.1 2.09
 6 6 10 6.07 2.09
 -6 -6 -10 6.97 2.23
 -7 -6 -10 105.37 6.63
 7 6 10 105.13 5.83
 -8 -6 -10 64.45 5.03
 8 6 10 61.88 5.25
 -5 7 10 41.26 4.24
 5 -7 -10 35.84 3.86
 5 -7 -10 40.07 4.4
 -5 7 10 41.57 4.48
 4 -7 -10 84.83 5.82
 4 -7 -10 81.45 5.95
 -4 7 10 94.76 6.39
 3 -7 -10 60.6 4.73
 -3 7 10 62.01 5.39
 3 -7 -10 53.99 4.89
 2 -7 -10 1.05 1.62
 -2 7 10 -2.83 1.91
 1 -7 -10 15.74 2.48
 -1 7 10 16.18 2.57
 0 7 10 30.02 3.07
 0 -7 -10 31.03 3.02
 1 7 10 39.91 3.34
 1 7 10 46 3.95
 -1 -7 -10 42.72 3.18
 2 7 10 372.26 12.93
 2 7 10 361.17 13.03
 -2 -7 -10 365.02 13.73
 -3 -7 -10 20.99 2.8
 3 7 10 26.48 3.13
 4 7 10 19.8 2.94
 -4 -7 -10 14.43 2.74
 -5 -7 -10 111.79 6.2
 5 7 10 117.81 6.35
 6 7 10 59.57 4.91
 -6 -7 -10 68.45 4.86
 -7 -7 -10 62.5 5.37
 7 7 10 54.03 5.17
 8 7 10 10.27 3.8
 -8 -7 -10 9.71 2.87
 4 -8 -10 4.39 2.77
 -4 8 10 0.55 2.09
 -3 8 10 -0.29 2.24
 3 -8 -10 3.06 2.07
 2 -8 -10 0.01 1.74
 -2 8 10 -1.71 2.31
 1 -8 -10 176.55 8.26
 -1 8 10 192.7 8.87
 0 8 10 68.96 5.06
 0 -8 -10 64.13 3.99
 1 8 10 0.06 1.6
 1 8 10 1.73 2.24
 -1 -8 -10 -1.25 1.6
 -2 -8 -10 44.28 3.55
 2 8 10 43.67 3.87
 3 8 10 204.68 8.78
 -3 -8 -10 214.23 9.09
 -4 -8 -10 27.11 3.6
 4 8 10 28 3.58
 -5 -8 -10 64.57 4.79
 5 8 10 76.52 5.51
 6 8 10 52.92 5.04
 -6 -8 -10 47.32 4.62
 7 8 10 23.66 3.87
 -7 -8 -10 25.7 4.14
 -3 9 10 218.6 10.07
 -2 9 10 52.51 4.48
 1 -9 -10 2.6 1.59
 -1 9 10 -0.91 1.95
 0 -9 -10 111.38 5.65
 0 9 10 96.06 5.81
 1 9 10 5.73 2.65
 -1 -9 -10 9.18 2.5
 1 9 10 8.99 2.29
 -2 -9 -10 27.45 3.25
 2 9 10 25.78 3.04
 -3 -9 -10 12.19 2.57
 3 9 10 14.26 2.5
 4 9 10 -2.08 1.92
 -4 -9 -10 -0.94 2.43
 5 9 10 1.93 2.35
 -5 -9 -10 2.84 2.07
 -6 -9 -10 15.64 3.68
 6 9 10 12.1 2.94
 -2 10 10 162.07 8.46
 -1 10 10 13.12 2.89
 0 10 10 9.45 2.49
 2 10 10 1.35 3.04
 -3 -10 -10 14.95 3.37
 3 10 10 11.14 3.29
 4 10 10 93.09 6.06
 -4 -10 -10 93.01 5.91
 -5 -10 -10 7.77 2.83
 5 10 10 6.31 2.77
 3 11 10 10.35 3.88
 3 8 -11 1.71 3.02
 2 8 -11 31.63 4.02
 -1 -8 11 2.3 2.61
 0 -8 11 47.3 3.99
 1 -8 11 109.53 6.54
 2 -8 11 -3.32 2.7
 3 -8 11 12.48 3.47
 4 7 -11 2.18 3.03
 3 7 -11 7.12 3.05
 -2 -7 11 59.56 5.05
 2 7 -11 67.66 4.99
 -1 -7 11 30.96 3.81
 0 -7 11 -2.03 1.46
 1 -7 11 111.04 6.17
 2 -7 11 33.54 3.99
 3 -7 11 8.94 3.03
 4 -7 11 2.76 2.52
 5 -7 11 20.25 3.21
 -5 -6 11 20.7 3.68
 -4 -6 11 117.02 6.16
 4 6 -11 117.09 6.62
 -3 -6 11 5.65 1.83
 3 6 -11 7.41 2.66
 -2 -6 11 2.32 1.99
 -1 -6 11 192.58 8.68
 0 -6 11 3.06 1.81
 1 -6 11 72.47 4.7
 2 -6 11 -2.4 1.98
 3 -6 11 5.44 2.66
 4 -6 11 10.69 2.84
 5 -6 11 35.1 3.85
 6 -6 11 60.26 4.8
 -5 -5 11 1.64 2.56
 -4 -5 11 9.14 2.35
 4 5 -11 -0.08 2.04
 -4 -5 11 3.14 2.58
 -3 -5 11 45.64 3.99
 -3 -5 11 47.44 3.52
 -2 -5 11 14.99 2.37
 -1 -5 11 -0.12 2.09
 0 -5 11 44.93 3.8
 1 -5 11 49.08 3.65
 2 -5 11 4.41 2.11
 3 -5 11 91.48 5.59
 4 -5 11 80.58 5.4
 5 -5 11 64.25 4.83
 6 -5 11 -0.63 1.85
 -6 -4 11 7.49 2.98
 6 4 -11 5.9 2.56
 -5 -4 11 45.67 4.25
 5 4 -11 40.79 4.24
 4 4 -11 27.9 3.31
 -4 -4 11 38.87 3.86
 -4 -4 11 34.64 3.84
 3 4 -11 337.14 13.11
 -3 -4 11 364.52 12.52
 -3 -4 11 339.35 12.97
 -3 -4 11 358.76 11.91
 -2 -4 11 44.25 3.56
 -2 -4 11 43.22 3.29
 -1 -4 11 230.28 9.31
 0 -4 11 65.5 4.62
 1 -4 11 14.02 2.12
 2 -4 11 265.71 10.29
 3 -4 11 2.53 2.09
 4 -4 11 2.14 2.29
 5 -4 11 25.95 3.32
 6 -4 11 0.72 2.1
 7 -4 11 1.23 2.08
 7 3 -11 26.72 3.69
 -7 -3 11 20.04 3.79
 -6 -3 11 36.27 3.97
 6 3 -11 48.14 4.4
 -5 -3 11 23.28 3.16
 5 3 -11 14.53 2.94
 -5 -3 11 18.59 2.48
 4 3 -11 12.05 2.44
 -4 -3 11 9.41 2.11
 -4 -3 11 9.16 2.5
 -3 -3 11 295.42 10.67
 3 3 -11 318.26 11.97
 -3 -3 11 310.38 11.79
 -2 -3 11 56.95 3.62
 2 3 -11 54.53 3.92
 -1 -3 11 21.59 2.52
 1 3 -11 26.35 2.79
 0 -3 11 584.74 19.54
 0 3 -11 561.93 19.21
 1 -3 11 25.35 2.82
 2 -3 11 10.45 1.89
 3 -3 11 67.63 4.29
 4 -3 11 75.69 4.88
 5 -3 11 41.8 4.17
 6 -3 11 17.08 3.04
 7 -3 11 44.47 4.53
 8 -3 11 4.14 2.7
 8 -3 11 -0.02 2.45
 7 2 -11 36.11 4.24
 -7 -2 11 35.22 4.32
 -6 -2 11 50.71 4.36
 6 2 -11 52.23 4.69
 -5 -2 11 0.4 2.12
 5 2 -11 -0.12 2.08
 -5 -2 11 -1.26 2.12
 -4 -2 11 74.03 4.42
 4 2 -11 76.58 4.78
 -4 -2 11 65.78 4.18
 -3 -2 11 65.39 4.31
 -3 -2 11 58.74 3.85
 3 2 -11 68.16 4.38
 2 2 -11 812.66 26.67
 -2 -2 11 777.83 26.08
 -1 -2 11 0.5 1.17
 1 2 -11 1.04 1.38
 0 -2 11 46.45 3.46
 0 2 -11 53.49 3.32
 1 -2 11 24.31 2.81
 -1 2 -11 20.12 2.23
 2 -2 11 113.9 5.46
 -2 2 -11 110.94 5.09
 -3 2 -11 260.2 9.52
 3 -2 11 252.23 9.68
 -4 2 -11 104.24 5.2
 4 -2 11 106.9 5.44
 5 -2 11 7.19 2.29
 6 -2 11 50.32 4.56
 7 -2 11 22.07 3.43
 8 -2 11 112.73 7.13
 8 -2 11 131.09 6.87
 7 1 -11 1.12 2.42
 -7 -1 11 3.03 2.73
 -6 -1 11 171.1 7.93
 -6 -1 11 166.42 7.77
 6 1 -11 179.78 8.77
 -5 -1 11 90.67 5.16
 -5 -1 11 80.12 5.34
 5 1 -11 77.07 5.33
 4 1 -11 160.69 7.5
 -4 -1 11 152.17 7
 -4 -1 11 157.66 6.89
 3 1 -11 0.17 1.84
 -3 -1 11 1.15 1.34
 -2 -1 11 42.1 3.72
 2 1 -11 44.52 3.45
 -1 -1 11 66.6 3.99
 1 1 -11 56.28 3.77
 0 1 -11 -1.03 1.24
 0 -1 11 1.44 1.23
 1 -1 11 500.45 16.86
 -1 1 -11 488.89 16.93
 -2 1 -11 196.47 7.84
 2 -1 11 211.24 8.27
 -3 1 -11 33.81 2.63
 3 -1 11 39.98 3.16
 4 -1 11 152.57 6.45
 -4 1 -11 149.53 6.63
 -5 1 -11 78.26 4.38
 5 -1 11 76.05 4.48
 6 -1 11 257.92 10.18
 -6 1 -11 263.95 10.57
 7 -1 11 1.26 2.22
 7 -1 11 0.1 2.06
 8 -1 11 -0.88 2.87
 -7 0 11 112.19 6.29
 7 0 -11 106.09 6.93
 -7 0 11 104.15 6.63
 6 0 -11 26.95 3.81
 -6 0 11 30.91 3.83
 -6 0 11 31.68 3.5
 5 0 -11 -0.88 1.87
 -5 0 11 1.66 1.79
 -5 0 11 0.16 1.76
 4 0 -11 10.92 2.3
 -4 0 11 14.58 2.47
 -4 0 11 7.61 2.45
 -3 0 11 3.33 1.26
 3 0 -11 1 1.9
 -2 0 11 17.62 2.22
 2 0 -11 17.82 2.39
 -1 0 11 524.42 17.47
 1 0 -11 495.97 17.71
 0 0 -11 235.64 9.07
 0 0 11 227.25 8.85
 -1 0 -11 15.39 2.08
 1 0 11 14.8 1.92
 2 0 11 679.19 22.87
 -2 0 -11 724.69 23.41
 3 0 11 14.22 2.22
 -3 0 -11 15.23 1.93
 4 0 11 169.04 6.97
 -4 0 -11 164.85 7.03
 -5 0 -11 227.19 9.04
 5 0 11 215.67 8.43
 6 0 11 55.45 3.72
 -6 0 -11 55.42 4.5
 6 0 11 54.93 4.03
 -7 0 -11 150.96 7.3
 7 0 11 141.42 7.18
 -8 0 -11 -2.54 1.8
 8 0 11 0.9 2.94
 9 0 11 74.51 5.5
 7 -1 -11 21.33 3.74
 -7 1 11 14.83 3.17
 -7 1 11 17.05 3.21
 6 -1 -11 13.79 3.1
 -6 1 11 9.99 3.13
 -6 1 11 12.76 2.98
 5 -1 -11 10.48 2.49
 -5 1 11 15.93 2.82
 -5 1 11 12.47 2.27
 -4 1 11 252.08 10.1
 4 -1 -11 243.68 10.37
 -4 1 11 250.59 9.39
 3 -1 -11 46.13 3.9
 -3 1 11 41.06 3.72
 -2 1 11 54.7 3.45
 2 -1 -11 52.58 3.66
 -1 1 11 0.47 1.26
 1 -1 -11 0.16 1.56
 0 -1 -11 461.51 16.58
 0 1 11 489.67 16.32
 1 1 11 123.27 5.49
 -1 -1 -11 116.52 5.53
 2 1 11 -1.54 0.97
 -2 -1 -11 1.19 0.94
 3 1 11 24.15 2.36
 -3 -1 -11 21.26 2.53
 4 1 11 49.84 3.42
 -4 -1 -11 38.94 3.21
 4 1 11 45.77 3.45
 -5 -1 -11 186.91 7.94
 5 1 11 174.04 7.58
 5 1 11 182.39 7.55
 6 1 11 22.59 3.27
 6 1 11 25.08 2.68
 -6 -1 -11 26.31 3.14
 -7 -1 -11 102.96 6.06
 7 1 11 86.09 5.65
 8 1 11 2.81 2.57
 -8 -1 -11 10.92 2.12
 -9 -1 -11 0.32 2.75
 9 1 11 0.42 2.47
 -7 2 11 -1.02 2.62
 -7 2 11 -0.76 2.11
 7 -2 -11 1.84 2.53
 6 -2 -11 236.24 10.7
 -6 2 11 238.95 10.43
 -6 2 11 232.77 9.67
 -5 2 11 108.99 6.28
 -5 2 11 90.08 5.52
 5 -2 -11 118.2 6.31
 4 -2 -11 11.45 2.69
 -4 2 11 12.38 2.18
 3 -2 -11 75.83 4.9
 -3 2 11 82.44 4.93
 -2 2 11 439.34 15.64
 2 -2 -11 450.02 16.06
 -1 2 11 253.51 8.76
 1 -2 -11 259.62 10.3
 -1 2 11 263.04 9.76
 0 2 11 302.06 10.34
 0 -2 -11 320.69 11.67
 0 2 11 307.58 11.19
 -1 -2 -11 6.68 1.79
 1 2 11 6.22 1.77
 1 2 11 8.99 1.61
 2 2 11 69.73 3.9
 2 2 11 62.98 3.9
 -2 -2 -11 69.59 3.73
 -3 -2 -11 122.24 5.86
 3 2 11 128.35 5.79
 3 2 11 127.41 5.34
 -4 -2 -11 68.51 4.27
 4 2 11 71.95 3.73
 4 2 11 80.69 4.71
 -5 -2 -11 305.01 11.66
 5 2 11 279.09 10.52
 5 2 11 308.91 11.24
 6 2 11 1.28 2.18
 -6 -2 -11 -1.15 1.51
 7 2 11 1.59 2.16
 -7 -2 -11 3.35 2.6
 8 2 11 134.4 6.94
 -8 -2 -11 141.72 7.16
 9 2 11 13.63 3.71
 -9 -2 -11 8.8 2.78
 -7 3 11 1.39 2.61
 7 -3 -11 -0.36 2.2
 -7 3 11 -1.21 2.87
 -6 3 11 8.93 2.59
 6 -3 -11 8.12 2.64
 -6 3 11 11.5 2.78
 5 -3 -11 76.71 5.48
 -5 3 11 73.59 4.87
 -5 3 11 69.34 5.22
 -4 3 11 83.69 5.33
 4 -3 -11 79.98 5.34
 -3 3 11 3.17 1.64
 3 -3 -11 0.43 1.46
 -2 3 11 8.33 2.16
 2 -3 -11 6.6 1.9
 -1 3 11 1.83 1.84
 -1 3 11 0.59 1.44
 1 -3 -11 -3.49 1.59
 0 3 11 -0.85 1.53
 0 3 11 -0.69 1.13
 0 -3 -11 1.2 1.28
 -1 -3 -11 71.16 4.25
 1 3 11 63.57 3.96
 1 3 11 80.61 4.02
 -2 -3 -11 51.1 3.3
 2 3 11 60.29 3.92
 2 3 11 53.11 3.36
 -3 -3 -11 304.02 11.42
 3 3 11 304.69 10.76
 3 3 11 290.84 10.71
 4 3 11 27.84 2.95
 4 3 11 28.92 2.99
 -4 -3 -11 25.14 2.87
 -5 -3 -11 7.86 2.51
 5 3 11 5.25 1.41
 5 3 11 3.54 1.96
 6 3 11 225.82 9.16
 -6 -3 -11 232.15 9.64
 -7 -3 -11 4.38 2.81
 7 3 11 1.69 2.19
 -8 -3 -11 5.61 2.39
 8 3 11 3.44 3.01
 9 3 11 3.64 3.17
 -9 -3 -11 2.31 2.3
 -6 4 11 -2.49 2.07
 6 -4 -11 -0.19 2.65
 -6 4 11 0.69 2.28
 -5 4 11 55.03 4.49
 -5 4 11 52.38 4.39
 5 -4 -11 52.83 4.69
 -4 4 11 16.12 2.96
 4 -4 -11 15.14 2.79
 -3 4 11 93.66 5.65
 3 -4 -11 92.25 5.23
 -2 4 11 105.41 5.48
 2 -4 -11 108.55 5.89
 -1 4 11 13.17 2.28
 1 -4 -11 12.42 2.32
 0 4 11 866.39 27.52
 0 4 11 825.53 25.49
 0 -4 -11 839.01 28.22
 1 4 11 265.52 10.03
 -1 -4 -11 271.25 10.44
 1 4 11 264.51 9.35
 2 4 11 50.34 3.1
 2 4 11 49.54 3.29
 -2 -4 -11 45.34 3.29
 3 4 11 106.38 4.72
 3 4 11 99.88 5
 -3 -4 -11 102.89 5.35
 4 4 11 88.93 4.85
 4 4 11 89.82 4.34
 -4 -4 -11 90.37 5.07
 -5 -4 -11 8.69 2.6
 5 4 11 12.01 2.43
 -6 -4 -11 309.65 12.12
 6 4 11 300.19 11.57
 -7 -4 -11 13.43 3.27
 7 4 11 13.12 3.12
 -8 -4 -11 18.17 3.33
 8 4 11 18.57 3.6
 9 4 11 42.3 4.59
 -9 -4 -11 42.9 4.11
 -6 5 11 0.53 3.04
 6 -5 -11 1.94 2.61
 -6 5 11 -1.15 2.5
 -5 5 11 44.77 4.3
 -5 5 11 55.55 4.76
 5 -5 -11 40.22 4.14
 4 -5 -11 19.37 2.78
 -4 5 11 20.28 3.07
 3 -5 -11 87.56 5.4
 -3 5 11 101.09 5.87
 2 -5 -11 568.99 20.25
 -2 5 11 564.02 19.85
 1 -5 -11 13.89 2.29
 -1 5 11 10.93 2.36
 0 -5 -11 18.84 2.65
 0 5 11 19.38 2.37
 0 5 11 23.44 2.32
 1 5 11 174.89 7.29
 1 5 11 173.49 6.93
 -1 -5 -11 170.05 7.43
 -2 -5 -11 95.48 5.02
 2 5 11 80.82 4.72
 2 5 11 94.21 4.87
 -3 -5 -11 5.4 1.66
 3 5 11 5.04 2.07
 3 5 11 3.99 1.9
 4 5 11 106.06 5.65
 -4 -5 -11 114.64 5.9
 -5 -5 -11 67.15 5.03
 5 5 11 81.04 4.97
 6 5 11 148.65 7.08
 -6 -5 -11 138.96 7.08
 -7 -5 -11 74.68 5.69
 7 5 11 68.56 4.96
 -8 -5 -11 112.59 7.05
 8 5 11 126.56 6.66
 -5 6 11 -0.58 2.47
 5 -6 -11 1 1.88
 -5 6 11 1.56 2.93
 -4 6 11 432.2 16.36
 4 -6 -11 420.13 16.25
 3 -6 -11 10.64 2.9
 -3 6 11 11.05 2.51
 -2 6 11 4.32 2.1
 2 -6 -11 2.71 2.02
 -1 6 11 11.05 2.62
 1 -6 -11 14.48 2.27
 0 -6 -11 16.9 2.64
 0 6 11 15.27 2.72
 0 6 11 12.12 2.08
 -1 -6 -11 59.88 3.71
 1 6 11 60.03 3.57
 1 6 11 55.68 4.19
 -2 -6 -11 210.38 8.84
 2 6 11 201.46 8.21
 2 6 11 202.29 7.98
 3 6 11 28.91 2.77
 3 6 11 25.74 2.79
 -3 -6 -11 23.05 2.71
 4 6 11 0.87 1.8
 -4 -6 -11 4.59 2.11
 5 6 11 65.39 4.4
 -5 -6 -11 48.67 4.49
 6 6 11 22 2.95
 -6 -6 -11 21.92 3
 -7 -6 -11 57.31 5.23
 7 6 11 58.69 4.34
 -8 -6 -11 13 3.33
 8 6 11 14.56 2.94
 5 -7 -11 7.66 2.9
 -5 7 11 9.39 3.25
 -5 7 11 12.55 3.44
 -4 7 11 11.26 3.58
 4 -7 -11 8.53 3.2
 -3 7 11 152.47 8.29
 3 -7 -11 172.76 8.27
 -2 7 11 5.61 2.15
 2 -7 -11 0.73 1.75
 1 -7 -11 278.93 11.32
 -1 7 11 277.74 11.15
 0 7 11 55.26 4.12
 0 -7 -11 61.27 4.13
 1 7 11 37.85 3.56
 -1 -7 -11 36.2 3
 1 7 11 40.26 3.69
 -2 -7 -11 41.34 3.8
 2 7 11 36.88 3.57
 2 7 11 42.31 4.15
 3 7 11 438.82 15.23
 -3 -7 -11 449.59 16.33
 4 7 11 121.96 6.18
 -4 -7 -11 114.88 6.22
 -5 -7 -11 19.07 3.19
 5 7 11 19.62 3.01
 -6 -7 -11 2.67 2.09
 6 7 11 1.15 2.36
 7 7 11 12.13 3.35
 -7 -7 -11 8.86 3.44
 -8 -7 -11 11.8 3.49
 8 7 11 13.89 3.91
 -4 8 11 16.98 3.46
 4 -8 -11 20.03 3.62
 -3 8 11 101.05 6.84
 3 -8 -11 94.95 5.84
 -2 8 11 51.99 5.29
 2 -8 -11 45.71 4.22
 -1 8 11 15.43 3.37
 1 -8 -11 11.35 2.65
 0 -8 -11 224.22 9.58
 0 8 11 239.47 9.98
 1 8 11 11.03 2.49
 -1 -8 -11 6.03 2.07
 1 8 11 9.38 2.23
 -2 -8 -11 136.24 6.72
 2 8 11 125.64 6.5
 3 8 11 -0.93 2.45
 -3 -8 -11 2.35 2.02
 -4 -8 -11 -0.29 2.31
 4 8 11 2.44 2.76
 5 8 11 53.21 5.16
 -5 -8 -11 50.92 4.52
 -6 -8 -11 1.24 2.35
 6 8 11 -2.46 2.9
 -7 -8 -11 9.63 3.7
 7 8 11 5.98 3.45
 -3 9 11 8.89 2.71
 -2 9 11 165.54 8.44
 1 -9 -11 40.08 3.48
 -1 9 11 40.48 4.4
 0 -9 -11 68.89 4.55
 0 9 11 77.98 5.5
 -1 -9 -11 -1.78 2.27
 1 9 11 1.61 2.35
 -2 -9 -11 1.01 1.77
 2 9 11 6.86 2.15
 -3 -9 -11 25.81 3.4
 3 9 11 21.77 3.09
 -4 -9 -11 30.43 4.28
 4 9 11 24.31 3.42
 -5 -9 -11 36.77 4.09
 5 9 11 39.56 4.22
 -6 -9 -11 12.26 3.31
 6 9 11 17.79 3.58
 -1 10 11 45.57 4.14
 0 10 11 -1.66 1.94
 -2 -10 -11 2.64 2.26
 2 10 11 1.21 3.01
 3 10 11 119.4 6.73
 -3 -10 -11 118.45 6.92
 4 10 11 16.57 3.1
 -4 -10 -11 18.59 3.55
 5 10 11 1.04 2.33
 -5 -10 -11 -0.14 2.22
 -1 -8 12 19.44 3.96
 0 -8 12 2.32 2.41
 1 -8 12 119.83 6.69
 2 -8 12 59.18 5.24
 -2 -7 12 21.34 3.23
 -1 -7 12 110.52 6.74
 0 -7 12 19.46 3.17
 1 -7 12 52.55 4.19
 2 -7 12 3.44 2.42
 3 -7 12 0.71 2.64
 4 -7 12 1.63 3.17
 -3 -6 12 95.47 5.27
 -2 -6 12 93.63 5.48
 -1 -6 12 30.21 3.76
 0 -6 12 54.13 4.59
 1 -6 12 -0.53 1.52
 2 -6 12 60.72 4.53
 3 -6 12 6.67 2.68
 4 -6 12 47.62 4.95
 5 -6 12 12.45 3.55
 -3 -5 12 2.25 1.92
 -2 -5 12 34.09 3.28
 -1 -5 12 40.91 3.96
 0 -5 12 0.68 2.34
 1 -5 12 22.98 2.81
 2 -5 12 211.77 8.99
 3 -5 12 0.51 2.15
 4 -5 12 1.37 2.6
 5 -5 12 183.91 8.93
 6 -5 12 -0.92 2.77
 6 4 -12 9.86 3.14
 -6 -4 12 10.75 3.44
 5 4 -12 -1.41 2.1
 -5 -4 12 -0.31 2.32
 4 4 -12 26.03 3.3
 -4 -4 12 32.88 3.52
 -4 -4 12 35.19 3.85
 -3 -4 12 -1.94 2.2
 -3 -4 12 0.3 2.02
 -2 -4 12 13.56 2.56
 -2 -4 12 13.65 2.04
 -1 -4 12 30.79 3.2
 0 -4 12 213.92 9.14
 1 -4 12 3.9 2.13
 2 -4 12 0.77 1.4
 3 -4 12 137.36 6.66
 4 -4 12 10.78 2.68
 5 -4 12 144.77 7.49
 6 -4 12 24.33 3.84
 7 -4 12 63.18 5.82
 -6 -3 12 24.9 3.61
 6 3 -12 25.2 3.88
 -5 -3 12 10.83 2.9
 5 3 -12 12.69 2.81
 -5 -3 12 15.22 2.43
 4 3 -12 3.6 2.11
 -4 -3 12 5.83 1.94
 -4 -3 12 11.06 2.59
 -3 -3 12 52.96 4.13
 -3 -3 12 52.25 4.6
 3 3 -12 60.97 4.47
 2 3 -12 153.76 7.01
 -2 -3 12 161.15 7.17
 -1 -3 12 27.48 2.82
 1 3 -12 32.36 3.38
 0 -3 12 72.28 4.51
 0 3 -12 70.57 3.89
 1 -3 12 77.31 5.07
 2 -3 12 -0.54 1.64
 3 -3 12 29.76 3.05
 4 -3 12 19.81 2.71
 5 -3 12 12.55 2.79
 6 -3 12 35.68 4.01
 7 -3 12 7.39 3.24
 -6 -2 12 2.1 2.47
 6 2 -12 2.86 2.59
 -5 -2 12 136.88 6.9
 -5 -2 12 139.26 7.18
 5 2 -12 143.1 7.37
 -4 -2 12 27.28 3.12
 -4 -2 12 28.06 2.83
 4 2 -12 27.09 3.17
 -3 -2 12 20.71 2.59
 -3 -2 12 16.46 2.58
 3 2 -12 15.88 2.81
 -2 -2 12 8.32 2.42
 2 2 -12 6.67 1.87
 1 2 -12 125.79 6.18
 -1 -2 12 131.5 5.98
 0 2 -12 1.15 1.22
 0 -2 12 -1.37 1.24
 -1 2 -12 -0.8 1.16
 1 -2 12 -1.27 1.65
 -2 2 -12 78.68 4.25
 2 -2 12 84.24 5.03
 -3 2 -12 4.48 1.44
 3 -2 12 1.51 1.62
 4 -2 12 82.81 4.62
 5 -2 12 61.35 4.31
 6 -2 12 120.29 6.44
 7 -2 12 1.28 2.51
 8 -2 12 -0.2 2.63
 7 1 -12 214.7 10.44
 -7 -1 12 192.52 9.08
 -6 -1 12 1.32 1.83
 -6 -1 12 2 2.66
 6 1 -12 3.38 2.57
 -5 -1 12 1.04 2.29
 5 1 -12 2.19 2.06
 -5 -1 12 5.68 2.71
 4 1 -12 69.14 4.83
 -4 -1 12 73.05 4.54
 -4 -1 12 67.14 4.62
 -3 -1 12 89.39 4.77
 3 1 -12 78.55 5.11
 2 1 -12 106.21 5.58
 -2 -1 12 115.38 5.84
 -1 -1 12 5.26 1.97
 1 1 -12 4.7 2.01
 0 -1 12 7.94 1.58
 0 1 -12 6.29 1.62
 -1 1 -12 22.05 2.52
 1 -1 12 24.21 2.73
 -2 1 -12 265.62 10.18
 2 -1 12 284.25 10.58
 3 -1 12 70.87 4.53
 -3 1 -12 65.21 3.76
 4 -1 12 221.06 8.83
 -4 1 -12 226.07 8.91
 -5 1 -12 42.07 3.61
 5 -1 12 33.01 2.96
 6 -1 12 49.32 3.89
 -6 1 -12 50.09 4.64
 7 -1 12 266.09 10.6
 7 -1 12 253.73 10.37
 8 -1 12 2.98 3.1
 -7 0 12 3.04 2.66
 7 0 -12 -1.22 2.67
 -6 0 12 64.17 5.22
 6 0 -12 72.74 5.35
 -6 0 12 59.04 4.73
 -5 0 12 27.5 3.33
 -5 0 12 33.9 3.75
 5 0 -12 29.38 3.48
 4 0 -12 114.03 6.44
 -4 0 12 119.7 5.89
 -4 0 12 111.52 6.25
 3 0 -12 0.14 1.76
 -3 0 12 0.65 1.2
 2 0 -12 444.22 15.71
 -2 0 12 415.6 15.13
 1 0 -12 37.98 3.49
 -1 0 12 35.22 3.66
 0 0 -12 83.23 4.56
 0 0 12 88.29 4.81
 -1 0 -12 1083.1 36.28
 1 0 12 1150.27 35.63
 2 0 12 8.37 1.77
 -2 0 -12 9.14 1.52
 -3 0 -12 13.05 2.01
 3 0 12 10.25 2.1
 -4 0 -12 4.88 1.68
 4 0 12 -0.14 1.9
 -5 0 -12 81.88 4.89
 5 0 12 80.03 4.7
 6 0 12 17.56 2.76
 6 0 12 13.61 2.19
 -6 0 -12 18.86 2.88
 7 0 12 74.87 5.39
 -7 0 -12 88.44 5.66
 -8 0 -12 -0.42 1.72
 8 0 12 0 3.2
 -6 1 12 170.08 8.58
 6 -1 -12 171.76 8.64
 -6 1 12 159.94 7.97
 -5 1 12 86.58 5.21
 -5 1 12 85.06 5.36
 5 -1 -12 89.17 5.73
 -4 1 12 50.87 4.31
 4 -1 -12 53.53 4.59
 -4 1 12 52.14 3.93
 -3 1 12 54.74 4.24
 3 -1 -12 51.68 4.09
 2 -1 -12 21.8 2.52
 -2 1 12 17.12 2.14
 -1 1 12 631.93 21.11
 1 -1 -12 627.45 21.79
 0 -1 -12 37.87 3.08
 0 1 12 35.99 3.54
 1 1 12 63.61 4.03
 -1 -1 -12 58.61 3.84
 -2 -1 -12 14.6 1.78
 2 1 12 11.02 1.62
 3 1 12 2.16 1.26
 -3 -1 -12 -0.43 1.48
 4 1 12 3.7 1.76
 4 1 12 1.34 1.54
 -4 -1 -12 3.7 1.68
 -5 -1 -12 216.13 9.22
 5 1 12 214.21 8.79
 5 1 12 220.16 8.69
 -6 -1 -12 4.55 1.84
 6 1 12 -3.5 2.21
 6 1 12 -1.19 2.09
 7 1 12 5.77 3.06
 -7 -1 -12 7.22 3.04
 8 1 12 85.9 5.78
 -8 -1 -12 82.12 5.28
 6 -2 -12 25.11 3.69
 -6 2 12 29.91 3.66
 -6 2 12 33.28 4.1
 -5 2 12 183.2 8.72
 -5 2 12 181.69 8.13
 5 -2 -12 183.76 9.06
 4 -2 -12 48.5 4.33
 -4 2 12 38.28 3.51
 3 -2 -12 188.3 8.57
 -3 2 12 194.26 8.45
 -2 2 12 52.6 4.08
 2 -2 -12 55.41 3.96
 1 -2 -12 11.45 2.38
 -1 2 12 9.76 1.77
 -1 2 12 10.03 1.68
 0 -2 -12 -1.02 1.23
 0 2 12 -1.04 1.24
 0 2 12 -0.58 1.21
 1 2 12 67.76 3.71
 -1 -2 -12 62.47 4
 1 2 12 55.23 3.88
 2 2 12 178.89 7.44
 -2 -2 -12 174.56 7.42
 2 2 12 183.02 7.16
 3 2 12 148.95 6.53
 -3 -2 -12 152.27 6.84
 3 2 12 145.07 6.23
 4 2 12 2.09 1.22
 -4 -2 -12 0.8 1.51
 4 2 12 3.25 2
 5 2 12 9.87 2.84
 -5 -2 -12 7.78 2.5
 5 2 12 8.02 1.65
 6 2 12 100.34 5.85
 -6 -2 -12 94.67 5.48
 7 2 12 77.13 5.16
 -7 -2 -12 78 5.84
 -8 -2 -12 11.76 2.88
 8 2 12 13.35 2.91
 6 -3 -12 2.77 2.84
 -6 3 12 -2.27 2.27
 -6 3 12 1.08 2.38
 -5 3 12 144.2 7.73
 -5 3 12 138.72 6.96
 5 -3 -12 138.21 7.71
 4 -3 -12 -2.83 1.74
 -4 3 12 0.55 1.94
 -3 3 12 54.77 3.98
 3 -3 -12 55.25 4.11
 2 -3 -12 53.16 4.25
 -2 3 12 58.89 4.27
 -1 3 12 38.64 3.75
 1 -3 -12 36.93 3.63
 0 3 12 272.7 10.22
 0 -3 -12 270.54 10.61
 0 3 12 266.33 9.5
 1 3 12 188.77 7.81
 1 3 12 200.53 7.72
 -1 -3 -12 203.26 8.39
 -2 -3 -12 46.56 3.2
 2 3 12 50.74 3.87
 2 3 12 51.47 3.39
 3 3 12 230.7 9.01
 3 3 12 231.05 8.91
 -3 -3 -12 234.85 9.52
 4 3 12 10.61 2.19
 -4 -3 -12 7.85 2.01
 4 3 12 6.4 2.31
 -5 -3 -12 4.99 2.24
 5 3 12 1.32 2.02
 6 3 12 -0.41 1.94
 -6 -3 -12 3.25 2.13
 7 3 12 11.45 2.57
 -7 -3 -12 5.21 2.85
 -8 -3 -12 5.83 2.94
 8 3 12 7.17 3.1
 6 -4 -12 -0.33 2.6
 -6 4 12 -1.16 2.24
 -6 4 12 0.94 2.21
 -5 4 12 7.95 2.74
 -5 4 12 4.22 2.43
 5 -4 -12 4.9 2.54
 4 -4 -12 -1.3 1.69
 -4 4 12 -0.03 2.33
 3 -4 -12 86.33 5.28
 -3 4 12 89.62 5.54
 -2 4 12 224.61 9.25
 2 -4 -12 224.12 9.85
 -1 4 12 14.36 2.47
 1 -4 -12 16.36 2.59
 0 4 12 297.25 11.28
 0 4 12 297.51 10.15
 0 -4 -12 291.52 11.5
 1 4 12 100.56 5.17
 -1 -4 -12 100.79 5.29
 1 4 12 90.28 4.57
 2 4 12 5.97 1.44
 -2 -4 -12 6.06 1.61
 2 4 12 8.4 1.86
 -3 -4 -12 17.7 2.52
 3 4 12 16.06 1.97
 3 4 12 18.4 2.42
 4 4 12 6.97 1.71
 4 4 12 11.36 2.23
 -4 -4 -12 13.62 2.33
 5 4 12 30.77 3.22
 -5 -4 -12 33.41 3.71
 6 4 12 23.13 3.24
 -6 -4 -12 24.12 3.17
 -7 -4 -12 8.94 3.12
 7 4 12 7.73 3.04
 -8 -4 -12 20.12 3.82
 8 4 12 19.91 3.73
 -5 5 12 34.7 3.92
 -5 5 12 33.84 3.9
 5 -5 -12 38.52 3.9
 4 -5 -12 183.87 8.69
 -4 5 12 182.62 8.79
 -3 5 12 9.21 2.71
 3 -5 -12 10.43 2.73
 -2 5 12 10.88 2.8
 2 -5 -12 13.03 2.87
 -1 5 12 401.28 14.46
 1 -5 -12 383.45 14.7
 0 5 12 1.9 1.72
 0 -5 -12 0.74 1.78
 0 5 12 4.95 1.76
 1 5 12 126.46 5.8
 1 5 12 124.25 6.02
 -1 -5 -12 120.85 5.98
 -2 -5 -12 0.22 1.35
 2 5 12 1.39 1.92
 2 5 12 -0.8 1.85
 3 5 12 16.06 2.73
 -3 -5 -12 19.35 2.62
 3 5 12 18.2 2.61
 4 5 12 46.35 4.18
 -4 -5 -12 40.98 3.67
 5 5 12 141.78 6.9
 -5 -5 -12 135.91 7.17
 6 5 12 76.91 5.28
 -6 -5 -12 81.08 5.25
 -7 -5 -12 49.22 4.89
 7 5 12 52.89 4.79
 8 5 12 19.18 3.37
 -8 -5 -12 16.68 3.81
 5 -6 -12 2.78 2.18
 -5 6 12 -1 2.9
 -5 6 12 0.79 2.62
 -4 6 12 2.5 2.23
 4 -6 -12 -1.49 2.37
 -3 6 12 177.04 8.43
 3 -6 -12 174.56 8.74
 -2 6 12 16.99 3
 2 -6 -12 15.62 2.75
 -1 6 12 280.32 11.55
 1 -6 -12 295.57 11.66
 0 -6 -12 -0.27 1.85
 0 6 12 -0.76 2.03
 1 6 12 157.84 6.49
 -1 -6 -12 147.36 6.94
 1 6 12 153.06 7.02
 -2 -6 -12 -0.56 1.65
 2 6 12 4.99 1.7
 2 6 12 -0.89 1.57
 3 6 12 22.19 2.41
 3 6 12 23.77 2.84
 -3 -6 -12 20.48 2.64
 -4 -6 -12 226.33 9.88
 4 6 12 238.78 9.42
 5 6 12 18.2 2.92
 -5 -6 -12 25.6 3.72
 -6 -6 -12 18.27 3.02
 6 6 12 15.64 2.82
 7 6 12 58.69 4.5
 -7 -6 -12 45.91 5.03
 8 6 12 32.53 3.66
 -8 -6 -12 35.15 4.59
 -4 7 12 2.26 3.15
 4 -7 -12 -0.53 2.77
 -3 7 12 94.13 6.17
 3 -7 -12 95.93 6.16
 2 -7 -12 7.42 2.11
 -2 7 12 2.91 2.13
 1 -7 -12 3.17 2.21
 -1 7 12 5.43 2.2
 0 7 12 38.32 3.87
 0 -7 -12 41.36 3.58
 1 7 12 107.04 5.94
 -1 -7 -12 110.96 5.66
 1 7 12 101.26 5.82
 2 7 12 485.75 16.63
 2 7 12 446.35 15.75
 -2 -7 -12 470.12 17.29
 -3 -7 -12 2.87 1.73
 3 7 12 0.82 1.78
 4 7 12 4.55 2.14
 -4 -7 -12 4.46 2.24
 -5 -7 -12 123.87 7.02
 5 7 12 120.51 6.29
 -6 -7 -12 3.2 2.21
 6 7 12 0.21 2.21
 7 7 12 42.63 4.55
 -7 -7 -12 35.72 4.63
 -3 8 12 3.83 3.25
 3 -8 -12 7.2 2.36
 2 -8 -12 97.71 6.07
 -2 8 12 93.32 6.78
 1 -8 -12 219.4 9.64
 -1 8 12 201.5 9.5
 0 8 12 63.39 4.57
 0 -8 -12 46.32 3.69
 -1 -8 -12 0.24 1.69
 1 8 12 -0.27 1.78
 -2 -8 -12 22.55 3.11
 2 8 12 21.2 3.38
 3 8 12 7.09 3.07
 -3 -8 -12 6.51 2.41
 -4 -8 -12 0.72 2.13
 4 8 12 0.09 2.85
 -5 -8 -12 26.58 3.77
 5 8 12 34.28 4.24
 6 8 12 -3.56 2.84
 -6 -8 -12 -0.45 2.02
 7 8 12 22.78 4.4
 -7 -8 -12 28.45 4.66
 2 -9 -12 41.88 4.66
 -2 9 12 29.38 4.24
 -1 9 12 7.98 3.29
 1 -9 -12 3.21 1.9
 0 9 12 15.24 3.56
 0 -9 -12 14.04 2.34
 -1 -9 -12 88.88 5.88
 -2 -9 -12 -0.12 1.75
 2 9 12 -1.21 1.94
 3 9 12 171.61 7.96
 -3 -9 -12 159.32 8.14
 -4 -9 -12 46.09 5.06
 4 9 12 49.45 4.85
 5 9 12 35.31 4.31
 -5 -9 -12 37.39 4.43
 0 10 12 37.73 4.12
 -1 -10 -12 68.53 5.22
 -2 -10 -12 4.54 2.53
 3 10 12 5.73 2.6
 -3 -10 -12 3.71 2.57
 4 10 12 81.41 5.54
 -4 -10 -12 83.28 6.41
 -2 -7 13 27.87 3.48
 -1 -7 13 4.2 3.01
 0 -7 13 7.22 3.24
 1 -7 13 13.23 2.82
 2 -7 13 44.82 4.26
 3 -7 13 0.69 2.39
 -3 -6 13 4.41 2.2
 -2 -6 13 46.66 3.92
 -1 -6 13 45.6 4.47
 0 -6 13 13.88 3.44
 1 -6 13 17.42 3.03
 2 -6 13 -1.47 1.73
 3 -6 13 14.67 2.91
 4 -6 13 24.71 3.81
 -3 -5 13 51.95 4.69
 -2 -5 13 17.53 2.53
 -1 -5 13 113.83 6.3
 0 -5 13 5 2.65
 1 -5 13 3.85 2.42
 2 -5 13 7.72 2.02
 3 -5 13 66.57 4.71
 4 -5 13 57.22 4.71
 5 -5 13 2.62 2.8
 -5 -4 13 24.43 3.43
 -4 -4 13 -0.75 2.55
 -4 -4 13 1.58 2.12
 -3 -4 13 54.53 4.24
 -3 -4 13 53.77 5.13
 -2 -4 13 9.14 2.02
 -1 -4 13 127.5 6.38
 0 -4 13 98.43 5.79
 1 -4 13 81.92 5.6
 2 -4 13 171.2 7.85
 3 -4 13 20.94 2.7
 4 -4 13 7.32 2.25
 5 -4 13 1.69 2.49
 6 -4 13 0.53 2.78
 6 3 -13 -2.27 2.27
 -6 -3 13 1.43 2.84
 -5 -3 13 86.1 5.44
 5 3 -13 96.46 6
 -5 -3 13 99.61 6.01
 4 3 -13 1.84 2.55
 -4 -3 13 -1.06 2.25
 -4 -3 13 -0.41 1.7
 -3 -3 13 22.61 3.27
 3 3 -13 18.53 2.89
 -3 -3 13 20.58 3.11
 2 3 -13 236 9.57
 -2 -3 13 224.85 9.63
 -1 -3 13 111.07 5.63
 0 -3 13 158.34 7.32
 1 -3 13 21.05 3.15
 2 -3 13 28.94 3.46
 3 -3 13 20.28 2.6
 4 -3 13 17.25 2.53
 5 -3 13 27.27 3.18
 6 -3 13 166.36 8.06
 7 -3 13 5.86 2.98
 6 2 -13 20.59 3.48
 -6 -2 13 16.58 3.45
 -5 -2 13 4.29 2.85
 5 2 -13 1.21 2.18
 -5 -2 13 4.27 2.7
 4 2 -13 152.29 7.79
 -4 -2 13 152.18 6.98
 -4 -2 13 140.4 6.87
 -3 -2 13 11.97 2.39
 3 2 -13 12.52 2.51
 -3 -2 13 9.12 2.28
 -2 -2 13 23.71 3.31
 2 2 -13 25.83 2.88
 1 2 -13 11.86 2.53
 -1 -2 13 13.06 2.16
 0 2 -13 26.4 2.58
 0 -2 13 26.68 2.75
 -1 2 -13 21.49 2.38
 1 -2 13 23.83 2.88
 2 -2 13 32.71 3.78
 -2 2 -13 31.45 2.97
 3 -2 13 237.64 9.72
 4 -2 13 114.47 5.77
 5 -2 13 12.04 2.14
 6 -2 13 6.9 2.34
 7 -2 13 23.67 3.27
 -6 -1 13 59.32 5.35
 -6 -1 13 44.19 4.31
 6 1 -13 57.93 4.86
 5 1 -13 27.93 3.73
 -5 -1 13 25.92 3.44
 -5 -1 13 33.16 4.08
 -4 -1 13 80.33 4.92
 -4 -1 13 75.16 4.94
 4 1 -13 70.92 5.31
 3 1 -13 11.39 2.46
 -3 -1 13 8.76 1.98
 -2 -1 13 8.2 2.32
 2 1 -13 5.79 1.84
 1 1 -13 3.89 2.15
 -1 -1 13 6.49 2.32
 0 1 -13 1.1 1.34
 0 -1 13 2.82 1.39
 1 -1 13 789.85 25.75
 -1 1 -13 766.75 26
 -2 1 -13 14.07 1.87
 2 -1 13 12.74 2.32
 -3 1 -13 11.07 1.88
 3 -1 13 15.68 2.68
 4 -1 13 234.95 9.67
 -4 1 -13 245.13 9.58
 5 -1 13 39.75 3.52
 -5 1 -13 36.1 3.67
 6 -1 13 27.7 2.78
 7 -1 13 2.15 1.88
 7 -1 13 3.34 2.47
 8 -1 13 0.3 3.05
 6 0 -13 1.19 2.25
 -6 0 13 -3.31 1.95
 -6 0 13 -1.2 2.79
 -5 0 13 6.93 2.56
 5 0 -13 7.89 2.8
 -5 0 13 6.21 2.6
 4 0 -13 0.48 2.1
 -4 0 13 -0.06 2.31
 -4 0 13 1.1 1.99
 -3 0 13 7 1.64
 3 0 -13 11.95 2.43
 -2 0 13 -1.41 1.31
 2 0 -13 0.52 1.51
 1 0 -13 58.28 4.32
 -1 0 13 54.27 4.18
 0 0 -13 207.79 8.56
 0 0 13 204.14 8.62
 1 0 13 120.03 5.59
 -1 0 -13 113.7 5.69
 2 0 13 147.07 6.44
 -2 0 -13 141.65 6.31
 -3 0 -13 3.31 1.6
 3 0 13 0.67 1.53
 4 0 13 17.74 2.68
 -4 0 -13 15.99 2.32
 5 0 13 20.33 3.07
 -5 0 -13 14.85 2.77
 -6 0 -13 -0.49 1.81
 6 0 13 -0.96 1.94
 6 0 13 0.42 2.1
 7 0 13 10.68 3.15
 -7 0 -13 8.95 3.13
 8 0 13 0.79 3.36
 -6 1 13 1.9 2.85
 -6 1 13 0.84 2.64
 6 -1 -13 9.75 3.11
 5 -1 -13 42.14 4.65
 -5 1 13 39.09 4.17
 -5 1 13 40.69 3.81
 4 -1 -13 107.16 6.33
 -4 1 13 103.29 6.13
 -3 1 13 248.66 10.39
 3 -1 -13 258.14 10.71
 2 -1 -13 5.9 1.93
 -2 1 13 5.25 1.51
 1 -1 -13 28.11 3.27
 -1 1 13 31.14 2.99
 0 1 13 638.13 21.57
 0 -1 -13 645.23 22.13
 -1 -1 -13 -1.64 1.41
 1 1 13 2.13 1.91
 2 1 13 76.01 4.25
 -2 -1 -13 78.05 4.16
 -3 -1 -13 -0.37 1.64
 3 1 13 3.27 1.37
 4 1 13 2.45 1.53
 -4 -1 -13 2.5 1.62
 4 1 13 3.85 1.83
 5 1 13 36.8 3.38
 -5 -1 -13 39.08 4
 5 1 13 40.85 3.82
 6 1 13 87.3 5.21
 6 1 13 78.48 5.55
 -6 -1 -13 90.88 5.32
 -7 -1 -13 116.69 7.2
 7 1 13 124.12 7.11
 -8 -1 -13 12.74 3
 8 1 13 9.34 3.23
 -6 2 13 75.55 6.06
 -6 2 13 71.84 5.38
 6 -2 -13 76.31 6.19
 -5 2 13 16.98 3.16
 -5 2 13 17.62 3.27
 5 -2 -13 21.85 3.58
 4 -2 -13 3.49 2.23
 -4 2 13 2.8 1.8
 3 -2 -13 2.08 1.63
 -3 2 13 -1.26 2.08
 2 -2 -13 177.66 8.18
 -2 2 13 169.85 7.83
 -1 2 13 117.78 5.67
 1 -2 -13 118.91 6.26
 0 2 13 0.15 1.29
 0 -2 -13 -1.66 1.21
 0 2 13 -0.38 1.27
 1 2 13 1.23 1.4
 1 2 13 0.1 1.66
 -1 -2 -13 -0.75 1.44
 2 2 13 2.63 1.91
 -2 -2 -13 2.86 1.17
 2 2 13 4.54 1.7
 -3 -2 -13 151.12 7.15
 3 2 13 158.66 6.84
 3 2 13 159.31 6.9
 4 2 13 35.96 2.8
 -4 -2 -13 34.48 3.24
 4 2 13 37.42 3.73
 5 2 13 79.91 4.28
 -5 -2 -13 82.44 5.17
 5 2 13 82.28 5.55
 6 2 13 -0.43 2.59
 -6 -2 -13 -1.13 1.93
 -7 -2 -13 38.16 4.37
 7 2 13 42.26 4.32
 8 2 13 58.53 4.81
 -8 -2 -13 54.73 5.28
 -6 3 13 1.99 2.38
 6 -3 -13 1.37 2.75
 -6 3 13 0.11 2.6
 -5 3 13 3.66 2.86
 -5 3 13 -0.6 2.39
 5 -3 -13 2.24 2.32
 4 -3 -13 5.27 2.12
 -4 3 13 8.05 2.47
 -3 3 13 39.29 3.5
 3 -3 -13 33.74 3.51
 2 -3 -13 13.26 2.91
 -2 3 13 15.2 2.79
 -1 3 13 56.6 4.33
 1 -3 -13 57.43 4.32
 0 3 13 119.01 5.7
 0 -3 -13 135.21 6.39
 0 3 13 129.04 6.05
 1 3 13 40.79 3.72
 1 3 13 38.13 3.13
 -1 -3 -13 41.57 3.41
 -2 -3 -13 175.18 7.76
 2 3 13 179.51 7.51
 2 3 13 195.08 7.81
 3 3 13 89.99 5.24
 3 3 13 87.35 4.9
 -3 -3 -13 87.57 5.16
 4 3 13 68.57 4.55
 4 3 13 74.15 4.86
 -4 -3 -13 72.93 4.56
 -5 -3 -13 2.61 2.02
 5 3 13 0.46 2.05
 -6 -3 -13 122.45 6.72
 6 3 13 123.66 6.46
 -7 -3 -13 10.37 2.97
 7 3 13 13.06 2.78
 8 3 13 90.78 6.27
 -8 -3 -13 113.85 7.14
 -5 4 13 15.67 3.36
 -5 4 13 14.79 3.17
 5 -4 -13 16.88 3.08
 -4 4 13 75.96 5.75
 4 -4 -13 72.88 5.06
 3 -4 -13 43.24 4.2
 -3 4 13 44.92 4.11
 -2 4 13 4.16 1.86
 2 -4 -13 4.94 2.43
 -1 4 13 46.79 4.01
 1 -4 -13 56.16 4.2
 0 -4 -13 347.39 13.46
 0 4 13 340.84 11.82
 0 4 13 368.82 13.24
 -1 -4 -13 45.84 3.62
 1 4 13 47.34 3.85
 1 4 13 51.65 3.46
 2 4 13 44.29 3.1
 -2 -4 -13 45.94 3.39
 2 4 13 43.42 3.45
 -3 -4 -13 24.31 2.98
 3 4 13 21.87 2.37
 3 4 13 26.25 2.8
 -4 -4 -13 17.3 2.56
 4 4 13 13.68 2.02
 4 4 13 13.13 2.37
 5 4 13 1.99 1.93
 -5 -4 -13 2.9 2.17
 6 4 13 127.07 6.75
 -6 -4 -13 132.51 7.06
 7 4 13 93.42 6.23
 -7 -4 -13 96.43 6.3
 8 4 13 33.44 4.46
 -8 -4 -13 38.04 4.78
 -5 5 13 15.37 3.06
 -5 5 13 12.32 3.11
 5 -5 -13 4.44 2.26
 4 -5 -13 30.83 3.75
 -4 5 13 29.79 3.82
 -3 5 13 41.12 4.58
 3 -5 -13 39.13 4.38
 2 -5 -13 138.84 7.26
 -2 5 13 139.01 7.26
 1 -5 -13 61.71 4.3
 -1 5 13 57.59 4.18
 0 5 13 50.1 3.92
 0 -5 -13 52.49 4.31
 1 5 13 109.54 5.85
 1 5 13 112.16 5.66
 -1 -5 -13 115.63 5.87
 2 5 13 38.59 3.77
 2 5 13 45.14 4.12
 -2 -5 -13 43.94 3.52
 -3 -5 -13 5.77 2.06
 3 5 13 5.54 2.38
 3 5 13 3.77 2.06
 -4 -5 -13 187.29 8.55
 4 5 13 195.64 8.36
 5 5 13 29.71 3.83
 -5 -5 -13 32.88 3.9
 6 5 13 7.78 3.05
 -6 -5 -13 5.34 2.69
 -7 -5 -13 96.83 6.21
 7 5 13 82.14 5.95
 -8 -5 -13 5.29 3.64
 8 5 13 4.24 2.96
 -4 6 13 92.18 6.18
 4 -6 -13 104.48 6.93
 -3 6 13 18.82 3.15
 3 -6 -13 15.57 3.3
 -2 6 13 4.66 2.61
 2 -6 -13 4.35 2.16
 -1 6 13 19.19 3.31
 1 -6 -13 20.74 2.96
 0 6 13 17.21 2.92
 0 -6 -13 19.66 2.95
 -1 -6 -13 24.82 2.61
 1 6 13 25.51 2.86
 1 6 13 17.24 2.4
 2 6 13 226.38 8.88
 -2 -6 -13 226.14 9.68
 2 6 13 220.45 8.96
 3 6 13 11.4 2.54
 -3 -6 -13 15 2.54
 -4 -6 -13 61.99 4.59
 4 6 13 59.03 4.46
 -5 -6 -13 163.49 8.02
 5 6 13 133.84 7.09
 -6 -6 -13 12.84 2.97
 6 6 13 16.49 3.07
 7 6 13 17.82 3.11
 -7 -6 -13 11.55 3.27
 3 -7 -13 0.11 2.29
 -3 7 13 -0.81 2.23
 2 -7 -13 20.74 3.04
 -2 7 13 17.31 2.96
 1 -7 -13 130.03 7.09
 -1 7 13 125.71 6.86
 0 7 13 67.3 4.91
 0 -7 -13 53.19 4.26
 1 7 13 43.61 4.35
 -1 -7 -13 44.88 3.43
 -2 -7 -13 54.76 4.53
 2 7 13 49.93 4.55
 2 7 13 51.2 4.04
 3 7 13 45.97 3.74
 -3 -7 -13 44.22 3.73
 -4 -7 -13 -0.4 2.16
 4 7 13 1.17 1.84
 -5 -7 -13 21.32 3.87
 5 7 13 22.1 2.95
 -6 -7 -13 17.86 3.23
 6 7 13 12.31 2.69
 7 7 13 -1.62 2.25
 -7 -7 -13 2.17 2.94
 2 -8 -13 33.58 3.95
 -2 8 13 32.06 4.33
 -1 8 13 14.9 2.97
 1 -8 -13 15.07 2.96
 0 8 13 78.76 5.15
 0 -8 -13 71.16 4.67
 -1 -8 -13 36.56 3.71
 1 8 13 50.31 4.07
 2 8 13 -2.46 2.58
 -2 -8 -13 5.34 2.58
 -3 -8 -13 20.28 2.94
 3 8 13 16.02 3.55
 4 8 13 1.43 2.77
 -4 -8 -13 -0.67 2.31
 -5 -8 -13 0.71 2.81
 5 8 13 -1.89 2.73
 6 8 13 25.81 4.32
 -6 -8 -13 29.27 3.76
 -1 9 13 -0.11 3.17
 1 -9 -13 3.82 2
 0 9 13 38.53 4.79
 0 -9 -13 27.33 3.2
 -1 -9 -13 11.01 3.1
 -2 -9 -13 12.46 2.64
 3 9 13 46.98 4.87
 -3 -9 -13 50.94 4.59
 4 9 13 9.68 3.46
 -4 -9 -13 14.76 3.27
 -5 -9 -13 11.3 3.43
 5 9 13 12.56 3.77
 0 -7 14 51.35 5.59
 1 -7 14 39.92 4.68
 -3 -6 14 103.26 6.58
 -2 -6 14 3.01 2.06
 -1 -6 14 25.17 3.59
 0 -6 14 4.75 2.97
 1 -6 14 50.17 5.27
 2 -6 14 4.47 2.47
 3 -6 14 -2.98 1.75
 -3 -5 14 19.79 3.84
 -2 -5 14 5.52 1.9
 -1 -5 14 12.37 2.53
 0 -5 14 63.37 5.11
 1 -5 14 3.16 2.97
 2 -5 14 298.33 12.17
 3 -5 14 -2.16 1.61
 4 -5 14 1.93 2.16
 5 -5 14 44.45 4.56
 -4 -4 14 3.33 2.3
 -3 -4 14 3.88 3.03
 -2 -4 14 131.01 6.82
 -1 -4 14 86.79 5.16
 0 -4 14 183.02 8.49
 1 -4 14 4.47 2.65
 2 -4 14 -2.34 2.33
 3 -4 14 89.73 5.49
 4 -4 14 -1.76 1.56
 5 -4 14 0.67 2.05
 -5 -3 14 0.68 2.2
 5 3 -14 0.1 2.92
 -5 -3 14 0.87 3.01
 4 3 -14 56.19 4.86
 -4 -3 14 55.76 4.66
 -4 -3 14 57.05 4.29
 -3 -3 14 28.51 3.54
 3 3 -14 38.93 3.65
 -3 -3 14 34.32 3.86
 -2 -3 14 119.13 6.71
 -1 -3 14 51.58 3.75
 0 -3 14 -0.05 1.59
 1 -3 14 151.75 7.38
 2 -3 14 7.84 2.78
 3 -3 14 35.42 3.79
 4 -3 14 18.35 2.78
 5 -3 14 48.53 3.88
 6 -3 14 71.3 5.03
 5 2 -14 143.06 8.29
 -5 -2 14 158.24 8.32
 -5 -2 14 161.79 7.91
 4 2 -14 1.05 2.4
 -4 -2 14 -0.64 2.25
 -4 -2 14 4.17 1.62
 -3 -2 14 38.61 3.71
 -3 -2 14 47.1 3.98
 3 2 -14 37.46 3.73
 2 2 -14 1.57 2.11
 -2 -2 14 3.05 2.47
 1 2 -14 186.18 8.21
 -1 -2 14 183.32 8.24
 0 -2 14 36.05 3.09
 0 2 -14 33.51 3.08
 -1 2 -14 29.51 2.7
 1 -2 14 35.06 3.3
 2 -2 14 18.83 2.99
 3 -2 14 4.61 2.56
 4 -2 14 91.52 5.58
 5 -2 14 106.99 5.89
 6 -2 14 20.85 2.73
 7 -2 14 69.14 5.38
 7 -2 14 70.68 4.79
 5 1 -14 0.44 2.76
 -5 -1 14 1.72 2.88
 -5 -1 14 -3.55 2.21
 -4 -1 14 89.39 5.62
 4 1 -14 100.69 6.15
 -4 -1 14 96.31 5.76
 -3 -1 14 14.58 2.37
 3 1 -14 16.46 2.67
 2 1 -14 58.81 4.45
 -2 -1 14 56.68 4.33
 1 1 -14 46.48 4.03
 -1 -1 14 49.65 4.46
 0 1 -14 59.5 3.89
 0 -1 14 59 4.15
 -1 1 -14 120.64 5.83
 1 -1 14 120.95 5.93
 2 -1 14 509.81 17.87
 -2 1 -14 507.78 17.84
 3 -1 14 315.74 12.29
 -3 1 -14 323.84 12.07
 4 -1 14 114.74 6.21
 -4 1 -14 106.56 5.66
 5 -1 14 39.73 4.19
 6 -1 14 5.29 2.4
 7 -1 14 15.85 2.93
 7 -1 14 15.85 3.11
 -5 0 14 2.44 2.45
 5 0 -14 6.52 2.82
 -5 0 14 2.28 2.53
 -4 0 14 159.14 8.22
 -4 0 14 166.82 7.59
 4 0 -14 166.79 8.33
 3 0 -14 40.2 3.81
 -3 0 14 43.69 3.46
 2 0 -14 8.17 2.47
 -2 0 14 13.08 2.27
 1 0 -14 17.13 2.76
 -1 0 14 23.62 2.94
 0 0 14 119.74 6.27
 0 0 -14 115.2 5.81
 1 0 14 37.92 3.36
 -1 0 -14 39.71 3.3
 2 0 14 103.03 5.1
 -2 0 -14 84.8 4.69
 -3 0 -14 46.97 3.71
 3 0 14 48.36 3.59
 4 0 14 1.02 1.89
 -4 0 -14 2.92 1.72
 5 0 14 1.31 2.27
 -5 0 -14 1.63 2.44
 5 0 14 -2.74 1.91
 6 0 14 0.85 1.99
 6 0 14 -0.58 2.46
 -6 0 -14 0.62 1.79
 7 0 14 82.94 5.99
 5 -1 -14 -2.6 2.37
 -5 1 14 1.69 1.95
 -5 1 14 2.82 2.85
 -4 1 14 13.56 3.12
 4 -1 -14 11.79 2.7
 -3 1 14 137.99 7.33
 3 -1 -14 155.99 7.54
 2 -1 -14 123.77 6.65
 -2 1 14 108.94 5.72
 1 -1 -14 3.34 2
 -1 1 14 5.6 1.76
 0 1 14 15.64 2.5
 0 -1 -14 12.34 2.2
 -1 -1 -14 20.37 2.6
 1 1 14 20.85 2.93
 2 1 14 0.78 1.57
 -2 -1 -14 0.29 1.15
 3 1 14 60.42 3.69
 -3 -1 -14 62.14 4.26
 -4 -1 -14 63.38 4.33
 4 1 14 69.37 4.15
 4 1 14 75.41 4.65
 -5 -1 -14 301.26 12.2
 5 1 14 298.94 11.54
 5 1 14 320.63 11.85
 6 1 14 2.11 2.66
 6 1 14 0.5 2.04
 -6 -1 -14 1.71 2.12
 -7 -1 -14 2.75 3.1
 7 1 14 3.37 3.37
 8 1 14 64.46 5.65
 -8 -1 -14 57.27 5.5
 -5 2 14 97.79 6.34
 -5 2 14 97.14 6.22
 5 -2 -14 115.79 6.9
 4 -2 -14 4.78 2.27
 -4 2 14 4.83 2.04
 3 -2 -14 83.02 5.36
 -3 2 14 80.41 5.49
 -2 2 14 1.28 2.19
 2 -2 -14 -1.76 2.13
 -1 2 14 10.05 1.82
 1 -2 -14 14.36 2.57
 0 -2 -14 6.85 1.91
 0 2 14 7.51 1.86
 0 2 14 10.28 2.11
 -1 -2 -14 47.17 3.64
 1 2 14 46.47 3.67
 1 2 14 44.89 3.44
 -2 -2 -14 222.4 9.07
 2 2 14 220.13 8.64
 2 2 14 214.46 8.98
 3 2 14 35.59 3.55
 3 2 14 33.43 3.49
 -3 -2 -14 27.59 3.32
 4 2 14 2.6 2.23
 -4 -2 -14 1.48 1.63
 4 2 14 1.55 1.5
 -5 -2 -14 35.1 3.66
 5 2 14 35.54 4.13
 5 2 14 34.2 2.86
 -6 -2 -14 141.34 7.37
 6 2 14 135.76 7.43
 -7 -2 -14 -0.43 2.66
 7 2 14 3.78 2.83
 -8 -2 -14 17.73 3.9
 8 2 14 10.3 3.16
 -5 3 14 61.74 4.97
 5 -3 -14 45.64 4.58
 -5 3 14 33.69 4.71
 -4 3 14 8.9 2.62
 4 -3 -14 2.67 2
 3 -3 -14 8.86 2.59
 -3 3 14 9.5 2.28
 2 -3 -14 0.87 2.26
 -2 3 14 0.28 2.18
 1 -3 -14 11.83 2.5
 -1 3 14 14.58 2.81
 0 -3 -14 222.96 9.4
 0 3 14 211.77 8.38
 0 3 14 216.02 8.94
 -1 -3 -14 8.35 2.02
 1 3 14 6.23 2.43
 1 3 14 7.24 1.74
 -2 -3 -14 13.77 2.02
 2 3 14 8.45 1.93
 2 3 14 10.92 2.62
 -3 -3 -14 27.36 3.2
 3 3 14 30.56 3.45
 3 3 14 29.47 3.32
 4 3 14 29.94 3.51
 4 3 14 26.81 3.12
 -4 -3 -14 16.41 2.54
 -5 -3 -14 17.86 2.96
 5 3 14 15.74 3.05
 -6 -3 -14 6.41 2.71
 6 3 14 13.03 2.92
 -7 -3 -14 2.03 2.6
 7 3 14 0.64 2.32
 8 3 14 23.48 3.9
 -8 -3 -14 21.81 4.42
 5 -4 -14 22.57 3.28
 -5 4 14 19.03 3.78
 -5 4 14 21.34 3.67
 -4 4 14 1.96 2.92
 4 -4 -14 7.14 2.41
 3 -4 -14 72.52 5.65
 -3 4 14 68.86 5.01
 -2 4 14 254.79 10.57
 2 -4 -14 260.87 11.19
 1 -4 -14 14.11 2.42
 -1 4 14 9.2 2.52
 0 -4 -14 19.98 2.98
 0 4 14 20.21 3.04
 1 4 14 202.88 8.64
 1 4 14 199.63 7.96
 -1 -4 -14 208.79 8.95
 2 4 14 42.05 3.53
 2 4 14 46.59 3.27
 -2 -4 -14 40.06 3.28
 3 4 14 3.59 1.92
 -3 -4 -14 2.94 2.03
 3 4 14 2.53 1.5
 -4 -4 -14 37.03 3.51
 4 4 14 38.3 3.63
 4 4 14 39.14 3.29
 5 4 14 52.74 4.22
 -5 -4 -14 46.99 4.16
 -6 -4 -14 1.1 2.5
 6 4 14 4.1 2.46
 -7 -4 -14 203.28 9.75
 7 4 14 212.55 9.64
 -4 5 14 55.7 5.13
 4 -5 -14 52.73 5.18
 -3 5 14 -0.16 2.6
 3 -5 -14 -0.67 2.55
 -2 5 14 16.66 3.02
 2 -5 -14 14.2 2.84
 1 -5 -14 270.84 11.41
 -1 5 14 277 11.07
 0 -5 -14 6.55 2.4
 0 5 14 6.03 2.15
 1 5 14 29.02 3.35
 -1 -5 -14 22.04 2.59
 1 5 14 25.32 3.07
 -2 -5 -14 20.66 2.72
 2 5 14 14.97 2.68
 2 5 14 20.12 3.11
 -3 -5 -14 13.19 2.69
 3 5 14 15.84 2.79
 3 5 14 12.21 2.64
 4 5 14 19.65 3.14
 -4 -5 -14 20.02 2.93
 -5 -5 -14 58.33 4.77
 5 5 14 64.26 5.13
 6 5 14 73.43 5.61
 -6 -5 -14 69.8 5.44
 7 5 14 93.76 6.34
 -7 -5 -14 79.52 5.84
 3 -6 -14 55.94 5.08
 -3 6 14 57.62 5.09
 -2 6 14 -1.81 2.45
 2 -6 -14 1.23 1.96
 1 -6 -14 53.63 4.61
 -1 6 14 59.33 5.08
 0 -6 -14 1.97 1.98
 0 6 14 5.88 2.43
 -1 -6 -14 45.48 3.56
 1 6 14 50.21 4
 -2 -6 -14 42.55 3.98
 2 6 14 62.3 4.15
 2 6 14 53.64 4.22
 -3 -6 -14 180.76 8.39
 3 6 14 171.24 7.76
 -4 -6 -14 95.41 5.84
 4 6 14 101.03 5.85
 -5 -6 -14 0.32 2.44
 5 6 14 1.74 2.47
 6 6 14 63.35 5.09
 -6 -6 -14 52.42 4.96
 -7 -6 -14 12.75 3.15
 7 6 14 17.76 3.26
 -3 7 14 41.82 4.45
 3 -7 -14 43.19 4.42
 2 -7 -14 3.31 2.07
 -2 7 14 2.29 2.24
 -1 7 14 0.59 2.42
 1 -7 -14 -1.39 2.25
 0 7 14 96.52 6.07
 0 -7 -14 85.3 5.45
 1 7 14 133.97 7.2
 -1 -7 -14 130.76 6.71
 -2 -7 -14 7.85 2.68
 2 7 14 4.69 2.03
 2 7 14 7.34 2.78
 3 7 14 73.27 4.68
 -3 -7 -14 65.04 4.65
 4 7 14 12.96 2.72
 -4 -7 -14 15.02 3.01
 -5 -7 -14 20 3.81
 5 7 14 14.34 2.69
 6 7 14 8.95 2.63
 -6 -7 -14 11.22 3.36
 1 -8 -14 15.7 3.12
 -1 8 14 15.87 3.11
 0 -8 -14 84.73 5.28
 0 8 14 94.1 5.82
 -1 -8 -14 75.35 5.2
 1 8 14 80.78 5.41
 -2 -8 -14 2.65 2.55
 2 8 14 3.69 3.05
 -3 -8 -14 -0.09 1.93
 3 8 14 -0.38 2.81
 -4 -8 -14 35 4.13
 4 8 14 23.38 3.89
 5 8 14 23.06 3.97
 -5 -8 -14 23.02 4.54
 0 -9 -14 7.48 2.21
 0 9 14 5.96 3.3
 -1 -9 -14 29.98 4.04
 -2 -9 -14 0.89 2.18
 -3 -9 -14 96.34 6.23
 3 9 14 88.86 6.41
 4 9 14 4.47 3.52
 -4 -9 -14 3.67 2.78
 -1 -6 15 3.28 2.38
 0 -6 15 29.9 4.12
 1 -6 15 7.15 3.56
 2 -6 15 28.04 4.42
 -2 -5 15 5.34 2.3
 -1 -5 15 96.17 5.79
 0 -5 15 80.57 5.64
 1 -5 15 61.36 5.46
 2 -5 15 -0.91 3.09
 3 -5 15 130.23 7.34
 4 -5 15 19.74 2.97
 -3 -4 15 123.26 7.37
 -2 -4 15 12.8 3.13
 -1 -4 15 1.56 1.81
 0 -4 15 26.75 3.3
 1 -4 15 248.73 10.81
 2 -4 15 19.19 3.69
 3 -4 15 4.96 2.98
 4 -4 15 28.17 3.67
 5 -4 15 1.75 1.98
 -4 -3 15 5.34 2.19
 4 3 -15 2.65 2.36
 -4 -3 15 5.43 2.88
 -3 -3 15 -1.61 2.56
 -3 -3 15 0.74 2.35
 -2 -3 15 81.46 5.93
 -1 -3 15 61.21 4.43
 0 -3 15 36.81 3.39
 1 -3 15 28.36 3.43
 2 -3 15 4.25 2.62
 3 -3 15 7.12 3.19
 4 -3 15 39.59 4.37
 5 -3 15 83.16 5.57
 -4 -2 15 64.06 4.43
 4 2 -15 68.33 5.21
 -4 -2 15 68.1 5.08
 3 2 -15 15.69 2.81
 -3 -2 15 17.63 3.06
 -3 -2 15 17.76 2.78
 2 2 -15 68.86 5.32
 -2 -2 15 67.59 5.18
 -1 -2 15 17.8 3.1
 1 2 -15 20.28 2.86
 0 2 -15 6.43 2
 0 -2 15 3.03 1.61
 1 -2 15 9.13 2.04
 2 -2 15 1.29 1.93
 3 -2 15 327.14 12.94
 4 -2 15 145.76 7.76
 5 -2 15 34.71 4.09
 6 -2 15 19.93 3.3
 -5 -1 15 -0.16 3.07
 -5 -1 15 0.63 2.57
 5 1 -15 -0.07 2.53
 -4 -1 15 16.94 3.15
 -4 -1 15 17.29 3.38
 4 1 -15 31.58 3.78
 3 1 -15 10.99 2.59
 -3 -1 15 7.22 2.03
 -2 -1 15 4.08 2.13
 2 1 -15 0.89 2.46
 1 1 -15 35.74 3.57
 -1 -1 15 34.55 3.89
 0 -1 15 47.36 4.23
 0 1 -15 51.24 3.83
 1 -1 15 70.17 4.21
 -1 1 -15 57.53 3.94
 -2 1 -15 35.61 3.19
 2 -1 15 37.08 3.37
 3 -1 15 12.23 2.54
 -3 1 -15 9.5 2.08
 4 -1 15 61.48 4.8
 5 -1 15 0.03 2.56
 6 -1 15 5.72 3.1
 6 -1 15 4.29 2.63
 7 -1 15 0.63 3.07
 7 -1 15 -2.49 2.45
 5 0 -15 -2.81 2.43
 -5 0 15 1.34 2.5
 -5 0 15 -3.31 2.47
 -4 0 15 19.62 3.32
 4 0 -15 17.22 3.12
 -4 0 15 22.99 3.84
 3 0 -15 104.93 6.39
 -3 0 15 120.04 6.24
 -2 0 15 61.37 4.26
 2 0 -15 55.99 4.92
 -1 0 15 220.14 9.47
 1 0 -15 226.19 9.75
 0 0 -15 4.87 1.85
 0 0 15 3.98 2.44
 1 0 15 2.67 2.02
 -1 0 -15 2.56 1.66
 2 0 15 178.92 7.72
 -2 0 -15 174.44 7.68
 -3 0 -15 56.05 4.29
 3 0 15 69.9 4.29
 4 0 15 6.52 2.08
 -4 0 -15 3.36 2
 -5 0 -15 102.41 6.25
 5 0 15 89.62 5.58
 5 0 15 98.43 5.85
 -6 0 -15 5.93 2.38
 6 0 15 7.08 2.89
 6 0 15 5.41 2.53
 7 0 15 4.97 3.28
 -5 1 15 92.09 5.86
 -5 1 15 85.57 6.06
 5 -1 -15 86.59 6.21
 -4 1 15 84.71 5.95
 4 -1 -15 93.57 5.87
 -4 1 15 85.77 5.47
 3 -1 -15 116.05 6.7
 -3 1 15 111.95 6.67
 2 -1 -15 37.88 4.43
 -2 1 15 40.62 3.34
 1 -1 -15 17.46 2.79
 -1 1 15 18.25 2.55
 0 1 15 62.21 4.34
 0 -1 -15 48.1 3.9
 1 1 15 5.24 2.43
 -1 -1 -15 3.63 1.75
 -2 -1 -15 54.89 3.62
 2 1 15 53.42 4.25
 -3 -1 -15 5.61 2.22
 3 1 15 10.02 2.03
 3 1 15 8 2.23
 4 1 15 42.22 3.84
 -4 -1 -15 45.18 3.78
 4 1 15 44.51 3.39
 5 1 15 15.68 3.05
 -5 -1 -15 16.6 3.06
 5 1 15 19.84 2.52
 6 1 15 126.16 7.08
 -6 -1 -15 110.86 6.74
 7 1 15 7.13 3.83
 -7 -1 -15 9.92 3.48
 -5 2 15 -0.15 2.75
 -5 2 15 2 2.5
 5 -2 -15 1.42 2.31
 -4 2 15 0.11 1.96
 4 -2 -15 4.91 2.2
 3 -2 -15 8.79 2.82
 -3 2 15 1.4 2.57
 -2 2 15 32.58 3.8
 2 -2 -15 30.33 3.96
 1 -2 -15 4.51 2.17
 -1 2 15 5.75 1.7
 0 2 15 129.07 6.37
 0 -2 -15 133.46 6.73
 0 2 15 132.2 5.99
 1 2 15 14.07 2.43
 -1 -2 -15 19.48 2.61
 1 2 15 22.85 2.73
 -2 -2 -15 11.8 1.89
 2 2 15 12.34 2.42
 2 2 15 11.33 2.58
 3 2 15 105.78 5.84
 -3 -2 -15 112.72 6.11
 3 2 15 105.93 5.98
 -4 -2 -15 173.21 7.84
 4 2 15 160.78 7.5
 4 2 15 168.57 7.83
 -5 -2 -15 31.79 3.67
 5 2 15 39.97 4.37
 5 2 15 40.27 3.31
 -6 -2 -15 2.57 2.57
 6 2 15 4.93 3.16
 7 2 15 17.56 3.66
 -7 -2 -15 10.05 3.11
 4 -3 -15 -0.34 2
 -4 3 15 1.23 2.19
 -3 3 15 41.98 3.98
 3 -3 -15 43.21 4.79
 -2 3 15 144.17 7.62
 2 -3 -15 161.19 8.13
 -1 3 15 57.41 4.78
 1 -3 -15 59.4 4.42
 0 3 15 4.1 1.96
 0 -3 -15 6.3 2.19
 -1 -3 -15 179.71 8.27
 1 3 15 183.08 7.91
 1 3 15 183.56 7.86
 2 3 15 150.49 6.79
 2 3 15 149.93 7.12
 -2 -3 -15 139.94 6.9
 3 3 15 175.24 7.95
 -3 -3 -15 167.7 8.04
 3 3 15 162.65 7.44
 -4 -3 -15 0.75 1.7
 4 3 15 -0.01 2.45
 4 3 15 -2.61 2.05
 -5 -3 -15 10.04 2.62
 5 3 15 15.3 3.2
 -6 -3 -15 13.93 3.23
 6 3 15 12 3.07
 -7 -3 -15 35.46 4.1
 7 3 15 34.11 4.14
 4 -4 -15 92.6 6.5
 -4 4 15 82.61 6.44
 3 -4 -15 0.12 2.65
 -3 4 15 1.55 2.11
 2 -4 -15 11.37 2.84
 -2 4 15 12.29 2.52
 -1 4 15 297.14 11.92
 1 -4 -15 289.57 12.11
 0 4 15 15.48 3.12
 0 -4 -15 12.9 2.86
 1 4 15 100.65 5.23
 -1 -4 -15 94.67 5.53
 1 4 15 102.59 5.77
 -2 -4 -15 5.52 1.77
 2 4 15 3.09 1.96
 2 4 15 3.42 1.57
 -3 -4 -15 18.56 3.12
 3 4 15 21.46 2.89
 3 4 15 25.51 2.81
 -4 -4 -15 8.93 2.2
 4 4 15 11.34 2.06
 4 4 15 10.46 2.54
 5 4 15 45.57 4.12
 -5 -4 -15 41.94 4
 -6 -4 -15 113.19 6.94
 6 4 15 110.29 6.5
 -7 -4 -15 26.91 3.61
 7 4 15 22.29 3.97
 3 -5 -15 55.21 5.23
 -3 5 15 53.01 5.4
 2 -5 -15 55.98 4.72
 -2 5 15 55.18 4.81
 1 -5 -15 69.37 4.96
 -1 5 15 68.61 4.72
 0 5 15 28.55 3.4
 0 -5 -15 27.35 3.59
 -1 -5 -15 10.09 1.93
 1 5 15 9.46 2.84
 1 5 15 6.82 2.51
 2 5 15 71.77 5.31
 -2 -5 -15 72.65 4.79
 2 5 15 65.17 4.7
 -3 -5 -15 100.22 5.95
 3 5 15 84.58 5.5
 3 5 15 97.39 5.6
 -4 -5 -15 79.95 5.25
 4 5 15 80.35 5.44
 -5 -5 -15 11.57 2.84
 5 5 15 10.47 3.25
 -6 -5 -15 20.93 3.69
 6 5 15 14.94 3.68
 7 5 15 104.26 6.9
 -7 -5 -15 111.2 6.7
 -3 6 15 20.21 3.78
 3 -6 -15 17.17 3.42
 2 -6 -15 -0.26 1.87
 -2 6 15 -1.05 2.65
 1 -6 -15 14.81 3.25
 -1 6 15 20.38 3.69
 0 -6 -15 109.21 6.44
 0 6 15 116.06 6.43
 -1 -6 -15 120.44 6.62
 1 6 15 148.33 6.92
 2 6 15 132.44 6.55
 -2 -6 -15 118.32 6.74
 2 6 15 123.96 6.35
 -3 -6 -15 -1.55 2.01
 3 6 15 1.02 2.47
 4 6 15 14.57 3.22
 -4 -6 -15 16 2.97
 -5 -6 -15 125.87 7.17
 5 6 15 116.73 6.83
 -6 -6 -15 13.63 3.5
 6 6 15 12.19 3.27
 -2 7 15 42.05 4.61
 2 -7 -15 43.61 4.57
 -1 7 15 38.78 4.59
 1 -7 -15 42.31 4.8
 0 -7 -15 82.98 5.37
 0 7 15 84.78 6.08
 1 7 15 45.31 4.77
 -1 -7 -15 41.28 3.62
 2 7 15 36.08 4.02
 -2 -7 -15 33.3 4.05
 2 7 15 34.56 3.51
 -3 -7 -15 53.3 4.37
 3 7 15 52.6 4.34
 4 7 15 4.06 2.27
 -4 -7 -15 2.05 2.41
 5 7 15 22.07 3.33
 -5 -7 -15 27.67 4.31
 0 8 15 20.11 3.3
 0 -8 -15 14.47 2.41
 1 8 15 18.26 3.3
 -1 -8 -15 10.36 2.71
 -2 -8 -15 31.37 4.15
 -3 -8 -15 57.46 4.61
 3 8 15 62.2 5.71
 -4 -8 -15 -3.38 2.36
 4 8 15 0.3 2.63
 -1 -5 16 7.04 2.22
 0 -5 16 53.03 4.63
 1 -5 16 49.23 5.01
 2 -5 16 104.93 7.36
 -2 -4 16 108.42 7.18
 -1 -4 16 42.93 3.95
 0 -4 16 80.48 5.26
 1 -4 16 19.97 3.36
 2 -4 16 2.28 2.85
 3 -4 16 7.62 3.59
 4 -4 16 6.8 3.45
 -3 -3 16 11.46 2.92
 -3 -3 16 20.33 3.69
 -2 -3 16 12.71 3.56
 -1 -3 16 6.41 2.69
 0 -3 16 2.18 1.76
 1 -3 16 26.73 3.26
 2 -3 16 -0.51 2.14
 3 -3 16 27.3 4.01
 4 -3 16 6.4 3.52
 5 -3 16 11.13 3.58
 3 2 -16 8.14 3.09
 -3 -2 16 3.62 2.68
 -3 -2 16 10.77 2.5
 2 2 -16 10.08 3.21
 -2 -2 16 5.86 2.73
 -1 -2 16 68.74 5.57
 0 -2 16 63.08 4.65
 1 -2 16 134.38 6.77
 2 -2 16 12.37 2.53
 3 -2 16 6.17 2.67
 4 -2 16 427.84 16.3
 5 -2 16 113.62 7.16
 4 1 -16 5.43 2.38
 -4 -1 16 2.35 2.63
 -4 -1 16 4.81 3.2
 3 1 -16 28.26 3.97
 -3 -1 16 29.75 3.2
 -2 -1 16 79.02 5.24
 2 1 -16 86.75 6
 -1 -1 16 70.72 5.3
 1 1 -16 63.12 4.54
 0 -1 16 6.08 2.64
 0 1 -16 2.96 2.11
 1 -1 16 6.18 2.15
 -1 1 -16 11.46 2.02
 -2 1 -16 88.67 5.15
 2 -1 16 86.96 5.14
 3 -1 16 22.01 2.92
 4 -1 16 2.42 2.23
 5 -1 16 2.1 2.8
 6 -1 16 -0.45 2.66
 6 -1 16 3.16 3.15
 4 0 -16 50.43 4.69
 -4 0 16 58.26 5.63
 -4 0 16 49.01 4.8
 3 0 -16 38.35 4.51
 -3 0 16 32.11 3.73
 -2 0 16 -0.68 1.58
 2 0 -16 3.04 2.69
 -1 0 16 2.7 2.01
 1 0 -16 1.02 1.94
 0 0 -16 167.48 8.04
 0 0 16 178.34 8.36
 1 0 16 -1.66 2.1
 -1 0 -16 -1.33 1.48
 -2 0 -16 37.12 3.26
 2 0 16 41.24 3.63
 -3 0 -16 39.96 3.73
 3 0 16 31.55 3.16
 4 0 16 112.36 5.83
 -4 0 -16 99.18 5.79
 -5 0 -16 15.08 3.33
 5 0 16 11.59 2.79
 5 0 16 15.57 2.7
 6 0 16 83.9 5.69
 6 0 16 92.15 6.02
 -4 1 16 6.9 3.1
 -4 1 16 7.54 2.77
 4 -1 -16 7.72 2.69
 3 -1 -16 20.23 3.8
 -3 1 16 22.71 3.75
 -2 1 16 36.52 3.45
 2 -1 -16 30.12 3.99
 -1 1 16 11.28 2.32
 1 -1 -16 12.17 2.5
 0 -1 -16 95.21 5.76
 0 1 16 107.78 5.87
 -1 -1 -16 1.65 1.64
 1 1 16 4.59 2.51
 -2 -1 -16 6.15 1.7
 2 1 16 4.61 2.52
 3 1 16 7.83 2.29
 -3 -1 -16 4.44 2.33
 3 1 16 6.79 2.32
 -4 -1 -16 126.77 6.72
 4 1 16 140.02 6.89
 4 1 16 132.9 6.4
 5 1 16 132.6 6.42
 5 1 16 126.64 7.04
 -5 -1 -16 132.89 7.03
 6 1 16 4.38 3.37
 -6 -1 -16 9.69 2.97
 4 -2 -16 2.82 2.62
 -4 2 16 1.25 2.15
 3 -2 -16 31.21 4.41
 -3 2 16 25.24 3.83
 -2 2 16 59.56 5.04
 2 -2 -16 58 5.06
 1 -2 -16 1.03 1.74
 -1 2 16 1.36 1.63
 0 -2 -16 14.6 2.82
 0 2 16 15.89 2.45
 1 2 16 84.44 4.92
 -1 -2 -16 68.73 4.68
 1 2 16 73.59 4.76
 2 2 16 125.75 6.25
 2 2 16 109.93 6.19
 -2 -2 -16 115.43 6.02
 -3 -2 -16 139.89 7.47
 3 2 16 149.42 7.5
 3 2 16 162.24 7.43
 -4 -2 -16 -1.42 1.7
 4 2 16 1.25 2.51
 4 2 16 -3.79 2.03
 -5 -2 -16 0.83 2.07
 5 2 16 -1.14 1.95
 5 2 16 -0.93 3.06
 -6 -2 -16 -0.79 2.54
 6 2 16 -0.64 3.14
 3 -3 -16 63.7 5.76
 -3 3 16 64.6 4.93
 -2 3 16 -1.93 2.33
 2 -3 -16 2.42 2.32
 -1 3 16 204.86 9.69
 1 -3 -16 232.21 10.02
 0 3 16 81.75 5.12
 0 -3 -16 71.69 5.25
 1 3 16 112.5 6.27
 1 3 16 117.47 5.9
 -1 -3 -16 109.91 6.12
 -2 -3 -16 27.64 2.86
 2 3 16 18.14 2.67
 2 3 16 23.4 3.48
 3 3 16 27.7 3.73
 3 3 16 29.58 3.24
 -3 -3 -16 30.11 3.68
 4 3 16 54.82 4.89
 4 3 16 57.15 4.52
 -4 -3 -16 47.46 4.03
 5 3 16 15.53 3.38
 -5 -3 -16 11.42 2.79
 6 3 16 54.67 4.97
 -6 -3 -16 48.38 5.26
 3 -4 -16 32.47 4.37
 -3 4 16 26.92 3.66
 -2 4 16 52.26 4.34
 2 -4 -16 56.97 4.89
 -1 4 16 3.89 2.58
 1 -4 -16 -0.87 1.91
 0 -4 -16 2.68 2.46
 0 4 16 2.53 2.75
 -1 -4 -16 9.67 2.1
 1 4 16 8.06 2.27
 1 4 16 10.32 2.73
 -2 -4 -16 107.09 6.02
 2 4 16 105.92 5.71
 2 4 16 113.94 5.8
 -3 -4 -16 11.9 2.81
 3 4 16 11.8 2.11
 3 4 16 13.82 2.79
 4 4 16 104.13 5.46
 -4 -4 -16 95.11 5.82
 4 4 16 104.57 5.92
 -5 -4 -16 10.87 2.85
 5 4 16 9.93 2.77
 6 4 16 1.62 2.57
 -6 -4 -16 -1.38 2.81
 -2 5 16 -4.63 2.18
 2 -5 -16 0.85 2.06
 -1 5 16 0.64 1.83
 1 -5 -16 -0.84 2.11
 0 5 16 18.39 3.15
 0 -5 -16 17.41 3.16
 -1 -5 -16 26.49 3.03
 1 5 16 29.31 3.79
 2 5 16 58.17 4.66
 -2 -5 -16 60.82 4.65
 2 5 16 66.26 5.43
 3 5 16 11.26 2.81
 -3 -5 -16 11.41 2.87
 3 5 16 15.67 3.13
 -4 -5 -16 7.04 2.31
 4 5 16 8.74 2.88
 -5 -5 -16 160.8 8.3
 5 5 16 163.54 8.31
 6 5 16 26.75 4.39
 -6 -5 -16 27.66 4.32
 -2 6 16 27.52 4.35
 2 -6 -16 20.78 3.36
 1 -6 -16 73.02 5.66
 -1 6 16 50.51 5.27
 0 -6 -16 58.78 4.69
 0 6 16 54.24 4.67
 1 6 16 23.91 3.11
 -1 -6 -16 22.5 2.8
 2 6 16 51.06 4.61
 -2 -6 -16 59.1 4.75
 2 6 16 54.92 4.69
 -3 -6 -16 112.18 6.57
 3 6 16 107.71 6.29
 4 6 16 42.95 4.38
 -4 -6 -16 32.89 3.92
 5 6 16 -0.34 2.84
 -5 -6 -16 3.49 2.7
 0 -7 -16 20.95 2.9
 0 7 16 21.66 3.98
 1 7 16 25.55 3.95
 -1 -7 -16 20.62 2.93
 -2 -7 -16 -1.23 2.66
 -3 -7 -16 2.43 2.13
 3 7 16 -3.17 2.22
 4 7 16 42.3 4.37
 -4 -7 -16 35.98 4.29
 0 -4 17 16.68 2.76
 1 -4 17 89 5.96
 -1 -3 17 25.58 4.09
 0 -3 17 11.13 2.59
 1 -3 17 40.86 3.87
 2 -3 17 1.51 2.19
 3 -3 17 41.69 4.76
 -2 -2 17 6.9 2.76
 -1 -2 17 107.87 7.04
 0 -2 17 19.65 3.52
 1 -2 17 6.02 1.97
 2 -2 17 67.05 4.78
 3 -2 17 7.79 2.52
 4 -2 17 0.78 2.63
 3 1 -17 -2.95 2.94
 -3 -1 17 1.08 1.83
 -2 -1 17 -0.14 2.06
 2 1 -17 -1.56 2.4
 -1 -1 17 14.66 3.27
 1 1 -17 11.62 2.59
 0 -1 17 158.63 8.2
 0 1 -17 146.41 7.63
 -1 1 -17 29.78 2.97
 1 -1 17 30.74 3.67
 2 -1 17 8.37 2.06
 3 -1 17 98.19 5.75
 4 -1 17 8.86 2.41
 5 -1 17 4.11 2.6
 3 0 -17 114.22 7.67
 -3 0 17 118.99 6.9
 2 0 -17 66.78 5.33
 -2 0 17 74.31 4.94
 -1 0 17 51.28 4.25
 1 0 -17 41.52 3.95
 0 0 -17 13.65 3.06
 0 0 17 14.52 3.22
 1 0 17 15.97 3.44
 -1 0 -17 12.92 2.26
 2 0 17 6.25 2.51
 -2 0 -17 3.51 2.04
 3 0 17 5.86 1.95
 -3 0 -17 3.92 2.23
 4 0 17 27 3.14
 -4 0 -17 28.18 3.45
 5 0 17 114.44 6.2
 5 0 17 106.76 6.53
 -3 1 17 -0.62 2.82
 3 -1 -17 -0.06 3.03
 -2 1 17 2.56 2.07
 2 -1 -17 6.7 2.73
 1 -1 -17 3.39 2.01
 -1 1 17 1.53 1.7
 0 1 17 1.19 1.92
 0 -1 -17 4.58 2.42
 -1 -1 -17 75.27 4.72
 1 1 17 67.64 5.12
 2 1 17 34.5 3.71
 2 1 17 37.94 4.14
 -2 -1 -17 31.59 3.2
 -3 -1 -17 72.54 5.47
 3 1 17 103.29 5.74
 3 1 17 92.67 5.92
 4 1 17 5.14 2.17
 4 1 17 0.8 2.33
 -4 -1 -17 6.48 2.4
 -5 -1 -17 28.19 3.69
 5 1 17 33.64 3.29
 5 1 17 32.52 4.08
 -3 2 17 21.63 3.8
 3 -2 -17 23.37 4.32
 -2 2 17 -0.58 2.59
 2 -2 -17 1.08 2.45
 1 -2 -17 38.45 3.77
 -1 2 17 33.94 3.69
 0 -2 -17 67.94 5.18
 0 2 17 64.83 4.5
 -1 -2 -17 111.32 6.07
 1 2 17 102.53 5.88
 1 2 17 105.83 5.92
 2 2 17 4.36 2.27
 -2 -2 -17 5.11 1.86
 2 2 17 4.21 2.55
 3 2 17 75.04 5.4
 3 2 17 66.8 5.27
 -3 -2 -17 66.1 5.11
 -4 -2 -17 107.97 6.24
 4 2 17 117.69 6.94
 4 2 17 106.19 6.63
 5 2 17 -1.05 3.28
 5 2 17 3.16 2.78
 -5 -2 -17 0.45 2.1
 6 2 17 53.63 5.74
 -6 -2 -17 44.26 5.34
 2 -3 -17 61.16 5.15
 -2 3 17 62.83 5.34
 1 -3 -17 10.03 2.59
 -1 3 17 8.93 3.17
 0 -3 -17 32.48 4.01
 0 3 17 32.62 3.85
 1 3 17 107.8 6.38
 1 3 17 112.27 5.92
 -1 -3 -17 117.04 6.28
 2 3 17 126.46 7.07
 -2 -3 -17 136.3 6.98
 2 3 17 135.78 6.72
 3 3 17 27.5 3.92
 -3 -3 -17 27.72 3.68
 3 3 17 28.67 3.29
 4 3 17 11.53 2.8
 4 3 17 12.99 3.3
 -4 -3 -17 9.67 2.5
 5 3 17 5.47 3.2
 -5 -3 -17 0.49 2.36
 -6 -3 -17 31.54 4.56
 6 3 17 20.42 3.89
 2 -4 -17 -1.07 2.08
 -2 4 17 -0.08 1.96
 -1 4 17 45.88 4.81
 1 -4 -17 60.06 4.89
 0 -4 -17 10.29 2.81
 0 4 17 12.15 3.3
 -1 -4 -17 34.78 3.37
 1 4 17 32.21 3.88
 -2 -4 -17 0.33 1.86
 2 4 17 1.69 2.17
 2 4 17 3.58 2.03
 3 4 17 8.83 1.89
 3 4 17 4.16 2.39
 -3 -4 -17 7.91 2.76
 4 4 17 2.23 2.35
 -4 -4 -17 1.73 2.01
 -5 -4 -17 76.09 5.55
 5 4 17 76.19 5.47
 1 -5 -17 43.9 4.76
 -1 5 17 43.85 4.08
 0 5 17 -0.77 2.32
 0 -5 -17 -2.95 2.02
 1 5 17 4.83 2.89
 -1 -5 -17 0.17 1.74
 -2 -5 -17 34.04 3.84
 2 5 17 32.46 4.3
 2 5 17 37.59 3.98
 3 5 17 184.3 8.61
 3 5 17 162.92 8.03
 -3 -5 -17 167.45 8.66
 4 5 17 149.54 7.67
 -4 -5 -17 135.49 7.51
 5 5 17 3.42 3.08
 -5 -5 -17 2.81 2.62
 0 -6 -17 109.8 6.54
 0 6 17 103.72 6.44
 -1 -6 -17 10.41 2.2
 1 6 17 2.96 2.28
 -2 -6 -17 47.59 4.73
 2 6 17 47.5 4.82
 -3 -6 -17 10.45 2.77
 3 6 17 4.41 2.89
 4 6 17 18.34 3.65
 -4 -6 -17 15.87 3.26
 0 -2 18 90.69 6.66
 1 -2 18 29.76 3.74
 2 -2 18 2.92 2
 1 1 -18 80.71 5.43
 -1 -1 18 83.58 5.91
 0 -1 18 1.36 2.9
 1 -1 18 4.91 3.01
 2 -1 18 49.59 4.48
 3 -1 18 9.76 2.35
 1 0 -18 14.86 2.8
 -1 0 18 12.04 2.73
 0 0 18 2.59 2.55
 0 0 -18 7.26 2.77
 1 0 18 6.22 3.16
 -1 0 -18 5.95 2
 -2 0 -18 70.61 5.03
 2 0 18 75.61 5.76
 -3 0 -18 5.53 2.43
 3 0 18 8.75 2.66
 4 0 18 18.37 3.45
 4 0 18 15.44 2.7
 -2 1 18 55.26 4.89
 2 -1 -18 59.4 5.11
 1 -1 -18 5.08 2.37
 -1 1 18 6.33 2.12
 0 -1 -18 98.32 6.35
 0 1 18 94.81 5.86
 1 1 18 31.73 3.51
 1 1 18 27.91 3.72
 -1 -1 -18 29.46 3.07
 -2 -1 -18 12.92 2.7
 2 1 18 19.01 3.07
 2 1 18 18.11 3.68
 3 1 18 92.4 5.84
 -3 -1 -18 94.77 6.04
 3 1 18 93.69 6.42
 4 1 18 65.28 5.13
 -4 -1 -18 45.11 4.48
 4 1 18 59.5 5.18
 1 -2 -18 9.37 2.71
 -1 2 18 7.77 2.68
 0 -2 -18 5.01 2.69
 0 2 18 2.43 1.76
 -1 -2 -18 176.03 8.43
 1 2 18 183.85 8.29
 1 2 18 171.62 8.25
 -2 -2 -18 54 4.36
 2 2 18 59.78 5.13
 2 2 18 46.77 4.36
 3 2 18 54.6 5.15
 -3 -2 -18 54.49 4.85
 3 2 18 45.38 4.67
 4 2 18 24.05 3.95
 4 2 18 21.71 4.17
 -4 -2 -18 19.46 3.08
 -1 3 18 167.44 8.91
 1 -3 -18 167.54 8.73
 0 -3 -18 6.82 2.64
 0 3 18 1.43 2.41
 -1 -3 -18 70.96 4.73
 1 3 18 64.35 4.46
 2 3 18 7.54 2.28
 -2 -3 -18 10.42 2.49
 2 3 18 9.22 3.29
 -3 -3 -18 13.16 3.09
 3 3 18 11.24 2.53
 3 3 18 16.51 3.56
 -4 -3 -18 71.1 5.08
 4 3 18 72.81 5.89
 4 3 18 67.21 5.05
 -1 4 18 1.24 2.64
 1 -4 -18 -3.06 2.48
 0 4 18 16.71 3.7
 0 -4 -18 21.98 3.5
 1 4 18 11.3 3.32
 -1 -4 -18 9.37 2.17
 2 4 18 18.62 3.02
 -2 -4 -18 10.86 2.73
 2 4 18 6.69 2.56
 3 4 18 4.57 1.91
 -3 -4 -18 10.1 3.05
 3 4 18 12.65 2.9
 -4 -4 -18 85.25 5.67
 4 4 18 76.57 5.61
 1 5 18 9.88 3.28
 -1 -5 -18 10.82 2.14
 2 5 18 130.02 7.77
 -2 -5 -18 127.81 7.41
 3 5 18 2.11 2.67
 -3 -5 -18 2.48 2.52
 3 5 18 0.91 3.14
 -1 -1 -19 41.35 3.71
 1 1 19 44.62 4.47
 1 1 19 41.13 4.21
 -2 -1 -19 7.78 2.48
 2 1 19 5.02 3.11
 2 1 19 4.38 2.43
 1 2 19 6.22 2.34
 -1 -2 -19 6.53 2.13
 2 2 19 59.13 4.74
 2 2 19 58.18 5.34
 -2 -2 -19 63.76 5.06

_iucr_refine_fcf_details
;
data_Co110
_computing_structure_refinement   'olex2.refine 1.5-dev (Bourhis et al., 2015)'
_shelx_refln_list_code            4
loop_
  _space_group_symop_id
  _space_group_symop_operation_xyz
  1  x,y,z
  2  -x,-y,-z

_space_group_crystal_system       triclinic
_space_group_IT_number            2
_space_group_name_H-M_alt         'P -1'
_space_group_name_Hall            '-P 1'
_symmetry_space_group_name_H-M    'P -1'
_symmetry_space_group_name_Hall   '-P 1'
_symmetry_Int_Tables_number       2
_cell_length_a                    7.9999(2)
_cell_length_b                    9.3718(3)
_cell_length_c                    14.7362(5)
_cell_angle_alpha                 82.625(1)
_cell_angle_beta                  81.527(1)
_cell_angle_gamma                 81.726(1)
_cell_volume                      1074.89(6)
loop_
  _refln_index_h
  _refln_index_k
  _refln_index_l
  _refln_F_squared_calc
  _refln_F_squared_meas
  _refln_F_squared_sigma
  _refln_F_squared_weight
  _refln_observed_status
-10 -3 1 41.868 53.648 15.904 55.026 o
-10 -2 1 1.134 -23.855 11.716 112.937 o
-10 -2 2 52.288 49.566 18.024 43.364 o
-10 -1 1 182.371 173.455 22.795 23.124 o
-10 -1 2 40.201 59.691 17.123 48.066 o
-10 0 1 180.838 212.737 24.969 19.682 o
-9 -6 1 5.961 -2.651 15.320 65.604 o
-9 -6 2 3.144 -3.976 12.670 96.144 o
-9 -6 3 19.043 16.063 15.427 62.475 o
-9 -5 1 4.952 -9.754 13.677 82.284 o
-9 -5 2 15.759 54.337 14.790 65.739 o
-9 -5 3 241.009 206.111 24.279 19.379 o
-9 -5 4 109.318 80.366 18.819 36.422 o
-9 -4 1 20.612 15.691 13.783 77.177 o
-9 -4 2 195.383 172.713 20.728 26.264 o
-9 -4 3 37.388 26.082 16.169 55.029 o
-9 -4 4 602.753 591.084 36.525 6.980 o
-9 -4 5 223.022 243.325 23.908 19.808 o
-9 -3 1 3.734 7.581 12.193 102.576 o
-9 -3 2 101.330 136.294 17.918 38.314 o
-9 -3 3 55.186 64.091 17.017 47.358 o
-9 -3 4 315.777 359.050 28.627 13.214 o
-9 -3 5 94.547 106.183 17.123 42.617 o
-9 -3 6 238.154 247.195 26.453 16.757 o
-9 -2 1 157.420 171.547 20.304 28.475 o
-9 -2 2 364.064 312.612 25.764 14.838 o
-9 -2 3 16.584 23.272 14.154 73.435 o
-9 -2 4 408.208 354.756 27.513 12.795 o
-9 -2 5 945.737 917.691 45.961 3.895 o
-9 -2 6 84.151 106.819 19.933 33.574 o
-9 -1 1 540.930 545.917 32.390 8.581 o
-9 -1 2 303.291 321.147 26.718 14.972 o
-9 -1 3 409.826 443.922 30.323 10.846 o
-9 -1 4 315.975 281.918 23.643 17.736 o
-9 -1 5 202.619 251.277 25.181 18.652 o
-9 -1 6 94.902 108.410 19.985 32.947 o
-9 -1 7 6.269 -2.333 11.928 107.459 o
-9 0 1 139.630 152.144 19.296 31.927 o
-9 0 2 16.499 5.566 12.511 94.702 o
-9 0 3 38.168 31.065 12.670 84.891 o
-9 0 4 16.491 1.537 10.973 122.184 o
-9 0 5 31.337 29.316 15.108 62.849 o
-9 0 6 1.442 0.265 12.034 106.938 o
-9 1 1 12.694 9.383 12.405 96.717 o
-9 1 2 20.801 19.349 11.822 102.219 o
-9 1 3 1.233 1.272 10.867 130.871 o
-9 1 4 2.521 2.810 13.094 89.901 o
-9 1 5 76.384 65.046 15.798 51.906 o
-9 1 6 0.415 5.672 11.663 113.280 o
-9 2 1 4.670 12.193 11.185 120.227 o
-9 2 2 506.089 422.240 28.733 10.717 o
-9 2 3 31.024 44.795 14.790 64.450 o
-9 2 4 328.567 307.682 26.082 15.185 o
-9 2 5 6.136 8.535 11.716 110.023 o
-9 3 1 1303.550 1319.490 40.963 3.080 o
-9 3 2 9.018 2.514 8.097 223.423 o
-9 3 3 83.434 109.720 40.369 9.170 o
-9 3 4 10.439 26.034 8.971 173.002 o
-9 4 1 103.713 115.489 13.809 57.465 o
-9 4 2 111.959 113.826 10.169 82.780 o
-8 -8 1 388.513 414.564 36.413 8.657 o
-8 -8 2 0.617 -4.754 10.573 138.810 o
-8 -7 1 128.766 134.590 11.175 68.646 o
-8 -7 2 14.899 20.585 9.014 170.148 o
-8 -7 3 95.832 73.198 16.672 45.614 o
-8 -7 4 28.994 39.229 17.335 48.469 o
-8 -6 1 139.326 153.069 13.322 53.203 o
-8 -6 2 107.144 111.431 18.554 36.587 o
-8 -6 3 454.022 450.708 30.058 10.518 o
-8 -6 4 323.532 344.048 28.785 13.109 o
-8 -6 5 24.259 11.027 13.783 76.964 o
-8 -6 6 58.283 43.894 14.631 62.360 o
-8 -5 1 581.049 605.185 34.935 7.438 o
-8 -5 2 168.165 145.253 19.031 31.457 o
-8 -5 3 754.877 699.069 37.320 5.877 o
-8 -5 4 138.261 160.626 20.834 28.237 o
-8 -5 5 91.108 85.296 16.805 44.931 o
-8 -5 6 6.291 -1.378 11.451 116.425 o
-8 -5 7 16.426 6.733 14.101 75.219 o
-8 -4 1 615.031 615.734 34.935 7.219 o
-8 -4 2 10.115 9.595 11.663 109.576 o
-8 -4 3 0.517 -14.419 9.648 166.698 o
-8 -4 4 5.285 4.718 13.041 89.861 o
-8 -4 5 51.112 29.846 13.041 78.348 o
-8 -4 6 24.084 25.499 12.670 88.535 o
-8 -4 7 5.580 9.171 13.465 83.924 o
-8 -4 8 40.536 41.932 14.366 66.837 o
-8 -3 1 204.563 171.070 20.516 26.365 o
-8 -3 2 183.457 176.477 19.667 28.711 o
-8 -3 3 284.696 307.364 24.067 17.699 o
-8 -3 4 121.111 135.499 18.766 34.620 o
-8 -3 5 39.874 49.460 12.882 80.290 o
-8 -3 6 239.792 213.638 22.053 22.169 o
-8 -3 7 180.758 199.537 22.901 22.669 o
-8 -3 8 177.324 214.911 22.000 23.968 o
-8 -3 9 211.561 230.814 27.301 16.474 o
-8 -2 1 440.153 470.269 29.581 10.764 o
-8 -2 2 2.099 -4.188 9.436 173.069 o
-8 -2 3 711.731 682.529 36.366 6.269 o
-8 -2 4 369.413 352.848 26.188 14.158 o
-8 -2 5 1548.260 1528.120 63.296 1.824 o
-8 -2 6 69.230 51.899 15.691 53.797 o
-8 -2 7 382.985 366.525 27.619 12.974 o
-8 -2 8 85.875 96.005 17.282 42.906 o
-8 -2 9 202.577 207.065 24.863 19.445 o
-8 -1 1 4.017 -6.733 9.489 169.762 o
-8 -1 2 590.888 565.956 31.648 8.376 o
-8 -1 3 796.431 744.129 38.275 5.473 o
-8 -1 4 185.208 201.658 20.145 27.207 o
-8 -1 5 94.910 86.834 15.214 52.221 o
-8 -1 6 145.067 216.024 23.272 22.781 o
-8 -1 7 90.196 99.769 16.116 47.552 o
-8 -1 8 305.978 307.151 27.248 14.631 o
-8 -1 9 299.932 326.501 29.581 12.969 o
-8 0 1 1363.460 1319.950 54.602 2.378 o
-8 0 2 10.293 3.817 11.292 117.538 o
-8 0 3 113.591 131.947 17.176 40.276 o
-8 0 4 2.663 14.366 9.436 167.388 o
-8 0 5 13.949 14.048 12.193 99.019 o
-8 0 6 978.437 1010.140 48.347 3.532 o
-8 0 7 120.096 149.335 19.137 33.295 o
-8 0 8 293.326 340.973 29.104 13.271 o
-8 0 9 18.298 15.198 12.537 92.772 o
-8 1 1 603.657 573.643 31.966 8.172 o
-8 1 2 15.828 12.723 11.239 115.026 o
-8 1 3 879.615 909.898 42.410 4.416 o
-8 1 4 34.462 36.578 13.147 79.720 o
-8 1 5 833.939 881.748 43.894 4.417 o
-8 1 6 215.260 200.968 20.569 25.392 o
-8 1 7 68.436 50.998 16.116 51.507 o
-8 1 8 167.536 158.637 15.190 42.343 o
-8 1 9 22.982 44.201 11.026 110.809 o
-8 2 1 23.486 22.997 7.598 215.849 o
-8 2 2 121.753 116.986 11.176 71.853 o
-8 2 3 127.687 115.726 12.395 62.569 o
-8 2 4 201.986 205.006 15.325 37.459 o
-8 2 5 247.771 246.015 14.691 34.403 o
-8 2 6 153.585 129.398 12.283 58.165 o
-8 2 7 176.674 184.699 20.516 27.106 o
-8 2 8 99.407 74.922 9.743 96.949 o
-8 2 9 51.278 60.477 10.108 112.601 o
-8 3 1 22.571 13.787 5.767 343.962 o
-8 3 2 63.109 73.603 8.178 138.634 o
-8 3 3 51.673 27.150 6.664 214.636 o
-8 3 4 192.292 189.461 11.563 51.795 o
-8 3 5 1.389 7.479 8.435 212.601 o
-8 3 6 9.280 12.348 6.307 338.795 o
-8 3 7 122.217 123.983 8.931 89.473 o
-8 3 8 59.558 69.678 7.807 150.406 o
-8 4 1 14.853 16.177 6.723 285.890 o
-8 4 2 57.664 58.038 7.755 157.628 o
-8 4 3 5.862 -2.025 6.925 309.549 o
-8 4 4 185.202 168.522 11.966 52.478 o
-8 4 5 102.062 81.985 9.956 92.475 o
-8 4 6 27.892 29.009 7.658 204.059 o
-8 4 7 122.211 108.635 10.383 78.935 o
-8 5 1 747.230 769.586 29.591 7.129 o
-8 5 2 359.625 354.613 19.318 20.046 o
-8 5 3 860.695 826.028 34.034 5.655 o
-8 5 4 12.574 16.209 7.828 223.609 o
-8 5 5 512.661 484.573 18.911 15.021 o
-8 6 1 654.675 674.243 34.193 7.009 o
-8 6 2 786.871 797.734 40.740 5.064 o
-7 -9 1 236.979 254.850 18.723 26.760 o
-7 -9 2 513.279 554.229 33.318 8.458 o
-7 -9 3 16.298 7.581 10.317 135.857 o
-7 -8 1 29.091 37.937 10.188 125.510 o
-7 -8 2 0.509 5.220 9.040 187.509 o
-7 -8 3 12.870 9.460 13.704 79.836 o
-7 -8 4 0.306 -8.636 8.415 219.222 o
-7 -8 5 65.185 62.339 11.472 88.834 o
-7 -7 1 107.502 107.048 9.074 95.990 o
-7 -7 2 5.255 6.934 6.733 319.040 o
-7 -7 3 2.671 -3.475 6.035 415.112 o
-7 -7 4 77.932 75.036 8.803 118.667 o
-7 -7 5 110.503 104.112 12.508 65.601 o
-7 -7 6 1.487 -4.559 13.677 82.876 o
-7 -7 7 46.599 33.239 18.024 44.184 o
-7 -6 1 45.336 46.637 7.325 186.624 o
-7 -6 2 922.384 914.637 32.570 5.392 o
-7 -6 3 450.371 464.060 17.795 17.363 o
-7 -6 4 723.254 703.258 20.671 9.567 o
-7 -6 5 339.918 363.563 35.677 9.376 o
-7 -6 6 151.737 148.593 17.971 34.965 o
-7 -6 7 81.367 84.554 17.441 42.931 o
-7 -5 1 1101.710 1087.710 26.430 4.906 o
-7 -5 2 429.646 449.266 26.294 12.602 o
-7 -5 3 295.404 317.066 16.431 26.593 o
-7 -5 4 199.509 216.183 21.311 24.416 o
-7 -5 5 80.496 113.711 16.964 43.988 o
-7 -5 6 2.325 -3.181 9.489 170.993 o
-7 -5 7 76.408 48.983 15.002 57.409 o
-7 -5 8 71.311 59.480 13.942 64.723 o
-7 -5 9 236.849 259.176 26.612 16.534 o
-7 -4 1 4.675 3.810 9.039 184.554 o
-7 -4 2 587.983 590.976 29.501 8.935 o
-7 -4 3 272.785 244.226 20.940 22.327 o
-7 -4 4 250.127 266.173 22.689 20.404 o
-7 -4 5 501.275 502.872 30.111 9.835 o
-7 -4 6 313.054 271.474 21.735 19.884 o
-7 -4 7 49.613 38.328 13.783 70.782 o
-7 -4 8 45.658 67.219 13.200 74.384 o
-7 -4 9 6.840 9.860 13.518 82.995 o
-7 -4 10 220.491 212.154 24.067 20.001 o
-7 -3 1 4.687 4.900 6.030 397.298 o
-7 -3 2 2204.940 1986.570 74.906 1.128 o
-7 -3 3 38.162 42.251 11.663 96.434 o
-7 -3 4 1353.060 1334.420 55.504 2.346 o
-7 -3 5 18.150 13.783 10.602 126.955 o
-7 -3 6 276.391 284.356 22.159 20.163 o
-7 -3 7 153.979 170.381 19.933 29.435 o
-7 -3 8 11.374 14.525 10.496 132.241 o
-7 -3 9 185.147 179.499 22.106 24.076 o
-7 -3 10 41.639 22.371 14.631 65.800 o
-7 -3 11 100.058 126.933 17.706 39.401 o
-7 -2 1 461.794 435.016 26.453 12.200 o
-7 -2 2 48.391 48.771 12.193 86.243 o
-7 -2 3 14.638 15.798 9.595 153.815 o
-7 -2 4 1307.550 1337.970 55.291 2.404 o
-7 -2 5 43.077 45.219 11.504 96.839 o
-7 -2 6 64.154 39.759 12.617 79.190 o
-7 -2 7 143.594 163.171 19.190 31.770 o
-7 -2 8 438.671 409.306 27.778 11.959 o
-7 -2 9 105.497 121.458 13.456 58.930 o
-7 -2 10 155.159 146.727 14.342 47.235 o
-7 -2 11 196.164 189.141 16.041 36.440 o
-7 -1 1 20.713 15.427 10.125 136.376 o
-7 -1 2 1.375 3.711 8.270 223.292 o
-7 -1 3 631.359 596.438 31.966 7.908 o
-7 -1 4 6.889 23.007 10.708 127.475 o
-7 -1 5 10.040 0.795 8.535 202.108 o
-7 -1 6 98.799 121.663 16.593 43.910 o
-7 -1 7 0.482 10.349 13.438 85.071 o
-7 -1 8 229.567 219.896 21.496 23.169 o
-7 -1 9 29.616 25.811 10.195 127.926 o
-7 -1 10 632.118 656.204 33.026 7.453 o
-7 -1 11 5.829 10.695 9.600 161.056 o
-7 -1 12 1157.500 1074.390 58.790 2.567 o
-7 0 1 715.088 684.650 33.185 6.858 o
-7 0 2 20.961 8.368 7.104 256.681 o
-7 0 3 682.433 630.249 21.749 10.146 o
-7 0 4 583.285 554.709 20.720 12.307 o
-7 0 5 616.667 620.853 23.142 10.536 o
-7 0 6 0.063 1.855 6.622 351.524 o
-7 0 7 373.404 376.132 14.435 24.349 o
-7 0 8 0.989 -2.565 6.282 390.330 o
-7 0 9 747.332 724.341 21.621 8.988 o
-7 0 10 0.388 -3.009 6.670 348.334 o
-7 0 11 599.695 571.486 20.204 12.136 o
-7 0 12 6.397 4.845 11.292 118.751 o
-7 1 1 225.008 239.409 18.501 27.979 o
-7 1 2 1030.520 1000.360 30.343 5.016 o
-7 1 3 1.048 0.625 5.394 524.997 o
-7 1 4 3097.040 3001.630 191.850 0.294 o
-7 1 5 2.291 -3.483 5.740 459.535 o
-7 1 6 1926.150 1726.960 37.834 1.997 o
-7 1 7 11.547 14.358 6.854 285.712 o
-7 1 8 538.243 517.480 17.654 14.813 o
-7 1 9 152.932 154.004 10.542 65.992 o
-7 1 10 211.781 196.149 12.380 46.029 o
-7 1 11 83.612 94.087 10.239 93.235 o
-7 2 1 1798.770 1772.320 46.815 1.916 o
-7 2 2 345.862 342.129 16.620 23.678 o
-7 2 3 548.961 542.343 30.694 9.070 o
-7 2 4 0.475 2.548 5.986 425.938 o
-7 2 5 162.693 157.709 9.927 67.248 o
-7 2 6 13.958 21.016 7.128 256.417 o
-7 2 7 44.222 34.325 11.289 101.196 o
-7 2 8 364.901 356.213 15.136 24.358 o
-7 2 9 14.614 7.233 11.602 109.614 o
-7 2 10 226.627 239.420 13.676 38.692 o
-7 2 11 3.196 -0.094 7.306 284.743 o
-7 3 1 6.229 0.533 4.700 631.534 o
-7 3 2 396.612 365.024 18.925 19.224 o
-7 3 3 163.587 143.208 19.853 29.772 o
-7 3 4 256.963 234.032 27.540 15.590 o
-7 3 5 44.322 43.601 9.153 138.555 o
-7 3 6 41.898 31.410 7.242 202.224 o
-7 3 7 176.492 182.494 9.750 62.983 o
-7 3 8 30.957 25.027 6.030 285.865 o
-7 3 9 264.881 261.564 11.987 38.643 o
-7 3 10 51.463 45.417 7.412 178.209 o
-7 3 11 6.619 -0.235 7.693 251.759 o
-7 4 1 41.102 25.988 6.163 255.677 o
-7 4 2 852.458 832.227 22.753 7.411 o
-7 4 3 41.497 40.324 7.204 198.754 o
-7 4 4 847.431 841.218 23.731 7.258 o
-7 4 5 73.916 66.565 7.039 157.594 o
-7 4 6 181.705 173.228 14.327 43.493 o
-7 4 7 106.016 96.728 9.641 92.216 o
-7 4 8 252.396 268.622 11.822 39.846 o
-7 4 9 249.660 225.028 11.491 43.119 o
-7 4 10 150.819 157.535 10.598 65.733 o
-7 5 1 117.094 125.803 14.764 50.270 o
-7 5 2 0.284 -4.712 6.161 408.465 o
-7 5 3 47.337 46.045 7.939 166.302 o
-7 5 4 134.662 134.918 11.409 65.952 o
-7 5 5 579.792 554.526 19.256 12.965 o
-7 5 6 751.044 713.020 19.143 9.567 o
-7 5 7 100.250 98.103 11.087 79.500 o
-7 5 8 236.187 245.171 11.898 42.350 o
-7 5 9 361.788 348.849 14.097 25.897 o
-7 6 1 73.681 79.342 11.883 80.319 o
-7 6 2 234.427 203.591 15.416 35.028 o
-7 6 3 184.844 177.986 15.427 39.428 o
-7 6 4 261.873 264.864 29.236 13.982 o
-7 6 5 214.416 237.080 17.910 29.657 o
-7 6 6 174.713 166.502 12.880 50.084 o
-7 6 7 2.949 -4.345 7.591 264.600 o
-7 7 1 418.654 448.307 22.762 14.864 o
-7 7 2 18.651 7.647 8.973 173.721 o
-7 7 3 65.904 35.745 9.875 115.560 o
-7 7 4 1.470 2.294 8.871 195.077 o
-6 -10 1 167.154 191.334 16.489 37.020 o
-6 -10 2 72.668 61.326 12.566 75.864 o
-6 -10 3 96.692 112.804 14.505 54.502 o
-6 -9 1 136.938 135.957 14.446 49.185 o
-6 -9 2 343.558 412.737 40.819 7.464 o
-6 -9 3 508.425 535.821 23.782 12.209 o
-6 -9 4 138.716 157.487 15.639 43.139 o
-6 -9 5 225.469 253.511 19.548 25.829 o
-6 -8 1 352.705 355.212 18.500 21.087 o
-6 -8 2 28.081 21.320 10.250 128.506 o
-6 -8 3 186.127 205.112 20.754 25.980 o
-6 -8 4 150.227 170.503 14.280 46.793 o
-6 -8 5 1.139 2.556 11.265 121.645 o
-6 -8 6 89.637 97.427 13.213 64.555 o
-6 -8 7 32.078 27.899 10.665 117.000 o
-6 -7 1 303.159 286.408 12.953 32.738 o
-6 -7 2 368.266 354.075 14.364 25.153 o
-6 -7 3 282.248 276.365 13.139 34.205 o
-6 -7 4 113.998 131.497 11.985 66.217 o
-6 -7 5 343.795 343.902 17.604 22.564 o
-6 -7 6 238.832 279.505 25.287 17.619 o
-6 -7 7 8.079 12.103 8.787 187.811 o
-6 -7 8 132.848 133.335 13.385 54.935 o
-6 -7 9 15.802 22.159 14.525 70.100 o
-6 -6 1 113.406 124.758 8.829 93.295 o
-6 -6 2 590.924 629.939 21.916 11.218 o
-6 -6 3 846.997 838.849 28.342 6.536 o
-6 -6 4 88.212 98.028 8.327 115.180 o
-6 -6 5 90.991 105.358 10.303 88.588 o
-6 -6 6 44.445 57.024 7.633 172.777 o
-6 -6 7 210.559 218.192 14.343 39.046 o
-6 -6 8 29.291 31.601 10.246 125.667 o
-6 -6 9 0.533 -13.995 14.578 73.100 o
-6 -5 1 422.605 378.926 22.330 15.729 o
-6 -5 2 214.977 211.751 10.310 51.865 o
-6 -5 3 9.656 -0.039 5.329 483.184 o
-6 -5 4 0.729 -1.816 5.205 568.181 o
-6 -5 5 121.611 120.055 8.686 92.642 o
-6 -5 6 28.909 27.719 7.183 224.306 o
-6 -5 7 35.815 35.170 7.378 202.088 o
-6 -5 8 83.784 85.349 14.313 58.800 o
-6 -5 9 260.549 269.619 25.605 17.013 o
-6 -5 10 84.124 106.554 17.706 41.001 o
-6 -4 1 18.346 19.008 5.346 390.310 o
-6 -4 2 549.324 536.017 18.383 14.058 o
-6 -4 3 83.200 106.078 7.976 120.807 o
-6 -4 4 1059.380 1059.130 29.874 4.833 o
-6 -4 5 567.900 590.539 30.323 8.847 o
-6 -4 6 539.802 566.168 29.952 9.291 o
-6 -4 7 5.314 9.012 10.602 133.756 o
-6 -4 8 459.276 480.872 28.414 11.035 o
-6 -4 9 70.853 53.754 15.585 54.172 o
-6 -4 10 228.232 269.123 17.074 29.866 o
-6 -4 11 17.299 35.172 10.294 129.326 o
-6 -4 12 50.770 54.516 12.294 83.895 o
-6 -3 1 1162.570 1155.580 30.976 4.220 o
-6 -3 2 144.878 156.881 11.681 60.657 o
-6 -3 3 3989.970 3804.150 85.787 0.469 o
-6 -3 4 142.742 138.345 10.888 67.406 o
-6 -3 5 1768.350 1778.660 67.749 1.494 o
-6 -3 6 5.041 -8.058 8.217 223.824 o
-6 -3 7 821.740 817.021 39.335 5.102 o
-6 -3 8 20.171 32.546 8.423 181.038 o
-6 -3 9 600.104 600.200 23.412 10.763 o
-6 -3 10 47.037 39.850 9.981 121.041 o
-6 -3 11 178.531 224.955 31.463 13.411 o
-6 -3 12 119.304 132.743 14.011 53.389 o
-6 -3 13 5.434 -3.320 9.807 158.202 o
-6 -2 1 48.605 51.704 6.790 197.907 o
-6 -2 2 2452.240 2312.640 66.636 1.060 o
-6 -2 3 81.572 89.458 7.485 134.592 o
-6 -2 4 801.497 823.700 37.797 5.371 o
-6 -2 5 0.198 0.636 7.316 289.488 o
-6 -2 6 13.989 19.563 7.162 255.600 o
-6 -2 7 26.987 19.384 13.757 76.118 o
-6 -2 8 20.844 11.050 7.402 237.689 o
-6 -2 9 9.962 13.840 8.329 204.428 o
-6 -2 10 22.945 14.805 8.412 187.152 o
-6 -2 11 258.800 272.619 16.928 28.545 o
-6 -2 12 14.047 13.099 9.476 158.652 o
-6 -2 13 108.333 99.578 12.988 63.057 o
-6 -1 1 1266.660 1256.880 25.846 4.055 o
-6 -1 2 305.345 313.412 13.863 30.188 o
-6 -1 3 1259.740 1195.840 32.709 3.768 o
-6 -1 4 123.848 142.721 10.048 76.956 o
-6 -1 5 21.711 19.166 7.240 238.686 o
-6 -1 6 1.373 3.398 5.374 517.073 o
-6 -1 7 133.228 127.038 8.727 87.231 o
-6 -1 8 39.946 42.305 6.779 215.866 o
-6 -1 9 22.196 16.749 6.054 316.910 o
-6 -1 10 46.708 36.175 6.867 207.374 o
-6 -1 11 1000.910 912.047 24.861 5.936 o
-6 -1 12 0.983 11.271 6.894 310.363 o
-6 -1 13 298.801 284.213 24.299 17.428 o
-6 0 1 2765.400 2712.360 71.036 0.856 o
-6 0 2 11.445 8.223 4.891 516.952 o
-6 0 3 283.263 279.539 18.952 24.160 o
-6 0 4 22.515 29.614 5.527 338.966 o
-6 0 5 1246.940 1195.310 46.005 3.028 o
-6 0 6 27.748 21.672 5.584 330.427 o
-6 0 7 649.074 651.701 18.513 11.406 o
-6 0 8 311.487 308.101 25.004 16.340 o
-6 0 9 418.797 405.787 20.287 17.025 o
-6 0 10 1171.500 1145.280 28.589 4.376 o
-6 0 11 146.366 159.521 11.336 62.112 o
-6 0 12 315.466 345.976 18.485 22.477 o
-6 0 13 1.613 -6.441 6.908 321.712 o
-6 1 1 60.818 50.372 7.312 169.682 o
-6 1 2 329.239 337.500 14.233 27.632 o
-6 1 3 188.689 175.465 17.971 32.306 o
-6 1 4 2.267 0.415 4.922 617.444 o
-6 1 5 1715.420 1647.020 34.968 2.365 o
-6 1 6 151.656 167.575 9.510 71.067 o
-6 1 7 379.864 371.432 14.714 23.868 o
-6 1 8 500.021 447.774 16.773 16.979 o
-6 1 9 584.658 562.151 18.213 13.247 o
-6 1 10 123.062 149.330 18.667 34.466 o
-6 1 11 66.357 65.809 9.390 116.817 o
-6 1 12 895.525 885.517 25.648 6.510 o
-6 1 13 14.124 21.196 13.755 78.087 o
-6 2 1 337.752 324.074 14.974 26.521 o
-6 2 2 915.675 882.643 26.611 6.270 o
-6 2 3 81.869 81.885 8.064 126.838 o
-6 2 4 2641.140 2512.760 49.368 1.092 o
-6 2 5 773.440 749.939 19.957 8.960 o
-6 2 6 25.508 22.588 7.498 218.007 o
-6 2 7 321.776 328.235 13.773 28.949 o
-6 2 8 86.998 97.881 8.485 113.556 o
-6 2 9 1180.610 1079.630 27.289 4.553 o
-6 2 10 79.461 73.140 8.876 117.237 o
-6 2 11 1249.620 1250.250 31.335 3.803 o
-6 2 12 139.642 156.651 11.635 61.797 o
-6 2 13 420.252 394.260 17.883 19.049 o
-6 3 1 359.718 350.544 15.787 23.938 o
-6 3 2 112.062 124.529 10.817 75.924 o
-6 3 3 41.802 41.590 5.944 250.333 o
-6 3 4 5.735 -1.723 4.612 661.658 o
-6 3 5 259.101 272.975 12.053 38.499 o
-6 3 6 1566.150 1425.420 42.092 2.519 o
-6 3 7 36.506 31.695 6.985 219.554 o
-6 3 8 79.717 80.797 8.541 120.505 o
-6 3 9 472.407 495.231 14.619 18.447 o
-6 3 10 149.939 170.732 9.509 71.107 o
-6 3 11 49.280 51.172 8.161 156.655 o
-6 3 12 4.676 1.876 7.538 263.546 o
-6 3 13 0.530 6.246 7.844 247.029 o
-6 4 1 384.989 380.081 13.502 24.752 o
-6 4 2 122.054 118.980 8.338 96.071 o
-6 4 3 1198.000 1106.990 22.854 4.743 o
-6 4 4 987.039 955.535 20.735 6.347 o
-6 4 5 3724.470 3638.760 66.345 0.568 o
-6 4 6 237.005 250.842 10.241 46.601 o
-6 4 7 1026.640 988.231 22.098 5.883 o
-6 4 8 43.287 38.580 6.492 225.616 o
-6 4 9 28.429 31.342 7.147 224.091 o
-6 4 10 78.786 80.143 8.007 130.113 o
-6 4 11 7.683 -3.966 7.033 296.396 o
-6 4 12 0.564 -0.906 7.135 304.136 o
-6 5 1 826.826 802.643 21.696 7.904 o
-6 5 2 578.945 529.783 17.328 14.027 o
-6 5 3 2136.070 2163.420 56.338 1.360 o
-6 5 4 340.672 353.896 13.015 28.238 o
-6 5 5 299.267 312.167 11.447 34.771 o
-6 5 6 118.574 128.346 8.235 96.638 o
-6 5 7 16.902 18.726 5.853 346.693 o
-6 5 8 3.369 2.662 8.210 224.611 o
-6 5 9 53.535 60.071 8.095 151.729 o
-6 5 10 21.431 24.180 7.418 226.336 o
-6 5 11 2.403 2.182 8.229 225.138 o
-6 6 1 159.208 154.325 13.068 51.873 o
-6 6 2 52.189 35.521 17.547 45.983 o
-6 6 3 56.592 73.782 11.079 94.405 o
-6 6 4 0.730 -6.135 8.137 233.863 o
-6 6 5 118.318 141.209 14.703 49.647 o
-6 6 6 128.064 157.303 14.965 46.750 o
-6 6 7 30.763 23.422 6.271 273.180 o
-6 6 8 1.148 1.186 6.006 423.204 o
-6 6 9 80.805 83.823 8.492 119.950 o
-6 6 10 120.153 135.866 9.926 79.733 o
-6 7 1 142.429 152.455 13.793 50.657 o
-6 7 2 3.313 2.450 7.308 281.836 o
-6 7 3 98.197 83.525 13.465 62.565 o
-6 7 4 19.039 8.035 9.913 144.628 o
-6 7 5 137.432 125.986 13.535 54.049 o
-6 7 6 17.592 7.181 9.372 161.463 o
-6 7 7 528.755 579.800 25.224 11.056 o
-6 7 8 197.437 205.538 15.615 36.964 o
-6 8 1 24.093 36.525 12.932 84.153 o
-6 8 2 79.733 80.785 13.584 64.626 o
-6 8 3 5.231 -13.062 9.516 167.966 o
-6 8 4 44.275 64.526 22.212 29.516 o
-6 8 5 22.839 10.860 11.193 113.745 o
-6 8 6 802.955 808.636 74.694 2.211 o
-5 -11 1 82.676 67.355 12.036 78.185 o
-5 -10 1 581.578 557.761 36.684 7.134 o
-5 -10 2 168.626 158.761 16.778 37.128 o
-5 -10 3 265.295 265.372 38.248 9.021 o
-5 -10 4 183.046 218.429 16.147 36.053 o
-5 -10 5 5.138 4.523 10.514 137.099 o
-5 -9 1 46.602 47.633 11.159 100.304 o
-5 -9 2 42.737 45.129 9.030 141.880 o
-5 -9 3 67.192 56.723 9.845 111.113 o
-5 -9 4 134.668 155.670 13.250 53.971 o
-5 -9 5 3.290 3.280 14.446 73.841 o
-5 -9 6 107.295 114.660 14.207 54.817 o
-5 -9 7 2.530 2.313 10.973 127.625 o
-5 -8 1 20.311 24.412 7.516 222.949 o
-5 -8 2 66.006 85.139 10.397 98.449 o
-5 -8 3 1.374 -4.637 6.811 331.409 o
-5 -8 4 255.881 248.727 15.131 32.833 o
-5 -8 5 77.899 98.755 27.619 18.898 o
-5 -8 6 148.116 177.720 18.607 32.691 o
-5 -8 7 492.478 512.132 31.012 9.538 o
-5 -8 8 122.320 142.873 16.831 40.554 o
-5 -8 9 366.786 395.073 22.716 16.376 o
-5 -7 1 0.269 7.857 5.151 552.236 o
-5 -7 2 425.038 434.759 14.634 20.964 o
-5 -7 3 114.326 100.975 10.626 79.797 o
-5 -7 4 795.139 825.997 26.757 7.160 o
-5 -7 5 14.969 12.012 8.582 189.567 o
-5 -7 6 851.096 897.460 40.236 4.761 o
-5 -7 7 319.117 335.843 18.515 22.490 o
-5 -7 8 196.757 199.824 30.058 14.432 o
-5 -7 9 97.675 100.933 12.550 67.756 o
-5 -7 10 298.884 279.672 18.084 24.812 o
-5 -6 1 443.374 428.967 14.371 20.632 o
-5 -6 2 312.584 274.636 11.400 35.285 o
-5 -6 3 954.401 936.760 23.161 6.326 o
-5 -6 4 1.804 -0.178 5.332 533.917 o
-5 -6 5 933.911 934.336 53.591 3.278 o
-5 -6 6 343.778 329.999 13.624 27.901 o
-5 -6 7 91.442 120.314 11.039 79.382 o
-5 -6 8 0.460 11.046 7.865 242.237 o
-5 -6 9 9.893 6.129 7.714 240.689 o
-5 -6 10 263.114 298.521 28.945 13.983 o
-5 -6 11 110.505 109.735 19.508 33.595 o
-5 -5 1 205.756 197.247 10.350 54.127 o
-5 -5 2 129.398 135.595 9.973 77.034 o
-5 -5 3 1079.100 1095.880 25.154 5.089 o
-5 -5 4 483.701 474.926 22.131 13.877 o
-5 -5 5 1178.280 1102.620 58.295 2.552 o
-5 -5 6 69.175 83.684 7.520 144.371 o
-5 -5 7 294.024 310.078 27.529 14.564 o
-5 -5 8 52.507 48.049 7.170 183.202 o
-5 -5 9 59.060 56.535 11.389 92.265 o
-5 -5 10 375.293 389.445 22.636 16.325 o
-5 -5 11 1.189 8.694 13.571 83.459 o
-5 -4 1 338.537 374.356 12.158 28.906 o
-5 -4 2 541.298 515.122 17.829 14.688 o
-5 -4 3 13.417 14.543 4.638 522.182 o
-5 -4 4 1205.410 1173.800 25.860 4.394 o
-5 -4 5 1.994 1.178 4.328 788.103 o
-5 -4 6 170.970 157.680 9.550 67.656 o
-5 -4 7 335.528 334.410 12.473 29.858 o
-5 -4 8 309.107 293.921 12.648 32.609 o
-5 -4 9 973.048 970.631 23.906 6.036 o
-5 -4 10 2.254 4.583 7.450 271.538 o
-5 -4 11 219.117 229.871 15.912 33.977 o
-5 -4 12 0.954 -4.704 8.253 227.058 o
-5 -4 13 101.498 129.508 18.183 37.610 o
-5 -3 1 1572.160 1553.090 31.615 2.754 o
-5 -3 2 334.454 311.200 11.102 32.732 o
-5 -3 3 158.361 177.868 7.011 83.616 o
-5 -3 4 1480.830 1472.920 29.946 3.057 o
-5 -3 5 313.386 345.667 11.741 32.020 o
-5 -3 6 911.731 874.062 17.779 7.512 o
-5 -3 7 64.952 63.393 5.626 206.670 o
-5 -3 8 343.561 375.332 13.190 27.272 o
-5 -3 9 235.389 189.062 16.713 32.373 o
-5 -3 10 168.235 164.778 9.681 66.755 o
-5 -3 11 114.960 101.646 11.663 71.144 o
-5 -3 12 66.704 71.269 8.230 136.061 o
-5 -3 13 447.801 497.727 20.093 15.527 o
-5 -3 14 8.489 2.969 8.044 226.604 o
-5 -2 1 180.917 173.135 8.659 68.618 o
-5 -2 2 24.925 22.623 4.695 421.363 o
-5 -2 3 532.819 491.805 12.935 17.694 o
-5 -2 4 2.366 -0.278 3.380 1260.370 o
-5 -2 5 443.588 408.504 10.769 23.909 o
-5 -2 6 102.463 101.750 5.826 142.663 o
-5 -2 7 37.399 35.023 5.551 287.802 o
-5 -2 8 89.734 115.522 15.184 51.465 o
-5 -2 9 115.120 90.492 8.191 106.246 o
-5 -2 10 1411.490 1366.660 31.365 3.261 o
-5 -2 11 0.120 -1.725 6.447 373.728 o
-5 -2 12 706.370 740.359 21.860 9.262 o
-5 -2 13 15.370 16.361 7.727 224.856 o
-5 -2 14 796.002 821.769 27.432 7.050 o
-5 -1 1 1399.640 1378.870 27.241 3.450 o
-5 -1 2 2251.300 2318.490 43.509 1.401 o
-5 -1 3 5.288 9.855 3.533 943.002 o
-5 -1 4 138.137 136.840 6.567 102.512 o
-5 -1 5 585.858 583.152 15.572 14.099 o
-5 -1 6 25.819 25.645 6.113 291.862 o
-5 -1 7 565.331 583.737 16.342 14.189 o
-5 -1 8 608.539 585.286 17.234 13.010 o
-5 -1 9 601.982 619.603 21.729 11.207 o
-5 -1 10 5.716 8.165 5.961 394.877 o
-5 -1 11 441.846 441.151 20.863 15.735 o
-5 -1 12 25.496 14.835 7.068 245.342 o
-5 -1 13 147.361 153.214 11.394 62.152 o
-5 -1 14 2.097 -3.876 8.048 237.101 o
-5 -1 15 3.115 0.790 8.242 224.442 o
-5 0 1 925.480 977.165 20.427 6.706 o
-5 0 2 2956.840 3062.330 55.983 0.839 o
-5 0 3 3.114 10.782 3.040 1236.900 o
-5 0 4 3270.220 3280.530 60.941 0.708 o
-5 0 5 1180.300 1135.360 25.192 4.599 o
-5 0 6 1488.540 1535.320 32.321 2.897 o
-5 0 7 581.622 547.840 23.869 11.139 o
-5 0 8 746.243 751.421 19.752 9.275 o
-5 0 9 288.454 280.748 13.494 32.936 o
-5 0 10 485.123 456.367 17.902 16.532 o
-5 0 11 1.513 1.747 5.524 494.607 o
-5 0 12 160.541 160.266 10.735 62.878 o
-5 0 13 43.503 37.046 8.102 168.713 o
-5 0 14 24.318 19.269 7.915 203.223 o
-5 0 15 4.858 -8.544 7.548 264.188 o
-5 1 1 3075.930 3011.460 55.061 0.817 o
-5 1 2 2101.990 2050.120 39.777 1.651 o
-5 1 3 2569.770 2544.180 48.380 1.124 o
-5 1 4 952.202 960.002 31.436 5.304 o
-5 1 5 192.621 200.158 9.546 59.336 o
-5 1 6 72.496 67.588 6.646 167.557 o
-5 1 7 4.393 -0.535 5.004 581.475 o
-5 1 8 154.183 151.928 9.610 71.662 o
-5 1 9 152.065 159.555 9.865 69.686 o
-5 1 10 5.338 0.654 5.681 451.022 o
-5 1 11 70.948 69.199 7.643 145.795 o
-5 1 12 465.569 460.493 16.590 17.835 o
-5 1 13 162.816 215.122 12.758 49.117 o
-5 1 14 19.069 3.130 8.146 208.443 o
-5 1 15 473.333 468.069 18.481 16.306 o
-5 2 1 1545.420 1584.010 40.446 2.491 o
-5 2 2 103.975 111.887 6.773 124.532 o
-5 2 3 207.198 197.088 9.189 58.524 o
-5 2 4 100.899 120.254 7.729 111.544 o
-5 2 5 306.557 296.287 19.243 22.674 o
-5 2 6 37.029 45.853 5.957 254.792 o
-5 2 7 247.581 241.478 10.954 43.928 o
-5 2 8 23.068 22.751 5.723 332.027 o
-5 2 9 47.986 48.553 7.182 187.383 o
-5 2 10 254.729 211.940 11.945 42.030 o
-5 2 11 569.057 560.351 39.244 6.599 o
-5 2 12 990.861 969.103 26.354 5.676 o
-5 2 13 96.928 99.831 10.170 89.026 o
-5 2 14 556.396 548.695 30.443 9.067 o
-5 2 15 20.834 6.026 7.655 228.112 o
-5 3 1 176.644 169.652 8.470 71.036 o
-5 3 2 100.914 99.329 6.803 129.905 o
-5 3 3 380.843 352.423 11.638 27.735 o
-5 3 4 665.800 661.471 23.819 9.569 o
-5 3 5 145.116 136.910 8.993 80.093 o
-5 3 6 3294.140 3190.780 61.133 0.712 o
-5 3 7 1933.440 1862.210 33.704 1.992 o
-5 3 8 587.472 572.611 14.804 14.480 o
-5 3 9 446.895 434.754 14.025 20.676 o
-5 3 10 1585.100 1490.010 43.951 2.388 o
-5 3 11 408.214 388.276 15.829 21.335 o
-5 3 12 805.904 743.778 22.770 8.127 o
-5 3 13 2.589 8.816 7.627 255.345 o
-5 3 14 216.664 260.856 39.506 8.755 o
-5 4 1 15.905 21.417 4.844 454.626 o
-5 4 2 1275.250 1227.150 24.684 4.139 o
-5 4 3 2.818 2.054 3.676 1036.390 o
-5 4 5 1399.990 1419.870 27.010 3.408 o
-5 4 6 1045.200 1058.240 21.943 5.615 o
-5 4 7 821.256 792.768 18.298 8.592 o
-5 4 8 247.520 241.334 9.972 46.651 o
-5 4 9 570.234 516.758 14.508 15.618 o
-5 4 10 0.128 -7.495 4.685 706.893 o
-5 4 11 271.506 283.292 13.829 33.349 o
-5 4 12 34.517 29.751 7.837 189.373 o
-5 4 13 67.529 84.050 9.785 106.420 o
-5 4 14 115.845 112.603 10.885 75.874 o
-5 5 1 649.583 683.313 18.855 11.075 o
-5 5 2 158.071 164.167 8.720 74.854 o
-5 5 3 868.982 878.840 18.998 7.673 o
-5 5 4 608.278 576.543 14.974 13.945 o
-5 5 5 1257.570 1279.530 32.834 3.658 o
-5 5 7 117.801 108.814 7.485 109.107 o
-5 5 8 605.837 587.206 16.144 13.450 o
-5 5 9 92.403 95.067 8.292 114.349 o
-5 5 10 145.581 140.554 13.283 53.390 o
-5 5 11 259.633 248.901 21.881 21.392 o
-5 5 12 193.863 189.816 11.957 50.025 o
-5 5 13 69.272 58.496 15.263 56.032 o
-5 6 1 1109.000 1107.410 40.793 3.720 o
-5 6 2 32.998 35.635 7.784 189.810 o
-5 6 3 412.838 413.966 14.852 21.594 o
-5 6 4 46.166 49.964 7.048 193.078 o
-5 6 5 145.373 145.676 9.694 73.908 o
-5 6 6 847.978 867.535 19.728 7.784 o
-5 6 7 23.701 14.915 8.738 174.676 o
-5 6 8 572.224 564.942 18.726 13.227 o
-5 6 9 11.573 12.694 5.929 367.775 o
-5 6 10 647.624 652.426 17.860 11.625 o
-5 6 11 4.123 3.441 7.063 298.120 o
-5 6 12 9.482 5.510 7.692 243.049 o
-5 7 1 108.359 105.130 11.789 71.141 o
-5 7 2 989.164 1033.840 57.995 2.836 o
-5 7 3 163.223 197.602 14.634 42.990 o
-5 7 4 218.500 190.820 14.997 37.673 o
-5 7 5 358.795 402.263 20.302 18.497 o
-5 7 6 27.800 31.746 9.456 144.597 o
-5 7 7 297.528 303.445 18.554 23.765 o
-5 7 8 195.138 215.320 11.835 48.750 o
-5 7 9 19.279 22.548 6.681 272.566 o
-5 7 10 206.428 209.819 11.195 49.984 o
-5 7 11 45.188 52.521 9.710 124.123 o
-5 8 1 280.664 268.941 22.345 20.034 o
-5 8 2 428.488 424.166 21.315 15.874 o
-5 8 3 102.500 96.520 12.056 71.049 o
-5 8 4 319.447 310.587 18.946 22.380 o
-5 8 5 3.383 2.234 10.265 145.182 o
-5 8 6 96.583 76.625 13.998 59.745 o
-5 8 7 122.880 122.417 15.605 46.080 o
-5 8 8 29.418 21.697 11.515 104.220 o
-5 8 9 634.190 640.761 27.199 9.010 o
-5 9 1 294.597 278.476 37.400 9.182 o
-5 9 2 132.302 123.231 14.324 50.912 o
-5 9 3 31.889 11.749 10.036 133.779 o
-5 9 4 54.617 61.049 17.653 44.511 o
-5 9 5 75.610 84.666 13.288 67.180 o
-5 9 6 66.934 56.048 12.857 74.751 o
-4 -11 1 18.984 5.153 16.752 53.762 o
-4 -11 2 11.232 -2.465 9.371 168.607 o
-4 -11 3 327.073 348.639 20.680 19.647 o
-4 -10 1 341.506 319.063 18.151 22.443 o
-4 -10 2 149.152 139.497 13.155 53.634 o
-4 -10 3 204.093 200.367 15.307 37.525 o
-4 -10 4 469.783 479.543 22.483 13.878 o
-4 -10 5 228.531 227.892 17.065 30.927 o
-4 -10 6 186.497 176.261 21.046 25.920 o
-4 -9 1 254.780 265.102 21.178 22.228 o
-4 -9 2 77.172 49.532 9.555 112.977 o
-4 -9 3 608.502 556.707 21.924 11.467 o
-4 -9 4 147.710 172.569 13.888 48.561 o
-4 -9 5 40.972 42.503 11.981 91.393 o
-4 -9 6 419.320 443.208 26.718 12.545 o
-4 -9 7 4.067 -4.219 8.240 223.833 o
-4 -9 8 66.459 72.529 12.723 74.537 o
-4 -8 1 922.825 894.539 28.039 6.009 o
-4 -8 2 107.011 123.245 24.120 23.346 o
-4 -8 3 264.750 239.507 22.079 21.128 o
-4 -8 4 1.892 10.483 6.990 301.087 o
-4 -8 5 11.006 13.465 7.698 234.494 o
-4 -8 6 51.633 69.344 10.019 112.114 o
-4 -8 7 23.089 14.101 8.509 183.726 o
-4 -8 8 376.486 416.013 42.595 6.846 o
-4 -8 9 8.370 6.534 10.674 131.226 o
-4 -8 10 114.573 111.018 16.169 44.864 o
-4 -7 1 47.092 43.828 6.173 228.909 o
-4 -7 2 124.688 135.326 10.688 72.843 o
-4 -7 3 1.826 1.384 6.039 415.279 o
-4 -7 4 658.316 626.472 21.440 10.546 o
-4 -7 5 857.443 898.005 27.715 6.401 o
-4 -7 6 16.674 13.564 9.463 157.145 o
-4 -7 7 595.137 634.796 23.023 10.749 o
-4 -7 8 7.416 17.872 9.701 154.593 o
-4 -7 9 532.294 599.294 35.730 7.524 o
-4 -7 10 128.946 128.349 13.936 52.902 o
-4 -7 11 1.152 11.557 16.063 59.647 o
-4 -6 1 475.750 454.882 17.090 17.306 o
-4 -6 2 16.609 21.113 4.641 478.344 o
-4 -6 3 692.799 665.309 17.567 10.973 o
-4 -6 4 98.372 86.118 6.812 135.817 o
-4 -6 5 289.926 305.694 22.785 18.899 o
-4 -6 6 109.560 117.352 12.405 65.356 o
-4 -6 7 3.302 6.996 7.198 285.507 o
-4 -6 8 0.653 -2.656 8.171 232.056 o
-4 -6 9 908.453 952.930 30.210 5.660 o
-4 -6 10 9.011 16.277 8.748 186.592 o
-4 -6 11 549.242 620.519 23.907 11.076 o
-4 -5 1 2459.460 2413.440 46.577 1.224 o
-4 -5 2 330.866 340.303 11.363 31.573 o
-4 -5 3 2466.920 2506.890 59.563 1.082 o
-4 -5 4 161.317 168.291 8.968 72.021 o
-4 -5 5 2.590 -5.679 4.456 745.675 o
-4 -5 6 2183.400 2174.540 43.493 1.494 o
-4 -5 7 23.408 29.029 6.704 256.858 o
-4 -5 8 2879.150 2963.470 49.914 0.911 o
-4 -5 9 225.668 250.746 9.324 50.842 o
-4 -5 10 1211.730 1217.950 24.291 4.392 o
-4 -5 11 19.890 23.068 13.034 85.129 o
-4 -4 1 401.892 356.494 8.877 29.299 o
-4 -4 2 9.797 6.087 2.959 1125.570 o
-4 -4 3 3209.260 3163.870 50.903 0.777 o
-4 -4 4 909.799 895.300 18.073 7.405 o
-4 -4 5 3680.420 3612.030 58.094 0.600 o
-4 -4 6 346.324 353.200 9.440 32.655 o
-4 -4 7 2261.860 2323.380 42.708 1.402 o
-4 -4 8 135.872 146.817 8.506 85.097 o
-4 -4 9 49.236 46.859 5.077 271.038 o
-4 -4 10 40.214 30.295 5.145 311.702 o
-4 -4 11 212.440 179.304 14.727 39.342 o
-4 -4 12 141.288 166.522 13.280 52.338 o
-4 -4 13 13.698 2.769 8.642 192.810 o
-4 -4 14 22.680 17.653 12.193 96.300 o
-4 -3 1 93.581 106.845 4.950 162.269 o
-4 -3 2 2631.140 2524.200 40.846 1.156 o
-4 -3 3 14.876 17.586 3.619 687.974 o
-4 -3 4 2429.550 2483.890 40.597 1.274 o
-4 -3 5 24.064 29.805 3.378 566.263 o
-4 -3 6 224.566 220.261 7.184 60.596 o
-4 -3 7 1217.610 1165.300 19.516 4.751 o
-4 -3 8 181.706 158.681 7.878 74.430 o
-4 -3 9 15.472 10.309 5.410 414.629 o
-4 -3 10 2.849 5.473 5.365 502.345 o
-4 -3 11 73.340 54.593 7.131 161.105 o
-4 -3 12 51.524 37.163 10.796 105.848 o
-4 -3 13 4.004 0.035 6.348 371.485 o
-4 -3 14 280.158 298.903 14.032 31.884 o
-4 -3 15 19.201 23.521 7.433 229.225 o
-4 -2 1 3335.370 3274.610 64.916 0.679 o
-4 -2 2 79.693 94.960 4.743 188.514 o
-4 -2 3 997.287 1028.330 21.398 6.004 o
-4 -2 4 2331.520 2372.280 37.939 1.390 o
-4 -2 5 202.593 195.054 7.241 67.836 o
-4 -2 6 551.263 597.366 13.238 15.661 o
-4 -2 7 18.211 31.189 3.945 529.409 o
-4 -2 8 74.396 83.401 7.219 146.677 o
-4 -2 9 69.182 87.425 6.862 156.682 o
-4 -2 10 67.389 72.889 6.806 166.035 o
-4 -2 11 409.182 381.504 16.074 21.192 o
-4 -2 12 171.008 145.924 9.269 70.574 o
-4 -2 13 741.719 785.325 21.976 8.672 o
-4 -2 14 9.748 9.779 7.003 283.611 o
-4 -2 15 344.595 353.074 14.902 25.610 o
-4 -1 1 725.887 795.610 16.712 9.911 o
-4 -1 2 7.171 3.758 2.954 1267.300 o
-4 -1 3 1567.000 1569.440 47.402 2.252 o
-4 -1 4 28.802 37.858 3.513 481.669 o
-4 -1 5 283.552 305.133 8.899 41.321 o
-4 -1 6 17.147 6.609 3.323 809.404 o
-4 -1 7 153.556 135.050 8.456 81.891 o
-4 -1 8 704.723 689.792 17.981 10.541 o
-4 -1 9 1268.700 1208.740 27.202 4.048 o
-4 -1 10 595.343 585.131 18.821 12.629 o
-4 -1 11 882.822 830.994 21.778 7.341 o
-4 -1 12 372.428 370.680 14.258 24.709 o
-4 -1 13 401.464 402.299 15.448 21.679 o
-4 -1 14 472.734 505.554 17.846 16.280 o
-4 -1 15 98.783 121.904 25.422 21.445 o
-4 -1 16 20.572 22.284 8.192 194.344 o
-4 0 1 209.255 201.949 7.516 64.426 o
-4 0 2 2743.940 2724.700 48.297 1.013 o
-4 0 3 2013.900 2183.910 34.680 1.739 o
-4 0 4 61.248 48.746 3.496 309.758 o
-4 0 5 3260.690 3210.010 59.313 0.725 o
-4 0 6 915.553 829.552 19.453 7.434 o
-4 0 7 932.864 981.052 23.619 6.268 o
-4 0 8 1165.520 1156.000 27.856 4.430 o
-4 0 9 238.955 235.669 15.351 33.838 o
-4 0 10 989.699 907.682 22.895 6.235 o
-4 0 11 57.990 62.105 9.703 116.182 o
-4 0 12 585.027 611.754 18.916 12.544 o
-4 0 13 0.326 2.837 6.493 363.100 o
-4 0 14 826.004 871.769 24.565 7.166 o
-4 0 15 79.548 105.056 10.371 91.306 o
-4 0 16 283.621 276.972 15.277 30.080 o
-4 1 1 309.906 294.021 7.316 41.883 o
-4 1 2 135.134 122.157 7.255 100.718 o
-4 1 3 1217.370 1172.950 24.356 4.448 o
-4 1 4 1257.240 1289.990 26.735 3.985 o
-4 1 5 92.863 91.568 6.181 148.523 o
-4 1 6 5.690 0.117 4.093 818.921 o
-4 1 7 749.163 748.394 23.997 8.338 o
-4 1 8 21.366 21.195 6.220 300.755 o
-4 1 9 34.218 28.375 5.766 290.650 o
-4 1 10 665.410 708.110 19.391 10.550 o
-4 1 11 1381.210 1320.050 30.383 3.428 o
-4 1 12 300.599 276.438 13.010 33.154 o
-4 1 13 531.824 557.678 23.344 11.932 o
-4 1 14 82.379 66.843 10.823 91.002 o
-4 1 15 472.068 467.078 17.603 16.910 o
-4 1 16 31.043 39.270 8.685 160.803 o
-4 2 2 2286.030 2363.190 44.250 1.358 o
-4 2 3 643.224 652.858 16.139 12.225 o
-4 2 4 584.210 560.110 14.458 14.825 o
-4 2 5 389.127 379.913 12.091 26.052 o
-4 2 6 466.288 480.757 14.243 19.103 o
-4 2 7 1347.140 1299.690 28.389 3.633 o
-4 2 8 183.826 207.448 10.209 57.348 o
-4 2 9 243.725 263.204 11.130 42.707 o
-4 2 10 75.961 77.597 8.719 120.371 o
-4 2 11 60.719 63.766 8.978 127.330 o
-4 2 12 263.937 227.544 27.089 15.930 o
-4 2 13 14.251 16.477 7.425 242.429 o
-4 2 14 25.678 25.479 8.044 193.149 o
-4 2 15 4.910 12.572 12.723 93.525 o
-4 2 16 11.343 10.378 8.811 184.715 o
-4 3 1 2092.800 2180.760 36.123 1.653 o
-4 3 2 86.376 77.075 4.729 191.745 o
-4 3 3 799.679 703.522 30.747 6.795 o
-4 3 4 2362.850 2425.240 56.874 1.171 o
-4 3 5 1329.410 1350.360 24.877 3.777 o
-4 3 6 2868.980 2847.910 47.220 0.949 o
-4 3 7 398.158 412.689 11.521 25.341 o
-4 3 8 282.365 300.129 10.063 39.387 o
-4 3 9 1404.040 1390.290 46.120 2.624 o
-4 3 10 1948.540 1779.600 38.960 1.925 o
-4 3 11 480.057 434.065 19.998 15.577 o
-4 3 12 0.265 -6.530 8.959 193.498 o
-4 3 13 46.740 35.048 8.528 155.035 o
-4 3 14 34.216 29.466 16.513 53.041 o
-4 3 15 5.800 2.170 7.829 243.061 o
-4 4 1 1134.990 1133.100 21.017 5.079 o
-4 4 2 450.021 489.913 11.848 21.130 o
-4 4 3 210.973 192.984 9.228 58.065 o
-4 4 4 731.790 688.299 14.978 10.917 o
-4 4 5 982.086 1029.420 20.516 6.177 o
-4 4 6 95.848 96.834 7.835 118.593 o
-4 4 7 3.248 5.409 3.707 968.353 o
-4 4 8 891.757 912.171 38.033 4.862 o
-4 4 9 331.202 320.119 13.549 28.976 o
-4 4 10 275.238 292.459 19.107 23.996 o
-4 4 11 65.647 82.786 10.763 94.317 o
-4 4 12 9.654 -4.061 7.252 275.821 o
-4 4 13 452.954 393.644 20.137 16.501 o
-4 4 14 26.125 25.434 13.730 76.038 o
-4 4 15 471.029 465.676 26.480 11.884 o
-4 5 1 248.086 276.747 9.074 46.751 o
-4 5 2 78.036 84.458 6.573 156.482 o
-4 5 3 5.113 9.027 4.006 784.458 o
-4 5 4 359.333 377.230 10.696 29.378 o
-4 5 5 302.552 309.084 10.066 37.091 o
-4 5 6 151.896 143.474 9.473 74.096 o
-4 5 7 279.724 291.163 10.560 39.054 o
-4 5 8 8.925 11.250 5.680 409.075 o
-4 5 9 207.149 233.141 11.583 47.117 o
-4 5 10 121.308 137.879 9.411 83.396 o
-4 5 11 109.894 104.913 10.924 77.830 o
-4 5 12 1060.440 971.467 32.760 4.725 o
-4 5 13 158.461 160.778 14.186 46.835 o
-4 5 14 279.509 287.696 19.323 23.627 o
-4 6 1 7.115 0.460 10.364 141.015 o
-4 6 2 38.826 36.862 5.715 273.035 o
-4 6 3 75.029 80.615 7.224 147.159 o
-4 6 4 405.146 459.216 12.510 23.054 o
-4 6 5 609.781 618.538 14.966 13.508 o
-4 6 6 309.168 328.393 10.742 34.566 o
-4 6 7 1359.610 1301.240 25.764 3.720 o
-4 6 8 305.739 273.724 15.786 28.135 o
-4 6 9 2320.800 2172.840 60.396 1.211 o
-4 6 10 10.956 9.607 6.051 362.869 o
-4 6 11 2131.300 2259.420 61.118 1.274 o
-4 6 12 4.668 2.999 10.576 136.108 o
-4 6 13 594.979 519.576 32.602 8.236 o
-4 7 1 12.428 7.684 7.352 256.991 o
-4 7 2 194.248 231.436 14.725 38.732 o
-4 7 3 2.569 -3.963 7.540 268.800 o
-4 7 4 232.292 224.495 15.770 33.655 o
-4 7 5 331.739 313.611 20.595 20.081 o
-4 7 6 1573.630 1556.500 48.859 2.207 o
-4 7 7 80.678 100.596 8.546 115.049 o
-4 7 8 1157.480 1188.780 24.927 4.603 o
-4 7 9 339.239 344.138 17.442 22.913 o
-4 7 10 449.059 461.060 19.308 16.402 o
-4 7 11 51.846 52.221 12.648 80.100 o
-4 7 12 7.464 4.111 11.027 124.078 o
-4 8 1 450.173 464.900 21.103 15.177 o
-4 8 2 63.784 69.005 10.227 104.340 o
-4 8 3 519.159 501.584 21.562 13.361 o
-4 8 4 31.100 27.722 27.010 20.784 o
-4 8 5 748.353 851.126 30.418 6.724 o
-4 8 6 3.371 -6.149 9.315 176.576 o
-4 8 7 22.079 25.023 10.082 134.300 o
-4 8 8 190.826 182.183 14.643 41.248 o
-4 8 9 33.644 25.702 9.218 149.006 o
-4 8 10 14.934 11.670 10.178 138.973 o
-4 8 11 74.001 98.401 13.260 66.567 o
-4 9 1 128.446 114.832 12.734 60.450 o
-4 9 2 1392.890 1432.180 43.389 2.722 o
-4 9 3 32.477 13.029 8.640 171.419 o
-4 9 4 374.198 409.933 20.054 18.231 o
-4 9 5 17.841 17.852 10.152 136.572 o
-4 9 6 27.254 49.043 11.114 107.016 o
-4 9 7 250.606 264.703 18.971 25.618 o
-4 9 8 54.666 60.483 12.387 81.392 o
-4 9 9 367.101 372.943 30.773 11.365 o
-4 10 1 14.771 27.517 11.351 110.757 o
-4 10 2 263.365 255.667 19.433 24.596 o
-4 10 3 149.206 122.122 14.809 47.074 o
-4 10 4 36.367 34.168 10.629 114.757 o
-4 10 5 22.667 18.523 18.634 43.171 o
-3 -11 1 216.528 197.856 16.267 34.273 o
-3 -11 2 26.788 36.151 12.520 88.652 o
-3 -11 3 132.386 133.313 15.894 43.655 o
-3 -11 4 181.819 199.652 21.974 24.101 o
-3 -10 1 158.439 184.360 14.695 43.782 o
-3 -10 2 0.405 2.233 8.975 191.656 o
-3 -10 3 101.078 98.516 13.237 62.579 o
-3 -10 4 191.943 210.044 16.673 34.382 o
-3 -10 5 9.885 13.610 10.266 138.833 o
-3 -10 6 11.980 12.196 9.857 149.021 o
-3 -10 7 4.990 -6.096 10.546 137.421 o
-3 -9 1 1.167 1.517 8.461 215.003 o
-3 -9 2 351.075 350.734 17.892 21.869 o
-3 -9 3 8.274 13.110 8.585 195.452 o
-3 -9 4 453.938 401.731 19.829 16.605 o
-3 -9 5 473.162 487.763 21.716 14.179 o
-3 -9 6 86.574 92.301 11.901 75.947 o
-3 -9 7 707.983 722.031 33.954 6.645 o
-3 -9 8 28.281 36.197 10.846 113.528 o
-3 -9 9 361.635 364.205 19.609 19.568 o
-3 -8 1 236.425 265.910 15.707 32.285 o
-3 -8 2 459.427 417.485 18.510 17.220 o
-3 -8 3 16.389 12.491 7.579 233.816 o
-3 -8 4 1200.500 1237.130 76.682 1.762 o
-3 -8 5 2.454 1.622 8.063 234.646 o
-3 -8 6 1790.080 1694.020 45.330 1.997 o
-3 -8 7 11.702 0.920 7.885 232.238 o
-3 -8 8 211.015 234.295 15.904 34.367 o
-3 -8 9 0.202 -14.724 7.246 295.723 o
-3 -8 10 65.466 71.279 11.223 90.478 o
-3 -8 11 11.247 9.065 16.010 59.227 o
-3 -7 1 790.909 788.187 52.561 3.727 o
-3 -7 2 138.346 129.595 27.275 18.290 o
-3 -7 3 342.867 320.316 15.185 26.085 o
-3 -7 4 23.946 20.794 7.060 243.426 o
-3 -7 5 335.967 330.288 22.371 17.999 o
-3 -7 6 3.737 4.230 6.781 322.202 o
-3 -7 7 57.335 54.877 8.959 131.986 o
-3 -7 8 0.235 7.581 6.881 317.944 o
-3 -7 9 5.185 19.047 7.622 243.302 o
-3 -7 10 75.758 71.701 11.143 88.534 o
-3 -7 11 22.711 37.745 16.169 55.812 o
-3 -6 1 414.874 421.866 13.103 22.916 o
-3 -6 2 1811.970 1690.700 29.305 2.330 o
-3 -6 3 4.983 5.021 3.197 1182.490 o
-3 -6 4 7.278 8.112 3.793 825.182 o
-3 -6 5 761.687 733.759 18.755 9.420 o
-3 -6 6 96.730 116.346 7.821 113.379 o
-3 -6 7 1367.340 1314.120 56.075 2.319 o
-3 -6 8 143.355 151.976 9.274 76.530 o
-3 -6 9 20.148 17.551 5.797 343.127 o
-3 -6 10 290.309 324.418 26.156 15.590 o
-3 -6 11 35.723 33.690 7.992 180.781 o
-3 -6 12 483.856 506.105 27.937 10.852 o
-3 -6 13 6.649 23.378 11.663 108.507 o
-3 -6 14 480.106 547.402 34.882 8.216 o
-3 -5 1 7.900 12.877 4.606 578.418 o
-3 -5 2 879.804 785.421 15.395 8.516 o
-3 -5 3 407.183 400.594 10.354 26.280 o
-3 -5 4 265.288 268.445 8.512 46.455 o
-3 -5 5 787.151 768.390 15.846 9.521 o
-3 -5 6 544.084 549.780 12.865 16.610 o
-3 -5 7 1126.030 1167.250 23.078 4.899 o
-3 -5 8 24.145 31.241 4.285 447.374 o
-3 -5 9 1169.480 1256.520 23.906 4.499 o
-3 -5 10 616.865 625.410 15.258 13.209 o
-3 -5 11 239.867 247.403 13.993 36.535 o
-3 -5 12 2.431 11.928 10.178 145.494 o
-3 -5 13 292.955 275.397 24.863 17.089 o
-3 -5 14 71.811 104.911 20.357 32.893 o
-3 -4 1 1127.060 1098.420 20.675 5.219 o
-3 -4 2 400.916 428.366 19.703 17.631 o
-3 -4 3 725.365 719.792 18.716 9.920 o
-3 -4 4 1998.080 1914.160 32.061 1.922 o
-3 -4 5 410.981 445.460 9.871 25.320 o
-3 -4 6 6249.750 6111.640 83.466 0.224 o
-3 -4 7 53.293 49.710 4.246 297.345 o
-3 -4 8 2062.500 2061.700 31.285 1.795 o
-3 -4 9 335.292 347.260 9.737 33.320 o
-3 -4 10 104.897 123.021 6.842 119.851 o
-3 -4 11 1930.640 1860.950 35.802 1.959 o
-3 -4 12 6.238 -4.094 7.888 240.543 o
-3 -4 13 244.629 287.453 17.325 28.162 o
-3 -4 14 4.474 20.569 16.063 58.939 o
-3 -4 15 578.917 653.426 39.070 6.394 o
-3 -3 1 232.296 183.493 6.336 65.810 o
-3 -3 2 890.158 847.331 15.658 8.088 o
-3 -3 3 1040.010 982.384 17.854 6.222 o
-3 -3 4 78.496 75.168 3.865 225.924 o
-3 -3 5 264.258 226.407 6.733 54.089 o
-3 -3 6 107.476 193.083 12.247 60.537 o
-3 -3 7 47.301 45.795 4.079 330.564 o
-3 -3 8 232.700 228.974 7.918 55.874 o
-3 -3 9 214.798 231.092 8.160 58.033 o
-3 -3 10 1534.500 1558.320 28.526 2.914 o
-3 -3 11 1680.530 1629.360 34.988 2.426 o
-3 -3 12 299.382 294.696 14.182 30.567 o
-3 -3 13 114.096 108.889 9.421 89.890 o
-3 -3 14 174.668 182.116 13.062 48.451 o
-3 -3 15 1.119 -2.040 9.177 183.693 o
-3 -3 16 68.302 85.498 23.511 25.749 o
-3 -2 1 1107.500 1110.410 19.088 5.398 o
-3 -2 2 1607.780 1539.000 25.443 2.881 o
-3 -2 3 695.101 707.411 11.984 12.016 o
-3 -2 4 2210.300 2441.350 34.602 1.480 o
-3 -2 5 558.609 536.827 10.323 17.485 o
-3 -2 6 250.713 273.409 7.340 50.978 o
-3 -2 7 1193.750 1217.940 20.167 4.704 o
-3 -2 8 337.351 342.468 9.758 33.317 o
-3 -2 9 963.866 962.640 22.418 6.279 o
-3 -2 10 68.223 47.921 6.238 193.851 o
-3 -2 11 336.311 338.714 13.640 28.047 o
-3 -2 12 99.646 95.628 8.123 113.033 o
-3 -2 13 49.749 59.907 7.308 175.819 o
-3 -2 14 228.567 218.540 15.312 35.173 o
-3 -2 15 96.018 90.404 8.801 106.933 o
-3 -2 16 33.066 42.418 9.107 146.902 o
-3 -1 1 652.787 677.336 17.743 11.402 o
-3 -1 2 7581.680 7626.360 113.097 0.148 o
-3 -1 3 463.058 417.431 9.889 23.459 o
-3 -1 4 18643.200 19362.900 283.656 0.024 o
-3 -1 5 940.803 882.891 16.140 7.443 o
-3 -1 6 262.517 236.046 7.484 51.673 o
-3 -1 7 2008.070 2019.360 39.217 1.751 o
-3 -1 8 935.863 993.194 25.574 5.985 o
-3 -1 9 165.528 151.555 10.375 64.747 o
-3 -1 10 418.741 414.920 34.272 9.245 o
-3 -1 11 4.570 3.907 5.742 437.837 o
-3 -1 12 486.329 448.955 28.733 10.782 o
-3 -1 13 61.805 52.813 8.177 146.503 o
-3 -1 14 84.760 81.983 9.396 105.432 o
-3 -1 15 68.483 47.932 9.993 110.059 o
-3 -1 16 161.025 154.696 13.207 51.006 o
-3 -1 17 4.854 -2.471 10.682 134.069 o
-3 0 1 2536.320 2551.170 39.174 1.209 o
-3 0 2 704.792 638.787 11.819 12.480 o
-3 0 3 2679.960 2810.170 43.211 1.053 o
-3 0 4 19.499 12.748 2.526 925.217 o
-3 0 5 5.214 6.464 3.529 986.877 o
-3 0 6 271.001 289.591 10.027 41.126 o
-3 0 7 76.987 53.027 6.428 175.740 o
-3 0 8 558.332 598.100 19.797 12.735 o
-3 0 9 71.956 62.024 12.060 80.851 o
-3 0 10 333.570 302.720 13.697 29.118 o
-3 0 11 19.253 12.728 6.176 320.879 o
-3 0 12 7.195 2.350 5.256 503.261 o
-3 0 13 56.602 48.587 13.120 74.845 o
-3 0 14 217.882 223.627 13.579 40.369 o
-3 0 15 574.998 599.941 40.051 6.320 o
-3 0 16 189.592 185.095 16.540 35.640 o
-3 0 17 545.191 619.734 27.194 9.936 o
-3 1 1 1294.210 1345.610 25.971 3.833 o
-3 1 2 1649.840 1742.550 32.812 2.445 o
-3 1 3 355.558 363.475 10.589 30.190 o
-3 1 4 970.500 995.165 21.015 6.297 o
-3 1 5 1679.510 1845.100 46.989 1.993 o
-3 1 6 482.474 408.428 15.160 19.094 o
-3 1 7 298.246 293.372 13.509 31.847 o
-3 1 8 738.049 721.441 23.165 8.740 o
-3 1 9 108.777 111.264 9.403 91.403 o
-3 1 10 833.961 827.346 26.601 6.928 o
-3 1 11 225.124 231.253 14.270 37.584 o
-3 1 12 242.567 282.018 15.605 31.659 o
-3 1 13 1408.580 1343.030 39.533 2.934 o
-3 1 14 745.892 780.800 47.711 4.331 o
-3 1 15 579.555 604.483 25.059 10.399 o
-3 1 16 88.117 114.283 14.150 57.483 o
-3 1 17 3.483 -1.856 10.943 128.407 o
-3 2 1 1801.460 1878.910 35.047 2.107 o
-3 2 2 35.709 43.998 4.130 374.166 o
-3 2 3 152.654 171.216 19.864 29.623 o
-3 2 4 139.236 137.453 7.252 95.933 o
-3 2 5 187.934 198.141 10.806 54.892 o
-3 2 6 725.048 782.724 23.484 8.510 o
-3 2 7 109.431 109.135 8.902 96.757 o
-3 2 8 5701.970 5612.290 353.669 0.088 o
-3 2 9 2648.980 2684.720 114.400 0.611 o
-3 2 10 2604.050 2579.620 64.421 0.976 o
-3 2 11 401.752 420.135 18.424 18.753 o
-3 2 12 1058.000 1014.480 31.898 4.737 o
-3 2 13 4.630 3.247 8.853 192.429 o
-3 2 14 439.422 433.464 20.331 16.226 o
-3 2 15 26.715 26.475 19.588 38.860 o
-3 2 16 127.886 149.075 15.824 43.653 o
-3 2 17 106.103 118.865 15.126 49.972 o
-3 3 1 206.631 217.116 9.161 57.000 o
-3 3 2 397.008 421.689 9.667 26.884 o
-3 3 3 46.972 70.022 5.488 234.600 o
-3 3 4 114.971 133.853 7.264 106.999 o
-3 3 5 2232.550 2216.550 43.814 1.443 o
-3 3 6 385.389 392.812 17.682 20.287 o
-3 3 7 6148.520 6119.470 112.733 0.211 o
-3 3 8 676.022 715.735 18.677 10.561 o
-3 3 9 1362.730 1380.440 32.199 3.318 o
-3 3 10 587.929 562.206 16.186 14.018 o
-3 3 11 14.525 9.120 7.263 257.673 o
-3 3 12 339.848 291.584 15.157 26.954 o
-3 3 13 204.812 194.733 14.711 39.384 o
-3 3 14 46.159 48.938 9.072 137.716 o
-3 3 15 233.612 225.253 16.228 32.523 o
-3 3 16 315.752 340.456 19.855 20.964 o
-3 4 1 171.264 210.076 6.602 77.024 o
-3 4 2 1498.930 1599.740 23.848 3.086 o
-3 4 3 16.001 27.398 3.108 716.400 o
-3 4 4 2658.740 2866.600 55.561 0.971 o
-3 4 5 47.623 54.590 5.602 242.685 o
-3 4 6 1042.550 1104.550 25.260 5.221 o
-3 4 7 24.023 32.079 5.502 332.272 o
-3 4 8 132.381 120.252 11.453 67.457 o
-3 4 9 32.406 39.241 6.323 251.320 o
-3 4 10 182.398 176.362 10.144 60.536 o
-3 4 11 513.311 492.513 20.346 14.161 o
-3 4 12 504.568 466.117 20.262 14.616 o
-3 4 13 221.421 233.858 15.572 34.511 o
-3 4 14 340.531 373.829 19.872 19.761 o
-3 4 15 0.840 4.856 8.751 199.782 o
-3 4 16 152.801 156.192 14.875 44.888 o
-3 5 1 3695.610 3824.260 56.651 0.582 o
-3 5 2 182.907 190.557 6.203 78.450 o
-3 5 3 2738.210 3038.700 49.200 0.951 o
-3 5 4 283.666 362.828 11.924 33.214 o
-3 5 5 367.299 390.812 12.911 25.987 o
-3 5 6 304.081 291.120 11.404 35.299 o
-3 5 7 25.642 24.766 5.274 357.863 o
-3 5 8 518.813 568.060 17.597 14.721 o
-3 5 9 174.832 164.788 9.097 68.566 o
-3 5 10 318.611 329.649 13.749 29.124 o
-3 5 11 535.962 499.619 35.863 7.745 o
-3 5 12 58.063 52.235 10.196 110.122 o
-3 5 13 172.573 212.606 16.781 35.194 o
-3 5 14 0.745 -2.213 9.651 166.442 o
-3 5 15 300.480 287.153 19.916 22.165 o
-3 6 1 1492.490 1516.810 31.890 2.922 o
-3 6 2 82.098 94.732 6.899 142.821 o
-3 6 3 261.907 253.681 9.082 46.437 o
-3 6 4 803.016 862.908 17.675 8.535 o
-3 6 5 1516.930 1519.200 33.172 2.831 o
-3 6 6 206.192 191.814 13.003 44.755 o
-3 6 7 213.112 231.515 11.680 46.203 o
-3 6 8 3.015 9.730 5.530 462.039 o
-3 6 9 80.609 94.346 8.368 119.293 o
-3 6 10 1243.790 1285.730 31.050 3.787 o
-3 6 11 66.438 57.667 10.061 107.910 o
-3 6 12 931.329 932.234 32.165 5.366 o
-3 6 13 92.369 92.363 12.079 73.234 o
-3 6 14 280.836 301.059 19.061 23.711 o
-3 6 15 104.929 98.930 13.444 60.642 o
-3 7 1 29.642 23.372 7.104 230.201 o
-3 7 2 291.239 291.600 15.168 29.446 o
-3 7 3 11.471 11.835 7.314 257.459 o
-3 7 4 8.531 5.182 9.463 165.586 o
-3 7 5 1384.190 1350.690 31.036 3.355 o
-3 7 6 4.882 1.353 5.388 498.541 o
-3 7 7 138.282 165.857 10.408 68.565 o
-3 7 8 1.071 -10.533 6.045 420.757 o
-3 7 9 820.793 900.666 24.956 7.040 o
-3 7 10 332.129 312.358 15.244 26.702 o
-3 7 11 880.476 865.539 53.781 3.404 o
-3 7 12 482.337 503.826 23.110 13.147 o
-3 7 13 1.012 -1.888 8.469 215.619 o
-3 7 14 233.719 225.411 16.624 31.650 o
-3 8 1 790.044 785.539 27.672 7.164 o
-3 8 2 43.018 47.638 12.007 89.904 o
-3 8 3 79.765 104.043 10.630 88.568 o
-3 8 4 1423.840 1547.680 43.744 2.576 o
-3 8 5 11.256 18.408 8.368 198.876 o
-3 8 6 336.576 381.498 18.768 20.897 o
-3 8 7 197.072 203.472 21.523 24.336 o
-3 8 8 49.818 62.618 23.325 26.820 o
-3 8 9 566.420 522.308 20.734 12.815 o
-3 8 10 2.832 7.692 8.880 190.923 o
-3 8 11 540.704 517.476 23.545 11.998 o
-3 8 12 30.047 30.726 10.123 128.108 o
-3 9 1 18.233 12.050 9.036 170.143 o
-3 9 2 129.128 157.851 15.161 45.813 o
-3 9 3 29.227 31.962 9.198 150.378 o
-3 9 4 40.222 36.859 8.601 157.193 o
-3 9 5 267.062 288.411 16.733 28.106 o
-3 9 6 348.771 342.309 18.476 21.444 o
-3 9 7 83.156 74.451 11.258 84.986 o
-3 9 8 837.949 869.146 30.759 6.134 o
-3 9 9 127.392 150.023 13.431 54.334 o
-3 9 10 1116.520 1158.840 53.383 2.851 o
-3 9 11 73.430 47.128 14.366 62.162 o
-3 10 1 10.276 10.979 10.697 128.861 o
-3 10 2 5.650 -3.491 11.117 123.620 o
-3 10 3 211.440 207.381 18.501 29.278 o
-3 10 4 66.920 53.453 11.655 87.417 o
-3 10 5 371.204 379.123 20.907 17.945 o
-3 10 6 205.618 238.358 18.022 29.815 o
-3 10 7 915.837 980.239 35.320 4.968 o
-3 10 8 270.354 303.337 30.137 13.048 o
-3 11 1 93.818 91.080 13.833 60.217 o
-3 11 2 109.302 116.133 15.651 47.341 o
-2 -11 1 29.560 22.364 10.921 114.269 o
-2 -11 2 555.289 582.000 24.918 10.852 o
-2 -11 3 122.860 124.958 27.036 18.833 o
-2 -11 4 360.572 395.600 22.191 16.918 o
-2 -11 5 19.512 14.547 12.052 99.647 o
-2 -10 1 215.956 256.096 17.520 29.913 o
-2 -10 2 39.575 52.861 16.036 54.457 o
-2 -10 3 83.237 93.455 12.408 72.152 o
-2 -10 4 118.175 123.950 13.889 54.684 o
-2 -10 5 2.507 0.273 17.043 53.347 o
-2 -10 6 262.069 297.095 43.019 7.324 o
-2 -10 7 0.928 -0.573 11.514 116.995 o
-2 -10 8 43.666 65.717 27.778 19.315 o
-2 -9 1 34.403 36.749 8.280 171.271 o
-2 -9 2 8.222 13.624 7.085 276.989 o
-2 -9 3 360.413 347.537 17.345 22.205 o
-2 -9 4 61.638 42.156 9.946 114.814 o
-2 -9 5 559.942 565.675 23.150 11.582 o
-2 -9 6 417.624 430.782 22.053 15.517 o
-2 -9 7 26.424 14.208 10.813 119.058 o
-2 -9 8 234.937 263.997 21.019 23.052 o
-2 -9 9 24.370 12.979 9.981 138.644 o
-2 -9 10 384.989 424.431 23.882 14.917 o
-2 -8 1 29.774 27.049 7.275 219.383 o
-2 -8 2 175.571 169.668 11.934 53.845 o
-2 -8 3 326.925 295.000 14.841 27.978 o
-2 -8 4 5.031 8.259 7.533 257.772 o
-2 -8 5 414.476 450.948 19.631 17.090 o
-2 -8 6 103.265 104.238 19.853 33.057 o
-2 -8 7 141.021 160.677 13.775 50.434 o
-2 -8 8 72.776 79.658 11.185 87.795 o
-2 -8 9 359.841 376.662 18.694 20.337 o
-2 -8 10 219.402 272.704 17.684 29.028 o
-2 -8 11 162.356 167.677 21.311 26.349 o
-2 -7 1 14.229 10.164 4.771 510.509 o
-2 -7 2 1241.870 1205.950 26.133 4.200 o
-2 -7 3 9.591 11.962 4.318 626.794 o
-2 -7 4 1217.530 1181.320 35.748 3.709 o
-2 -7 5 382.917 358.613 13.468 25.387 o
-2 -7 6 113.255 129.244 8.721 93.626 o
-2 -7 7 490.773 519.181 15.942 16.805 o
-2 -7 8 34.616 39.710 6.858 221.990 o
-2 -7 9 217.721 224.771 12.416 43.763 o
-2 -7 10 75.242 74.169 8.753 121.034 o
-2 -7 11 331.819 338.832 21.470 18.858 o
-2 -7 12 89.444 113.128 17.123 42.728 o
-2 -7 13 143.366 147.744 18.448 34.095 o
-2 -6 1 190.086 198.235 7.492 69.309 o
-2 -6 2 440.872 434.165 19.336 16.881 o
-2 -6 3 725.824 704.379 17.159 10.379 o
-2 -6 4 288.451 251.958 10.637 39.934 o
-2 -6 5 1205.120 1214.240 31.700 3.956 o
-2 -6 6 1044.590 1007.760 23.084 5.642 o
-2 -6 7 333.920 346.434 12.575 29.446 o
-2 -6 8 1075.800 1050.900 24.810 5.232 o
-2 -6 9 147.916 166.212 10.106 68.387 o
-2 -6 10 478.869 483.139 15.867 17.639 o
-2 -6 11 0.120 12.299 10.549 136.730 o
-2 -6 12 487.922 496.351 29.051 10.400 o
-2 -6 13 247.655 247.354 20.781 23.261 o
-2 -6 14 20.962 15.957 10.921 118.724 o
-2 -5 1 993.855 988.324 18.655 6.416 o
-2 -5 2 13.007 8.393 2.813 1054.470 o
-2 -5 3 3653.090 3452.360 70.357 0.583 o
-2 -5 4 64.939 68.017 4.397 242.508 o
-2 -5 5 2561.180 2566.600 45.443 1.146 o
-2 -5 6 419.543 415.940 11.812 23.978 o
-2 -5 7 1117.940 1058.640 19.988 5.409 o
-2 -5 8 326.608 330.414 16.130 25.333 o
-2 -5 9 542.309 561.838 16.157 14.979 o
-2 -5 10 36.793 42.904 6.414 235.988 o
-2 -5 11 86.582 79.465 12.564 71.540 o
-2 -5 12 192.720 180.718 17.388 33.383 o
-2 -5 13 85.539 92.930 13.412 64.102 o
-2 -5 14 15.107 29.263 10.072 136.992 o
-2 -5 15 48.763 28.308 12.193 88.555 o
-2 -4 1 13472.900 14025.600 268.541 0.043 o
-2 -4 2 1626.410 1497.630 25.259 2.890 o
-2 -4 3 534.049 520.418 14.293 16.571 o
-2 -4 4 216.220 204.389 8.271 59.824 o
-2 -4 5 17.038 21.370 2.955 779.918 o
-2 -4 6 426.225 435.168 9.445 25.140 o
-2 -4 7 96.623 97.359 4.841 165.828 o
-2 -4 8 6.028 -0.240 3.121 1286.620 o
-2 -4 9 899.024 866.609 15.686 7.919 o
-2 -4 10 13.816 19.100 4.478 528.421 o
-2 -4 11 252.453 231.665 12.809 39.067 o
-2 -4 12 63.039 72.177 8.458 133.584 o
-2 -4 13 50.602 48.453 10.708 105.560 o
-2 -4 14 721.741 694.510 36.154 6.234 o
-2 -4 15 65.217 67.855 16.593 48.564 o
-2 -4 16 525.582 574.756 38.063 7.035 o
-2 -3 1 1567.770 1511.620 24.824 3.005 o
-2 -3 2 106.554 131.618 7.335 110.759 o
-2 -3 3 1404.420 1401.230 20.671 3.664 o
-2 -3 4 157.575 184.233 5.603 91.500 o
-2 -3 5 377.171 366.676 7.842 31.691 o
-2 -3 6 46.245 48.552 3.495 363.557 o
-2 -3 7 1.224 6.404 2.706 1719.690 o
-2 -3 8 202.612 227.450 7.091 64.761 o
-2 -3 9 1597.490 1606.210 28.464 2.755 o
-2 -3 10 489.813 504.108 12.278 19.196 o
-2 -3 11 271.256 296.137 14.098 32.418 o
-2 -3 12 879.981 834.718 26.572 6.623 o
-2 -3 13 1155.720 1222.430 35.985 3.799 o
-2 -3 14 604.528 631.532 35.571 7.086 o
-2 -3 15 410.273 431.836 31.436 10.398 o
-2 -3 16 84.065 67.378 18.872 37.840 o
-2 -2 1 468.867 546.826 10.403 20.245 o
-2 -2 2 314.967 369.250 7.372 37.359 o
-2 -2 3 1665.220 1850.970 26.288 2.491 o
-2 -2 4 15.871 21.157 2.511 916.110 o
-2 -2 5 140.521 120.128 5.513 115.177 o
-2 -2 6 1.280 3.755 2.292 2401.260 o
-2 -2 7 1092.350 1061.160 19.293 5.585 o
-2 -2 8 2069.500 2072.470 53.083 1.473 o
-2 -2 9 1536.510 1473.180 30.675 2.922 o
-2 -2 10 919.131 946.905 28.145 5.880 o
-2 -2 11 4302.700 4215.710 98.849 0.388 o
-2 -2 12 61.346 39.093 7.844 160.059 o
-2 -2 13 124.417 132.322 11.518 67.386 o
-2 -2 14 12.752 11.937 8.505 194.903 o
-2 -2 15 378.013 361.616 19.674 19.096 o
-2 -2 16 26.355 41.601 11.185 107.392 o
-2 -2 17 36.639 36.578 14.631 65.533 o
-2 -1 1 287.977 282.475 5.902 47.808 o
-2 -1 2 695.711 664.957 10.628 12.680 o
-2 -1 3 12.610 11.788 3.355 835.005 o
-2 -1 4 1032.750 1008.220 17.259 6.239 o
-2 -1 5 2464.320 2643.550 41.997 1.201 o
-2 -1 6 987.511 917.835 24.955 5.982 o
-2 -1 7 7635.990 7703.910 170.888 0.126 o
-2 -1 8 1204.090 1153.430 31.131 4.085 o
-2 -1 9 1314.360 1281.040 89.166 1.377 o
-2 -1 10 1832.470 1777.290 45.969 1.900 o
-2 -1 11 211.421 230.255 13.410 41.134 o
-2 -1 12 566.272 587.246 24.306 10.921 o
-2 -1 13 25.862 36.713 7.642 202.536 o
-2 -1 14 308.912 306.068 16.451 26.202 o
-2 -1 15 10.641 13.781 8.536 194.782 o
-2 -1 16 362.887 437.576 20.923 17.443 o
-2 -1 17 7.941 -4.219 8.287 216.671 o
-2 0 1 370.600 392.584 10.261 28.701 o
-2 0 2 1576.740 1601.080 25.035 2.892 o
-2 0 3 1444.460 1291.090 20.916 3.697 o
-2 0 4 166.040 193.725 9.436 65.537 o
-2 0 5 3843.720 3666.520 106.342 0.440 o
-2 0 6 327.026 302.185 14.658 28.058 o
-2 0 7 46.716 40.096 8.535 153.047 o
-2 0 8 395.714 438.719 15.640 21.061 o
-2 0 9 684.076 709.834 22.187 9.569 o
-2 0 10 415.072 446.434 16.948 19.206 o
-2 0 11 91.903 93.901 8.623 110.319 o
-2 0 12 2363.450 2278.710 75.860 1.008 o
-2 0 13 2.559 -2.722 5.246 545.492 o
-2 0 14 65.292 60.350 13.014 73.227 o
-2 0 15 288.766 313.750 17.073 26.005 o
-2 0 16 1.629 3.692 9.860 157.760 o
-2 0 17 346.611 376.542 19.959 19.471 o
-2 1 1 3.673 6.930 2.617 1614.030 o
-2 1 2 4141.580 4284.030 75.034 0.446 o
-2 1 3 250.914 322.537 11.564 38.126 o
-2 1 4 3197.850 3334.280 75.760 0.657 o
-2 1 5 44.774 71.116 6.839 189.381 o
-2 1 6 40.215 29.521 5.434 294.684 o
-2 1 7 243.446 282.706 13.518 36.036 o
-2 1 8 193.205 197.991 10.876 53.837 o
-2 1 9 2047.880 2146.420 101.810 0.856 o
-2 1 10 414.998 455.244 24.491 13.790 o
-2 1 11 265.337 284.798 13.309 34.783 o
-2 1 12 105.209 102.633 12.405 67.365 o
-2 1 13 33.667 29.236 6.305 259.423 o
-2 1 14 654.112 613.416 39.308 6.118 o
-2 1 15 210.885 210.302 14.138 39.928 o
-2 1 16 162.385 180.659 16.964 36.289 o
-2 1 17 12.052 23.036 10.973 119.731 o
-2 1 18 305.513 303.831 18.729 23.243 o
-2 2 1 1720.150 1897.030 26.574 2.368 o
-2 2 2 1.726 0.194 2.882 1725.440 o
-2 2 3 3544.450 3814.700 86.019 0.524 o
-2 2 4 919.869 854.580 39.679 4.677 o
-2 2 5 2776.470 3006.490 54.453 0.913 o
-2 2 6 6706.810 7227.370 127.018 0.168 o
-2 2 7 480.548 482.779 12.651 19.637 o
-2 2 8 1994.960 2017.730 41.744 1.724 o
-2 2 9 1990.640 2014.670 33.959 1.850 o
-2 2 10 29.659 27.564 6.738 245.170 o
-2 2 11 2340.300 2356.930 59.398 1.171 o
-2 2 12 279.516 286.707 15.064 30.417 o
-2 2 13 962.884 920.670 29.985 5.511 o
-2 2 14 8.224 -1.384 8.094 226.237 o
-2 2 15 159.213 167.208 14.535 45.091 o
-2 2 16 307.492 311.676 18.930 22.782 o
-2 2 17 4.800 1.448 9.435 170.558 o
-2 3 1 10.740 3.538 2.147 1629.970 o
-2 3 2 214.373 276.213 7.407 56.543 o
-2 3 3 2734.720 2906.260 45.951 0.995 o
-2 3 4 902.444 1052.290 18.624 6.815 o
-2 3 5 187.088 200.274 6.971 72.234 o
-2 3 6 105.364 100.422 7.919 111.784 o
-2 3 7 2.209 -1.297 2.823 1761.770 o
-2 3 8 1353.470 1490.760 38.618 2.940 o
-2 3 9 540.223 551.690 15.363 15.514 o
-2 3 10 348.023 362.423 14.515 25.716 o
-2 3 11 42.535 39.519 7.563 185.472 o
-2 3 12 306.869 297.705 15.969 27.207 o
-2 3 13 58.498 76.001 10.676 98.735 o
-2 3 14 1.253 3.020 8.318 221.351 o
-2 3 15 805.758 808.982 45.113 4.449 o
-2 3 16 0.719 1.324 11.530 116.505 o
-2 3 17 362.441 328.547 19.651 20.003 o
-2 4 1 67.292 95.200 4.117 221.523 o
-2 4 2 6701.200 7551.840 115.340 0.169 o
-2 4 3 5438.780 6116.900 108.385 0.243 o
-2 4 4 190.820 228.480 7.266 66.590 o
-2 4 5 3556.020 3985.810 62.736 0.577 o
-2 4 6 20.473 22.288 3.220 669.182 o
-2 4 7 426.657 424.151 17.605 18.670 o
-2 4 8 99.260 95.275 6.527 136.563 o
-2 4 9 85.467 83.423 6.718 147.909 o
-2 4 10 1435.830 1429.960 31.399 3.140 o
-2 4 11 567.420 566.644 21.269 12.232 o
-2 4 12 1205.960 1189.490 35.745 3.728 o
-2 4 13 20.742 23.846 7.830 208.391 o
-2 4 14 1429.880 1366.080 40.734 2.826 o
-2 4 15 55.537 63.096 9.992 112.226 o
-2 4 16 295.243 288.576 17.207 26.066 o
-2 4 17 1.248 -2.970 7.562 269.671 o
-2 5 1 1415.100 1497.520 22.506 3.443 o
-2 5 2 2186.660 2393.430 39.181 1.466 o
-2 5 3 179.461 203.861 7.154 72.879 o
-2 5 4 52.075 53.100 4.147 300.773 o
-2 5 5 250.739 257.530 8.290 49.727 o
-2 5 6 276.732 311.852 11.070 37.352 o
-2 5 7 1017.700 1019.210 23.746 5.686 o
-2 5 8 297.467 309.848 15.592 27.951 o
-2 5 9 3375.590 3545.790 68.846 0.629 o
-2 5 10 140.463 128.348 9.236 80.743 o
-2 5 11 3079.630 3002.950 75.147 0.718 o
-2 5 12 64.042 63.748 10.625 99.620 o
-2 5 13 719.079 736.469 27.214 7.927 o
-2 5 14 86.423 81.918 10.968 86.199 o
-2 5 15 279.296 294.696 17.859 25.623 o
-2 5 16 0.089 -9.608 14.525 73.694 o
-2 6 1 1662.890 1840.010 31.489 2.388 o
-2 6 2 289.714 284.443 10.888 37.778 o
-2 6 3 0.183 -1.714 3.456 1294.600 o
-2 6 4 880.287 885.862 17.800 7.719 o
-2 6 5 23.127 32.067 5.549 331.369 o
-2 6 6 1633.880 1760.410 53.414 1.918 o
-2 6 7 7.268 1.057 5.413 480.783 o
-2 6 8 1194.090 1377.710 31.366 3.779 o
-2 6 9 43.623 44.680 6.983 201.593 o
-2 6 10 202.134 217.149 11.880 47.643 o
-2 6 11 14.102 18.551 7.718 225.555 o
-2 6 12 94.414 86.273 10.746 85.750 o
-2 6 13 22.111 23.804 8.821 169.553 o
-2 6 14 15.417 -0.642 8.114 216.181 o
-2 6 15 3.065 -3.111 8.100 232.823 o
-2 6 16 129.052 125.930 17.865 37.185 o
-2 7 1 2269.660 2186.000 43.266 1.435 o
-2 7 2 744.811 791.306 19.790 9.075 o
-2 7 3 1515.800 1534.890 32.188 2.852 o
-2 7 4 29.776 28.327 5.315 334.460 o
-2 7 5 1064.410 1112.130 25.852 5.058 o
-2 7 6 294.339 322.690 12.247 33.333 o
-2 7 7 2.418 -3.845 4.653 688.465 o
-2 7 8 48.778 52.965 7.102 186.701 o
-2 7 9 379.557 390.707 14.798 23.390 o
-2 7 10 1.849 -3.873 10.284 146.040 o
-2 7 11 17.085 15.478 12.935 87.708 o
-2 7 12 29.212 28.384 11.954 96.640 o
-2 7 13 105.780 101.434 11.242 76.476 o
-2 7 14 11.860 14.950 8.059 214.025 o
-2 7 15 242.812 227.162 17.205 29.930 o
-2 8 1 5.950 5.531 5.800 419.744 o
-2 8 2 61.405 76.834 7.444 154.500 o
-2 8 3 32.852 41.093 7.862 184.391 o
-2 8 4 484.091 582.208 21.925 13.099 o
-2 8 5 8.077 -0.783 7.043 294.761 o
-2 8 6 46.481 70.916 12.882 76.950 o
-2 8 7 1.065 1.465 5.631 479.956 o
-2 8 8 0.850 3.798 6.452 364.250 o
-2 8 9 0.880 0.398 6.429 372.521 o
-2 8 10 1.053 -3.864 7.368 284.340 o
-2 8 11 221.931 256.297 17.488 29.681 o
-2 8 12 470.538 507.889 23.974 12.851 o
-2 8 13 177.605 174.447 15.470 39.977 o
-2 9 1 1.917 3.649 8.913 192.248 o
-2 9 2 71.604 70.353 11.165 89.602 o
-2 9 3 158.174 169.151 13.611 48.776 o
-2 9 4 96.735 95.088 11.169 79.955 o
-2 9 5 973.430 951.087 34.696 4.880 o
-2 9 6 480.017 501.574 22.731 13.398 o
-2 9 7 82.634 74.426 12.529 73.033 o
-2 9 8 166.683 161.885 14.114 46.246 o
-2 9 9 161.633 160.133 13.840 47.945 o
-2 9 10 263.090 278.366 23.749 18.761 o
-2 9 11 844.315 877.560 44.742 4.304 o
-2 9 12 193.688 191.619 33.133 12.281 o
-2 10 1 24.524 23.733 9.807 139.953 o
-2 10 2 116.570 108.457 13.470 58.226 o
-2 10 3 74.590 71.297 12.961 71.092 o
-2 10 4 22.845 18.323 15.400 62.155 o
-2 10 5 163.443 189.201 15.023 41.990 o
-2 10 6 365.123 358.131 20.299 18.901 o
-2 10 7 215.218 224.926 17.823 30.089 o
-2 10 8 424.444 444.668 23.878 14.095 o
-2 10 9 373.578 367.762 22.400 16.767 o
-2 10 10 884.626 859.165 44.848 4.215 o
-2 11 1 51.105 39.776 10.861 104.543 o
-2 11 2 157.664 151.505 14.926 44.464 o
-2 11 3 23.758 32.173 11.916 98.158 o
-2 11 4 254.986 278.724 30.985 12.771 o
-2 11 5 451.256 430.858 34.643 8.842 o
-2 11 6 642.114 697.389 28.101 8.463 o
-1 -11 1 69.169 91.904 13.510 65.925 o
-1 -11 2 8.021 4.257 15.055 67.422 o
-1 -11 3 319.202 327.733 19.987 20.901 o
-1 -11 4 52.335 47.995 11.590 92.726 o
-1 -11 5 226.133 265.854 18.190 27.931 o
-1 -10 1 7.460 0.336 6.684 326.341 o
-1 -10 2 289.905 312.905 28.892 13.618 o
-1 -10 3 90.560 78.525 11.423 81.007 o
-1 -10 4 85.545 78.587 11.537 81.082 o
-1 -10 5 508.400 516.257 22.698 12.860 o
-1 -10 6 99.157 104.341 12.875 64.892 o
-1 -10 7 610.549 585.420 25.003 10.185 o
-1 -10 8 12.987 6.051 11.890 105.265 o
-1 -9 1 0.241 -2.881 5.578 498.300 o
-1 -9 2 211.010 215.431 14.882 37.631 o
-1 -9 3 1.309 -1.653 6.009 424.737 o
-1 -9 4 892.290 889.437 25.190 6.582 o
-1 -9 5 23.831 26.574 6.193 290.112 o
-1 -9 6 278.610 272.111 14.569 31.817 o
-1 -9 7 33.079 28.279 8.123 181.466 o
-1 -9 8 365.062 401.194 16.680 21.800 o
-1 -9 9 1.907 -7.315 7.505 272.527 o
-1 -9 10 50.258 32.222 8.482 154.714 o
-1 -8 1 2056.920 2009.170 40.706 1.691 o
-1 -8 2 62.247 72.025 7.057 165.026 o
-1 -8 3 1397.330 1343.750 29.867 3.385 o
-1 -8 4 205.123 183.405 10.085 56.361 o
-1 -8 5 75.635 71.491 7.542 143.676 o
-1 -8 6 19.791 19.044 6.355 297.487 o
-1 -8 7 28.666 26.476 7.149 227.178 o
-1 -8 8 116.973 111.854 9.394 88.766 o
-1 -8 9 106.369 109.183 9.647 90.050 o
-1 -8 10 14.101 16.738 7.190 256.195 o
-1 -8 11 4.364 12.193 13.836 79.525 o
-1 -8 12 94.839 103.055 20.993 30.393 o
-1 -7 1 4.034 -2.664 4.607 682.235 o
-1 -7 2 64.473 69.843 6.164 187.318 o
-1 -7 3 9.461 15.457 5.203 458.701 o
-1 -7 4 425.271 439.264 14.583 20.918 o
-1 -7 5 95.320 89.364 6.814 136.766 o
-1 -7 6 170.427 157.127 9.885 65.958 o
-1 -7 7 215.184 194.429 10.888 50.956 o
-1 -7 8 46.515 46.343 7.051 194.684 o
-1 -7 9 178.235 182.260 10.722 58.018 o
-1 -7 10 132.826 134.709 9.692 78.423 o
-1 -7 11 168.795 164.125 20.198 28.411 o
-1 -7 12 553.380 585.888 35.730 7.445 o
-1 -7 13 24.962 22.265 15.957 57.721 o
-1 -6 1 576.864 557.922 18.234 13.415 o
-1 -6 2 194.896 195.133 8.885 62.272 o
-1 -6 3 574.781 562.779 17.280 13.812 o
-1 -6 4 73.421 63.419 9.105 118.774 o
-1 -6 5 631.409 655.668 16.852 12.168 o
-1 -6 6 206.197 203.965 11.752 48.393 o
-1 -6 7 71.133 54.567 7.968 143.995 o
-1 -6 8 410.055 408.863 13.809 22.745 o
-1 -6 9 1014.280 1001.790 24.093 5.713 o
-1 -6 10 865.570 867.009 22.218 7.269 o
-1 -6 11 984.618 1020.900 46.014 3.694 o
-1 -6 12 154.078 160.149 19.933 29.634 o
-1 -6 13 202.200 241.735 23.696 20.546 o
-1 -6 14 114.468 133.431 19.031 34.229 o
-1 -6 15 9.432 17.388 12.617 93.456 o
-1 -5 1 8.211 9.960 3.905 760.414 o
-1 -5 2 325.005 323.230 9.701 35.156 o
-1 -5 3 83.325 79.331 4.547 198.464 o
-1 -5 4 16.415 13.967 3.009 843.034 o
-1 -5 5 1729.300 1692.630 28.860 2.458 o
-1 -5 6 945.405 925.534 17.345 7.105 o
-1 -5 7 2077.100 2044.670 33.578 1.759 o
-1 -5 8 870.365 810.511 19.787 7.826 o
-1 -5 9 666.920 635.655 17.297 11.634 o
-1 -5 10 1082.100 1110.900 31.497 4.517 o
-1 -5 11 4.579 -0.636 11.079 124.871 o
-1 -5 12 214.604 216.872 20.993 24.450 o
-1 -5 13 532.380 603.435 33.398 8.146 o
-1 -5 14 67.730 65.576 13.412 68.965 o
-1 -5 15 491.766 509.816 30.694 9.670 o
-1 -5 16 31.918 37.320 11.769 97.353 o
-1 -4 1 1687.600 1528.610 29.349 2.643 o
-1 -4 2 435.241 412.448 9.172 25.470 o
-1 -4 3 221.969 188.682 6.048 68.689 o
-1 -4 4 2312.940 2240.840 36.318 1.462 o
-1 -4 5 2191.360 2201.150 31.415 1.619 o
-1 -4 6 910.485 875.487 14.501 7.922 o
-1 -4 7 127.132 98.300 4.540 141.823 o
-1 -4 8 43.074 40.061 3.795 375.330 o
-1 -4 9 0.287 -1.955 3.142 1557.550 o
-1 -4 10 33.472 34.497 6.129 264.171 o
-1 -4 11 1228.930 1220.760 49.354 2.859 o
-1 -4 12 136.715 163.224 16.964 38.466 o
-1 -4 13 750.955 675.903 33.822 6.567 o
-1 -4 14 430.704 460.091 27.354 11.970 o
-1 -4 15 15.039 8.270 9.595 155.962 o
-1 -4 16 242.672 227.580 20.940 23.487 o
-1 -3 1 11178.600 11366.300 171.138 0.068 o
-1 -3 2 651.511 745.340 13.520 12.063 o
-1 -3 3 5350.500 5248.060 70.540 0.304 o
-1 -3 4 165.292 166.625 5.097 94.968 o
-1 -3 5 1095.600 1096.800 16.867 5.651 o
-1 -3 6 167.865 211.868 6.861 76.424 o
-1 -3 7 875.214 880.914 16.823 7.916 o
-1 -3 8 806.323 848.032 19.182 8.320 o
-1 -3 9 103.529 115.664 6.975 120.991 o
-1 -3 10 641.933 635.409 16.330 12.329 o
-1 -3 11 129.695 127.042 12.617 60.042 o
-1 -3 12 158.355 157.330 12.935 52.395 o
-1 -3 13 621.380 588.804 29.846 8.579 o
-1 -3 14 295.206 273.436 19.880 22.594 o
-1 -3 15 336.078 324.486 23.484 17.050 o
-1 -3 16 37.817 33.981 14.260 68.650 o
-1 -3 17 126.346 135.605 21.682 27.257 o
-1 -2 1 4532.660 4628.590 70.356 0.395 o
-1 -2 2 483.254 468.962 7.994 22.536 o
-1 -2 3 511.140 485.926 9.274 20.395 o
-1 -2 4 823.419 849.430 15.133 8.801 o
-1 -2 5 3860.400 4034.360 62.537 0.525 o
-1 -2 6 7107.030 7588.190 115.711 0.158 o
-1 -2 7 52.226 30.199 3.815 356.800 o
-1 -2 8 397.383 404.632 11.538 25.565 o
-1 -2 9 168.222 179.749 7.744 75.982 o
-1 -2 10 764.142 690.472 30.877 7.018 o
-1 -2 11 0.150 3.964 4.731 670.096 o
-1 -2 12 653.162 682.806 22.782 9.883 o
-1 -2 13 64.900 66.700 8.709 129.305 o
-1 -2 14 958.416 979.483 30.831 5.305 o
-1 -2 15 111.252 101.886 11.143 76.023 o
-1 -2 16 316.763 364.404 29.528 12.611 o
-1 -2 17 480.873 571.840 37.320 7.450 o
-1 -1 1 74.888 89.753 2.987 239.893 o
-1 -1 2 19099.200 18836.400 247.974 0.025 o
-1 -1 3 659.282 671.741 11.939 12.981 o
-1 -1 4 3493.010 3485.780 53.798 0.661 o
-1 -1 5 2720.300 2764.520 50.987 0.997 o
-1 -1 6 600.677 655.913 14.570 13.461 o
-1 -1 7 801.866 785.180 17.190 9.021 o
-1 -1 8 1517.020 1605.450 39.895 2.534 o
-1 -1 9 84.564 52.690 7.130 152.547 o
-1 -1 10 302.238 325.218 13.511 30.591 o
-1 -1 11 294.348 326.457 27.354 14.579 o
-1 -1 12 53.361 26.415 7.458 184.474 o
-1 -1 13 35.554 27.251 8.360 171.857 o
-1 -1 14 222.444 254.228 15.851 33.163 o
-1 -1 15 183.117 186.634 13.943 44.075 o
-1 -1 16 328.659 352.790 20.145 20.103 o
-1 -1 17 54.273 68.720 10.763 100.106 o
-1 -1 18 420.009 434.956 21.197 16.019 o
-1 0 1 5340.730 5315.270 79.265 0.295 o
-1 0 2 17.064 20.791 2.090 1005.570 o
-1 0 3 1371.660 1326.600 31.289 3.401 o
-1 0 4 3295.340 3365.700 116.759 0.481 o
-1 0 5 341.637 383.366 13.120 27.250 o
-1 0 6 361.104 304.987 12.276 29.472 o
-1 0 7 25.457 24.255 6.017 301.075 o
-1 0 8 10.938 13.703 4.883 502.962 o
-1 0 9 3487.620 3534.650 82.208 0.565 o
-1 0 10 5939.120 5935.770 134.468 0.206 o
-1 0 11 2701.710 2707.780 75.410 0.845 o
-1 0 12 175.158 194.646 13.390 46.463 o
-1 0 13 303.518 298.354 15.925 27.420 o
-1 0 14 97.985 109.683 17.202 41.952 o
-1 0 15 1261.580 1182.790 36.012 3.583 o
-1 0 16 9.648 9.781 7.400 257.013 o
-1 0 17 253.392 246.812 25.870 17.073 o
-1 0 18 65.082 71.897 10.362 101.474 o
-1 1 1 23608.900 26472.600 572.604 0.012 o
-1 1 2 3430.250 3683.570 81.553 0.565 o
-1 1 3 1859.960 1945.810 35.275 1.999 o
-1 1 4 1195.700 1383.100 33.393 3.652 o
-1 1 5 638.578 820.518 22.047 9.502 o
-1 1 6 325.923 290.495 17.414 24.470 o
-1 1 7 4.902 2.205 4.798 613.291 o
-1 1 8 7017.930 7181.780 214.274 0.123 o
-1 1 9 927.639 981.073 54.814 3.164 o
-1 1 10 9991.930 9547.930 212.141 0.078 o
-1 1 11 0.766 1.757 5.196 562.680 o
-1 1 12 3305.260 3338.530 80.375 0.618 o
-1 1 13 153.255 158.171 11.698 59.122 o
-1 1 14 21.113 24.254 7.004 248.320 o
-1 1 15 79.001 94.887 9.978 97.706 o
-1 1 16 43.070 62.070 9.015 136.932 o
-1 1 17 2.203 12.629 6.881 306.839 o
-1 1 18 25.570 30.428 8.376 178.713 o
-1 2 1 409.725 436.978 9.396 25.997 o
-1 2 2 336.176 360.540 7.733 35.357 o
-1 2 3 1237.140 1301.060 21.429 4.315 o
-1 2 4 789.637 983.086 17.169 8.175 o
-1 2 5 31.317 16.195 2.931 626.098 o
-1 2 6 185.010 235.339 13.306 43.695 o
-1 2 7 2222.280 2092.450 34.194 1.607 o
-1 2 8 224.396 252.205 7.158 57.661 o
-1 2 9 2132.840 2223.880 36.630 1.597 o
-1 2 10 29.052 28.406 9.482 144.191 o
-1 2 11 1456.710 1369.610 29.202 3.247 o
-1 2 12 59.992 54.409 5.750 216.481 o
-1 2 13 628.951 627.089 22.278 10.635 o
-1 2 14 65.441 62.815 11.424 89.264 o
-1 2 15 30.262 27.787 7.094 226.442 o
-1 2 16 8.336 6.363 6.306 351.047 o
-1 2 17 200.458 192.366 13.979 42.088 o
-1 2 18 32.828 45.708 10.102 123.796 o
-1 3 1 49.499 47.294 3.115 374.433 o
-1 3 2 4566.480 4942.970 75.735 0.370 o
-1 3 3 232.131 263.616 8.134 52.481 o
-1 3 4 6542.500 7374.680 112.300 0.178 o
-1 3 5 397.624 452.833 10.613 25.189 o
-1 3 6 425.247 426.372 14.599 21.136 o
-1 3 7 159.487 170.749 6.427 88.165 o
-1 3 8 445.162 437.358 10.301 23.527 o
-1 3 9 70.910 84.392 5.212 195.728 o
-1 3 10 2.464 0.835 4.308 790.540 o
-1 3 11 0.334 -2.245 7.914 247.794 o
-1 3 12 224.346 200.261 13.826 40.112 o
-1 3 13 320.962 302.269 16.212 26.091 o
-1 3 14 50.155 69.912 9.902 114.540 o
-1 3 15 342.418 310.118 17.204 23.719 o
-1 3 16 1165.270 1160.610 72.494 1.945 o
-1 3 17 56.798 50.911 10.633 104.123 o
-1 3 18 895.494 887.903 33.057 5.502 o
-1 4 1 12622.500 13059.100 196.987 0.053 o
-1 4 2 261.771 305.924 7.854 45.974 o
-1 4 3 2273.550 2506.310 40.175 1.363 o
-1 4 4 201.729 225.863 10.069 53.648 o
-1 4 5 1881.010 2379.460 38.686 1.713 o
-1 4 6 114.429 119.785 6.368 121.142 o
-1 4 7 43.044 38.961 3.992 364.224 o
-1 4 8 40.620 36.714 3.979 379.918 o
-1 4 9 8.953 9.828 3.573 852.534 o
-1 4 10 221.105 223.985 10.042 51.066 o
-1 4 11 77.001 67.922 8.621 123.964 o
-1 4 12 67.359 81.520 9.476 111.553 o
-1 4 13 279.947 273.995 24.836 17.366 o
-1 4 14 53.466 65.026 13.014 74.930 o
-1 4 15 1638.150 1555.710 45.034 2.248 o
-1 4 16 5.046 6.122 12.617 95.782 o
-1 4 17 274.481 285.225 37.586 9.194 o
-1 4 18 7.539 -5.180 11.398 117.055 o
-1 5 1 46.730 51.417 3.541 353.196 o
-1 5 2 177.236 204.697 6.835 74.934 o
-1 5 3 7.794 13.485 2.994 1057.040 o
-1 5 4 347.460 397.445 9.934 30.396 o
-1 5 5 1495.420 1687.280 29.075 2.849 o
-1 5 6 1613.030 1745.350 34.224 2.460 o
-1 5 7 1120.460 1197.120 22.164 4.924 o
-1 5 8 609.265 643.333 14.441 13.460 o
-1 5 9 90.797 97.687 5.992 151.028 o
-1 5 10 1003.290 1028.810 31.037 4.999 o
-1 5 11 73.748 66.956 8.712 124.364 o
-1 5 12 2120.270 2081.860 54.648 1.416 o
-1 5 13 301.736 316.285 15.889 27.129 o
-1 5 14 1558.030 1452.780 42.119 2.510 o
-1 5 15 343.046 365.641 18.126 21.632 o
-1 5 16 0.653 -0.251 7.329 288.172 o
-1 5 17 235.157 232.570 16.422 31.804 o
-1 6 1 22.503 20.826 5.188 385.510 o
-1 6 2 108.823 131.649 10.722 76.612 o
-1 6 3 91.532 107.702 5.556 153.574 o
-1 6 4 1510.300 1639.040 36.226 2.639 o
-1 6 5 667.622 696.086 18.559 10.831 o
-1 6 6 182.836 205.925 7.991 67.773 o
-1 6 7 942.617 981.623 41.893 4.201 o
-1 6 8 13.519 10.841 4.361 585.346 o
-1 6 9 1119.770 1160.600 26.684 4.673 o
-1 6 10 1.766 3.341 5.666 465.010 o
-1 6 11 64.020 70.139 9.095 121.891 o
-1 6 12 1630.310 1527.140 43.500 2.320 o
-1 6 13 104.008 106.453 11.697 72.598 o
-1 6 14 288.283 298.708 18.098 24.835 o
-1 6 15 90.009 93.757 14.764 54.861 o
-1 6 16 311.651 334.136 59.665 3.987 o
-1 7 1 627.172 623.788 16.672 12.559 o
-1 7 2 283.032 267.076 10.830 39.310 o
-1 7 3 1601.320 1659.900 29.284 2.679 o
-1 7 4 1452.000 1476.740 27.408 3.206 o
-1 7 5 1008.450 1070.620 44.295 3.726 o
-1 7 6 1790.290 1919.210 33.753 2.122 o
-1 7 7 232.857 240.550 11.111 45.180 o
-1 7 8 132.459 151.791 9.577 77.176 o
-1 7 9 52.394 73.517 7.714 156.666 o
-1 7 10 94.402 84.582 9.460 100.409 o
-1 7 11 1481.910 1475.470 42.111 2.604 o
-1 7 12 22.736 22.809 8.265 189.021 o
-1 7 13 725.283 677.680 26.135 8.354 o
-1 7 14 5.786 -2.312 8.735 197.946 o
-1 7 15 229.488 214.926 17.586 30.126 o
-1 8 1 831.219 825.100 24.570 7.292 o
-1 8 2 793.228 778.991 20.132 8.591 o
-1 8 3 56.008 73.819 7.158 167.355 o
-1 8 4 1038.340 1037.820 24.855 5.431 o
-1 8 5 485.347 437.096 19.864 15.519 o
-1 8 6 768.101 783.190 23.476 8.140 o
-1 8 7 195.772 189.226 10.627 55.127 o
-1 8 8 85.748 106.779 16.247 47.020 o
-1 8 9 797.450 795.675 22.335 8.062 o
-1 8 10 990.644 977.558 42.807 4.000 o
-1 8 11 51.202 70.047 11.043 97.052 o
-1 8 12 1096.310 1116.960 47.446 3.276 o
-1 8 13 93.524 79.442 11.114 83.185 o
-1 8 14 95.508 83.683 11.677 76.949 o
-1 9 1 581.706 611.084 18.394 12.806 o
-1 9 2 55.359 59.822 7.730 159.403 o
-1 9 3 7.539 7.884 5.774 410.817 o
-1 9 4 100.389 101.528 8.392 107.843 o
-1 9 5 181.187 219.113 14.703 40.327 o
-1 9 6 329.826 337.188 18.218 22.454 o
-1 9 7 138.789 164.595 13.637 51.093 o
-1 9 8 200.911 204.886 14.394 40.230 o
-1 9 9 352.760 387.698 20.251 18.884 o
-1 9 10 0.180 5.426 9.304 177.362 o
-1 9 11 238.326 213.293 14.470 36.755 o
-1 9 12 39.949 26.274 12.643 85.335 o
-1 9 13 2.166 12.191 10.417 139.166 o
-1 10 1 284.808 295.585 13.960 31.827 o
-1 10 2 144.319 143.965 20.513 29.017 o
-1 10 3 143.733 156.940 13.701 50.676 o
-1 10 4 81.374 89.756 11.348 82.599 o
-1 10 5 314.253 313.574 16.840 25.258 o
-1 10 6 257.238 256.673 22.981 19.998 o
-1 10 7 253.818 279.582 21.417 21.733 o
-1 10 8 59.383 76.277 12.164 80.985 o
-1 10 9 1.487 -3.717 9.374 175.814 o
-1 10 10 59.285 69.552 15.320 56.144 o
-1 10 11 272.384 241.576 21.947 21.068 o
-1 11 1 11.721 -1.392 7.948 229.429 o
-1 11 2 303.411 315.023 18.068 23.989 o
-1 11 3 5.033 -0.549 8.838 194.238 o
-1 11 4 31.141 30.786 25.684 22.899 o
-1 11 5 325.225 349.619 21.046 19.310 o
-1 11 6 10.585 11.967 8.680 189.843 o
-1 11 7 50.110 59.388 10.746 103.277 o
-1 11 8 37.674 39.245 12.034 91.947 o
0 -11 1 378.987 400.558 24.990 14.460 o
0 -11 2 37.558 23.866 8.774 159.130 o
0 -11 3 138.857 158.991 15.888 42.147 o
0 -11 4 59.928 62.891 13.455 70.069 o
0 -11 5 21.264 7.539 11.795 104.226 o
0 -10 1 13.367 11.464 8.148 210.165 o
0 -10 2 64.271 56.605 9.012 126.723 o
0 -10 3 17.816 5.823 13.014 87.532 o
0 -10 4 2.137 1.676 7.626 262.208 o
0 -10 5 18.412 11.886 7.062 260.648 o
0 -10 6 1.077 2.332 6.643 345.615 o
0 -10 7 96.064 89.757 10.334 89.067 o
0 -10 8 506.905 541.806 20.365 13.823 o
0 -9 1 11.687 6.529 6.431 328.922 o
0 -9 2 45.178 44.269 7.937 169.000 o
0 -9 3 133.466 131.300 9.515 80.081 o
0 -9 4 157.476 159.792 10.736 63.473 o
0 -9 5 428.003 418.117 15.622 20.329 o
0 -9 6 275.057 321.576 13.746 32.008 o
0 -9 7 45.259 53.252 8.325 154.708 o
0 -9 8 127.889 161.035 11.948 61.572 o
0 -9 9 496.871 522.311 23.632 12.536 o
0 -9 10 103.518 102.904 12.571 66.438 o
0 -8 1 44.587 52.088 6.469 214.623 o
0 -8 2 1289.530 1269.430 28.556 3.822 o
0 -8 3 204.004 200.939 11.073 51.343 o
0 -8 4 598.226 585.006 17.472 13.102 o
0 -8 5 16.696 28.383 7.140 244.771 o
0 -8 6 766.501 790.464 21.015 8.615 o
0 -8 7 132.387 139.913 10.705 70.565 o
0 -8 8 32.189 35.297 7.663 195.306 o
0 -8 9 89.370 90.755 9.049 106.398 o
0 -8 10 208.423 234.702 17.282 31.337 o
0 -8 11 298.780 250.747 21.152 21.216 o
0 -8 12 43.306 12.299 12.776 84.538 o
0 -7 1 243.703 218.605 9.507 50.002 o
0 -7 2 894.903 904.238 21.425 7.039 o
0 -7 3 599.674 555.259 24.038 10.813 o
0 -7 4 932.433 971.686 38.615 4.571 o
0 -7 5 45.049 42.080 6.838 206.808 o
0 -7 6 1535.870 1507.560 37.298 2.667 o
0 -7 7 57.080 57.363 6.972 179.449 o
0 -7 8 432.549 415.769 14.996 20.735 o
0 -7 9 764.118 730.982 21.566 8.805 o
0 -7 10 1173.950 1168.070 34.051 3.953 o
0 -7 11 3.735 -10.761 7.740 253.463 o
0 -7 12 84.741 103.161 16.805 44.742 o
0 -7 13 58.733 38.275 17.176 47.246 o
0 -7 14 263.512 272.217 29.634 13.634 o
0 -6 1 48.031 47.013 5.262 264.719 o
0 -6 2 207.697 217.062 11.413 48.595 o
0 -6 3 343.482 330.013 11.748 30.524 o
0 -6 4 784.924 760.062 18.520 9.080 o
0 -6 5 1067.720 1025.800 23.314 5.461 o
0 -6 6 355.873 354.823 12.323 28.255 o
0 -6 7 468.940 445.183 14.253 19.582 o
0 -6 8 33.391 20.883 5.801 299.906 o
0 -6 9 339.145 347.005 17.640 22.633 o
0 -6 10 34.120 35.883 7.344 205.050 o
0 -6 11 1.730 16.222 9.595 162.110 o
0 -6 12 309.627 286.954 24.332 17.164 o
0 -6 13 60.600 73.581 18.236 41.300 o
0 -6 14 0.409 25.181 15.745 61.461 o
0 -6 15 166.028 158.506 21.841 25.393 o
0 -5 1 1102.040 1018.300 21.504 5.467 o
0 -5 2 62.780 85.238 5.525 197.598 o
0 -5 3 2657.740 2625.320 49.956 1.056 o
0 -5 4 2209.230 2157.730 73.549 1.110 o
0 -5 5 83.096 91.698 6.195 156.501 o
0 -5 6 1428.580 1435.780 35.060 3.001 o
0 -5 7 22.753 20.299 5.058 398.669 o
0 -5 8 575.689 566.098 15.638 14.454 o
0 -5 9 188.231 208.262 15.241 38.589 o
0 -5 10 78.072 84.899 8.279 124.547 o
0 -5 11 254.426 238.183 20.145 24.131 o
0 -5 12 6.360 3.605 12.405 99.004 o
0 -5 13 29.530 26.506 14.048 72.300 o
0 -5 14 310.949 335.937 27.089 14.479 o
0 -5 15 401.474 427.118 29.899 11.207 o
0 -5 16 265.534 281.123 24.545 17.857 o
0 -4 1 1149.190 1271.160 25.079 4.471 o
0 -4 2 1349.060 1323.180 41.282 2.978 o
0 -4 3 904.368 867.083 19.225 7.406 o
0 -4 4 256.017 272.040 9.095 45.994 o
0 -4 5 3462.080 3499.540 48.165 0.683 o
0 -4 6 532.089 566.944 10.326 17.828 o
0 -4 7 21.605 40.642 4.300 433.798 o
0 -4 8 94.127 94.223 10.526 86.985 o
0 -4 9 6.481 11.845 4.802 556.493 o
0 -4 10 644.264 615.684 19.966 11.264 o
0 -4 11 312.999 347.229 24.491 16.403 o
0 -4 12 1146.590 1134.030 48.453 3.110 o
0 -4 13 536.821 521.797 30.694 9.249 o
0 -4 14 975.289 970.225 45.007 3.854 o
0 -4 15 122.337 141.807 17.494 38.315 o
0 -4 16 453.011 426.640 27.884 11.643 o
0 -4 17 93.784 88.424 14.631 55.500 o
0 -3 1 1071.100 1087.860 21.301 5.465 o
0 -3 2 9778.600 9865.800 170.226 0.086 o
0 -3 3 35.196 33.431 5.693 286.638 o
0 -3 4 2210.880 2252.370 35.889 1.535 o
0 -3 5 139.323 153.186 11.868 60.815 o
0 -3 6 865.264 880.319 17.561 7.903 o
0 -3 7 2247.480 2190.920 41.778 1.465 o
0 -3 8 415.723 395.205 11.162 25.236 o
0 -3 9 1403.450 1261.750 32.096 3.365 o
0 -3 10 463.511 474.630 13.238 19.973 o
0 -3 11 3033.320 3039.540 72.620 0.737 o
0 -3 12 383.608 378.026 15.616 22.635 o
0 -3 13 781.040 839.392 38.805 5.277 o
0 -3 14 0.594 -0.265 8.429 218.178 o
0 -3 15 169.539 195.137 17.971 32.785 o
0 -3 16 8.031 11.557 9.330 168.109 o
0 -3 17 52.592 59.002 13.730 69.195 o
0 -2 1 4282.000 4186.290 72.945 0.440 o
0 -2 2 506.672 486.557 8.619 20.876 o
0 -2 3 20.909 27.711 3.030 664.453 o
0 -2 4 233.344 209.290 6.178 63.223 o
0 -2 5 2.920 5.549 2.286 2089.300 o
0 -2 6 9010.990 8863.730 157.758 0.102 o
0 -2 7 282.091 283.438 9.028 42.403 o
0 -2 8 1190.640 1084.320 22.603 4.836 o
0 -2 9 29.380 36.002 3.877 446.597 o
0 -2 10 911.618 913.279 24.413 6.497 o
0 -2 11 291.637 266.980 18.660 24.501 o
0 -2 12 3.662 -0.529 6.680 337.791 o
0 -2 13 145.359 140.650 9.975 72.599 o
0 -2 14 191.735 184.600 11.564 52.191 o
0 -2 15 14.819 24.410 9.012 168.790 o
0 -2 16 312.204 334.400 24.651 16.397 o
0 -2 17 95.718 104.169 18.660 37.025 o
0 -2 18 422.614 480.766 35.306 8.638 o
0 -1 1 10775.800 10660.500 163.035 0.074 o
0 -1 2 2683.730 2614.380 40.141 1.114 o
0 -1 3 3492.960 3488.310 53.380 0.662 o
0 -1 4 762.645 764.152 24.919 7.970 o
0 -1 5 8.894 24.706 2.927 911.346 o
0 -1 6 82.544 83.576 4.637 194.573 o
0 -1 7 8.508 30.355 3.197 788.181 o
0 -1 8 258.622 282.181 8.664 46.072 o
0 -1 9 38.240 34.996 3.486 434.980 o
0 -1 10 28.845 25.248 5.329 341.414 o
0 -1 11 1.693 1.113 6.547 355.578 o
0 -1 12 36.970 38.333 5.996 260.331 o
0 -1 13 4.458 10.307 5.114 519.700 o
0 -1 14 292.379 314.187 15.045 28.975 o
0 -1 15 231.565 262.767 15.051 34.117 o
0 -1 16 15.171 23.039 8.738 178.499 o
0 -1 17 750.543 807.504 32.390 6.485 o
0 -1 18 6.233 7.210 15.373 64.740 o
0 0 1 688.520 314.356 19.270 13.151 o
0 0 2 8199.070 8332.170 243.432 0.093 o
0 0 3 15.038 13.944 1.758 1306.200 o
0 0 4 486.576 467.702 13.434 19.192 o
0 0 5 424.272 453.905 20.277 16.371 o
0 0 6 417.778 415.532 13.493 22.581 o
0 0 7 2701.580 2754.950 63.692 0.919 o
0 0 8 2384.400 2402.100 56.788 1.167 o
0 0 9 51.493 43.749 5.831 235.829 o
0 0 10 233.144 265.746 15.108 33.788 o
0 0 11 1183.650 1226.790 33.579 3.877 o
0 0 12 459.011 454.311 17.543 17.440 o
0 0 13 1178.980 1092.010 32.199 4.180 o
0 0 14 619.743 622.048 22.592 10.674 o
0 0 15 2.116 23.782 7.815 233.473 o
0 0 16 912.812 916.411 30.720 5.660 o
0 0 17 65.975 74.621 11.759 83.910 o
0 0 18 19.216 25.596 12.378 93.533 o
0 1 0 836.806 837.512 23.567 7.374 o
0 1 1 929.805 982.398 19.887 6.723 o
0 1 2 450.903 498.324 8.780 22.888 o
0 1 3 7687.050 7934.870 119.867 0.140 o
0 1 4 1987.930 2007.980 52.878 1.552 o
0 1 5 502.880 597.629 28.082 10.140 o
0 1 6 479.314 453.045 11.023 21.257 o
0 1 7 1322.750 1476.810 54.152 2.353 o
0 1 8 11.920 6.669 4.849 526.217 o
0 1 9 1321.770 1337.640 34.913 3.327 o
0 1 10 251.649 248.850 12.863 38.267 o
0 1 11 2603.420 2524.580 74.641 0.904 o
0 1 12 183.001 196.586 12.318 49.548 o
0 1 13 3483.890 3401.300 81.885 0.577 o
0 1 14 69.599 74.082 8.755 123.928 o
0 1 15 297.510 293.200 37.400 9.127 o
0 1 16 524.624 539.480 33.318 8.431 o
0 1 17 21.006 14.259 8.986 168.803 o
0 1 18 474.698 511.333 22.829 13.353 o
0 2 0 9.720 16.834 2.035 1369.130 o
0 2 1 3462.290 3875.700 70.120 0.581 o
0 2 2 466.210 489.042 10.542 21.367 o
0 2 3 200.756 199.616 5.732 74.047 o
0 2 4 2405.970 2522.940 39.537 1.285 o
0 2 5 55.009 61.892 9.909 114.062 o
0 2 6 3397.040 3637.130 56.669 0.657 o
0 2 7 235.510 331.438 8.214 46.931 o
0 2 8 2425.170 2442.020 79.470 0.929 o
0 2 9 281.597 305.134 7.979 43.328 o
0 2 10 4188.590 4122.050 75.663 0.449 o
0 2 11 1669.560 1641.150 33.743 2.467 o
0 2 12 2.070 -4.654 3.754 1044.230 o
0 2 13 3.212 -3.450 3.842 971.578 o
0 2 14 37.899 44.112 5.973 253.988 o
0 2 15 660.491 697.445 19.410 10.675 o
0 2 16 85.591 81.436 9.805 99.911 o
0 2 17 327.508 350.958 18.009 22.542 o
0 2 18 18.767 18.291 7.807 215.246 o
0 3 0 1543.320 1534.750 24.738 3.035 o
0 3 1 721.298 802.467 14.122 10.458 o
0 3 2 220.741 224.412 6.186 64.307 o
0 3 3 22.408 9.129 2.370 941.976 o
0 3 4 2790.730 3255.570 50.864 0.887 o
0 3 5 818.418 840.150 15.325 8.872 o
0 3 6 3220.910 3499.630 54.981 0.717 o
0 3 7 4253.640 4483.860 69.755 0.432 o
0 3 8 403.138 397.175 9.496 27.390 o
0 3 9 277.808 241.284 8.141 47.471 o
0 3 10 1184.020 1276.350 27.261 4.205 o
0 3 11 1.497 -0.523 3.929 971.068 o
0 3 12 1461.420 1429.670 30.845 3.108 o
0 3 13 671.913 675.833 22.183 9.885 o
0 3 14 1245.130 1148.190 27.170 4.221 o
0 3 15 43.037 27.243 7.742 185.204 o
0 3 16 428.224 409.121 26.665 12.678 o
0 3 17 171.337 172.570 14.723 43.066 o
0 3 18 19.924 21.217 14.287 71.823 o
0 4 0 881.282 838.123 15.000 8.301 o
0 4 1 115.097 131.466 6.099 120.457 o
0 4 2 3860.410 3966.280 112.793 0.408 o
0 4 3 1578.470 1718.320 28.323 2.694 o
0 4 4 1067.220 1154.020 25.534 4.985 o
0 4 5 5379.130 5918.480 90.951 0.265 o
0 4 6 57.389 56.152 3.811 296.598 o
0 4 7 19.149 11.275 2.798 873.452 o
0 4 8 27.402 25.111 6.185 284.056 o
0 4 9 1865.180 1851.720 31.686 2.112 o
0 4 10 463.125 469.934 13.999 19.544 o
0 4 11 4534.930 4469.460 82.638 0.384 o
0 4 12 1610.080 1567.300 33.443 2.623 o
0 4 13 1953.140 1865.470 40.590 1.849 o
0 4 14 105.387 106.519 11.281 75.671 o
0 4 15 67.304 75.252 11.176 89.976 o
0 4 16 22.608 13.832 9.720 146.094 o
0 4 17 57.037 59.097 11.342 93.063 o
0 4 18 92.812 105.210 13.969 58.565 o
0 5 0 1507.450 1504.120 27.160 3.066 o
0 5 1 149.952 135.102 5.333 107.702 o
0 5 2 2204.990 2393.900 38.723 1.459 o
0 5 3 0.563 0.522 2.339 2686.510 o
0 5 4 2380.500 2401.110 51.794 1.219 o
0 5 5 86.502 95.147 4.958 175.778 o
0 5 6 51.308 58.109 4.503 279.511 o
0 5 7 746.778 771.713 15.924 9.966 o
0 5 8 1471.800 1429.410 25.681 3.277 o
0 5 9 138.072 138.369 7.148 97.112 o
0 5 10 121.014 128.903 9.801 81.459 o
0 5 11 117.856 110.942 7.682 106.361 o
0 5 12 17.121 13.422 6.050 336.786 o
0 5 13 231.416 271.473 15.373 33.134 o
0 5 14 31.480 33.269 8.489 168.685 o
0 5 15 178.908 148.409 13.086 49.795 o
0 5 16 82.784 94.971 11.826 77.137 o
0 5 17 0.630 -10.260 8.076 237.535 o
0 6 0 63.263 64.637 5.705 205.715 o
0 6 1 387.437 376.206 13.184 25.066 o
0 6 2 1354.860 1395.850 29.367 3.446 o
0 6 3 1872.320 1865.040 37.844 1.981 o
0 6 4 400.824 406.338 10.150 26.658 o
0 6 5 2086.130 2162.870 36.370 1.663 o
0 6 6 438.136 487.036 11.873 21.630 o
0 6 7 205.528 192.967 15.135 38.173 o
0 6 8 282.955 318.374 10.006 38.569 o
0 6 9 67.755 68.864 5.733 195.976 o
0 6 10 59.516 60.714 6.880 177.798 o
0 6 11 90.373 77.407 7.425 133.838 o
0 6 12 0.756 -2.670 7.249 294.326 o
0 6 13 96.923 98.093 11.002 81.094 o
0 6 14 38.860 19.750 10.364 121.672 o
0 6 15 563.863 597.681 24.122 10.957 o
0 6 16 303.977 300.003 17.543 24.978 o
0 6 17 542.601 566.167 24.326 11.330 o
0 7 0 1552.760 1487.270 30.963 2.869 o
0 7 1 3033.540 2963.430 82.855 0.693 o
0 7 2 3904.010 3949.060 62.868 0.524 o
0 7 3 81.861 98.734 6.519 148.423 o
0 7 4 435.459 451.579 11.613 22.656 o
0 7 5 1.550 -4.674 3.328 1331.650 o
0 7 6 460.473 483.930 12.109 20.675 o
0 7 7 110.522 114.373 6.480 123.685 o
0 7 8 5.585 7.199 4.369 685.444 o
0 7 9 119.552 121.026 6.726 113.798 o
0 7 10 140.041 161.907 11.413 62.557 o
0 7 11 283.927 309.657 15.930 28.095 o
0 7 12 195.465 212.131 13.931 41.802 o
0 7 13 301.537 318.460 37.400 9.039 o
0 7 14 500.554 480.566 29.740 10.082 o
0 7 15 450.441 444.126 21.337 15.226 o
0 7 16 104.912 112.394 12.425 66.428 o
0 8 0 494.799 501.368 14.837 17.581 o
0 8 1 888.007 856.920 24.620 6.793 o
0 8 2 113.914 106.209 11.202 74.478 o
0 8 3 194.839 199.056 9.658 58.563 o
0 8 4 710.702 681.770 18.052 10.497 o
0 8 5 72.237 79.201 6.176 173.273 o
0 8 6 1111.360 1090.200 21.735 5.232 o
0 8 7 439.917 419.812 11.776 23.017 o
0 8 8 1175.620 1179.190 23.554 4.643 o
0 8 9 675.458 704.830 19.468 10.423 o
0 8 10 387.340 350.226 16.609 21.986 o
0 8 11 1285.030 1228.730 40.422 3.231 o
0 8 12 270.953 288.220 45.246 6.691 o
0 8 13 388.871 396.430 20.145 17.958 o
0 8 14 508.663 472.892 24.836 12.143 o
0 8 15 70.433 89.436 14.949 56.166 o
0 9 0 136.789 115.920 9.317 82.885 o
0 9 1 191.379 187.101 10.311 57.333 o
0 9 2 72.473 70.070 7.402 149.416 o
0 9 3 8.351 12.746 5.897 383.014 o
0 9 4 33.846 21.096 6.234 271.300 o
0 9 5 567.960 537.477 16.388 14.588 o
0 9 6 8.966 11.577 6.170 354.232 o
0 9 7 1074.030 1045.230 25.925 5.155 o
0 9 8 316.229 317.645 15.573 26.869 o
0 9 9 208.427 209.881 15.133 37.343 o
0 9 10 502.478 553.964 40.607 6.585 o
0 9 11 392.325 386.235 24.094 14.971 o
0 9 12 63.781 76.460 10.366 101.083 o
0 9 13 201.956 167.812 29.687 14.854 o
0 9 14 23.015 36.651 9.734 139.025 o
0 10 0 138.506 135.813 10.582 70.536 o
0 10 1 199.196 218.408 11.657 48.703 o
0 10 2 263.778 241.553 12.166 39.212 o
0 10 3 15.698 19.453 7.190 251.074 o
0 10 4 1166.200 1182.290 28.639 4.329 o
0 10 5 126.204 126.392 9.465 83.188 o
0 10 6 622.493 632.382 33.477 7.475 o
0 10 7 19.005 17.475 8.690 179.276 o
0 10 8 363.971 370.005 19.219 19.798 o
0 10 9 0.003 -3.147 8.816 200.097 o
0 10 10 62.515 50.096 13.200 72.940 o
0 10 11 8.806 -8.800 10.284 142.387 o
0 10 12 203.112 200.014 21.841 23.698 o
0 11 0 72.653 66.497 14.486 60.206 o
0 11 1 628.980 634.538 21.220 10.932 o
0 11 2 0.906 1.393 7.171 298.810 o
0 11 3 765.480 794.869 22.966 8.214 o
0 11 4 0.052 11.331 8.043 232.367 o
0 11 5 574.097 616.370 36.843 6.987 o
0 11 6 401.969 433.850 31.224 10.555 o
0 11 7 43.363 38.646 17.070 48.869 o
0 11 8 172.216 184.959 24.120 21.262 o
0 12 1 21.135 18.717 14.175 72.904 o
0 12 2 71.973 68.345 15.461 54.066 o
0 12 3 13.735 -2.757 20.357 37.042 o
1 -11 0 429.341 424.779 17.474 18.689 o
1 -11 1 245.719 221.539 13.796 37.564 o
1 -11 2 625.955 644.267 24.018 10.019 o
1 -11 3 89.265 102.862 11.491 77.870 o
1 -11 4 112.057 123.342 13.253 59.106 o
1 -11 5 144.789 130.215 12.423 58.652 o
1 -10 0 777.817 744.108 25.360 7.841 o
1 -10 1 176.047 194.783 15.748 38.480 o
1 -10 2 594.478 605.278 19.948 12.057 o
1 -10 3 70.602 54.332 9.070 122.994 o
1 -10 4 289.600 269.170 31.993 11.879 o
1 -10 5 524.166 541.390 19.243 14.069 o
1 -10 6 104.333 107.240 13.933 57.184 o
1 -10 7 27.495 14.272 7.963 200.455 o
1 -10 8 164.420 180.446 15.605 40.322 o
1 -9 0 476.232 463.724 22.372 13.964 o
1 -9 1 81.115 89.888 8.939 111.650 o
1 -9 2 1302.890 1266.450 29.610 3.733 o
1 -9 3 297.129 303.016 13.976 30.805 o
1 -9 4 228.553 217.524 17.672 29.933 o
1 -9 5 625.506 588.307 18.880 12.104 o
1 -9 6 16.570 17.369 7.471 235.698 o
1 -9 7 16.534 9.879 6.946 273.568 o
1 -9 8 800.610 784.854 24.555 7.667 o
1 -9 9 33.575 26.061 10.832 113.690 o
1 -9 10 59.622 44.636 17.600 44.957 o
1 -8 0 145.503 145.311 9.294 76.693 o
1 -8 1 425.584 415.001 14.219 21.654 o
1 -8 2 1073.910 1025.910 24.576 5.319 o
1 -8 3 3.031 -0.342 5.663 467.815 o
1 -8 4 576.476 582.046 17.491 13.512 o
1 -8 5 0.337 10.401 6.055 400.638 o
1 -8 6 101.041 107.712 8.799 101.365 o
1 -8 7 21.703 10.239 6.218 314.171 o
1 -8 8 234.098 220.907 12.206 42.916 o
1 -8 9 159.214 169.052 14.261 46.058 o
1 -8 10 169.577 162.270 20.834 27.123 o
1 -8 11 647.744 580.640 34.670 7.198 o
1 -8 12 617.664 635.243 35.465 7.031 o
1 -7 0 24.871 13.068 5.237 386.758 o
1 -7 1 115.412 112.138 12.391 64.905 o
1 -7 2 558.434 562.991 15.899 14.738 o
1 -7 3 93.893 115.028 8.037 112.272 o
1 -7 4 2.601 -3.849 4.655 685.636 o
1 -7 5 91.021 109.876 8.176 113.041 o
1 -7 6 513.723 517.840 15.794 16.330 o
1 -7 7 258.179 266.144 11.784 39.514 o
1 -7 8 183.647 179.365 12.139 51.255 o
1 -7 9 1088.100 1040.540 57.438 2.741 o
1 -7 10 647.610 665.369 24.185 9.631 o
1 -7 11 572.804 588.645 32.708 8.124 o
1 -7 12 269.937 278.578 22.212 20.335 o
1 -7 13 78.958 70.135 14.949 56.290 o
1 -7 14 262.428 211.624 24.810 18.306 o
1 -6 0 44.200 37.119 5.171 290.117 o
1 -6 1 1522.810 1503.410 30.834 2.914 o
1 -6 2 2.967 7.690 4.216 761.198 o
1 -6 3 211.268 238.482 10.345 50.402 o
1 -6 4 545.302 535.886 15.261 15.628 o
1 -6 5 1130.850 1208.330 28.645 4.404 o
1 -6 6 732.573 743.070 18.883 9.664 o
1 -6 7 1427.280 1333.560 29.044 3.362 o
1 -6 8 180.882 168.163 18.130 32.501 o
1 -6 9 882.097 852.601 26.960 6.500 o
1 -6 10 123.246 124.874 10.579 75.161 o
1 -6 11 364.385 384.178 24.916 14.876 o
1 -6 12 7.899 -2.810 8.058 228.633 o
1 -6 13 83.776 92.347 16.063 48.663 o
1 -6 14 280.921 265.961 27.937 14.722 o
1 -6 15 37.420 37.904 18.872 40.918 o
1 -5 0 2444.130 2589.840 41.508 1.230 o
1 -5 1 1555.240 1584.400 46.452 2.287 o
1 -5 2 850.155 779.075 17.886 8.450 o
1 -5 3 998.655 955.298 33.592 4.896 o
1 -5 4 2363.420 2281.250 43.658 1.342 o
1 -5 5 70.628 67.681 5.859 189.629 o
1 -5 6 81.884 77.966 6.036 167.329 o
1 -5 7 0.621 5.425 3.885 948.938 o
1 -5 8 163.735 158.196 22.689 23.983 o
1 -5 9 2.063 1.659 6.460 362.936 o
1 -5 10 4.478 6.055 14.658 71.405 o
1 -5 11 261.510 260.183 19.349 24.707 o
1 -5 12 132.628 121.822 14.896 48.306 o
1 -5 13 31.807 20.410 12.829 85.456 o
1 -5 14 26.906 16.752 15.745 59.278 o
1 -5 15 318.709 325.282 28.945 13.173 o
1 -5 16 241.849 260.978 26.559 16.491 o
1 -4 0 762.744 799.271 17.968 9.215 o
1 -4 1 8967.030 8862.230 208.319 0.091 o
1 -4 2 3.600 -0.936 2.962 1528.790 o
1 -4 3 3431.280 3213.210 58.460 0.689 o
1 -4 4 12.946 16.875 3.926 648.801 o
1 -4 5 1262.350 1236.890 25.545 4.117 o
1 -4 6 198.282 191.072 8.483 63.786 o
1 -4 7 3020.520 2966.780 68.587 0.770 o
1 -4 8 163.201 167.712 13.147 50.246 o
1 -4 9 277.035 266.645 12.961 35.310 o
1 -4 10 474.300 449.662 25.790 12.281 o
1 -4 11 83.870 74.323 11.239 85.022 o
1 -4 12 23.779 20.675 11.292 109.945 o
1 -4 13 470.161 434.274 29.687 10.602 o
1 -4 14 35.086 23.696 14.048 71.682 o
1 -4 15 1254.830 1318.570 57.306 2.390 o
1 -4 16 131.782 105.865 17.812 37.779 o
1 -4 17 434.732 471.807 31.595 9.956 o
1 -3 0 155.342 152.381 5.389 100.542 o
1 -3 1 894.214 944.233 28.597 5.956 o
1 -3 2 319.726 314.442 9.852 35.729 o
1 -3 3 153.391 150.233 8.221 81.374 o
1 -3 4 40.566 44.687 5.238 286.000 o
1 -3 5 1404.640 1353.950 22.919 3.644 o
1 -3 6 539.335 580.697 13.308 16.133 o
1 -3 7 1182.630 1178.740 27.918 4.329 o
1 -3 8 593.832 580.307 15.110 14.148 o
1 -3 9 64.263 53.122 4.597 251.857 o
1 -3 10 840.293 803.683 25.782 7.100 o
1 -3 11 116.707 134.385 14.949 49.006 o
1 -3 12 391.285 409.836 26.877 13.031 o
1 -3 13 121.462 111.590 16.699 42.200 o
1 -3 14 806.083 804.457 39.123 5.206 o
1 -3 15 136.927 150.342 18.183 35.110 o
1 -3 16 130.375 141.701 17.282 38.520 o
1 -3 17 189.741 216.607 20.516 26.090 o
1 -2 0 2328.360 2530.170 49.721 1.233 o
1 -2 1 2465.760 2530.230 40.809 1.240 o
1 -2 2 43.776 70.635 5.272 248.693 o
1 -2 3 491.908 540.976 10.306 19.575 o
1 -2 4 170.865 176.515 6.251 84.277 o
1 -2 5 2919.020 3128.950 57.128 0.835 o
1 -2 6 543.433 568.623 13.073 16.287 o
1 -2 7 2318.840 2084.920 39.511 1.478 o
1 -2 8 278.850 298.429 8.938 42.118 o
1 -2 9 3630.330 3583.370 66.322 0.588 o
1 -2 10 499.355 492.493 17.216 16.183 o
1 -2 11 133.552 116.258 11.106 69.996 o
1 -2 12 1.049 -5.269 5.031 604.806 o
1 -2 13 110.872 119.268 9.726 86.372 o
1 -2 14 183.335 169.472 14.711 42.200 o
1 -2 15 36.040 48.400 10.814 109.023 o
1 -2 16 728.637 712.375 35.889 6.209 o
1 -2 17 30.385 31.913 10.443 121.125 o
1 -2 18 136.729 157.764 19.826 30.627 o
1 -1 0 53.033 72.785 5.566 219.384 o
1 -1 1 2084.680 2259.300 45.275 1.510 o
1 -1 2 4438.960 4477.580 80.015 0.396 o
1 -1 3 450.119 420.215 9.527 24.261 o
1 -1 4 1129.190 1140.810 26.464 4.691 o
1 -1 5 1331.030 1310.810 30.529 3.555 o
1 -1 6 4482.970 4352.240 78.583 0.401 o
1 -1 7 4860.360 5242.860 94.414 0.312 o
1 -1 8 40.370 83.070 5.018 253.651 o
1 -1 9 110.283 104.065 8.070 106.822 o
1 -1 10 310.195 307.734 13.159 31.217 o
1 -1 11 2700.860 2622.830 63.331 0.944 o
1 -1 12 147.421 122.426 9.816 75.372 o
1 -1 13 4170.330 4127.420 96.989 0.407 o
1 -1 14 669.792 640.345 22.039 10.150 o
1 -1 15 339.832 339.588 33.504 10.401 o
1 -1 16 41.142 51.461 13.995 69.213 o
1 -1 17 176.935 159.922 12.239 52.966 o
1 -1 18 0.702 26.029 15.957 59.804 o
1 0 0 762.053 748.930 13.873 10.320 o
1 0 1 7389.780 6864.650 149.970 0.147 o
1 0 2 1625.260 1612.610 36.235 2.484 o
1 0 3 12074.100 11808.200 499.055 0.033 o
1 0 4 30.649 37.024 5.381 313.874 o
1 0 5 2386.560 2296.800 52.433 1.235 o
1 0 6 629.371 662.414 18.499 11.619 o
1 0 7 138.653 201.240 9.623 69.521 o
1 0 8 549.604 506.217 16.044 15.490 o
1 0 9 167.717 178.747 17.627 34.204 o
1 0 10 3531.100 3416.550 79.529 0.577 o
1 0 11 82.145 79.927 7.479 137.463 o
1 0 12 6175.620 5928.340 178.041 0.169 o
1 0 13 649.369 620.276 21.139 10.790 o
1 0 14 197.973 205.961 12.481 46.665 o
1 0 15 17.386 13.834 6.799 277.722 o
1 0 16 1.491 -7.774 6.413 372.879 o
1 0 17 70.925 74.117 10.013 103.808 o
1 0 18 48.092 32.097 8.959 144.284 o
1 1 0 3023.560 2988.820 52.534 0.848 o
1 1 1 7185.780 6961.480 136.371 0.156 o
1 1 2 2863.170 2902.900 44.459 0.956 o
1 1 3 5287.630 5325.880 80.736 0.296 o
1 1 4 391.522 415.395 11.225 25.893 o
1 1 5 2139.170 2009.210 47.499 1.529 o
1 1 6 26.903 31.461 6.043 286.957 o
1 1 7 2372.950 2217.540 51.917 1.268 o
1 1 8 912.339 913.920 41.376 4.428 o
1 1 9 625.216 510.255 16.506 13.670 o
1 1 10 235.393 235.197 11.389 44.391 o
1 1 11 623.428 636.221 20.654 11.180 o
1 1 12 299.554 323.859 14.738 28.821 o
1 1 13 2.906 -0.206 9.993 153.996 o
1 1 14 88.485 109.121 10.309 88.703 o
1 1 15 20.340 22.817 7.528 223.444 o
1 1 16 11.808 14.906 7.793 227.335 o
1 1 17 373.923 381.507 20.224 18.447 o
1 1 18 137.314 158.042 10.406 69.600 o
1 1 19 248.133 223.968 12.526 40.529 o
1 2 0 11503.900 11575.900 174.131 0.065 o
1 2 1 8449.480 8540.950 128.781 0.118 o
1 2 2 2921.030 3055.180 81.842 0.712 o
1 2 3 302.375 309.591 7.073 42.252 o
1 2 4 441.067 409.341 10.215 24.445 o
1 2 5 2559.750 2653.800 41.661 1.154 o
1 2 6 641.129 586.088 11.527 14.333 o
1 2 7 495.576 590.700 16.746 15.401 o
1 2 8 996.540 1127.640 58.006 2.768 o
1 2 9 277.153 316.119 10.519 38.215 o
1 2 10 235.254 241.021 13.426 38.561 o
1 2 11 32.601 40.404 5.256 311.770 o
1 2 12 348.441 330.946 15.708 24.920 o
1 2 13 4.787 1.102 4.554 681.701 o
1 2 14 212.394 244.629 10.954 47.846 o
1 2 15 109.475 101.635 11.355 74.701 o
1 2 16 381.892 402.247 22.489 16.180 o
1 2 17 564.975 565.029 18.226 13.568 o
1 2 18 939.833 939.940 25.471 6.121 o
1 2 19 30.488 33.843 8.350 173.696 o
1 3 0 59.898 51.958 3.002 330.019 o
1 3 1 36466.800 36124.700 539.532 0.007 o
1 3 2 5535.980 5996.890 91.740 0.254 o
1 3 3 2514.860 2518.980 39.610 1.226 o
1 3 4 982.358 1072.790 18.409 6.248 o
1 3 5 2998.520 2986.990 59.882 0.818 o
1 3 6 836.278 801.519 14.882 8.956 o
1 3 7 2737.450 3007.920 47.733 0.965 o
1 3 8 12.666 23.593 3.109 797.422 o
1 3 9 2389.790 2453.920 40.046 1.310 o
1 3 10 287.367 272.363 10.186 40.003 o
1 3 11 315.421 383.918 22.867 17.411 o
1 3 12 1115.230 1046.880 24.355 5.105 o
1 3 13 206.068 212.386 10.390 52.808 o
1 3 14 32.226 39.338 6.143 261.050 o
1 3 15 940.785 965.924 24.507 6.160 o
1 3 16 560.856 601.686 18.642 13.141 o
1 3 17 606.505 596.559 18.926 12.319 o
1 3 18 330.855 358.479 17.520 22.865 o
1 4 0 23.518 42.704 6.052 281.225 o
1 4 1 6056.470 6296.400 96.090 0.221 o
1 4 2 1004.300 1040.820 34.190 4.665 o
1 4 3 147.854 161.841 5.856 98.423 o
1 4 4 406.484 410.395 9.353 26.946 o
1 4 5 336.237 360.959 14.477 26.362 o
1 4 6 2.309 125.520 12.078 89.451 o
1 4 7 883.255 894.638 16.790 7.792 o
1 4 8 944.827 950.910 18.001 6.943 o
1 4 9 622.601 596.415 13.242 14.067 o
1 4 10 2489.100 2332.000 45.594 1.239 o
1 4 11 1468.050 1414.860 30.328 3.130 o
1 4 12 491.863 513.307 17.795 15.783 o
1 4 13 285.789 257.388 11.119 38.880 o
1 4 14 1138.460 1078.740 25.972 4.813 o
1 4 15 514.284 526.824 16.823 15.659 o
1 4 16 51.859 49.594 7.116 184.744 o
1 4 17 150.229 178.772 13.488 49.644 o
1 4 18 31.400 53.151 9.629 132.513 o
1 5 0 1732.670 1815.520 29.947 2.341 o
1 5 1 179.667 223.212 7.075 70.716 o
1 5 2 16.380 10.422 2.770 953.406 o
1 5 3 493.038 513.793 10.932 19.682 o
1 5 4 64.613 78.608 4.437 231.851 o
1 5 5 143.259 132.844 5.948 106.483 o
1 5 6 729.132 741.599 14.825 10.618 o
1 5 7 2747.990 2673.660 43.663 1.051 o
1 5 8 847.938 825.556 16.432 8.478 o
1 5 9 3463.090 3350.990 54.158 0.681 o
1 5 10 626.547 609.931 16.247 12.834 o
1 5 11 870.924 916.525 22.059 7.077 o
1 5 12 654.371 657.078 18.153 11.402 o
1 5 13 636.306 596.300 17.724 12.276 o
1 5 14 152.324 133.477 9.035 78.288 o
1 5 15 47.583 48.636 7.141 189.151 o
1 5 16 165.672 146.621 12.546 53.944 o
1 5 17 14.855 10.185 12.352 96.873 o
1 5 18 55.102 55.964 9.501 122.460 o
1 6 0 121.366 139.680 6.678 108.662 o
1 6 1 773.913 700.179 14.233 10.417 o
1 6 2 26.611 68.050 19.351 38.846 o
1 6 3 2501.790 2386.380 52.039 1.161 o
1 6 4 1126.220 1073.310 29.382 4.601 o
1 6 5 4950.000 4843.380 75.990 0.342 o
1 6 6 72.631 76.850 9.491 110.092 o
1 6 7 3171.120 3082.500 50.242 0.801 o
1 6 8 540.188 559.881 13.194 16.429 o
1 6 9 385.349 376.259 12.174 26.251 o
1 6 10 203.669 218.382 9.732 55.197 o
1 6 11 278.258 311.969 11.621 36.132 o
1 6 12 849.511 811.654 20.826 7.828 o
1 6 13 114.168 120.416 12.964 60.767 o
1 6 14 283.318 252.796 14.098 33.047 o
1 6 15 751.878 716.819 73.925 2.311 o
1 6 16 99.950 122.736 11.031 77.162 o
1 6 17 37.852 40.195 19.747 37.511 o
1 7 0 909.977 853.757 22.953 6.898 o
1 7 1 1189.470 1177.550 21.806 4.704 o
1 7 2 1614.420 1515.220 26.807 2.854 o
1 7 3 3137.860 3158.790 51.239 0.796 o
1 7 4 449.703 429.166 11.099 22.915 o
1 7 5 225.281 213.891 7.995 58.270 o
1 7 6 198.561 205.630 8.517 62.118 o
1 7 7 1488.050 1474.810 26.962 3.145 o
1 7 8 169.785 168.076 7.935 76.035 o
1 7 9 205.378 208.221 8.800 59.417 o
1 7 10 232.520 226.278 10.547 47.767 o
1 7 11 216.472 200.911 10.328 52.362 o
1 7 12 595.907 565.372 17.762 13.203 o
1 7 13 242.564 235.382 14.278 36.098 o
1 7 14 707.501 701.197 26.022 8.431 o
1 7 15 209.338 227.108 15.287 36.258 o
1 7 16 116.908 119.906 13.068 59.774 o
1 8 0 1207.440 1190.150 31.695 3.984 o
1 8 1 2027.750 1982.580 40.120 1.736 o
1 8 2 458.443 475.114 14.823 19.042 o
1 8 3 2.003 4.201 8.762 198.434 o
1 8 4 307.116 313.081 10.024 36.584 o
1 8 5 8.345 12.315 4.362 628.133 o
1 8 6 1069.660 1058.390 21.300 5.546 o
1 8 7 47.658 58.595 5.662 236.552 o
1 8 8 216.152 231.879 9.903 51.681 o
1 8 9 596.643 577.776 15.132 14.107 o
1 8 10 2.607 0.089 5.354 523.819 o
1 8 11 51.826 47.736 6.868 193.802 o
1 8 12 0.607 -0.044 6.497 366.360 o
1 8 13 233.716 232.696 36.446 10.056 o
1 8 14 417.898 413.769 19.874 17.266 o
1 8 15 78.181 77.665 20.940 31.551 o
1 9 0 87.526 88.726 8.245 119.043 o
1 9 1 142.954 148.631 9.626 74.603 o
1 9 2 14.361 10.995 6.302 326.440 o
1 9 3 1064.870 1086.990 25.960 5.101 o
1 9 4 316.907 293.322 17.520 24.628 o
1 9 5 73.190 84.464 10.637 93.295 o
1 9 6 255.241 240.817 12.337 39.596 o
1 9 7 19.080 12.348 5.398 395.591 o
1 9 8 58.086 64.059 6.475 189.239 o
1 9 9 57.589 67.694 6.854 176.909 o
1 9 10 47.639 43.467 7.549 178.739 o
1 9 11 1.089 -0.606 8.986 191.605 o
1 9 12 448.097 471.171 31.171 10.018 o
1 9 13 60.603 58.366 16.434 50.139 o
1 9 14 106.322 158.930 21.417 28.084 o
1 10 0 410.968 394.713 17.646 19.513 o
1 10 1 322.340 286.985 17.279 24.867 o
1 10 2 822.855 771.520 27.318 7.059 o
1 10 3 536.140 562.008 24.916 11.198 o
1 10 4 14.570 38.134 10.101 134.337 o
1 10 5 263.931 267.939 16.863 28.525 o
1 10 6 23.903 34.779 10.630 119.557 o
1 10 7 285.973 335.717 41.959 7.494 o
1 10 8 1.197 -6.957 9.820 160.506 o
1 10 9 222.869 245.605 26.877 16.602 o
1 10 12 396.165 363.291 27.672 12.799 o
1 11 0 4.214 -6.128 15.506 64.240 o
1 11 1 19.262 2.169 9.294 164.551 o
1 11 2 72.452 70.090 12.121 79.264 o
1 11 3 8.272 -1.303 10.355 140.767 o
1 11 4 170.254 212.348 37.983 9.712 o
1 11 5 14.804 14.690 11.254 114.753 o
1 11 6 199.868 221.899 19.482 27.528 o
1 11 7 237.755 246.057 18.660 27.017 o
1 11 8 47.296 43.947 18.978 39.860 o
1 12 0 56.069 57.948 19.111 38.596 o
1 12 1 61.214 59.386 13.168 72.652 o
1 12 2 8.735 -4.345 18.289 46.020 o
1 12 3 30.352 13.273 11.044 113.386 o
1 12 4 334.220 321.161 20.811 19.686 o
1 12 5 14.898 5.825 12.091 101.453 o
2 -11 0 77.498 75.682 11.932 79.400 o
2 -11 1 29.286 15.521 10.967 114.776 o
2 -11 2 13.211 21.811 10.992 119.142 o
2 -11 3 3.255 -8.464 8.827 196.394 o
2 -10 0 284.318 261.994 16.520 28.272 o
2 -10 1 8.687 -2.304 7.266 276.756 o
2 -10 2 1.418 -5.165 7.559 269.547 o
2 -10 3 194.044 215.963 13.023 44.696 o
2 -10 4 28.112 25.986 8.373 178.546 o
2 -10 5 249.928 250.090 14.708 34.083 o
2 -10 6 139.091 130.801 11.441 65.314 o
2 -10 7 394.186 364.833 20.069 18.282 o
2 -9 0 99.061 117.671 11.817 71.525 o
2 -9 1 1286.370 1208.620 29.044 3.890 o
2 -9 2 717.536 706.869 25.388 8.472 o
2 -9 3 1936.650 1932.570 41.683 1.814 o
2 -9 4 791.595 775.800 22.621 8.141 o
2 -9 5 574.950 633.490 24.692 10.417 o
2 -9 6 27.788 29.115 11.835 98.660 o
2 -9 7 1.169 -0.010 7.661 262.969 o
2 -9 8 158.830 128.617 14.154 48.575 o
2 -9 9 3.239 1.400 10.655 135.146 o
2 -9 10 275.304 246.188 27.725 15.099 o
2 -8 0 2752.370 2642.870 52.208 1.000 o
2 -8 1 621.631 572.466 17.474 12.805 o
2 -8 2 1542.760 1504.870 33.191 2.797 o
2 -8 3 242.640 224.892 12.176 41.952 o
2 -8 4 140.522 133.771 9.801 75.782 o
2 -8 5 109.948 114.477 11.339 73.360 o
2 -8 6 9.564 13.561 6.669 305.206 o
2 -8 7 187.375 187.393 13.300 45.896 o
2 -8 8 200.724 212.088 24.014 20.494 o
2 -8 9 49.009 36.115 9.493 130.646 o
2 -8 10 190.859 171.918 20.675 26.531 o
2 -8 11 6.678 -17.600 14.313 74.953 o
2 -8 12 304.784 313.725 27.778 14.212 o
2 -7 0 500.612 502.341 15.033 17.294 o
2 -7 1 1074.500 1080.290 24.860 5.168 o
2 -7 2 256.276 252.731 11.117 41.982 o
2 -7 3 5.812 6.723 5.564 450.080 o
2 -7 4 1373.850 1292.430 29.295 3.530 o
2 -7 5 441.831 417.322 20.789 16.032 o
2 -7 6 1264.950 1203.510 28.004 4.021 o
2 -7 7 19.742 7.266 6.598 293.861 o
2 -7 8 48.576 64.796 8.223 150.569 o
2 -7 9 1102.240 1087.570 32.511 4.406 o
2 -7 10 174.488 174.462 19.773 28.886 o
2 -7 11 153.304 177.802 21.152 26.785 o
2 -7 12 30.115 18.236 12.829 86.034 o
2 -7 13 195.783 237.600 22.583 22.266 o
2 -6 0 459.043 473.062 13.624 19.887 o
2 -6 1 1414.270 1346.640 28.425 3.404 o
2 -6 2 53.618 57.658 5.764 223.383 o
2 -6 3 1707.310 1605.090 33.127 2.454 o
2 -6 4 10.729 10.488 7.174 269.040 o
2 -6 5 337.847 328.119 14.313 27.318 o
2 -6 6 431.288 452.138 18.111 17.781 o
2 -6 7 20.540 18.632 7.130 247.020 o
2 -6 8 412.450 415.677 16.511 20.124 o
2 -6 9 477.108 450.440 17.771 16.881 o
2 -6 10 422.873 402.997 27.089 12.551 o
2 -6 11 2.218 -12.723 10.496 140.056 o
2 -6 12 305.862 321.889 24.014 17.193 o
2 -6 13 0.994 -7.793 9.171 184.049 o
2 -6 14 10.039 23.696 13.094 86.290 o
2 -6 15 160.229 148.646 23.431 22.978 o
2 -5 0 616.896 671.336 11.603 13.917 o
2 -5 1 49.775 51.983 5.351 251.880 o
2 -5 2 783.290 811.536 18.729 8.794 o
2 -5 3 939.518 923.382 27.922 5.865 o
2 -5 4 178.870 198.139 9.226 63.556 o
2 -5 5 951.503 899.140 20.848 6.743 o
2 -5 6 1058.190 1085.180 30.398 4.742 o
2 -5 7 1493.650 1504.800 39.089 2.674 o
2 -5 8 30.043 35.383 15.824 57.521 o
2 -5 9 408.061 438.008 16.756 19.704 o
2 -5 10 590.092 530.438 29.846 9.058 o
2 -5 11 33.696 23.378 11.185 107.984 o
2 -5 12 1225.260 1122.630 47.658 3.034 o
2 -5 13 56.894 40.925 10.708 104.682 o
2 -5 14 1657.450 1581.510 64.516 1.696 o
2 -5 15 0.502 -4.824 16.381 57.913 o
2 -5 16 469.098 556.255 39.017 7.104 o
2 -4 0 350.871 317.930 6.876 37.012 o
2 -4 1 598.938 606.638 14.041 14.173 o
2 -4 2 791.239 649.636 15.476 10.267 o
2 -4 3 58.418 57.777 5.008 243.321 o
2 -4 4 1319.390 1307.820 26.771 3.776 o
2 -4 5 988.582 948.938 25.839 5.795 o
2 -4 6 1361.710 1290.250 33.407 3.365 o
2 -4 7 747.944 703.855 35.836 6.149 o
2 -4 8 98.830 111.028 8.693 102.831 o
2 -4 9 1256.710 1226.550 32.629 3.740 o
2 -4 10 46.887 44.053 11.716 93.093 o
2 -4 11 1385.880 1408.580 54.549 2.306 o
2 -4 12 0.416 4.082 7.422 277.530 o
2 -4 13 932.802 907.565 41.614 4.355 o
2 -4 14 0.868 -12.405 12.352 101.704 o
2 -4 15 105.266 101.730 19.561 33.852 o
2 -4 16 23.437 12.087 15.108 64.736 o
2 -3 0 81.147 90.596 4.030 205.063 o
2 -3 1 182.167 232.487 6.489 71.481 o
2 -3 2 329.442 398.744 8.874 32.925 o
2 -3 3 957.261 1055.260 21.479 6.148 o
2 -3 4 1387.380 1284.190 25.847 3.664 o
2 -3 5 134.642 156.167 7.502 92.021 o
2 -3 6 632.298 608.901 14.326 13.387 o
2 -3 7 289.214 276.681 8.779 42.500 o
2 -3 8 2566.120 2560.460 48.674 1.120 o
2 -3 9 5.077 -0.499 3.097 1344.330 o
2 -3 10 978.191 948.650 39.017 4.426 o
2 -3 11 31.829 55.398 10.019 123.675 o
2 -3 12 8.191 -2.863 8.694 197.373 o
2 -3 13 150.055 153.417 18.342 33.899 o
2 -3 14 42.032 41.561 14.737 63.711 o
2 -3 15 39.817 22.530 13.889 72.541 o
2 -3 16 4.574 -2.704 11.345 119.184 o
2 -3 17 14.017 8.005 11.610 109.551 o
2 -2 0 1.346 4.660 3.388 1204.980 o
2 -2 1 9836.930 10609.400 191.543 0.079 o
2 -2 2 2337.620 2723.410 50.194 1.176 o
2 -2 3 4582.280 4619.680 83.298 0.372 o
2 -2 4 343.460 317.243 8.766 35.230 o
2 -2 5 4221.640 4128.310 82.892 0.431 o
2 -2 6 85.185 80.448 6.117 161.259 o
2 -2 7 2.890 2.276 2.305 2261.080 o
2 -2 8 32.180 37.608 7.577 197.258 o
2 -2 9 2.645 2.067 2.996 1494.790 o
2 -2 10 1.431 2.830 5.619 475.868 o
2 -2 11 625.252 595.514 19.737 11.752 o
2 -2 12 443.202 429.867 17.209 18.431 o
2 -2 13 143.185 169.335 12.380 56.276 o
2 -2 14 82.819 99.822 15.851 49.468 o
2 -2 15 3.013 6.839 10.231 145.080 o
2 -2 16 57.948 65.576 13.412 70.541 o
2 -2 17 377.714 355.445 25.340 14.595 o
2 -2 18 18.750 15.479 10.602 126.327 o
2 -1 1 10849.700 10575.400 281.520 0.059 o
2 -1 2 37941.700 37773.800 1718.830 0.003 o
2 -1 3 206.075 186.774 6.500 71.159 o
2 -1 4 9756.840 10118.800 179.342 0.083 o
2 -1 5 3003.100 3183.560 79.489 0.694 o
2 -1 6 576.997 628.604 14.055 14.399 o
2 -1 7 267.271 250.138 7.982 48.688 o
2 -1 8 24.494 23.615 3.432 583.119 o
2 -1 9 720.820 662.658 21.443 9.621 o
2 -1 10 479.980 473.026 16.548 17.311 o
2 -1 11 1160.310 1080.000 39.149 3.748 o
2 -1 12 1463.130 1457.260 49.381 2.377 o
2 -1 13 78.791 71.976 7.718 137.913 o
2 -1 14 2876.910 2697.230 66.930 0.853 o
2 -1 15 173.512 192.537 12.281 51.119 o
2 -1 16 470.216 465.560 19.286 15.897 o
2 -1 17 46.552 44.371 10.921 104.394 o
2 -1 18 253.267 262.886 23.749 19.134 o
2 0 0 1257.710 1318.890 24.301 4.068 o
2 0 1 132.042 133.779 5.152 119.550 o
2 0 2 3707.820 3714.180 107.826 0.447 o
2 0 3 5696.840 6011.810 131.614 0.216 o
2 0 4 7530.580 7657.870 167.269 0.130 o
2 0 5 778.927 741.629 26.320 7.650 o
2 0 6 2041.570 2114.730 39.537 1.677 o
2 0 7 67.303 86.837 6.749 161.072 o
2 0 8 2798.040 2766.760 64.296 0.883 o
2 0 9 742.391 705.033 20.839 9.314 o
2 0 10 1165.300 1160.090 31.056 4.199 o
2 0 11 3914.080 3722.220 120.602 0.395 o
2 0 12 55.197 46.807 6.113 216.393 o
2 0 13 779.974 765.258 23.893 8.033 o
2 0 14 457.712 498.517 48.320 5.278 o
2 0 15 935.206 936.705 28.863 5.737 o
2 0 16 213.525 207.102 12.858 43.711 o
2 0 17 30.735 25.120 8.392 175.929 o
2 0 18 363.865 386.233 20.085 18.768 o
2 1 0 290.670 286.653 7.214 44.799 o
2 1 1 469.852 445.164 9.587 22.732 o
2 1 2 9.146 9.090 1.818 1785.110 o
2 1 3 930.109 933.799 15.895 7.352 o
2 1 4 1218.670 1301.630 24.865 4.192 o
2 1 5 287.450 293.484 8.678 41.963 o
2 1 6 6010.630 6069.580 166.405 0.179 o
2 1 7 3901.540 4180.660 94.078 0.438 o
2 1 8 4792.780 4653.150 104.797 0.323 o
2 1 9 3.330 6.977 9.357 172.391 o
2 1 10 1923.900 1824.220 56.776 1.591 o
2 1 11 2.605 -0.814 7.236 291.374 o
2 1 12 65.436 68.349 9.489 115.040 o
2 1 13 399.798 408.539 15.760 21.338 o
2 1 14 4.570 2.636 4.918 587.228 o
2 1 15 317.056 287.758 14.609 29.053 o
2 1 16 24.535 29.674 7.471 215.844 o
2 1 17 189.409 181.966 11.086 54.692 o
2 1 18 98.972 88.370 9.414 98.602 o
2 1 19 30.029 30.746 8.035 186.334 o
2 2 0 13874.400 13606.900 235.117 0.044 o
2 2 1 6.071 15.250 3.011 1074.220 o
2 2 2 133.020 135.354 6.094 109.641 o
2 2 3 812.536 792.611 14.002 9.406 o
2 2 4 3577.980 3757.130 57.917 0.606 o
2 2 5 3483.280 3360.050 52.340 0.682 o
2 2 6 8801.530 8964.390 136.098 0.108 o
2 2 7 323.804 268.822 10.521 36.184 o
2 2 8 5753.070 5776.300 103.112 0.241 o
2 2 9 19.295 20.656 4.014 552.852 o
2 2 10 346.189 327.170 15.814 24.965 o
2 2 11 311.816 358.588 11.755 31.663 o
2 2 12 1025.970 948.871 22.455 5.959 o
2 2 13 5.582 17.501 4.561 587.446 o
2 2 14 1256.530 1161.250 27.212 4.160 o
2 2 15 64.298 62.806 6.839 173.030 o
2 2 16 615.400 621.889 22.117 10.887 o
2 2 17 30.797 24.446 6.643 250.961 o
2 2 18 301.155 283.003 17.025 26.206 o
2 2 19 284.383 320.559 15.391 28.668 o
2 3 0 8713.520 8814.170 133.285 0.111 o
2 3 1 918.310 861.165 17.966 7.487 o
2 3 2 1009.340 933.227 19.238 6.434 o
2 3 3 223.740 199.920 6.821 64.154 o
2 3 4 288.853 270.995 7.306 45.855 o
2 3 5 323.875 319.694 7.984 38.026 o
2 3 6 472.698 502.465 11.240 20.436 o
2 3 7 776.557 751.525 14.291 10.038 o
2 3 8 491.534 469.083 12.411 19.646 o
2 3 9 100.980 85.323 5.804 150.886 o
2 3 10 54.568 65.862 7.777 156.437 o
2 3 11 310.558 289.004 13.241 31.657 o
2 3 12 273.692 262.263 10.572 41.031 o
2 3 13 968.206 972.846 29.869 5.384 o
2 3 14 69.661 60.831 7.341 156.661 o
2 3 15 805.030 778.875 21.218 8.278 o
2 3 16 113.926 124.684 12.020 66.593 o
2 3 17 666.327 705.724 21.175 10.059 o
2 3 18 65.673 48.326 7.938 150.812 o
2 4 0 4687.080 4532.070 69.934 0.385 o
2 4 1 257.729 234.644 9.144 48.053 o
2 4 2 287.763 250.106 7.803 46.331 o
2 4 3 1939.880 2099.630 39.256 1.776 o
2 4 4 2285.660 2403.220 38.531 1.404 o
2 4 5 601.396 594.775 15.196 13.818 o
2 4 6 1181.310 1137.580 20.210 4.920 o
2 4 8 600.329 547.329 14.318 14.669 o
2 4 9 61.397 74.723 4.811 229.238 o
2 4 10 401.571 372.805 11.799 25.900 o
2 4 11 262.691 257.548 9.864 44.157 o
2 4 12 24.649 35.885 4.928 370.800 o
2 4 13 215.711 236.271 10.107 50.742 o
2 4 14 212.627 228.641 10.265 51.167 o
2 4 15 26.100 21.385 5.341 356.441 o
2 4 16 584.462 578.429 17.871 13.246 o
2 4 17 21.278 9.670 6.146 321.974 o
2 4 18 57.204 70.006 17.838 43.257 o
2 5 0 236.139 257.593 7.347 54.561 o
2 5 1 537.539 507.885 10.972 18.285 o
2 5 2 7878.670 7937.740 121.173 0.136 o
2 5 3 366.164 353.648 8.925 31.802 o
2 5 4 1812.640 1807.370 30.186 2.233 o
2 5 5 102.428 108.508 6.152 135.337 o
2 5 6 433.851 404.961 13.367 22.257 o
2 5 7 250.653 239.656 7.919 52.071 o
2 5 8 322.157 333.972 9.231 35.660 o
2 5 9 10.603 13.110 3.565 796.542 o
2 5 10 277.030 270.060 10.718 39.985 o
2 5 11 458.603 479.055 23.119 13.710 o
2 5 12 8.517 1.337 5.027 538.696 o
2 5 13 247.013 226.199 11.569 43.120 o
2 5 14 97.088 99.630 8.767 104.981 o
2 5 15 358.514 370.256 15.035 24.446 o
2 5 16 347.173 325.931 14.922 26.098 o
2 5 17 187.722 185.106 12.324 49.648 o
2 5 18 681.327 683.176 28.427 8.132 o
2 6 0 1249.920 1278.890 22.751 4.240 o
2 6 1 1899.870 1848.520 43.209 1.859 o
2 6 2 2440.010 2406.680 39.425 1.300 o
2 6 3 487.305 596.240 22.645 12.601 o
2 6 4 1271.350 1240.410 22.384 4.252 o
2 6 5 265.334 245.468 7.778 49.800 o
2 6 6 948.532 897.010 17.658 7.152 o
2 6 7 591.651 583.732 13.267 14.865 o
2 6 8 2859.070 2834.720 46.809 0.957 o
2 6 9 0.750 -0.823 3.776 1068.720 o
2 6 10 2287.600 2279.600 45.567 1.368 o
2 6 11 1100.350 1083.930 25.465 4.998 o
2 6 12 9.120 5.874 9.431 165.971 o
2 6 13 1240.940 1188.950 28.014 4.117 o
2 6 14 298.687 285.231 24.884 16.877 o
2 6 15 669.222 664.084 20.019 10.602 o
2 6 16 313.261 292.323 14.331 29.583 o
2 6 17 272.456 252.050 17.897 26.736 o
2 7 0 1382.530 1358.430 24.436 3.637 o
2 7 1 454.782 425.598 13.337 21.084 o
2 7 2 16.366 12.990 3.714 677.339 o
2 7 3 61.896 59.316 4.723 245.692 o
2 7 4 34.114 37.544 4.501 365.530 o
2 7 5 1012.470 926.860 18.502 6.510 o
2 7 6 78.428 73.680 4.960 199.241 o
2 7 7 9.041 4.271 5.991 385.988 o
2 7 8 2405.410 2306.820 39.555 1.349 o
2 7 9 140.238 138.855 7.599 92.349 o
2 7 10 1991.730 1941.730 40.450 1.781 o
2 7 11 200.549 212.360 11.686 48.804 o
2 7 12 2541.350 2476.370 52.962 1.115 o
2 7 13 265.153 275.574 13.324 35.103 o
2 7 14 39.100 34.087 7.414 197.475 o
2 7 15 192.617 183.836 11.737 51.431 o
2 7 16 10.790 -6.520 14.101 76.574 o
2 8 0 39.113 27.944 6.886 222.795 o
2 8 1 327.995 357.127 12.554 29.510 o
2 8 2 66.440 62.346 6.095 191.419 o
2 8 3 3.863 3.673 3.982 860.426 o
2 8 4 460.970 446.925 22.123 14.519 o
2 8 5 289.370 292.078 18.058 24.979 o
2 8 6 6.264 5.407 4.346 694.356 o
2 8 7 181.743 174.214 9.710 62.968 o
2 8 8 15.593 13.399 5.003 457.958 o
2 8 9 1438.940 1404.030 31.087 3.173 o
2 8 10 255.515 233.271 13.868 36.186 o
2 8 11 702.777 694.342 28.096 8.008 o
2 8 12 126.826 116.370 12.132 64.328 o
2 8 13 10.522 7.634 20.675 35.905 o
2 8 14 10.636 16.559 10.371 135.117 o
2 8 15 118.995 166.299 22.000 26.373 o
2 9 0 234.594 276.712 19.217 25.601 o
2 9 1 136.725 142.852 45.590 7.107 o
2 9 2 1965.900 1829.030 47.517 1.729 o
2 9 3 175.472 174.685 14.472 43.484 o
2 9 4 1621.150 1607.060 82.116 1.333 o
2 9 5 20.350 25.313 8.393 185.341 o
2 9 6 1805.190 1797.910 50.778 1.812 o
2 9 7 106.130 111.970 8.763 98.978 o
2 9 8 770.264 773.064 21.352 8.593 o
2 9 9 54.598 48.816 15.347 57.548 o
2 9 10 141.597 140.935 11.769 62.010 o
2 9 11 36.649 19.832 15.506 59.843 o
2 9 12 1.769 -3.377 6.889 323.057 o
2 9 13 83.288 66.053 13.995 62.232 o
2 9 14 13.528 4.718 11.557 111.195 o
2 10 0 0.499 1.912 7.705 259.502 o
2 10 1 817.533 794.280 39.441 5.141 o
2 10 2 46.274 43.518 10.204 116.497 o
2 10 3 595.456 587.294 23.000 11.044 o
2 10 4 12.288 17.302 12.776 90.626 o
2 10 5 237.208 238.695 16.458 31.444 o
2 10 6 507.808 520.020 22.596 12.889 o
2 10 7 3.375 -0.864 9.887 156.989 o
2 10 8 146.936 147.393 13.781 50.489 o
2 10 9 27.254 29.210 16.275 55.107 o
2 10 10 15.819 7.157 16.116 58.145 o
2 10 11 3.849 10.744 9.581 163.000 o
2 10 12 43.636 24.067 13.412 76.436 o
2 11 0 495.741 489.080 21.509 13.888 o
2 11 1 89.120 88.777 18.077 39.839 o
2 11 2 109.695 103.642 12.757 64.074 o
2 11 3 43.012 52.392 13.757 70.951 o
2 11 4 7.584 9.532 9.623 159.551 o
2 11 5 65.767 46.979 10.797 99.437 o
2 11 6 4.975 7.389 10.105 147.382 o
2 11 7 5.708 -0.524 10.367 141.775 o
2 11 8 2.559 15.267 10.874 127.200 o
2 11 9 0.387 3.022 15.214 66.968 o
2 12 0 13.702 21.273 11.114 116.644 o
2 12 1 0.576 -15.987 8.968 192.819 o
2 12 2 66.504 35.825 10.994 98.275 o
2 12 3 36.100 28.209 11.291 104.677 o
2 12 4 144.150 158.671 19.429 31.256 o
2 12 5 91.124 107.247 20.701 31.192 o
3 -11 0 149.648 131.919 14.787 46.655 o
3 -10 0 559.196 513.178 23.948 11.610 o
3 -10 1 158.323 153.758 24.491 21.360 o
3 -10 2 988.233 969.130 34.321 4.834 o
3 -10 3 22.621 29.444 20.913 34.351 o
3 -10 4 88.934 105.164 14.188 57.716 o
3 -10 5 49.016 50.278 11.594 93.264 o
3 -10 6 8.056 12.646 15.798 60.924 o
3 -9 0 23.303 23.616 9.185 157.485 o
3 -9 1 87.944 92.767 11.780 76.680 o
3 -9 2 271.231 234.068 16.485 29.694 o
3 -9 3 124.662 126.727 11.133 70.556 o
3 -9 4 178.093 188.314 12.312 50.684 o
3 -9 5 69.864 71.410 11.854 82.376 o
3 -9 6 436.807 408.457 29.422 11.175 o
3 -9 7 1.022 2.381 9.203 181.789 o
3 -9 8 356.394 338.403 21.788 17.983 o
3 -9 9 8.379 8.545 8.099 220.317 o
3 -8 0 6.917 3.986 6.852 308.306 o
3 -8 1 1614.670 1529.580 42.594 2.366 o
3 -8 2 107.702 105.609 8.779 99.412 o
3 -8 3 229.017 213.177 11.807 45.050 o
3 -8 4 1.567 1.589 6.933 317.483 o
3 -8 5 191.451 194.644 15.865 37.060 o
3 -8 6 204.458 206.694 22.689 22.288 o
3 -8 7 81.970 81.449 11.616 80.807 o
3 -8 8 1095.470 1103.650 56.352 2.752 o
3 -8 9 149.881 147.866 12.278 57.380 o
3 -8 10 551.103 581.329 33.663 8.023 o
3 -8 11 50.685 66.159 18.395 41.421 o
3 -7 0 336.942 351.449 12.895 28.680 o
3 -7 1 438.810 421.964 14.351 20.933 o
3 -7 2 45.003 48.590 6.515 214.745 o
3 -7 3 31.000 23.114 5.541 321.702 o
3 -7 4 1.030 7.412 7.120 296.036 o
3 -7 5 761.402 727.037 26.320 7.835 o
3 -7 6 146.113 145.201 12.054 59.341 o
3 -7 7 429.528 426.179 30.667 10.591 o
3 -7 8 198.594 180.394 13.434 44.638 o
3 -7 9 281.088 298.266 17.918 25.390 o
3 -7 10 8.237 7.369 10.390 138.043 o
3 -7 11 39.361 47.393 16.063 54.561 o
3 -7 12 20.519 3.764 13.995 75.916 o
3 -7 13 0.817 3.658 12.670 96.260 o
3 -6 0 467.838 479.741 14.295 19.036 o
3 -6 1 477.256 461.968 14.387 18.958 o
3 -6 2 4738.110 4760.740 86.979 0.348 o
3 -6 3 442.172 464.486 14.175 20.210 o
3 -6 4 3636.150 3619.510 85.315 0.527 o
3 -6 5 2.414 1.933 5.633 470.662 o
3 -6 6 1297.810 1323.120 36.678 3.305 o
3 -6 7 8.321 7.706 7.449 257.946 o
3 -6 8 79.979 74.427 22.291 28.202 o
3 -6 9 277.829 254.738 13.933 33.680 o
3 -6 10 7.086 9.648 10.496 135.387 o
3 -6 11 30.531 28.838 14.101 71.483 o
3 -6 12 31.371 35.359 14.207 69.926 o
3 -6 13 56.701 77.769 15.427 55.336 o
3 -6 14 1.514 -15.798 9.277 179.467 o
3 -5 0 243.145 236.459 7.355 55.144 o
3 -5 1 4031.600 3849.380 61.141 0.517 o
3 -5 2 578.233 582.984 14.033 14.876 o
3 -5 3 3130.940 3113.730 75.913 0.692 o
3 -5 4 196.465 194.329 12.295 48.167 o
3 -5 5 458.190 448.979 17.399 17.631 o
3 -5 6 391.858 382.717 17.520 20.393 o
3 -5 7 400.212 372.368 15.647 22.084 o
3 -5 8 4.547 -2.602 9.277 177.052 o
3 -5 9 401.378 395.450 39.043 7.780 o
3 -5 10 0.126 7.369 9.966 154.266 o
3 -5 11 529.511 484.954 29.634 9.842 o
3 -5 12 25.757 2.704 11.398 110.403 o
3 -5 13 378.046 352.901 24.969 14.870 o
3 -5 14 0.240 -11.451 8.535 213.207 o
3 -5 15 662.451 690.375 38.911 6.001 o
3 -4 0 153.033 120.116 4.867 113.803 o
3 -4 1 16.793 17.050 3.625 666.413 o
3 -4 2 364.514 346.407 10.242 30.592 o
3 -4 3 111.982 107.412 6.145 129.311 o
3 -4 4 4.352 8.361 3.313 1086.340 o
3 -4 5 8.778 0.682 3.583 947.597 o
3 -4 6 144.411 132.636 13.942 50.861 o
3 -4 7 136.040 139.144 9.993 74.831 o
3 -4 8 30.616 26.199 5.471 323.402 o
3 -4 9 1.916 -0.449 5.719 464.975 o
3 -4 10 4130.840 3834.780 127.388 0.359 o
3 -4 11 17.051 13.412 11.079 117.544 o
3 -4 12 698.686 728.173 35.306 6.420 o
3 -4 13 115.400 111.007 14.313 53.518 o
3 -4 14 400.830 475.677 29.104 11.351 o
3 -4 15 39.849 26.294 15.798 57.193 o
3 -4 16 26.959 40.395 19.031 40.722 o
3 -3 0 5132.740 5577.460 85.150 0.294 o
3 -3 1 47.138 75.672 4.789 256.641 o
3 -3 2 838.147 869.971 21.281 7.611 o
3 -3 3 185.911 209.761 10.632 55.047 o
3 -3 4 318.734 295.657 21.788 19.384 o
3 -3 5 134.070 104.487 5.741 121.169 o
3 -3 6 332.525 313.611 10.195 34.177 o
3 -3 7 1002.180 902.450 20.064 6.491 o
3 -3 8 452.723 485.255 13.624 19.895 o
3 -3 9 2148.420 2101.380 50.871 1.445 o
3 -3 10 474.600 485.802 27.407 11.293 o
3 -3 11 320.834 358.520 22.742 17.678 o
3 -3 12 154.263 157.764 16.169 40.061 o
3 -3 13 114.878 107.508 13.783 56.697 o
3 -3 14 152.805 187.768 20.091 28.795 o
3 -3 15 34.278 37.745 16.911 50.427 o
3 -3 16 82.782 144.723 21.258 29.450 o
3 -3 17 223.226 221.007 25.234 18.492 o
3 -2 0 441.833 522.387 14.568 18.999 o
3 -2 1 147.262 167.630 6.732 91.141 o
3 -2 2 506.296 597.487 14.025 16.426 o
3 -2 3 371.407 332.730 12.189 28.168 o
3 -2 4 10321.400 10590.500 188.407 0.075 o
3 -2 5 383.692 454.362 11.956 24.622 o
3 -2 6 1987.810 1989.360 40.901 1.756 o
3 -2 7 1426.620 1316.280 26.858 3.476 o
3 -2 8 419.752 451.715 12.615 22.512 o
3 -2 9 722.710 695.762 16.518 10.629 o
3 -2 10 90.523 79.287 7.314 135.027 o
3 -2 11 1457.460 1358.930 35.982 2.981 o
3 -2 12 17.733 16.483 7.872 214.659 o
3 -2 13 1285.150 1259.780 51.528 2.644 o
3 -2 14 31.780 24.439 13.571 76.813 o
3 -2 15 1672.450 1734.230 68.597 1.546 o
3 -2 16 56.958 32.708 14.154 66.957 o
3 -2 17 36.829 41.296 13.359 76.656 o
3 -1 0 831.507 802.196 23.549 7.548 o
3 -1 1 94.292 65.497 8.800 113.207 o
3 -1 2 2515.300 2429.220 154.795 0.446 o
3 -1 3 15167.300 14736.200 705.510 0.018 o
3 -1 4 1520.780 1549.470 37.164 2.663 o
3 -1 5 2221.530 2368.130 44.557 1.393 o
3 -1 6 133.258 110.836 7.250 104.053 o
3 -1 7 117.621 104.352 6.438 122.967 o
3 -1 8 1085.420 1022.850 25.643 5.179 o
3 -1 9 468.594 447.250 12.002 21.130 o
3 -1 10 1957.700 1837.400 45.543 1.768 o
3 -1 11 231.095 193.961 16.354 33.303 o
3 -1 12 367.602 358.538 15.338 23.963 o
3 -1 13 48.862 68.722 12.219 83.564 o
3 -1 14 1716.630 1695.930 45.651 2.064 o
3 -1 15 62.846 57.067 8.531 136.803 o
3 -1 16 88.851 116.679 15.479 49.993 o
3 -1 17 530.588 520.525 30.482 9.378 o
3 -1 18 40.361 51.740 12.458 84.650 o
3 0 0 1367.040 1333.890 33.762 3.287 o
3 0 1 821.489 747.283 18.294 8.814 o
3 0 2 1320.230 1330.000 25.443 3.806 o
3 0 3 792.991 861.494 25.366 7.297 o
3 0 4 871.075 833.361 21.621 7.445 o
3 0 5 909.836 820.723 21.498 7.221 o
3 0 6 3124.470 3161.410 78.034 0.678 o
3 0 7 2445.910 2396.330 45.098 1.249 o
3 0 8 113.925 110.059 5.899 130.348 o
3 0 9 694.717 690.122 15.639 11.278 o
3 0 10 3.901 -0.727 4.223 803.903 o
3 0 11 75.543 78.522 7.721 137.837 o
3 0 12 52.043 62.969 7.698 161.669 o
3 0 13 6.267 10.393 6.998 290.805 o
3 0 14 258.045 252.856 13.677 35.704 o
3 0 15 352.408 337.880 36.711 8.973 o
3 0 16 153.925 188.482 22.291 24.514 o
3 0 17 31.040 26.272 7.782 197.066 o
3 0 18 45.921 37.858 9.511 131.442 o
3 1 0 1262.390 1250.820 23.835 4.188 o
3 1 1 758.828 822.882 16.561 9.399 o
3 1 2 1241.050 1178.560 38.347 3.496 o
3 1 3 2328.170 2195.630 40.218 1.427 o
3 1 4 5028.130 5034.280 88.893 0.315 o
3 1 5 2547.230 2448.000 45.103 1.184 o
3 1 6 3931.720 3960.680 71.327 0.500 o
3 1 7 144.205 181.011 7.860 82.002 o
3 1 8 117.759 108.807 7.053 114.151 o
3 1 9 1375.560 1519.500 41.535 2.757 o
3 1 10 38.242 33.909 6.441 239.860 o
3 1 11 97.517 121.379 9.149 96.190 o
3 1 12 14.364 5.137 6.865 288.772 o
3 1 13 7.401 8.552 9.648 159.198 o
3 1 14 333.787 324.270 14.786 26.968 o
3 1 15 49.530 44.063 6.592 208.676 o
3 1 16 33.279 34.078 7.080 218.290 o
3 1 17 430.753 481.240 40.785 6.980 o
3 1 18 479.268 496.187 18.627 15.767 o
3 2 0 1554.180 1475.190 24.285 3.088 o
3 2 1 4137.800 4030.260 72.026 0.468 o
3 2 2 2699.240 2679.280 60.078 0.958 o
3 2 3 4789.020 4880.420 74.999 0.355 o
3 2 4 449.211 430.750 9.291 24.217 o
3 2 5 3290.610 3350.540 52.436 0.727 o
3 2 6 715.493 714.787 16.121 10.693 o
3 2 7 1275.950 1221.230 26.363 4.053 o
3 2 8 33.420 55.669 6.496 227.487 o
3 2 9 2474.430 2468.670 69.495 0.997 o
3 2 10 51.033 45.441 4.763 283.723 o
3 2 11 690.165 668.806 17.289 11.060 o
3 2 12 681.648 787.745 19.953 9.735 o
3 2 13 867.316 830.088 21.301 7.536 o
3 2 14 180.561 171.625 11.315 55.768 o
3 2 15 603.595 573.250 18.283 12.799 o
3 2 16 803.471 801.125 30.052 6.615 o
3 2 17 386.163 367.837 16.087 22.247 o
3 2 18 265.509 273.483 15.145 31.465 o
3 3 0 2429.460 2471.920 45.759 1.232 o
3 3 1 1424.340 1468.250 42.364 2.687 o
3 3 2 1308.880 1455.860 28.535 3.523 o
3 3 3 61.550 95.355 5.507 193.103 o
3 3 4 167.166 156.030 6.106 90.105 o
3 3 5 27.689 15.731 2.789 695.911 o
3 3 6 2591.480 2655.920 42.616 1.131 o
3 3 7 2647.720 2748.610 44.219 1.074 o
3 3 8 635.306 564.316 12.294 14.455 o
3 3 9 734.759 740.087 18.027 9.849 o
3 3 10 147.758 137.523 8.924 79.784 o
3 3 11 1612.030 1589.290 33.512 2.601 o
3 3 12 1333.900 1230.470 27.960 3.783 o
3 3 13 486.465 467.931 15.590 17.816 o
3 3 14 160.441 154.324 10.157 66.722 o
3 3 15 950.797 892.884 23.861 6.393 o
3 3 16 174.647 154.876 10.799 60.530 o
3 3 17 161.320 148.684 11.023 62.197 o
3 3 18 58.071 70.950 9.093 124.717 o
3 4 0 111.062 112.568 11.101 75.215 o
3 4 1 1326.240 1389.580 27.620 3.606 o
3 4 2 12.493 10.477 3.563 787.683 o
3 4 3 64.929 104.607 6.132 168.810 o
3 4 4 1250.680 1255.670 31.805 3.766 o
3 4 5 637.226 599.403 12.902 13.846 o
3 4 6 512.959 507.693 12.977 18.022 o
3 4 7 1151.270 1096.890 20.024 5.156 o
3 4 8 824.703 997.570 30.576 5.905 o
3 4 9 71.856 74.876 10.126 101.784 o
3 4 10 1233.130 1154.410 25.362 4.363 o
3 4 11 570.362 547.429 15.315 14.906 o
3 4 12 78.959 91.416 6.926 145.920 o
3 4 13 108.379 127.276 8.198 101.249 o
3 4 14 9.525 15.791 5.415 429.043 o
3 4 15 129.090 118.961 9.909 79.744 o
3 4 16 78.856 65.893 7.654 141.161 o
3 4 17 30.480 39.253 6.923 225.525 o
3 4 18 46.699 47.362 11.553 94.847 o
3 5 0 236.166 230.134 7.451 56.628 o
3 5 1 7910.990 7540.720 133.390 0.135 o
3 5 2 107.476 105.153 8.166 106.677 o
3 5 3 721.730 648.772 15.837 11.136 o
3 5 4 438.875 438.665 10.270 23.811 o
3 5 5 2655.320 2466.640 40.328 1.162 o
3 5 6 525.533 504.781 11.459 18.475 o
3 5 7 3690.750 3657.030 58.408 0.593 o
3 5 8 775.345 823.549 17.359 9.068 o
3 5 9 2989.120 2927.700 55.745 0.851 o
3 5 10 31.487 26.325 5.380 327.326 o
3 5 11 26.121 25.706 5.673 322.386 o
3 5 12 112.505 95.532 8.116 107.187 o
3 5 13 17.536 26.520 6.586 278.212 o
3 5 14 87.646 73.396 8.278 122.500 o
3 5 15 496.633 499.404 23.521 12.759 o
3 5 16 74.871 68.419 8.959 119.264 o
3 5 17 947.167 909.961 31.965 5.370 o
3 5 18 4.874 10.041 8.391 209.342 o
3 6 0 4387.920 4358.440 79.754 0.408 o
3 6 1 325.134 324.124 15.046 27.034 o
3 6 2 1795.080 1733.810 34.884 2.206 o
3 6 3 44.325 61.742 7.838 164.977 o
3 6 4 1713.540 1566.570 27.110 2.624 o
3 6 5 9.386 17.002 3.727 740.364 o
3 6 6 5.950 2.483 3.708 939.402 o
3 6 7 379.236 358.110 10.242 29.255 o
3 6 8 519.336 511.243 12.631 17.963 o
3 6 9 516.783 520.320 20.015 14.014 o
3 6 10 62.209 59.593 6.138 197.114 o
3 6 11 121.397 138.270 8.435 91.889 o
3 6 12 108.310 117.432 7.995 105.615 o
3 6 13 60.753 71.277 9.542 115.604 o
3 6 14 945.993 931.725 30.200 5.537 o
3 6 15 4.427 -2.104 8.265 222.074 o
3 6 16 572.921 582.565 24.086 10.952 o
3 6 17 39.986 41.548 16.010 55.098 o
3 7 0 373.088 409.326 17.277 20.799 o
3 7 1 2332.480 2286.870 88.112 0.899 o
3 7 2 354.668 377.156 12.814 27.100 o
3 7 3 440.206 426.168 13.850 21.210 o
3 7 4 95.268 83.058 6.613 142.456 o
3 7 5 69.175 63.965 6.123 186.400 o
3 7 6 296.982 295.171 16.381 27.101 o
3 7 7 467.229 435.139 14.248 19.807 o
3 7 8 106.007 113.637 8.362 103.201 o
3 7 9 304.446 314.420 28.918 13.420 o
3 7 10 115.549 125.893 14.552 51.462 o
3 7 11 2392.560 2353.180 59.044 1.152 o
3 7 12 29.754 9.858 6.577 270.732 o
3 7 13 210.219 239.135 14.001 39.177 o
3 7 14 338.460 367.763 21.814 18.034 o
3 7 15 280.392 280.698 16.325 28.337 o
3 7 16 3.370 -1.654 14.843 70.165 o
3 8 0 131.065 161.573 12.299 59.043 o
3 8 1 322.299 319.846 18.634 22.509 o
3 8 2 187.421 170.053 11.898 52.370 o
3 8 3 172.287 165.347 10.370 62.220 o
3 8 4 3.639 -0.549 5.271 532.550 o
3 8 5 238.713 257.388 11.327 43.015 o
3 8 6 1.347 -8.694 4.969 616.777 o
3 8 7 355.305 340.874 13.233 27.509 o
3 8 8 1068.540 1023.660 24.918 5.318 o
3 8 9 1.260 -7.320 6.640 348.833 o
3 8 10 1157.490 1110.060 33.478 4.125 o
3 8 11 5.823 4.600 8.694 197.442 o
3 8 12 48.550 35.863 10.049 119.974 o
3 8 13 72.921 99.573 12.004 77.134 o
3 8 14 11.944 -1.103 8.434 205.079 o
3 8 15 274.630 315.002 19.015 23.748 o
3 9 0 44.222 57.240 10.451 110.362 o
3 9 1 22.329 31.403 8.586 174.004 o
3 9 2 374.507 315.860 16.728 22.957 o
3 9 3 156.154 171.824 31.436 13.868 o
3 9 4 149.542 135.519 12.076 59.435 o
3 9 5 365.929 327.300 13.224 27.316 o
3 9 6 58.632 54.821 7.414 166.914 o
3 9 7 1622.400 1562.660 34.850 2.566 o
3 9 8 78.816 87.693 9.099 110.855 o
3 9 9 973.277 988.497 30.950 5.210 o
3 9 10 81.269 70.688 9.500 107.672 o
3 9 11 138.077 126.003 12.122 61.734 o
3 9 12 892.031 879.099 32.576 5.599 o
3 9 13 252.426 260.589 17.707 27.747 o
3 9 14 508.566 492.255 23.683 12.559 o
3 10 0 113.516 107.835 13.159 60.574 o
3 10 1 36.874 54.717 11.176 102.000 o
3 10 2 153.237 185.436 14.621 44.478 o
3 10 3 2.463 1.452 8.264 223.675 o
3 10 4 256.658 270.707 17.270 28.089 o
3 10 5 231.471 219.017 15.863 33.663 o
3 10 6 353.317 350.149 18.951 20.672 o
3 10 7 194.061 210.601 16.079 35.769 o
3 10 8 6.843 11.364 10.121 144.835 o
3 10 9 813.953 810.132 29.615 6.603 o
3 10 10 72.884 70.391 12.480 75.733 o
3 10 11 652.628 630.525 25.576 9.352 o
3 10 12 22.398 24.991 9.689 143.772 o
3 11 0 11.151 4.833 10.198 142.199 o
3 11 1 233.002 222.701 27.884 15.696 o
3 11 2 21.813 9.004 11.131 115.607 o
3 11 3 2.493 -7.506 9.516 169.930 o
3 11 4 162.020 127.893 13.530 51.016 o
3 11 5 27.546 42.656 13.386 77.896 o
3 11 6 681.344 711.638 28.002 8.126 o
3 11 7 132.460 121.466 14.605 49.667 o
3 11 8 102.499 91.929 13.757 59.481 o
3 11 9 52.562 68.650 20.145 34.991 o
3 11 10 39.798 54.867 20.569 34.400 o
3 12 2 190.499 198.660 18.045 31.458 o
3 12 3 412.209 412.571 23.990 14.487 o
3 12 4 116.659 126.095 28.998 16.684 o
4 -10 0 13.542 6.028 10.240 139.560 o
4 -10 1 395.261 394.826 21.924 16.414 o
4 -10 2 92.967 93.144 14.882 53.907 o
4 -10 3 451.855 438.614 25.211 12.960 o
4 -10 4 127.535 149.284 17.383 38.129 o
4 -9 0 897.254 879.028 54.046 3.345 o
4 -9 1 3.452 1.098 7.750 252.404 o
4 -9 2 691.380 680.275 26.329 8.579 o
4 -9 3 3.352 8.311 10.037 150.010 o
4 -9 4 341.864 353.412 25.896 14.769 o
4 -9 5 1.558 2.175 10.977 127.968 o
4 -9 6 39.501 29.971 11.674 97.622 o
4 -9 7 14.357 5.375 11.262 116.398 o
4 -8 0 34.283 30.958 14.976 63.436 o
4 -8 1 278.289 268.987 16.043 29.225 o
4 -8 2 49.767 39.793 12.696 81.270 o
4 -8 3 39.168 28.721 10.602 115.198 o
4 -8 4 82.737 58.712 10.256 99.095 o
4 -8 5 137.590 130.874 26.665 19.028 o
4 -8 6 71.859 82.214 15.665 52.254 o
4 -8 7 10.191 -3.425 11.185 120.441 o
4 -8 8 109.616 119.067 13.435 58.658 o
4 -8 9 328.249 334.125 18.613 22.095 o
4 -8 10 3.972 26.612 12.140 100.824 o
4 -7 0 59.033 46.880 9.895 115.774 o
4 -7 1 299.009 271.687 16.185 27.875 o
4 -7 2 62.359 60.140 9.573 116.860 o
4 -7 3 464.161 464.968 19.419 15.951 o
4 -7 4 8.311 3.000 7.279 273.653 o
4 -7 5 69.455 62.042 9.571 113.360 o
4 -7 6 149.191 150.414 12.384 56.749 o
4 -7 7 303.341 324.221 25.658 15.792 o
4 -7 8 1378.000 1368.400 40.575 2.920 o
4 -7 9 102.588 95.493 11.540 75.321 o
4 -7 10 322.020 322.684 23.537 17.301 o
4 -7 11 20.279 14.631 13.359 82.011 o
4 -7 12 17.783 8.641 16.805 53.392 o
4 -6 0 33.816 52.415 8.381 162.293 o
4 -6 1 30.147 22.513 8.058 189.504 o
4 -6 2 249.083 274.226 15.383 31.951 o
4 -6 3 850.223 818.868 41.508 4.734 o
4 -6 4 136.640 144.762 11.971 61.337 o
4 -6 5 1101.940 1006.740 30.959 4.676 o
4 -6 6 6.275 1.360 6.657 330.665 o
4 -6 7 486.025 528.423 27.619 10.845 o
4 -6 8 154.333 136.109 11.759 60.378 o
4 -6 9 104.228 133.431 12.001 67.686 o
4 -6 10 445.184 464.862 27.195 11.850 o
4 -6 11 44.726 56.670 15.055 60.169 o
4 -6 12 281.195 252.443 26.241 16.228 o
4 -6 13 98.937 130.993 20.198 31.757 o
4 -5 0 3112.840 3157.510 60.846 0.761 o
4 -5 1 218.355 223.420 9.339 53.926 o
4 -5 2 5329.130 5205.120 118.770 0.260 o
4 -5 3 42.794 26.875 6.710 225.889 o
4 -5 4 937.407 906.683 27.710 5.944 o
4 -5 5 565.406 551.533 21.102 12.445 o
4 -5 6 0.736 -6.939 6.598 354.871 o
4 -5 7 525.263 578.414 28.945 9.709 o
4 -5 8 21.299 34.633 7.186 230.277 o
4 -5 9 2140.690 2025.940 51.729 1.462 o
4 -5 10 56.552 29.740 9.966 119.326 o
4 -5 11 420.223 427.171 28.627 11.637 o
4 -5 12 0.785 7.263 13.783 81.124 o
4 -5 13 276.069 303.335 24.969 17.043 o
4 -5 14 0.165 10.231 11.451 116.773 o
4 -5 15 89.399 104.646 15.745 49.187 o
4 -4 0 1384.030 1360.540 54.075 2.352 o
4 -4 1 795.348 804.297 19.139 8.636 o
4 -4 2 5.116 5.403 4.079 789.715 o
4 -4 3 626.858 598.277 19.926 11.643 o
4 -4 4 642.276 583.276 15.154 13.164 o
4 -4 5 769.264 758.549 38.260 5.551 o
4 -4 6 1593.820 1473.910 38.928 2.550 o
4 -4 7 1157.090 1134.860 34.378 4.024 o
4 -4 8 23.080 27.012 6.820 252.780 o
4 -4 9 87.067 86.528 7.887 125.431 o
4 -4 10 2.870 -1.378 9.012 188.886 o
4 -4 11 12.098 11.345 12.140 100.692 o
4 -4 12 50.862 57.147 14.207 65.684 o
4 -4 13 56.970 38.805 11.928 88.522 o
4 -4 14 1.790 -9.330 8.270 225.103 o
4 -4 15 141.881 149.335 19.455 31.491 o
4 -4 16 19.718 36.048 18.289 44.430 o
4 -3 0 345.772 393.417 16.190 23.180 o
4 -3 1 362.539 337.264 10.414 30.817 o
4 -3 2 430.792 382.907 11.560 24.444 o
4 -3 3 9909.300 9893.940 177.456 0.083 o
4 -3 4 114.134 126.489 7.296 108.779 o
4 -3 5 3895.480 3891.190 89.102 0.467 o
4 -3 6 28.912 32.936 4.301 415.904 o
4 -3 7 22.207 14.530 3.799 589.327 o
4 -3 8 921.780 892.035 25.975 6.293 o
4 -3 9 69.706 76.858 7.647 143.865 o
4 -3 10 228.410 246.877 21.205 23.235 o
4 -3 11 427.076 401.248 25.870 13.195 o
4 -3 12 91.487 105.017 14.366 56.350 o
4 -3 13 93.064 91.446 13.412 63.098 o
4 -3 14 112.711 97.277 14.737 52.350 o
4 -3 15 198.912 209.874 23.166 21.706 o
4 -3 16 24.962 33.928 18.660 42.540 o
4 -2 0 4054.750 3876.170 144.511 0.327 o
4 -2 1 2559.060 2622.360 61.002 1.012 o
4 -2 2 2718.160 2405.220 61.998 0.985 o
4 -2 3 3692.740 3798.940 70.433 0.549 o
4 -2 4 5409.170 5713.140 103.974 0.258 o
4 -2 5 1.479 6.845 3.083 1362.640 o
4 -2 6 872.644 834.111 28.414 6.392 o
4 -2 7 9.339 4.223 3.896 790.036 o
4 -2 8 15.412 10.091 3.652 722.928 o
4 -2 9 438.747 437.550 12.978 21.743 o
4 -2 10 1075.630 1019.280 29.132 4.914 o
4 -2 11 548.823 559.418 19.927 13.155 o
4 -2 12 471.458 438.992 24.491 13.067 o
4 -2 13 594.611 606.828 30.588 8.503 o
4 -2 14 504.624 485.166 29.581 10.086 o
4 -2 15 751.650 772.703 41.137 5.167 o
4 -2 16 1976.690 2268.060 86.409 1.021 o
4 -2 17 20.715 4.135 13.942 76.409 o
4 -1 0 370.492 415.958 15.413 22.617 o
4 -1 1 514.759 623.442 14.864 15.505 o
4 -1 2 2044.230 2128.080 50.086 1.516 o
4 -1 3 361.485 396.518 13.443 25.533 o
4 -1 4 7.418 5.334 3.701 880.838 o
4 -1 5 631.496 621.911 28.070 8.867 o
4 -1 6 418.502 465.273 12.514 22.368 o
4 -1 7 418.639 404.124 11.243 24.800 o
4 -1 8 32.618 46.223 7.221 205.315 o
4 -1 9 652.559 637.420 18.681 11.406 o
4 -1 10 581.343 597.871 20.247 12.197 o
4 -1 11 870.324 801.049 24.508 7.113 o
4 -1 12 1171.190 1185.190 33.248 3.992 o
4 -1 13 1375.180 1273.320 36.078 3.224 o
4 -1 14 656.587 585.370 22.176 10.586 o
4 -1 15 332.692 325.918 25.446 15.470 o
4 -1 16 20.497 12.829 11.822 103.246 o
4 -1 17 19.738 46.969 12.776 85.843 o
4 0 0 190.671 196.633 10.848 54.421 o
4 0 1 254.270 289.398 8.380 46.838 o
4 0 2 9.718 26.834 4.438 536.618 o
4 0 3 1.850 3.424 2.723 1768.030 o
4 0 4 55.816 54.027 4.251 284.488 o
4 0 5 1509.380 1471.510 29.072 3.031 o
4 0 6 1738.700 1663.560 40.365 2.190 o
4 0 7 1005.560 950.050 37.188 4.520 o
4 0 8 727.973 705.935 21.248 9.364 o
4 0 9 4961.910 5127.460 93.933 0.310 o
4 0 10 1996.420 1944.210 48.251 1.646 o
4 0 11 958.660 885.243 26.239 6.073 o
4 0 12 9.933 13.382 13.306 84.678 o
4 0 13 79.803 88.978 9.299 107.349 o
4 0 14 15.247 10.681 6.744 289.584 o
4 0 15 24.959 26.207 8.376 181.217 o
4 0 16 605.919 562.645 34.935 7.418 o
4 0 17 129.188 146.033 12.310 60.453 o
4 0 18 59.717 88.398 11.272 89.147 o
4 1 0 623.130 635.597 14.038 13.401 o
4 1 1 743.748 763.764 16.165 10.002 o
4 1 2 136.551 112.693 5.900 115.685 o
4 1 3 126.710 134.010 6.623 107.987 o
4 1 4 1961.880 1824.590 34.694 1.965 o
4 1 5 2513.320 2521.900 62.841 1.032 o
4 1 6 1198.310 1123.200 23.354 4.677 o
4 1 7 15.217 12.531 5.768 371.451 o
4 1 8 4268.350 4145.990 75.826 0.438 o
4 1 9 20.682 12.609 4.456 505.632 o
4 1 10 826.373 821.727 19.970 8.124 o
4 1 11 275.278 238.859 14.510 33.201 o
4 1 12 14.210 15.133 5.057 453.467 o
4 1 13 6.147 15.310 5.039 504.231 o
4 1 14 358.010 368.141 15.125 24.409 o
4 1 15 227.475 233.579 11.180 45.992 o
4 1 16 705.137 706.763 20.386 9.819 o
4 1 17 36.145 21.956 8.344 174.134 o
4 1 18 324.087 301.679 28.442 13.581 o
4 2 0 1846.380 1831.980 38.324 2.017 o
4 2 1 2009.870 1887.370 30.803 1.943 o
4 2 2 2139.130 2071.050 47.602 1.506 o
4 2 3 2249.470 2145.010 39.739 1.503 o
4 2 4 3481.420 3342.690 60.530 0.657 o
4 2 5 1500.910 1437.760 28.098 3.118 o
4 2 6 74.717 74.915 4.951 203.831 o
4 2 7 263.620 239.177 9.556 45.919 o
4 2 8 302.588 299.124 10.697 36.383 o
4 2 9 19.664 7.340 4.630 504.882 o
4 2 10 499.672 449.316 13.478 19.039 o
4 2 11 401.669 389.379 17.095 20.371 o
4 2 12 6.295 10.346 4.545 617.887 o
4 2 13 134.044 190.162 9.765 70.908 o
4 2 14 14.551 9.529 5.244 441.784 o
4 2 15 853.860 887.841 23.623 7.066 o
4 2 16 0.038 -7.899 6.385 381.290 o
4 2 17 574.970 585.881 20.153 12.424 o
4 2 18 122.615 113.985 11.126 72.357 o
4 3 0 1183.010 1011.280 21.609 5.095 o
4 3 1 15.531 29.688 4.823 436.812 o
4 3 2 741.796 657.181 15.624 10.845 o
4 3 3 9.355 9.059 3.523 868.887 o
4 3 4 237.656 230.431 10.868 45.925 o
4 3 5 1114.920 1091.210 19.474 5.381 o
4 3 6 459.999 480.043 10.867 21.587 o
4 3 7 1205.230 1171.150 21.251 4.688 o
4 3 8 121.971 108.505 6.758 115.475 o
4 3 9 52.319 40.273 5.382 257.220 o
4 3 10 495.698 490.008 14.440 17.952 o
4 3 11 154.677 144.933 8.984 76.498 o
4 3 12 42.702 45.719 6.609 216.379 o
4 3 13 408.297 380.968 14.233 22.983 o
4 3 14 121.230 129.197 19.953 31.531 o
4 3 15 0.191 -2.986 6.119 414.516 o
4 3 16 280.769 280.694 14.445 31.651 o
4 3 17 58.544 59.692 8.607 137.069 o
4 3 18 355.949 372.199 16.222 23.160 o
4 4 0 721.653 712.695 17.386 10.325 o
4 4 1 1109.500 1028.480 22.196 5.349 o
4 4 2 212.811 241.529 9.029 54.449 o
4 4 3 511.115 483.420 17.467 15.872 o
4 4 4 476.682 451.463 19.402 15.837 o
4 4 5 946.272 877.560 20.006 6.956 o
4 4 6 1164.900 1123.150 20.563 5.000 o
4 4 7 1221.780 1207.070 21.993 4.511 o
4 4 8 93.720 109.519 8.753 104.493 o
4 4 9 737.149 707.026 27.278 7.888 o
4 4 10 599.710 585.737 15.948 13.654 o
4 4 11 482.959 475.525 14.454 18.532 o
4 4 12 65.974 56.680 9.144 123.413 o
4 4 13 75.386 77.784 6.987 152.862 o
4 4 14 214.328 202.602 10.614 51.506 o
4 4 15 54.835 55.044 6.859 186.450 o
4 4 16 568.248 538.302 17.516 14.069 o
4 4 17 3.600 10.393 8.097 225.331 o
4 4 18 480.623 429.910 23.007 13.814 o
4 5 0 1434.520 1368.480 28.751 3.317 o
4 5 1 940.555 907.365 20.709 6.806 o
4 5 2 945.287 899.851 35.280 5.012 o
4 5 3 546.254 542.044 16.070 15.151 o
4 5 4 378.255 367.564 14.764 23.963 o
4 5 5 290.559 255.220 15.449 29.992 o
4 5 6 3489.000 3498.140 65.292 0.625 o
4 5 7 141.081 141.939 8.149 87.043 o
4 5 8 895.269 872.969 21.859 7.087 o
4 5 9 68.701 65.523 8.339 134.479 o
4 5 10 1166.320 1084.370 31.536 4.280 o
4 5 11 628.381 584.887 22.742 10.744 o
4 5 12 236.223 230.503 14.620 35.910 o
4 5 13 1048.830 1015.970 31.688 4.787 o
4 5 14 116.978 105.226 11.356 72.715 o
4 5 15 480.555 424.856 20.026 15.645 o
4 5 16 40.528 41.322 9.553 132.480 o
4 5 17 787.262 756.552 37.241 5.639 o
4 6 0 98.340 78.175 9.255 102.686 o
4 6 1 39.007 45.003 5.625 268.497 o
4 6 2 0.798 10.387 4.397 717.564 o
4 6 3 301.591 250.071 10.105 39.868 o
4 6 4 11.725 2.983 4.458 619.750 o
4 6 5 1800.930 1740.800 35.706 2.176 o
4 6 6 32.176 30.067 5.737 295.478 o
4 6 7 835.733 820.123 24.084 7.359 o
4 6 8 474.141 509.504 15.174 17.841 o
4 6 9 426.052 448.372 17.938 18.098 o
4 6 10 2164.940 2042.790 51.872 1.439 o
4 6 11 15.499 13.691 9.860 146.461 o
4 6 12 1328.770 1235.270 36.142 3.361 o
4 6 13 312.056 320.742 16.957 25.039 o
4 6 14 537.904 521.084 21.910 12.743 o
4 6 15 102.010 81.510 11.573 76.678 o
4 6 16 184.702 201.621 26.665 17.744 o
4 6 17 86.476 90.411 12.889 68.007 o
4 7 0 1606.370 1530.800 32.810 2.678 o
4 7 1 995.171 923.356 22.268 6.227 o
4 7 2 1.498 9.651 4.849 598.677 o
4 7 3 439.683 419.974 13.642 21.513 o
4 7 4 189.479 185.010 9.937 59.494 o
4 7 5 91.924 87.775 6.925 137.830 o
4 7 6 214.209 203.510 9.831 54.337 o
4 7 7 1030.250 1014.890 24.274 5.582 o
4 7 8 98.745 105.770 8.198 110.083 o
4 7 9 259.382 224.669 15.530 32.519 o
4 7 10 92.838 91.976 14.234 57.768 o
4 7 11 664.089 628.450 23.240 9.927 o
4 7 12 52.019 23.887 8.203 164.174 o
4 7 13 4.306 2.374 7.425 271.517 o
4 7 14 79.283 74.013 10.698 92.311 o
4 7 15 29.701 16.355 8.760 168.463 o
4 7 16 196.205 208.533 16.752 33.976 o
4 8 0 460.839 434.944 18.161 17.213 o
4 8 1 5.831 15.340 7.525 251.000 o
4 8 2 536.524 584.802 17.029 14.457 o
4 8 3 586.759 510.456 15.556 14.845 o
4 8 4 624.161 629.533 18.280 12.016 o
4 8 5 195.250 173.721 10.497 56.974 o
4 8 6 1559.370 1529.140 36.184 2.650 o
4 8 7 16.601 29.102 6.010 318.714 o
4 8 8 920.129 943.306 23.765 6.438 o
4 8 9 2.252 2.545 7.962 240.106 o
4 8 10 126.383 146.126 13.457 54.571 o
4 8 11 18.687 5.057 9.391 160.865 o
4 8 12 2.759 2.388 9.045 186.593 o
4 8 13 1.277 1.510 9.405 174.269 o
4 8 14 140.164 159.082 30.800 14.587 o
4 8 15 0.470 -8.692 9.754 163.133 o
4 9 0 14.964 5.455 7.816 228.298 o
4 9 1 849.815 777.414 26.539 6.997 o
4 9 2 226.792 220.129 22.981 21.159 o
4 9 3 404.546 421.286 19.474 17.811 o
4 9 4 85.341 78.271 9.015 111.254 o
4 9 5 784.778 702.770 23.705 8.291 o
4 9 6 12.655 5.849 7.019 280.489 o
4 9 7 16.988 6.840 13.645 80.021 o
4 9 8 7.058 5.731 6.159 371.765 o
4 9 9 133.610 123.333 11.724 65.174 o
4 9 10 6.484 -8.359 7.986 234.522 o
4 9 11 149.894 143.284 16.222 40.726 o
4 9 12 235.076 253.928 18.561 27.139 o
4 9 13 85.235 67.856 13.465 65.648 o
4 9 14 25.296 21.327 11.565 104.720 o
4 10 0 219.751 243.180 16.785 31.583 o
4 10 1 6.902 -3.119 16.116 59.262 o
4 10 2 265.983 258.944 25.181 17.422 o
4 10 3 6.638 3.233 9.705 159.628 o
4 10 4 28.212 45.510 11.451 101.954 o
4 10 5 32.180 20.227 19.005 41.063 o
4 10 6 187.582 178.406 15.181 39.961 o
4 10 7 69.434 65.985 12.261 78.964 o
4 10 8 43.284 29.362 8.282 166.833 o
4 10 9 16.233 14.727 9.522 155.271 o
4 10 10 512.554 493.271 22.430 13.104 o
4 10 11 80.515 92.778 12.378 72.983 o
4 10 12 446.302 435.864 22.220 14.823 o
4 11 0 3.825 7.818 10.396 139.972 o
4 11 1 3.884 1.718 10.647 134.994 o
4 11 2 0.436 0.253 10.626 137.466 o
4 11 3 3.952 -8.296 12.776 94.386 o
4 11 4 30.774 24.338 11.370 105.729 o
4 11 5 54.786 53.715 13.306 72.994 o
4 11 6 255.197 255.667 18.777 25.928 o
4 11 7 367.853 406.681 22.543 16.374 o
4 11 8 142.518 139.996 27.354 18.065 o
4 11 9 687.421 762.630 44.636 4.891 o
5 -9 0 44.150 63.797 11.958 88.241 o
5 -9 1 276.971 259.917 17.405 27.180 o
5 -9 2 29.444 12.684 8.664 173.301 o
5 -9 3 372.133 402.484 20.911 17.645 o
5 -9 4 19.037 15.405 10.841 121.176 o
5 -9 5 147.301 123.771 15.485 44.416 o
5 -8 0 385.671 417.548 47.790 5.649 o
5 -8 1 72.967 66.820 11.240 88.854 o
5 -8 2 41.005 47.156 9.977 122.191 o
5 -8 3 18.992 31.787 9.496 148.890 o
5 -8 4 174.011 163.438 14.470 44.138 o
5 -8 5 34.752 38.768 10.252 121.525 o
5 -8 6 139.124 133.702 13.568 53.208 o
5 -8 7 350.562 384.973 30.747 11.479 o
5 -8 8 24.614 10.877 11.800 102.688 o
5 -7 0 459.849 443.847 21.078 15.210 o
5 -7 1 2.552 3.346 9.028 187.035 o
5 -7 2 820.842 808.752 42.675 4.696 o
5 -7 3 17.592 -2.926 13.412 83.215 o
5 -7 4 846.850 857.372 29.630 6.287 o
5 -7 5 2.308 8.468 9.216 177.757 o
5 -7 6 741.649 760.796 33.901 6.384 o
5 -7 7 6.039 2.863 10.761 130.980 o
5 -7 8 104.723 124.122 13.138 60.800 o
5 -7 9 123.759 125.718 13.697 54.917 o
5 -7 10 19.286 8.323 10.655 126.480 o
5 -7 11 136.870 107.349 17.017 40.114 o
5 -6 0 95.865 100.577 10.288 88.013 o
5 -6 1 2408.050 2355.560 98.417 0.786 o
5 -6 2 63.327 53.347 9.220 124.199 o
5 -6 3 446.581 457.133 19.532 16.353 o
5 -6 4 69.498 71.722 10.419 99.242 o
5 -6 5 465.611 443.169 34.458 8.773 o
5 -6 6 5.727 -8.145 7.908 240.087 o
5 -6 7 127.596 121.553 22.875 25.084 o
5 -6 8 2.169 -12.491 7.206 294.706 o
5 -6 9 39.058 28.768 9.489 138.125 o
5 -6 10 8.553 15.320 9.648 156.263 o
5 -6 11 202.573 186.072 20.410 26.366 o
5 -6 12 67.509 66.000 18.819 38.900 o
5 -5 0 673.388 659.419 17.895 11.192 o
5 -5 1 493.431 469.219 19.135 15.452 o
5 -5 2 7.118 -0.647 7.104 292.090 o
5 -5 3 0.806 3.196 5.903 434.654 o
5 -5 4 72.258 64.395 8.262 134.130 o
5 -5 5 0.838 -9.265 6.678 346.214 o
5 -5 6 4.178 11.226 8.302 213.700 o
5 -5 7 0.722 2.776 7.716 257.634 o
5 -5 8 485.876 450.466 19.649 15.500 o
5 -5 9 20.155 22.048 7.725 214.904 o
[truncated: 48,215 more chars]
