# Supplementary material for: Refinement of X-ray and electron diffraction crystal structures using analytical Fourier transforms of Slater-type atomic wavefunctions in Olex2
Source: J Appl Crystallogr. 2024 Feb 1;57(Pt 1):161–74. doi: 10.1107/S1600576723010981 (PMC10840308; doi:10.1107/S1600576723010981)
Supplement: Supplementary file 1 [file j-57-00161-sup1.zip › cifs/Co110_Thakkar.cif]

data_Co110
_audit_creation_date               2023-01-23
_audit_creation_method
;
Olex2 1.5-dev
(compiled Jan 23 2023 09:41:20, GUI svn.r6410)
;
_audit_contact_author_address      ?
_audit_contact_author_email        ?
_audit_contact_author_name         ''
_audit_contact_author_phone        ?
_publ_contact_author_id_orcid      ?
_publ_section_references
;
Bourhis, L.J., Dolomanov, O.V., Gildea, R.J., Howard, J.A.K., Puschmann, H.
 (2015). Acta Cryst. A71, 59-75.

Dolomanov, O.V., Bourhis, L.J., Gildea, R.J, Howard, J.A.K. & Puschmann, H.
 (2009), J. Appl. Cryst. 42, 339-341.

Kleemiss, F., Dolomanov, O.V., Bodensteiner, M., Peyerimhoff, N., Midgley, M.,
Bourhis, L.J., Genoni, A., Malaspina, L.A., Jayatilaka, D., Spencer, J.L.,
White, F., Grundkoetter-Stock, B, Steinhauer, S., Lentz, D., Puschmann, H.,
Grabowsky, S. (2021), Chem. Sci., 12, 1675-1692.
;
_chemical_formula_moiety           'C16 H16 Co F6 N4 O4 S2'
_chemical_formula_sum              'C16 H16 Co F6 N4 O4 S2'
_chemical_formula_weight           565.386
loop_
  _atom_type_symbol
  _atom_type_scat_dispersion_real
  _atom_type_scat_dispersion_imag
  _atom_type_scat_source
  _atom_type_scat_dispersion_source
 C 0.00347 0.00161 'NoSpherA2: Chem.Sci. 2021, DOI:10.1039/D0SC05526C'
 'Henke, Gullikson and Davis, At. Data and Nucl. Data Tables, 1993, 54, 2'
 Co 0.35655 0.96576 'NoSpherA2: Chem.Sci. 2021, DOI:10.1039/D0SC05526C'
 'Henke, Gullikson and Davis, At. Data and Nucl. Data Tables, 1993, 54, 2'
 F 0.01794 0.01033 'NoSpherA2: Chem.Sci. 2021, DOI:10.1039/D0SC05526C'
 'Henke, Gullikson and Davis, At. Data and Nucl. Data Tables, 1993, 54, 2'
 H 0.00000 0.00000 'NoSpherA2: Chem.Sci. 2021, DOI:10.1039/D0SC05526C'
 'Henke, Gullikson and Davis, At. Data and Nucl. Data Tables, 1993, 54, 2'
 N 0.00653 0.00323 'NoSpherA2: Chem.Sci. 2021, DOI:10.1039/D0SC05526C'
 'Henke, Gullikson and Davis, At. Data and Nucl. Data Tables, 1993, 54, 2'
 O 0.01158 0.00611 'NoSpherA2: Chem.Sci. 2021, DOI:10.1039/D0SC05526C'
 'Henke, Gullikson and Davis, At. Data and Nucl. Data Tables, 1993, 54, 2'
 S 0.12424 0.12443 'NoSpherA2: Chem.Sci. 2021, DOI:10.1039/D0SC05526C'
 'Henke, Gullikson and Davis, At. Data and Nucl. Data Tables, 1993, 54, 2'

_space_group_crystal_system        'triclinic'
_space_group_IT_number             2
_space_group_name_H-M_alt          'P -1'
_space_group_name_Hall             '-P 1'
loop_
  _space_group_symop_id
  _space_group_symop_operation_xyz
 1 x,y,z
 2 -x,-y,-z

_symmetry_Int_Tables_number        2
_cell_length_a                     7.9999(2)
_cell_length_b                     9.3718(3)
_cell_length_c                     14.7362(5)
_cell_angle_alpha                  82.625(1)
_cell_angle_beta                   81.527(1)
_cell_angle_gamma                  81.726(1)
_cell_volume                       1074.89(6)
_cell_formula_units_Z              2
_exptl_absorpt_coefficient_mu      1.077
_exptl_crystal_density_diffrn      1.747
_exptl_crystal_F_000               571.716
_diffrn_reflns_av_R_equivalents    0.0290
_diffrn_reflns_av_unetI/netI       0.0369
_diffrn_reflns_Laue_measured_fraction_full  0.9985
_diffrn_reflns_Laue_measured_fraction_max  0.9947
_diffrn_reflns_limit_h_max         10
_diffrn_reflns_limit_h_min         -9
_diffrn_reflns_limit_k_max         12
_diffrn_reflns_limit_k_min         -12
_diffrn_reflns_limit_l_max         19
_diffrn_reflns_limit_l_min         -19
_diffrn_reflns_number              11963
_diffrn_reflns_point_group_measured_fraction_full  0.9985
_diffrn_reflns_point_group_measured_fraction_max  0.9947
_diffrn_reflns_theta_full          25.2417
_diffrn_reflns_theta_max           27.48
_diffrn_reflns_theta_min           1.41
_diffrn_measured_fraction_theta_full  0.9985
_diffrn_measured_fraction_theta_max  0.9947
_diffrn_radiation_type             'Mo K\a'
_diffrn_radiation_wavelength       0.71073
_reflns_Friedel_coverage           0.0
_reflns_limit_h_max                10
_reflns_limit_h_min                -10
_reflns_limit_k_max                12
_reflns_limit_k_min                -11
_reflns_limit_l_max                19
_reflns_limit_l_min                0
_reflns_number_gt                  4121
_reflns_number_total               4897
_reflns_threshold_expression       I>=2u(I)
_computing_molecular_graphics      'Olex2 1.5-dev (Dolomanov et al., 2009)'
_computing_publication_material    'Olex2 1.5-dev (Dolomanov et al., 2009)'
_computing_structure_refinement    'olex2.refine 1.5-dev (Bourhis et al., 2015)'
_refine_diff_density_max           0.5444
_refine_diff_density_min           -0.3576
_refine_diff_density_rms           0.0898
_refine_ls_d_res_high              0.7701
_refine_ls_d_res_low               14.4877
_refine_ls_goodness_of_fit_ref     1.0443
_refine_ls_hydrogen_treatment      constr
_refine_ls_matrix_type             full
_refine_ls_number_constraints      26
_refine_ls_number_parameters       310
_refine_ls_number_reflns           4897
_refine_ls_number_restraints       0
_refine_ls_R_factor_all            0.0407
_refine_ls_R_factor_gt             0.0309
_refine_ls_restrained_S_all        1.0443
_refine_ls_shift/su_max            0.0001
_refine_ls_shift/su_mean           0.0000
_refine_ls_structure_factor_coef   Fsqd
_refine_ls_weighting_details      
 'w=1/[\s^2^(Fo^2^)+(0.0383P)^2^+0.5487P] where P=(Fo^2^+2Fc^2^)/3'
_refine_ls_weighting_scheme        calc
_refine_ls_wR_factor_gt            0.0766
_refine_ls_wR_factor_ref           0.0818
_olex2_refinement_description
;
1. Fixed Uiso
 At 1.2 times of:
  All C(H) groups, All C(H,H) groups
 At 1.5 times of:
  All C(H,H,H) groups
2.a Secondary CH2 refined with riding coordinates and stretchable bonds:
 C22(H22a,H22b), C12(H12a,H12b)
2.b Aromatic/amide H refined with riding coordinates and stretchable bonds:
 C24(H24), C25(H25), C26(H26), C14(H14), C15(H15), C16(H16)
2.c Idealised Me refined as rotating group with stretchable bonds:
 C28(H28a,H28b,H28c), C18(H18a,H18b,H18c)
;
loop_
  _atom_site_label
  _atom_site_type_symbol
  _atom_site_fract_x
  _atom_site_fract_y
  _atom_site_fract_z
  _atom_site_U_iso_or_equiv
  _atom_site_adp_type
  _atom_site_occupancy
  _atom_site_refinement_flags_posn
 Co Co 0.09892(3) 0.20544(3) 0.244646(17) 0.01542(8) Uani 1.000000 .
 S21 S 0.46586(6) 0.03684(5) 0.19103(3) 0.01745(11) Uani 1.000000 .
 F21 F 0.4124(2) -0.19766(16) 0.12419(10) 0.0393(4) Uani 1.000000 .
 F22 F 0.59650(17) -0.23720(14) 0.22086(12) 0.0393(4) Uani 1.000000 .
 F23 F 0.32913(17) -0.19333(14) 0.26978(10) 0.0322(3) Uani 1.000000 .
 O21 O 0.60666(19) 0.05364(16) 0.11928(10) 0.0238(3) Uani 1.000000 .
 O22 O 0.48135(19) 0.06054(17) 0.28342(10) 0.0254(3) Uani 1.000000 .
 N21 N 0.2907(2) 0.11211(19) 0.16349(11) 0.0209(4) Uani 1.000000 .
 N22 N 0.0016(2) 0.26831(18) 0.12327(11) 0.0177(3) Uani 1.000000 .
 C21 C 0.4504(3) -0.1584(2) 0.20232(16) 0.0243(5) Uani 1.000000 .
 C22 C 0.2720(3) 0.1328(3) 0.06433(15) 0.0351(6) Uani 1.000000 .
 H22a H 0.3622(19) 0.1803(10) 0.0309(7) 0.0421(7) Uiso 1.000000 GR
 H22b H 0.2776(3) 0.0415(19) 0.0425(5) 0.0421(7) Uiso 1.000000 GR
 C23 C 0.1040(3) 0.2218(2) 0.04888(14) 0.0219(4) Uani 1.000000 .
 C24 C 0.0588(3) 0.2525(3) -0.03938(15) 0.0296(5) Uani 1.000000 .
 H24 H 0.129(2) 0.2189(11) -0.0883(15) 0.0355(6) Uiso 1.000000 GR
 C25 C -0.0957(3) 0.3353(3) -0.05169(16) 0.0312(5) Uani 1.000000 .
 H25 H -0.1284(11) 0.3583(8) -0.1106(19) 0.0374(6) Uiso 1.000000 GR
 C26 C -0.2010(3) 0.3836(3) 0.02447(17) 0.0298(5) Uani 1.000000 .
 H26 H -0.304(3) 0.4387(17) 0.0172(3) 0.0357(6) Uiso 1.000000 GR
 C27 C -0.1512(3) 0.3488(2) 0.11167(15) 0.0225(4) Uani 1.000000 .
 C28 C -0.2604(3) 0.3943(3) 0.19727(17) 0.0337(6) Uani 1.000000 .
 H28a H -0.286(2) 0.3092(14) 0.2385(9) 0.0505(8) Uiso 1.000000 GR
 H28b H -0.2003(14) 0.4528(19) 0.2275(8) 0.0505(8) Uiso 1.000000 GR
 H28c H -0.365(2) 0.4501(19) 0.1810(3) 0.0505(8) Uiso 1.000000 GR
 S11 S 0.19328(7) 0.47444(5) 0.32335(3) 0.01812(11) Uani 1.000000 .
 F11 F 0.30003(18) 0.41638(15) 0.48615(8) 0.0302(3) Uani 1.000000 .
 F12 F 0.4574(2) 0.54592(16) 0.38626(11) 0.0399(4) Uani 1.000000 .
 F13 F 0.46955(17) 0.31706(15) 0.37815(9) 0.0305(3) Uani 1.000000 .
 O11 O 0.0909(2) 0.59903(15) 0.35914(11) 0.0255(3) Uani 1.000000 .
 O12 O 0.28303(19) 0.48771(16) 0.23125(10) 0.0232(3) Uani 1.000000 .
 N11 N 0.1020(2) 0.33482(18) 0.33928(11) 0.0182(3) Uani 1.000000 .
 N12 N -0.0598(2) 0.10746(18) 0.34684(11) 0.0177(3) Uani 1.000000 .
 C11 C 0.3651(3) 0.4362(2) 0.39719(15) 0.0228(4) Uani 1.000000 .
 C12 C -0.0282(3) 0.3184(2) 0.42092(14) 0.0222(4) Uani 1.000000 .
 H12a H 0.0225(9) 0.3189(2) 0.4766(10) 0.0267(5) Uiso 1.000000 GR
 H12b H -0.1188(16) 0.3987(15) 0.41796(15) 0.0267(5) Uiso 1.000000 GR
 C13 C -0.0994(3) 0.1779(2) 0.42322(14) 0.0196(4) Uani 1.000000 .
 C14 C -0.2040(3) 0.1251(3) 0.50029(15) 0.0246(5) Uani 1.000000 .
 H14 H -0.2295(8) 0.1751(14) 0.5524(15) 0.0295(5) Uiso 1.000000 GR
 C15 C -0.2696(3) -0.0028(3) 0.49833(16) 0.0289(5) Uani 1.000000 .
 H15 H -0.338(2) -0.0391(12) 0.5476(15) 0.0347(6) Uiso 1.000000 GR
 C16 C -0.2295(3) -0.0749(3) 0.41966(16) 0.0275(5) Uani 1.000000 .
 H16 H -0.2754(13) -0.166(2) 0.41749(17) 0.0330(6) Uiso 1.000000 GR
 C17 C -0.1249(3) -0.0182(2) 0.34443(15) 0.0214(4) Uani 1.000000 .
 C18 C -0.0797(3) -0.0875(2) 0.25614(16) 0.0251(5) Uani 1.000000 .
 H18a H -0.1436(18) -0.0323(13) 0.2091(8) 0.0376(7) Uiso 1.000000 GR
 H18b H 0.0417(18) -0.0889(16) 0.2356(7) 0.0376(7) Uiso 1.000000 GR
 H18c H -0.1079(19) -0.1864(16) 0.2665(3) 0.0376(7) Uiso 1.000000 GR

loop_
  _atom_site_aniso_label
  _atom_site_aniso_U_11
  _atom_site_aniso_U_22
  _atom_site_aniso_U_33
  _atom_site_aniso_U_12
  _atom_site_aniso_U_13
  _atom_site_aniso_U_23
 Co 0.01547(14) 0.01866(15) 0.01133(13) 0.00176(10) -0.00032(10) -0.00480(10)
 S21 0.0157(2) 0.0199(2) 0.0162(2) 0.00195(18) -0.00117(18) -0.00576(19)
 F21 0.0504(9) 0.0355(8) 0.0365(8) -0.0162(7) 0.0012(7) -0.0172(6)
 F22 0.0211(7) 0.0231(7) 0.0692(11) 0.0059(5) -0.0013(7) -0.0038(7)
 F23 0.0253(7) 0.0305(7) 0.0356(8) -0.0037(6) 0.0064(6) 0.0041(6)
 O21 0.0177(7) 0.0265(8) 0.0257(8) -0.0008(6) 0.0015(6) -0.0046(6)
 O22 0.0259(8) 0.0306(8) 0.0199(8) 0.0060(6) -0.0072(6) -0.0088(6)
 N21 0.0192(9) 0.0288(9) 0.0127(8) 0.0063(7) -0.0009(7) -0.0067(7)
 N22 0.0176(9) 0.0201(8) 0.0153(8) 0.0001(7) -0.0030(6) -0.0030(7)
 C21 0.0188(11) 0.0242(11) 0.0282(11) 0.0000(8) 0.0013(9) -0.0047(9)
 C22 0.0297(13) 0.0581(17) 0.0129(10) 0.0161(12) -0.0039(9) -0.0095(10)
 C23 0.0222(11) 0.0274(11) 0.0160(10) -0.0005(9) -0.0030(8) -0.0041(8)
 C24 0.0333(13) 0.0395(13) 0.0154(10) -0.0021(10) -0.0032(9) -0.0042(9)
 C25 0.0355(14) 0.0379(13) 0.0218(11) -0.0079(11) -0.0137(10) 0.0054(10)
 C26 0.0259(12) 0.0294(12) 0.0340(13) 0.0006(9) -0.0140(10) 0.0034(10)
 C27 0.0199(11) 0.0213(10) 0.0257(11) -0.0013(8) -0.0047(8) 0.0002(8)
 C28 0.0244(12) 0.0391(14) 0.0326(13) 0.0134(10) -0.0028(10) -0.0060(11)
 S11 0.0211(3) 0.0180(2) 0.0152(2) 0.00042(19) -0.00390(19) -0.00330(18)
 F11 0.0363(8) 0.0363(7) 0.0177(6) 0.0037(6) -0.0079(5) -0.0064(5)
 F12 0.0468(9) 0.0348(8) 0.0458(9) -0.0188(7) -0.0255(7) 0.0050(7)
 F13 0.0257(7) 0.0339(7) 0.0305(7) 0.0079(6) -0.0068(6) -0.0081(6)
 O11 0.0305(9) 0.0185(7) 0.0263(8) 0.0035(6) -0.0046(7) -0.0047(6)
 O12 0.0255(8) 0.0264(8) 0.0169(7) -0.0030(6) -0.0024(6) -0.0005(6)
 N11 0.0195(9) 0.0211(9) 0.0137(8) -0.0012(7) 0.0005(6) -0.0056(7)
 N12 0.0164(8) 0.0203(8) 0.0158(8) 0.0008(7) -0.0032(6) -0.0020(7)
 C11 0.0263(11) 0.0224(10) 0.0206(10) -0.0020(8) -0.0062(8) -0.0031(8)
 C12 0.0228(11) 0.0254(11) 0.0172(10) 0.0001(9) 0.0038(8) -0.0085(8)
 C13 0.0159(10) 0.0250(10) 0.0168(10) 0.0021(8) -0.0023(8) -0.0033(8)
 C14 0.0203(11) 0.0352(12) 0.0155(10) 0.0024(9) -0.0011(8) -0.0006(9)
 C15 0.0194(11) 0.0418(14) 0.0226(11) -0.0055(10) -0.0025(9) 0.0093(10)
 C16 0.0235(12) 0.0308(12) 0.0291(12) -0.0077(9) -0.0106(9) 0.0070(10)
 C17 0.0170(10) 0.0237(11) 0.0238(11) -0.0007(8) -0.0093(8) 0.0012(8)
 C18 0.0247(11) 0.0235(11) 0.0295(12) -0.0024(9) -0.0098(9) -0.0054(9)

loop_
  _geom_bond_atom_site_label_1
  _geom_bond_atom_site_label_2
  _geom_bond_distance
  _geom_bond_site_symmetry_2
  _geom_bond_publ_flag
 Co N21 1.9722(16) . ?
 Co N22 2.0398(17) . ?
 Co N11 1.9668(16) . ?
 Co N12 2.0347(17) . ?
 S21 O21 1.4383(15) . ?
 S21 O22 1.4331(15) . ?
 S21 N21 1.5609(18) . ?
 S21 C21 1.836(2) . ?
 F21 C21 1.341(3) . ?
 F22 C21 1.334(3) . ?
 F23 C21 1.327(2) . ?
 N21 C22 1.476(3) . ?
 N22 C23 1.348(3) . ?
 N22 C27 1.362(3) . ?
 C22 H22a 0.945(19) . ?
 C22 H22b 0.945(19) . ?
 C22 C23 1.507(3) . ?
 C23 C24 1.385(3) . ?
 C24 H24 0.91(3) . ?
 C24 C25 1.384(3) . ?
 C25 H25 0.93(3) . ?
 C25 C26 1.384(3) . ?
 C26 H26 0.92(3) . ?
 C26 C27 1.386(3) . ?
 C27 C28 1.497(3) . ?
 C28 H28a 0.966(16) . ?
 C28 H28b 0.966(16) . ?
 C28 H28c 0.966(16) . ?
 S11 O11 1.4380(15) . ?
 S11 O12 1.4382(15) . ?
 S11 N11 1.5642(18) . ?
 S11 C11 1.844(2) . ?
 F11 C11 1.337(2) . ?
 F12 C11 1.331(3) . ?
 F13 C11 1.329(2) . ?
 N11 C12 1.478(2) . ?
 N12 C13 1.352(3) . ?
 N12 C17 1.361(3) . ?
 C12 H12a 0.969(17) . ?
 C12 H12b 0.969(17) . ?
 C12 C13 1.503(3) . ?
 C13 C14 1.389(3) . ?
 C14 H14 0.93(3) . ?
 C14 C15 1.381(3) . ?
 C15 H15 0.90(3) . ?
 C15 C16 1.390(3) . ?
 C16 H16 0.98(3) . ?
 C16 C17 1.384(3) . ?
 C17 C18 1.502(3) . ?
 C18 H18a 0.972(14) . ?
 C18 H18b 0.972(14) . ?
 C18 H18c 0.972(14) . ?

loop_
  _geom_angle_atom_site_label_1
  _geom_angle_atom_site_label_2
  _geom_angle_atom_site_label_3
  _geom_angle
  _geom_angle_site_symmetry_1
  _geom_angle_site_symmetry_3
  _geom_angle_publ_flag
 N22 Co N21 82.85(7) . . ?
 N11 Co N21 129.33(7) . . ?
 N11 Co N22 124.49(7) . . ?
 N12 Co N21 127.67(7) . . ?
 N12 Co N22 115.16(7) . . ?
 N12 Co N11 82.16(7) . . ?
 O22 S21 O21 119.73(9) . . ?
 N21 S21 O21 113.89(9) . . ?
 N21 S21 O22 110.37(9) . . ?
 C21 S21 O21 103.23(9) . . ?
 C21 S21 O22 102.48(10) . . ?
 C21 S21 N21 105.05(10) . . ?
 S21 N21 Co 127.10(10) . . ?
 C22 N21 Co 115.23(13) . . ?
 C22 N21 S21 117.21(14) . . ?
 C23 N22 Co 113.82(14) . . ?
 C27 N22 Co 126.93(14) . . ?
 C27 N22 C23 119.25(18) . . ?
 F21 C21 S21 111.01(15) . . ?
 F22 C21 S21 111.59(15) . . ?
 F22 C21 F21 107.61(17) . . ?
 F23 C21 S21 110.77(14) . . ?
 F23 C21 F21 107.75(18) . . ?
 F23 C21 F22 107.95(18) . . ?
 H22a C22 N21 109.59(13) . . ?
 H22b C22 N21 109.59(13) . . ?
 H22b C22 H22a 108.1 . . ?
 C23 C22 N21 110.30(17) . . ?
 C23 C22 H22a 109.59(14) . . ?
 C23 C22 H22b 109.59(14) . . ?
 C22 C23 N22 117.80(18) . . ?
 C24 C23 N22 122.2(2) . . ?
 C24 C23 C22 120.04(19) . . ?
 H24 C24 C23 120.58(13) . . ?
 C25 C24 C23 118.8(2) . . ?
 C25 C24 H24 120.58(14) . . ?
 H25 C25 C24 120.42(14) . . ?
 C26 C25 C24 119.2(2) . . ?
 C26 C25 H25 120.42(14) . . ?
 H26 C26 C25 120.01(14) . . ?
 C27 C26 C25 120.0(2) . . ?
 C27 C26 H26 120.01(14) . . ?
 C26 C27 N22 120.6(2) . . ?
 C28 C27 N22 116.54(19) . . ?
 C28 C27 C26 122.8(2) . . ?
 H28a C28 C27 109.5 . . ?
 H28b C28 C27 109.5 . . ?
 H28b C28 H28a 109.5 . . ?
 H28c C28 C27 109.5 . . ?
 H28c C28 H28a 109.5 . . ?
 H28c C28 H28b 109.5 . . ?
 O12 S11 O11 119.81(9) . . ?
 N11 S11 O11 113.94(9) . . ?
 N11 S11 O12 109.51(9) . . ?
 C11 S11 O11 102.71(9) . . ?
 C11 S11 O12 103.67(10) . . ?
 C11 S11 N11 105.36(10) . . ?
 S11 N11 Co 124.81(10) . . ?
 C12 N11 Co 115.10(13) . . ?
 C12 N11 S11 117.99(13) . . ?
 C13 N12 Co 114.19(14) . . ?
 C17 N12 Co 126.33(14) . . ?
 C17 N12 C13 119.47(18) . . ?
 F11 C11 S11 110.49(15) . . ?
 F12 C11 S11 110.85(15) . . ?
 F12 C11 F11 108.06(17) . . ?
 F13 C11 S11 111.89(14) . . ?
 F13 C11 F11 107.44(17) . . ?
 F13 C11 F12 107.96(18) . . ?
 H12a C12 N11 109.80(11) . . ?
 H12b C12 N11 109.80(11) . . ?
 H12b C12 H12a 108.2 . . ?
 C13 C12 N11 109.38(16) . . ?
 C13 C12 H12a 109.80(11) . . ?
 C13 C12 H12b 109.80(11) . . ?
 C12 C13 N12 117.15(18) . . ?
 C14 C13 N12 121.9(2) . . ?
 C14 C13 C12 120.90(18) . . ?
 H14 C14 C13 120.61(13) . . ?
 C15 C14 C13 118.8(2) . . ?
 C15 C14 H14 120.61(13) . . ?
 H15 C15 C14 120.33(13) . . ?
 C16 C15 C14 119.3(2) . . ?
 C16 C15 H15 120.33(14) . . ?
 H16 C16 C15 120.05(14) . . ?
 C17 C16 C15 119.9(2) . . ?
 C17 C16 H16 120.05(13) . . ?
 C16 C17 N12 120.6(2) . . ?
 C18 C17 N12 116.35(18) . . ?
 C18 C17 C16 123.1(2) . . ?
 H18a C18 C17 109.5 . . ?
 H18b C18 C17 109.5 . . ?
 H18b C18 H18a 109.5 . . ?
 H18c C18 C17 109.5 . . ?
 H18c C18 H18a 109.5 . . ?
 H18c C18 H18b 109.5 . . ?

loop_
  _geom_torsion_atom_site_label_1
  _geom_torsion_atom_site_label_2
  _geom_torsion_atom_site_label_3
  _geom_torsion_atom_site_label_4
  _geom_torsion
  _geom_torsion_site_symmetry_1
  _geom_torsion_site_symmetry_2
  _geom_torsion_site_symmetry_3
  _geom_torsion_site_symmetry_4
  _geom_torsion_publ_flag
 Co N21 S21 O21 -145.83(12) . . . . ?
 Co N21 S21 O22 -7.84(16) . . . . ?
 Co N21 S21 C21 101.94(14) . . . . ?
 Co N21 C22 C23 -0.70(15) . . . . ?
 Co N22 C23 C22 -0.19(18) . . . . ?
 Co N22 C23 C24 179.32(15) . . . . ?
 Co N22 C27 C26 179.98(18) . . . . ?
 Co N22 C27 C28 -0.91(19) . . . . ?
 Co N11 S11 O11 133.54(11) . . . . ?
 Co N11 S11 O12 -3.71(14) . . . . ?
 Co N11 S11 C11 -114.65(12) . . . . ?
 Co N11 C12 C13 15.71(14) . . . . ?
 Co N12 C13 C12 2.24(15) . . . . ?
 Co N12 C13 C14 -178.94(14) . . . . ?
 Co N12 C17 C16 178.82(17) . . . . ?
 Co N12 C17 C18 -2.43(17) . . . . ?
 S21 N21 C22 C23 -173.41(19) . . . . ?
 N21 C22 C23 N22 0.6(3) . . . . ?
 N21 C22 C23 C24 -178.9(2) . . . . ?
 N22 C23 C24 C25 0.9(3) . . . . ?
 N22 C27 C26 C25 0.6(2) . . . . ?
 C22 C23 C24 C25 -179.6(2) . . . . ?
 C23 C24 C25 C26 -0.7(3) . . . . ?
 C24 C25 C26 C27 -0.0(3) . . . . ?
 C25 C26 C27 C28 -178.5(2) . . . . ?
 S11 N11 C12 C13 -179.97(16) . . . . ?
 N11 C12 C13 N12 -11.4(2) . . . . ?
 N11 C12 C13 C14 169.73(17) . . . . ?
 N12 C13 C14 C15 -0.3(2) . . . . ?
 N12 C17 C16 C15 0.4(2) . . . . ?
 C12 C13 C14 C15 178.5(2) . . . . ?
 C13 C14 C15 C16 -0.0(2) . . . . ?
 C14 C15 C16 C17 -0.0(3) . . . . ?
 C15 C16 C17 C18 -178.3(2) . . . . ?

loop_
  _diffrn_refln_index_h
  _diffrn_refln_index_k
  _diffrn_refln_index_l
  _diffrn_refln_intensity_net
  _diffrn_refln_intensity_u
 1 0 0 143.21 4.31
 1 0 0 137.41 4.74
 -1 0 0 142.56 4.58
 -2 0 0 255.1 8.06
 2 0 0 246.49 8.37
 2 0 0 244.99 7.47
 3 0 0 238.38 8.7
 3 0 0 250.3 7.68
 -3 0 0 264.08 8.34
 4 0 0 34.49 1.97
 -4 0 0 41.37 2.34
 4 0 0 35.29 2.63
 -5 0 0 584.63 18.41
 5 0 0 559.94 16.91
 5 0 0 565.73 19.1
 -6 0 0 217.24 7.99
 6 0 0 211.97 7.15
 6 0 0 213.28 8.52
 7 0 0 23.4 2.86
 8 0 0 -0.23 1.98
 9 0 0 35.68 3.83
 10 0 0 106.55 6.72
 10 -1 0 32.12 4.2
 9 -1 0 1.07 2.12
 8 -1 0 8.11 2.22
 7 -1 0 86.36 4.89
 -7 1 0 90.38 4.64
 6 -1 0 348.77 12.73
 -6 1 0 351.53 12.22
 5 -1 0 22.94 2.53
 5 -1 0 21.78 1.84
 -5 1 0 23.3 2.47
 4 -1 0 73.46 3
 -4 1 0 80.57 3.84
 4 -1 0 83.69 3.86
 -3 1 0 158.95 5.64
 3 -1 0 142.95 4.82
 3 -1 0 154.17 5.72
 -1 1 0 13.73 1.05
 0 1 0 166.61 5.08
 0 -1 0 164.97 5.41
 0 -1 0 152.61 5.09
 0 1 0 148.17 4.79
 -1 -1 0 562.18 17.42
 1 1 0 576.06 16.41
 -1 -1 0 550.51 17.75
 -2 -1 0 51.61 2.61
 -2 -1 0 54.95 2.12
 2 1 0 54.92 2.42
 3 1 0 241.44 7.44
 -3 -1 0 232.76 7.68
 3 1 0 232.57 8.32
 4 1 0 116.01 4.39
 4 1 0 120.87 5.06
 -4 -1 0 122.86 4.4
 -5 -1 0 193.4 6.61
 5 1 0 175.57 7.21
 5 1 0 177.67 6.28
 6 1 0 10.85 1.95
 6 1 0 7.43 1.45
 -6 -1 0 10.66 1.65
 7 1 0 79.61 4.73
 8 1 0 166.91 7.92
 9 1 0 26.95 3.58
 10 1 0 4.8 2.58
 9 -2 0 25.16 3.43
 8 -2 0 47.01 4.13
 -8 2 0 52.82 4.05
 7 -2 0 54.35 3.87
 -7 2 0 50.3 3.62
 -6 2 0 3.72 1.52
 6 -2 0 3.21 1.45
 -5 2 0 153.99 6.52
 5 -2 0 164.7 6.58
 5 -2 0 164.64 5.49
 -4 2 0 703.42 23.28
 4 -2 0 757.94 23.72
 3 -2 0 102.71 4.08
 -3 2 0 92.01 4.29
 -3 2 0 99.5 3.71
 -2 2 0 0.29 1
 -2 2 0 0.27 0.72
 2 -2 0 0.31 0.71
 2 -2 0 3.54 1.19
 1 -2 0 453.69 15.06
 -1 2 0 471.54 14
 -1 2 0 509.17 15.07
 1 -2 0 456.48 15.05
 -1 2 0 489.05 13.53
 0 -2 0 3.49 0.49
 0 2 0 2.95 0.68
 0 -2 0 1.52 0.84
 0 2 0 3.64 0.78
 1 2 0 2215.97 62.52
 1 2 0 2133.28 66.37
 -1 -2 0 2239.24 67.86
 -1 -2 0 2140.41 66.4
 -2 -2 0 2507.19 79.48
 -2 -2 0 2548.76 77.99
 2 2 0 2630.63 73.39
 -3 -2 0 278.3 8.79
 3 2 0 281.51 8.78
 3 2 0 276.86 9.73
 -3 -2 0 275.75 9.46
 -4 -2 0 341.61 11.74
 4 2 0 334.6 11.93
 -4 -2 0 368.68 10.99
 4 2 0 333.54 10.73
 5 2 0 -0.48 1.15
 5 2 0 0.18 0.93
 -5 -2 0 1.61 0.83
 6 2 0 421.43 14.94
 6 2 0 416.93 13.11
 7 2 0 37.07 3.44
 7 2 0 41.75 2.8
 8 2 0 -1.13 1.76
 9 2 0 83.66 5.78
 10 2 0 14.29 3.2
 9 -3 0 2.41 2.09
 9 -3 0 5.13 2.75
 8 -3 0 61.89 4.53
 -8 3 0 56.64 4.54
 8 -3 0 53.87 4.18
 7 -3 0 273.32 10.49
 7 -3 0 261.09 10.62
 -7 3 0 262.14 10.36
 6 -3 0 17.43 2.32
 -6 3 0 15.82 2.22
 6 -3 0 16.57 2.25
 5 -3 0 1.71 1.47
 5 -3 0 1.14 1.25
 -5 3 0 -0.68 1.19
 4 -3 0 66.79 3.87
 4 -3 0 79.31 3.61
 -4 3 0 74.65 3.96
 3 -3 0 1002.96 33.03
 -3 3 0 1046.47 32.89
 3 -3 0 1078.98 33.24
 -3 3 0 1072.26 29.75
 -2 3 0 18.18 2.1
 2 -3 0 15.64 1.44
 -2 3 0 17 1.67
 -2 3 0 17.31 1.53
 2 -3 0 18.33 2.06
 -1 3 0 29.81 2.12
 1 -3 0 27.29 1.7
 1 -3 0 28.59 2.44
 -1 3 0 29.82 2.08
 0 -3 0 295.23 9.28
 0 3 0 291.93 9.04
 0 -3 0 277.78 9.61
 0 3 0 291.65 9.43
 -1 -3 0 8.75 1.39
 -1 -3 0 10.42 1.04
 1 3 0 10.22 0.96
 1 3 0 8.66 1.3
 -2 -3 0 1579.94 50.9
 -2 -3 0 1663.85 50.55
 2 3 0 1662.26 47.99
 -2 -3 0 1740.23 51.96
 -3 -3 0 474.95 15.45
 -3 -3 0 463.32 15.2
 3 3 0 461.32 14.28
 -4 -3 0 188.92 7.19
 4 3 0 189.36 7.38
 4 3 0 193.44 6.67
 5 3 0 9.33 1.74
 -5 -3 0 10.2 1.89
 5 3 0 10.12 1.49
 6 3 0 103.42 4.73
 6 3 0 114.44 5.56
 7 3 0 69.12 4.09
 7 3 0 62.43 4.33
 8 3 0 36.56 3.58
 9 3 0 54.37 4.83
 10 3 0 31.54 4.15
 9 -4 0 118.18 6.93
 8 -4 0 7.19 2.35
 -8 4 0 12.75 3.13
 8 -4 0 12.42 2.7
 7 -4 0 113.84 5.66
 7 -4 0 119.14 6.2
 -7 4 0 106.89 5.99
 6 -4 0 66.01 3.89
 6 -4 0 65.64 4.26
 -6 4 0 66.16 4.15
 5 -4 0 207.4 7.7
 -5 4 0 193.57 7.97
 5 -4 0 192.82 8.13
 4 -4 0 276.1 9.21
 4 -4 0 243.11 9.68
 -4 4 0 246.36 9.48
 -3 4 0 21.88 2.01
 -3 4 0 21.05 2.29
 -3 4 0 22.61 1.95
 3 -4 0 22.29 2.43
 3 -4 0 24.27 1.78
 -2 4 0 59.2 2.91
 -2 4 0 62.95 2.52
 2 -4 0 57.55 2.69
 -2 4 0 60.61 3.25
 2 -4 0 58.28 3.41
 -1 4 0 162.23 5.78
 1 -4 0 146.97 5.19
 -1 4 0 150.45 5.36
 1 -4 0 142.87 5.83
 0 -4 0 151.31 5.98
 0 4 0 157.59 5.76
 0 4 0 158.36 5.65
 0 -4 0 163.26 5.31
 1 4 0 9.18 1.08
 -1 -4 0 8.81 1.04
 -1 -4 0 6.65 1.5
 1 4 0 3.43 1.28
 2 4 0 847.49 25.38
 -2 -4 0 847 27.08
 -2 -4 0 843.42 26.9
 -2 -4 0 880.26 26.28
 3 4 0 19.64 1.94
 -3 -4 0 18.24 2.16
 -3 -4 0 25.53 2.34
 4 4 0 134.22 5.86
 4 4 0 134.84 5.43
 -4 -4 0 134.2 5.78
 5 4 0 82.51 4.45
 5 4 0 85.57 4.23
 -5 -4 0 83.35 4.4
 -6 -4 0 92.99 5.06
 6 4 0 86.88 4.97
 6 4 0 89.22 4.67
 7 4 0 88.17 5.19
 7 4 0 86.94 4.77
 8 4 0 37.36 3.71
 9 4 0 37.18 4.35
 10 4 0 19.07 3.82
 -8 5 0 1.36 2.94
 8 -5 0 -0.8 2.7
 7 -5 0 27.23 3.78
 -7 5 0 32.51 3.73
 -6 5 0 112.1 6.13
 6 -5 0 129.89 6.74
 5 -5 0 120.89 6.2
 -5 5 0 127.61 6.05
 5 -5 0 124.34 5.39
 -4 5 0 586.89 19.92
 4 -5 0 617.3 19.62
 4 -5 0 580.4 20.11
 -3 5 0 50.57 3.19
 3 -5 0 43.82 3.31
 -3 5 0 39.95 2.5
 3 -5 0 43.76 2.62
 -3 5 0 46.23 2.95
 2 -5 0 121.45 4.65
 -2 5 0 128.49 4.23
 -2 5 0 130.23 5.39
 -2 5 0 127.4 4.92
 2 -5 0 125.54 5.69
 1 -5 0 484.7 16.21
 -1 5 0 477.57 15.99
 1 -5 0 492.37 15.49
 -1 5 0 497.49 15.03
 0 -5 0 299.56 9.24
 0 5 0 283.38 9.36
 0 5 0 277.55 9.67
 0 -5 0 270.6 9.93
 1 5 0 343.9 11.09
 1 5 0 356.07 11.25
 -1 -5 0 325.06 11.69
 -1 -5 0 342.17 11.19
 2 5 0 49.67 2.53
 -2 -5 0 47.85 2.51
 -2 -5 0 49.91 3.07
 2 5 0 46.49 3.17
 -3 -5 0 44.82 3.14
 -3 -5 0 43.59 2.37
 -3 -5 0 45.54 2.84
 3 5 0 38.39 3.12
 -4 -5 0 254.26 9.45
 4 5 0 266.28 9.14
 4 5 0 252.71 9.61
 -5 -5 0 310.75 11.6
 5 5 0 321.59 10.92
 5 5 0 319.13 11.67
 -6 -5 0 114.71 5.5
 6 5 0 99.02 5.17
 6 5 0 102.4 5.47
 7 5 0 20.69 2.7
 -7 -5 0 21.85 3.25
 7 5 0 18.35 2.77
 8 5 0 104.42 5.46
 8 5 0 90.46 5.75
 9 5 0 54.98 4.93
 -8 6 0 122.09 7.63
 8 -6 0 114.09 7.18
 -7 6 0 5.01 2.94
 7 -6 0 0.39 2.28
 -6 6 0 47.44 4.39
 6 -6 0 41.31 3.92
 5 -6 0 20.48 2.72
 -5 6 0 17.1 2.77
 -4 6 0 9.85 2.16
 4 -6 0 9.93 2.32
 -3 6 0 94.99 4.87
 3 -6 0 85.18 5.05
 -3 6 0 90.45 4.22
 -2 6 0 85.37 4.53
 -2 6 0 92.74 4.21
 2 -6 0 88.69 4.65
 -1 6 0 6.65 1.56
 1 -6 0 7.26 1.87
 -1 6 0 7.17 1.68
 0 -6 0 10.64 1.85
 0 6 0 10.86 1.79
 0 -6 0 11.11 1.28
 0 6 0 15.68 1.81
 1 6 0 26.28 2.71
 1 6 0 30.85 2.29
 -1 -6 0 24.08 1.69
 -1 -6 0 24.46 2.55
 2 6 0 244.67 8.71
 -2 -6 0 238.58 8.39
 2 6 0 240.3 8.28
 -2 -6 0 241.68 9.01
 -3 -6 0 843.76 26.66
 -3 -6 0 810.53 26.5
 3 6 0 812.69 25.1
 4 6 0 12.51 2.13
 4 6 0 18.29 2.39
 -4 -6 0 13.12 2.03
 5 6 0 136.69 6.25
 -5 -6 0 148.43 6.67
 5 6 0 148.91 6.56
 6 6 0 214.12 8.87
 -6 -6 0 200.79 8.72
 6 6 0 214.24 8.33
 -7 -6 0 29.12 3.36
 7 6 0 34.93 3.73
 7 6 0 36.75 3.76
 8 6 0 92.53 5.86
 8 6 0 98.21 5.82
 9 6 0 0.24 2.57
 7 -7 0 72.78 5.39
 -7 7 0 74.94 6.07
 6 -7 0 11.35 3.01
 -6 7 0 18.34 3.5
 5 -7 0 86.56 5.71
 -5 7 0 80.87 5.54
 -4 7 0 7.49 2.47
 4 -7 0 10.17 2.85
 -3 7 0 67.68 3.91
 3 -7 0 68.83 4.45
 -3 7 0 61.74 4.34
 -2 7 0 95.09 5.11
 2 -7 0 95.39 5.09
 -2 7 0 93.97 4.59
 -1 7 0 2.17 1.58
 -1 7 0 2.79 1.63
 1 -7 0 2.44 2.01
 0 7 0 285.4 10.11
 0 -7 0 285.02 10.51
 0 7 0 271.75 9.77
 1 7 0 160.96 6.27
 -1 -7 0 151.11 6.97
 1 7 0 169.39 6.72
 2 7 0 253.63 9.3
 2 7 0 258.36 8.97
 -2 -7 0 250.52 9.68
 -2 -7 0 261.26 8.98
 3 7 0 75 4.48
 -3 -7 0 79.56 4.75
 4 7 0 290.16 10.52
 4 7 0 285.8 10.75
 -4 -7 0 290.27 10.9
 5 7 0 10.42 2.06
 -5 -7 0 8.93 2.12
 5 7 0 8.29 2.43
 -6 -7 0 82.19 5.37
 6 7 0 85.95 5.13
 6 7 0 88.56 5.22
 -7 -7 0 6.3 2.19
 7 7 0 0.39 2.39
 7 7 0 2.88 2.21
 8 7 0 67.72 5.14
 -8 -7 0 58.48 5.32
 8 7 0 62.43 4.95
 9 7 0 6.53 3.23
 6 -8 0 6.2 3.48
 -6 8 0 4.4 2.9
 -5 8 0 87.16 5.88
 5 -8 0 69.13 5.61
 -4 8 0 2.84 2.54
 4 -8 0 8.49 2.52
 3 -8 0 -0.09 1.64
 -3 8 0 1.83 2.1
 -2 8 0 488.6 17.34
 2 -8 0 517.9 17.87
 -2 8 0 490.48 16.11
 -1 8 0 28.63 2.93
 -1 8 0 28.68 3.06
 1 -8 0 24.19 3.13
 0 8 0 98.13 4.83
 0 8 0 92.73 4.7
 0 -8 0 92.61 5.03
 1 8 0 220.6 8.62
 1 8 0 216.55 8.43
 -1 -8 0 238.01 9.47
 2 8 0 4 2.08
 -2 -8 0 3.05 1.9
 2 8 0 7.29 1.66
 3 8 0 28.46 2.97
 -3 -8 0 33.1 3.65
 -4 -8 0 83.3 4.87
 4 8 0 80.78 4.82
 -5 -8 0 23.59 2.8
 5 8 0 25.73 3.07
 6 8 0 34.69 3.77
 -6 -8 0 28.8 3.78
 7 8 0 32.43 3.63
 7 8 0 25.87 3.5
 -7 -8 0 32.4 3.84
 8 8 0 45.09 4.42
 -8 -8 0 39.78 4.42
 8 8 0 40.55 4.37
 5 -9 0 12.72 3.19
 -5 9 0 11.26 3.19
 4 -9 0 175.52 8.23
 -4 9 0 155.13 8.12
 3 -9 0 4.29 2.62
 -3 9 0 4.6 2.31
 -2 9 0 21 2.87
 2 -9 0 17.48 3.38
 -2 9 0 25.74 2.98
 -1 9 0 77.94 5.06
 -1 9 0 92.31 4.98
 1 -9 0 91.01 5.4
 0 9 0 18.22 2.68
 0 -9 0 21.49 2.94
 0 9 0 25.3 2.92
 -1 -9 0 17.76 3.15
 1 9 0 17.5 2.56
 1 9 0 15.14 2.5
 2 9 0 48.32 4.16
 -2 -9 0 55.57 4.16
 -3 -9 0 12.05 2.85
 3 9 0 9.31 2.73
 -4 -9 0 1.47 2.09
 4 9 0 0.59 2.08
 5 9 0 45.77 4.13
 -5 -9 0 42.89 3.85
 -6 -9 0 51.91 4.79
 6 9 0 59.93 4.59
 -7 -9 0 42.13 4.86
 7 9 0 48.58 4.46
 4 -10 0 1.27 3.08
 -4 10 0 1.03 2.48
 -3 10 0 93.58 5.92
 3 -10 0 100.97 6.99
 -2 10 0 50.03 4.17
 2 -10 0 48.63 4.69
 -1 10 0 150.43 7.14
 -1 10 0 132.15 6.68
 1 -10 0 138.35 7.21
 0 -10 0 25.98 3.68
 0 10 0 24.94 3.17
 0 10 0 26.11 3.59
 1 10 0 74.56 5.11
 1 10 0 67.83 4.74
 -1 -10 0 81.85 5.54
 2 10 0 1.01 2.18
 -2 -10 0 -0.22 1.95
 -3 -10 0 21.84 3.67
 3 10 0 18.88 3.37
 4 10 0 42.44 4.56
 -4 -10 0 48.66 4.4
 5 10 0 65.42 5.44
 -5 -10 0 66.53 4.89
 -6 -10 0 8.36 2.86
 6 10 0 10.64 3.35
 3 -11 0 26.94 4.45
 -3 11 0 23.35 3.58
 2 -11 0 13.37 3.25
 -2 11 0 15.02 3.12
 1 -11 0 83.31 5.77
 -1 11 0 74.72 5.54
 -1 11 0 82.28 5.83
 0 -11 0 11.59 3.86
 0 11 0 6.87 3.09
 0 11 0 17.51 3.73
 -1 -11 0 -3.94 2.47
 1 11 0 1.91 2.72
 2 11 0 89.42 5.65
 -2 -11 0 95.1 5.83
 -3 -11 0 -0.79 3.03
 3 11 0 2.31 2.49
 -4 -11 0 2.45 2.72
 4 11 0 0.46 2.83
 5 11 0 4.36 3.18
 -5 -11 0 3.94 2.5
 -1 -12 0 13.91 3.48
 1 12 0 6.7 3.71
 -2 -12 0 5.84 2.75
 2 12 0 1.86 3.24
 5 11 -1 13.23 3.4
 -5 -11 1 12.25 3.05
 -4 -11 1 4.29 2.73
 4 11 -1 -2.03 2.47
 3 11 -1 36.4 4.02
 -3 -11 1 38.54 4.75
 -2 -11 1 2.42 2.34
 2 11 -1 6.54 3.02
 -1 -11 1 18 3.49
 1 11 -1 16.51 3.73
 0 11 -1 85.14 6.21
 0 11 -1 67.5 5.72
 0 -11 1 73.2 6.18
 -1 11 -1 43.55 4.75
 1 -11 1 41.99 4.53
 -1 11 -1 40.05 4.28
 -2 11 -1 2.32 3.14
 2 -11 1 3.46 2.75
 -6 -10 1 38.54 4.46
 6 10 -1 33.42 4.34
 5 10 -1 112.26 6.58
 -5 -10 1 98.42 6.05
 4 10 -1 61.35 4.94
 -4 -10 1 59.07 4.75
 -3 -10 1 35.77 4.2
 3 10 -1 33.97 3.69
 -2 -10 1 51.46 4.12
 2 10 -1 44.85 4.03
 -1 -10 1 -2.58 2.26
 1 10 -1 -0.07 2.32
 1 10 -1 2.53 2.01
 0 10 -1 1.67 2.68
 0 10 -1 2.87 2.52
 0 -10 1 1.89 2.81
 -1 10 -1 43.21 4.34
 1 -10 1 32.96 3.78
 -1 10 -1 34.39 3.64
 -2 10 -1 -0.19 2.18
 2 -10 1 0.01 2.43
 -2 10 -1 -1.19 2.56
 3 -10 1 22.92 4.22
 -3 10 -1 32.16 3.6
 -4 10 -1 76.72 5.45
 4 -10 1 71.2 6.35
 7 9 -1 48.19 5.02
 -7 -9 1 47.96 4.97
 -6 -9 1 28.29 3.91
 6 9 -1 22.84 3.62
 -5 -9 1 10.5 2.33
 5 9 -1 6.29 2.76
 -4 -9 1 46.19 4.01
 4 9 -1 54.18 4.54
 -3 -9 1 0.87 2.41
 3 9 -1 -0.23 2.13
 2 9 -1 7.77 2.31
 -2 -9 1 6.07 2.12
 1 9 -1 0.73 1.74
 -1 -9 1 -1.56 2.16
 1 9 -1 -0.98 1.67
 0 9 -1 1.02 2.02
 0 -9 1 1.24 2.04
 0 9 -1 1.46 2.27
 -1 9 -1 13.31 2.46
 1 -9 1 17.37 2.84
 -1 9 -1 20.05 2.95
 -2 9 -1 236.55 9.45
 -2 9 -1 225.42 9.13
 2 -9 1 220.96 9.94
 -3 9 -1 18.84 2.86
 3 -9 1 14.92 3.53
 -4 9 -1 0.28 2.01
 4 -9 1 0.13 2.13
 -5 9 -1 47.06 4.57
 5 -9 1 50.97 4.72
 -8 -8 1 91.48 6.02
 8 8 -1 67.73 5.89
 8 8 -1 72.81 5.48
 -7 -8 1 6.55 2.66
 7 8 -1 7.79 2.78
 6 8 -1 64.75 4.63
 -6 -8 1 69.76 5.31
 -5 -8 1 5.43 1.9
 5 8 -1 3.68 2.13
 4 8 -1 173.08 7.5
 -4 -8 1 164.22 7.46
 3 8 -1 50.4 4.08
 -3 -8 1 49.89 4.31
 2 8 -1 4.77 2.02
 -2 -8 1 5.41 1.87
 -1 -8 1 363.05 13.8
 1 8 -1 389.98 13.16
 1 8 -1 381.52 12.98
 0 8 -1 10.57 2.27
 0 8 -1 8.55 1.98
 0 -8 1 10.37 2.12
 -1 8 -1 78.68 4.36
 1 -8 1 80.58 4.92
 -1 8 -1 75.56 4.71
 -2 8 -1 108.98 5.56
 2 -8 1 108.68 6.17
 -2 8 -1 106.45 5.47
 -3 8 -1 282.74 11.24
 3 -8 1 294.35 11.49
 4 -8 1 52.28 4.26
 -4 8 -1 49.07 4.3
 5 -8 1 12.61 3.12
 -5 8 -1 12.6 2.89
 6 -8 1 1.67 3.2
 -6 8 -1 -0.45 2.36
 -8 -7 1 23.17 4.05
 8 7 -1 26.2 3.78
 8 7 -1 26.06 3.26
 -7 -7 1 18.72 3
 7 7 -1 21.79 3.02
 7 7 -1 19.88 2.88
 6 7 -1 51.67 4.05
 6 7 -1 56.2 4.1
 -6 -7 1 54.09 4.61
 5 7 -1 0.85 1.65
 -5 -7 1 1.33 1.63
 5 7 -1 2.33 1.78
 4 7 -1 5.83 1.92
 4 7 -1 8.66 2
 -4 -7 1 9.7 2.15
 3 7 -1 138.97 6.36
 -3 -7 1 158.8 6.94
 -2 -7 1 2.08 1.47
 -2 -7 1 2.2 1.54
 2 7 -1 1.42 1.69
 1 7 -1 -1.09 1.33
 -1 -7 1 -0.7 1.88
 1 7 -1 0.29 1.45
 0 -7 1 40.75 3.2
 0 7 -1 41.65 2.99
 0 7 -1 41.24 3.14
 -1 7 -1 16.48 2.16
 -1 7 -1 21.86 2.46
 1 -7 1 25.69 2.89
 -2 7 -1 203.3 7.71
 2 -7 1 211.57 8.52
 -2 7 -1 196.58 8.2
 -3 7 -1 84.35 4.89
 3 -7 1 78.79 4.76
 -3 7 -1 75.96 4.45
 4 -7 1 53.65 4.47
 -4 7 -1 48.95 4.18
 -5 7 -1 -0.48 2.2
 5 -7 1 1.99 2.69
 6 -7 1 44.51 4.52
 -6 7 -1 46.44 4.53
 -7 7 -1 43.93 4.82
 7 -7 1 49.12 4.75
 9 6 -1 -0.5 2.89
 8 6 -1 29.64 3.8
 8 6 -1 28.25 3.35
 -7 -6 1 10.08 2.5
 7 6 -1 8.8 2.34
 7 6 -1 7.21 2.35
 6 6 -1 19.84 2.76
 6 6 -1 24.63 2.84
 -6 -6 1 25.81 3.06
 -5 -6 1 84.57 4.93
 5 6 -1 80.28 4.59
 5 6 -1 78.15 4.59
 4 6 -1 85.01 4.43
 4 6 -1 92.55 4.69
 -4 -6 1 79.67 4.43
 3 6 -1 80.82 4.08
 3 6 -1 78.8 4.26
 -3 -6 1 78.89 4.54
 2 6 -1 35.62 2.81
 -2 -6 1 39.08 2.99
 2 6 -1 38.87 3.11
 -2 -6 1 36.48 2.51
 -1 -6 1 95.04 5.1
 1 6 -1 101.36 4.82
 1 6 -1 111.4 4.57
 1 6 -1 108.83 4.27
 0 -6 1 9.71 1.7
 0 6 -1 6.36 1.53
 0 6 -1 9.73 1.45
 -1 6 -1 293.07 10.18
 -1 6 -1 281.78 9.66
 1 -6 1 275.18 10.43
 -2 6 -1 263.81 9.59
 -2 6 -1 254.84 8.79
 2 -6 1 242.46 9.55
 3 -6 1 86.16 4.95
 -3 6 -1 83.16 4.78
 -3 6 -1 91 4.42
 4 -6 1 2.84 2.13
 -4 6 -1 5.68 2.17
 -5 6 -1 425.28 15.99
 5 -6 1 462.41 16.23
 6 -6 1 85.56 5.43
 -6 6 -1 91.34 5.75
 -7 6 -1 1.77 2.7
 7 -6 1 0.78 2.24
 8 -6 1 -2.11 2.59
 -8 6 -1 -0.57 2.71
 9 5 -1 -1.84 2.58
 8 5 -1 114.16 6.59
 7 5 -1 201.64 8.82
 -7 -5 1 209.94 9.05
 7 5 -1 204.21 8.12
 6 5 -1 62 4.29
 6 5 -1 77.53 4.54
 -6 -5 1 73.82 4.34
 -5 -5 1 39.55 3.59
 5 5 -1 37.59 3.3
 5 5 -1 34.56 3.28
 4 5 -1 440.88 14.58
 -4 -5 1 461.86 15.53
 4 5 -1 464.29 15.61
 3 5 -1 0.25 1.41
 -3 -5 1 4.9 1.44
 -3 -5 1 1.78 0.67
 3 5 -1 3.15 1.27
 2 5 -1 192.19 6.87
 -2 -5 1 175.88 7
 2 5 -1 183.8 6.85
 -2 -5 1 191.87 6.49
 -1 -5 1 1.41 1.45
 1 5 -1 3.03 1.4
 1 5 -1 1.34 1.08
 0 -5 1 192.97 7.29
 0 5 -1 191.66 6.85
 0 5 -1 191.72 6.96
 1 -5 1 287.34 10.5
 -1 5 -1 317.06 10.46
 -1 5 -1 291.42 9.8
 -2 5 -1 11.24 1.69
 2 -5 1 8.43 1.79
 -2 5 -1 9.11 1.77
 -3 5 -1 735.48 21.84
 -3 5 -1 725.52 23.65
 3 -5 1 719.32 23.12
 3 -5 1 722.64 23.82
 -4 5 -1 41.87 3.46
 4 -5 1 43.5 3.32
 4 -5 1 41.43 2.6
 5 -5 1 90.3 5.14
 -5 5 -1 86.7 5.07
 -6 5 -1 14.35 2.88
 6 -5 1 17.65 3.02
 7 -5 1 0.74 2.54
 -7 5 -1 -0.77 2.36
 8 -5 1 6.23 3.17
 -8 5 -1 0.7 2.7
 9 4 -1 2.96 2.6
 8 4 -1 116.15 6.59
 7 4 -1 2.48 1.72
 7 4 -1 -0.93 1.61
 6 4 -1 4.5 1.62
 -6 -4 1 2.05 1.96
 6 4 -1 3.96 1.71
 -5 -4 1 70.84 4.04
 5 4 -1 70.89 3.83
 5 4 -1 70.08 4.06
 4 4 -1 62.97 3.62
 -4 -4 1 66.91 2.61
 4 4 -1 69.89 3.77
 -4 -4 1 69.72 3.98
 -3 -4 1 199.04 7.59
 3 4 -1 201.39 7.28
 -3 -4 1 210.26 6.85
 3 4 -1 217.19 7.7
 2 4 -1 2612.28 75.98
 2 4 -1 2691.49 82.19
 -2 -4 1 2770.04 80.2
 -2 -4 1 2498.29 80.66
 -1 -4 1 290.8 9.97
 1 4 -1 290.66 9.47
 1 4 -1 283.83 9.36
 0 -4 1 240.97 8.47
 0 4 -1 231.4 7.92
 0 4 -1 247.16 8.22
 -1 4 -1 1666.64 48.28
 -1 4 -1 1751.4 51.35
 1 -4 1 1589.78 51.43
 2 -4 1 116.65 5.09
 -2 4 -1 109.44 4.42
 -2 4 -1 122.32 4.96
 2 -4 1 111.18 4.13
 3 -4 1 3.24 1.34
 3 -4 1 2.96 0.98
 -3 4 -1 3.55 1.36
 -4 4 -1 149.49 6.4
 4 -4 1 152.32 5.79
 4 -4 1 153.29 6.67
 -5 4 -1 1.97 1.62
 5 -4 1 2.13 1.59
 5 -4 1 1.53 1.24
 6 -4 1 150.84 6.24
 -6 4 -1 137.22 6.66
 6 -4 1 137.51 6.65
 -7 4 -1 14.24 2.98
 7 -4 1 9.55 2.31
 7 -4 1 9.17 1.99
 -8 4 -1 56.9 5.05
 8 -4 1 66.58 4.79
 9 -4 1 -2.13 2.15
 10 3 -1 10.12 3
 9 3 -1 1.43 2.3
 8 3 -1 32.27 3.87
 7 3 -1 1.29 1.57
 7 3 -1 0.54 1.65
 6 3 -1 221.07 8.85
 6 3 -1 215.54 7.78
 -5 -3 1 294.66 10.62
 5 3 -1 293.55 9.7
 5 3 -1 290.48 10.77
 -4 -3 1 21.16 2.38
 -4 -3 1 18.76 1.46
 4 3 -1 20.02 2.06
 4 3 -1 21.74 1.94
 3 3 -1 35.97 2.58
 3 3 -1 35.87 2.62
 -3 -3 1 35.74 2.59
 -3 -3 1 32.19 1.98
 -2 -3 1 286.62 9.64
 2 3 -1 281.25 9.66
 2 3 -1 290.57 9.16
 -2 -3 1 281.78 9.05
 1 3 -1 2179.06 61.61
 -1 -3 1 2133.38 65.44
 1 3 -1 2120.62 64.96
 1 3 -1 2138.05 66.58
 0 -3 1 207.54 7.18
 0 3 -1 208.49 6.98
 0 3 -1 199.89 6.74
 -1 3 -1 171.62 5.96
 -1 3 -1 189.52 6.43
 1 -3 1 173.13 6.43
 2 -3 1 43.84 2.68
 -2 3 -1 46.96 2.72
 2 -3 1 42.55 2.06
 -2 3 -1 42.89 2.52
 3 -3 1 14.07 1.35
 3 -3 1 15.93 1.87
 -3 3 -1 13.11 1.6
 4 -3 1 64.43 3.23
 4 -3 1 61.07 3.52
 -4 3 -1 65.03 3.48
 5 -3 1 223.43 8.9
 -5 3 -1 222.22 8.66
 5 -3 1 238.9 8.54
 6 -3 1 39.7 3.17
 -6 3 -1 47.22 3.51
 6 -3 1 47.13 3.6
 -7 3 -1 34.31 3.65
 7 -3 1 30.85 3.5
 7 -3 1 39.17 3.45
 -8 3 -1 28.99 3.68
 8 -3 1 31.73 3.74
 8 -3 1 29.95 3.58
 9 -3 1 162.3 8.2
 9 -3 1 144.54 7.6
 10 2 -1 -4.5 2.21
 9 2 -1 32.36 3.83
 8 2 -1 88.71 5.58
 7 2 -1 82.06 4.99
 6 2 -1 10.07 1.75
 6 2 -1 9.36 1.88
 5 2 -1 36.32 2.88
 5 2 -1 30.77 2.65
 -5 -2 1 31.28 2.36
 4 2 -1 646.83 18.48
 -4 -2 1 626.25 19.2
 -4 -2 1 578.9 19.81
 4 2 -1 609.34 20.28
 -3 -2 1 211.66 6.91
 3 2 -1 209.88 6.91
 -3 -2 1 203.3 7.44
 3 2 -1 212.5 7.63
 2 2 -1 103.34 3.92
 -2 -2 1 100.37 3.57
 -2 -2 1 102.74 4.12
 2 2 -1 106.93 4.18
 -1 -2 1 825.06 26.86
 1 2 -1 877.56 27.36
 1 2 -1 884.86 25.37
 -1 -2 1 899.78 26.71
 0 2 -1 813.91 24.27
 0 -2 1 760.15 24.36
 0 2 -1 792.59 22.95
 1 -2 1 449.24 15.08
 -1 2 -1 480.61 14.12
 -1 2 -1 494.03 15.07
 1 -2 1 482.52 15.13
 2 -2 1 2077.27 62.27
 -2 2 -1 1953 60.92
 2 -2 1 1972.3 61.26
 3 -2 1 30.52 2.17
 -3 2 -1 31.72 2.24
 3 -2 1 32.58 2.19
 4 -2 1 502.18 16.39
 -4 2 -1 487.15 16.16
 5 -2 1 453.72 13.9
 5 -2 1 449.69 15.59
 -5 2 -1 472.59 15.4
 -6 2 -1 154.22 6.43
 6 -2 1 147.28 6.54
 7 -2 1 215.3 8.92
 -7 2 -1 228.15 8.94
 8 -2 1 23.34 2.84
 -8 2 -1 20.23 3.19
 9 -2 1 23.78 3.44
 10 1 -1 32.72 4.3
 9 1 -1 102.98 6.11
 8 1 -1 -1.27 1.79
 7 1 -1 2.91 1.91
 6 1 -1 239.14 9.38
 6 1 -1 240.64 7.81
 -6 -1 1 231.18 8.36
 5 1 -1 257.95 8.25
 5 1 -1 258.71 9.67
 -5 -1 1 263.76 8.95
 4 1 -1 145.19 5.99
 -4 -1 1 152.8 5.46
 4 1 -1 151.07 5.05
 -3 -1 1 121.48 4.6
 3 1 -1 135.37 5.19
 3 1 -1 127.46 4.36
 -2 -1 1 53 2.62
 -2 -1 1 55.99 2.37
 -2 -1 1 53.68 2.39
 2 1 -1 47.55 2.7
 2 1 -1 54.25 2.42
 -1 -1 1 16.96 1.38
 -1 -1 1 15.34 1.06
 -1 -1 1 19.01 1.19
 1 1 -1 16.11 1.37
 1 1 -1 17 1.42
 0 1 -1 2011.14 61.1
 0 1 -1 2001.98 66.94
 0 -1 1 2004.25 61.4
 0 1 -1 2023.27 57.64
 -1 1 -1 430.69 13.31
 -1 1 -1 439.38 13.55
 1 -1 1 407.65 13.33
 2 -1 1 2047.92 62.07
 -2 1 -1 1941.71 60.55
 -3 1 -1 13.89 1.35
 3 -1 1 10.57 1.27
 -4 1 -1 121.33 4.78
 4 -1 1 112.29 4.2
 4 -1 1 120.46 4.95
 5 -1 1 419.95 12.92
 -5 1 -1 435.09 14.13
 5 -1 1 418.68 14.55
 6 -1 1 97.32 4.94
 -6 1 -1 105.03 4.75
 6 -1 1 102.59 4.08
 7 -1 1 30.37 3.36
 -7 1 -1 35.64 3.14
 8 -1 1 29.76 3.52
 9 -1 1 19.25 3.02
 10 -1 1 63 5.38
 10 0 -1 40.13 4.71
 9 0 -1 28.7 3.64
 8 0 -1 248.99 10.3
 7 0 -1 129.15 6.26
 -6 0 1 524.08 16.89
 6 0 -1 497.28 17.69
 -5 0 1 181.48 6.79
 5 0 -1 183.98 6.02
 5 0 -1 188.15 7.44
 4 0 -1 36.1 2.09
 4 0 -1 37.43 2.74
 -4 0 1 41.45 2.65
 3 0 -1 480.43 14.09
 -3 0 1 489.35 15.29
 3 0 -1 467.18 15.79
 -3 0 1 485.93 14.16
 -2 0 1 76.34 2.83
 2 0 -1 70.11 2.49
 -2 0 1 78.75 3.06
 2 0 -1 71.57 3.27
 -1 0 1 1002.92 28.1
 1 0 -1 985.7 29.76
 1 0 -1 1015 31.39
 -1 0 1 1008.08 30.68
 0 0 -1 62.87 2.1
 0 0 1 55.6 2.01
 -1 0 -1 1278.03 39.58
 -1 0 -1 1312.11 40.45
 2 0 1 25.41 1.61
 -2 0 -1 24.12 1.52
 -2 0 -1 26.78 2.04
 -3 0 -1 142.04 5.01
 3 0 1 139.98 4.76
 4 0 1 51.19 3.09
 -4 0 -1 56.9 2.73
 4 0 1 54.66 2.49
 5 0 1 12.85 1.46
 -5 0 -1 8.59 1.36
 5 0 1 10.79 1.75
 -6 0 -1 309.91 10.56
 6 0 1 299.52 11.28
 6 0 1 309.04 9.79
 7 0 1 1.48 1.55
 8 0 1 415.17 15.47
 9 0 1 6.1 2.56
 10 0 1 27.03 3.64
 9 -1 -1 1.77 2.34
 8 -1 -1 108.21 6.03
 7 -1 -1 48.38 3.66
 -7 1 1 41.4 3.66
 -6 1 1 9.35 2.07
 6 -1 -1 9.62 1.85
 5 -1 -1 567.03 16.65
 -5 1 1 568.52 18.52
 5 -1 -1 568.96 19.08
 -4 1 1 55.37 2.98
 4 -1 -1 52.27 2.18
 -4 1 1 57.11 3.02
 4 -1 -1 60.04 3.29
 -3 1 1 263.57 8.78
 -3 1 1 244.79 7.91
 3 -1 -1 254.47 8.87
 -2 1 1 1.14 0.95
 -2 1 1 0.88 0.78
 2 -1 -1 1.93 0.86
 -1 1 1 4975.24 150.9
 1 -1 -1 5012.94 154.68
 0 1 1 174.7 5.57
 0 1 1 183.27 5.95
 0 -1 -1 196.5 6.1
 0 -1 -1 187.46 5.96
 -1 -1 -1 1275.97 40
 -1 -1 -1 1290.57 40.81
 1 1 1 1362.49 37.72
 -2 -1 -1 87.85 3.52
 -2 -1 -1 78.93 2.86
 2 1 1 83.6 3.19
 -2 -1 -1 87.21 3.41
 3 1 1 157.05 5.24
 -3 -1 -1 157.87 5.91
 -3 -1 -1 151.27 5.17
 -4 -1 -1 145.91 5.06
 4 1 1 141.47 5.86
 4 1 1 144.12 5.04
 5 1 1 70.78 3.07
 5 1 1 69.01 3.8
 -5 -1 -1 63.68 3.02
 6 1 1 254.15 8.3
 -6 -1 -1 246.71 8.58
 6 1 1 242.17 9.54
 7 1 1 0.54 1.7
 8 1 1 10.38 2.4
 9 1 1 107.21 6.42
 10 1 1 16.18 3.28
 9 -2 -1 2.3 2.11
 -8 2 1 5.59 1.93
 8 -2 -1 2.95 2.14
 -7 2 1 339.94 12.4
 7 -2 -1 328.34 12.58
 6 -2 -1 62.6 3.97
 -6 2 1 59.55 4.02
 5 -2 -1 293.57 10.81
 -5 2 1 303.82 10.77
 -3 2 1 352.33 11.84
 -3 2 1 347.63 10.68
 3 -2 -1 364.65 11.97
 -2 2 1 356.83 10.52
 -2 2 1 366.7 11.75
 2 -2 -1 366.84 11.77
 2 -2 -1 332.85 11.68
 -2 2 1 363.06 10.56
 -1 2 1 80.49 2.9
 -1 2 1 78.23 3.4
 1 -2 -1 86.62 3.3
 1 -2 -1 84.38 3.47
 0 2 1 713.8 21.23
 0 -2 -1 763.15 23.03
 0 2 1 702.93 22.47
 0 -2 -1 745.22 22.66
 1 2 1 1657.01 46.28
 -1 -2 -1 1590.28 50.06
 1 2 1 1569.01 49.13
 -1 -2 -1 1618.78 49.13
 2 2 1 2.71 1.03
 -2 -2 -1 2.81 1
 -2 -2 -1 3.07 0.93
 3 2 1 745.53 22.42
 -3 -2 -1 750.18 23.88
 -3 -2 -1 786.89 24.44
 -4 -2 -1 356.03 11.13
 -4 -2 -1 342.99 12.21
 -4 -2 -1 359.57 12.08
 4 2 1 363.35 11.19
 5 2 1 36.47 3.01
 -5 -2 -1 37.36 1.97
 5 2 1 38.77 2.85
 6 2 1 75.75 3.88
 6 2 1 68.42 4.17
 7 2 1 244.41 8.4
 7 2 1 233.16 9.66
 8 2 1 12.49 2.5
 9 2 1 3.11 2.4
 10 2 1 11.46 3.44
 9 -3 -1 248.66 10.8
 9 -3 -1 249.16 11.06
 8 -3 -1 4.05 1.96
 -8 3 1 0.72 1.83
 8 -3 -1 3.14 1.87
 7 -3 -1 -0.38 1.46
 -7 3 1 0.15 1.67
 7 -3 -1 0.55 1.5
 -6 3 1 70.08 4.39
 6 -3 -1 59.75 3.94
 6 -3 -1 68.43 3.94
 5 -3 -1 29.87 2.49
 5 -3 -1 34.93 2.77
 -5 3 1 31.02 3.16
 -4 3 1 409.62 14.07
 4 -3 -1 421.18 13.97
 -4 3 1 412.28 12.56
 4 -3 -1 401.49 14.11
 3 -3 -1 39.13 2.6
 -3 3 1 39.77 2.84
 -3 3 1 37.81 2.34
 3 -3 -1 46.77 2.67
 2 -3 -1 1.77 1.29
 -2 3 1 0.22 0.75
 -2 3 1 0.2 0.82
 -2 3 1 0.32 0.99
 2 -3 -1 1.27 0.91
 -1 3 1 9.16 1.09
 1 -3 -1 8.49 1.04
 -1 3 1 9.35 1.27
 1 -3 -1 8.71 1.4
 0 3 1 143.57 5.19
 0 -3 -1 151.2 5.54
 0 -3 -1 154.02 5.17
 0 3 1 156.52 5.44
 -1 -3 -1 6745.75 210.16
 1 3 1 6929.92 193.75
 1 3 1 6528.94 205.2
 -1 -3 -1 7017.14 206.23
 2 3 1 159.44 5.65
 -2 -3 -1 165.86 5.99
 -2 -3 -1 162.28 5.99
 -3 -3 -1 275.2 9.54
 3 3 1 292.26 9.03
 -3 -3 -1 260.12 9.41
 -4 -3 -1 4.31 1.36
 -4 -3 -1 7.26 1.46
 4 3 1 4.69 1.27
 5 3 1 281.46 10.64
 5 3 1 300.14 9.62
 -5 -3 -1 279.77 10.31
 6 3 1 3.09 1.34
 6 3 1 4.26 1.65
 7 3 1 196.08 8.49
 7 3 1 196.03 7.25
 8 3 1 3.13 2.15
 9 3 1 1.56 2.07
 10 3 1 52.61 5.23
 -9 4 1 21.78 3.9
 9 -4 -1 21.79 3.5
 8 -4 -1 4.18 2.24
 -8 4 1 3.68 2.26
 8 -4 -1 1.41 2.1
 7 -4 -1 7.37 2.17
 -7 4 1 3.83 1.92
 7 -4 -1 3.51 1.91
 6 -4 -1 74.15 4.29
 -6 4 1 74.22 4.59
 6 -4 -1 66.29 4.37
 5 -4 -1 3.17 1.43
 5 -4 -1 5.54 1.61
 -5 4 1 3.23 1.76
 4 -4 -1 215.88 7.89
 4 -4 -1 201.02 8.34
 -4 4 1 214.01 8.39
 -4 4 1 220.57 7.26
 3 -4 -1 37.25 2.93
 -3 4 1 37.66 2.39
 3 -4 -1 37.53 2.52
 -3 4 1 38.95 2.98
 -3 4 1 44.96 2.49
 2 -4 -1 19.84 1.96
 -2 4 1 15.97 1.93
 -2 4 1 18.1 1.57
 2 -4 -1 16.73 1.76
 -2 4 1 18.55 1.58
 -1 4 1 2550.92 75.2
 1 -4 -1 2439.76 76.47
 -1 4 1 2430.55 70.6
 1 -4 -1 2431.72 75.43
 0 -4 -1 25.45 1.59
 0 4 1 25.7 2.14
 0 -4 -1 19.74 2.38
 0 4 1 26.16 2.43
 1 4 1 1195.02 36.4
 -1 -4 -1 1207.24 37.23
 1 4 1 1173.4 34.69
 -1 -4 -1 1176.66 36.85
 2 4 1 41.65 2.04
 -2 -4 -1 47.91 2.74
 2 4 1 41.44 2.89
 -2 -4 -1 47.13 2.83
 -3 -4 -1 259.62 9.13
 -3 -4 -1 257.53 9.19
 3 4 1 268.38 8.77
 4 4 1 190.64 6.9
 -4 -4 -1 188.73 7.41
 -4 -4 -1 202.76 7.49
 -5 -4 -1 106.86 5.13
 5 4 1 113.77 4.74
 6 4 1 212.64 8.64
 6 4 1 207.82 7.67
 -6 -4 -1 204.35 8.43
 7 4 1 317.58 10.73
 7 4 1 295.04 11.88
 8 4 1 10.66 2.6
 8 4 1 15.61 2.74
 9 4 1 31.62 3.82
 10 4 1 123.52 7.55
 8 -5 -1 145.86 7.96
 -8 5 1 144.5 7.83
 7 -5 -1 26.85 3.7
 -7 5 1 21.28 2.92
 6 -5 -1 152.41 7.53
 6 -5 -1 156.44 6.75
 -6 5 1 144.54 7.05
 -5 5 1 125.65 6.2
 5 -5 -1 127.77 5.8
 5 -5 -1 133.68 6.55
 -4 5 1 52.69 3.74
 -4 5 1 53.12 3.24
 4 -5 -1 53.72 3.19
 4 -5 -1 48.28 3.62
 3 -5 -1 721.03 23.3
 -3 5 1 728.11 20.84
 -3 5 1 767.53 23.69
 -3 5 1 695.84 21.39
 3 -5 -1 693.3 23.59
 -2 5 1 286.27 9.22
 -2 5 1 274.57 10.09
 -2 5 1 280.1 8.55
 2 -5 -1 290.58 10.37
 2 -5 -1 281.15 9.57
 -1 5 1 10.78 1.5
 -1 5 1 10.41 1.5
 1 -5 -1 8.73 1.02
 1 -5 -1 9.61 1.6
 0 5 1 22.84 2.37
 0 5 1 24.08 2.04
 0 -5 -1 26.4 1.5
 0 -5 -1 27.49 2.6
 1 5 1 42.42 2.9
 1 5 1 40.73 2.56
 -1 -5 -1 43.56 2.37
 -1 -5 -1 41.17 2.99
 2 5 1 97.98 3.72
 -2 -5 -1 96.51 4.42
 -2 -5 -1 91.67 4.1
 2 5 1 96.56 4.45
 3 5 1 1442.85 41.81
 -3 -5 -1 1411.41 44.84
 -3 -5 -1 1409.83 44.28
 -4 -5 -1 171.74 6.83
 4 5 1 173.8 6.71
 -4 -5 -1 167.81 6.76
 -5 -5 -1 6.92 2.01
 5 5 1 3.91 1.84
 6 5 1 26.75 3.23
 -6 -5 -1 35.23 3.16
 6 5 1 29.25 3
 7 5 1 5.53 2.32
 7 5 1 4.78 2.14
 -7 -5 -1 4.63 2.53
 8 5 1 120.53 6.11
 8 5 1 117.19 6.57
 9 5 1 -0.69 2.24
 -8 6 1 133.76 8.01
 8 -6 -1 120.86 7.47
 7 -6 -1 13.21 3.16
 -7 6 1 16.4 3.18
 -6 6 1 26.74 3.22
 6 -6 -1 31.67 3.64
 -5 6 1 216.31 8.9
 5 -6 -1 200.92 8.9
 -4 6 1 2.01 1.51
 4 -6 -1 -1.9 1.56
 3 -6 -1 262.3 10.77
 -3 6 1 294.03 9.48
 3 -6 -1 292.68 9.95
 -3 6 1 289.52 10.66
 -2 6 1 359.55 12.3
 2 -6 -1 340.86 11.63
 -2 6 1 351.07 11.29
 2 -6 -1 335.69 12.41
 1 -6 -1 4.67 0.7
 -1 6 1 5.29 1.39
 -1 6 1 1.67 1.15
 1 -6 -1 1.51 1.48
 0 -6 -1 72.44 3.06
 0 6 1 67.85 3.57
 0 6 1 65.25 3.67
 0 -6 -1 77.89 4.05
 -1 -6 -1 135.91 5.8
 1 6 1 134.22 5.58
 1 6 1 135 5.34
 -1 -6 -1 124.69 4.89
 -2 -6 -1 327.68 11.71
 2 6 1 340.36 11.37
 -2 -6 -1 351.34 12.18
 2 6 1 373.17 11.77
 -3 -6 -1 56.82 3.08
 3 6 1 67.8 3.89
 -3 -6 -1 60.08 4.02
 -4 -6 -1 9.01 1.88
 4 6 1 9.43 2.09
 -4 -6 -1 7.26 1.63
 -5 -6 -1 87.2 4.89
 5 6 1 87.21 4.8
 -6 -6 -1 53.61 4.14
 6 6 1 52.88 4.24
 6 6 1 60.29 4.16
 7 6 1 -1 2.05
 -7 -6 -1 -2.69 1.74
 7 6 1 -0.55 1.9
 8 6 1 1.19 2.43
 8 6 1 -0.21 2.18
 9 6 1 2.05 2.46
 -7 7 1 84.6 6.4
 7 -7 -1 84.54 5.79
 6 -7 -1 27.3 3.57
 -6 7 1 30.25 3.8
 5 -7 -1 19.33 3.3
 -5 7 1 20.23 3.01
 -4 7 1 0.47 1.67
 4 -7 -1 2.91 2.49
 3 -7 -1 5.93 2.14
 -3 7 1 3.25 1.63
 -2 7 1 403.56 14.44
 2 -7 -1 402.77 14.63
 -2 7 1 427.17 13.43
 1 -7 -1 121.39 5.93
 -1 7 1 114.27 5.08
 -1 7 1 118.22 5.43
 0 7 1 538.46 18.38
 0 -7 -1 592.3 18.98
 0 7 1 546.54 17.61
 -1 -7 -1 225.32 8.84
 1 7 1 219.89 8.19
 1 7 1 232.17 8.2
 -1 -7 -1 211.68 7.78
 -2 -7 -1 73.56 3.54
 -2 -7 -1 79.08 4.42
 2 7 1 83.23 3.79
 2 7 1 86.84 4.57
 3 7 1 417.57 14.32
 -3 -7 -1 466.5 15.28
 -3 -7 -1 409.8 14.51
 -4 -7 -1 178.96 7.46
 -4 -7 -1 171.55 7.1
 4 7 1 172.2 7.28
 -5 -7 -1 0.9 1.6
 5 7 1 2.89 1.96
 5 7 1 3.02 2.19
 6 7 1 3.97 2.22
 6 7 1 5.4 2.16
 -6 -7 -1 4.76 2.48
 7 7 1 4.01 2.38
 7 7 1 10.25 2.66
 -7 -7 -1 8.79 2.37
 -8 -7 -1 15.22 3.49
 8 7 1 27.58 3.61
 8 7 1 15.45 3.25
 9 7 1 35.98 4.41
 9 7 1 42.49 4.55
 -6 8 1 8.72 3.45
 6 -8 -1 5.06 3.45
 -5 8 1 54.74 5.02
 5 -8 -1 46.31 4.85
 4 -8 -1 86.3 5.6
 -4 8 1 89.08 5.66
 3 -8 -1 142.85 7.14
 -3 8 1 153.29 7.24
 -2 8 1 2.27 1.94
 -2 8 1 0.12 1.73
 2 -8 -1 0.84 2.06
 -1 8 1 147.76 6.87
 -1 8 1 154.02 6.51
 1 -8 -1 165.8 7.42
 0 8 1 170.31 6.85
 0 -8 -1 151 7
 0 8 1 162.04 6.84
 -1 -8 -1 371.97 13.7
 1 8 1 371.43 12.82
 1 8 1 378.26 12.86
 2 8 1 68.74 4.26
 2 8 1 65.01 3.77
 -2 -8 -1 68.9 4.35
 3 8 1 56.77 4.2
 -3 -8 -1 63.8 4.39
 -4 -8 -1 3.02 1.89
 4 8 1 2.75 2.15
 -5 -8 -1 24.67 2.88
 5 8 1 26.41 3.19
 5 8 1 25.99 3.22
 6 8 1 44.55 4.38
 6 8 1 55.94 4.37
 -6 -8 -1 58.3 4.71
 7 8 1 16.51 3.31
 -7 -8 -1 17.11 3.23
 7 8 1 22.22 3.39
 8 8 1 13.1 3.5
 8 8 1 14.81 3.29
 -8 -8 -1 6.98 2.85
 5 -9 -1 45.73 4.68
 -5 9 1 59.84 5.55
 -4 9 1 22.76 3.73
 4 -9 -1 20.81 3.14
 3 -9 -1 1.67 2.33
 -3 9 1 2.92 2.5
 -2 9 1 -0.25 2.12
 2 -9 -1 1.91 2.76
 -1 9 1 110.58 5.87
 1 -9 -1 119.03 6.31
 -1 9 1 116.41 5.88
 0 9 1 35.13 3.4
 0 -9 -1 36.74 3.41
 0 9 1 33.99 3.3
 1 9 1 27.96 2.82
 1 9 1 27.99 3.17
 -1 -9 -1 28.22 3.58
 -2 -9 -1 34.09 3.52
 2 9 1 16.89 2.94
 3 9 1 5.63 2.18
 -3 -9 -1 6.25 2.42
 4 9 1 150.06 7.07
 -4 -9 -1 143.05 7.09
 -5 -9 -1 107.08 5.93
 5 9 1 108.39 6.1
 -6 -9 -1 22.73 3.43
 6 9 1 18.96 3.31
 7 9 1 32.06 3.92
 -7 -9 -1 41.8 4.68
 -4 10 1 6.22 2.97
 4 -10 -1 4.12 3.09
 -3 10 1 3.25 2.6
 3 -10 -1 0.62 3.2
 2 -10 -1 5.11 2.96
 -2 10 1 3.97 2.37
 -1 10 1 52.01 4.85
 1 -10 -1 59.09 4.62
 -1 10 1 55.45 4.27
 0 -10 -1 38.59 4.04
 0 10 1 44.28 4
 0 10 1 40.5 3.47
 -1 -10 -1 50.57 4.8
 1 10 1 56.85 4.44
 -2 -10 -1 142.03 7.32
 2 10 1 156.91 7.33
 3 10 1 11.62 3.07
 -3 -10 -1 8.79 2.9
 4 10 1 -3.44 2.27
 -4 -10 -1 2.64 2.57
 -5 -10 -1 106.17 6.16
 5 10 1 107.85 6.31
 6 10 1 -0.67 2.35
 -6 -10 -1 1.27 2.4
 3 -11 -1 19.79 4.2
 -3 11 1 15.02 3.33
 -2 11 1 8.06 2.71
 2 -11 -1 6.86 3.13
 1 -11 -1 0.25 2.28
 -1 11 1 -0.71 1.99
 0 11 1 119.84 6.65
 0 -11 -1 124.28 7.38
 0 11 1 115.31 6.83
 1 11 1 0.68 2.27
 -1 -11 -1 0.08 2.76
 2 11 1 12.76 3.16
 -2 -11 -1 19.58 3.3
 -3 -11 -1 47.5 5.08
 3 11 1 36.98 4.29
 4 11 1 -1.15 2.75
 -4 -11 -1 1.9 2.94
 -5 -11 -1 32.71 4.11
 5 11 1 44.66 4.85
 0 -12 -1 4.2 4.08
 0 12 1 2.95 3.54
 1 12 1 12.11 3.65
 -1 -12 -1 10.28 3.39
 -2 -12 -1 -3.03 2.29
 2 12 1 -3 2.51
 -4 -11 2 -2.02 2.38
 4 11 -2 1.26 2.64
 3 11 -2 7.53 3.11
 -3 -11 2 5.99 3.63
 -2 -11 2 109.25 6.47
 2 11 -2 110.38 6.84
 -1 -11 2 -1.68 2.47
 1 11 -2 4 3.18
 0 -11 2 5.87 3.66
 0 11 -2 3.84 2.73
 0 11 -2 4.17 2.53
 1 -11 2 130.88 7.39
 -1 11 -2 120.77 7.55
 -1 11 -2 112.42 7.02
 -2 11 -2 2.75 3.33
 2 -11 2 5.2 2.65
 6 10 -2 10.17 3.17
 -6 -10 2 12.96 3.57
 -5 -10 2 26.93 3.35
 5 10 -2 33.26 3.9
 -4 -10 2 27.88 3.55
 4 10 -2 24.62 3.47
 -3 -10 2 0.58 2.79
 3 10 -2 0.3 2.13
 -2 -10 2 12.11 2.45
 2 10 -2 6.06 2.72
 1 10 -2 53.09 4.88
 -1 -10 2 63.99 4.9
 0 10 -2 11 2.93
 0 10 -2 7.52 2.6
 0 -10 2 13.59 3.5
 -1 10 -2 118.51 6.46
 1 -10 2 110.15 6.37
 -1 10 -2 113.63 6.74
 -2 10 -2 -1.97 2.33
 -2 10 -2 -2.82 2.54
 2 -10 2 1.98 2.56
 3 -10 2 180.42 9.32
 -3 10 -2 184.99 9
 4 -10 2 16.66 4.41
 -4 10 -2 18.14 3.64
 -7 -9 2 110.92 6.87
 7 9 -2 98.35 6.38
 -6 -9 2 69.17 5.71
 6 9 -2 84.57 5.55
 5 9 -2 9.67 2.77
 -5 -9 2 7.62 2.16
 4 9 -2 10.58 2.76
 -4 -9 2 8.15 2.38
 3 9 -2 66.44 4.59
 -3 -9 2 65.83 4.98
 -2 -9 2 2.74 1.89
 2 9 -2 2.4 1.89
 1 9 -2 38.44 3.96
 -1 -9 2 42.64 3.98
 0 -9 2 9.2 2.7
 0 9 -2 6.28 2.58
 0 9 -2 9.26 2.51
 -1 9 -2 238.51 9.76
 -1 9 -2 248.66 9.42
 1 -9 2 227.63 9.86
 -2 9 -2 136.48 6.58
 2 -9 2 122.32 6.94
 -2 9 -2 139.5 6.89
 3 -9 2 44.45 4.82
 -3 9 -2 43.94 4.07
 -4 9 -2 127.65 6.86
 4 -9 2 129.06 7.2
 -5 9 -2 2.32 2.24
 5 -9 2 2.47 2.39
 -8 -8 2 -2.22 2.67
 8 8 -2 0.59 3
 7 8 -2 1.73 2.63
 -7 -8 2 0.35 2.24
 -6 -8 2 5.81 2.95
 6 8 -2 2.47 2.56
 5 8 -2 17.19 2.93
 -5 -8 2 15.01 2.64
 4 8 -2 17.91 2.92
 -4 -8 2 27.01 3.01
 3 8 -2 81.94 4.86
 -3 -8 2 75.04 5.02
 2 8 -2 32.62 3.24
 -2 -8 2 31.41 3.13
 1 8 -2 11.46 2.27
 -1 -8 2 13.41 2.64
 1 8 -2 15.07 2.1
 0 -8 2 238.26 9.53
 0 8 -2 240.45 9.18
 0 8 -2 239.58 9.29
 -1 8 -2 186.68 7.68
 -1 8 -2 202.47 8.13
 1 -8 2 191.45 8.32
 2 -8 2 281.38 11.34
 -2 8 -2 284.75 10.36
 -2 8 -2 285.18 10.9
 3 -8 2 17.92 2.91
 -3 8 -2 21.01 2.71
 -3 8 -2 20.42 3.01
 4 -8 2 9.79 2.54
 -4 8 -2 5 2.17
 -5 8 -2 7.82 2.52
 5 -8 2 9.96 2.83
 6 -8 2 -0.79 2.87
 -6 8 -2 1.01 2.14
 -8 -7 2 4.06 3.36
 8 7 -2 4.71 2.73
 8 7 -2 2.87 2.85
 -7 -7 2 1.06 1.92
 7 7 -2 0.28 2.38
 7 7 -2 2.66 2.41
 6 7 -2 67 4.67
 -6 -7 2 66.51 4.94
 6 7 -2 66.83 4.5
 5 7 -2 79.78 4.78
 5 7 -2 80.17 4.56
 -5 -7 2 86.39 5.04
 4 7 -2 26.25 2.94
 -4 -7 2 24.85 2.77
 -3 -7 2 29.86 3.41
 3 7 -2 19.57 2.62
 -2 -7 2 235.99 8.94
 -2 -7 2 223.83 8.15
 2 7 -2 223.27 8.58
 1 7 -2 14.33 2.04
 1 7 -2 13.56 1.81
 -1 -7 2 10.42 2.27
 0 7 -2 172.89 6.98
 0 7 -2 166.41 6.87
 0 -7 2 172.49 7.16
 1 -7 2 106.85 5.45
 -1 7 -2 103.11 5.1
 -1 7 -2 108.54 5.06
 2 -7 2 44.32 3.81
 -2 7 -2 46.62 3.64
 -2 7 -2 50.97 3.47
 3 -7 2 9.34 2.14
 -3 7 -2 8.14 2.18
 -3 7 -2 9.78 2.07
 -4 7 -2 12.52 2.51
 4 -7 2 9.72 2.6
 -5 7 -2 144.83 7.33
 5 -7 2 160.93 8.04
 -6 7 -2 0.47 2.04
 6 -7 2 -0.07 2.73
 7 -7 2 6.79 2.95
 -7 7 -2 7.53 2.72
 9 6 -2 -0.75 2.39
 8 6 -2 21.02 3.5
 7 6 -2 175.74 7.32
 -7 -6 2 158.82 7.89
 7 6 -2 181.68 8.24
 6 6 -2 113.93 5.95
 -6 -6 2 127.82 6.24
 6 6 -2 115.18 5.53
 5 6 -2 54.92 3.58
 5 6 -2 48.79 3.52
 -5 -6 2 51.31 4.17
 4 6 -2 3.89 1.42
 4 6 -2 3.47 1.67
 -4 -6 2 4.53 1.49
 3 6 -2 319.42 11.05
 3 6 -2 327.16 11.15
 -3 -6 2 311.24 10.56
 -3 -6 2 318.3 11.53
 -2 -6 2 70.76 4.1
 -2 -6 2 88.01 3.64
 2 6 -2 87.09 4.38
 2 6 -2 79.07 3.6
 -1 -6 2 37.93 3.26
 1 6 -2 36.66 2.63
 1 6 -2 36.05 2.92
 0 6 -2 44.1 3.1
 0 6 -2 42.34 3.16
 0 -6 2 36.36 2.86
 -1 6 -2 1.73 1.18
 -1 6 -2 1.06 1.38
 1 -6 2 1.53 1.72
 -2 6 -2 11.18 1.9
 2 -6 2 10.63 1.89
 -2 6 -2 10.81 1.86
 -3 6 -2 905.19 29.07
 -3 6 -2 898.58 27.06
 3 -6 2 890.05 29.29
 -4 6 -2 50.79 3.94
 4 -6 2 52.8 4.29
 5 -6 2 9.12 2.44
 -5 6 -2 10.88 2.48
 6 -6 2 60.86 4.47
 -6 6 -2 61.98 4.64
 7 -6 2 14.26 2.95
 -7 6 -2 10.33 2.81
 -8 6 -2 53.89 4.85
 8 -6 2 58.62 5.06
 9 5 -2 10.25 2.79
 8 5 -2 27.4 3.59
 7 5 -2 80.32 4.6
 7 5 -2 90.24 5.43
 -6 -5 2 38.7 3.31
 6 5 -2 40.03 3.52
 6 5 -2 41.03 3.29
 5 5 -2 27.63 2.79
 -5 -5 2 27.7 3.22
 5 5 -2 21.77 2.53
 -4 -5 2 63.75 3.85
 4 5 -2 67.31 3.7
 4 5 -2 61.36 3.6
 3 5 -2 148.39 5.94
 -3 -5 2 145.95 6.09
 -3 -5 2 144.55 5.38
 3 5 -2 153.98 5.9
 2 5 -2 2.04 0.96
 -2 -5 2 1.52 1.3
 -2 -5 2 2.19 0.88
 2 5 -2 0.12 1.31
 1 5 -2 57.63 3.34
 1 5 -2 61.56 2.72
 -1 -5 2 63.61 3.68
 0 -5 2 14.74 1.8
 0 5 -2 16.48 1.76
 0 5 -2 16.89 1.86
 1 -5 2 144.84 6.1
 -1 5 -2 148.84 5.83
 -1 5 -2 146.97 5.63
 -2 5 -2 160.37 6.31
 -2 5 -2 150.03 5.8
 2 -5 2 148.91 6.29
 -3 5 -2 109.55 4.63
 3 -5 2 103.02 4.2
 -3 5 -2 112.55 5.34
 3 -5 2 118.36 5.52
 -4 5 -2 981.3 31.58
 4 -5 2 982.46 31.79
 5 -5 2 1.21 1.69
 -5 5 -2 -1.47 1.71
 6 -5 2 102.21 5.83
 -6 5 -2 103.3 5.76
 -7 5 -2 4.93 2.35
 7 -5 2 6.69 2.76
 -8 5 -2 28.15 3.7
 8 -5 2 29.44 4.37
 9 4 -2 32.58 3.91
 8 4 -2 1.81 2.2
 7 4 -2 104.95 5.97
 7 4 -2 116.08 5.27
 6 4 -2 107.47 4.91
 6 4 -2 95.71 5.28
 -6 -4 2 98.16 5.44
 5 4 -2 89.47 4.72
 -5 -4 2 98.13 4.83
 5 4 -2 102.78 4.63
 -4 -4 2 -0.09 1.49
 4 4 -2 1.62 1.29
 -4 -4 2 1.3 0.82
 4 4 -2 1.49 1.22
 3 4 -2 74.6 3.75
 -3 -4 2 86.9 3.3
 3 4 -2 85.67 3.88
 -3 -4 2 72.22 3.78
 2 4 -2 279.53 9.36
 -2 -4 2 292.13 9.36
 -2 -4 2 268.11 9.8
 2 4 -2 288.16 9.62
 -1 -4 2 83.27 3.48
 1 4 -2 77.58 3.61
 1 4 -2 73.95 3.13
 -1 -4 2 76.51 3.71
 0 4 -2 260.69 8.6
 0 -4 2 255.03 8.76
 0 4 -2 233.08 8.21
 1 -4 2 -0.74 0.93
 -1 4 -2 0.02 1.02
 -1 4 -2 0.22 0.96
 -2 4 -2 120.69 4.78
 -2 4 -2 124.8 5.15
 2 -4 2 122.36 5.28
 3 -4 2 63 2.87
 3 -4 2 68.97 3.66
 -3 4 -2 65.19 3.73
 4 -4 2 1.65 1.11
 -4 4 -2 0.97 1.49
 4 -4 2 0.2 1.53
 5 -4 2 70.75 3.66
 -5 4 -2 63.1 4.14
 5 -4 2 63.72 4.24
 6 -4 2 104.23 5.15
 -6 4 -2 111.42 5.78
 6 -4 2 115.49 5.85
 7 -4 2 27.07 3.11
 -7 4 -2 21.1 3.1
 7 -4 2 26.34 2.81
 8 -4 2 3.12 2.22
 -8 4 -2 3.42 2.42
 9 -4 2 174.56 8.75
 9 3 -2 25.71 3.38
 8 3 -2 33.29 3.71
 7 3 -2 374.74 14.13
 6 3 -2 31.85 3.3
 6 3 -2 27.49 2.96
 5 3 -2 57.95 3.44
 5 3 -2 59.74 3.67
 -5 -3 2 58.48 3.8
 -4 -3 2 478.48 15.11
 4 3 -2 468.43 14.71
 -4 -3 2 489.55 15.87
 4 3 -2 468.34 16.07
 -3 -3 2 159.44 5.59
 -3 -3 2 156.21 6.12
 3 3 -2 167.64 5.85
 3 3 -2 154.74 6.12
 2 3 -2 21.21 2.22
 -2 -3 2 23.77 1.8
 2 3 -2 24.45 2.02
 -2 -3 2 29.36 2.28
 1 3 -2 142.83 5.16
 1 3 -2 136.9 4.98
 -1 -3 2 137.62 5.28
 -1 -3 2 144.6 5
 0 3 -2 1880.07 53.56
 0 3 -2 1901.58 56.65
 0 -3 2 1795.43 56.83
 1 -3 2 61.97 3.01
 -1 3 -2 55.22 2.95
 -1 3 -2 60.45 2.96
 -2 3 -2 74.78 3.62
 2 -3 2 76.03 3.01
 -2 3 -2 74.99 3.31
 2 -3 2 74.75 3.56
 3 -3 2 169.12 5.96
 3 -3 2 167.08 6.51
 -3 3 -2 155.06 6.28
 4 -3 2 71.47 3.78
 4 -3 2 68.7 3.6
 -4 3 -2 76.87 3.98
 5 -3 2 37.49 3.1
 -5 3 -2 35.21 3.18
 5 -3 2 42.44 3.03
 6 -3 2 302.06 11.9
 6 -3 2 331.96 11.62
 -6 3 -2 324.48 11.81
 -7 3 -2 276.39 10.86
 7 -3 2 271.59 10.61
 7 -3 2 291.94 11.27
 8 -3 2 2.18 1.97
 8 -3 2 10.13 2.68
 -8 3 -2 6.25 2.5
 9 -3 2 6.14 2.66
 9 -3 2 8.08 3.01
 10 2 -2 9.35 3.4
 9 2 -2 58.97 4.86
 8 2 -2 -0.79 1.78
 7 2 -2 9.2 2.3
 6 2 -2 446.86 13.61
 6 2 -2 421.72 15.47
 -5 -2 2 3.69 1.12
 5 2 -2 5.71 1.27
 5 2 -2 2.53 1.53
 -4 -2 2 17.57 2.07
 4 2 -2 18.58 1.95
 -4 -2 2 17.52 1.65
 4 2 -2 18.01 1.61
 -3 -2 2 286.03 9.37
 3 2 -2 304.16 9.2
 3 2 -2 284.21 10.06
 -3 -2 2 283.94 9.84
 2 2 -2 71.94 3.28
 -2 -2 2 66.29 3.19
 2 2 -2 73.8 3.06
 -2 -2 2 65.99 2.84
 -2 -2 2 70.1 2.82
 1 2 -2 85.82 3.46
 1 2 -2 89.3 3.41
 -1 -2 2 85.58 2.97
 -1 -2 2 89.1 3.67
 -1 -2 2 93.18 3.48
 0 -2 2 92.45 3.59
 0 -2 2 93.64 2.84
 0 2 -2 90.07 3.19
 0 2 -2 90.2 3.57
 -1 2 -2 12.77 0.97
 -1 2 -2 15.72 1.34
 1 -2 2 14.35 1.39
 -1 2 -2 10.41 1.2
 -2 2 -2 512 16.35
 2 -2 2 526.36 16.38
 2 -2 2 502.15 16.47
 -3 2 -2 113.49 4.65
 3 -2 2 110.44 4.68
 3 -2 2 113.97 4.43
 4 -2 2 465.23 15.11
 -4 2 -2 441.84 14.95
 -5 2 -2 196.55 7.47
 5 -2 2 185.54 7.31
 6 -2 2 64.13 3.32
 -6 2 -2 54.97 3.85
 6 -2 2 63.11 3.69
 7 -2 2 14.49 2.46
 -7 2 -2 9.93 2.35
 8 -2 2 105.44 5.73
 9 -2 2 0.35 1.89
 10 1 -2 11.26 3.23
 9 1 -2 60.58 5.04
 8 1 -2 106.76 5.97
 7 1 -2 0.7 1.56
 6 1 -2 62.07 4.04
 -6 -1 2 56.84 3.4
 5 1 -2 436.77 13.27
 -5 -1 2 431.21 14.31
 5 1 -2 444.9 15.28
 4 1 -2 0.71 0.84
 -4 -1 2 0.3 0.96
 4 1 -2 1.21 1.18
 3 1 -2 1471.44 41.42
 -3 -1 2 1424.92 43.94
 3 1 -2 1439.2 45.32
 -3 -1 2 1417.23 40.51
 -2 -1 2 121.72 4.28
 2 1 -2 129.1 4.26
 -2 -1 2 123.77 4.67
 -2 -1 2 126.13 4.47
 2 1 -2 126.11 4.81
 -1 -1 2 3463.38 107.56
 1 1 -2 3642.79 101.29
 -1 -1 2 3626.88 98.42
 1 1 -2 3576.31 109.89
 -1 -1 2 3421.28 107.17
 0 1 -2 499.55 14.48
 0 1 -2 510.27 15.66
 0 -1 2 468.95 15.23
 0 -1 2 492.3 15.28
 1 -1 2 853.39 26.03
 -1 1 -2 839.48 26.49
 -1 1 -2 840.75 25.92
 -2 1 -2 7443.7 220.22
 -2 1 -2 6795.23 214.37
 -3 1 -2 486.48 15.03
 -3 1 -2 428.08 14.57
 4 -1 2 405.06 13.54
 -4 1 -2 397.93 13.19
 5 -1 2 5.03 1.35
 -5 1 -2 4.48 1.44
 5 -1 2 4.69 1.38
 6 -1 2 94.56 4
 6 -1 2 94.97 4.76
 -6 1 -2 98.61 4.73
 -7 1 -2 82.95 4.54
 7 -1 2 81.42 4.67
 8 -1 2 301.79 11.93
 9 -1 2 7.86 2.68
 10 -1 2 36.49 4.1
 9 0 -2 1.05 2.36
 8 0 -2 0.72 2.13
 7 0 -2 0.2 1.61
 -7 0 2 2.88 1.52
 -6 0 2 2.08 1.22
 6 0 -2 0.94 1.41
 5 0 -2 585.68 16.98
 -5 0 2 580.45 18.76
 5 0 -2 563.74 19.4
 4 0 -2 524.86 15.09
 -4 0 2 492.5 15.34
 4 0 -2 503.1 17.15
 -4 0 2 533.86 16.61
 3 0 -2 124.75 4.98
 -3 0 2 118.06 4.7
 -3 0 2 118.24 4.42
 3 0 -2 121.18 3.94
 -2 0 2 303.08 9.83
 2 0 -2 296.07 8.92
 2 0 -2 295.65 10.12
 -2 0 2 311.84 9.07
 1 0 -2 3.91 0.55
 -1 0 2 3.96 0.75
 1 0 -2 3.9 0.86
 0 0 2 1474.79 50.67
 0 0 -2 1560.52 48.79
 0 0 2 1658.38 47.73
 1 0 2 297.73 9.52
 -1 0 -2 310.79 9.82
 -2 0 -2 679.17 22.14
 -2 0 -2 719.85 21.57
 -3 0 -2 240.59 8.22
 3 0 2 254.69 7.92
 -3 0 -2 257.15 8.71
 -4 0 -2 3.88 1.21
 -4 0 -2 6.43 1.18
 4 0 2 4.06 1.13
 5 0 2 51.98 2.69
 5 0 2 54.37 3.33
 -5 0 -2 53.85 2.95
 6 0 2 168.21 6.15
 6 0 2 165.31 7.05
 -6 0 -2 174.74 6.59
 7 0 2 38.15 3.32
 8 0 2 -0.83 1.65
 9 0 2 61.73 4.98
 10 0 2 45.23 4.73
 9 -1 -2 3.65 2.23
 8 -1 -2 2.4 2.12
 -7 1 2 186.36 7.93
 7 -1 -2 191.19 8.27
 -6 1 2 65.92 3.6
 6 -1 -2 60.59 4.03
 5 -1 -2 390.43 13.65
 -5 1 2 384.77 12.25
 -5 1 2 385.49 13.21
 -4 1 2 22.63 2.43
 -4 1 2 21.65 2.24
 4 -1 -2 24.89 2.46
 -3 1 2 333.94 10.98
 3 -1 -2 317.82 11.19
 -3 1 2 332.73 10.09
 -2 1 2 802.71 25.12
 -2 1 2 813.43 23
 2 -1 -2 807.09 25.68
 -1 1 2 695.74 21.52
 1 -1 -2 693.93 22
 0 -1 -2 99.66 3.56
 0 -1 -2 91.32 3.24
 0 1 2 91.57 3.11
 0 1 2 94.23 3.39
 1 1 2 564.17 16.07
 1 1 2 534.84 16.85
 -1 -1 -2 544.64 17.34
 -1 -1 -2 544 16.91
 2 1 2 1.41 0.48
 2 1 2 1.29 0.86
 -2 -1 -2 2.15 0.87
 -2 -1 -2 2.23 0.82
 -3 -1 -2 211.06 7.81
 -3 -1 -2 216.74 7.13
 3 1 2 236.17 7.22
 -4 -1 -2 20.37 1.62
 4 1 2 22.31 2.02
 -4 -1 -2 21.55 2.35
 5 1 2 43.49 2.66
 -5 -1 -2 39.58 2.37
 6 1 2 7.26 1.39
 6 1 2 8.87 1.87
 -6 -1 -2 4.83 1.32
 7 1 2 343.34 13.06
 7 1 2 358.13 11.39
 8 1 2 4.98 2.08
 9 1 2 113.54 6.36
 10 1 2 9.74 3.25
 9 -2 -2 79.65 5.42
 8 -2 -2 20.96 2.83
 -8 2 2 23.31 3.16
 -7 2 2 64.56 4.67
 7 -2 -2 64.52 4.23
 -6 2 2 164.89 7.03
 6 -2 -2 168.14 7.17
 -5 2 2 22.48 2.24
 5 -2 -2 19.61 2.18
 -5 2 2 21.11 2.22
 -4 2 2 453.29 13.56
 4 -2 -2 440.75 15.07
 -4 2 2 441.4 14.89
 -3 2 2 8.23 1.2
 3 -2 -2 9.01 1.41
 -3 2 2 7.46 1.49
 -2 2 2 -0.38 0.99
 2 -2 -2 0.16 0.87
 2 -2 -2 0.31 0.98
 -1 2 2 66.11 2.51
 1 -2 -2 69.39 3.19
 -1 2 2 68.91 3.1
 1 -2 -2 68.56 3.03
 0 -2 -2 92.71 3.51
 0 2 2 85.44 3.34
 0 2 2 94.89 3.58
 0 -2 -2 96.12 3.57
 1 2 2 585.9 16.97
 1 2 2 549.41 17.7
 -1 -2 -2 546.23 18.22
 -1 -2 -2 616.7 17.96
 -2 -2 -2 23.65 2.01
 -2 -2 -2 27.41 1.92
 2 2 2 25.04 2.05
 3 2 2 502.94 15.3
 -3 -2 -2 483.74 16.13
 -3 -2 -2 529.35 16.67
 4 2 2 393.67 12.18
 -4 -2 -2 387.05 13.29
 5 2 2 12.5 1.42
 -5 -2 -2 11.31 1.82
 -5 -2 -2 9.79 1.15
 6 2 2 123.13 5.06
 6 2 2 118.26 5.77
 7 2 2 25.32 2.54
 7 2 2 25.73 3.01
 8 2 2 1.41 2.06
 9 2 2 12.05 2.78
 10 2 2 0.46 2.75
 9 -3 -2 0 2.35
 9 -3 -2 0.88 2.01
 8 -3 -2 15.1 2.58
 -8 3 2 12.21 2.65
 8 -3 -2 13.97 2.8
 -7 3 2 72.58 4.87
 7 -3 -2 65.44 4.43
 -6 3 2 23.9 3.03
 6 -3 -2 23.14 2.76
 5 -3 -2 18.17 2.2
 -5 3 2 19.48 2.27
 5 -3 -2 18.56 2.2
 -4 3 2 16.22 1.83
 4 -3 -2 14.89 1.86
 4 -3 -2 12.17 1.82
 -4 3 2 14.36 1.65
 -3 3 2 79.25 3.84
 3 -3 -2 80.52 3.69
 3 -3 -2 75.48 3.8
 -3 3 2 81.86 3.33
 -2 3 2 52.04 2.95
 2 -3 -2 55.95 2.85
 2 -3 -2 52.47 3.13
 -2 3 2 48.76 2.41
 -1 3 2 917.44 28.97
 -1 3 2 944.18 27.04
 1 -3 -2 933.82 29.4
 1 -3 -2 932.15 29.07
 0 -3 -2 45.6 2.25
 0 -3 -2 40.3 2.44
 0 3 2 41.65 2.38
 0 3 2 40.98 2.28
 1 3 2 1111 32.85
 1 3 2 1102.42 34.53
 -1 -3 -2 1190.57 34.98
 -1 -3 -2 1119.72 35.44
 -2 -3 -2 171.66 6.31
 2 3 2 183.26 6.19
 -2 -3 -2 172.37 6.36
 3 3 2 279.42 9.01
 -3 -3 -2 271.01 9.37
 -3 -3 -2 272.82 9.62
 4 3 2 124.85 5
 -4 -3 -2 122 5.18
 -4 -3 -2 124.93 5.14
 -5 -3 -2 1.31 1.43
 -5 -3 -2 1.06 1.34
 5 3 2 0.24 1.39
 6 3 2 -0.44 1.51
 6 3 2 0.3 1.72
 7 3 2 -1.23 1.66
 7 3 2 -2.53 1.63
 8 3 2 3.46 2.27
 8 3 2 3.15 1.73
 9 3 2 11.81 2.93
 10 3 2 12.32 3.08
 9 -4 -2 24.18 3.67
 9 -4 -2 21.44 3.06
 -9 4 2 18.64 3.32
 8 -4 -2 12.89 2.8
 -8 4 2 11.01 2.62
 8 -4 -2 9.08 2.27
 7 -4 -2 157 7.16
 -7 4 2 164.24 7.67
 7 -4 -2 149.35 7.5
 -6 4 2 19.49 2.91
 6 -4 -2 22.4 2.49
 6 -4 -2 24.7 2.83
 -5 4 2 222.43 9.26
 -5 4 2 243.02 8.19
 5 -4 -2 233.75 8.82
 5 -4 -2 222.08 9.12
 4 -4 -2 93.07 4.45
 4 -4 -2 92.54 4.68
 -4 4 2 92.82 4.08
 -4 4 2 90.95 4.77
 -3 4 2 307.91 9.27
 3 -4 -2 294.96 10.82
 -3 4 2 288.09 10.63
 3 -4 -2 309.77 10.53
 -3 4 2 303.99 9.38
 -2 4 2 1415.84 44.17
 2 -4 -2 1404.01 44.34
 -2 4 2 1433.88 41.08
 2 -4 -2 1442.72 44.78
 -1 4 2 59.08 3.01
 1 -4 -2 58.35 3.3
 1 -4 -2 57.3 2.84
 -1 4 2 56.41 2.78
 0 -4 -2 780.89 23.73
 0 4 2 733.33 23.4
 0 4 2 689.61 22.05
 0 -4 -2 789.46 23.78
 -1 -4 -2 217.4 6.95
 -1 -4 -2 186.69 6.99
 1 4 2 184.54 6.7
 1 4 2 194.16 6.69
 2 4 2 46.58 2.1
 -2 -4 -2 46.52 2.68
 2 4 2 43.61 2.63
 -2 -4 -2 52.55 2.92
 -3 -4 -2 2.48 1.22
 -3 -4 -2 2.86 1.17
 3 4 2 0.68 1.11
 -4 -4 -2 44.42 3.23
 -4 -4 -2 46.06 2.74
 4 4 2 45.9 2.94
 -5 -4 -2 102.21 4.84
 -5 -4 -2 94.17 4.89
 5 4 2 106.3 4.64
 6 4 2 2.78 1.57
 -6 -4 -2 5.3 2.01
 7 4 2 189.21 7.29
 7 4 2 185.07 8.29
 8 4 2 22.29 3.24
 8 4 2 28.6 2.71
 9 4 2 2.01 2.28
 10 4 2 70.35 5.58
 -8 5 2 66.13 5.01
 8 -5 -2 67.73 5.31
 -7 5 2 -0.86 1.93
 7 -5 -2 -0.42 2.1
 7 -5 -2 -1.37 2.02
 6 -5 -2 96.16 5.81
 6 -5 -2 99.14 5.38
 -6 5 2 104.33 5.83
 5 -5 -2 29.82 3.52
 -5 5 2 32.66 3.24
 -5 5 2 32.99 3.53
 5 -5 -2 28.54 2.97
 -4 5 2 13.06 2.33
 -4 5 2 17.66 1.89
 4 -5 -2 13.11 2.29
 4 -5 -2 17.1 1.92
 3 -5 -2 36.77 2.53
 3 -5 -2 35.63 2.89
 -3 5 2 37.6 2.27
 -3 5 2 35.69 2.48
 -3 5 2 31.39 3.2
 -2 5 2 452.12 13.78
 -2 5 2 453.12 15.27
 2 -5 -2 428.64 15.29
 2 -5 -2 469.22 14.95
 1 -5 -2 38 2.74
 -1 5 2 39.03 2.85
 1 -5 -2 39.9 2.3
 -1 5 2 37.13 2.53
 0 -5 -2 455.74 14.65
 0 5 2 451.34 14.77
 0 -5 -2 443.02 15.02
 0 5 2 455.24 14.05
 1 5 2 2.07 1.24
 1 5 2 1.87 0.92
 -1 -5 -2 1.7 0.92
 -1 -5 -2 2.35 1.24
 -2 -5 -2 1493.11 46.46
 2 5 2 1463.24 43.79
 -2 -5 -2 1535.26 47.11
 2 5 2 1501.15 45.71
 3 5 2 18.85 1.99
 -3 -5 -2 18.05 1.93
 -3 -5 -2 23.6 2.58
 -4 -5 -2 183.64 6.81
 4 5 2 162.64 6.43
 -4 -5 -2 162.51 6.59
 5 5 2 313.11 10.46
 -5 -5 -2 298.46 11.15
 -5 -5 -2 299.54 11.17
 6 5 2 66.69 3.82
 -6 -5 -2 62.81 4.05
 7 5 2 13.8 2.63
 7 5 2 11.44 2.19
 -7 -5 -2 14.09 2.87
 8 5 2 23.98 3.47
 8 5 2 26.94 3.25
 9 5 2 101.63 6.47
 -8 6 2 157.94 8.4
 8 -6 -2 142.57 8.22
 -7 6 2 38.99 3.94
 7 -6 -2 37.68 4.31
 6 -6 -2 9.9 2.6
 -6 6 2 3.28 2.19
 5 -6 -2 6.99 2.01
 -5 6 2 6.39 2.15
 -4 6 2 5.34 1.94
 4 -6 -2 8.39 1.56
 4 -6 -2 5.43 1.86
 3 -6 -2 19.07 2.66
 -3 6 2 19.92 2.5
 3 -6 -2 15.72 1.86
 -2 6 2 48.64 3.58
 2 -6 -2 60.16 3.82
 -2 6 2 51.5 3.26
 2 -6 -2 54.21 3.35
 1 -6 -2 28.24 2.06
 -1 6 2 25.57 2.56
 -1 6 2 16.96 2.01
 1 -6 -2 26.83 2.67
 0 6 2 253.8 9.25
 0 -6 -2 269.98 8.99
 0 -6 -2 275.87 9.76
 0 6 2 253.67 8.96
 1 6 2 10.18 1.72
 -1 -6 -2 8.53 1.34
 -1 -6 -2 21.36 2.48
 -2 -6 -2 446.88 15.28
 2 6 2 458.56 14.62
 2 6 2 454.24 14.58
 -2 -6 -2 455.61 15.05
 3 6 2 334.86 11.21
 -3 -6 -2 342.89 11.78
 -3 -6 -2 320.87 11.43
 3 6 2 311.29 10.48
 -4 -6 -2 0.78 0.94
 -4 -6 -2 4.12 1.59
 4 6 2 1.78 1.72
 -5 -6 -2 24.58 2.7
 5 6 2 16.67 2.55
 -5 -6 -2 19.85 2.38
 -6 -6 -2 121.66 6.09
 6 6 2 126.92 6.09
 7 6 2 10.92 2.71
 7 6 2 13.35 2.75
 -7 -6 -2 10.93 2.4
 8 6 2 21.14 3.31
 8 6 2 16.11 3.12
 9 6 2 6.57 2.93
 9 6 2 10.28 3.22
 7 -7 -2 1.99 2.27
 -7 7 2 0.83 2.54
 6 -7 -2 -0.73 1.97
 -6 7 2 1.63 1.93
 -5 7 2 205.37 8.84
 5 -7 -2 183.49 8.82
 4 -7 -2 42.15 4.19
 -4 7 2 44.77 3.71
 3 -7 -2 52.88 4.15
 -3 7 2 56.8 3.95
 2 -7 -2 145.82 6.73
 -2 7 2 149.81 6.11
 -2 7 2 151.84 6.61
 -1 7 2 50.02 3.46
 1 -7 -2 50.41 3.98
 -1 7 2 50.68 3.28
 0 -7 -2 775.44 23.83
 0 7 2 716.35 23.89
 0 -7 -2 739.48 24.42
 0 7 2 745.63 22.82
 -1 -7 -2 276.63 10.54
 1 7 2 291.2 10.05
 1 7 2 286.37 10.03
 -1 -7 -2 287.81 9.87
 2 7 2 3.68 1.74
 2 7 2 2.82 1.19
 -2 -7 -2 0.6 1.5
 -2 -7 -2 2.74 1.34
 3 7 2 76.63 4.38
 -3 -7 -2 67.78 3.67
 -3 -7 -2 69.74 4.44
 -4 -7 -2 3.49 1.22
 -4 -7 -2 0.24 1.53
 4 7 2 1.19 1.88
 -5 -7 -2 -0.24 1.42
 5 7 2 0.2 1.98
 -5 -7 -2 0.58 1.6
 6 7 2 98.88 5.57
 -6 -7 -2 93.41 5.61
 7 7 2 22.65 3.43
 7 7 2 18.12 3.14
 -7 -7 -2 17.7 2.76
 8 7 2 54.28 4.79
 8 7 2 42.29 4.24
 -8 -7 -2 51.39 4.91
 9 7 2 11.84 3.37
 9 7 2 8.02 3.18
 -6 8 2 14.46 3.32
 6 -8 -2 16.26 4.03
 5 -8 -2 75.73 5.81
 -5 8 2 83.58 5.57
 -4 8 2 13.73 2.57
 4 -8 -2 11.96 2.92
 -3 8 2 6.64 1.95
 3 -8 -2 11.17 2.44
 -2 8 2 15.84 2.29
 -2 8 2 13.73 2.47
 2 -8 -2 13.34 2.56
 -1 8 2 144.33 6.53
 -1 8 2 144.08 6.17
 1 -8 -2 153.49 7.14
 0 8 2 15.02 2.39
 0 -8 -2 22.19 2.62
 0 8 2 21.83 2.51
 1 8 2 89.75 4.66
 -1 -8 -2 93.04 5.33
 1 8 2 86.73 4.63
 2 8 2 11.55 1.6
 2 8 2 9.6 2.28
 -2 -8 -2 13.82 2.4
 3 8 2 36.89 3.74
 -3 -8 -2 33.68 3.47
 -3 -8 -2 28.97 2.29
 -4 -8 -2 108.54 5.71
 -4 -8 -2 107.51 5.17
 4 8 2 115.48 5.89
 -5 -8 -2 63.65 4.22
 5 8 2 71.37 4.76
 -5 -8 -2 68.05 4.33
 -6 -8 -2 2.09 2.4
 6 8 2 1.82 2.27
 6 8 2 5.01 2.8
 7 8 2 14.94 3.05
 -7 -8 -2 12.83 2.94
 7 8 2 5.82 2.58
 -8 -8 -2 0.27 2.36
 8 8 2 5.34 3
 8 8 2 5.51 3.04
 5 -9 -2 20.77 3.56
 -5 9 2 25.94 4.15
 -4 9 2 265.5 11.54
 4 -9 -2 274.72 11.61
 3 -9 -2 26.87 3.47
 -3 9 2 32.59 3.76
 -2 9 2 12.35 2.73
 2 -9 -2 14.43 3.31
 1 -9 -2 10.41 2.66
 -1 9 2 12.05 2.35
 -1 9 2 11.05 2.6
 0 -9 -2 15.66 2.46
 0 9 2 10.43 2.35
 0 9 2 12.72 2.45
 1 9 2 1.14 1.7
 1 9 2 2.1 2.2
 -1 -9 -2 3.44 2.54
 -2 -9 -2 348.09 13.03
 2 9 2 342.22 12.35
 3 9 2 56.45 4.38
 -3 -9 -2 62.63 4.55
 4 9 2 36.7 4.11
 -4 -9 -2 45.37 4.08
 5 9 2 19.44 3.31
 -5 -9 -2 18.48 2.85
 -6 -9 -2 2.47 2.36
 6 9 2 1.58 2.69
 -7 -9 -2 56.57 5.26
 7 9 2 51.51 5.14
 4 -10 -2 45.19 4.91
 -4 10 2 51.58 5.51
 -3 10 2 -0.83 2.77
 3 -10 -2 -0.46 3.21
 2 -10 -2 20.47 3.81
 -2 10 2 20.45 3.41
 -1 10 2 23.94 3.29
 1 -10 -2 21.38 3.23
 -1 10 2 34.58 3.68
 0 10 2 43.05 3.79
 0 -10 -2 48.44 4.22
 0 10 2 45.47 3.95
 1 10 2 142.68 6.95
 -1 -10 -2 148.88 7.68
 2 10 2 8.59 2.85
 -2 -10 -2 7.86 2.61
 -3 -10 -2 36.31 4.11
 3 10 2 33.81 3.72
 4 10 2 53.13 4.47
 -4 -10 -2 43.63 4.47
 5 10 2 94.06 5.82
 -5 -10 -2 80.73 5.49
 -6 -10 -2 4.43 2.49
 6 10 2 -2.65 2.42
 -7 -10 -2 7.75 3.83
 7 10 2 11.47 3.48
 3 -11 -2 23.07 4.43
 -3 11 2 20.88 3.96
 2 -11 -2 30.79 4.22
 -2 11 2 26.52 3.78
 -1 11 2 59.85 4.81
 1 -11 -2 58.99 4.83
 0 11 2 2.3 2.57
 0 -11 -2 -0.83 2.91
 0 11 2 -0.53 1.9
 -1 -11 -2 14.43 3.6
 1 11 2 12.26 2.96
 -2 -11 -2 20.93 3.34
 2 11 2 17.8 3.47
 3 11 2 0.7 2.87
 -3 -11 -2 2.77 3.08
 -4 -11 -2 -0.2 2.81
 4 11 2 0.3 2.86
 5 11 2 61.97 5.32
 -5 -11 -2 58.8 5.08
 0 12 2 10.15 3.8
 0 -12 -2 15.74 4.55
 -1 -12 -2 -4.32 2.78
 1 12 2 2.58 2.7
 2 12 2 7.6 3.1
 -2 -12 -2 6 2.79
 3 12 2 39.93 4.68
 -3 -12 -2 34.26 4.96
 4 11 -3 69.43 5.9
 -4 -11 3 62.61 5.2
 -3 -11 3 24.82 4.23
 3 11 -3 25.47 4.25
 2 11 -3 28.61 4.36
 -2 -11 3 18.41 3.54
 -1 -11 3 59.83 5.13
 1 11 -3 64.01 5.56
 0 11 -3 29.32 4.07
 0 -11 3 30.75 4.43
 1 -11 3 21.57 4.18
 -1 11 -3 20.45 3.75
 -1 11 -3 16.37 3.44
 -2 11 -3 -1.16 3.01
 2 -11 3 -2.12 2.57
 -2 11 -3 -1.41 3.18
 -6 -10 3 21.06 4.26
 6 10 -3 21.43 3.57
 -5 -10 3 42.48 4.18
 5 10 -3 56.91 4.6
 -4 -10 3 36.99 4.02
 4 10 -3 38.62 4.15
 3 10 -3 19.43 3.44
 -3 -10 3 17.54 3.63
 2 10 -3 17.07 3.54
 -2 -10 3 18.04 3.12
 -1 -10 3 16.15 2.93
 1 10 -3 12.83 3.18
 0 -10 3 4.03 3.23
 0 10 -3 -0.88 2.18
 1 -10 3 9.71 2.83
 -1 10 -3 11.36 3.21
 -1 10 -3 9.76 2.89
 -2 10 -3 41.61 4.46
 -2 10 -3 36.73 3.99
 2 -10 3 43.95 4.36
 -3 10 -3 1.74 3.21
 3 -10 3 9.63 3.43
 -4 10 -3 85.98 6.59
 4 -10 3 78.9 6.87
 7 9 -3 1.87 2.57
 -7 -9 3 0.92 2.98
 6 9 -3 97.21 5.99
 -6 -9 3 105.62 6.77
 -5 -9 3 11.5 2.55
 5 9 -3 9.62 2.71
 -4 -9 3 101.14 5.92
 4 9 -3 108.46 5.78
 3 9 -3 1.87 2.06
 -3 -9 3 3.24 2.62
 -2 -9 3 63.83 4.44
 2 9 -3 67.5 4.84
 -1 -9 3 -0.49 1.99
 1 9 -3 -2.74 2.2
 -1 -9 3 1.8 1.77
 0 -9 3 22.82 3.47
 0 9 -3 24.41 2.84
 0 9 -3 26.51 3.11
 1 -9 3 58.74 4.35
 -1 9 -3 59.24 4.9
 -1 9 -3 53.35 4.5
 -2 9 -3 363.14 13.81
 2 -9 3 357.21 14.01
 -2 9 -3 371.95 13.09
 -3 9 -3 24.74 3.45
 -3 9 -3 19.62 3.51
 3 -9 3 26.97 4.03
 4 -9 3 1.99 2.84
 -4 9 -3 1.19 2.54
 -5 9 -3 76.52 5.92
 5 -9 3 75.44 5.29
 7 8 -3 4.5 2.6
 -7 -8 3 -0.67 2.35
 -6 -8 3 43.11 4.73
 6 8 -3 35.28 3.76
 5 8 -3 -1.67 1.88
 -5 -8 3 -0.13 1.76
 -4 -8 3 40.66 3.83
 4 8 -3 48.99 3.86
 -3 -8 3 3.9 2.31
 3 8 -3 1.14 1.82
 2 8 -3 54.29 4.01
 -2 -8 3 56.88 3.91
 -1 -8 3 263.52 10.13
 -1 -8 3 246.15 9.46
 1 8 -3 251.37 9.72
 0 8 -3 39.36 3.52
 0 8 -3 37.46 3.67
 0 -8 3 36.66 3.67
 -1 8 -3 -0.95 1.85
 -1 8 -3 0.04 1.97
 1 -8 3 0.68 1.75
 -2 8 -3 44.06 4.11
 2 -8 3 40.65 4.07
 -2 8 -3 42.45 3.78
 -3 8 -3 38.72 3.59
 3 -8 3 43.87 4.18
 -3 8 -3 38.38 3.87
 -4 8 -3 3.16 2.26
 4 -8 3 7.16 2.04
 5 -8 3 6.41 2.59
 -5 8 -3 5.6 2.48
 6 -8 3 6.63 3.17
 -6 8 -3 3.63 2.54
 8 7 -3 11.02 2.94
 -8 -7 3 17.31 4.13
 7 7 -3 1.22 2.31
 -7 -7 3 -2.41 1.78
 7 7 -3 -0.32 1.93
 6 7 -3 54.09 4.27
 6 7 -3 51.57 4.11
 -6 -7 3 50.47 4.53
 5 7 -3 18.74 2.74
 -5 -7 3 19.39 2.94
 4 7 -3 -0.54 1.68
 -4 -7 3 1 1.55
 -3 -7 3 57.77 4.16
 3 7 -3 62.63 3.95
 -2 -7 3 2.12 1.17
 -2 -7 3 2.68 1.63
 2 7 -3 2.03 1.58
 -1 -7 3 2.25 1.52
 1 7 -3 3.72 1.87
 -1 -7 3 2.93 1.77
 0 -7 3 94.72 5.08
 0 7 -3 112.35 5.31
 0 7 -3 106.35 5.14
 1 -7 3 24.84 2.9
 -1 7 -3 21.32 2.52
 -1 7 -3 19.05 2.51
 -2 7 -3 1.64 1.75
 2 -7 3 0.76 2.14
 -2 7 -3 1.31 1.66
 -3 7 -3 3.83 1.79
 -3 7 -3 5.8 2.04
 3 -7 3 3.68 1.66
 4 -7 3 87.71 5.31
 -4 7 -3 87.71 5.06
 5 -7 3 2.56 2.62
 -5 7 -3 -2.5 1.64
 -6 7 -3 67.5 4.84
 6 -7 3 69.66 5.77
 -7 7 -3 15.72 3.11
 7 -7 3 12.17 3.74
 9 6 -3 3.03 2.91
 8 6 -3 85.02 5.67
 7 6 -3 92.47 5.19
 -7 -6 3 79.69 5.43
 7 6 -3 89 5.51
 -6 -6 3 159.98 7.35
 6 6 -3 147.15 6.82
 6 6 -3 168.09 7.44
 5 6 -3 168.69 7.54
 -5 -6 3 182.36 7.91
 5 6 -3 178.88 7.29
 4 6 -3 123.78 5.76
 -4 -6 3 127.78 5.77
 4 6 -3 124.9 5.69
 -3 -6 3 0.75 0.89
 3 6 -3 1.38 1.29
 -3 -6 3 1.15 1.55
 3 6 -3 0.59 1.46
 -2 -6 3 132.3 5.87
 -2 -6 3 138.64 5.39
 2 6 -3 126.62 5.59
 -1 -6 3 109.85 4.7
 -1 -6 3 109.09 5.11
 1 6 -3 98.95 4.83
 0 6 -3 59.3 3.77
 0 6 -3 66.74 3.75
 0 -6 3 60.29 3.63
 -1 6 -3 43.01 3.23
 1 -6 3 48.85 3.53
 -1 6 -3 43.11 3.4
 -2 6 -3 299.65 10.36
 2 -6 3 297.69 11.09
 -2 6 -3 311.07 11.07
 -3 6 -3 85.75 4.36
 3 -6 3 89.48 4.88
 -3 6 -3 87.98 4.7
 4 -6 3 162.54 7.41
 -4 6 -3 146.88 6.83
 5 -6 3 87.94 5.45
 -5 6 -3 84.74 5
 -6 6 -3 20.13 2.88
 6 -6 3 20.29 3.01
 -7 6 -3 13.55 2.79
 7 -6 3 10.8 2.76
 8 -6 3 27.63 3.85
 -8 6 -3 18.42 3.2
 9 5 -3 38.88 4.58
 8 5 -3 131.87 7.04
 7 5 -3 58.21 4.21
 7 5 -3 61.6 4.58
 6 5 -3 -1.28 1.67
 -6 -5 3 -0.09 1.71
 6 5 -3 1.5 1.86
 5 5 -3 206.98 7.8
 -5 -5 3 198.29 8.4
 5 5 -3 214.43 8.51
 4 5 -3 477.67 15.19
 4 5 -3 447.84 16.09
 -4 -5 3 490.73 16.18
 3 5 -3 72.95 3.87
 -3 -5 3 72.58 3.67
 -3 -5 3 79.34 4.12
 3 5 -3 77.88 4.01
 -2 -5 3 679.64 20.65
 2 5 -3 638.13 19.95
 -2 -5 3 616.57 21.07
 2 5 -3 667.01 20.97
 1 5 -3 15.38 1.45
 1 5 -3 12.8 1.82
 -1 -5 3 16.2 1.83
 -1 -5 3 14.81 1.88
 0 5 -3 482.07 15.49
 0 5 -3 515.14 16.2
 0 -5 3 488.32 16.34
 -1 5 -3 193.17 7.06
 -1 5 -3 175.99 6.65
 1 -5 3 170.5 7.03
 -2 5 -3 177.86 6.61
 2 -5 3 162.39 6.85
 -2 5 -3 181.06 6.94
 -3 5 -3 601.26 19.5
 3 -5 3 572.62 19.6
 -4 5 -3 4.01 1.69
 4 -5 3 6.18 1.91
 -5 5 -3 1.36 1.59
 5 -5 3 -0.14 1.56
 -6 5 -3 -0.12 1.67
 6 -5 3 1.34 1.94
 -7 5 -3 16.05 2.64
 7 -5 3 16.32 3.13
 8 -5 3 7.81 3.15
 -8 5 -3 7.66 2.46
 9 4 -3 4.92 3.05
 8 4 -3 -2.72 1.82
 7 4 -3 46.07 3.95
 6 4 -3 20.8 2.34
 -6 -4 3 18.26 2.94
 6 4 -3 20.25 2.64
 -5 -4 3 1.8 1.41
 5 4 -3 3.81 1.73
 5 4 -3 2.82 1.46
 -4 -4 3 589.37 18.84
 4 4 -3 605.4 19.97
 -4 -4 3 591.91 19.7
 4 4 -3 600.69 18.43
 -3 -4 3 130.5 5.02
 -3 -4 3 138.06 5.52
 3 4 -3 146.06 5.66
 3 4 -3 129.16 5.35
 2 4 -3 103.53 4.31
 -2 -4 3 92.31 4.43
 -2 -4 3 101.52 4
 2 4 -3 94.06 4.05
 -1 -4 3 35.64 2.18
 -1 -4 3 37.83 2.57
 1 4 -3 33.39 1.98
 1 4 -3 36.6 2.57
 0 -4 3 166.06 6.16
 0 4 -3 168.66 6.08
 0 4 -3 155.77 5.96
 -1 4 -3 590.26 18.37
 -1 4 -3 622.08 19.47
 1 -4 3 607.12 19.53
 2 -4 3 10.44 1.73
 -2 4 -3 11.73 1.58
 -2 4 -3 10.32 1.61
 -3 4 -3 19.42 2
 3 -4 3 20.63 1.77
 3 -4 3 20.72 2.39
 -4 4 -3 120.91 5.4
 4 -4 3 107.14 5.27
 4 -4 3 110.68 4.61
 5 -4 3 0.38 1.78
 -5 4 -3 -1 1.37
 5 -4 3 -0.82 1.14
 6 -4 3 151.33 7.05
 -6 4 -3 134.57 6.6
 6 -4 3 150.05 6.23
 7 -4 3 31.43 3.45
 -7 4 -3 29.45 3.28
 -8 4 -3 19.53 2.98
 8 -4 3 26.67 3.4
 9 -4 3 1.15 2.49
 9 3 -3 12.09 3.21
 8 3 -3 57.98 4.54
 7 3 -3 7.97 2.2
 6 3 -3 725.95 21.75
 6 3 -3 706.97 24.22
 5 3 -3 28.6 2.98
 -5 -3 3 34.59 2.25
 5 3 -3 35.51 2.47
 -5 -3 3 32.76 3.2
 -4 -3 3 3.19 0.81
 4 3 -3 4.38 1.45
 4 3 -3 1.27 1.18
 -4 -3 3 4.81 1.41
 -3 -3 3 180.97 6.93
 3 3 -3 192.55 6.58
 -3 -3 3 182.21 6.47
 3 3 -3 184.7 7.01
 2 3 -3 261.83 9.08
 -2 -3 3 267.96 8.83
 -2 -3 3 262.07 9.06
 -2 -3 3 260.89 8.11
 2 3 -3 268.82 8.63
 -1 -3 3 963.54 30.7
 -1 -3 3 999.39 30.53
 1 3 -3 1002.52 31.1
 -1 -3 3 977.79 27.77
 1 3 -3 1006.25 29.07
 0 -3 3 6.1 1.12
 0 3 -3 3.66 1.16
 0 -3 3 8.01 1.29
 1 -3 3 30.92 2.07
 -1 3 -3 25.19 2.36
 -1 3 -3 27.49 2.31
 2 -3 3 203.53 6.66
 -2 3 -3 196.31 7.19
 2 -3 3 196.37 7.25
 3 -3 3 35.72 2.63
 -3 3 -3 38.2 2.64
 3 -3 3 42.86 2.27
 -4 3 -3 1850.85 57.56
 4 -3 3 1832.05 57.92
 4 -3 3 1915.27 58.47
 -5 3 -3 342.35 12.11
 5 -3 3 331.46 12.25
 5 -3 3 351.68 11.94
 6 -3 3 1.32 1.62
 6 -3 3 2.19 1.56
 -6 3 -3 2.12 1.69
 7 -3 3 -1.03 1.65
 -7 3 -3 -2.19 1.58
 7 -3 3 -0.9 1.77
 8 -3 3 153.26 7.56
 8 -3 3 142.03 6.83
 -8 3 -3 139.1 6.84
 9 -3 3 62.65 5.16
 9 2 -3 4.39 2.67
 8 2 -3 128.75 6.86
 7 2 -3 2.98 1.81
 6 2 -3 16.36 1.75
 6 2 -3 17.76 2.39
 5 2 -3 91.51 4.74
 -5 -2 3 90.46 4.2
 5 2 -3 95.44 3.87
 4 2 -3 196.21 6.61
 -4 -2 3 190.44 6.91
 4 2 -3 195.18 7.55
 3 2 -3 133.03 5.42
 -3 -2 3 136.16 4.9
 -3 -2 3 133.62 4.93
 3 2 -3 129.13 4.84
 -3 -2 3 135.34 5.26
 2 2 -3 355.8 11.72
 -2 -2 3 351.51 11.24
 2 2 -3 350.8 10.76
 -2 -2 3 345.2 11.44
 -2 -2 3 343.38 10.43
 1 2 -3 99.32 3.79
 1 2 -3 91.59 3.66
 -1 -2 3 92.93 3.61
 -1 -2 3 86.46 3.72
 -1 -2 3 88.37 3.17
 0 -2 3 6.45 0.98
 0 2 -3 3.95 1.09
 0 2 -3 5.44 0.78
 0 -2 3 3.98 0.92
 1 -2 3 107.07 3.98
 -1 2 -3 97.64 3.57
 -1 2 -3 102.06 4.12
 -1 2 -3 102.01 3.95
 -2 2 -3 873.62 27.12
 -2 2 -3 896.16 27.39
 2 -2 3 843.39 27.14
 3 -2 3 67.34 3.17
 -3 2 -3 57.6 3.11
 -3 2 -3 62.78 3.05
 -4 2 -3 713.47 22.85
 4 -2 3 709.23 23.03
 4 -2 3 727.08 23.16
 -5 2 -3 296.81 10.47
 5 -2 3 292.69 10.5
 6 -2 3 13.33 1.89
 6 -2 3 11.24 1.61
 -6 2 -3 6.28 1.7
 -7 2 -3 7.66 1.93
 7 -2 3 4.84 1.71
 8 -2 3 5.31 2.36
 9 -2 3 -1.4 2.09
 9 1 -3 83.74 5.72
 8 1 -3 140.37 7.22
 7 1 -3 112.51 6.03
 6 1 -3 219.61 9.08
 -6 -1 3 230.46 8.41
 -5 -1 3 3.08 1.25
 5 1 -3 2 1.35
 5 1 -3 0.81 0.97
 -4 -1 3 310.14 10.02
 4 1 -3 309.81 9.19
 -4 -1 3 282.85 9.44
 4 1 -3 275.15 10.51
 3 1 -3 81 3.13
 -3 -1 3 80.15 3.44
 -3 -1 3 80.34 3.67
 3 1 -3 71.08 3.8
 2 1 -3 2.56 0.86
 -2 -1 3 2.47 0.9
 2 1 -3 4.25 1.11
 -2 -1 3 2.85 0.93
 -2 -1 3 -0.87 0.84
 -1 -1 3 126.07 4.54
 1 1 -3 125.78 4.33
 -1 -1 3 127.26 4.47
 1 1 -3 127.88 4.7
 0 1 -3 671 20.78
 0 -1 3 651.73 20.29
 0 1 -3 665.32 19.26
 0 -1 3 643.07 20.32
 1 -1 3 78.68 3.24
 1 -1 3 78.5 3.03
 -1 1 -3 80.56 3.08
 -2 1 -3 36.24 2.37
 2 -1 3 34.61 1.96
 -2 1 -3 35.12 2.1
 -3 1 -3 2643.82 84.15
 -3 1 -3 2909.99 86.39
 -4 1 -3 77.35 3.74
 -4 1 -3 72.48 3.45
 5 -1 3 117.08 5.28
 -5 1 -3 127.92 5.14
 5 -1 3 123.93 4.77
 6 -1 3 45.14 3.08
 6 -1 3 42.94 3.15
 -6 1 -3 43.76 3.04
 7 -1 3 78.81 4.61
 -7 1 -3 81.43 4.26
 8 -1 3 32.57 3.33
 9 -1 3 0.06 2.38
 10 -1 3 60.34 5.18
 9 0 -3 5.86 2.39
 8 0 -3 24.89 3.24
 7 0 -3 120.94 6.16
 -7 0 3 117.2 5.5
 -6 0 3 55.92 3.67
 6 0 -3 48.77 3.82
 5 0 -3 2 1.5
 -5 0 3 1.1 1.11
 5 0 -3 2.87 0.87
 -5 0 3 1.75 1.47
 4 0 -3 406.01 14.16
 -4 0 3 411.71 12.67
 4 0 -3 416.35 12.15
 -4 0 3 412.12 13.64
 3 0 -3 511.79 17.44
 3 0 -3 541.45 15.46
 -3 0 3 532.58 15.66
 -3 0 3 529.95 16.9
 2 0 -3 242.72 7.32
 -2 0 3 241.81 7.63
 -2 0 3 243.59 8.26
 2 0 -3 246.73 8.53
 1 0 -3 251.6 8.48
 -1 0 3 248.96 8.22
 0 0 3 3.34 0.78
 0 0 -3 2.78 0.75
 0 0 3 2.27 0.42
 1 0 3 2131.93 67.36
 -1 0 -3 2320.21 69.24
 -2 0 -3 1135.61 35.58
 2 0 3 1132.56 34.66
 -3 0 -3 157.3 6.07
 -3 0 -3 166.87 5.72
 -4 0 -3 0.46 0.97
 4 0 3 0.51 0.98
 -4 0 -3 0.9 0.77
 -5 0 -3 9.58 1.68
 5 0 3 12.73 1.66
 -5 0 -3 12.49 1.37
 6 0 3 4.89 1.73
 6 0 3 3.41 1.16
 -6 0 -3 1.78 1.16
 7 0 3 192.45 7.27
 7 0 3 202.13 8.31
 8 0 3 155.33 7.31
 9 0 3 -0.85 1.97
 10 0 3 9.82 3.28
 9 -1 -3 0.24 2.05
 8 -1 -3 171.64 8
 7 -1 -3 1.03 1.58
 -7 1 3 -0.65 1.33
 -6 1 3 29.74 2.79
 6 -1 -3 36.52 3.12
 5 -1 -3 471.09 16.54
 -5 1 3 475.21 16.11
 -5 1 3 490.73 14.91
 -4 1 3 217.59 7.52
 -4 1 3 224.54 8.09
 4 -1 -3 222.16 8.33
 -3 1 3 65.43 3.07
 3 -1 -3 67.68 3.59
 -3 1 3 73.02 3.51
 -2 1 3 61.33 3.09
 2 -1 -3 60.35 3.08
 1 -1 -3 372.56 12.1
 -1 1 3 358.39 11.8
 -1 1 3 369.66 10.8
 0 1 3 1536.53 45.62
 0 -1 -3 1447.7 45.84
 0 1 3 1484.12 42.97
 0 -1 -3 1517.96 46.73
 -1 -1 -3 1022.31 30.86
 1 1 3 1030.99 29.08
 1 1 3 994.87 30.63
 -1 -1 -3 962.95 31.42
 -2 -1 -3 176.59 6.34
 2 1 3 181.82 5.96
 2 1 3 173.98 5.76
 -2 -1 -3 172.09 5.97
 3 1 3 417.2 12.73
 -3 -1 -3 415.12 13.79
 3 1 3 410.14 12.97
 -4 -1 -3 26.29 2.13
 4 1 3 26.88 2.13
 -4 -1 -3 22.59 1.99
 -5 -1 -3 260.89 8.82
 -5 -1 -3 279.63 9.83
 5 1 3 251.16 8.74
 -6 -1 -3 347.56 11.6
 6 1 3 360.9 11.44
 6 1 3 342.86 12.8
 7 1 3 -1.24 1.52
 7 1 3 1.6 1.34
 8 1 3 6.06 2.3
 9 1 3 18.46 3.06
 10 1 3 -1.38 2.34
 9 -2 -3 8.45 2.79
 8 -2 -3 22.81 3.18
 -8 2 3 20.55 3.45
 7 -2 -3 96.25 5.48
 -7 2 3 107.83 5.54
 6 -2 -3 18.21 2.32
 -6 2 3 12.02 2.02
 -6 2 3 15.71 2.36
 -5 2 3 37.15 2.97
 5 -2 -3 37.12 3.07
 -5 2 3 37.26 2.97
 -4 2 3 118.09 4.9
 -4 2 3 129.02 5.54
 4 -2 -3 123.21 5.45
 -3 2 3 30.58 2.46
 -3 2 3 25.29 2.2
 3 -2 -3 39.47 2.5
 2 -2 -3 717.89 23.14
 -2 2 3 721.23 22.76
 1 -2 -3 243.36 8.44
 1 -2 -3 237.03 8.19
 -1 2 3 246.8 7.43
 -1 2 3 253.95 8.41
 0 2 3 37.17 2.2
 0 2 3 38.04 2.07
 0 -2 -3 37.1 2.33
 0 -2 -3 38.12 2.08
 1 2 3 56.39 2.73
 -1 -2 -3 55.71 2.61
 1 2 3 61.31 2.57
 -1 -2 -3 59.72 2.78
 -2 -2 -3 150.85 5.63
 2 2 3 149.59 5.32
 -2 -2 -3 151.92 5.26
 2 2 3 146.13 4.98
 -3 -2 -3 948.92 29.42
 -3 -2 -3 934.45 28.66
 3 2 3 908.97 27.12
 3 2 3 891.93 28.13
 4 2 3 403.48 12.56
 -4 -2 -3 396.35 13.78
 4 2 3 412.54 12.71
 -5 -2 -3 436.13 15.01
 5 2 3 434.22 13.73
 6 2 3 42.44 2.81
 -6 -2 -3 40.77 3.21
 7 2 3 20.1 2.77
 7 2 3 18.27 2.02
 8 2 3 74.58 4.97
 8 2 3 82.99 4.8
 9 2 3 89.34 5.73
 10 2 3 0.01 2.4
 9 -3 -3 27.31 3.53
 9 -3 -3 12.08 2.68
 -8 3 3 7.69 2.85
 8 -3 -3 3.26 1.84
 8 -3 -3 5.36 2.16
 -7 3 3 30.94 3.52
 7 -3 -3 23.45 2.92
 -6 3 3 6.06 1.99
 6 -3 -3 6.85 1.95
 -6 3 3 9.54 1.89
 5 -3 -3 70.86 3.92
 -5 3 3 63.98 3.83
 -5 3 3 64.54 3.67
 -4 3 3 132.71 5.8
 -3 3 3 13.66 1.93
 3 -3 -3 13.33 1.75
 3 -3 -3 12.7 1.72
 -2 3 3 522.35 17.73
 2 -3 -3 566.07 17.99
 -2 3 3 545.66 16.02
 2 -3 -3 558.06 17.84
 -1 3 3 54.51 2.92
 -1 3 3 46.54 2.35
 1 -3 -3 48.08 2.72
 1 -3 -3 50.74 2.71
 0 3 3 1.98 0.96
 0 3 3 1.83 0.94
 0 -3 -3 1.04 0.81
 0 -3 -3 2.13 0.89
 -1 -3 -3 456.72 15.38
 1 3 3 478.93 14.38
 -1 -3 -3 486.1 15.13
 1 3 3 476.91 14.94
 -2 -3 -3 42.84 2.54
 2 3 3 36.17 2.36
 2 3 3 35.53 1.81
 -2 -3 -3 37.65 2.52
 -3 -3 -3 16.15 1.7
 -3 -3 -3 20.43 2.12
 3 3 3 17.86 1.65
 -4 -3 -3 2.28 1.24
 -4 -3 -3 0.88 1.15
 4 3 3 1.99 1.08
 5 3 3 95.86 4.27
 -5 -3 -3 103.85 4.7
 -5 -3 -3 93.48 4.72
 6 3 3 2.74 1.45
 -6 -3 -3 -0.95 1.31
 7 3 3 251.69 10.27
 7 3 3 248.44 9.19
 8 3 3 99.53 5.33
 8 3 3 93.72 5.61
 9 3 3 113.89 6.72
 10 3 3 4.54 2.73
 -8 4 3 1.8 2.39
 8 -4 -3 0.45 1.96
 8 -4 -3 -2.91 1.89
 7 -4 -3 8.23 2.14
 7 -4 -3 7.82 2.3
 -7 4 3 6.3 2.73
 6 -4 -3 206.49 8.87
 -6 4 3 197.94 7.93
 -6 4 3 217.97 9.16
 6 -4 -3 214.64 8.68
 -5 4 3 -0.48 1.33
 -5 4 3 0.27 1.37
 5 -4 -3 2.56 1.38
 5 -4 -3 -0.85 1.48
 4 -4 -3 34.2 2.8
 4 -4 -3 37.4 2.96
 -4 4 3 32.11 2.73
 -4 4 3 40.97 2.8
 -3 4 3 6.23 1.33
 -3 4 3 4.9 1
 3 -4 -3 4.51 1.38
 -3 4 3 5.35 1.43
 3 -4 -3 4.39 1.74
 2 -4 -3 1173.27 36.55
 2 -4 -3 1151.37 36.14
 -2 4 3 1198.4 33.35
 -2 4 3 1078.65 35.94
 -1 4 3 458.25 15.45
 1 -4 -3 466.82 15.49
 -1 4 3 479.92 14.25
 1 -4 -3 484.1 15.56
 0 -4 -3 321.13 10.91
 0 -4 -3 340.79 10.95
 0 4 3 309.98 10.12
 0 4 3 325.45 10.83
 -1 -4 -3 30.14 2.34
 -1 -4 -3 28.95 2.09
 1 4 3 32.23 2.06
 1 4 3 30.47 2.41
 2 4 3 391.35 12.47
 -2 -4 -3 383.98 13.21
 2 4 3 410.68 12.49
 -3 -4 -3 20.04 2.09
 3 4 3 18.91 2
 -3 -4 -3 20.19 1.93
 -4 -4 -3 97.14 4.5
 4 4 3 83.88 4.39
 -4 -4 -3 91.91 4.49
 -5 -4 -3 153.57 6.37
 5 4 3 150.97 6.27
 -5 -4 -3 155.08 6.41
 6 4 3 173.6 7
 -6 -4 -3 169.16 7.42
 -6 -4 -3 172.84 7.37
 7 4 3 -1.19 2.11
 7 4 3 -0.08 1.7
 8 4 3 70.22 4.46
 8 4 3 78.06 5.21
 9 4 3 1.17 2.56
 10 4 3 71.16 5.66
 8 -5 -3 162.18 8.25
 -8 5 3 149.34 7.99
 -7 5 3 11.37 2.92
 7 -5 -3 6.17 2.4
 7 -5 -3 8.35 2.54
 -6 5 3 399.81 15.14
 -6 5 3 439.31 13.54
 6 -5 -3 386.47 14.67
 6 -5 -3 395.6 15.17
 -5 5 3 166.92 6.48
 5 -5 -3 164.74 7.04
 5 -5 -3 173.77 7.75
 -5 5 3 156.83 7.62
 4 -5 -3 0.1 1.55
 -4 5 3 2.68 1.46
 4 -5 -3 2.86 1.52
 -4 5 3 1.1 1.52
 -3 5 3 562.64 19.16
 3 -5 -3 599.21 19.36
 3 -5 -3 568.03 19.03
 -3 5 3 564.37 17.01
 2 -5 -3 40.98 3.17
 2 -5 -3 34.67 2.48
 -2 5 3 37.81 2.67
 -2 5 3 40.85 2.6
 -1 5 3 1.79 1.02
 -1 5 3 3.27 1.19
 1 -5 -3 3.27 1.28
 1 -5 -3 2.07 1.08
 0 5 3 1.17 0.86
 0 -5 -3 -1.02 1.3
 0 5 3 0.23 1.1
 0 -5 -3 -0.23 0.65
 -1 -5 -3 94.24 4.31
 -1 -5 -3 93.99 3.95
 1 5 3 96.98 4.02
 1 5 3 102.37 4.25
 -2 -5 -3 64.77 3.57
 2 5 3 69.33 3.38
 -2 -5 -3 67.75 3.55
 2 5 3 65.05 3.05
 -3 -5 -3 123.81 5.3
 3 5 3 126.32 5.13
 -3 -5 -3 116.77 5.1
 4 5 3 103.07 4.69
 -4 -5 -3 95.33 4.8
 -4 -5 -3 107.37 4.71
 -5 -5 -3 7.38 1.56
 5 5 3 12.14 1.97
 -5 -5 -3 12.88 2.26
 6 5 3 236.55 8.64
 -6 -5 -3 229.43 9.27
 -6 -5 -3 223.76 8.98
 7 5 3 1.16 1.62
 -7 -5 -3 -3.22 2.11
 8 5 3 174.09 8.47
 8 5 3 183.8 7.53
 9 5 3 35.38 3.67
 9 5 3 26.29 3.8
 -7 6 3 30.69 3.89
 7 -6 -3 36.51 4.28
 -6 6 3 15.82 2.94
 6 -6 -3 11.64 2.76
 5 -6 -3 75.64 4.44
 5 -6 -3 76.35 4.91
 -5 6 3 83.18 5.33
 4 -6 -3 13.74 2.09
 -4 6 3 17.81 2.88
 4 -6 -3 14.86 2.3
 -3 6 3 45.91 3.86
 3 -6 -3 48.91 3.81
 3 -6 -3 52.55 3.1
 -3 6 3 43.68 2.8
 2 -6 -3 -1.44 1.29
 -2 6 3 0.63 1.51
 -2 6 3 -0.62 1.08
 2 -6 -3 0.43 1.48
 1 -6 -3 21.21 2.07
 -1 6 3 19.96 1.91
 1 -6 -3 20.68 2.18
 -1 6 3 19.22 2.28
 0 6 3 335.84 11.41
 0 6 3 344.66 12.06
 0 -6 -3 375.76 11.89
 0 -6 -3 349.43 12.33
 1 6 3 435.03 14.71
 -1 -6 -3 471.56 14.99
 1 6 3 431.27 14.31
 -1 -6 -3 462.75 15.18
 -2 -6 -3 117.37 4.82
 -2 -6 -3 113.84 5.06
 2 6 3 118.59 4.4
 2 6 3 95.26 4.9
 -3 -6 -3 9.25 1.68
 3 6 3 10.67 1.15
 -3 -6 -3 17.37 2.27
 3 6 3 10.5 1.84
 -4 -6 -3 46.14 3.39
 4 6 3 48.86 3.27
 -4 -6 -3 46.36 3.25
 -5 -6 -3 71.51 4.32
 -5 -6 -3 74.06 3.97
 5 6 3 73.14 4.06
 -6 -6 -3 17.12 2.52
 6 6 3 15.07 2.34
 -6 -6 -3 18.99 2.7
 -7 -6 -3 24.56 3.05
 7 6 3 25.89 2.91
 8 6 3 8.9 2.78
 8 6 3 12.35 2.99
 9 6 3 9.4 3.35
 9 6 3 12.72 3.44
 -7 7 3 7.7 2.6
 7 -7 -3 5.76 2.67
 -6 7 3 18.14 3.07
 6 -7 -3 13.06 2.77
 5 -7 -3 37.51 3.96
 -5 7 3 37.05 3.85
 -4 7 3 -1.44 1.82
 4 -7 -3 0.12 2.28
 -3 7 3 1.25 1.83
 3 -7 -3 3.36 2.1
 2 -7 -3 287.15 11.02
 -2 7 3 294.18 9.75
 -2 7 3 285.89 10.93
 1 -7 -3 312.3 11.63
 1 -7 -3 322.45 10.76
 -1 7 3 305.38 10.53
 -1 7 3 311.96 11.38
 0 -7 -3 22.24 2.52
 0 7 3 14.73 2.08
 0 7 3 19.2 2.07
 0 -7 -3 18.19 2
 -1 -7 -3 604.83 19.89
 -1 -7 -3 610.49 19.51
 1 7 3 589.04 19.26
 1 7 3 579.95 18.72
 -2 -7 -3 11.86 1.59
 -2 -7 -3 11.66 2.04
 2 7 3 11.11 1.61
 2 7 3 9.33 2.05
 3 7 3 82.49 4.7
 -3 -7 -3 75.79 4.22
 -3 -7 -3 83.51 4.71
 -4 -7 -3 74.91 4.11
 -4 -7 -3 82.39 4.52
 4 7 3 81.05 4.83
 -5 -7 -3 4.87 1.55
 5 7 3 6.11 2.31
 -5 -7 -3 6.23 1.78
 -6 -7 -3 62.65 4.29
 -6 -7 -3 60.36 4.64
 6 7 3 60.78 4.57
 -7 -7 -3 43.66 3.84
 7 7 3 40.46 4.61
 7 7 3 45.63 4.54
 -8 -7 -3 13.3 3.35
 8 7 3 11.42 3.26
 8 7 3 14.02 3.18
 9 7 3 48.38 5.3
 9 7 3 48.12 5.28
 -6 8 3 -3.82 1.9
 6 -8 -3 -0.23 3.13
 5 -8 -3 20.37 3.75
 -5 8 3 16.67 2.86
 -4 8 3 97.86 5.65
 4 -8 -3 90.86 5.86
 -3 8 3 18.15 2.75
 3 -8 -3 21.07 2.93
 -2 8 3 8.01 2.04
 2 -8 -3 7.44 2.16
 -1 8 3 14.77 2.26
 -1 8 3 13.34 2.13
 1 -8 -3 13.52 2.75
 0 -8 -3 41.54 3.32
 0 8 3 35.05 2.88
 0 8 3 36.31 3.17
 1 8 3 4.67 1.95
 1 8 3 -0.51 1.35
 -1 -8 -3 -1.04 1.79
 2 8 3 0.47 1.87
 -2 -8 -3 2.81 1.31
 2 8 3 0.12 1.44
 -2 -8 -3 -1 1.54
 3 8 3 35.58 3.61
 -3 -8 -3 27.36 2.93
 -3 -8 -3 31.27 3.34
 -4 -8 -3 91.97 4.6
 4 8 3 98.88 5.45
 -4 -8 -3 99.2 5.33
 -5 -8 -3 25.45 2.9
 -5 -8 -3 34.41 3.18
 5 8 3 31.64 3.51
 -6 -8 -3 17.32 2.69
 -6 -8 -3 18.88 3.26
 6 8 3 20.4 3.24
 7 8 3 62.12 5.02
 -7 -8 -3 61.04 4.84
 7 8 3 49.9 5.1
 8 8 3 11.68 3.29
 -8 -8 -3 13.71 3.08
 8 8 3 13.55 3.41
 -5 9 3 1.89 2.61
 5 -9 -3 2.56 2.75
 4 -9 -3 1.2 2.31
 -4 9 3 3.71 2.3
 3 -9 -3 4.24 2.21
 -3 9 3 7.71 2.31
 2 -9 -3 32.84 4.05
 -2 9 3 31.25 3.32
 -1 9 3 1.69 1.8
 -1 9 3 0.33 1.69
 1 -9 -3 2.82 2.33
 0 -9 -3 3.17 1.86
 0 9 3 1.38 1.83
 0 9 3 2.72 2.13
 1 9 3 211.56 8.35
 -1 -9 -3 203 8.95
 1 9 3 200.15 8.2
 2 9 3 30.28 3.28
 -2 -9 -3 35.74 3.64
 -3 -9 -3 26.72 3.27
 3 9 3 38.58 4.09
 4 9 3 76.01 5.2
 -4 -9 -3 82.64 5.19
 -5 -9 -3 1.24 2.01
 -5 -9 -3 1.18 1.97
 5 9 3 2.78 2.39
 -6 -9 -3 -3.6 2.09
 6 9 3 0.14 2.26
 7 9 3 7.43 3.04
 -7 -9 -3 2.45 2.99
 8 9 3 1.92 2.91
 8 9 3 3.69 3.21
 -8 -9 -3 5.56 2.82
 4 -10 -3 20.46 3.72
 -4 10 3 25.69 4.23
 -3 10 3 42.34 4.76
 3 -10 -3 35.36 4.7
 2 -10 -3 15.91 3.64
 -2 10 3 11.02 3.01
 -1 10 3 28.68 3.66
 1 -10 -3 30.47 3.65
 0 10 3 4.72 2.38
 0 10 3 2.79 2.3
 0 -10 -3 3.53 2.37
 1 10 3 101.55 5.97
 -1 -10 -3 110.95 6.56
 2 10 3 107.76 6.01
 -2 -10 -3 113.9 6.27
 -3 -10 -3 1.45 2.3
 3 10 3 -0.81 2.12
 4 10 3 1.93 2.63
 -4 -10 -3 -0.67 2.55
 5 10 3 3.2 2.86
 -5 -10 -3 3.88 2.38
 6 10 3 0.09 2.9
 -6 -10 -3 4.75 2.51
 7 10 3 1.42 3.35
 -7 -10 -3 1.36 3.41
 -2 11 3 5.38 3.13
 2 -11 -3 6.78 3.23
 1 -11 -3 -0.56 2.23
 -1 11 3 0.41 2.51
 0 11 3 144.88 7.17
 0 11 3 155.76 7.42
 0 -11 -3 149 7.99
 1 11 3 -0.33 2.6
 -1 -11 -3 -0.15 2.96
 -2 -11 -3 12.12 3.02
 2 11 3 6.93 2.98
 3 11 3 -3.14 2.43
 -3 -11 -3 0.45 2.63
 -4 -11 -3 -4.06 2.64
 4 11 3 0.76 2.46
 5 11 3 2.22 2.81
 -5 -11 -3 6.81 2.92
 0 -12 -3 -0.52 3.84
 -1 -12 -3 3.33 3.24
 1 12 3 1.81 2.72
 -2 -12 -3 4.42 2.82
 2 12 3 6.36 3.25
 -3 -12 -3 75.15 6.38
 3 12 3 80.36 6.42
 3 11 -4 41.58 4.92
 -3 -11 4 33.29 4.65
 2 11 -4 74.18 5.9
 -2 -11 4 75.07 5.94
 1 11 -4 9.27 3.27
 -1 -11 4 8.86 2.94
 0 -11 4 11.4 3.48
 0 11 -4 12.35 3.71
 1 -11 4 18.76 3.77
 -1 11 -4 27.65 3.95
 1 -11 4 21.55 4.51
 -5 -10 4 43.15 4.13
 5 10 -4 38.61 4.51
 4 10 -4 92.69 6.23
 -4 -10 4 88.44 5.79
 -3 -10 4 37.01 4.37
 3 10 -4 42.09 4.53
 -2 -10 4 20.73 3.4
 2 10 -4 25.97 3.76
 -1 -10 4 14.67 3.01
 1 10 -4 14.99 3.15
 0 -10 4 1.71 2.91
 0 -10 4 1.01 2.14
 0 10 -4 -1.78 2.61
 1 -10 4 56.36 4.92
 -1 10 -4 44.29 4.7
 -2 10 -4 3.33 3.09
 2 -10 4 5.28 2.47
 -2 10 -4 5.88 2.75
 3 -10 4 18.63 3.77
 -3 10 -4 20.93 3.8
 -4 10 -4 29.35 4.55
 4 -10 4 26.75 4.73
 6 9 -4 31.89 3.7
 -6 -9 4 25.99 4.36
 -5 -9 4 27.7 3.39
 5 9 -4 31.13 3.7
 4 9 -4 31.85 3.7
 -4 -9 4 33.23 3.71
 -3 -9 4 72.4 5.27
 3 9 -4 78.93 5.31
 2 9 -4 8.7 2.81
 -2 -9 4 7.26 2.52
 -1 -9 4 165.02 7.77
 -1 -9 4 160.72 7.03
 1 9 -4 178.12 7.77
 0 -9 4 30.18 3.28
 0 -9 4 32.34 3.99
 0 9 -4 28.31 3.37
 -1 9 -4 37.29 3.9
 1 -9 4 37.63 3.79
 -1 9 -4 48.03 4.31
 2 -9 4 141.79 7.37
 -2 9 -4 152.65 7.54
 -2 9 -4 144.5 7.27
 3 -9 4 35.01 4.34
 -3 9 -4 38.17 3.76
 -3 9 -4 32.42 4.03
 4 -9 4 61.43 5.75
 -4 9 -4 71.2 5.76
 -5 9 -4 4.72 3.4
 5 -9 4 1.54 2.56
 7 8 -4 -1.22 2.24
 -7 -8 4 -2.04 2.25
 -6 -8 4 31.74 4.09
 6 8 -4 32.48 3.58
 -5 -8 4 48.89 4.24
 5 8 -4 45.15 3.86
 -4 -8 4 2.28 1.85
 4 8 -4 1.67 1.88
 -3 -8 4 217.85 9.47
 3 8 -4 246.78 9.37
 2 8 -4 1.44 2.17
 -2 -8 4 1.66 1.88
 -1 -8 4 32.03 2.84
 1 8 -4 33.7 3.68
 -1 -8 4 38.69 3.57
 0 -8 4 108.2 5.96
 0 -8 4 111.22 5.64
 0 8 -4 111.33 5.55
 -1 8 -4 114.15 5.83
 -1 8 -4 105.54 5.63
 1 -8 4 109.66 5.69
 -2 8 -4 25.3 3.16
 -2 8 -4 24.51 3.18
 2 -8 4 25.89 3.27
 -3 8 -4 0.13 2.36
 3 -8 4 1.68 2.56
 -3 8 -4 -0.63 1.99
 -4 8 -4 9.85 2.91
 4 -8 4 11.88 2.59
 5 -8 4 29.92 3.71
 -5 8 -4 31.84 4.03
 6 -8 4 2.3 2.84
 -6 8 -4 1.66 3.09
 8 7 -4 7.4 3.27
 7 7 -4 15.42 3.15
 7 7 -4 11.71 2.63
 -7 -7 4 15.36 2.92
 -6 -7 4 27.16 3.47
 6 7 -4 22.73 2.98
 -5 -7 4 151.41 7.44
 5 7 -4 159.38 6.87
 4 7 -4 121.56 5.68
 -4 -7 4 114.48 5.76
 -3 -7 4 4.24 1.93
 3 7 -4 3.62 1.84
 -2 -7 4 226.21 8.91
 2 7 -4 207.87 8.51
 -2 -7 4 233.11 8.47
 -1 -7 4 87.89 4.19
 -1 -7 4 77.91 4.53
 1 7 -4 81.17 4.64
 0 -7 4 166.49 7.54
 0 -7 4 184.43 7.48
 0 7 -4 196.26 7.48
 1 -7 4 -1.32 1.4
 -1 7 -4 -0.06 1.5
 -1 7 -4 -0.76 1.71
 -2 7 -4 248.45 9.75
 2 -7 4 239.89 9.8
 -2 7 -4 242.97 9.2
 -3 7 -4 0.27 1.99
 3 -7 4 2.43 1.82
 4 -7 4 0.59 1.88
 -4 7 -4 0.54 2.01
 5 -7 4 160.65 7.96
 -5 7 -4 162.77 7.85
 -6 7 -4 19.7 3.41
 6 -7 4 23.19 4.05
 7 -7 4 2.02 3.52
 -7 7 -4 2.7 2.92
 8 6 -4 64.9 5.43
 -7 -6 4 130.43 7.07
 7 6 -4 129.51 7
 7 6 -4 136.74 6.28
 -6 -6 4 18.75 2.8
 6 6 -4 16.57 2.55
 6 6 -4 20.2 2.84
 5 6 -4 -0.81 1.62
 5 6 -4 0.69 1.63
 -5 -6 4 0.04 2.08
 -4 -6 4 15.12 2.19
 4 6 -4 16.71 2.28
 4 6 -4 16.84 2.21
 -3 -6 4 0.93 1.35
 3 6 -4 -0.02 1.37
 3 6 -4 3.61 1.5
 -3 -6 4 1.82 1.53
 2 6 -4 48.83 3.4
 -2 -6 4 45.77 3.41
 -2 -6 4 47.92 3.63
 1 6 -4 15.4 2.18
 -1 -6 4 8.73 1.46
 -1 -6 4 12.58 1.92
 0 -6 4 142.97 6.14
 0 -6 4 146.14 6.1
 0 6 -4 141.06 5.92
 -1 6 -4 102.13 4.94
 1 -6 4 103.07 5
 -1 6 -4 97.86 5.02
 -2 6 -4 3.64 1.84
 2 -6 4 3.38 1.92
 -2 6 -4 -0.7 1.64
 3 -6 4 690.26 22.83
 -3 6 -4 675.21 22.69
 4 -6 4 26.72 3.14
 -4 6 -4 27.91 3.25
 -5 6 -4 13.23 2.57
 5 -6 4 13.93 3.05
 6 -6 4 81.28 5.41
 -6 6 -4 73.91 5.13
 7 -6 4 44.04 4.2
 -7 6 -4 36.43 4.13
 8 -6 4 2.84 2.54
 -8 6 -4 4.07 3.06
 9 5 -4 15.16 3.55
 8 5 -4 30.3 3.93
 7 5 -4 40.78 4.02
 6 5 -4 -1.78 1.57
 -6 -5 4 1.26 1.81
 6 5 -4 -0.29 1.75
 5 5 -4 90.05 4.86
 -5 -5 4 98.34 5.14
 5 5 -4 81.09 4.48
 4 5 -4 29.55 2.83
 -4 -5 4 32.81 3.21
 4 5 -4 32.87 2.8
 3 5 -4 51.72 3.2
 -3 -5 4 51.34 3.33
 3 5 -4 53.01 3.24
 -3 -5 4 46.38 3.09
 2 5 -4 12.87 1.46
 2 5 -4 13.6 1.88
 -2 -5 4 13.78 1.53
 -2 -5 4 9.43 1.91
 -1 -5 4 2.47 0.97
 1 5 -4 2.52 1.49
 -1 -5 4 1.88 1.28
 1 5 -4 3.39 1.01
 0 -5 4 426.57 13.72
 0 5 -4 377.51 13.01
 0 -5 4 416.83 13.77
 -1 5 -4 429.18 13.8
 -1 5 -4 424.74 14.45
 1 -5 4 437.11 14.58
 2 -5 4 37.69 2.75
 -2 5 -4 36.71 3.01
 -2 5 -4 37.72 3.38
 3 -5 4 35.56 3.18
 -3 5 -4 37.83 3.39
 4 -5 4 173.67 7.51
 -4 5 -4 168.48 7.28
 5 -5 4 12.3 2.17
 -5 5 -4 11.98 2.24
 -6 5 -4 25.64 3.02
 6 -5 4 24.33 3
 7 -5 4 1.89 2.27
 -7 5 -4 -0.26 2.05
 -8 5 -4 29.02 3.82
 8 -5 4 30.64 4.04
 9 4 -4 111.5 6.89
 8 4 -4 0.89 2.46
 7 4 -4 50.21 4.28
 6 4 -4 205.92 8.6
 6 4 -4 194.92 7.46
 5 4 -4 217.96 7.94
 -5 -4 4 222.92 8.65
 5 4 -4 224.04 8.84
 -4 -4 4 158.47 6.95
 4 4 -4 174.83 6.42
 -4 -4 4 166.63 6.39
 4 4 -4 173.89 6.92
 -3 -4 4 361.48 12.38
 3 4 -4 363.22 11.69
 -3 -4 4 351.43 11.87
 3 4 -4 368.48 12.5
 -2 -4 4 40.02 2.42
 -2 -4 4 38.73 2.81
 2 4 -4 32.01 2.68
 2 4 -4 41.18 2.43
 -1 -4 4 414.25 13.93
 1 4 -4 415.48 13.34
 1 4 -4 417.61 13.7
 -1 -4 4 442.77 13.86
 0 -4 4 49.44 2.94
 0 -4 4 53.5 2.92
 0 4 -4 50.77 3.06
 -1 4 -4 2.46 1.17
 -1 4 -4 2.66 1.26
 1 -4 4 4.63 1.47
 -2 4 -4 244.91 8.38
 2 -4 4 249.88 8.9
 -2 4 -4 245.46 9
 -3 4 -4 0.2 1.27
 3 -4 4 2.36 0.81
 3 -4 4 1.76 1.55
 -4 4 -4 115.28 5.28
 4 -4 4 107.52 5.16
 4 -4 4 107.83 4.52
 5 -4 4 283.06 10.72
 5 -4 4 286.32 9.99
 -5 4 -4 265.4 10.35
 -6 4 -4 58.83 3.99
 6 -4 4 56.74 4.4
 7 -4 4 18.45 3.13
 -7 4 -4 16.05 2.6
 -8 4 -4 78.15 5.39
 8 -4 4 86.52 5.7
 9 -4 4 50.26 5.03
 9 3 -4 67.73 5.4
 8 3 -4 25.56 3.54
 7 3 -4 251.72 10.47
 6 3 -4 27.69 3.25
 6 3 -4 24.92 2.65
 5 3 -4 277.77 10.55
 -5 -3 4 277.83 9.66
 5 3 -4 277.92 9.27
 -4 -3 4 454.57 15.63
 -4 -3 4 473.66 15.16
 4 3 -4 471.04 16.06
 4 3 -4 473.44 14.54
 3 3 -4 17.34 1.83
 3 3 -4 13.57 1.56
 -3 -3 4 13.74 1.58
 -3 -3 4 12.55 1.45
 -3 -3 4 13.98 1.84
 -2 -3 4 36.75 2.49
 2 3 -4 32.38 2.5
 2 3 -4 33.96 2.31
 -2 -3 4 33.2 2.14
 -2 -3 4 37.42 2.44
 -1 -3 4 33.01 2.31
 1 3 -4 31.17 2.43
 -1 -3 4 30.44 2.31
 -1 -3 4 31.05 1.8
 1 3 -4 31.56 2.09
 0 -3 4 428.36 13.75
 0 3 -4 439.85 13.21
 0 -3 4 407.44 13.68
 0 3 -4 421.55 13.54
 1 -3 4 8.09 1.35
 -1 3 -4 8.79 1.45
 2 -3 4 244.21 8.56
 -2 3 -4 230.92 8.56
 -2 3 -4 249.64 7.96
 3 -3 4 59.35 3.15
 -3 3 -4 51.13 3.33
 -4 3 -4 21.06 2.49
 4 -3 4 23.79 2.53
 4 -3 4 25.67 2.18
 5 -3 4 252.11 9.6
 -5 3 -4 248.86 9.4
 5 -3 4 256.6 9.21
 -6 3 -4 9.03 1.86
 6 -3 4 8.25 1.71
 6 -3 4 12.4 2.08
 7 -3 4 86.76 5.21
 7 -3 4 90.86 4.98
 -7 3 -4 98.9 5.18
 8 -3 4 39.11 3.95
 8 -3 4 33.6 3.77
 -8 3 -4 33.24 3.82
 9 -3 4 2.54 2.46
 9 2 -4 66.92 5.19
 8 2 -4 66.56 4.94
 7 2 -4 252.39 10.43
 6 2 -4 155.38 7.13
 -5 -2 4 0.39 0.99
 5 2 -4 0.51 1.08
 5 2 -4 -1.32 1.31
 -4 -2 4 426.2 13.7
 -4 -2 4 445.64 14.62
 4 2 -4 455.32 15.42
 4 2 -4 462.66 13.72
 3 2 -4 474.37 14.03
 -3 -2 4 460.45 14.82
 -3 -2 4 466.86 15.05
 -3 -2 4 453.3 13.83
 3 2 -4 444.93 15.44
 2 2 -4 3.48 1.1
 -2 -2 4 4.78 1.08
 -2 -2 4 3.55 0.9
 2 2 -4 4.24 1.12
 -2 -2 4 3.75 1.16
 -1 -2 4 153.12 5.63
 1 2 -4 159.53 5.58
 -1 -2 4 160.6 5.78
 1 2 -4 167.65 5.86
 0 2 -4 42.42 2.57
 0 -2 4 38.71 2.53
 0 2 -4 38.33 2.01
 0 -2 4 39.01 2.35
 1 -2 4 34.79 2.28
 1 -2 4 30.84 1.92
 -1 2 -4 34.35 1.85
 -2 2 -4 60.76 3.18
 -2 2 -4 58.8 2.63
 2 -2 4 60.3 2.86
 -3 2 -4 1981.15 62.19
 -3 2 -4 1944.78 61.04
 3 -2 4 2063.91 61.46
 -4 2 -4 1078.38 34.24
 -4 2 -4 1066.53 33.72
 4 -2 4 1088.16 33.96
 5 -2 4 117.96 5.15
 -5 2 -4 108.26 4.98
 5 -2 4 111.21 5
 -6 2 -4 13.44 1.94
 6 -2 4 17.6 2.13
 6 -2 4 17.86 1.97
 7 -2 4 0.14 1.49
 -7 2 -4 -1.41 1.48
 8 -2 4 22.04 2.8
 9 -2 4 14.12 2.92
 9 -2 4 12.24 3.08
 9 1 -4 53.18 4.46
 8 1 -4 38.04 3.8
 7 1 -4 4.34 2.02
 -6 -1 4 28.1 2.44
 6 1 -4 24.9 3.01
 5 1 -4 25.86 1.99
 -5 -1 4 25.79 2.58
 5 1 -4 23.45 2.8
 -5 -1 4 27.84 2.87
 4 1 -4 7.44 1.11
 -4 -1 4 7.7 1.34
 -4 -1 4 4.57 1.37
 4 1 -4 7.84 1.63
 -3 -1 4 3630.37 101.46
 3 1 -4 3794.97 104.15
 3 1 -4 3541.3 113.24
 -3 -1 4 3614.48 110.46
 -2 -1 4 192.6 6.26
 2 1 -4 188.64 6.16
 2 1 -4 185.44 6.98
 -2 -1 4 179.15 6.7
 -2 -1 4 203 6.7
 -1 -1 4 650.72 20.39
 -1 -1 4 678.14 20.56
 1 1 -4 644.58 21.01
 1 1 -4 655.59 19.34
 0 1 -4 152.93 5.19
 0 -1 4 134.27 4.83
 0 -1 4 145.43 5.17
 -1 1 -4 225.41 7.25
 1 -1 4 213.46 6.98
 1 -1 4 205.97 7.25
 2 -1 4 1898.24 58.13
 2 -1 4 1958.88 58.33
 -2 1 -4 1865.47 59.35
 -3 1 -4 290.81 9.98
 -3 1 -4 293.71 9.85
 -4 1 -4 1.27 1.17
 -4 1 -4 0.81 0.87
 -5 1 -4 92.45 4.5
 -5 1 -4 102.21 4.46
 5 -1 4 95.63 4.13
 6 -1 4 28.85 2.86
 6 -1 4 31.02 2.77
 -6 1 -4 27.63 2.64
 -7 1 -4 112.05 5.47
 7 -1 4 116.8 5.16
 7 -1 4 131.56 6.02
 8 -1 4 39.47 3.62
 9 -1 4 5.27 2.4
 10 -1 4 16.72 3.71
 9 0 -4 0.29 2.07
 8 0 -4 2.71 1.78
 7 0 -4 108.24 5.7
 -7 0 4 101.22 5.37
 -6 0 4 5.73 1.76
 6 0 -4 7.31 1.82
 -6 0 4 3.09 1.84
 5 0 -4 626.57 20.98
 -5 0 4 624.65 18.79
 -5 0 4 604.51 20.15
 4 0 -4 11.08 1.63
 -4 0 4 6.69 1.57
 4 0 -4 9.08 0.94
 -4 0 4 9.23 1.61
 3 0 -4 2.2 1.24
 3 0 -4 1.81 0.67
 -3 0 4 3.14 1.17
 -3 0 4 2.88 1.12
 -2 0 4 38.12 2.35
 2 0 -4 34.56 2.51
 -1 0 4 612.75 19.85
 1 0 -4 656.8 20.44
 0 0 4 89.16 3.53
 0 0 -4 87.21 3.64
 1 0 4 7.88 0.98
 -1 0 -4 5.85 0.95
 2 0 4 1414.47 44.03
 -2 0 -4 1475.01 45.24
 -3 0 -4 158.95 5.94
 3 0 4 155.61 5.61
 -4 0 -4 8.98 1.43
 -4 0 -4 10.98 1.38
 4 0 4 10.33 1.36
 -5 0 -4 195.93 7.56
 -5 0 -4 190.04 7.07
 5 0 4 196.08 7
 -6 0 -4 328.22 11.3
 6 0 4 331.27 10.88
 7 0 4 7 1.61
 7 0 4 9.24 2.17
 8 0 4 9 2.46
 9 0 4 98.34 5.9
 10 0 4 10.04 3.07
 9 -1 -4 0.53 2.47
 8 -1 -4 6.9 2.48
 -7 1 4 599.42 19.42
 7 -1 -4 527.04 19.78
 -6 1 4 0.98 1.78
 6 -1 -4 -0.26 1.4
 -6 1 4 -0.38 1.73
 -5 1 4 169.17 6.71
 5 -1 -4 188.42 7.64
 -5 1 4 187 7.23
 -4 1 4 242.53 8.22
 4 -1 -4 239.72 9.17
 -4 1 4 247.57 8.9
 -3 1 4 192.26 6.47
 3 -1 -4 187 7.17
 -3 1 4 182.82 7.02
 2 -1 -4 630.27 20.46
 -2 1 4 627.72 19.97
 1 -1 -4 258.23 9.01
 -1 1 4 263.41 8.81
 0 1 4 398.63 12.15
 0 -1 -4 375.21 11.82
 0 -1 -4 359.88 12.43
 1 1 4 82.85 3.14
 1 1 4 76.7 3.16
 -1 -1 -4 73.28 2.73
 -1 -1 -4 81.8 3.36
 2 1 4 245.82 7.96
 -2 -1 -4 250.16 8.51
 2 1 4 241.07 7.94
 -3 -1 -4 946.3 30.21
 3 1 4 972.16 27.98
 3 1 4 927.34 29.07
 4 1 4 344.92 11.05
 -4 -1 -4 336.64 11.93
 4 1 4 349.73 11.09
 -5 -1 -4 147.36 5.48
 5 1 4 147.42 5.68
 -5 -1 -4 156.2 6.24
 6 1 4 30.92 2.55
 -6 -1 -4 26.84 2.91
 -6 -1 -4 22.79 2.5
 7 1 4 140.51 6.93
 7 1 4 156.66 6.21
 8 1 4 4.33 2.04
 9 1 4 90.16 5.78
 10 1 4 7.43 2.74
 9 -2 -4 58.04 4.92
 -8 2 4 40.36 4.23
 8 -2 -4 37.06 3.96
 7 -2 -4 -0.4 1.8
 -7 2 4 1.19 1.45
 -6 2 4 470.94 16.48
 6 -2 -4 454.98 16.8
 -6 2 4 491.01 15.24
 5 -2 -4 23.64 2.72
 -5 2 4 20.98 2.56
 -5 2 4 23.25 2.34
 -4 2 4 106.96 4.5
 -4 2 4 109.34 4.9
 4 -2 -4 100.22 4.8
 3 -2 -4 24.85 2.48
 -3 2 4 28.33 2.52
 -3 2 4 24.73 2.16
 2 -2 -4 153.48 6.18
 -2 2 4 168.45 6.27
 -1 2 4 188.3 5.85
 -1 2 4 191.74 6.69
 1 -2 -4 173.06 6.77
 1 -2 -4 186.35 6.41
 0 -2 -4 485.08 14.96
 0 2 4 479.51 14.16
 0 -2 -4 481.84 15.57
 0 2 4 455.86 15.08
 1 2 4 82.51 3.31
 -1 -2 -4 78.33 3.08
 1 2 4 70.74 3.16
 -1 -2 -4 76.75 3.36
 -2 -2 -4 699.94 21.93
 -2 -2 -4 688.5 22.67
 2 2 4 707.39 21.82
 2 2 4 734.07 21.07
 -3 -2 -4 85.25 3.6
 -3 -2 -4 83.42 3.86
 3 2 4 77.89 3.08
 3 2 4 79.47 3.63
 -4 -2 -4 624.12 20.8
 4 2 4 630.09 19.45
 4 2 4 636.37 19.19
 -5 -2 -4 16.82 1.83
 5 2 4 15.14 1.92
 5 2 4 16.18 1.35
 -6 -2 -4 1.16 1.39
 6 2 4 -0.03 1.38
 7 2 4 208.2 7.75
 8 2 4 4.17 1.6
 8 2 4 0.98 2.18
 9 2 4 24.23 3.49
 10 2 4 -0.57 2.52
 9 -3 -4 4.1 2.34
 9 -3 -4 5.76 2.45
 -8 3 4 38.53 4.34
 8 -3 -4 36.72 3.64
 8 -3 -4 32.57 3.5
 -7 3 4 49.25 3.86
 7 -3 -4 38.86 3.49
 -6 3 4 0.07 1.87
 -6 3 4 -1.42 1.38
 6 -3 -4 0.49 1.4
 -5 3 4 130.02 5.45
 5 -3 -4 128.11 5.83
 -5 3 4 114.29 5.81
 4 -3 -4 424.88 15.64
 -4 3 4 451.77 14.1
 4 -3 -4 478.94 15.63
 -4 3 4 472.04 15.78
 3 -3 -4 24.83 2.39
 -3 3 4 26.33 2.5
 3 -3 -4 24.69 2.25
 2 -3 -4 200.35 7.3
 -2 3 4 191.17 6.17
 -2 3 4 200.9 7.46
 2 -3 -4 204.26 7.45
 -1 3 4 1417.55 43
 1 -3 -4 1351.74 42.87
 -1 3 4 1389.59 40.06
 1 -3 -4 1404.9 43.84
 0 3 4 618.97 19.47
 0 -3 -4 615.11 19.36
 0 -3 -4 624.82 19.89
 0 3 4 599.56 18.17
 1 3 4 196.35 6.88
 -1 -3 -4 210.6 6.96
 1 3 4 201.44 6.78
 -1 -3 -4 200.63 7.18
 -2 -3 -4 53.22 2.83
 2 3 4 52.08 2.46
 -2 -3 -4 46.05 2.86
 2 3 4 52.18 2.96
 3 3 4 26.88 1.57
 3 3 4 28.94 2.47
 -3 -3 -4 34.24 2.36
 -3 -3 -4 29.56 2.45
 -4 -3 -4 40.62 2.81
 -4 -3 -4 48.08 3.25
 4 3 4 42.23 2.87
 -5 -3 -4 3.62 1.35
 5 3 4 -0.33 1.09
 6 3 4 47.03 2.96
 -6 -3 -4 39.67 3.29
 -7 -3 -4 9.54 2.17
 7 3 4 14.03 2.06
 8 3 4 43.65 4.28
 8 3 4 44.33 4.13
 9 3 4 77.76 5.53
 10 3 4 21.59 3.81
 8 -4 -4 28.83 3.65
 -8 4 4 33.45 4.3
 8 -4 -4 33.31 3.86
 7 -4 -4 156.08 7.6
 -7 4 4 162.61 8.02
 7 -4 -4 157.61 7.66
 6 -4 -4 180.18 7.96
 -6 4 4 187.12 8.05
 6 -4 -4 182.8 8.09
 -6 4 4 172 7.28
 -4 4 4 126.8 5.98
 -4 4 4 126.92 5.1
 4 -4 -4 131.11 5.77
 4 -4 -4 134.98 5.89
 3 -4 -4 539.85 18.12
 -3 4 4 544.65 18.18
 3 -4 -4 537.7 18.16
 2 -4 -4 41.39 2.77
 -2 4 4 41.3 2.29
 -2 4 4 47.47 3.29
 2 -4 -4 43.91 2.9
 -1 4 4 47.63 2.53
 1 -4 -4 38.9 2.95
 -1 4 4 42.96 2.84
 1 -4 -4 38.53 2.63
 0 -4 -4 225 7.78
 0 4 4 208.62 7.67
 0 -4 -4 227.21 7.83
 0 4 4 210.22 7.2
 -1 -4 -4 74.3 3.53
 -1 -4 -4 79.8 3.49
 1 4 4 77.97 3.39
 1 4 4 77.27 3.73
 2 4 4 455.54 14.31
 2 4 4 446.1 14.12
 -2 -4 -4 437.79 15.05
 -2 -4 -4 472.3 14.72
 -3 -4 -4 246.25 8.39
 -3 -4 -4 240.13 8.65
 3 4 4 224.06 8.14
 4 4 4 77.55 4.01
 -4 -4 -4 87.38 4.33
 -4 -4 -4 90.86 4.43
 -5 -4 -4 21.51 2.53
 -5 -4 -4 24.67 2.74
 5 4 4 25.27 2.46
 6 4 4 735.42 22.34
 -6 -4 -4 710.4 23.62
 -6 -4 -4 704.94 24.1
 7 4 4 105.87 5.5
 -7 -4 -4 98.71 5.49
 8 4 4 168.63 7.4
 8 4 4 161.79 8.11
 9 4 4 0.44 2.18
 9 4 4 -1.22 2.13
 10 4 4 -0.65 2.85
 -8 5 4 0.21 2.69
 8 -5 -4 5.13 2.55
 8 -5 -4 3.66 2.45
 -7 5 4 20.06 3.64
 7 -5 -4 29.13 3.59
 7 -5 -4 25.39 3.14
 -6 5 4 71.56 4.81
 6 -5 -4 61.1 4.65
 6 -5 -4 69.63 4.39
 -6 5 4 63.08 5.01
 -5 5 4 104.53 5.09
 5 -5 -4 118.92 6.06
 -5 5 4 103.72 5.65
 5 -5 -4 108.9 5.52
 -4 5 4 70.34 4.19
 4 -5 -4 73.17 4.46
 -4 5 4 70.01 3.58
 4 -5 -4 71.66 4.07
 3 -5 -4 68.33 3.81
 -3 5 4 73.12 4.03
 3 -5 -4 63.69 3.84
 2 -5 -4 10.87 1.95
 2 -5 -4 9.01 1.42
 -2 5 4 10.29 1.75
 -2 5 4 10.22 1.35
 1 -5 -4 74.87 3.89
 -1 5 4 70.27 3.84
 -1 5 4 75.07 3.47
 1 -5 -4 79.13 3.84
 0 5 4 441.66 14.02
 0 -5 -4 464.96 15.09
 0 5 4 430.28 14.88
 0 -5 -4 474.67 15.17
 -1 -5 -4 15.83 1.69
 -1 -5 -4 16.54 1.92
 1 5 4 14.24 1.57
 1 5 4 12.93 1.58
 2 5 4 343.52 11.1
 -2 -5 -4 345.42 11.76
 2 5 4 324.16 11.11
 -2 -5 -4 350.83 11.63
 -3 -5 -4 86.72 4.16
 3 5 4 80.93 4.23
 3 5 4 80.36 3.3
 -3 -5 -4 83.91 4.05
 -4 -5 -4 67.42 3.65
 -4 -5 -4 75.16 4.11
 4 5 4 65.26 4.05
 -5 -5 -4 615.29 20.63
 -5 -5 -4 613.88 20.18
 5 5 4 591.23 19.15
 -6 -5 -4 29.4 2.79
 -6 -5 -4 27.8 2.86
 6 5 4 33.19 3.33
 -7 -5 -4 21.17 2.86
 7 5 4 21.01 2.76
 8 5 4 -0.96 1.83
 8 5 4 -3.44 2.48
 9 5 4 56.35 5.01
 9 5 4 58.61 4.42
 7 -6 -4 55.02 4.96
 -7 6 4 43.99 4.82
 -6 6 4 -0.16 2.43
 6 -6 -4 -1.97 1.98
 5 -6 -4 12.01 2.5
 5 -6 -4 6.86 1.89
 -5 6 4 9.39 2.82
 4 -6 -4 95.31 5.01
 -4 6 4 86.29 5.17
 -4 6 4 79.74 4.04
 4 -6 -4 87.07 4.72
 3 -6 -4 165.1 7.24
 -3 6 4 166.92 6
 -3 6 4 154.36 7.01
 3 -6 -4 162.75 6.63
 -2 6 4 171.96 6.18
 2 -6 -4 164.95 7.12
 -2 6 4 168.74 6.96
 2 -6 -4 161.36 6.72
 1 -6 -4 323.18 11.16
 -1 6 4 284.17 10.87
 -1 6 4 313.27 10.16
 1 -6 -4 313.43 10.79
 0 -6 -4 75.36 3.47
 0 6 4 80.58 4
 0 6 4 75.46 3.73
 0 -6 -4 75.39 4.25
 -1 -6 -4 215.19 7.76
 -1 -6 -4 208.72 7.47
 1 6 4 189.78 7.38
 1 6 4 195.73 7.31
 2 6 4 233.6 8.33
 -2 -6 -4 234.59 8.62
 -2 -6 -4 245.27 8.74
 2 6 4 223.07 8.13
 -3 -6 -4 284.77 10.53
 3 6 4 297.04 9.58
 3 6 4 290.24 10.17
 -3 -6 -4 309.49 10.75
 4 6 4 0.06 1.36
 -4 -6 -4 1.82 1.66
 -4 -6 -4 0.02 1.4
 -5 -6 -4 3.67 1.46
 -5 -6 -4 1.22 1.74
 5 6 4 2.53 1.48
 -6 -6 -4 0.07 1.82
 6 6 4 1.46 1.69
 -6 -6 -4 0.81 1.47
 -7 -6 -4 32.98 3.44
 -7 -6 -4 36.63 3.64
 7 6 4 36.09 3.4
 8 6 4 7.54 3.21
 8 6 4 2.37 1.98
 9 6 4 119.57 7.27
 9 6 4 135.18 6.84
 7 -7 -4 0.78 2.26
 -7 7 4 0.05 2.49
 -6 7 4 3.64 2.59
 6 -7 -4 -0.1 1.97
 5 -7 -4 34.94 3.82
 -5 7 4 37.2 4.21
 4 -7 -4 40.59 4.12
 -4 7 4 44.11 4.3
 -3 7 4 -0.76 2.01
 3 -7 -4 2.81 2.12
 -2 7 4 2.95 1.97
 2 -7 -4 6.77 1.54
 2 -7 -4 5.09 1.78
 1 -7 -4 290.89 10
 -1 7 4 273 10.46
 1 -7 -4 284.34 10.65
 -1 7 4 266.41 9.43
 0 -7 -4 83.72 4.61
 0 7 4 86.68 4.55
 0 7 4 85.15 4.52
 0 -7 -4 85.12 3.95
 -1 -7 -4 81.6 4.41
 1 7 4 76.61 4.33
 -1 -7 -4 82.06 3.93
 1 7 4 82.85 4.13
 2 7 4 7.04 1.37
 2 7 4 6.38 2.02
 -2 -7 -4 6.62 1.75
 -2 -7 -4 8.07 1.88
 -3 -7 -4 15.74 2.38
 3 7 4 16.51 2.42
 -3 -7 -4 15.09 1.84
 4 7 4 34.3 3.24
 -4 -7 -4 36.81 3.27
 -4 -7 -4 33.46 3.23
 -5 -7 -4 28.23 2.66
 5 7 4 26.74 2.82
 -5 -7 -4 27.64 2.83
 -6 -7 -4 34.57 3.23
 -6 -7 -4 31.64 3.58
 6 7 4 30.52 3.35
 7 7 4 59.5 4.48
 -7 -7 -4 48.79 4.14
 -7 -7 -4 50.93 4.04
 8 7 4 6.21 3.26
 8 7 4 9.75 3.1
 -8 -7 -4 4.14 2.85
 9 7 4 10.15 3.63
 9 7 4 13.74 3.35
 -6 8 4 7.99 2.72
 6 -8 -4 16.37 3.86
 5 -8 -4 60.5 5.34
 -5 8 4 56.94 4.81
 4 -8 -4 10.68 2.96
 -4 8 4 0.49 2.14
 3 -8 -4 296.66 11.71
 -3 8 4 287.15 11.63
 2 -8 -4 108.21 5.79
 -2 8 4 111.46 5.91
 -1 8 4 191.45 7.61
 1 -8 -4 206.11 8.69
 -1 8 4 190.9 8.17
 0 8 4 131.23 5.79
 0 -8 -4 130.4 6.11
 0 8 4 124.11 5.81
 1 8 4 59.89 3.48
 -1 -8 -4 60.04 4.23
 -1 -8 -4 58.4 3.44
 1 8 4 57.79 4.2
 -2 -8 -4 78.21 4.65
 2 8 4 77.77 4.11
 -2 -8 -4 82.9 4.27
 2 8 4 99.18 5.02
 -3 -8 -4 1.32 1.79
 -3 -8 -4 -1.05 1.48
 3 8 4 -0.42 2.03
 4 8 4 120.11 6.22
 -4 -8 -4 121.67 6.01
 -4 -8 -4 114.75 5.72
 -5 -8 -4 137.9 6.63
 5 8 4 148.79 7.1
 -5 -8 -4 148.37 6.48
 -6 -8 -4 9.53 2.79
 -6 -8 -4 8.25 2.23
 6 8 4 3.73 2.7
 7 8 4 28.32 3.97
 -7 -8 -4 31.55 3.53
 -7 -8 -4 27.84 3.59
 8 8 4 13.7 3.6
 8 8 4 6.03 3.43
 -8 -8 -4 12.63 2.97
 5 -9 -4 14.6 3.36
 -5 9 4 7.94 2.69
 -4 9 4 80.72 5.33
 4 -9 -4 73.55 5.37
 -3 9 4 8.09 2.32
 3 -9 -4 5.66 2.27
 2 -9 -4 19.09 3.43
 -2 9 4 17.16 2.67
 -1 9 4 18.87 2.5
 1 -9 -4 15.98 3.02
 -1 9 4 21.46 2.78
 0 -9 -4 6.45 1.99
 0 9 4 2.19 2.07
 0 9 4 3.25 1.53
 -1 -9 -4 53.48 4.57
 1 9 4 62.27 4.29
 1 9 4 50.1 3.74
 -2 -9 -4 286.65 11.55
 2 9 4 317.63 11.39
 -3 -9 -4 25.44 3.14
 3 9 4 25.7 3.31
 4 9 4 18.39 3.04
 -4 -9 -4 15.23 2.97
 -4 -9 -4 11.64 2.13
 5 9 4 40.02 4.01
 -5 -9 -4 32.28 3.05
 -5 -9 -4 37.55 3.75
 -6 -9 -4 21.34 3.31
 6 9 4 21.66 3.48
 -6 -9 -4 18.85 3.05
 -7 -9 -4 33.61 4.27
 7 9 4 34.84 4.24
 8 9 4 2.07 3.26
 8 9 4 0.68 3.08
 -8 -9 -4 10.03 2.82
 4 -10 -4 5.55 2.71
 -4 10 4 7.43 2.98
 -3 10 4 9.06 2.75
 3 -10 -4 11.51 3.66
 2 -10 -4 6.89 3.15
 -2 10 4 1.08 2.18
 -1 10 4 16.45 2.88
 1 -10 -4 17.49 3.2
 0 10 4 213.32 9.25
 0 10 4 231.9 9.2
 0 -10 -4 222.97 9.64
 -1 -10 -4 7.02 3.07
 1 10 4 7.33 2.43
 2 10 4 0.98 2.26
 -2 -10 -4 5.8 2.51
 -3 -10 -4 52.09 4.46
 3 10 4 49.84 4.77
 -4 -10 -4 8.56 3.03
 4 10 4 8.61 3.08
 5 10 4 15.47 3.49
 -5 -10 -4 18.1 3.15
 -6 -10 -4 2.96 2.35
 6 10 4 3.89 2.97
 7 10 4 29.79 4.37
 -7 -10 -4 18.86 4.28
 2 -11 -4 57.82 5.3
 -2 11 4 46.13 5.25
 1 -11 -4 1.49 2.42
 -1 11 4 11.18 3.35
 0 11 4 1.33 2.42
 0 -11 -4 4.19 2.94
 0 11 4 1.19 2.6
 -1 -11 -4 47.69 5.17
 1 11 4 33.36 4.05
 2 11 4 2.25 2.64
 -2 -11 -4 1.37 2.5
 -3 -11 -4 25.39 3.73
 3 11 4 22.89 3.5
 -4 -11 -4 4.88 3.2
 4 11 4 4.33 2.89
 -5 -11 -4 71.65 5.59
 5 11 4 83.91 6.24
 1 12 4 59.3 5.31
 -1 -12 -4 62.06 5.83
 -2 -12 -4 33.02 4.17
 2 12 4 25.69 4.31
 3 12 4 17.59 4.11
 -3 -12 -4 28.53 4.58
 2 11 -5 1.48 2.96
 -2 -11 5 4.26 3.55
 -1 -11 5 50.76 4.56
 1 11 -5 49.33 5.21
 0 11 -5 3.82 3.19
 0 -11 5 -0.63 2.73
 1 -11 5 19.87 4.51
 -1 11 -5 24.45 4.32
 1 -11 5 26.79 3.55
 -5 -10 5 1.63 2.49
 5 10 -5 -0.17 3.28
 4 10 -5 39.75 4.76
 -4 -10 5 45.38 4.37
 -3 -10 5 3.5 2.69
 3 10 -5 1.6 2.79
 2 10 -5 -2.73 2.31
 -2 -10 5 3.7 3.03
 1 10 -5 94.93 6.2
 -1 -10 5 99.52 5.92
 0 -10 5 2.39 1.82
 0 -10 5 3.03 2.75
 0 10 -5 1.22 2.78
 -1 10 -5 99.44 6.18
 1 -10 5 104.09 6.13
 1 -10 5 102.78 6.58
 -2 10 -5 44.49 4.72
 2 -10 5 51.47 4.59
 2 -10 5 44.08 5.16
 3 -10 5 7.25 3.16
 -3 10 -5 11.22 3.03
 -6 -9 5 48.44 5.46
 6 9 -5 47.29 5
 -5 -9 5 -1.72 2.27
 5 9 -5 3.73 3.02
 4 9 -5 5.26 3
 -4 -9 5 9.78 2.5
 3 9 -5 87.78 5.88
 -3 -9 5 95.67 5.71
 2 9 -5 106.86 6.05
 -2 -9 5 106.54 6.31
 1 9 -5 6.46 2.36
 -1 -9 5 3.1 1.65
 -1 -9 5 6.28 2.32
 0 -9 5 79.5 5.39
 0 -9 5 77.45 4.66
 0 9 -5 80.08 5.37
 -1 9 -5 109.2 6.07
 1 -9 5 112.51 6.23
 1 -9 5 111.26 6.21
 -2 9 -5 120.96 6.7
 2 -9 5 118.1 6.48
 -3 9 -5 14.21 3.09
 3 -9 5 12.55 3.24
 4 -9 5 1.16 3.28
 -4 9 -5 -0.2 2.67
 5 -9 5 22.11 4.03
 -5 9 -5 24.58 4.24
 7 8 -5 10.64 3.21
 -7 -8 5 12.55 2.93
 6 8 -5 2.56 2.64
 -6 -8 5 -1.69 2.76
 5 8 -5 12.61 3.02
 -5 -8 5 23.03 3.49
 4 8 -5 3.53 2.54
 -4 -8 5 1.85 1.77
 -3 -8 5 -0.22 1.94
 3 8 -5 0.97 2.45
 -2 -8 5 88.44 5.34
 2 8 -5 81.68 5.14
 1 8 -5 12.38 2.48
 -1 -8 5 16.52 2.53
 -1 -8 5 11.59 1.98
 0 -8 5 3.4 1.67
 0 -8 5 8.69 2.68
 0 8 -5 4.93 2.42
 -1 8 -5 1.82 2.08
 1 -8 5 0.11 1.99
 1 -8 5 3.84 1.88
 -2 8 -5 25.45 2.97
 -2 8 -5 21.15 3.14
 2 -8 5 16.82 2.81
 -3 8 -5 36.96 4.15
 3 -8 5 36.45 4.32
 -4 8 -5 18.93 3.44
 4 -8 5 28.99 3.68
 5 -8 5 7.68 2.45
 -5 8 -5 6.82 3.15
 -6 8 -5 4.56 3.48
 6 -8 5 1.39 2.82
 7 7 -5 19.04 3.21
 -7 -7 5 20.3 3.48
 6 7 -5 63.56 4.54
 -6 -7 5 66.32 4.87
 -5 -7 5 2.49 2.46
 5 7 -5 2.07 2.15
 -4 -7 5 173.36 7.48
 4 7 -5 165.43 7.31
 -3 -7 5 58.17 4.02
 3 7 -5 66.61 4.39
 -2 -7 5 70.89 4.61
 2 7 -5 68.42 4.48
 -2 -7 5 64.03 4.15
 -1 -7 5 16.34 1.98
 -1 -7 5 14.89 2.23
 1 7 -5 19.61 2.59
 0 -7 5 4.41 2.2
 0 7 -5 8.73 2.23
 0 -7 5 9.09 1.75
 -1 7 -5 17 2.54
 1 -7 5 21.15 2.76
 1 -7 5 23.12 2.53
 2 -7 5 84.5 4.92
 -2 7 -5 70.09 4.67
 -2 7 -5 80.95 4.88
 3 -7 5 141.96 6.81
 -3 7 -5 132.03 6.77
 4 -7 5 12.78 2.4
 -4 7 -5 9.89 2.74
 -5 7 -5 1.64 2.64
 5 -7 5 1.56 2.31
 6 -7 5 134.83 7.61
 -6 7 -5 135.92 7.7
 -7 7 -5 7.63 3.71
 7 -7 5 4.17 3.71
 8 6 -5 2.08 2.6
 7 6 -5 74.58 5.19
 -7 -6 5 61.12 5.24
 6 6 -5 15.71 2.56
 6 6 -5 22.11 3.05
 -6 -6 5 21.72 2.93
 5 6 -5 162.89 7.55
 -5 -6 5 197.99 8.22
 5 6 -5 168.46 7.17
 -4 -6 5 50.14 3.85
 4 6 -5 55.4 3.58
 4 6 -5 66.11 3.98
 -3 -6 5 144.71 6.26
 -3 -6 5 134.22 6.02
 3 6 -5 136.3 6.11
 -2 -6 5 227.51 8.91
 -2 -6 5 240.97 8.47
 2 6 -5 217.14 8.52
 -1 -6 5 125.06 5.44
 -1 -6 5 123.42 5.57
 1 6 -5 122.5 5.51
 0 -6 5 188.81 7.78
 0 6 -5 193.17 7.55
 0 -6 5 198.02 7.53
 1 -6 5 219.19 8.67
 1 -6 5 224.56 8.8
 -1 6 -5 238.74 8.55
 2 -6 5 55.74 4.16
 -2 6 -5 61.8 4.07
 -2 6 -5 67.1 4.16
 -3 6 -5 1.38 1.94
 3 -6 5 -0.3 1.27
 -4 6 -5 189.23 8.33
 4 -6 5 190.56 8.19
 -5 6 -5 89.72 5.54
 5 -6 5 76.72 5.43
 -6 6 -5 19.6 3.48
 6 -6 5 21.97 3.62
 -7 6 -5 13.45 3.57
 7 -6 5 17.63 3.4
 8 5 -5 16.09 3.17
 7 5 -5 21.45 3.2
 6 5 -5 23.21 2.58
 -6 -5 5 21.85 3.01
 6 5 -5 22.63 2.99
 5 5 -5 197.19 7.77
 -5 -5 5 231.14 8.75
 5 5 -5 195.29 8.47
 4 5 -5 -0.91 1.31
 4 5 -5 -0.71 1.48
 -4 -5 5 -1.67 1.63
 3 5 -5 149.44 6.12
 -3 -5 5 144.43 5.83
 -3 -5 5 144.62 6.1
 3 5 -5 141.41 5.88
 2 5 -5 471.47 15.43
 -2 -5 5 512.85 15.9
 2 5 -5 475.66 15.95
 -2 -5 5 474.64 16.2
 1 5 -5 315.28 10.75
 -1 -5 5 328.9 11.08
 1 5 -5 315.87 10.61
 -1 -5 5 317.26 11.14
 0 5 -5 16.13 2.09
 0 -5 5 17.91 1.86
 0 -5 5 17.6 2.16
 1 -5 5 11.73 1.91
 -1 5 -5 15.01 2.09
 1 -5 5 11.57 1.78
 -2 5 -5 167.85 6.61
 2 -5 5 167.28 6.87
 -2 5 -5 173.81 6.97
 3 -5 5 82.77 4.45
 -3 5 -5 86.88 4.86
 4 -5 5 103.63 5.58
 -4 5 -5 104.46 5.68
 5 -5 5 -1.95 1.72
 -5 5 -5 -1.53 1.85
 6 -5 5 3.78 1.88
 -6 5 -5 2.26 2.3
 -7 5 -5 4.85 2.81
 7 -5 5 6.35 2.42
 8 -5 5 42.1 4.39
 -8 5 -5 38.48 4.64
 9 4 -5 45.9 4.51
 8 4 -5 5.63 2.46
 7 4 -5 94.86 5.68
 6 4 -5 117.8 5.98
 6 4 -5 106.36 5.04
 -5 -4 5 1.54 1.47
 5 4 -5 -0.94 1.28
 5 4 -5 0.24 1.53
 4 4 -5 678.66 20.88
 -4 -4 5 673.48 21.79
 -4 -4 5 679.58 22.37
 4 4 -5 694.65 22.77
 3 4 -5 80.31 4.02
 3 4 -5 82.05 4.18
 -3 -4 5 79.8 3.94
 -3 -4 5 86.77 4.24
 -3 -4 5 89.98 3.84
 2 4 -5 4.86 1.52
 -2 -4 5 4.04 1.16
 -2 -4 5 3.03 1.3
 2 4 -5 4.46 1.11
 -2 -4 5 3.61 1.25
 1 4 -5 414.26 13.23
 -1 -4 5 416.48 13.73
 1 4 -5 420.41 13.62
 -1 -4 5 412.5 12.14
 -1 -4 5 413.07 13.76
 0 -4 5 659.01 18.66
 0 4 -5 680.89 20.92
 0 -4 5 655.22 21.14
 0 -4 5 665.37 21.11
 0 4 -5 640.76 20.1
 -1 4 -5 230.3 8.17
 1 -4 5 242.66 8.52
 1 -4 5 226.92 8.36
 2 -4 5 178.8 6.8
 -2 4 -5 179.22 6.99
 3 -4 5 1.39 1.61
 -3 4 -5 -1.26 1.36
 3 -4 5 0.34 0.89
 -4 4 -5 130.76 6.38
 4 -4 5 157.56 6.31
 4 -4 5 139.27 5.49
 5 -4 5 361.91 12.88
 -5 4 -5 340.68 12.73
 6 -4 5 199.59 8.69
 -6 4 -5 206.24 8.62
 7 -4 5 281.91 11.15
 -7 4 -5 241.57 10.51
 8 -4 5 1.02 2.85
 -8 4 -5 -0.4 2.79
 9 -4 5 1.84 3.18
 9 3 -5 20.03 3.23
 8 3 -5 9.33 2.43
 7 3 -5 2.6 2
 6 3 -5 335.52 12.78
 5 3 -5 62.57 4.05
 5 3 -5 66.85 3.6
 -5 -3 5 65.57 3.9
 -4 -3 5 4.96 1.59
 4 3 -5 5.61 1.59
 4 3 -5 6.61 1.54
 -4 -3 5 6.72 1.25
 -4 -3 5 3 1.28
 -3 -3 5 44.12 2.7
 3 3 -5 41.07 2.95
 3 3 -5 42.79 2.85
 -3 -3 5 41.08 3.11
 -3 -3 5 43.63 2.66
 -2 -3 5 69.23 3.14
 2 3 -5 71.94 3.33
 -2 -3 5 69.78 3.31
 2 3 -5 70.95 3.43
 -2 -3 5 63.31 3.35
 1 3 -5 210.87 7.29
 1 3 -5 213.32 7.22
 -1 -3 5 205.52 7.3
 -1 -3 5 204.39 6.53
 -1 -3 5 200.24 7.34
 0 -3 5 26.93 2.59
 0 -3 5 21.71 2.34
 0 3 -5 29.54 1.82
 0 3 -5 34.61 2.54
 -1 3 -5 258.82 8.42
 1 -3 5 248.79 8.87
 1 -3 5 258.04 8.79
 -1 3 -5 255.3 8.53
 -2 3 -5 29.59 1.81
 2 -3 5 29.25 2.27
 -3 3 -5 19.4 2.07
 3 -3 5 20.65 2.07
 -3 3 -5 19.29 1.61
 4 -3 5 724.87 23.77
 -4 3 -5 742.95 23.77
 5 -3 5 205.59 8.2
 5 -3 5 199.98 7.69
 -5 3 -5 206.07 8.16
 6 -3 5 74.23 4.23
 6 -3 5 70.19 4.08
 -6 3 -5 59.29 4.28
 7 -3 5 22.34 2.62
 7 -3 5 17.41 2.37
 -7 3 -5 12.7 2.79
 -8 3 -5 121.64 6.89
 8 -3 5 128.54 6.67
 9 -3 5 9.83 2.79
 9 2 -5 173.11 8.67
 8 2 -5 288.26 11.94
 7 2 -5 8.53 2.17
 6 2 -5 0.12 1.38
 -5 -2 5 77.53 4.22
 5 2 -5 76.31 4.33
 -5 -2 5 75.45 3.88
 5 2 -5 78.79 3.88
 4 2 -5 41.34 2.97
 4 2 -5 33.99 2.74
 -4 -2 5 35.54 2.59
 -4 -2 5 36.41 2.67
 -3 -2 5 102.09 4.39
 3 2 -5 100.75 4.15
 -3 -2 5 101 4.41
 3 2 -5 103.7 4.68
 -3 -2 5 99.22 4.2
 -2 -2 5 23.77 2.32
 2 2 -5 24.47 2.23
 -2 -2 5 25.08 2.11
 2 2 -5 21.02 2.05
 -2 -2 5 19.24 1.85
 -1 -2 5 748.76 23.7
 -1 -2 5 749.26 23.86
 1 2 -5 790.99 24.38
 1 2 -5 755.62 22.55
 0 2 -5 1.42 1.08
 0 2 -5 0.02 0.71
 0 -2 5 1.94 0.83
 0 -2 5 1.07 0.96
 1 -2 5 569.14 18.7
 -1 2 -5 611.83 18.8
 1 -2 5 588.46 18.5
 2 -2 5 744.41 24.45
 2 -2 5 803.46 24.4
 -2 2 -5 786.04 24.67
 -3 2 -5 85.86 4.04
 3 -2 5 88.16 3.89
 -3 2 -5 83.09 3.8
 -4 2 -5 1.7 0.88
 -4 2 -5 0.84 1.34
 4 -2 5 1.17 0.95
 -5 2 -5 47.13 3.59
 5 -2 5 47.54 3.17
 -5 2 -5 45.91 3.09
 -6 2 -5 -0.17 1.77
 6 -2 5 0.42 1.4
 6 -2 5 -1.44 1.33
 7 -2 5 4.25 1.84
 7 -2 5 3.9 1.84
 7 -2 5 2.4 1.8
 -7 2 -5 -0.15 1.99
 8 -2 5 35.74 3.72
 8 -2 5 33.55 3.45
 9 -2 5 2.12 2.46
 9 -2 5 0.87 2.39
 9 1 -5 47.4 4.75
 8 1 -5 16.38 2.87
 7 1 -5 0.15 1.61
 -6 -1 5 5.73 1.73
 6 1 -5 0.89 1.48
 -6 -1 5 4.57 1.94
 -5 -1 5 115.19 5.03
 5 1 -5 107.63 5.38
 -5 -1 5 106.69 4.89
 4 1 -5 62.1 3.75
 4 1 -5 58.69 2.76
 -4 -1 5 52.39 3.29
 -4 -1 5 56.77 3.46
 -3 -1 5 163.67 6.2
 3 1 -5 166.96 6.67
 3 1 -5 165.57 5.65
 -3 -1 5 169.85 5.97
 2 1 -5 494.54 14.94
 -2 -1 5 496.04 16.07
 -2 -1 5 507.54 15.96
 2 1 -5 496.76 16.54
 -1 -1 5 517.03 16.34
 -1 -1 5 515.99 16.6
 1 1 -5 531.85 17.06
 0 -1 5 5.07 1.18
 0 1 -5 4.16 1
 0 -1 5 4.74 0.8
 1 -1 5 235.27 7.92
 1 -1 5 259.18 8.46
 -1 1 -5 247.79 8.36
 -2 1 -5 588.43 19.22
 2 -1 5 579.25 18.91
 2 -1 5 630.76 18.83
 3 -1 5 452.23 14.55
 -3 1 -5 451.42 14.73
 3 -1 5 436.47 14.4
 -4 1 -5 111.91 4.86
 -4 1 -5 122.5 4.98
 -5 1 -5 133.45 5.66
 -5 1 -5 133.05 5.65
 6 -1 5 59.08 3.52
 -6 1 -5 63.72 3.99
 -7 1 -5 6.75 2.15
 7 -1 5 8.76 2.13
 7 -1 5 5.98 2.14
 8 -1 5 0.29 2.07
 9 -1 5 124.07 6.68
 10 -1 5 21.73 3.89
 9 0 -5 5.53 2.85
 8 0 -5 2.65 2.3
 7 0 -5 118.52 6.34
 -7 0 5 115.82 6.02
 -6 0 5 242.34 8.56
 -6 0 5 208.74 8.58
 6 0 -5 222.26 9.28
 -5 0 5 211.53 8.26
 5 0 -5 212.71 8.68
 -5 0 5 217.63 7.82
 -4 0 5 594.11 19.6
 -4 0 5 609.19 18.29
 4 0 -5 613 20.43
 -3 0 5 0.42 1.22
 3 0 -5 2.29 1.09
 -3 0 5 0.84 1.16
 -2 0 5 671.64 21.83
 2 0 -5 711.76 22.54
 1 0 -5 73.36 3.49
 -1 0 5 71.23 3.51
 0 0 5 81.91 3.52
 0 0 -5 89.56 3.79
 -1 0 -5 427.5 14.14
 1 0 5 438.64 13.84
 -2 0 -5 144.82 5.3
 2 0 5 134.89 5.16
 3 0 5 156.12 5.55
 -3 0 -5 153.3 5.94
 -4 0 -5 269.12 9.89
 4 0 5 278.7 9.38
 4 0 5 283.55 9.26
 5 0 5 4.5 1.42
 -5 0 -5 5.06 1.18
 -6 0 -5 10.21 1.73
 -6 0 -5 7.67 1.88
 6 0 5 7.74 1.94
 7 0 5 111.65 4.98
 7 0 5 109.27 5.87
 8 0 5 19.17 2.77
 9 0 5 21.17 3.36
 10 0 5 46.18 4.68
 9 -1 -5 12.27 2.98
 8 -1 -5 166.33 8.28
 -7 1 5 -1.57 1.83
 -7 1 5 -1.41 1.88
 7 -1 -5 1.07 1.92
 6 -1 -5 310.42 12.05
 -6 1 5 310.83 10.8
 -6 1 5 310.77 11.53
 5 -1 -5 35.11 3.23
 -5 1 5 36.97 2.95
 -5 1 5 40.83 3.2
 4 -1 -5 19.01 2.08
 -4 1 5 16.17 2.14
 -4 1 5 16.48 1.87
 -3 1 5 358.55 11.91
 -3 1 5 330.45 10.9
 3 -1 -5 357.56 12.31
 -2 1 5 14.68 1.75
 2 -1 -5 12.1 1.62
 -1 1 5 158.16 5.77
 1 -1 -5 150.95 6
 0 1 5 124.91 4.63
 0 -1 -5 102.93 3.84
 0 -1 -5 112.24 4.71
 -1 -1 -5 369.57 12.54
 1 1 5 387.49 12.17
 -2 -1 -5 54.13 2.9
 2 1 5 57.63 2.78
 2 1 5 54.03 2.83
 3 1 5 469.57 14.32
 -3 -1 -5 460.01 15.38
 3 1 5 455.07 14.57
 -4 -1 -5 465.03 15.97
 4 1 5 460.01 14.85
 4 1 5 499.61 15.11
 -5 -1 -5 242.75 9.11
 5 1 5 234.79 8.19
 5 1 5 247.41 8.47
 -6 -1 -5 92.17 4.73
 6 1 5 91.21 4.28
 6 1 5 87.13 3.99
 -7 -1 -5 5.48 1.76
 7 1 5 5.15 1.85
 8 1 5 12.09 2.8
 8 1 5 15.96 2.46
 9 1 5 2.9 2.35
 10 1 5 21.49 3.64
 9 -2 -5 1.61 2.21
 -8 2 5 46.02 3.8
 8 -2 -5 46.84 4.05
 -7 2 5 28.49 3.22
 7 -2 -5 27.75 3.12
 -7 2 5 32.98 3.41
 -6 2 5 145.37 6.25
 -6 2 5 137.21 6.71
 6 -2 -5 140.98 6.63
 -5 2 5 53.79 3.64
 -5 2 5 63.08 3.78
 5 -2 -5 49.78 3.62
 4 -2 -5 72.41 4.18
 -4 2 5 72.18 3.73
 -4 2 5 70.37 3.98
 -3 2 5 35.67 2.95
 3 -2 -5 38.81 2.82
 -2 2 5 580.14 18.38
 -2 2 5 570.71 16.52
 2 -2 -5 548.07 18.72
 -1 2 5 2.17 1.22
 1 -2 -5 2.44 0.83
 1 -2 -5 1.95 1.16
 -1 2 5 4.28 0.85
 0 -2 -5 10.32 1.1
 0 -2 -5 7.54 1.38
 0 2 5 18.48 1.97
 0 2 5 11.02 1.27
 -1 -2 -5 515.45 15.61
 -1 -2 -5 505 16.4
 1 2 5 490.65 15.82
 1 2 5 491.23 15.12
 -2 -2 -5 651.76 20.61
 -2 -2 -5 645.96 19.72
 2 2 5 623.1 19.72
 2 2 5 615.91 19.03
 -3 -2 -5 609.76 20.6
 -3 -2 -5 634 19.84
 3 2 5 651.63 19.18
 3 2 5 628.45 19.59
 4 2 5 268.16 9.1
 -4 -2 -5 261.94 9.75
 4 2 5 280.92 8.77
 5 2 5 19.84 2.09
 5 2 5 21.99 2.37
 -5 -2 -5 23.74 2.4
 6 2 5 1.34 1.61
 -6 -2 -5 2.51 1.29
 7 2 5 -0.71 1.6
 -7 -2 -5 -1.53 1.55
 8 2 5 209.91 9.47
 8 2 5 212.98 8.18
 9 2 5 8.85 2.58
 10 2 5 126.39 7.5
 8 -3 -5 0.7 2.27
 8 -3 -5 -0.79 1.8
 -8 3 5 5.25 2.5
 7 -3 -5 4.01 2.17
 -7 3 5 9.36 2.62
 -7 3 5 10.2 2.17
 -6 3 5 53.87 3.86
 6 -3 -5 51.91 4.04
 -6 3 5 48.34 3.92
 -5 3 5 23.25 2.9
 -5 3 5 27.01 2.9
 5 -3 -5 26.95 3.02
 -4 3 5 251.6 8.76
 -4 3 5 245.4 9.62
 4 -3 -5 256.13 9.74
 4 -3 -5 265.38 9.52
 3 -3 -5 414.53 14.46
 -3 3 5 414.25 14.32
 3 -3 -5 425.18 14.17
 -2 3 5 36.41 2.92
 -2 3 5 35.5 1.81
 2 -3 -5 42.26 2.8
 2 -3 -5 38.76 2.44
 -1 3 5 79.13 4.02
 1 -3 -5 83.15 3.94
 1 -3 -5 86.56 3.71
 -1 3 5 89.59 3.23
 0 3 5 152.64 5.89
 0 3 5 162.15 5.53
 0 -3 -5 153.52 6.07
 0 -3 -5 163.79 5.68
 1 3 5 577 17.86
 -1 -3 -5 588.13 17.73
 1 3 5 541.66 16.95
 -1 -3 -5 545.21 18.34
 2 3 5 58.06 2.76
 -2 -3 -5 63.09 3.15
 2 3 5 58.56 3.25
 -2 -3 -5 61.6 2.96
 3 3 5 3.09 0.77
 3 3 5 1.99 1.3
 -3 -3 -5 2.22 1.24
 -3 -3 -5 4.17 1.21
 4 3 5 204.19 7.43
 -4 -3 -5 198.47 7.81
 -4 -3 -5 208.55 7.46
 4 3 5 210.23 6.8
 5 3 5 101.23 4.66
 -5 -3 -5 93.03 4.99
 6 3 5 171.74 6.75
 -6 -3 -5 167.42 7.14
 7 3 5 179.96 7.06
 -7 -3 -5 168.77 7.76
 8 3 5 132.33 6.03
 9 3 5 -0.06 2.44
 10 3 5 8.36 3.33
 8 -4 -5 14.97 2.97
 8 -4 -5 16.47 3.16
 -8 4 5 14.67 3.78
 7 -4 -5 12.98 2.61
 -7 4 5 12.98 2.57
 7 -4 -5 8.93 2.5
 -7 4 5 14.76 3.03
 6 -4 -5 672.21 23.32
 -6 4 5 723.92 21.25
 -6 4 5 656.49 23.24
 6 -4 -5 681.32 23.56
 5 -4 -5 276.31 10.46
 -5 4 5 262.68 9.43
 -5 4 5 276.38 10.66
 5 -4 -5 256.6 10.35
 4 -4 -5 197.02 7.96
 4 -4 -5 194.69 7.86
 -4 4 5 189.72 8.13
 -4 4 5 194.82 7.13
 3 -4 -5 8.92 1.64
 -3 4 5 10.04 1.98
 3 -4 -5 11.93 1.93
 2 -4 -5 723.21 24.49
 2 -4 -5 748.27 24.15
 -2 4 5 753.25 21.97
 -2 4 5 780.01 24.35
 -1 4 5 456.81 15.01
 1 -4 -5 451.56 14.86
 -1 4 5 447.51 13.57
 1 -4 -5 439.29 15.11
 0 -4 -5 1129.45 34.69
 0 4 5 1145.64 32.64
 0 4 5 1085.36 34.68
 0 -4 -5 1098.66 35.44
 -1 -4 -5 64.3 3.21
 -1 -4 -5 72.95 3.26
 1 4 5 61.83 3.26
 1 4 5 72.1 3.29
 2 4 5 103.39 4.51
 -2 -4 -5 110.35 4.68
 2 4 5 116.75 4.42
 -2 -4 -5 116.85 4.5
 -3 -4 -5 114.6 5.04
 3 4 5 103.63 4.65
 3 4 5 117.56 4.13
 -3 -4 -5 114.47 4.66
 -4 -4 -5 167.51 6.72
 -4 -4 -5 169.88 6.6
 4 4 5 159.49 6.31
 5 4 5 796.31 24
 -5 -4 -5 766.52 25.09
 -5 -4 -5 779.62 25.95
 -6 -4 -5 4.17 1.49
 6 4 5 3.12 1.57
 -7 -4 -5 0.46 1.69
 7 4 5 -1.37 1.71
 -8 -4 -5 104.78 5.94
 8 4 5 113.4 6.02
 9 4 5 17.97 3.6
 9 4 5 25.22 3.56
 10 4 5 32.17 4.36
 8 -5 -5 97.41 5.99
 8 -5 -5 88.13 5.98
 -8 5 5 87.27 6.63
 7 -5 -5 103.15 6.14
 -7 5 5 103.89 6.75
 7 -5 -5 106.53 6.05
 6 -5 -5 57.31 4.38
 6 -5 -5 53.92 4.29
 -6 5 5 63.74 4.23
 -6 5 5 59.52 4.38
 -5 5 5 263.22 10.08
 5 -5 -5 235.02 9.94
 5 -5 -5 235.52 9.69
 -5 5 5 232.5 8.76
 4 -5 -5 55.88 3.63
 -4 5 5 60.63 4.05
 4 -5 -5 55.28 4
 -4 5 5 60.86 3.58
 3 -5 -5 71.53 4.06
 3 -5 -5 73.73 4.11
 -3 5 5 76.27 4.53
 2 -5 -5 47.26 3.29
 -2 5 5 49.72 2.84
 2 -5 -5 50.43 2.96
 -2 5 5 45.22 3.57
 -1 5 5 326.04 11.35
 1 -5 -5 325.79 11.31
 -1 5 5 301.96 10.15
 1 -5 -5 321.83 11.21
 0 -5 -5 20.74 2.14
 0 5 5 17.62 1.91
 0 5 5 18.23 1.71
 0 -5 -5 15.22 1.8
 1 5 5 25.73 2.53
 -1 -5 -5 23.16 2.12
 -1 -5 -5 25.3 2.24
 1 5 5 26.1 2.15
 2 5 5 21.34 1.86
 -2 -5 -5 17.89 1.85
 2 5 5 19.06 2.16
 -2 -5 -5 23.65 2.33
 -3 -5 -5 464.94 15.9
 3 5 5 448.51 14.66
 -3 -5 -5 489.68 15.48
 3 5 5 458.45 14.91
 -4 -5 -5 53.35 3.11
 4 5 5 43.78 3.47
 -4 -5 -5 45.35 3.14
 5 5 5 255.93 9.4
 -5 -5 -5 266.67 10.02
 -5 -5 -5 243.56 9.58
 -6 -5 -5 60.16 3.87
 -6 -5 -5 58.29 3.74
 6 5 5 62.87 4.35
 7 5 5 -1.04 2.08
 -7 -5 -5 3.88 1.92
 -8 -5 -5 47.35 4.07
 8 5 5 46.2 4.37
 9 5 5 -1.44 2.85
 9 5 5 -3.52 2.13
 7 -6 -5 46.74 4.7
 -7 6 5 42.34 4.86
 -6 6 5 22.15 3.77
 6 -6 -5 31.96 3.71
 6 -6 -5 24.68 3
 -5 6 5 25.78 2.92
 5 -6 -5 33.05 3.2
 -5 6 5 22.53 3.09
 5 -6 -5 27.03 3.24
 4 -6 -5 106.93 5.74
 -4 6 5 118.44 5.19
 -4 6 5 121.66 5.97
 4 -6 -5 118.62 5.78
 -3 6 5 295.89 11.03
 3 -6 -5 282.92 10.92
 3 -6 -5 281.01 10.58
 -2 6 5 5.36 1.65
 2 -6 -5 7.31 1.91
 2 -6 -5 5.3 1.92
 -1 6 5 126.73 5.75
 1 -6 -5 142.54 5.59
 1 -6 -5 124.03 5.67
 -1 6 5 130.14 5.2
 0 6 5 400.04 13.88
 0 -6 -5 429.18 14.15
 0 6 5 402.67 13.07
 0 -6 -5 400.16 13.86
 -1 -6 -5 921.17 29.5
 -1 -6 -5 935.78 29.1
 1 6 5 900.55 27.41
 1 6 5 898.17 28.8
 2 6 5 49.74 2.58
 2 6 5 44.74 3.13
 -2 -6 -5 44.14 3.06
 -2 -6 -5 44.53 3.08
 3 6 5 4.18 1.11
 -3 -6 -5 1.51 1.63
 -3 -6 -5 2.91 1.5
 3 6 5 3.43 1.6
 4 6 5 336.46 11.48
 -4 -6 -5 328.19 11.9
 -4 -6 -5 319.84 11.63
 -5 -6 -5 1.87 1.86
 -5 -6 -5 1.95 1.8
 5 6 5 5.48 1.97
 -6 -6 -5 187.76 8.1
 6 6 5 203.05 8.13
 -6 -6 -5 194.09 8.16
 -7 -6 -5 30.83 3.41
 -7 -6 -5 28.88 3.38
 7 6 5 36.05 3.58
 -8 -6 -5 4.77 2.31
 8 6 5 5.42 2.32
 9 6 5 15.25 2.88
 9 6 5 11.07 3.7
 6 -7 -5 24.03 3.3
 -6 7 5 23.36 4.03
 -5 7 5 76.9 5.77
 5 -7 -5 75.06 5.12
 -4 7 5 63.01 4.86
 4 -7 -5 55.24 4.59
 -3 7 5 258.81 10.29
 3 -7 -5 247.34 10.29
 3 -7 -5 257.65 9.86
 2 -7 -5 219.07 8.28
 -2 7 5 199.75 8.45
 2 -7 -5 209.23 8.62
 -1 7 5 187.36 7.93
 -1 7 5 187.59 7.39
 1 -7 -5 218.45 8.44
 1 -7 -5 214.39 7.94
 0 7 5 -2.78 1.25
 0 -7 -5 0.34 1.56
 0 7 5 -1.2 1.06
 0 -7 -5 0.03 0.88
 1 7 5 45.07 2.92
 -1 -7 -5 39.69 3.26
 -1 -7 -5 36.75 2.58
 1 7 5 39.49 3.58
 -2 -7 -5 170.56 7.15
 -2 -7 -5 175.74 7.01
 2 7 5 184.36 7.1
 2 7 5 168.53 6.69
 -3 -7 -5 14.31 2.3
 -3 -7 -5 12.24 1.93
 3 7 5 9.73 1.85
 -4 -7 -5 14.37 2.25
 4 7 5 18 2.23
 -4 -7 -5 16.87 2.31
 5 7 5 18.97 2.46
 -5 -7 -5 13.79 2.26
 -5 -7 -5 11.99 2.42
 6 7 5 56.17 3.8
 -6 -7 -5 39.61 4.21
 -6 -7 -5 45.75 3.39
 -7 -7 -5 81.1 4.99
 -7 -7 -5 77.04 5.04
 7 7 5 74.65 4.72
 -8 -7 -5 38.35 3.89
 -8 -7 -5 36.21 4.38
 8 7 5 42.87 4.1
 9 7 5 28.81 3.97
 9 7 5 20.52 4.24
 6 -8 -5 1.27 3.13
 -6 8 5 2.76 2.86
 5 -8 -5 0.77 2.96
 -5 8 5 0.12 2.56
 4 -8 -5 160.88 8.08
 -4 8 5 160.22 8.15
 3 -8 -5 4.45 2.07
 -3 8 5 2.32 2.44
 -2 8 5 -1.49 2.11
 2 -8 -5 0.94 1.71
 -1 8 5 87.78 5.12
 -1 8 5 75.44 4.3
 1 -8 -5 86.01 5.33
 0 -8 -5 16.56 2.12
 0 8 5 12.99 2.42
 0 8 5 12.16 2.36
 0 -8 -5 16.57 2.47
 -1 -8 -5 1.36 1.9
 1 8 5 3.63 1.86
 1 8 5 1.81 1.68
 -1 -8 -5 2.47 1.34
 -2 -8 -5 51.25 3.86
 2 8 5 48 3.18
 -2 -8 -5 63.32 3.99
 2 8 5 59.53 4.31
 -3 -8 -5 45.98 3.21
 -3 -8 -5 50.47 3.89
 3 8 5 50.36 4.23
 -4 -8 -5 31.27 3.42
 -4 -8 -5 36.45 3.46
 4 8 5 29.98 3.41
 5 8 5 70.63 4.93
 -5 -8 -5 77.71 4.77
 -5 -8 -5 82.96 4.67
 -6 -8 -5 19.1 2.52
 6 8 5 28.52 3.49
 -6 -8 -5 27.3 3.54
 -7 -8 -5 17.95 3.09
 -7 -8 -5 15.96 3.04
 7 8 5 18.9 3.44
 8 8 5 15.42 3.83
 -8 -8 -5 18.22 3.3
 5 -9 -5 16.17 3.71
 -5 9 5 15.8 3.4
 4 -9 -5 1.48 2.41
 -4 9 5 5.31 2.48
 -3 9 5 52.74 4.52
 3 -9 -5 55.9 4.41
 2 -9 -5 186.11 8.73
 -2 9 5 173.02 8.22
 -1 9 5 39.5 3.68
 1 -9 -5 43.52 4.22
 0 -9 -5 107.62 5.62
 0 9 5 97.52 5.26
 0 9 5 99.31 5.21
 1 9 5 11.47 2.67
 -1 -9 -5 14.43 2.92
 1 9 5 18.48 2.2
 2 9 5 5.64 2.34
 -2 -9 -5 3.98 2.15
 -3 -9 -5 66.05 4.48
 3 9 5 58.27 4.69
 -3 -9 -5 60.48 3.91
 4 9 5 136.41 6.89
 -4 -9 -5 122.63 6.65
 -4 -9 -5 137.76 6.58
 5 9 5 -1.22 2.46
 -5 -9 -5 -1.31 1.49
 -5 -9 -5 -0.93 1.83
 -6 -9 -5 10.7 2.36
 6 9 5 8.8 3.19
 -6 -9 -5 9.49 2.72
 -7 -9 -5 -1.08 2.76
 -7 -9 -5 -3.2 2.41
 7 9 5 0.83 2.95
 -4 10 5 7.2 2.62
 4 -10 -5 0.17 2.35
 -3 10 5 73.96 5.26
 3 -10 -5 68.11 5.96
 2 -10 -5 35.72 4.46
 -2 10 5 35.67 3.67
 -1 10 5 59.03 4.28
 1 -10 -5 59.3 4.74
 0 -10 -5 25.31 3.21
 0 10 5 23.42 3.35
 0 10 5 22.91 2.8
 1 10 5 48.72 4.14
 -1 -10 -5 52.96 4.97
 2 10 5 46.42 4.65
 -2 -10 -5 43.84 4.17
 3 10 5 42.13 4.33
 -3 -10 -5 40.54 4.14
 4 10 5 0.54 2.54
 -4 -10 -5 7.71 3.02
 -5 -10 -5 14.91 3.1
 5 10 5 15.61 3.28
 -6 -10 -5 10.69 2.67
 6 10 5 4.01 2.88
 -7 -10 -5 -0.61 3.49
 7 10 5 -0.91 2.95
 -7 -10 -5 -0.69 2.47
 -2 11 5 87.26 6
 2 -11 -5 74.19 6.02
 1 -11 -5 61.94 5.07
 -1 11 5 69.88 5.33
 0 -11 -5 116.27 6.95
 1 11 5 2.72 2.81
 -1 -11 -5 2.83 3.24
 -2 -11 -5 9.45 2.98
 2 11 5 8.28 2.79
 -3 -11 -5 10.42 3.06
 3 11 5 5.37 3.04
 4 11 5 8.74 3.52
 -4 -11 -5 11.46 3.58
 5 11 5 7.44 3.63
 -5 -11 -5 8.21 2.93
 1 12 5 0.86 3.04
 -1 -12 -5 1.37 3.45
 -2 -12 -5 23.1 3.7
 2 12 5 15.29 3.95
 4 10 -6 28.74 4.11
 -4 -10 6 36.68 4.05
 -3 -10 6 2.76 2.48
 3 10 -6 1.78 2.81
 -2 -10 6 46.62 5.32
 2 10 -6 62.85 5.25
 1 10 -6 17.48 3.73
 -1 -10 6 21.03 3.2
 0 -10 6 0.95 2.66
 0 -10 6 0.46 1.74
 0 10 -6 -0.06 2.46
 1 -10 6 24.43 4.24
 -1 10 -6 22.52 4.04
 1 -10 6 15.57 2.86
 -2 10 -6 27.98 3.92
 2 -10 6 19.79 3.5
 2 -10 6 25.64 3.64
 3 -10 6 5.23 2.73
 3 -10 6 -0.73 2.99
 -5 -9 6 21.92 3.79
 5 9 -6 21.33 3.79
 4 9 -6 89 5.88
 -4 -9 6 78.92 5.16
 -3 -9 6 15.09 2.97
 3 9 -6 19.58 3.27
 -2 -9 6 85.59 5.82
 2 9 -6 77.27 5.31
 -1 -9 6 45.76 4.05
 -1 -9 6 54 4.41
 1 9 -6 54.75 4.8
 0 -9 6 58.16 3.93
 0 -9 6 62.77 4.88
 0 9 -6 62.14 4.88
 1 -9 6 3.9 2.01
 1 -9 6 2.43 2.78
 -1 9 -6 3.26 2.81
 2 -9 6 9.51 2.46
 2 -9 6 1.38 2.53
 -2 9 -6 4.15 2.8
 3 -9 6 77.05 5.55
 4 -9 6 7.48 3.63
 -4 9 -6 4.26 2.77
 6 8 -6 17.51 3.55
 -6 -8 6 19.15 3.5
 5 8 -6 36.55 3.96
 -5 -8 6 29.53 4.09
 4 8 -6 11.91 2.97
 -4 -8 6 13.77 2.45
 3 8 -6 320.34 11.96
 -3 -8 6 318.73 12.23
 2 8 -6 22.63 3.02
 -2 -8 6 15.14 3.05
 1 8 -6 5.66 2.56
 -1 -8 6 2.63 2.05
 -1 -8 6 2.98 1.81
 0 8 -6 147.28 6.96
 0 -8 6 148.68 7.09
 0 -8 6 151.07 6.58
 1 -8 6 20.42 2.95
 -1 8 -6 21.35 3.16
 1 -8 6 19.47 2.6
 2 -8 6 2.2 2.24
 -2 8 -6 2.63 2.28
 2 -8 6 2.82 2.04
 3 -8 6 38.99 4.28
 4 -8 6 18.55 3.63
 -4 8 -6 12.64 2.91
 -5 8 -6 26.74 3.79
 5 -8 6 23.79 3.47
 6 -8 6 20.33 3.46
 -6 8 -6 18.87 4
 -7 -7 6 -0.86 2.58
 6 7 -6 47.22 4.73
 -6 -7 6 56.76 4.44
 -5 -7 6 177.2 8.33
 5 7 -6 162.02 7.64
 4 7 -6 4.59 2.35
 -4 -7 6 1.02 1.78
 -3 -7 6 1.67 1.73
 3 7 -6 -0.16 1.9
 -2 -7 6 27.26 3.16
 2 7 -6 21.57 2.71
 -2 -7 6 24.5 2.74
 -1 -7 6 27.81 2.94
 -1 -7 6 29.37 3.32
 1 7 -6 32.17 3.51
 0 -7 6 272.17 10.76
 0 7 -6 298.54 10.6
 0 -7 6 280.9 10.47
 1 -7 6 95.82 5.09
 -1 7 -6 99.12 5.31
 1 -7 6 98.17 5.09
 -2 7 -6 226.88 8.88
 2 -7 6 230.18 9.37
 2 -7 6 224.05 9.22
 3 -7 6 28.22 3.44
 -3 7 -6 26.71 3.03
 -4 7 -6 27.01 3.36
 4 -7 6 29.54 3.25
 -5 7 -6 136.79 7.39
 5 -7 6 149.58 7.34
 6 -7 6 12.87 3.39
 -6 7 -6 9.61 3.3
 8 6 -6 8.28 2.76
 7 6 -6 28.03 3.39
 -6 -6 6 10.53 2.45
 6 6 -6 11.44 2.36
 6 6 -6 10.02 2.71
 -5 -6 6 62.08 4.68
 5 6 -6 62.41 4.18
 5 6 -6 62.22 4.54
 -4 -6 6 24.4 2.96
 4 6 -6 19.72 2.75
 3 6 -6 22.11 2.69
 -3 -6 6 20.67 2.49
 -3 -6 6 22.97 2.5
 -2 -6 6 188.82 7.78
 -2 -6 6 190.77 7.3
 2 6 -6 190.58 7.57
 -1 -6 6 35.31 2.93
 1 6 -6 37.17 3.45
 -1 -6 6 43.41 3.54
 0 6 -6 71.84 4.28
 0 -6 6 66.03 3.72
 0 -6 6 62.88 4.13
 1 -6 6 139.02 6.15
 -1 6 -6 133.4 6.22
 1 -6 6 147.23 6.14
 2 -6 6 83.46 4.73
 2 -6 6 87.2 4.94
 -3 6 -6 249.18 9.82
 3 -6 6 249.99 9.75
 -4 6 -6 0.16 1.92
 4 -6 6 0.34 1.66
 -5 6 -6 -0.85 2.13
 5 -6 6 -2.21 2.09
 6 -6 6 27.73 4.04
 -6 6 -6 20.81 3.58
 -7 6 -6 -0.34 3.01
 7 -6 6 0.95 3.03
 8 5 -6 -0.26 2.16
 7 5 -6 -0.6 1.79
 -6 -5 6 4.61 2.45
 6 5 -6 7.63 2.06
 6 5 -6 2.5 2.3
 5 5 -6 15.36 2.55
 5 5 -6 14.12 2.38
 -5 -5 6 17.55 2.45
 4 5 -6 417.03 13.68
 -4 -5 6 402.04 14.5
 4 5 -6 410.39 14.5
 -3 -5 6 101.96 4.88
 -3 -5 6 104.22 4.76
 3 5 -6 108.61 5.09
 3 5 -6 100.3 4.71
 -2 -5 6 70.03 4.06
 2 5 -6 79.09 4.17
 2 5 -6 83.75 4
 -2 -5 6 79.55 4.05
 -1 -5 6 173.23 5.76
 -1 -5 6 171.86 6.83
 -1 -5 6 183.12 6.96
 1 5 -6 170.41 6.87
 0 5 -6 281.31 9.61
 0 -5 6 256.03 9.75
 0 -5 6 273.62 9.75
 1 -5 6 14.44 1.85
 1 -5 6 16.59 1.99
 -1 5 -6 12.28 2.1
 2 -5 6 206.28 8.17
 2 -5 6 203.15 8.05
 3 -5 6 69.03 4.01
 -3 5 -6 75.64 4.38
 -4 5 -6 -1.4 1.69
 4 -5 6 -1.21 1.84
 5 -5 6 1.73 2.23
 -5 5 -6 2.5 2.2
 6 -5 6 11.15 2.45
 -6 5 -6 7.47 2.72
 7 -5 6 176.75 8.21
 -7 5 -6 165.11 8.48
 -8 5 -6 23.59 4.02
 8 -5 6 23.7 3.47
 8 4 -6 4.81 2.39
 7 4 -6 51.21 4.1
 6 4 -6 106.8 5.65
 5 4 -6 30.33 3.23
 5 4 -6 28.69 2.97
 -5 -4 6 30.32 3.18
 -4 -4 6 71.05 4.07
 4 4 -6 67.47 3.93
 -4 -4 6 63.99 4.07
 4 4 -6 64.66 3.96
 -4 -4 6 65.62 3.89
 3 4 -6 1136.91 36.94
 -3 -4 6 1148.72 36.29
 -3 -4 6 1184.18 36.05
 3 4 -6 1105.56 34.14
 -3 -4 6 1183.64 33.07
 2 4 -6 80.46 4.04
 -2 -4 6 81.78 4.18
 -2 -4 6 82.34 4.06
 -2 -4 6 83.19 3.64
 2 4 -6 82.35 4.07
 -1 -4 6 165.06 6.43
 -1 -4 6 164.36 5.47
 1 4 -6 164.22 6.08
 1 4 -6 167.97 6.43
 -1 -4 6 164.5 6.35
 0 4 -6 102.97 4.78
 0 -4 6 107.1 3.68
 0 -4 6 111.73 4.89
 0 -4 6 101.54 4.66
 0 4 -6 110.02 4.15
 1 -4 6 34.47 2.53
 1 -4 6 42.04 2.68
 -1 4 -6 34.24 1.78
 -1 4 -6 34.33 2.87
 2 -4 6 245.66 9.05
 2 -4 6 241.21 8.78
 3 -4 6 25.02 2.63
 4 -4 6 278.94 10.38
 -4 4 -6 277.12 10.39
 -5 4 -6 10.51 2.36
 5 -4 6 10.47 2.06
 6 -4 6 10.31 2.32
 -6 4 -6 10.9 2.69
 7 -4 6 76.11 5.26
 -7 4 -6 81.92 5.7
 8 -4 6 41.52 4.58
 -8 4 -6 43.29 4.56
 9 3 -6 46.63 4.99
 8 3 -6 40.3 4.16
 7 3 -6 53.64 4.18
 6 3 -6 -1.52 1.55
 5 3 -6 161.59 7.2
 5 3 -6 168.9 6.36
 -5 -3 6 163.77 6.72
 -5 -3 6 164.21 6.63
 4 3 -6 42.8 2.99
 -4 -3 6 39.31 2.77
 -4 -3 6 42.12 3.14
 4 3 -6 37.09 3.14
 -4 -3 6 45.89 3.17
 3 3 -6 35.61 2.63
 -3 -3 6 46.33 3.06
 -3 -3 6 37.59 2.68
 -3 -3 6 34.08 2.75
 3 3 -6 27.55 2.46
 -2 -3 6 10.46 1.45
 -2 -3 6 8.29 1.34
 -2 -3 6 8.11 1.44
 2 3 -6 8.18 1.58
 2 3 -6 10.37 1.61
 -1 -3 6 41.46 2.72
 1 3 -6 38.68 2.35
 -1 -3 6 39.37 2.57
 1 3 -6 40.76 2.78
 0 -3 6 159.01 6.32
 0 3 -6 176.71 6.06
 0 -3 6 161.77 6.04
 0 3 -6 165.1 6.18
 1 -3 6 111.38 4.43
 -1 3 -6 108.95 4.02
 1 -3 6 108.24 4.67
 2 -3 6 116.79 4.97
 2 -3 6 114.83 4.61
 -2 3 -6 113.26 4.5
 3 -3 6 56 3.41
 -3 3 -6 62.1 3.03
 3 -3 6 58.09 3.64
 -4 3 -6 6.38 1.26
 4 -3 6 7.21 1.48
 -4 3 -6 4.21 1.52
 -5 3 -6 222.25 8.81
 5 -3 6 226.3 8.79
 -6 3 -6 412.95 14.86
 6 -3 6 424.41 15.02
 6 -3 6 416.68 14.57
 -7 3 -6 19.63 3.04
 7 -3 6 18.51 2.67
 8 -3 6 38.01 3.65
 -8 3 -6 31.9 3.91
 9 -3 6 2.61 2.31
 9 2 -6 20.15 3.76
 8 2 -6 9.79 2.96
 7 2 -6 7.5 2.38
 -6 -2 6 4.08 1.99
 6 2 -6 3.33 1.84
 5 2 -6 19.89 2.53
 5 2 -6 19.76 1.88
 -5 -2 6 16.3 2.17
 -5 -2 6 20.49 2.38
 4 2 -6 107.92 5.32
 -4 -2 6 112.05 4.91
 -4 -2 6 108.32 4.73
 4 2 -6 120.22 4.63
 -3 -2 6 52.18 3.02
 -3 -2 6 51.38 3.13
 -3 -2 6 53.49 3.2
 3 2 -6 49.51 3.09
 3 2 -6 51.26 3.05
 -2 -2 6 0.5 0.78
 -2 -2 6 -0.17 1.01
 -2 -2 6 0.97 0.98
 2 2 -6 1.62 1.03
 2 2 -6 0.69 1.16
 -1 -2 6 1411.32 43.92
 1 2 -6 1436.87 45.09
 1 2 -6 1419.9 41.63
 -1 -2 6 1458.57 44.21
 0 -2 6 1625.87 51.22
 0 -2 6 1659.26 51.08
 0 2 -6 1730.21 52.36
 -1 2 -6 105.5 4.11
 1 -2 6 107.18 4.09
 1 -2 6 109.58 4.69
 2 -2 6 17.66 1.86
 2 -2 6 14.63 1.67
 -2 2 -6 13.31 1.59
 -3 2 -6 381.95 12.52
 3 -2 6 384.22 12.46
 3 -2 6 358.17 12.62
 -4 2 -6 162.46 6.11
 4 -2 6 151.74 6.18
 5 -2 6 459.65 15.76
 -5 2 -6 474.43 15.83
 -5 2 -6 461.92 15.69
 -6 2 -6 41.52 3.62
 6 -2 6 38.48 3.19
 7 -2 6 0.68 1.73
 7 -2 6 1 1.56
 -7 2 -6 0.38 1.98
 7 -2 6 0.54 1.59
 8 -2 6 7.38 2.49
 8 -2 6 6.35 2.46
 9 -2 6 56.19 4.62
 9 -2 6 62.54 5.09
 9 1 -6 20.45 3.77
 8 1 -6 40.75 4.39
 7 1 -6 22.95 3.13
 6 1 -6 -0.1 1.64
 -6 -1 6 1.16 1.86
 -6 -1 6 0.95 1.79
 5 1 -6 5.35 1.79
 -5 -1 6 6.87 1.71
 -5 -1 6 2.49 1.25
 4 1 -6 2.24 1.33
 -4 -1 6 0.65 1.42
 4 1 -6 0.37 1.01
 -4 -1 6 2.01 1.41
 3 1 -6 42.13 3.05
 3 1 -6 42.03 2.58
 -3 -1 6 45.86 2.93
 -3 -1 6 47.73 2.8
 2 1 -6 176.92 6.77
 -2 -1 6 169.44 6.55
 -1 -1 6 127.98 4.47
 -1 -1 6 120.56 4.87
 1 1 -6 121.45 4.99
 0 -1 6 14.63 1.34
 0 1 -6 16.15 1.53
 0 -1 6 16.97 1.76
 1 -1 6 805 25.23
 1 -1 6 828.08 25.68
 -1 1 -6 830.31 26.14
 -2 1 -6 115.42 4.6
 2 -1 6 117.83 4.87
 2 -1 6 121.83 4.35
 -3 1 -6 23.19 2.16
 3 -1 6 21.51 1.73
 3 -1 6 17.99 1.83
 4 -1 6 83.92 3.87
 4 -1 6 90.48 4.14
 -4 1 -6 89.26 4.29
 -5 1 -6 201.71 7.66
 -6 1 -6 -0.18 1.45
 -6 1 -6 1.29 1.45
 6 -1 6 -0.77 1.24
 7 -1 6 130.66 6.1
 7 -1 6 138.76 6.68
 -7 1 -6 139.64 6.19
 8 -1 6 116.41 6.1
 9 -1 6 13.62 2.98
 9 0 -6 0.05 2.27
 8 0 -6 190.55 9.12
 -7 0 6 -2.02 1.65
 7 0 -6 2.16 2.01
 -7 0 6 1.47 2.09
 -6 0 6 3.64 1.87
 6 0 -6 6.11 1.99
 -6 0 6 2.76 1.66
 -5 0 6 285.01 10.63
 -5 0 6 299.13 10.07
 5 0 -6 282.51 11.05
 -4 0 6 155.01 6.37
 -4 0 6 157.42 6.04
 4 0 -6 156.94 6.71
 3 0 -6 50.64 3.41
 -3 0 6 57.28 3.41
 -3 0 6 55.35 3.05
 -2 0 6 59.53 3.13
 2 0 -6 54 3.25
 -1 0 6 58.12 3.26
 1 0 -6 56.92 3.29
 0 0 6 79.34 3.49
 0 0 -6 77.27 3.72
 1 0 6 122.65 4.94
 -1 0 -6 127.17 4.93
 -2 0 -6 397.2 13.32
 2 0 6 399.83 12.53
 2 0 6 399.55 12.94
 3 0 6 581.81 18.88
 -3 0 -6 611.25 19.58
 4 0 6 309.51 10.49
 -4 0 -6 318.46 11.07
 5 0 6 24.11 2.39
 5 0 6 22.7 2.08
 -5 0 -6 21.37 2.49
 -6 0 -6 666.98 21.59
 6 0 6 628.4 19.92
 6 0 6 616.4 20.54
 7 0 6 8.24 2.04
 7 0 6 9.58 1.9
 -7 0 -6 11.24 2.17
 8 0 6 0.01 2.13
 8 0 6 0.45 1.58
 9 0 6 99.35 6.08
 10 0 6 4.1 2.74
 9 -1 -6 1.07 2.2
 8 -1 -6 37.91 3.88
 -7 1 6 328.03 12.55
 7 -1 -6 328.61 12.92
 -7 1 6 321.37 11.71
 -6 1 6 32.4 3.19
 6 -1 -6 30.44 3.13
 -6 1 6 31.93 3.01
 -5 1 6 12.88 2.24
 5 -1 -6 12.12 2.11
 -5 1 6 13.24 2.17
 -4 1 6 -1.37 1.19
 -4 1 6 1 1.42
 4 -1 -6 0.72 1.45
 3 -1 -6 76.26 4.09
 -3 1 6 77.78 4
 -2 1 6 4.92 1.43
 2 -1 -6 6.12 1.47
 -1 1 6 51.68 2.99
 1 -1 -6 58.25 3.34
 0 1 6 86.43 3.94
 0 -1 -6 86.27 3.06
 0 -1 -6 82.88 4.08
 -1 -1 -6 4.45 1.2
 1 1 6 6.73 1.08
 2 1 6 1174.63 35.25
 -2 -1 -6 1111.85 36.21
 3 1 6 740.31 22.5
 3 1 6 749.82 23.28
 -3 -1 -6 752.01 24.23
 4 1 6 213.38 7.6
 -4 -1 -6 206.3 7.93
 4 1 6 215.11 7.39
 5 1 6 39.24 3.28
 5 1 6 36.44 2.39
 -5 -1 -6 37.09 3.26
 6 1 6 2.3 1.58
 -6 -1 -6 2.68 1.2
 6 1 6 1.56 0.83
 7 1 6 3.4 1.64
 -7 -1 -6 2.84 1.86
 8 1 6 6.15 2.78
 8 1 6 10.02 2.46
 9 1 6 60.2 4.8
 10 1 6 41.67 4.92
 -8 2 6 26.08 3.12
 8 -2 -6 21.97 3.46
 7 -2 -6 6.14 2.3
 -7 2 6 3.51 2.52
 -7 2 6 2.28 2.2
 -6 2 6 2.5 1.89
 6 -2 -6 7.32 2.21
 -6 2 6 3.08 1.98
 -5 2 6 6.53 1.73
 5 -2 -6 10.75 2.18
 -5 2 6 8.59 2.01
 -4 2 6 85.76 4.36
 4 -2 -6 93.85 4.85
 -4 2 6 93.07 4.8
 3 -2 -6 145.07 6.28
 -3 2 6 150.12 6.25
 -2 2 6 1385.3 39.2
 -2 2 6 1312.91 42.25
 2 -2 -6 1386.85 43.4
 1 -2 -6 39.51 2.77
 -1 2 6 48.63 3.02
 -1 2 6 48.8 2.44
 1 -2 -6 40.53 2.16
 0 -2 -6 703.67 21.32
 0 2 6 654.36 20.28
 0 -2 -6 688.91 22.35
 0 2 6 699.2 21.73
 1 2 6 109.03 4.45
 1 2 6 114.77 4.54
 -1 -2 -6 111.08 4.66
 -1 -2 -6 108.09 3.88
 2 2 6 1631.91 49.06
 -2 -2 -6 1700.87 51.64
 -2 -2 -6 1758.8 53.32
 2 2 6 1678.06 51.64
 3 2 6 140.11 5.45
 -3 -2 -6 130.3 5.52
 3 2 6 133.85 4.9
 4 2 6 15.31 1.42
 -4 -2 -6 11.81 1.71
 4 2 6 14.23 1.8
 5 2 6 30.75 2.63
 -5 -2 -6 31.98 3.24
 5 2 6 31.15 2.14
 -6 -2 -6 2.72 1.42
 6 2 6 -0.09 1.48
 -7 -2 -6 65.68 4.45
 7 2 6 75.18 4.51
 -8 -2 -6 29.95 3.29
 8 2 6 26.52 3.03
 9 2 6 11.29 3.09
 10 2 6 62.28 5.49
 -8 3 6 3.93 1.99
 8 -3 -6 2.48 1.87
 8 -3 -6 0.17 2.44
 -7 3 6 6.63 2.62
 -7 3 6 5.35 2.09
 7 -3 -6 5.94 2.49
 -6 3 6 255.3 9.78
 -6 3 6 286.57 11.02
 6 -3 -6 266.47 10.86
 5 -3 -6 601.76 20.86
 -5 3 6 595.71 18.69
 -5 3 6 609.37 20.59
 -4 3 6 525.16 18.23
 -4 3 6 541.91 16.63
 4 -3 -6 536.32 18.54
 4 -3 -6 543.97 18.05
 -3 3 6 66.12 4.16
 3 -3 -6 77.66 3.83
 3 -3 -6 76.71 4.15
 2 -3 -6 14.71 1.75
 2 -3 -6 20.08 2.17
 -2 3 6 23.31 2.3
 -2 3 6 18.33 1.73
 1 -3 -6 84.59 3.6
 -1 3 6 85.35 3.94
 -1 3 6 78.47 3.3
 1 -3 -6 72.39 3.81
 0 3 6 667.56 21.08
 0 -3 -6 663.43 20.74
 0 3 6 646.96 19.68
 0 -3 -6 664.3 21.62
 1 3 6 153.45 5.72
 -1 -3 -6 141.26 5.83
 -1 -3 -6 154.92 5.38
 1 3 6 153.37 5.56
 2 3 6 87.82 4.09
 -2 -3 -6 95.14 4.39
 -2 -3 -6 100.89 3.79
 2 3 6 93.52 3.82
 3 3 6 518.96 15.74
 -3 -3 -6 501.48 16.83
 -3 -3 -6 488.52 16
 3 3 6 493.59 15.81
 -4 -3 -6 90.47 4.09
 -4 -3 -6 85.66 4.4
 4 3 6 90.18 3.61
 4 3 6 95.73 4.48
 5 3 6 722.59 22.43
 -5 -3 -6 729.51 24.23
 -6 -3 -6 11.22 2.16
 6 3 6 11.76 2.13
 7 3 6 2.72 1.87
 -7 -3 -6 2.22 1.63
 8 3 6 87.09 4.73
 -8 -3 -6 79.72 5.17
 9 3 6 86.38 5.15
 9 3 6 86.63 6.21
 10 3 6 51.2 5.08
 8 -4 -6 2.86 2.2
 -8 4 6 6.76 2.98
 8 -4 -6 7.36 2.5
 -7 4 6 41.73 4.04
 7 -4 -6 27.64 3.39
 7 -4 -6 28.4 3.47
 -7 4 6 32.32 3.5
 6 -4 -6 48.03 3.79
 -6 4 6 46.44 3.86
 -6 4 6 45.34 3.96
 6 -4 -6 49.15 3.85
 -5 4 6 194.31 7.61
 -5 4 6 199.21 8.72
 5 -4 -6 207.69 8.41
 5 -4 -6 197.87 8.51
 4 -4 -6 16.87 2.1
 4 -4 -6 21.15 2.5
 -4 4 6 20.8 2.68
 -4 4 6 14.84 2.08
 3 -4 -6 213.92 8.23
 3 -4 -6 208.72 8.28
 -3 4 6 202.07 8.25
 2 -4 -6 5.84 1.35
 2 -4 -6 3.31 1.32
 -2 4 6 3.11 0.92
 -2 4 6 4.63 1.57
 1 -4 -6 22.51 2.52
 -1 4 6 23.38 2.3
 1 -4 -6 20.76 2.47
 -1 4 6 23.32 2.34
 0 4 6 10.75 1.73
 0 -4 -6 11.14 1.49
 0 4 6 9.15 1.23
 0 -4 -6 11.55 1.43
 1 4 6 20.51 2.09
 -1 -4 -6 22.81 1.94
 -1 -4 -6 18.95 1.9
 1 4 6 30.7 2.19
 -2 -4 -6 214.9 8.03
 2 4 6 211.03 7.55
 -2 -4 -6 223.42 7.52
 2 4 6 208.55 7.44
 -3 -4 -6 98.34 4.58
 3 4 6 93.62 4.43
 3 4 6 89.49 3.87
 -3 -4 -6 101.73 4.12
 4 4 6 208.39 7.81
 -4 -4 -6 210.58 8.25
 4 4 6 211.09 7.13
 -4 -4 -6 217.46 7.98
 5 4 6 45.57 3.32
 -5 -4 -6 47.1 3.71
 -5 -4 -6 50.79 3.3
 6 4 6 301.18 10.48
 -6 -4 -6 285.37 11.28
 7 4 6 65.44 3.98
 -7 -4 -6 64.33 4.16
 -8 -4 -6 134.88 7.07
 8 4 6 139.5 6.59
 9 4 6 39.35 4.15
 9 4 6 44.95 5.04
 10 4 6 5.38 2.99
 7 -5 -6 131.63 7.15
 -7 5 6 137.31 7.4
 -7 5 6 131.21 7.09
 7 -5 -6 137.92 7.26
 6 -5 -6 22.67 3.2
 6 -5 -6 22.62 3.23
 -6 5 6 26.73 3.06
 -6 5 6 24.09 2.96
 -4 5 6 28.26 3.19
 4 -5 -6 25.52 2.96
 4 -5 -6 27.49 3.15
 -3 5 6 56.9 4.16
 3 -5 -6 53.63 3.59
 3 -5 -6 54.65 3.52
 2 -5 -6 57.63 3.65
 -2 5 6 59.83 3.8
 2 -5 -6 59.03 3.43
 -1 5 6 337.48 10.45
 1 -5 -6 338.73 11.8
 -1 5 6 305.07 11.51
 1 -5 -6 332.06 11.51
 0 5 6 10.26 1.64
 0 -5 -6 12.61 1.72
 0 -5 -6 10.7 1.84
 0 5 6 10.04 1.62
 1 5 6 140.21 5.6
 1 5 6 139.5 5.61
 -1 -5 -6 144.43 5.7
 -1 -5 -6 135.51 5.47
 2 5 6 73.77 3.52
 2 5 6 79.99 3.96
 -2 -5 -6 70.21 3.72
 -2 -5 -6 81.46 3.8
 -3 -5 -6 93.64 4.61
 -3 -5 -6 98.65 4.45
 3 5 6 91.25 4.47
 3 5 6 96.47 3.88
 4 5 6 670.8 20.65
 -4 -5 -6 652.17 22.08
 -4 -5 -6 655.1 21.34
 5 5 6 57.69 3.75
 -5 -5 -6 52.03 3.88
 -5 -5 -6 60.59 4.03
 -6 -5 -6 8.98 2.22
 -6 -5 -6 12.69 2.18
 6 5 6 7.85 2.2
 7 5 6 2.47 2.26
 -7 -5 -6 5.27 1.73
 -8 -5 -6 47.94 4.35
 8 5 6 53.59 4.82
 9 5 6 44.33 4.78
 7 -6 -6 27.85 3.45
 7 -6 -6 36.7 4.31
 -7 6 6 29.95 4.53
 -6 6 6 33.44 3.85
 6 -6 -6 24.03 3.1
 6 -6 -6 32.24 3.84
 5 -6 -6 162.77 7.61
 -5 6 6 172.81 6.94
 5 -6 -6 157.89 7.63
 -5 6 6 158.15 7.67
 -4 6 6 66.47 3.84
 -4 6 6 57.39 4.19
 4 -6 -6 58.76 4.05
 4 -6 -6 63.56 4.16
 3 -6 -6 38.43 2.85
 -3 6 6 38.26 3.47
 3 -6 -6 30.1 3.26
 2 -6 -6 328.49 12.16
 -2 6 6 352.94 12.44
 2 -6 -6 313.78 12.04
 1 -6 -6 43.16 2.88
 -1 6 6 37.4 3.01
 -1 6 6 36.26 3.3
 1 -6 -6 37.03 2.92
 0 -6 -6 93.05 4.39
 0 -6 -6 96.58 4.84
 0 6 6 88.73 4.6
 0 6 6 89.56 4.17
 -1 -6 -6 20.25 2.23
 1 6 6 11.28 1.86
 1 6 6 14.09 1.89
 -1 -6 -6 11.47 1.75
 -2 -6 -6 172.71 6.69
 2 6 6 159.85 6.41
 2 6 6 174.35 6.78
 -2 -6 -6 170.13 6.79
 -3 -6 -6 1.37 1.69
 3 6 6 -0.55 1.63
 3 6 6 0.9 1.07
 -3 -6 -6 0 1.5
 -4 -6 -6 7.49 1.68
 4 6 6 4.54 2.06
 -4 -6 -6 4.03 1.55
 -5 -6 -6 1.26 1.85
 5 6 6 1.71 1.96
 -5 -6 -6 0.71 1.78
 -6 -6 -6 15.01 2.51
 -6 -6 -6 13.35 2.56
 6 6 6 19.65 2.96
 -7 -6 -6 136.88 6.74
 7 6 6 146.97 6.99
 -7 -6 -6 141.1 6.9
 8 6 6 0.16 2.3
 -8 -6 -6 -0.29 2.2
 9 6 6 172.04 8.11
 6 -7 -6 0.8 2.13
 -6 7 6 2.18 3.17
 5 -7 -6 6.54 2.39
 -5 7 6 5.37 2.68
 -4 7 6 277.19 11.6
 4 -7 -6 311.59 11.33
 4 -7 -6 288.91 11.77
 3 -7 -6 -0.28 2.04
 3 -7 -6 1.57 1.92
 -3 7 6 -0.37 1.48
 2 -7 -6 61.1 4.1
 -2 7 6 60.97 3.97
 2 -7 -6 60.56 3.94
 -1 7 6 361.57 13.07
 -1 7 6 355.88 11.91
 1 -7 -6 368.21 12.94
 1 -7 -6 363.38 13.14
 0 7 6 85.86 4.53
 0 -7 -6 93.06 4.25
 0 7 6 96.71 4.73
 0 -7 -6 88.69 4.83
 -1 -7 -6 41.1 3.22
 1 7 6 40.4 2.81
 -1 -7 -6 39.77 3.13
 1 7 6 32.56 3.08
 2 7 6 13.59 1.58
 -2 -7 -6 12.87 1.99
 -2 -7 -6 16.27 2.17
 2 7 6 13.02 1.9
 -3 -7 -6 51.73 3.86
 -3 -7 -6 52.41 3.9
 3 7 6 61.57 3.81
 -4 -7 -6 37.1 2.99
 4 7 6 37.14 3.29
 -4 -7 -6 41.1 3.4
 -5 -7 -6 190.75 8.43
 5 7 6 197.1 8.1
 -5 -7 -6 201.33 8.12
 6 7 6 168.41 7.54
 -6 -7 -6 182.56 7.97
 -6 -7 -6 169.23 7.79
 -7 -7 -6 102.78 5.63
 -7 -7 -6 93.65 5.42
 7 7 6 112.16 5.88
 -8 -7 -6 28.44 3.61
 8 7 6 28.14 3.38
 -8 -7 -6 29.01 4.18
 9 7 6 4.24 2.51
 6 -8 -6 138.1 8.37
 -6 8 6 166.28 8.96
 -5 8 6 13.24 3.69
 5 -8 -6 15.54 3.78
 4 -8 -6 -1.14 2.47
 -4 8 6 -1.18 2.5
 -3 8 6 74.9 5.23
 3 -8 -6 69.28 4.81
 2 -8 -6 15.4 2.48
 -2 8 6 10.54 2.43
 1 -8 -6 157.98 7.35
 1 -8 -6 142.01 6.23
 -1 8 6 144.92 6.74
 0 8 6 205.66 8.33
 0 -8 -6 203.63 8.46
 0 8 6 201.02 7.93
 0 -8 -6 212.02 8.11
 1 8 6 190.24 7.92
 1 8 6 204.83 8.11
 -1 -8 -6 200.49 7.82
 -1 -8 -6 202.95 8.32
 -2 -8 -6 1.69 1.39
 2 8 6 0.41 1.95
 -2 -8 -6 2.81 1.82
 2 8 6 -0.79 1.57
 3 8 6 -2.65 1.58
 -3 -8 -6 -1.3 1.71
 -3 -8 -6 -0.94 1.59
 -4 -8 -6 295.53 11.04
 4 8 6 273.96 10.65
 -4 -8 -6 295.84 11.07
 -5 -8 -6 41.14 3.45
 5 8 6 36.53 3.45
 -5 -8 -6 38.94 3.92
 -6 -8 -6 3.12 1.88
 6 8 6 1.11 1.91
 -6 -8 -6 1.92 2.51
 7 8 6 1.8 2.2
 -7 -8 -6 -0.59 1.95
 -7 -8 -6 2.68 2.32
 8 8 6 11.66 3.12
 -8 -8 -6 12.51 3.3
 -8 -8 -6 8.76 3.03
 -5 9 6 12.53 3.44
 5 -9 -6 8.21 3.42
 -4 9 6 8.83 3.24
 4 -9 -6 9.56 2.75
 3 -9 -6 62.44 4.6
 -3 9 6 67.24 5.34
 2 -9 -6 95.95 6.13
 -2 9 6 93.3 6
 -1 9 6 66.18 4.85
 1 -9 -6 60.78 4.87
 0 9 6 3.02 2.1
 0 9 6 1.31 2.12
 0 -9 -6 2.21 1.86
 1 9 6 46.57 4.09
 1 9 6 42.79 3.72
 -1 -9 -6 47.42 4.36
 2 9 6 348.52 12.44
 -2 -9 -6 317.81 12.58
 -2 -9 -6 349.08 12.62
 -3 -9 -6 11.1 2.06
 -3 -9 -6 10.48 2.54
 3 9 6 8.22 2.88
 4 9 6 2.03 2.53
 -4 -9 -6 2.74 2.26
 -4 -9 -6 -1.23 2.14
 -5 -9 -6 18.14 2.77
 -5 -9 -6 17.12 2.93
 5 9 6 14.55 3.26
 6 9 6 3.86 2.88
 -6 -9 -6 4.18 2.55
 -6 -9 -6 -1.05 1.7
 -7 -9 -6 10.16 3.29
 -7 -9 -6 8.1 2.78
 7 9 6 5.25 3.41
 3 -10 -6 45.49 5.06
 -3 10 6 44.52 4.59
 -2 10 6 70.35 5.14
 2 -10 -6 63.71 5.74
 1 -10 -6 52.74 4.45
 -1 10 6 44.07 4.08
 0 -10 -6 112.61 6.29
 0 10 6 125.24 6.26
 1 10 6 6.14 2.6
 -1 -10 -6 7.07 3.15
 -2 -10 -6 95.35 5.82
 2 10 6 101.09 6.26
 3 10 6 65.73 5.18
 -3 -10 -6 66.34 4.94
 -4 -10 -6 34.19 4.05
 4 10 6 33.1 4.05
 -5 -10 -6 15.24 3.11
 5 10 6 17.84 3.63
 6 10 6 17.98 3.98
 -6 -10 -6 14.42 2.67
 -6 -10 -6 19.65 3.27
 -2 11 6 131.7 7.21
 2 -11 -6 131.38 7.82
 1 -11 -6 2.63 2.48
 -1 11 6 1.93 2.18
 0 -11 -6 81.84 5.89
 -1 -11 -6 45.81 4.99
 1 11 6 38.46 4.24
 -2 -11 -6 -0.06 2.55
 2 11 6 3.03 2.87
 -3 -11 -6 129.91 7.32
 3 11 6 138.65 7.63
 -4 -11 -6 48.33 5.06
 4 11 6 48.13 4.96
 -5 -11 -6 43.14 4.64
 5 11 6 38.75 4.78
 -3 -10 7 -0.27 2.53
 3 10 -7 -2.27 3.22
 -2 -10 7 1.12 3.16
 2 10 -7 -1.27 2.99
 -1 -10 7 114.6 6.68
 1 10 -7 105.95 6.66
 0 10 -7 16.86 3.82
 0 -10 7 20.13 3.43
 0 -10 7 13.21 3.02
 1 -10 7 3.71 1.99
 -1 10 -7 1.27 3.29
 1 -10 7 2.44 3.19
 2 -10 7 70.92 5.01
 2 -10 7 65.81 5.78
 -5 -9 7 2.78 3.34
 5 9 -7 -1.36 2.56
 4 9 -7 -1.47 2.47
 -4 -9 7 -0.25 2
 -3 -9 7 129.87 6.97
 3 9 -7 142.68 7.39
 -2 -9 7 3.83 2.91
 2 9 -7 1.55 2.86
 -1 -9 7 3.74 2.74
 1 9 -7 5.94 2.88
 -1 -9 7 6.23 2.41
 0 -9 7 10.6 2.69
 0 9 -7 8.74 3
 0 -9 7 10.35 2.53
 -1 9 -7 0.64 2.9
 1 -9 7 3.21 1.69
 1 -9 7 0.75 2.97
 2 -9 7 -0.58 2.18
 2 -9 7 0.51 1.93
 3 -9 7 0.89 2.46
 3 -9 7 0.01 2.45
 4 -9 7 -0.78 2.97
 4 -9 7 2.85 3.04
 6 8 -7 6.88 2.84
 -6 -8 7 3.64 2.85
 5 8 -7 101.52 5.97
 -5 -8 7 89.82 6.6
 4 8 -7 2.01 2.27
 -4 -8 7 3.31 2.27
 -3 -8 7 -0.01 1.95
 3 8 -7 0.39 2.3
 2 8 -7 30.44 3.69
 -2 -8 7 30.18 3.66
 -1 -8 7 4.62 2.42
 1 8 -7 3.95 2.51
 -1 -8 7 6.21 2.13
 0 -8 7 26.54 3.21
 0 8 -7 30.7 3.47
 0 -8 7 22.28 2.84
 -1 8 -7 1.08 2.48
 1 -8 7 2.86 2.6
 1 -8 7 1.91 1.55
 2 -8 7 34.13 3.48
 2 -8 7 36.58 3.62
 3 -8 7 14.5 3.05
 3 -8 7 16.19 3.15
 4 -8 7 -2.6 2.63
 4 -8 7 1.62 3.05
 5 -8 7 72.62 5.8
 -7 -7 7 6.27 3.4
 6 7 -7 0.83 2.31
 -6 -7 7 3.78 2.38
 -5 -7 7 62.87 5.29
 5 7 -7 63.72 4.65
 -4 -7 7 122.59 6.26
 4 7 -7 116.98 6.03
 3 7 -7 8.27 2.39
 -3 -7 7 11.65 2.24
 -2 -7 7 94.75 4.73
 -2 -7 7 102.58 5.49
 2 7 -7 97.21 5.53
 1 7 -7 36.76 3.79
 -1 -7 7 33.62 3.65
 -1 -7 7 38.77 3.29
 0 -7 7 9.45 2.23
 0 -7 7 9.63 2.14
 0 7 -7 13.25 2.51
 1 -7 7 47.26 3.96
 1 -7 7 51.69 3.5
 -1 7 -7 51.1 4.19
 2 -7 7 1.97 1.84
 2 -7 7 0.82 1.69
 3 -7 7 74.49 5.08
 3 -7 7 86.06 5.35
 4 -7 7 61.16 4.84
 5 -7 7 0.54 2.03
 -6 7 -7 135.07 7.43
 6 -7 7 132.06 7.29
 7 6 -7 15.95 3.29
 -6 -6 7 39.86 3.95
 6 6 -7 36.26 3.97
 6 6 -7 46.44 4.1
 -5 -6 7 23.69 3.05
 5 6 -7 21.75 2.85
 4 6 -7 2.15 1.78
 -4 -6 7 0.34 2.1
 3 6 -7 259.8 9.44
 -3 -6 7 257.47 9.57
 -3 -6 7 224.5 9.23
 2 6 -7 66.82 4.39
 -2 -6 7 62.64 3.9
 -2 -6 7 66.86 4.08
 -1 -6 7 6.83 1.82
 1 6 -7 12.1 2.29
 -1 -6 7 11.4 2.06
 0 -6 7 83.77 4.54
 0 -6 7 85.67 4.66
 0 6 -7 82.36 4.78
 -1 6 -7 254.45 9.49
 1 -6 7 257.34 9.57
 1 -6 7 242.65 9.41
 2 -6 7 2.24 1.63
 2 -6 7 4.93 1.81
 3 -6 7 0.82 2.05
 3 -6 7 2.05 1.93
 4 -6 7 99.68 5.21
 5 -6 7 18.26 2.89
 -5 6 -7 26.89 3.23
 6 -6 7 0.36 2.83
 -6 6 -7 5.41 2.62
 -7 6 -7 3.81 2.75
 7 -6 7 2.65 3.41
 8 5 -7 1.27 2.66
 7 5 -7 9.24 2.83
 6 5 -7 6.53 2.34
 6 5 -7 7.72 2.25
 -6 -5 7 5.26 2.71
 5 5 -7 68.49 4.08
 5 5 -7 56.54 4.03
 -5 -5 7 48.41 3.77
 -4 -5 7 2.18 2.01
 -4 -5 7 3.99 1.83
 4 5 -7 4.73 1.8
 4 5 -7 8.71 1.81
 -3 -5 7 210.9 7.68
 -3 -5 7 231.73 8.63
 3 5 -7 208.32 8.25
 -3 -5 7 225.5 8.38
 3 5 -7 225.71 8.68
 -2 -5 7 196.6 6.83
 -2 -5 7 197.57 7.75
 -2 -5 7 203.9 7.93
 2 5 -7 201.65 7.82
 1 5 -7 388.25 12.93
 -1 -5 7 378.12 13.24
 -1 -5 7 384.13 13.24
 -1 -5 7 390.41 11.52
 0 5 -7 4.48 1.81
 0 -5 7 3.57 1.47
 0 -5 7 3.51 1.74
 -1 5 -7 1.76 1.51
 1 -5 7 1.07 1.25
 1 -5 7 0.43 1.13
 2 -5 7 289.67 10.55
 2 -5 7 278.08 10.31
 3 -5 7 71.25 3.98
 3 -5 7 68.97 4.4
 4 -5 7 109.11 5.46
 5 -5 7 0.32 2.3
 -5 5 -7 0.69 1.88
 6 -5 7 89.59 5.58
 -6 5 -7 77.55 5.33
 -7 5 -7 102.57 6.23
 7 -5 7 91.95 5.81
 8 -5 7 159.45 7.9
 -8 5 -7 143 7.99
 8 4 -7 1.73 2.54
 7 4 -7 7.23 2.6
 6 4 -7 1.7 2
 -5 -4 7 58.97 4.29
 5 4 -7 67.28 3.83
 5 4 -7 61.41 4.11
 -4 -4 7 464.84 15.22
 -4 -4 7 423.8 13.81
 4 4 -7 451.14 14.26
 4 4 -7 428.68 15.43
 -4 -4 7 421.21 14.89
 -3 -4 7 9.23 1.44
 -3 -4 7 9.58 2.07
 3 4 -7 11.21 2.11
 -3 -4 7 9.24 1.69
 3 4 -7 7.37 1.93
 -2 -4 7 18.56 2.15
 2 4 -7 17.62 1.91
 -2 -4 7 15.94 1.89
 -2 -4 7 21.43 2.15
 2 4 -7 18.22 2.17
 1 4 -7 15.68 1.84
 -1 -4 7 16.95 1.85
 1 4 -7 20.07 2.21
 -1 -4 7 19.41 2.07
 -1 -4 7 20.15 1.72
 0 4 -7 5.81 1.14
 0 -4 7 8.47 1.72
 0 -4 7 7.28 1.43
 0 4 -7 10.24 1.89
 1 -4 7 567 18.49
 1 -4 7 552.4 18.11
 2 -4 7 125.93 5.57
 2 -4 7 139.45 5.79
 3 -4 7 25.29 2.87
 3 -4 7 26.93 2.5
 4 -4 7 207.32 8.65
 4 -4 7 220.29 8.55
 5 -4 7 180.56 7.65
 -6 4 -7 198.36 8.78
 6 -4 7 221.46 8.87
 -7 4 -7 203.26 9.19
 7 -4 7 218.1 9.29
 -8 4 -7 4.74 2.7
 8 -4 7 5.96 2.81
 8 3 -7 37.64 4.32
 7 3 -7 32.14 3.76
 6 3 -7 154.12 7.42
 -5 -3 7 10.34 2.24
 -5 -3 7 11.18 1.95
 5 3 -7 13.06 2.23
 5 3 -7 12.9 2.11
 -4 -3 7 221.97 8.5
 -4 -3 7 223.61 8.27
 4 3 -7 206.21 7.83
 4 3 -7 222.07 8.76
 -4 -3 7 225.44 7.91
 -3 -3 7 9.3 1.73
 -3 -3 7 9.94 1.64
 3 3 -7 7.45 1.68
 3 3 -7 8.29 1.88
 -3 -3 7 7.52 1.7
 -2 -3 7 1.81 1.15
 2 3 -7 0.76 1.08
 2 3 -7 0.87 1.23
 -2 -3 7 0.95 1.01
 -2 -3 7 1.76 1.31
 1 3 -7 164.03 6.29
 1 3 -7 161.87 6.39
 -1 -3 7 168.46 6.15
 -1 -3 7 170.18 6.58
 0 -3 7 420.69 13.84
 0 -3 7 409.85 13.42
 0 3 -7 409.42 13.7
 1 -3 7 215.01 7.68
 -1 3 -7 232.79 7.65
 1 -3 7 217.79 8.21
 -2 3 -7 54.12 2.65
 2 -3 7 51.41 2.98
 2 -3 7 50.32 3.02
 3 -3 7 169.35 6.6
 -3 3 -7 169.36 6.28
 3 -3 7 172.18 6.82
 4 -3 7 3.82 1.4
 4 -3 7 1.61 1.55
 -4 3 -7 2.7 0.99
 5 -3 7 1.54 1.45
 6 -3 7 74.41 4.52
 6 -3 7 59.46 4.11
 -7 3 -7 -0.53 1.94
 7 -3 7 -3.81 1.88
 8 -3 7 12.76 2.95
 9 -3 7 7.16 3
 8 2 -7 69.14 5.21
 7 2 -7 30.78 3.62
 -6 -2 7 6.53 2.27
 6 2 -7 1.34 1.83
 -5 -2 7 6.32 1.78
 -5 -2 7 8.3 2.07
 5 2 -7 5.16 1.66
 4 2 -7 6.16 1.44
 4 2 -7 3.91 1.56
 -4 -2 7 6.03 1.28
 -4 -2 7 7.03 1.82
 3 2 -7 212.88 7.78
 3 2 -7 237.89 8.91
 -3 -2 7 236.82 8.46
 -3 -2 7 228.22 8.5
 -3 -2 7 234.18 7.97
 2 2 -7 195.47 7.62
 -2 -2 7 204.53 7.15
 -2 -2 7 200.53 7.39
 2 2 -7 199.46 7
 -1 -2 7 6.51 1.09
 -1 -2 7 5.38 1.36
 1 2 -7 4.14 1.35
 0 2 -7 53.35 3.03
 0 -2 7 51.57 2.69
 0 -2 7 56.06 3.2
 1 -2 7 399.2 13.15
 -1 2 -7 392.33 13.03
 1 -2 7 388.65 12.57
 2 -2 7 1.33 1.2
 -2 2 -7 0.4 0.67
 2 -2 7 -0.03 0.65
 3 -2 7 252.23 8.67
 3 -2 7 244.83 8.9
 -3 2 -7 247.53 8.76
 4 -2 7 -0.07 1.25
 -4 2 -7 0.46 1.28
 4 -2 7 2.03 1.29
 -5 2 -7 2.66 1.08
 5 -2 7 3.5 1.69
 5 -2 7 4.29 1.37
 6 -2 7 16.14 2.44
 6 -2 7 14.08 2.07
 -6 2 -7 16.56 2.29
 7 -2 7 2.85 1.59
 7 -2 7 5.75 1.84
 7 -2 7 1.44 2.07
 8 -2 7 120.93 6.38
 8 -2 7 120.04 6.54
 8 -2 7 136.73 6.7
 9 -2 7 1.21 2.35
 9 1 -7 -0.44 2.25
 8 1 -7 18.82 3.04
 7 1 -7 4.42 2.02
 -7 -1 7 -0.65 2.13
 -6 -1 7 22.28 2.81
 6 1 -7 27.08 2.94
 -6 -1 7 22.18 2.81
 -5 -1 7 109.96 5.24
 -5 -1 7 105.42 5.15
 5 1 -7 115.48 5.67
 4 1 -7 27.45 2.92
 -4 -1 7 24.19 2.59
 -4 -1 7 24.93 2.81
 -3 -1 7 378.97 12.95
 -3 -1 7 370.2 12.05
 3 1 -7 395.73 13.58
 2 1 -7 1472.26 46.2
 -2 -1 7 1434.72 45
 -1 -1 7 150.72 5.23
 -1 -1 7 146.2 5.71
 1 1 -7 146.7 5.99
 0 1 -7 5.47 1.33
 0 -1 7 4.22 1.31
 0 -1 7 6.18 0.79
 1 -1 7 990.94 30.84
 -1 1 -7 970.66 31.39
 1 -1 7 1003.7 30.34
 2 -1 7 45.66 3.02
 2 -1 7 47.96 2.21
 -2 1 -7 47.19 2.81
 3 -1 7 17.72 1.79
 3 -1 7 20.34 2.4
 -3 1 -7 21.73 2.28
 4 -1 7 74.94 3.52
 4 -1 7 79.29 3.69
 -4 1 -7 74.26 3.83
 5 -1 7 29.79 2.52
 5 -1 7 34.52 2.59
 -5 1 -7 29.68 2.75
 6 -1 7 170.79 6.92
 -6 1 -7 164.05 7.12
 6 -1 7 187.6 7.15
 7 -1 7 0.82 1.98
 7 -1 7 2 1.7
 -7 1 -7 1.98 1.72
 8 -1 7 4.9 2.5
 8 -1 7 6.15 2.46
 9 -1 7 128.57 6.6
 9 -1 7 111.46 6.67
 8 0 -7 28.17 3.61
 7 0 -7 75.6 5
 -7 0 7 71.01 4.85
 -7 0 7 66.89 4.37
 -6 0 7 122.93 5.78
 -6 0 7 125.3 6.11
 6 0 -7 120.33 6.29
 -5 0 7 100.42 5.06
 5 0 -7 113.36 5.67
 -5 0 7 97.18 5.01
 4 0 -7 174.96 7.68
 -4 0 7 184.5 7.41
 -4 0 7 193.3 7.07
 -3 0 7 11.07 1.73
 3 0 -7 8.69 1.7
 2 0 -7 5.54 1.51
 -2 0 7 8.76 1.46
 1 0 -7 5.6 1.44
 -1 0 7 3.33 1.35
 0 0 -7 509.25 17.2
 0 0 7 529.25 16.79
 -1 0 -7 37.36 2.5
 1 0 7 38.61 2.64
 -2 0 -7 16.19 1.73
 2 0 7 16.6 1.88
 3 0 7 462.67 14.76
 3 0 7 444.47 14.32
 -3 0 -7 448.87 15.16
 4 0 7 185.75 6.76
 -4 0 -7 171.72 6.96
 -5 0 -7 226.63 8.74
 5 0 7 222.1 8.17
 5 0 7 221.41 7.99
 6 0 7 30.85 2.32
 6 0 7 30 3.11
 -6 0 -7 26.44 2.44
 7 0 7 121.94 5.25
 -7 0 -7 117.82 6.03
 7 0 7 115.67 5.73
 8 0 7 0.81 1.86
 9 0 7 -1.43 2.22
 8 -1 -7 9.62 3.04
 -7 1 7 4.42 2.52
 -7 1 7 3.69 2.13
 7 -1 -7 0.28 2.13
 -6 1 7 75.29 4.52
 -6 1 7 68.87 4.39
 6 -1 -7 64.71 4.81
 5 -1 -7 -1.69 1.54
 -5 1 7 0.32 1.81
 -5 1 7 1.17 1.59
 -4 1 7 131.78 5.97
 4 -1 -7 150.47 6.55
 -4 1 7 141.69 5.85
 -3 1 7 57.05 3.66
 3 -1 -7 53.63 3.55
 2 -1 -7 55.78 3.26
 -2 1 7 50.68 3.23
 -1 1 7 -0.41 0.94
 1 -1 -7 1.4 1.12
 0 -1 -7 267.75 9.9
 0 1 7 288.18 9.67
 1 1 7 425.96 13.64
 -1 -1 -7 409.85 14.07
 2 1 7 800.16 24.75
 -2 -1 -7 776.04 25.46
 -3 -1 -7 35.46 2.65
 3 1 7 34.94 2.52
 3 1 7 31.92 2.54
 4 1 7 0 1.4
 -4 -1 -7 4.36 1.43
 4 1 7 2.62 0.95
 5 1 7 709.36 22.2
 -5 -1 -7 743.75 23.96
 5 1 7 701.64 22.68
 6 1 7 3.57 1.43
 6 1 7 6.11 2.04
 -6 -1 -7 4.78 1.65
 -7 -1 -7 51.75 3.82
 7 1 7 57.19 3.77
 8 1 7 34.52 3.5
 -8 -1 -7 40.3 3.79
 9 1 7 31.22 4.01
 10 1 7 118.6 7.26
 -8 2 7 31.26 3.73
 8 -2 -7 39 4.49
 7 -2 -7 9.79 2.72
 -7 2 7 7.75 2.81
 -7 2 7 2.03 2.32
 -6 2 7 66.41 4.31
 6 -2 -7 55.87 4.37
 -6 2 7 62.4 4.3
 5 -2 -7 45.97 3.71
 -5 2 7 42.9 3.4
 -5 2 7 47.9 3.65
 -4 2 7 249.31 9.57
 4 -2 -7 242.37 9.65
 -4 2 7 243.93 8.7
 3 -2 -7 20.95 2.39
 -3 2 7 20.22 2.36
 -2 2 7 92.49 3.53
 2 -2 -7 87.47 4.6
 -2 2 7 92.05 4.56
 1 -2 -7 395.49 12.77
 -1 2 7 382.94 12.03
 -1 2 7 410.69 13.36
 1 -2 -7 391.16 13.62
 0 -2 -7 60.8 3.51
 0 -2 -7 61.48 2.75
 0 2 7 61.59 2.99
 0 2 7 66.38 3.31
 1 2 7 116.55 4.75
 1 2 7 112.58 4.52
 -1 -2 -7 104.3 4.76
 -2 -2 -7 47.49 2.27
 -2 -2 -7 55.2 3.1
 2 2 7 47.53 3.12
 2 2 7 53.57 2.81
 3 2 7 226.68 8.21
 -3 -2 -7 222.47 8.53
 3 2 7 239.88 7.9
 4 2 7 49.34 3.35
 4 2 7 42.82 2.65
 -4 -2 -7 43.99 3.3
 5 2 7 34.35 2.91
 5 2 7 36.09 2.4
 -5 -2 -7 34.32 3.05
 -6 -2 -7 145.56 6.69
 6 2 7 134.91 5.96
 7 2 7 256.17 9.61
 -7 -2 -7 254.8 10.15
 8 2 7 78.92 4.97
 -8 -2 -7 73.06 5
 9 2 7 88.52 5.3
 9 2 7 75.97 6.14
 10 2 7 96.57 6.48
 8 -3 -7 22.86 3.55
 -8 3 7 18.14 2.99
 -8 3 7 27.39 3.88
 8 -3 -7 25.2 3.25
 7 -3 -7 34.73 3.34
 -7 3 7 38.17 4.08
 7 -3 -7 32.1 3.62
 -7 3 7 32.74 3.79
 6 -3 -7 7.87 2.17
 -6 3 7 5.2 2.48
 -6 3 7 4.33 2.23
 -5 3 7 352.83 11.91
 -5 3 7 358.35 13.11
 5 -3 -7 352.48 12.77
 5 -3 -7 340.44 13.2
 -4 3 7 84.36 4.2
 -4 3 7 74.73 4.54
 4 -3 -7 74.28 4.57
 4 -3 -7 76.25 4.13
 3 -3 -7 1147.97 37.41
 -3 3 7 1132.78 36.67
 3 -3 -7 1180.69 36.44
 2 -3 -7 -0.65 1.21
 -2 3 7 -1.83 1.06
 2 -3 -7 1.38 0.94
 -2 3 7 -0.17 0.73
 1 -3 -7 33 2.18
 -1 3 7 31.25 2.72
 -1 3 7 32.33 2.3
 1 -3 -7 31.74 2.62
 0 3 7 837.2 24.98
 0 -3 -7 822.43 27.4
 0 -3 -7 869.6 26.33
 0 3 7 852 26.74
 -1 -3 -7 559.23 18.82
 1 3 7 558.55 17.28
 1 3 7 575.52 18.23
 -1 -3 -7 575.89 17.81
 -2 -3 -7 133.69 5.79
 2 3 7 145.18 5.49
 -2 -3 -7 145.52 5.03
 2 3 7 140.58 5.34
 -3 -3 -7 527.03 16.54
 -3 -3 -7 506.99 17.45
 3 3 7 517.39 16.26
 3 3 7 521.03 16.55
 -4 -3 -7 228.76 8
 4 3 7 217.02 8.01
 -4 -3 -7 217.95 8.6
 4 3 7 219.34 7.56
 5 3 7 78.58 3.28
 -5 -3 -7 84.09 4.53
 5 3 7 80.22 4.38
 6 3 7 128.77 6.07
 -6 -3 -7 139.01 6.59
 7 3 7 190.81 7.8
 -7 -3 -7 183.44 8.02
 8 3 7 119.11 5.96
 -8 -3 -7 120.34 6.56
 9 3 7 32.95 3.34
 10 3 7 5.14 3.13
 8 -4 -7 16.85 3.08
 -8 4 7 23.78 3.8
 -8 4 7 17.41 3.08
 8 -4 -7 24.05 3.57
 -7 4 7 16.46 2.82
 -7 4 7 20.54 3.25
 7 -4 -7 13.51 2.78
 7 -4 -7 22.03 3.33
 -6 4 7 188.91 8.73
 -6 4 7 176.31 7.77
 6 -4 -7 191.84 8.34
 6 -4 -7 189.69 8.61
 5 -4 -7 144 6.74
 -5 4 7 150.2 7.37
 -5 4 7 151.89 6.44
 5 -4 -7 151.98 7.18
 -4 4 7 -0.42 1.4
 4 -4 -7 3.29 1.55
 4 -4 -7 1.08 1.26
 -4 4 7 0.33 1.43
 3 -4 -7 7.13 1.92
 3 -4 -7 5.72 1.77
 -3 4 7 5.21 1.72
 -2 4 7 85.32 4.59
 2 -4 -7 73 4.09
 2 -4 -7 81.78 3.99
 -1 4 7 7.76 1.19
 1 -4 -7 7.26 1.6
 -1 4 7 7.96 1.79
 1 -4 -7 5.57 1.68
 0 -4 -7 1.71 1.01
 0 4 7 2.56 1.1
 0 -4 -7 0.86 1.04
 0 4 7 3.4 1.08
 -1 -4 -7 174.64 6.12
 1 4 7 169.15 6.25
 -1 -4 -7 167.61 6.62
 1 4 7 162.58 6.38
 3 4 7 201.02 7.26
 -3 -4 -7 214.73 7.34
 -3 -4 -7 209.49 8.1
 3 4 7 202.08 7.6
 4 4 7 227.05 7.65
 4 4 7 226.24 8.39
 -4 -4 -7 230.18 8.97
 -4 -4 -7 227.73 8.34
 -5 -4 -7 348.61 12.85
 5 4 7 358.71 12.15
 -5 -4 -7 347.95 12.2
 -6 -4 -7 -1.5 1.8
 6 4 7 3.15 1.81
 -7 -4 -7 0.45 1.36
 7 4 7 0.5 1.57
 8 4 7 11.38 2.18
 -8 -4 -7 8.02 2.44
 9 4 7 -1.99 2.33
 -9 -4 -7 -1.88 1.99
 7 -5 -7 23.59 3.51
 -7 5 7 12.64 2.68
 -7 5 7 20.48 3.41
 7 -5 -7 16.94 3.03
 -6 5 7 1.71 1.97
 6 -5 -7 4.65 2.33
 -6 5 7 2.73 2.44
 6 -5 -7 5.22 2.18
 -5 5 7 20.14 3.16
 5 -5 -7 17.62 2.93
 5 -5 -7 23.97 2.8
 -5 5 7 19.28 2.52
 -4 5 7 56.06 4.48
 -4 5 7 57.46 3.6
 4 -5 -7 50.37 4.01
 4 -5 -7 54.88 3.99
 3 -5 -7 3.21 1.64
 3 -5 -7 6.17 1.65
 -3 5 7 4.21 1.92
 2 -5 -7 198.66 7.68
 -2 5 7 194.02 7.89
 2 -5 -7 183.5 7.71
 1 -5 -7 223.57 8.43
 1 -5 -7 238.82 8.9
 -1 5 7 217.53 7.59
 -1 5 7 225.55 8.72
 0 5 7 144.12 5.69
 0 -5 -7 146.72 6.06
 0 -5 -7 143.08 6.13
 0 5 7 148.51 6.19
 1 5 7 507.12 16.7
 -1 -5 -7 511.13 17.11
 1 5 7 494.52 15.77
 -1 -5 -7 505.77 16.4
 2 5 7 45.29 3.02
 -2 -5 -7 42.37 3.18
 2 5 7 47.53 2.93
 -2 -5 -7 44.96 2.85
 -3 -5 -7 695 22.07
 3 5 7 697.43 21.82
 -3 -5 -7 703.5 23.05
 3 5 7 664.9 21.31
 -4 -5 -7 24.5 2.64
 4 5 7 25.94 2.63
 -4 -5 -7 29.56 2.72
 -5 -5 -7 5.34 1.68
 5 5 7 7.46 1.63
 -5 -5 -7 4.73 1.74
 -6 -5 -7 -0.14 1.95
 -6 -5 -7 1.13 1.85
 6 5 7 -1.79 1.35
 -7 -5 -7 92.07 5.23
 7 5 7 93.05 5.26
 8 5 7 14.39 3.09
 -8 -5 -7 6.1 2.37
 -9 -5 -7 136.91 7.55
 9 5 7 145.07 7.69
 7 -6 -7 -0.76 2.57
 7 -6 -7 -1.24 2.23
 -7 6 7 -0.37 2.72
 6 -6 -7 3.11 2.4
 -6 6 7 4.16 2.51
 -6 6 7 6.28 2.14
 6 -6 -7 3.87 2.47
 5 -6 -7 0.73 2.19
 5 -6 -7 6.82 2.26
 -5 6 7 -0.36 1.68
 -5 6 7 4.97 2.04
 4 -6 -7 246.79 9.96
 -4 6 7 246.72 10.33
 4 -6 -7 245.23 9.9
 -4 6 7 243.64 8.88
 3 -6 -7 47.94 3.72
 -3 6 7 44.37 4.01
 3 -6 -7 39.29 3.21
 -2 6 7 1.28 1.91
 2 -6 -7 0.77 1.75
 2 -6 -7 -1.29 1.67
 -1 6 7 194.93 6.84
 1 -6 -7 199.83 7.46
 1 -6 -7 162.5 7.27
 -1 6 7 177.51 7.59
 0 -6 -7 30.6 2.79
 0 6 7 40.33 2.82
 0 6 7 32.07 2.79
 0 -6 -7 42.12 3.41
 1 6 7 568.75 19.05
 1 6 7 581.54 18.21
 -1 -6 -7 585.39 19.03
 -1 -6 -7 590.26 19.61
 2 6 7 111.01 4.74
 2 6 7 107.12 5.28
 -2 -6 -7 110.71 5.11
 -2 -6 -7 111.11 4.94
 -3 -6 -7 65.52 4.05
 -3 -6 -7 69.82 4.04
 3 6 7 69.9 4.31
 3 6 7 65.83 3.3
 -4 -6 -7 152.9 6.38
 -4 -6 -7 146.6 6.74
 4 6 7 164.07 6.83
 5 6 7 4.52 2.16
 -5 -6 -7 4.87 1.79
 -5 -6 -7 3.62 2.12
 -6 -6 -7 163.04 7.63
 -6 -6 -7 166.97 7.14
 6 6 7 156.76 7.35
 -7 -6 -7 54.37 4.62
 -7 -6 -7 55.16 4.01
 7 6 7 55.43 4.71
 -8 -6 -7 26.11 3.52
 8 6 7 36.37 4.01
 -9 -6 -7 0.77 2.42
 9 6 7 1.08 2.81
 6 -7 -7 108.44 6.34
 -6 7 7 110.55 7.2
 -5 7 7 48.83 4.34
 5 -7 -7 63.52 4.32
 5 -7 -7 57.4 4.6
 -4 7 7 21.27 2.83
 4 -7 -7 16.29 2.46
 4 -7 -7 19.59 3.25
 3 -7 -7 30.82 3.51
 3 -7 -7 30.66 3.38
 -3 7 7 32.26 3.32
 -2 7 7 -2.13 1.61
 2 -7 -7 0.37 1.55
 2 -7 -7 -0.49 1.42
 1 -7 -7 45.52 3.77
 1 -7 -7 45.86 3.43
 -1 7 7 44.65 3.72
 0 7 7 19.45 2.55
 0 -7 -7 22.64 2.2
 0 -7 -7 21.88 2.56
 0 7 7 21.68 2.53
 -1 -7 -7 283.46 10.29
 1 7 7 284.52 10.31
 1 7 7 264.96 9.69
 -1 -7 -7 280.69 10.45
 2 7 7 1.76 1.42
 -2 -7 -7 -1.55 1.14
 -2 -7 -7 4.28 1.65
 2 7 7 -0.24 1.47
 3 7 7 83.65 4.68
 -3 -7 -7 79.08 4.57
 -3 -7 -7 83.52 4.72
 -4 -7 -7 192.1 7.8
 4 7 7 188.74 7.93
 -4 -7 -7 193.48 8.07
 5 7 7 50.09 4.08
 -5 -7 -7 37.54 3.54
 -5 -7 -7 45.64 3.63
 -6 -7 -7 14.27 2.9
 6 7 7 10.92 2.73
 -6 -7 -7 15.31 2.89
 7 7 7 38.03 4.17
 -7 -7 -7 36.24 3.32
 -7 -7 -7 32.28 3.44
 -8 -7 -7 24.14 3.45
 8 7 7 23.41 3.49
 -9 -7 -7 9.29 3.04
 9 7 7 6.79 2.97
 5 -8 -7 24.86 4.24
 -5 8 7 21.16 4.09
 4 -8 -7 6.76 2.93
 -4 8 7 2.98 2.5
 -3 8 7 34.34 3.51
 3 -8 -7 42.46 3.92
 -2 8 7 -0.88 1.38
 2 -8 -7 2.59 1.61
 2 -8 -7 -0.76 1.73
 1 -8 -7 38.83 3.15
 1 -8 -7 36.86 4.11
 -1 8 7 31.49 2.99
 0 -8 -7 78.96 4.65
 0 8 7 77.41 4.62
 0 -8 -7 83.13 4.19
 0 8 7 76.37 4.36
 -1 -8 -7 11.87 2.51
 -1 -8 -7 8.88 1.96
 1 8 7 13.71 2.59
 1 8 7 10.45 1.8
 2 8 7 30.58 2.6
 -2 -8 -7 37.47 3.29
 -2 -8 -7 28.91 3.19
 2 8 7 34.71 3.38
 -3 -8 -7 64.29 4.39
 3 8 7 62.17 4.08
 -3 -8 -7 66.77 4.54
 -4 -8 -7 7.48 1.95
 4 8 7 4.27 1.9
 -4 -8 -7 4.13 2.05
 -5 -8 -7 129.95 6.43
 5 8 7 149.56 6.83
 -5 -8 -7 149.57 7.06
 -6 -8 -7 40.82 4.48
 -6 -8 -7 42.19 4.13
 6 8 7 42.46 3.86
 -7 -8 -7 15.56 2.58
 7 8 7 20.79 3.01
 -7 -8 -7 13.59 2.8
 8 8 7 0.57 2.22
 -8 -8 -7 0.99 2.54
 -8 -8 -7 3.11 2.94
 4 -9 -7 47.83 4.67
 -4 9 7 52.65 5.57
 -3 9 7 14.84 3.6
 3 -9 -7 13.58 2.63
 -2 9 7 13.42 3.22
 2 -9 -7 14.7 3.48
 1 -9 -7 31.72 3.71
 -1 9 7 30.4 3.57
 0 9 7 199.32 8.32
 0 9 7 196.7 8.64
 0 -9 -7 195.35 8.46
 -1 -9 -7 2.11 2.49
 1 9 7 3.98 2.31
 -1 -9 -7 2.29 1.56
 1 9 7 1 2.21
 -2 -9 -7 23.39 2.66
 2 9 7 21.74 3.24
 -2 -9 -7 17.17 2.78
 -3 -9 -7 285.54 11.37
 3 9 7 306.6 11.42
 -3 -9 -7 291.49 11.37
 4 9 7 7.97 2.71
 -4 -9 -7 -2.26 1.64
 -4 -9 -7 0.6 2.3
 5 9 7 38.32 3.93
 -5 -9 -7 35.3 3.64
 -5 -9 -7 39.48 4.25
 -6 -9 -7 0.84 2.56
 6 9 7 -1.8 2.25
 -6 -9 -7 -0.43 2.08
 7 9 7 45.68 4.86
 -7 -9 -7 40.1 4.54
 -7 -9 -7 38.78 3.65
 -3 10 7 179.68 9.3
 3 -10 -7 190.12 9.55
 -2 10 7 41.5 4.63
 2 -10 -7 43.42 4.89
 1 -10 -7 56.52 4.71
 -1 10 7 48.44 4.65
 0 10 7 2.04 2.37
 0 -10 -7 4.5 2.27
 -1 -10 -7 54.6 5.32
 1 10 7 70.43 5.45
 -2 -10 -7 1.69 2.31
 2 10 7 -2.04 2.34
 -3 -10 -7 36.68 4.17
 3 10 7 42.67 4.42
 4 10 7 11.08 3.37
 -4 -10 -7 13.45 3.18
 5 10 7 94.75 6.5
 -5 -10 -7 83.05 5.71
 -5 -10 -7 87.86 5.68
 -6 -10 -7 29.07 3.69
 6 10 7 29.56 4.51
 -6 -10 -7 28.87 3.33
 1 -11 -7 11.92 3
 -1 11 7 10.52 2.75
 0 -11 -7 7.29 3.22
 -1 -11 -7 42.43 4.94
 1 11 7 49.47 4.67
 2 11 7 0.08 3.03
 -2 -11 -7 -0.25 2.56
 3 11 7 22.48 4
 -3 -11 -7 23.29 3.8
 -4 -11 -7 74.38 5.95
 4 11 7 79.01 6.08
 5 11 7 68.49 5.94
 -5 -11 -7 52.37 5.15
 -2 -10 8 6.28 3.18
 2 10 -8 16.76 3.56
 1 10 -8 1.41 3.05
 -1 -10 8 0.85 3.31
 0 10 -8 102.57 6.97
 0 -10 8 104.3 6.28
 0 -10 8 99.29 6.77
 1 -10 8 32.94 3.79
 1 -10 8 28.66 4.16
 -1 10 -8 40.05 4.59
 4 9 -8 16.29 3.78
 -4 -9 8 11.49 2.91
 3 9 -8 6.78 3.12
 -3 -9 8 6.87 2.71
 -2 -9 8 45.65 4.69
 2 9 -8 53.58 4.85
 1 9 -8 77.19 5.52
 -1 -9 8 71.17 5.24
 -1 -9 8 78.82 5.61
 0 -9 8 26.92 3.71
 0 9 -8 30.27 4.16
 0 -9 8 33.5 3.88
 1 -9 8 138.27 7.52
 -1 9 -8 157.49 7.69
 1 -9 8 147.62 7.24
 2 -9 8 27.47 3.95
 2 -9 8 22.13 2.89
 3 -9 8 67.73 4.91
 3 -9 8 59.51 4.85
 5 8 -8 23.81 3.78
 -5 -8 8 30.16 4.3
 -4 -8 8 70.7 5.13
 4 8 -8 86.77 5.87
 -3 -8 8 41.62 3.82
 3 8 -8 47.62 4.71
 2 8 -8 14.53 3.1
 -2 -8 8 15.43 2.88
 1 8 -8 22.72 3.27
 -1 -8 8 20.04 2.81
 -1 -8 8 20.73 3.19
 0 8 -8 6.65 2.79
 0 -8 8 6.08 2.2
 0 -8 8 7.36 2.64
 1 -8 8 43.49 4.4
 1 -8 8 41.75 3.56
 -1 8 -8 39.79 4.15
 2 -8 8 35.7 3.35
 2 -8 8 44.76 3.94
 3 -8 8 218.54 9.31
 3 -8 8 197.28 9.08
 4 -8 8 21.41 3.38
 4 -8 8 23.68 3.83
 5 -8 8 3.31 3.49
 5 -8 8 1.01 2.89
 6 7 -8 27.19 3.77
 -6 -7 8 23.21 3.4
 -5 -7 8 43.54 4.51
 5 7 -8 32.2 3.76
 -4 -7 8 4.42 2.65
 4 7 -8 2.37 2.53
 3 7 -8 2.42 2.34
 -3 -7 8 0.77 1.56
 2 7 -8 7.49 2.5
 -2 -7 8 7.69 2.19
 -2 -7 8 7.3 2.09
 1 7 -8 7.87 2.48
 -1 -7 8 9.27 2.03
 -1 -7 8 8.69 2.5
 0 7 -8 78.54 5.11
 0 -7 8 76.52 4.59
 0 -7 8 80.52 5.05
 -1 7 -8 33.74 3.67
 1 -7 8 39.13 3.94
 1 -7 8 29.51 3.12
 2 -7 8 11.78 2.15
 2 -7 8 12.67 2.24
 3 -7 8 31.25 3.64
 3 -7 8 36.28 3.53
 4 -7 8 251.68 10.76
 4 -7 8 264.42 10.89
 5 -7 8 23.16 3.36
 5 -7 8 23.71 3.67
 6 -7 8 12.86 3.71
 6 -7 8 13.25 3.05
 6 6 -8 5.03 2.63
 -6 -6 8 6.97 2.85
 5 6 -8 2.1 2.32
 -5 -6 8 2.07 1.93
 -4 -6 8 -0.93 2.2
 4 6 -8 -0.08 2.16
 -3 -6 8 30.36 2.98
 3 6 -8 29.19 3.24
 -3 -6 8 26.36 2.9
 -2 -6 8 196.83 8.03
 2 6 -8 200.64 8.13
 -2 -6 8 197.23 8.16
 -1 -6 8 75.09 4.56
 -1 -6 8 81.74 4.35
 1 6 -8 73.44 4.64
 0 -6 8 1.75 1.97
 0 -6 8 5.02 1.63
 0 6 -8 4.9 2.23
 1 -6 8 28.24 3.17
 1 -6 8 35.08 3.47
 2 -6 8 79.99 4.44
 2 -6 8 76.82 4.37
 3 -6 8 9.79 2.12
 3 -6 8 18.2 2.86
 4 -6 8 25.91 3.06
 4 -6 8 25.41 3.22
 5 -6 8 -1.72 1.76
 5 -6 8 -3.13 2.14
 6 -6 8 0.33 2.53
 6 -6 8 -3.27 2.61
 7 -6 8 36.64 4.84
 7 -6 8 42.05 4.83
 7 5 -8 11.22 2.63
 6 5 -8 16.1 2.7
 5 5 -8 9.99 2.44
 -5 -5 8 6.48 2.12
 5 5 -8 10.4 2.53
 4 5 -8 569.51 19.46
 -4 -5 8 555.5 19.07
 4 5 -8 577.14 18.14
 -4 -5 8 531.16 18.73
 -3 -5 8 6.65 2.06
 3 5 -8 6.01 1.77
 -3 -5 8 6.24 1.52
 3 5 -8 5.92 2.08
 -3 -5 8 4.47 1.79
 -2 -5 8 57.65 3.62
 -2 -5 8 65.18 3.45
 -2 -5 8 55.64 4.01
 2 5 -8 69.19 4.11
 -1 -5 8 150.18 6.4
 1 5 -8 149.52 6.59
 -1 -5 8 158.48 6.41
 0 5 -8 107.8 5.29
 0 -5 8 109.1 4.86
 0 -5 8 102.94 5.21
 1 -5 8 25.45 2.93
 1 -5 8 34.01 3.3
 2 -5 8 3.25 1.45
 2 -5 8 9.22 1.82
 3 -5 8 1.64 1.93
 3 -5 8 -1.86 1.24
 4 -5 8 5.95 2.06
 4 -5 8 6.93 1.8
 5 -5 8 83.49 5.35
 5 -5 8 86.3 5.14
 6 -5 8 37.58 4.38
 6 -5 8 29.11 3.72
 7 -5 8 54.19 5.12
 7 -5 8 45.05 4.89
 8 4 -8 7.91 2.71
 7 4 -8 12.68 2.49
 6 4 -8 90.71 5.36
 5 4 -8 58.1 4.14
 5 4 -8 53.27 4.07
 -5 -4 8 54.8 4.19
 4 4 -8 33.77 3.46
 4 4 -8 23.62 2.68
 -4 -4 8 26.54 2.77
 -4 -4 8 29.82 2.72
 -4 -4 8 25.08 2.81
 3 4 -8 405.31 13.92
 -3 -4 8 389.17 12.42
 -3 -4 8 385.61 13.41
 3 4 -8 380.73 12.86
 -3 -4 8 384.61 13.53
 -2 -4 8 0.08 1.3
 -2 -4 8 0.81 1.43
 2 4 -8 -0.54 1.19
 -2 -4 8 0.4 1.22
 2 4 -8 -1.03 1.53
 1 4 -8 7.45 1.95
 -1 -4 8 6.49 1.77
 -1 -4 8 8.53 1.54
 1 4 -8 8.47 1.5
 -1 -4 8 6.08 1.41
 0 -4 8 14.82 1.68
 0 -4 8 22.67 2.45
 0 4 -8 17.2 1.82
 1 -4 8 34.27 3.29
 1 -4 8 29.31 2.86
 2 -4 8 21.29 2.28
 2 -4 8 20.56 2.36
 3 -4 8 5.25 1.48
 3 -4 8 4.61 1.44
 4 -4 8 4.83 1.79
 4 -4 8 5.37 1.85
 5 -4 8 57.98 4.34
 5 -4 8 57.69 4.24
 6 -4 8 40.4 3.59
 6 -4 8 32.47 3.79
 7 -4 8 289.08 11.22
 7 -4 8 262.38 11.21
 8 -4 8 104.04 6.66
 8 -4 8 111.75 6.46
 8 3 -8 40.54 4.15
 7 3 -8 2.74 1.98
 6 3 -8 6.28 2.12
 -6 -3 8 5.98 2.4
 -5 -3 8 71.44 4.3
 5 3 -8 69.91 4.58
 -5 -3 8 70.92 4.09
 -4 -3 8 30.67 2.78
 -4 -3 8 33.19 3.15
 4 3 -8 27.26 3.17
 4 3 -8 28.03 2.85
 3 3 -8 45.71 3.25
 -3 -3 8 38.77 2.98
 -3 -3 8 40.35 2.9
 -3 -3 8 44.98 3.36
 3 3 -8 46.56 3.24
 -2 -3 8 41.64 2.85
 2 3 -8 41.31 2.93
 -2 -3 8 42.99 2.82
 -2 -3 8 42.04 3.21
 2 3 -8 46.73 3.22
 -1 -3 8 153.77 6.51
 -1 -3 8 162.38 5.97
 1 3 -8 162.83 6.36
 0 3 -8 74.81 3.6
 0 -3 8 74.89 3.77
 0 -3 8 73.98 3.58
 1 -3 8 110.79 5.05
 1 -3 8 103 4.59
 -1 3 -8 113.77 4.35
 2 -3 8 476.76 16.18
 2 -3 8 486.18 15.72
 -2 3 -8 485.62 15.82
 -3 3 -8 92.31 4.08
 3 -3 8 96.44 4.5
 3 -3 8 86.31 4.04
 4 -3 8 166.23 6.88
 4 -3 8 170.32 6.98
 5 -3 8 4.26 1.49
 5 -3 8 8.18 1.99
 6 -3 8 180.72 7.67
 6 -3 8 177.77 7.82
 7 -3 8 3.39 2.33
 7 -3 8 7.88 2.48
 8 -3 8 49.27 4.82
 8 -3 8 52.48 4.66
 8 2 -8 18.11 3.26
 7 2 -8 77.21 5.24
 -6 -2 8 2.42 2.16
 6 2 -8 1.8 1.83
 -5 -2 8 19.26 2.52
 -5 -2 8 27.26 2.9
 5 2 -8 17.64 2.7
 4 2 -8 15.17 2.45
 -4 -2 8 15.73 2.25
 4 2 -8 19.63 1.98
 -4 -2 8 10.76 1.72
 3 2 -8 65.57 3.9
 3 2 -8 61.54 3.25
 -3 -2 8 64.38 3.73
 -3 -2 8 68.04 3.99
 2 2 -8 380.54 13.6
 -2 -2 8 379.58 12.84
 -2 -2 8 411.66 13.39
 -1 -2 8 73.89 3.86
 -1 -2 8 76.09 3.51
 1 2 -8 79.06 3.99
 0 -2 8 211.44 6.93
 0 -2 8 198.88 7.72
 0 2 -8 201.27 7.58
 1 -2 8 54.81 2.67
 1 -2 8 55.49 3.18
 -1 2 -8 58.69 2.98
 2 -2 8 10.12 1.76
 2 -2 8 6.82 1.28
 -2 2 -8 4.33 1.17
 3 -2 8 83.95 4.37
 3 -2 8 85.01 3.93
 -3 2 -8 86.5 4.1
 4 -2 8 2.39 1.17
 -4 2 -8 1.81 1.27
 4 -2 8 1.51 1.15
 5 -2 8 87.11 4.58
 5 -2 8 97.75 4.66
 -5 2 -8 94.24 4.51
 -6 2 -8 1.08 1.56
 6 -2 8 1.06 1.48
 6 -2 8 1.27 1.46
 7 -2 8 69.03 4.25
 7 -2 8 67.46 4.1
 7 -2 8 61.15 4.18
 8 -2 8 -1.79 1.82
 8 -2 8 -1.56 1.81
 8 -2 8 -2.15 1.95
 9 -2 8 231.49 10.15
 8 1 -8 57.94 5.14
 7 1 -8 37.19 4.11
 -7 -1 8 45.3 4.28
 -6 -1 8 8.76 2.11
 -6 -1 8 8.55 2.18
 6 1 -8 5.95 2.38
 5 1 -8 114.78 6.04
 -5 -1 8 111.26 5.45
 -5 -1 8 105.62 5.46
 -4 -1 8 132.47 5.63
 -4 -1 8 123.13 5.78
 4 1 -8 134.77 6.27
 -3 -1 8 187.53 7.28
 -3 -1 8 196.01 6.94
 3 1 -8 175.72 7.55
 2 1 -8 212.16 8.31
 -2 -1 8 222.73 8.3
 -1 -1 8 306.1 10.52
 1 1 -8 299.36 10.77
 0 -1 8 55.24 3.14
 0 1 -8 52.43 3.22
 0 -1 8 52.45 2.38
 -1 1 -8 14.84 1.67
 1 -1 8 15.24 1.43
 1 -1 8 17.31 1.93
 -2 1 -8 4.29 1.24
 2 -1 8 4.27 0.96
 2 -1 8 4.87 1.24
 3 -1 8 181.59 7.33
 -3 1 -8 196.19 7.26
 3 -1 8 198.87 6.69
 4 -1 8 7.46 1.63
 -4 1 -8 6.51 1.44
 4 -1 8 11.03 1.56
 5 -1 8 329.32 11.78
 -5 1 -8 336.93 12.24
 5 -1 8 353.1 11.83
 6 -1 8 80.64 4.15
 6 -1 8 85.71 4.6
 -6 1 -8 79.26 4.23
 6 -1 8 87.18 4.45
 7 -1 8 150.71 6.74
 7 -1 8 146.31 6.4
 -7 1 -8 141.96 6.97
 7 -1 8 159.2 6.81
 8 -1 8 77.36 4.84
 8 -1 8 76.42 5.49
 8 -1 8 75.62 5.28
 9 -1 8 -1.49 2.28
 9 -1 8 -1.6 2.22
 8 0 -8 64.32 5.49
 -7 0 8 -1.73 1.73
 7 0 -8 0.25 2.29
 -7 0 8 0.44 2.31
 6 0 -8 63.09 4.7
 -6 0 8 48.29 3.95
 -6 0 8 63.33 4.51
 5 0 -8 147.22 6.97
 -5 0 8 137.39 6.24
 -5 0 8 141.41 6.23
 4 0 -8 207.41 8.83
 -4 0 8 216.27 8.57
 -4 0 8 227.91 8.17
 -3 0 8 116.17 5.17
 3 0 -8 108.93 5.4
 2 0 -8 83.67 4.26
 -2 0 8 81.9 4.09
 1 0 -8 2.43 1.23
 -1 0 8 2.76 1.39
 0 0 8 450.04 14.92
 0 0 -8 456.36 15.39
 -1 0 -8 96.24 4.28
 1 0 8 94.73 4.28
 -2 0 -8 516.59 17.33
 2 0 8 526.92 16.98
 3 0 8 19.64 1.62
 -3 0 -8 22.2 2.25
 3 0 8 21.19 2.09
 -4 0 -8 131.29 5.75
 4 0 8 134.89 5.59
 5 0 8 25.39 2.89
 -5 0 -8 26.15 2.65
 5 0 8 24.98 2.6
 6 0 8 42.81 3
 6 0 8 43.92 3.55
 -6 0 -8 34.35 3.21
 7 0 8 4.05 2.42
 -7 0 -8 2.1 1.63
 7 0 8 1.67 1.26
 -8 0 -8 5.3 2.22
 8 0 8 -2.23 1.9
 9 0 8 15.55 3.49
 8 -1 -8 32.48 4.25
 -8 1 8 27.4 3.88
 7 -1 -8 89.82 5.97
 -7 1 8 100.75 5.63
 -7 1 8 100.76 5.72
 6 -1 -8 77.22 5.22
 -6 1 8 89.29 5.2
 -6 1 8 85.82 5.02
 -5 1 8 28.99 3.36
 -5 1 8 30.6 3.02
 5 -1 -8 25.99 3.07
 4 -1 -8 3.11 1.66
 -4 1 8 6.49 1.78
 -4 1 8 2.4 1.37
 -3 1 8 137.37 6.15
 3 -1 -8 134.76 6.21
 2 -1 -8 39.03 3.14
 -2 1 8 35.99 2.71
 -1 1 8 1393.05 42.13
 1 -1 -8 1312.21 43.09
 0 -1 -8 0.47 1.26
 0 1 8 2.09 1.33
 -1 -1 -8 163.99 6.66
 1 1 8 179.6 6.45
 2 1 8 882.19 27.58
 -2 -1 -8 873.02 28.35
 -3 -1 -8 18.13 2.14
 3 1 8 22.03 2.52
 3 1 8 21.57 2.3
 -4 -1 -8 806.66 25.84
 4 1 8 761.03 24.61
 4 1 8 779.7 23.98
 -5 -1 -8 11.95 1.97
 5 1 8 11.69 2.17
 5 1 8 11.22 1.55
 -6 -1 -8 4.58 2.01
 6 1 8 3.46 1.52
 6 1 8 5.86 2.23
 7 1 8 6.39 2.07
 -7 -1 -8 5.3 1.68
 8 1 8 5.46 2.12
 -8 -1 -8 3.41 2.26
 9 1 8 38.57 4.13
 9 1 8 37.95 4.67
 -8 2 8 15.68 3.23
 8 -2 -8 11.05 2.91
 -8 2 8 15.47 3.49
 -7 2 8 61.53 4.98
 -7 2 8 70.5 4.85
 7 -2 -8 68.71 5.01
 -6 2 8 19.98 2.68
 -6 2 8 19.7 2.99
 6 -2 -8 15.18 2.68
 -5 2 8 4.89 2.05
 -5 2 8 3.15 1.73
 5 -2 -8 4.98 1.87
 4 -2 -8 40.94 3.52
 -4 2 8 37.49 3.08
 -4 2 8 39.29 3.46
 3 -2 -8 986.61 34.3
 -3 2 8 1120.04 33.72
 2 -2 -8 351.88 12.48
 2 -2 -8 390.54 13.62
 -2 2 8 383.6 13.24
 -2 2 8 393.53 11.64
 -1 2 8 48.53 2.56
 -1 2 8 45.21 3.07
 1 -2 -8 50.31 3.1
 1 -2 -8 46.41 2.32
 0 2 8 424.92 14.08
 0 -2 -8 480.67 14.49
 0 2 8 490.79 15.29
 0 -2 -8 442.68 15.65
 -1 -2 -8 198.82 7.94
 1 2 8 234.86 7.91
 1 2 8 202.33 7.31
 2 2 8 1082.43 33.89
 -2 -2 -8 1112.35 35.05
 2 2 8 1076.24 32.3
 3 2 8 13.14 2.02
 -3 -2 -8 11.05 1.58
 3 2 8 8.49 1.25
 4 2 8 59.54 4.01
 -4 -2 -8 57.89 3.7
 4 2 8 53.42 3.01
 -5 -2 -8 55.03 3.56
 5 2 8 57.3 3.79
 5 2 8 55.71 3.4
 6 2 8 -0.46 1.51
 -6 -2 -8 1.96 1.99
 -7 -2 -8 41.98 3.33
 7 2 8 35.16 3.36
 8 2 8 42.83 4.29
 -8 -2 -8 46.31 4.09
 9 2 8 21.5 3.35
 -9 -2 -8 23.81 3.26
 -8 3 8 15.82 3.66
 8 -3 -8 11.42 2.89
 -8 3 8 11.06 2.79
 8 -3 -8 14.24 2.69
 -7 3 8 3.12 2.3
 7 -3 -8 4.91 1.99
 -7 3 8 6.45 2.81
 7 -3 -8 4.69 2.21
 -6 3 8 20.46 3
 -6 3 8 11.46 2.67
 6 -3 -8 15.05 2.75
 6 -3 -8 13.27 2.2
 -5 3 8 105.01 5.7
 5 -3 -8 109.14 5.36
 5 -3 -8 102.92 5.85
 -5 3 8 113.49 5.47
 4 -3 -8 54.82 3.89
 -4 3 8 57.23 3.58
 4 -3 -8 56.33 3.61
 -4 3 8 58.13 4.2
 3 -3 -8 128.07 6.28
 3 -3 -8 137.92 5.75
 -3 3 8 138.04 6.33
 -2 3 8 287.07 10.28
 -2 3 8 296.56 8.88
 2 -3 -8 274.64 9.78
 2 -3 -8 258.52 10.35
 -1 3 8 84.53 3.47
 -1 3 8 81.59 4.38
 1 -3 -8 86.1 4.42
 1 -3 -8 78.23 3.57
 0 3 8 72.91 3.4
 0 -3 -8 73.4 3.17
 0 3 8 78.64 3.99
 0 -3 -8 76.06 3.99
 -1 -3 -8 5.6 1.12
 -1 -3 -8 3.66 1.28
 1 3 8 4.07 1.06
 1 3 8 3.64 1.28
 -2 -3 -8 91.39 3.41
 2 3 8 92.26 3.97
 -2 -3 -8 81.34 4.22
 2 3 8 86.09 4.1
 3 3 8 102.05 4.75
 -3 -3 -8 104.75 4.23
 -3 -3 -8 109.67 4.96
 3 3 8 109.59 4.71
 -4 -3 -8 19.31 2.33
 4 3 8 21.81 2.11
 4 3 8 19.87 2.2
 5 3 8 529.58 16.49
 -5 -3 -8 495.14 17.5
 5 3 8 487.32 16.06
 -6 -3 -8 17.89 2.94
 6 3 8 17.88 2.6
 -7 -3 -8 45.71 3.69
 7 3 8 36.9 3.84
 -8 -3 -8 142.12 6.92
 8 3 8 123.91 6.55
 -9 -3 -8 30.16 3.78
 9 3 8 29.38 3.29
 7 -4 -8 44.51 3.96
 -7 4 8 51.53 4.51
 -7 4 8 50.78 4.62
 7 -4 -8 57.06 4.92
 6 -4 -8 7.46 2.1
 -6 4 8 6.89 2.8
 -6 4 8 7.64 2.55
 6 -4 -8 7.01 2.51
 5 -4 -8 44.24 3.77
 -5 4 8 43.92 4.06
 -5 4 8 49.75 3.82
 5 -4 -8 43.84 3.47
 4 -4 -8 164.93 7.61
 4 -4 -8 185.97 7.41
 -4 4 8 162.67 7.56
 3 -4 -8 17.78 2.55
 -3 4 8 22.78 2.75
 3 -4 -8 26.85 2.92
 2 -4 -8 17.79 1.95
 -2 4 8 19.88 2.51
 2 -4 -8 16.67 2.05
 -1 4 8 6.99 1.64
 1 -4 -8 7.61 1.94
 -1 4 8 6.25 1.15
 1 -4 -8 7.5 1.62
 0 4 8 1.46 1.25
 0 -4 -8 3.71 1.23
 0 4 8 3.88 1.35
 0 -4 -8 7.66 1.35
 -1 -4 -8 183.84 6.45
 1 4 8 174.1 6.66
 -1 -4 -8 178.98 7.14
 1 4 8 180.02 6.98
 2 4 8 96.85 4.54
 2 4 8 102.08 4.81
 -2 -4 -8 100.31 4.85
 -2 -4 -8 111.46 4.38
 3 4 8 183.71 7.27
 -3 -4 -8 194.91 6.75
 3 4 8 172.77 6.71
 -3 -4 -8 201.53 7.66
 4 4 8 22.2 2.58
 -4 -4 -8 25.16 2.56
 -4 -4 -8 17.57 2.43
 4 4 8 18.35 1.79
 -5 -4 -8 0.55 1.41
 5 4 8 -1.36 1.73
 -5 -4 -8 -0.37 1.67
 -6 -4 -8 369.73 13.7
 6 4 8 352.64 12.64
 -7 -4 -8 1.63 1.98
 7 4 8 2.41 1.91
 8 4 8 23.58 2.88
 -8 -4 -8 24.44 3.05
 -9 -4 -8 4.4 2.69
 9 4 8 2 1.99
 -7 5 8 48.02 4.39
 7 -5 -8 40.51 4.2
 -7 5 8 52.08 4.75
 7 -5 -8 44.04 4.55
 6 -5 -8 3.82 2.47
 -6 5 8 -3.01 2
 6 -5 -8 2.66 1.88
 -6 5 8 -1.24 2.37
 5 -5 -8 117.52 6.26
 -5 5 8 109.08 5.6
 5 -5 -8 113.56 6.22
 -5 5 8 101.74 6.38
 -4 5 8 0.01 1.85
 4 -5 -8 3.26 1.9
 4 -5 -8 3.11 1.82
 -3 5 8 112.02 5.63
 3 -5 -8 99.96 5.33
 3 -5 -8 109.18 5.21
 2 -5 -8 53.06 3.66
 -2 5 8 57.42 3.92
 2 -5 -8 64.51 3.94
 1 -5 -8 119.52 5.35
 1 -5 -8 115.04 5.69
 -1 5 8 119.65 5.77
 -1 5 8 128.6 5.07
 0 -5 -8 267.27 9.65
 0 5 8 268.52 10
 0 5 8 281.71 9.14
 0 -5 -8 257.52 10.05
 -1 -5 -8 159.34 6.48
 -1 -5 -8 153.27 5.99
 1 5 8 152.8 6.35
 1 5 8 157.55 6.02
 -2 -5 -8 61.01 3.86
 -2 -5 -8 65.83 3.27
 2 5 8 64.75 3.57
 2 5 8 59.64 3.32
 3 5 8 158.12 5.88
 3 5 8 157.75 6.39
 -3 -5 -8 142.53 6.57
 -3 -5 -8 160.05 6.07
 -4 -5 -8 172.55 6.62
 4 5 8 161.47 6.76
 -4 -5 -8 158.26 7.18
 5 5 8 97.25 4.94
 -5 -5 -8 89.9 4.68
 -5 -5 -8 93.98 5.01
 -6 -5 -8 139.15 6.88
 -6 -5 -8 134.61 6.44
 6 5 8 126.31 6.09
 7 5 8 12.88 2.16
 -7 -5 -8 13.01 2.74
 -8 -5 -8 179.96 8.42
 8 5 8 182.47 8.14
 -9 -5 -8 9.57 3.04
 9 5 8 16.41 3.6
 -6 6 8 0.31 2.54
 6 -6 -8 0.73 2.57
 -6 6 8 -0.09 1.96
 6 -6 -8 0.07 2.17
 5 -6 -8 105.78 5.94
 -5 6 8 108.48 6.38
 5 -6 -8 105.62 6.06
 -4 6 8 53.75 4.68
 4 -6 -8 50.09 3.86
 -3 6 8 1.01 2.22
 3 -6 -8 4.24 2.01
 3 -6 -8 0.64 1.45
 2 -6 -8 257.34 10.34
 -2 6 8 256.96 10.31
 2 -6 -8 264.97 10.1
 -1 6 8 1.19 1.12
 1 -6 -8 2.52 1.36
 -1 6 8 4.76 1.54
 1 -6 -8 0.39 1.18
 0 -6 -8 58.71 3.81
 0 6 8 62.7 3.67
 0 -6 -8 56.99 3.88
 0 6 8 61.15 3.75
 1 6 8 105.92 5.17
 -1 -6 -8 104.84 4.89
 -1 -6 -8 103.7 4.85
 1 6 8 108.09 5.02
 2 6 8 517.01 17.55
 -2 -6 -8 529.14 18.38
 -2 -6 -8 530.27 17.55
 2 6 8 559.22 17.22
 3 6 8 99.62 4.39
 -3 -6 -8 95.72 4.79
 3 6 8 93.19 4.93
 -3 -6 -8 96.18 5.03
 -4 -6 -8 94.14 5.34
 -4 -6 -8 99.13 4.59
 4 6 8 94.04 5.03
 -5 -6 -8 -0.73 1.45
 -5 -6 -8 -2.39 1.9
 5 6 8 -1.32 1.68
 -6 -6 -8 3.19 1.62
 -6 -6 -8 -0.6 2.07
 6 6 8 4.15 2.22
 -7 -6 -8 81.24 5.44
 7 6 8 97.67 5.75
 8 6 8 77.03 5.81
 -8 -6 -8 81.8 5.11
 9 6 8 35.33 4.46
 -9 -6 -8 31.15 4.19
 -6 7 8 37.05 4.28
 6 -7 -8 40.2 4.06
 5 -7 -8 36.62 3.51
 -5 7 8 40.64 3.86
 5 -7 -8 45.57 4.37
 4 -7 -8 234.79 9.6
 4 -7 -8 222.65 9.82
 -4 7 8 220.3 8.53
 -4 7 8 219.26 9.87
 3 -7 -8 -2.69 1.95
 3 -7 -8 -1.9 2.04
 -3 7 8 -1.37 1.94
 2 -7 -8 7.94 2.08
 2 -7 -8 11.05 2.32
 -2 7 8 11.02 2.67
 1 -7 -8 30.31 3.1
 1 -7 -8 29.6 3.1
 -1 7 8 25.31 3.19
 0 7 8 2.32 1.41
 0 -7 -8 2.81 1.2
 0 -7 -8 0.05 1.6
 0 7 8 -0.63 1.85
 -1 -7 -8 28.9 3.14
 1 7 8 31.74 2.99
 -1 -7 -8 31.03 2.77
 1 7 8 34.74 3.12
 2 7 8 423.16 14.51
 2 7 8 430.84 14.83
 -2 -7 -8 448.74 15.48
 -2 -7 -8 438.75 14.92
 -3 -7 -8 21.6 2.62
 3 7 8 20.33 2.84
 -3 -7 -8 22.21 2.75
 -4 -7 -8 16.7 2.61
 -4 -7 -8 21.97 2.51
 4 7 8 20.36 2.98
 -5 -7 -8 70.12 4.55
 5 7 8 82.37 5.17
 -5 -7 -8 74.64 4.52
 -6 -7 -8 44.13 4.26
 -6 -7 -8 36.09 4.16
 6 7 8 55.21 4.58
 7 7 8 88.23 5.88
 -7 -7 -8 92.34 5.69
 -8 -7 -8 -2.11 1.99
 8 7 8 -1.95 2.62
 5 -8 -8 3.84 3.25
 -5 8 8 4.32 2.92
 4 -8 -8 35.89 4.29
 -4 8 8 33.2 3.61
 3 -8 -8 6.05 2.3
 -3 8 8 14.85 2.45
 2 -8 -8 -1.89 1.73
 -2 8 8 1.94 1.74
 2 -8 -8 2.05 1.66
 -1 8 8 13.26 2.47
 1 -8 -8 19.08 3.17
 1 -8 -8 25.2 2.74
 0 -8 -8 216.67 8.93
 0 -8 -8 229.88 8.86
 0 8 8 216.12 8.62
 0 8 8 226.97 9.16
 -1 -8 -8 44.56 4.09
 1 8 8 44.96 3.42
 -1 -8 -8 45.25 3.85
 1 8 8 39.84 3.68
 -2 -8 -8 1.76 1.51
 2 8 8 4.25 1.61
 -2 -8 -8 1.5 1.83
 3 8 8 191.9 7.92
 -3 -8 -8 189.84 8.19
 -3 -8 -8 197.63 8.33
 4 8 8 174.16 7.66
 -4 -8 -8 174.4 7.9
 -4 -8 -8 184.79 7.74
 -5 -8 -8 52.07 3.81
 -5 -8 -8 55.46 4.18
 5 8 8 54.54 4.28
 -6 -8 -8 -1.46 2.57
 6 8 8 3.26 2.15
 -6 -8 -8 -3.67 2.51
 -7 -8 -8 5.98 2.44
 7 8 8 10.22 2.79
 8 8 8 28.54 3.77
 -8 -8 -8 24.16 3.46
 -4 9 8 12.87 3.85
 4 -9 -8 10.35 2.94
 3 -9 -8 160.01 7.94
 -3 9 8 168.25 8.5
 2 -9 -8 29.24 4.07
 -2 9 8 31.44 3.52
 -1 9 8 39.34 3.61
 1 -9 -8 37.71 4.12
 0 9 8 60.46 4.12
 0 -9 -8 59.35 4.19
 1 9 8 11.78 2.26
 1 9 8 14.14 2.92
 -1 -9 -8 10.2 1.99
 -1 -9 -8 13.59 3.09
 -2 -9 -8 148.37 7.01
 -2 -9 -8 140.75 6.81
 2 9 8 148.47 7.12
 -3 -9 -8 15.54 3.07
 -3 -9 -8 18.17 3
 3 9 8 15.69 2.86
 4 9 8 -1.25 1.96
 -4 -9 -8 2.95 1.88
 -4 -9 -8 1.52 2.25
 -5 -9 -8 1.06 2.47
 5 9 8 -1.39 1.95
 -5 -9 -8 0.19 1.83
 -6 -9 -8 9.52 3.06
 6 9 8 6.01 2.37
 -7 -9 -8 0.49 1.99
 7 9 8 -0.96 2.29
 -3 10 8 62.53 5.95
 3 -10 -8 51.16 5.75
 -2 10 8 87.31 6.36
 2 -10 -8 80.12 6.38
 1 -10 -8 14.8 3.08
 -1 10 8 13.84 3.44
 0 10 8 70.5 5.43
 0 -10 -8 69.22 4.87
 -1 -10 -8 -1.03 2.95
 1 10 8 -1.54 2.38
 -2 -10 -8 28.18 3.54
 2 10 8 27.35 3.83
 3 10 8 1.12 2.88
 -3 -10 -8 3.05 2.55
 -4 -10 -8 6.21 2.41
 4 10 8 6 3.26
 -4 -10 -8 4.43 2.64
 -5 -10 -8 95.13 6.4
 -5 -10 -8 93.47 5.79
 5 10 8 98.82 6.62
 -6 -10 -8 118.05 6.9
 6 10 8 119.08 7.42
 -1 11 8 9.7 2.99
 1 -11 -8 5.16 2.7
 0 -11 -8 34.89 4.55
 -1 -11 -8 8.29 3.58
 2 11 8 0.83 3.08
 -2 -11 -8 4.71 2.75
 -3 -11 -8 17.82 3.68
 3 11 8 16.84 3.66
 -4 -11 -8 20.82 3.91
 4 11 8 31.14 4.4
 3 9 -9 69.51 5.64
 -3 -9 9 68.08 4.9
 2 9 -9 3.72 2.96
 -2 -9 9 1.4 2.44
 1 9 -9 -2.49 2.82
 -1 -9 9 0.89 3.05
 -1 -9 9 -2.06 1.94
 0 -9 9 101.5 5.78
 0 9 -9 104.37 6.52
 0 -9 9 88.43 6.18
 1 -9 9 3.64 2.87
 1 -9 9 6.21 2.91
 2 -9 9 -1.21 1.98
 2 -9 9 2.81 3.42
 3 -9 9 0.83 2.57
 3 -9 9 2.19 1.9
 5 8 -9 76.29 6.05
 -5 -8 9 72.66 6.07
 4 8 -9 1.33 2.78
 -4 -8 9 1.13 2.92
 3 8 -9 -3.96 2.23
 -3 -8 9 -1.86 1.73
 2 8 -9 73.41 5.25
 -2 -8 9 68.99 4.76
 -1 -8 9 21.51 2.72
 -1 -8 9 19.08 3.39
 1 8 -9 20.51 3.54
 0 8 -9 20.01 3.41
 0 -8 9 16.95 2.61
 0 -8 9 14.22 3.01
 1 -8 9 33.51 3.93
 1 -8 9 30.31 3.69
 2 -8 9 6.8 2.22
 2 -8 9 6.83 3.03
 3 -8 9 27.93 3.38
 3 -8 9 27.86 3.18
 4 -8 9 63.05 5.2
 4 -8 9 63.01 4.76
 -6 -7 9 4.18 2.74
 5 7 -9 20.61 3.56
 -5 -7 9 17.58 3.17
 -4 -7 9 120.01 6.91
 4 7 -9 106.53 6.3
 3 7 -9 4.42 2.39
 -3 -7 9 2.97 1.8
 2 7 -9 45.8 4.29
 -2 -7 9 40.93 3.76
 -2 -7 9 40.59 4.18
 1 7 -9 34.76 3.73
 -1 -7 9 32.24 3.01
 -1 -7 9 37.26 4.01
 0 -7 9 146.64 6.89
 0 7 -9 133.66 6.73
 0 -7 9 133.61 6.27
 1 -7 9 184.81 8.47
 1 -7 9 206.48 8.44
 2 -7 9 203.15 8.57
 2 -7 9 207.22 8.78
 3 -7 9 59.72 4.29
 3 -7 9 52.96 3.95
 4 -7 9 19.54 3.5
 4 -7 9 16.9 2.78
 5 -7 9 20.7 3.83
 5 -7 9 25.74 3.5
 6 -7 9 53.49 5.07
 -6 -6 9 -2.64 2.75
 -5 -6 9 2.33 1.89
 5 6 -9 -0.26 2.28
 4 6 -9 175.65 7.83
 -4 -6 9 184.17 8.31
 -3 -6 9 2.68 1.66
 3 6 -9 3.26 2.14
 -3 -6 9 4.11 1.98
 -2 -6 9 31.36 3.15
 -2 -6 9 28.86 3.3
 2 6 -9 33.72 3.48
 -1 -6 9 189.67 7.84
 -1 -6 9 190.97 7.79
 1 6 -9 186.08 7.99
 0 6 -9 72.73 4.52
 0 -6 9 62.93 3.78
 0 -6 9 61.14 4.23
 1 -6 9 158.42 7.31
 1 -6 9 163.03 7.08
 2 -6 9 87.06 4.63
 2 -6 9 82.54 4.86
 3 -6 9 47.65 3.91
 3 -6 9 48.38 3.55
 4 -6 9 25.05 3.45
 4 -6 9 25.26 3
 5 -6 9 7.3 2.34
 5 -6 9 3.72 2.05
 6 -6 9 47.76 4.48
 7 5 -9 48.89 5.02
 6 5 -9 50.86 4.83
 5 5 -9 13.96 2.6
 5 5 -9 8.07 2.65
 -5 -5 9 7.44 2.53
 -4 -5 9 52.37 3.84
 4 5 -9 45.74 3.8
 4 5 -9 48.23 3.98
 -4 -5 9 45.92 4.13
 -4 -5 9 42.89 3.94
 -3 -5 9 237.38 8.43
 3 5 -9 228.43 9.07
 -3 -5 9 242.82 9.5
 -3 -5 9 239.52 9.18
 2 5 -9 109.16 5.53
 -2 -5 9 102.91 4.9
 -2 -5 9 106.5 5.48
 -1 -5 9 126.01 5.78
 -1 -5 9 116.04 5.41
 1 5 -9 117.72 5.79
 0 -5 9 41.79 2.97
 0 -5 9 36.04 3.14
 1 -5 9 1.17 1.68
 1 -5 9 -0.59 1.77
 2 -5 9 82.91 4.18
 2 -5 9 82.24 4.83
 3 -5 9 67.09 4.2
 3 -5 9 81.82 4.55
 4 -5 9 379.05 13.59
 4 -5 9 385.43 14.02
 5 -5 9 3.47 1.99
 5 -5 9 4.9 2.14
 6 -5 9 23.88 3.24
 7 -5 9 159.51 8
 7 4 -9 1.86 2.55
 6 4 -9 10.14 2.94
 5 4 -9 182.21 8.43
 5 4 -9 180.96 7.46
 -5 -4 9 185.99 7.64
 -4 -4 9 8.79 2.27
 -4 -4 9 7.62 2.04
 4 4 -9 11.85 2.33
 4 4 -9 6.08 2.09
 -4 -4 9 8.7 2.03
 3 4 -9 74.6 4.35
 -3 -4 9 64.06 4.04
 -3 -4 9 63.92 3.83
 3 4 -9 59.32 3.99
 -3 -4 9 65.45 4.11
 2 4 -9 160.96 6.76
 -2 -4 9 166.69 6.12
 -2 -4 9 163.61 6.87
 -2 -4 9 162.63 6.62
 2 4 -9 162.68 6.8
 -1 -4 9 1.03 1.26
 -1 -4 9 -1.07 1.65
 -1 -4 9 -1.21 1.04
 1 4 -9 -0.24 1.04
 0 -4 9 2.49 1.45
 0 -4 9 2.03 1.16
 1 -4 9 51.43 3.64
 1 -4 9 49.33 3.3
 2 -4 9 233.36 8.38
 2 -4 9 229 9.07
 3 -4 9 -0.64 1.75
 3 -4 9 0.35 1.37
 4 -4 9 16.23 2.07
 4 -4 9 16.42 2.14
 5 -4 9 163 7.44
 5 -4 9 176.47 7.54
 6 -4 9 16.21 3.1
 6 -4 9 16.97 2.71
 7 -4 9 -4.37 1.78
 8 -4 9 -2.1 2.18
 8 3 -9 43.54 5.15
 7 3 -9 33.86 4.17
 -6 -3 9 109.39 5.95
 6 3 -9 117.59 6.59
 -5 -3 9 29.52 2.97
 5 3 -9 40.34 3.9
 -5 -3 9 38.22 3.46
 -4 -3 9 -0.47 1.35
 -4 -3 9 1.1 1.89
 4 3 -9 3.77 1.71
 4 3 -9 3.93 1.7
 -3 -3 9 42.59 3.59
 3 3 -9 41.91 3.14
 -3 -3 9 48.75 3.21
 3 3 -9 37.68 3.23
 -3 -3 9 45.23 3.16
 2 3 -9 294.69 11
 -2 -3 9 311.28 9.95
 -2 -3 9 311.61 10.59
 -2 -3 9 291 10.82
 1 3 -9 21.41 2.21
 -1 -3 9 21.32 2.06
 -1 -3 9 23.17 2.7
 0 3 -9 224.87 8.57
 0 -3 9 242.77 8.3
 0 -3 9 245.8 9.03
 1 -3 9 10.76 1.78
 -1 3 -9 8.34 1.23
 1 -3 9 11.28 1.45
 -2 3 -9 -0.38 0.84
 2 -3 9 0.93 1.53
 2 -3 9 -0.41 0.96
 3 -3 9 402.43 13.94
 3 -3 9 390.8 13.23
 4 -3 9 12.96 2.05
 4 -3 9 15.74 2.03
 5 -3 9 68.71 4.12
 5 -3 9 76.01 4.42
 6 -3 9 0.17 1.54
 6 -3 9 -1.06 1.42
 7 -3 9 9.12 2.19
 8 -3 9 66.11 4.74
 8 2 -9 39.06 4.69
 7 2 -9 20.72 3.62
 -7 -2 9 24.69 3.56
 6 2 -9 3.87 2.34
 -6 -2 9 1.47 2.12
 5 2 -9 14.8 2.69
 -5 -2 9 16.97 2.64
 -5 -2 9 18.95 2.7
 4 2 -9 16.82 2.42
 -4 -2 9 15.62 2.35
 -4 -2 9 16.86 2.02
 -3 -2 9 184.04 6.93
 -3 -2 9 182.85 7.48
 3 2 -9 177.16 7.62
 -2 -2 9 278.07 9.62
 -2 -2 9 272.86 10.14
 2 2 -9 282.76 10.35
 -1 -2 9 32.54 2.34
 -1 -2 9 34.75 2.62
 1 2 -9 34.7 2.67
 0 -2 9 7.09 0.96
 0 2 -9 6.86 1.49
 0 -2 9 5.4 1.73
 -1 2 -9 684.51 22.08
 1 -2 9 670.41 21.91
 1 -2 9 673.14 21.06
 2 -2 9 -0.14 1.07
 -2 2 -9 -0.15 1.07
 2 -2 9 1.24 0.85
 -3 2 -9 133.72 5.42
 3 -2 9 126.96 4.98
 3 -2 9 134.03 5.91
 4 -2 9 82.85 4.53
 -4 2 -9 84.53 4.11
 4 -2 9 80.16 4.12
 5 -2 9 3.3 1.48
 5 -2 9 0.87 1.36
 -5 2 -9 1.52 1.59
 6 -2 9 59.07 3.97
 6 -2 9 50.44 3.42
 7 -2 9 32.52 3.42
 7 -2 9 29.73 2.89
 8 -2 9 157.58 7.38
 8 -2 9 151.9 7.04
 8 1 -9 61.59 5.58
 -7 -1 9 3.37 2.7
 7 1 -9 6.39 2.74
 -6 -1 9 1.23 1.63
 -6 -1 9 4.94 2.17
 6 1 -9 4.02 2.37
 -5 -1 9 113.49 5.88
 -5 -1 9 124.81 5.81
 5 1 -9 110.81 6.08
 -4 -1 9 226.5 8.48
 -4 -1 9 233.48 8.94
 4 1 -9 223.68 9.3
 -3 -1 9 29.03 2.66
 3 1 -9 28.05 2.89
 -2 -1 9 224.33 9.04
 2 1 -9 257.97 9.41
 -1 -1 9 8.6 1.46
 1 1 -9 11.29 1.68
 0 -1 9 6.66 0.84
 0 -1 9 7.54 1.5
 0 1 -9 4.94 1.49
 1 -1 9 19.18 2.21
 -1 1 -9 20.02 2.1
 -2 1 -9 120.91 5.21
 2 -1 9 129 5.32
 -3 1 -9 82.57 4.07
 3 -1 9 85.29 4.25
 3 -1 9 85.05 3.55
 4 -1 9 117.74 5.52
 4 -1 9 115.56 4.79
 -4 1 -9 128.01 5.47
 5 -1 9 6.65 1.54
 -5 1 -9 6.2 1.91
 5 -1 9 4.08 1.77
 6 -1 9 265.49 9.88
 -6 1 -9 261.93 10.25
 6 -1 9 276.3 10.07
 7 -1 9 -2.89 1.81
 -7 1 -9 -0.38 1.66
 7 -1 9 -0.37 1.26
 8 -1 9 1.2 2.8
 -8 1 -9 1.08 2.02
 9 -1 9 86.64 5.95
 8 0 -9 0.63 2.62
 -8 0 9 5.36 2.92
 -7 0 9 137.17 7
 7 0 -9 138.15 7.45
 -7 0 9 134.84 6.79
 -6 0 9 70.23 5.03
 6 0 -9 74.07 5.09
 -6 0 9 83.99 5.04
 -5 0 9 51.88 3.81
 -5 0 9 48.91 3.57
 5 0 -9 58.63 4.14
 -4 0 9 43.83 3.79
 -4 0 9 49.78 3.51
 4 0 -9 38.12 3.51
 3 0 -9 14.2 2.13
 -3 0 9 9.65 1.59
 2 0 -9 130.38 6.08
 -2 0 9 136.92 5.77
 -1 0 9 667.36 21.69
 1 0 -9 666.14 22.18
 0 0 9 9.03 1.36
 0 0 -9 6.83 1.6
 -1 0 -9 36.83 2.59
 1 0 9 30.18 2.5
 -2 0 -9 134.1 5.51
 2 0 9 131.83 5.61
 3 0 9 127.68 4.55
 3 0 9 132.62 5.46
 -3 0 -9 131.24 5.5
 4 0 9 966.95 30.51
 -4 0 -9 969.51 31.49
 4 0 9 965.4 30.12
 -5 0 -9 233.72 8.85
 5 0 9 226 8.54
 5 0 9 215.71 7.99
 5 0 9 216.36 8.41
 6 0 9 13.63 2.28
 -6 0 -9 15.36 2.58
 6 0 9 16.17 2.47
 7 0 9 274.29 10.27
 -7 0 -9 251.81 10.19
 7 0 9 252.55 9.86
 -8 0 -9 5.26 2.43
 8 0 9 5.14 2.52
 9 0 9 32.69 4.52
 -8 1 9 9.14 3.28
 8 -1 -9 7.68 2.69
 7 -1 -9 28.83 3.57
 -7 1 9 29.03 3.3
 -7 1 9 29.28 3.48
 6 -1 -9 110.83 6.12
 -6 1 9 101 5.75
 -6 1 9 106.46 6
 -5 1 9 29.26 3.11
 -5 1 9 31.66 3.25
 5 -1 -9 29.29 3.32
 4 -1 -9 6.92 2.13
 -4 1 9 3.61 1.76
 -4 1 9 5.69 1.82
 3 -1 -9 20.09 2.41
 -3 1 9 21.96 2.62
 2 -1 -9 384.3 14.32
 -2 1 9 422.71 13.97
 1 -1 -9 195.41 7.49
 -1 1 9 174.73 7.08
 0 1 9 256.12 9.23
 0 -1 -9 248.27 9.4
 -1 -1 -9 98.72 4.55
 1 1 9 93.97 4.27
 -2 -1 -9 3.12 1
 2 1 9 -0.41 0.92
 -3 -1 -9 294.59 10.46
 3 1 9 278.92 10.02
 4 1 9 2.44 1.47
 -4 -1 -9 0.84 1.42
 4 1 9 3.92 1.48
 -5 -1 -9 422.74 14.55
 5 1 9 400.74 13.54
 5 1 9 393.74 13.63
 6 1 9 154.98 6.22
 -6 -1 -9 159.42 7.28
 6 1 9 144.21 6.88
 -7 -1 -9 98.17 5.3
 7 1 9 92.65 5.28
 8 1 9 21.51 2.85
 -8 -1 -9 19.83 2.99
 -9 -1 -9 39.65 4.06
 9 1 9 44.37 4.42
 8 -2 -9 12.9 3.01
 -8 2 9 11.13 3.47
 -8 2 9 9.23 3.5
 -7 2 9 3.49 2.44
 7 -2 -9 4.32 2.36
 -7 2 9 -2.84 1.98
 -6 2 9 200.45 8.95
 -6 2 9 209.19 8.57
 6 -2 -9 200.34 9.27
 5 -2 -9 6.71 2.27
 -5 2 9 8.89 2.5
 -5 2 9 10.9 2.29
 -4 2 9 46.35 3.57
 -4 2 9 50.38 3.5
 4 -2 -9 52.23 3.87
 -3 2 9 526.69 17.39
 3 -2 -9 483.53 17.72
 -2 2 9 377.95 11.75
 2 -2 -9 386.44 12.68
 2 -2 -9 380.84 13.72
 -2 2 9 374.66 13.37
 -1 2 9 409.89 14.22
 1 -2 -9 428.87 13.56
 1 -2 -9 405.13 14.66
 -1 2 9 429.26 13.01
 0 -2 -9 58.38 2.48
 0 2 9 58.9 3.07
 0 2 9 58.06 3.33
 0 -2 -9 53.29 3.48
 1 2 9 61.16 3.63
 -1 -2 -9 59.69 3.5
 1 2 9 58.32 3.22
 2 2 9 2.64 1.44
 2 2 9 3.87 1.29
 -2 -2 -9 4.75 1.23
 -3 -2 -9 478.46 16.06
 3 2 9 480.08 15.06
 3 2 9 437.24 15.15
 4 2 9 1.79 1.12
 4 2 9 3.05 1.9
 -4 -2 -9 -0.25 1.32
 5 2 9 153.25 6.16
 5 2 9 155.84 6.83
 -5 -2 -9 161.38 6.95
 -6 -2 -9 3.15 2.2
 6 2 9 6.26 2.03
 7 2 9 15.72 2.45
 -7 -2 -9 11.38 2.55
 8 2 9 256.88 9.97
 -8 -2 -9 236.32 10.28
 9 2 9 37.31 4.09
 -9 -2 -9 29.86 3.89
 7 -3 -9 45.11 4.69
 -7 3 9 47.63 4.97
 7 -3 -9 55.37 4.17
 -7 3 9 46.35 4.38
 -6 3 9 94.61 5.42
 6 -3 -9 99.05 6.02
 -6 3 9 93.49 5.67
 6 -3 -9 87.7 5.08
 5 -3 -9 79.4 5.09
 5 -3 -9 85.26 4.69
 -5 3 9 87.62 5.23
 -5 3 9 75.15 4.78
 4 -3 -9 259.4 9.9
 -4 3 9 246.19 10.42
 4 -3 -9 280.24 10.7
 -3 3 9 247.08 10
 3 -3 -9 265.53 9.56
 3 -3 -9 267.72 10.43
 2 -3 -9 99.42 4.68
 -2 3 9 109.45 5.25
 2 -3 -9 104 5.19
 1 -3 -9 15.81 1.66
 -1 3 9 17.01 1.89
 -1 3 9 15.28 2.27
 1 -3 -9 15.02 2.25
 0 3 9 42.37 3.07
 0 3 9 43.17 2.87
 0 -3 -9 50.38 3.19
 0 -3 -9 45.8 2.36
 -1 -3 -9 453.69 14.53
 -1 -3 -9 467.29 16.02
 1 3 9 473.31 14.67
 1 3 9 457.18 15.35
 2 3 9 14.63 1.7
 -2 -3 -9 18.1 1.99
 2 3 9 15.62 2.06
 -3 -3 -9 140.43 6.06
 3 3 9 145.15 5.8
 3 3 9 132.7 5.82
 4 3 9 8.95 1.48
 -4 -3 -9 7.23 1.66
 4 3 9 5.01 1.7
 -5 -3 -9 117.94 5.6
 5 3 9 97.02 4.26
 5 3 9 103.34 5.19
 -6 -3 -9 141.86 6.99
 6 3 9 145.99 6.53
 -7 -3 -9 56.93 4.57
 7 3 9 57.12 4.58
 -8 -3 -9 -0.86 1.69
 8 3 9 3.62 2.54
 9 3 9 24.67 3.48
 -9 -3 -9 29.92 3.94
 7 -4 -9 41.21 4.3
 -7 4 9 41.87 4.7
 7 -4 -9 42.52 3.93
 -7 4 9 44.15 4.53
 6 -4 -9 9.25 2.46
 -6 4 9 2.52 2.61
 -6 4 9 4.03 2.4
 6 -4 -9 6.64 2.05
 -5 4 9 96.48 5.65
 5 -4 -9 98.02 5.23
 -5 4 9 97.41 5.39
 5 -4 -9 97.91 5.66
 4 -4 -9 65.94 4.62
 -4 4 9 60.91 4.34
 4 -4 -9 55.62 3.75
 3 -4 -9 7.33 1.95
 3 -4 -9 7.88 2.01
 -3 4 9 6.8 2.28
 -2 4 9 12.6 2.34
 2 -4 -9 17.7 2.07
 2 -4 -9 15.46 2.19
 1 -4 -9 1.19 1.65
 1 -4 -9 1.84 1.41
 -1 4 9 1.56 1.17
 -1 4 9 2.71 1.29
 0 -4 -9 342.49 12.58
 0 4 9 356.62 11.4
 0 -4 -9 344.23 11.65
 0 4 9 352.53 12.3
 -1 -4 -9 106.07 4.6
 -1 -4 -9 116.29 5.3
 1 4 9 113.49 5.24
 1 4 9 115.16 4.94
 -2 -4 -9 13.3 1.91
 2 4 9 14.43 1.8
 -2 -4 -9 15.49 1.66
 2 4 9 12.12 1.93
 -3 -4 -9 18.46 2.05
 3 4 9 13.43 2.06
 3 4 9 11.05 1.42
 4 4 9 144.41 6.14
 4 4 9 129.4 5.22
 -4 -4 -9 126.55 6.07
 -5 -4 -9 16.48 2.45
 5 4 9 18.86 2.78
 -6 -4 -9 16.72 2.73
 6 4 9 11.62 2.52
 -7 -4 -9 159.61 7.89
 7 4 9 162.27 7.39
 -8 -4 -9 7.88 2.11
 8 4 9 8.06 2.52
 -9 -4 -9 56.83 5.01
 9 4 9 52.47 4.25
 -7 5 9 68.09 5.4
 7 -5 -9 70.28 5.29
 -7 5 9 63.17 5.21
 7 -5 -9 60.84 5.38
 -6 5 9 9.41 2.89
 6 -5 -9 10.7 2.99
 6 -5 -9 11.93 3.08
 -6 5 9 13.13 3.3
 -5 5 9 15.62 2.86
 -5 5 9 18.08 3.36
 5 -5 -9 19.64 3.22
 5 -5 -9 18.44 3.14
 4 -5 -9 44.01 3.66
 4 -5 -9 40.57 3.76
 -4 5 9 47.18 3.95
 -3 5 9 28.13 3.16
 3 -5 -9 30.12 2.88
 3 -5 -9 34.01 2.9
 -2 5 9 675 22.58
 2 -5 -9 663.18 22.01
 2 -5 -9 668.6 22.92
 -1 5 9 17.67 2.03
 1 -5 -9 20.13 2.13
 -1 5 9 18.88 2.63
 1 -5 -9 16.51 2.39
 0 5 9 24.6 2.88
 0 -5 -9 26.03 2.97
 0 5 9 25.99 2.32
 0 -5 -9 27.55 2.77
 -1 -5 -9 621.83 21.32
 -1 -5 -9 638.79 20.25
 1 5 9 628.85 19.57
 1 5 9 638.2 20.71
 -2 -5 -9 2.74 1.5
 2 5 9 1.19 1.22
 -2 -5 -9 2.65 1.2
 2 5 9 3.62 1.58
 -3 -5 -9 556 19.03
 3 5 9 561.51 18.01
 3 5 9 539.69 17.68
 4 5 9 12.5 2.2
 -4 -5 -9 12.21 2.25
 5 5 9 10 2.25
 -5 -5 -9 10.04 2.17
 6 5 9 3.65 1.94
 -6 -5 -9 2.23 2.07
 7 5 9 4.82 2.03
 -7 -5 -9 9.33 2.79
 -8 -5 -9 3.8 1.88
 8 5 9 -0.41 1.72
 -9 -5 -9 111.06 6.84
 9 5 9 113.38 6.72
 -6 6 9 14.64 3.06
 6 -6 -9 18.43 3.28
 6 -6 -9 13.98 3.25
 -6 6 9 15.66 3.24
 -5 6 9 1.79 2.36
 5 -6 -9 0.77 1.98
 5 -6 -9 3.96 2.19
 -5 6 9 3.31 2.53
 4 -6 -9 405.24 15.3
 4 -6 -9 390.6 14.85
 -4 6 9 434.3 15.86
 -3 6 9 20.92 3
 3 -6 -9 17.31 2.62
 3 -6 -9 15.02 2.63
 -2 6 9 7.15 1.94
 2 -6 -9 11.11 2.45
 2 -6 -9 6.8 2.09
 1 -6 -9 215.43 8.86
 1 -6 -9 222.27 8.42
 -1 6 9 218.62 8.9
 0 6 9 12.25 2.09
 0 -6 -9 13.28 2.21
 0 -6 -9 12.5 2.14
 0 6 9 13.92 2.22
 -1 -6 -9 65.23 3.77
 -1 -6 -9 74.83 4.07
 1 6 9 75.26 4.31
 1 6 9 68.95 4.08
 2 6 9 0.16 1.64
 -2 -6 -9 0.17 1.57
 -2 -6 -9 0.55 1.28
 2 6 9 -1.4 1.31
 3 6 9 100.81 4.86
 -3 -6 -9 89.36 5.01
 3 6 9 102.72 4.85
 -4 -6 -9 81.75 4.97
 4 6 9 86.88 4.62
 5 6 9 -3.56 1.29
 -5 -6 -9 0.51 1.75
 6 6 9 45.5 3.8
 -6 -6 -9 42.1 4.03
 -7 -6 -9 90.49 5.8
 7 6 9 80.69 5.32
 -8 -6 -9 6.2 2.17
 8 6 9 5.16 3.05
 -9 -6 -9 10.06 3.12
 9 6 9 9.61 3.75
 5 -7 -9 2.19 2.46
 5 -7 -9 5.64 1.97
 -5 7 9 4.55 2.2
 -4 7 9 65.42 5.14
 -4 7 9 54.86 4.03
 4 -7 -9 70.08 4.9
 4 -7 -9 71.99 5.37
 -3 7 9 172.48 8.42
 3 -7 -9 174.35 7.99
 3 -7 -9 162.51 8.07
 2 -7 -9 74.04 4.64
 -2 7 9 69.39 5.24
 2 -7 -9 76.5 4.69
 -1 7 9 14.57 2.61
 1 -7 -9 12.68 2.33
 1 -7 -9 14.49 2.66
 0 7 9 20.15 2.2
 0 -7 -9 23.52 2.64
 0 7 9 24.65 2.89
 0 -7 -9 23.79 2.57
 1 7 9 39.88 3.18
 -1 -7 -9 36.57 3.61
 1 7 9 38.88 3.48
 -1 -7 -9 40.8 3.09
 -2 -7 -9 28.46 3.04
 2 7 9 24.05 2.96
 -2 -7 -9 26.22 2.96
 2 7 9 25.89 2.58
 -3 -7 -9 63.8 4.16
 3 7 9 52.89 4.53
 4 7 9 43.44 4.29
 -4 -7 -9 41.41 4.01
 -5 -7 -9 18.07 2.69
 5 7 9 20.66 3.25
 6 7 9 44.12 4.63
 -6 -7 -9 36.79 4.09
 7 7 9 88.17 6.09
 -7 -7 -9 83.18 5.82
 8 7 9 4.64 3.22
 -8 -7 -9 8.08 2.37
 -5 8 9 117 7.01
 5 -8 -9 125.05 7.53
 -4 8 9 6.21 2.25
 4 -8 -9 3.19 2.74
 -3 8 9 99.86 6.01
 3 -8 -9 90.12 5.64
 3 -8 -9 105.38 5.99
 2 -8 -9 2.71 2.02
 -2 8 9 0.35 2
 2 -8 -9 -2.16 1.55
 1 -8 -9 145.83 7.01
 1 -8 -9 152.77 7.46
 -1 8 9 152.03 7.45
 0 -8 -9 130.29 6.06
 0 -8 -9 131.45 6.28
 0 8 9 137.83 6.81
 1 8 9 107.82 5.35
 -1 -8 -9 111.78 5.8
 1 8 9 109.07 5.81
 -1 -8 -9 107.31 5.93
 -2 -8 -9 261.71 10.12
 2 8 9 263.04 9.93
 -2 -8 -9 270.04 10.44
 -3 -8 -9 -1.14 1.71
 3 8 9 -1.64 1.84
 -4 -8 -9 0.48 2.09
 4 8 9 0.48 2.16
 5 8 9 69.61 5.04
 -5 -8 -9 77.4 4.74
 6 8 9 2.35 2.58
 -6 -8 -9 -2.23 2.52
 7 8 9 8.81 2.97
 -7 -8 -9 13.59 3.29
 8 8 9 7.44 2.99
 -8 -8 -9 9.58 2.62
 -4 9 9 63.89 5.76
 4 -9 -9 75.5 5.59
 -3 9 9 26.72 3.46
 3 -9 -9 29.93 3.72
 2 -9 -9 31.88 4.29
 -2 9 9 29.13 3.29
 1 -9 -9 77.24 5.28
 -1 9 9 69.6 4.65
 0 9 9 34.79 3.35
 0 -9 -9 38.24 3.42
 0 -9 -9 45.55 3.75
 1 9 9 12.92 2.16
 1 9 9 12.06 3.02
 -1 -9 -9 13.73 3.2
 -1 -9 -9 12.42 2.38
 -2 -9 -9 6.11 2.1
 2 9 9 11.9 2.69
 3 9 9 187.76 8.05
 -3 -9 -9 185.01 8.48
 -4 -9 -9 22.59 3.2
 4 9 9 23.85 3.06
 5 9 9 77.86 5.12
 -5 -9 -9 77.09 5.17
 -6 -9 -9 0.07 2.98
 6 9 9 -4.96 1.92
 7 9 9 44.1 4.33
 -7 -9 -9 44.28 4.52
 2 -10 -9 71.78 6.11
 -2 10 9 67.01 5.85
 1 -10 -9 -1.95 2.34
 -1 10 9 0.74 2.7
 0 10 9 -0.69 2.54
 0 -10 -9 -0.51 2.2
 -1 -10 -9 46.33 5.07
 2 10 9 5.51 3.07
 3 10 9 155.06 8.06
 -3 -10 -9 150.69 7.75
 -4 -10 -9 3.67 2.26
 4 10 9 1.61 2.96
 -5 -10 -9 3.44 2.96
 5 10 9 1.92 2.89
 -6 -10 -9 42.6 5.15
 6 10 9 47.59 5.02
 2 11 9 0.57 2.87
 3 11 9 12.95 3.8
 4 11 9 143.86 8.42
 2 9 -10 85.01 6.5
 -2 -9 10 76 5.57
 1 9 -10 7.39 3.31
 -1 -9 10 6.81 3.39
 -1 -9 10 4.75 2.17
 0 -9 10 19.08 3.48
 0 -9 10 19.69 3.24
 1 -9 10 8.42 3.32
 2 -9 10 46.44 5.23
 4 8 -10 17.98 3.61
 -4 -8 10 24.08 4.3
 3 8 -10 15.15 3.62
 -3 -8 10 12.36 2.61
 -2 -8 10 53.71 4.5
 2 8 -10 48.37 4.97
 -1 -8 10 2.88 1.92
 1 8 -10 3.59 2.73
 -1 -8 10 3.12 2.69
 0 -8 10 47.38 4.14
 0 -8 10 40.86 4.03
 1 -8 10 30.61 3.93
 2 -8 10 32.43 3.9
 3 -8 10 109.66 6.35
 4 -8 10 5.02 2.29
 -5 -7 10 51.76 4.52
 5 7 -10 54.02 5.2
 -4 -7 10 24.67 3.86
 4 7 -10 23.8 3.59
 -3 -7 10 13.45 2.75
 3 7 -10 13.63 3.26
 -2 -7 10 13.73 2.47
 2 7 -10 10.33 3.12
 -2 -7 10 16.67 3.16
 -1 -7 10 26.04 3.19
 1 7 -10 24.83 3.38
 -1 -7 10 25.29 2.97
 0 -7 10 217.03 9.17
 0 -7 10 223.44 9
 1 -7 10 124.61 6.19
 1 -7 10 126.57 6.75
 2 -7 10 32.91 3.73
 3 -7 10 1.39 1.96
 4 -7 10 60.87 4.44
 5 -7 10 1.57 2.01
 -5 -6 10 51.19 4.42
 5 6 -10 62.11 5.18
 -4 -6 10 2.72 2.13
 4 6 -10 3.5 2.61
 -3 -6 10 68.47 5.09
 -3 -6 10 52.24 3.85
 3 6 -10 65.9 5.01
 2 6 -10 97.56 5.58
 -2 -6 10 89.16 4.73
 -2 -6 10 87.1 5.36
 1 6 -10 162.66 7.31
 -1 -6 10 164.91 7.07
 -1 -6 10 162.95 7.41
 0 -6 10 7.87 2.12
 0 -6 10 5.62 1.83
 1 -6 10 24.25 2.68
 1 -6 10 22.63 2.99
 2 -6 10 76.02 5.11
 3 -6 10 1.82 1.98
 4 -6 10 87.69 5.13
 5 -6 10 2.89 1.82
 6 -6 10 47.13 4.2
 6 5 -10 20.1 3.34
 -5 -5 10 68.92 5.22
 5 5 -10 77.46 5.19
 -4 -5 10 230.57 9.19
 4 5 -10 232.98 9.23
 -4 -5 10 227.33 8.69
 -4 -5 10 228.21 9.62
 -3 -5 10 120.77 6.13
 3 5 -10 117.46 6.05
 -3 -5 10 117.64 5.57
 -3 -5 10 116.47 5.38
 -2 -5 10 9.9 1.92
 -2 -5 10 7.95 2.09
 2 5 -10 4.91 2.08
 -1 -5 10 212.94 8.78
 -1 -5 10 206.61 8.07
 0 -5 10 16.95 2.35
 0 -5 10 15.19 2.09
 1 -5 10 -1.65 1.54
 1 -5 10 3.88 1.51
 2 -5 10 100.06 5.63
 3 -5 10 1.39 1.88
 4 -5 10 5.61 1.88
 5 -5 10 44.02 3.58
 6 -5 10 12.15 2.52
 7 -5 10 132.7 7.06
 7 4 -10 40.02 4.54
 -6 -4 10 51.72 4.56
 6 4 -10 49.78 4.55
 5 4 -10 0.17 1.81
 -5 -4 10 1.72 2.23
 4 4 -10 5.64 2.19
 4 4 -10 9.89 2.27
 -4 -4 10 5.75 2.35
 -4 -4 10 2.78 2.11
 -4 -4 10 3.23 1.97
 3 4 -10 21.27 2.6
 -3 -4 10 27.65 2.81
 3 4 -10 22.07 2.57
 -3 -4 10 20 2.32
 -3 -4 10 25.39 2.98
 -2 -4 10 4.12 1.52
 2 4 -10 2.07 1.68
 -2 -4 10 3.68 1.7
 -2 -4 10 4.62 1.93
 -1 -4 10 5.39 2.02
 -1 -4 10 6.98 1.41
 0 -4 10 117.36 5.64
 0 -4 10 115.14 5.06
 1 -4 10 80.47 3.96
 1 -4 10 90.2 4.66
 2 -4 10 8.31 2.21
 3 -4 10 723.38 24.03
 4 -4 10 -0.26 1.7
 5 -4 10 208.65 8.75
 6 -4 10 92.12 5.17
 7 -4 10 -1.39 1.65
 7 3 -10 4.22 2.76
 6 3 -10 8.11 2.6
 -6 -3 10 6.87 2.73
 -5 -3 10 30.99 3.17
 -5 -3 10 31.54 2.92
 5 3 -10 30.53 3.47
 -4 -3 10 0.78 1.54
 4 3 -10 1.8 1.86
 -4 -3 10 0.55 1.94
 3 3 -10 288.75 11.2
 -3 -3 10 305.18 10.74
 -3 -3 10 293.81 10.12
 -3 -3 10 286.53 11.09
 2 3 -10 97.88 5.13
 -2 -3 10 89.43 4.34
 -2 -3 10 100.12 4.76
 -2 -3 10 93.91 4.42
 -1 -3 10 118.52 5.11
 -1 -3 10 118.86 5.6
 1 3 -10 122.16 5.33
 0 -3 10 93.16 3.97
 0 -3 10 89.07 4.97
 0 3 -10 85.43 4.21
 1 -3 10 160.25 5.66
 1 -3 10 140.64 6.3
 -1 3 -10 150.58 5.92
 2 -3 10 178.95 7.36
 3 -3 10 91.64 5.17
 4 -3 10 46.57 4
 5 -3 10 19.71 2.52
 6 -3 10 38.46 3.39
 7 -3 10 -1.26 1.6
 8 -3 10 129.7 6.7
 8 -3 10 122.9 6.44
 -7 -2 10 29.51 3.93
 7 2 -10 25.79 3.73
 -6 -2 10 2.33 2.21
 6 2 -10 3.27 2.28
 -5 -2 10 264.42 10.33
 5 2 -10 255.26 10.71
 -5 -2 10 253.76 9.77
 -4 -2 10 12.7 2.24
 4 2 -10 14.19 2.52
 -4 -2 10 14.22 2
 -3 -2 10 7.34 2.04
 3 2 -10 8.4 1.98
 -3 -2 10 10.82 2.1
 -2 -2 10 179.19 7.42
 2 2 -10 178.02 7.6
 -1 -2 10 134.54 5.74
 1 2 -10 116.32 5.49
 -1 -2 10 136.74 4.95
 0 -2 10 169.14 6.11
 0 2 -10 166.17 6.85
 0 -2 10 182.57 7.24
 1 -2 10 93.59 4.91
 -1 2 -10 92.36 4.33
 2 -2 10 -0.46 1.05
 -2 2 -10 1.66 1.19
 -3 2 -10 15.23 1.83
 3 -2 10 14.58 2.1
 -4 2 -10 188.84 7.57
 4 -2 10 195.96 7.99
 5 -2 10 90.99 5.18
 6 -2 10 133.57 6.45
 7 -2 10 5.91 2.27
 7 -2 10 9.57 2.16
 8 -2 10 5.01 2.72
 8 -2 10 -0.41 1.91
 -7 -1 10 129.51 6.78
 7 1 -10 117.05 6.99
 -6 -1 10 6.88 2.01
 -6 -1 10 7.37 2.56
 6 1 -10 6.27 2.26
 -5 -1 10 1.9 2.13
 -5 -1 10 2.48 2.01
 5 1 -10 0.42 1.76
 -4 -1 10 116.38 5.55
 4 1 -10 111.79 5.95
 -4 -1 10 102.73 5.38
 3 1 -10 84.79 4.58
 -3 -1 10 71.86 4.18
 2 1 -10 332.06 12.38
 -2 -1 10 338.29 12.15
 1 1 -10 61.48 3.57
 -1 -1 10 61.21 3.64
 0 -1 10 4.39 1.34
 0 1 -10 5.17 1.52
 -1 1 -10 59.11 3.37
 1 -1 10 56.74 3.67
 -2 1 -10 90.27 4.25
 2 -1 10 87.98 4.6
 3 -1 10 348.21 12.1
 -3 1 -10 344.95 12.2
 -4 1 -10 112.22 5.52
 4 -1 10 113.29 5.29
 5 -1 10 1.05 1.73
 -5 1 -10 0.04 1.39
 6 -1 10 73.28 4.86
 -6 1 -10 78.3 4.77
 7 -1 10 57.02 4.24
 -7 1 -10 57.69 3.84
 7 -1 10 62.49 4.71
 8 -1 10 12.17 3.48
 9 -1 10 67.78 5.89
 7 0 -10 0.09 2.02
 -7 0 10 -0.59 2.37
 -7 0 10 -1.26 2.19
 6 0 -10 209.32 9.66
 -6 0 10 226.53 9.08
 -6 0 10 210.38 9.31
 -5 0 10 92.75 5.08
 -5 0 10 83.11 4.84
 5 0 -10 81.4 5.34
 -4 0 10 164.31 7
 -4 0 10 173.15 7.62
 4 0 -10 177.37 7.91
 -3 0 10 58.01 3.5
 3 0 -10 55.98 3.83
 2 0 -10 80.8 4.63
 -2 0 10 87.1 4.42
 1 0 -10 1124.74 36.31
 -1 0 10 1114.86 35.45
 0 0 10 52.79 3.17
 0 0 -10 47.09 3.2
 -1 0 -10 646 21.45
 1 0 10 643.03 20.99
 -2 0 -10 215.83 8.25
 2 0 10 221.81 8.32
 3 0 10 0.41 1.5
 -3 0 -10 -0.48 0.94
 -4 0 -10 371.02 13.14
 4 0 10 362.72 12.62
 -5 0 -10 549.56 18.59
 5 0 10 524.57 17.82
 6 0 10 50.62 3.84
 -6 0 -10 43.91 4.21
 6 0 10 59.42 3.92
 -7 0 -10 89.02 4.98
 7 0 10 87.19 5.45
 7 0 10 85.14 5.14
 8 0 10 1.86 2.74
 -8 0 -10 4.89 2.32
 9 0 10 7.13 2.77
 -7 1 10 34.88 3.93
 7 -1 -10 38.53 4.27
 -7 1 10 37.65 3.96
 -6 1 10 23.85 3.34
 6 -1 -10 24.99 3.53
 -6 1 10 35.61 4.12
 5 -1 -10 -2.16 1.84
 -5 1 10 1.81 1.92
 -5 1 10 0.7 1.59
 -4 1 10 132.99 6.02
 4 -1 -10 136.99 6.69
 -4 1 10 131.02 6.35
 -3 1 10 153.38 6.97
 3 -1 -10 158.86 7.23
 2 -1 -10 80.74 4.62
 -2 1 10 89.98 4.36
 1 -1 -10 1837.31 57.4
 -1 1 10 1765.44 55.82
 0 -1 -10 46.59 3.3
 0 1 10 47.35 3.58
 -1 -1 -10 44.32 3.1
 1 1 10 44.41 2.98
 -2 -1 -10 354.91 12.28
 2 1 10 333.49 11.81
 3 1 10 4.99 1.49
 -3 -1 -10 7.42 1.55
 -4 -1 -10 154.9 6.62
 4 1 10 158.6 6.55
 4 1 10 151.51 6.41
 5 1 10 32.15 3.03
 5 1 10 28.86 3.01
 -5 -1 -10 31.28 3.1
 6 1 10 10.74 1.59
 6 1 10 8.3 2.68
 -6 -1 -10 13.76 2.59
 7 1 10 18.47 3.15
 -7 -1 -10 14.71 2.75
 -8 -1 -10 42.03 3.59
 8 1 10 33.18 3.58
 9 1 10 61.71 4.97
 -9 -1 -10 64.14 5.29
 7 -2 -10 46.21 4.75
 -7 2 10 48.02 4.35
 -7 2 10 40.83 4.34
 -6 2 10 10.61 2.77
 6 -2 -10 13.49 3.05
 -6 2 10 16.3 2.9
 -5 2 10 37.51 4.05
 5 -2 -10 39.94 3.85
 -5 2 10 41.98 3.82
 4 -2 -10 14.16 2.41
 -4 2 10 15.03 2.25
 -3 2 10 475.46 16.87
 3 -2 -10 498.09 17.52
 2 -2 -10 5.91 1.71
 -2 2 10 4.29 1.9
 -1 2 10 7.94 1.34
 1 -2 -10 4.2 1.78
 -1 2 10 1.51 1.22
 0 2 10 757.61 25
 0 2 10 779.06 23.46
 0 -2 -10 796.16 25.89
 1 2 10 41.61 3.27
 -1 -2 -10 42.98 3.23
 1 2 10 49.87 2.95
 2 2 10 57.56 3.52
 2 2 10 68.02 3.73
 -2 -2 -10 59.52 3.37
 3 2 10 10.34 1.91
 -3 -2 -10 8.09 1.68
 3 2 10 7.81 1.28
 4 2 10 83.75 3.97
 -4 -2 -10 80.98 4.49
 4 2 10 90.22 4.9
 5 2 10 21.04 2.93
 -5 -2 -10 25.34 2.79
 5 2 10 22.63 2.49
 -6 -2 -10 191.71 8.39
 6 2 10 191.84 8.04
 7 2 10 199.52 8.45
 -7 -2 -10 208.56 9.22
 8 2 10 53.46 4.33
 -8 -2 -10 56.04 4.05
 -9 -2 -10 1.56 2.74
 9 2 10 3.53 3.25
 -7 3 10 6.27 2.92
 7 -3 -10 8.75 2.91
 -7 3 10 6.94 2.95
 7 -3 -10 10.77 2.49
 -6 3 10 38.09 3.92
 -6 3 10 30.26 3.55
 6 -3 -10 28.32 3.61
 6 -3 -10 31.69 3.34
 5 -3 -10 298.34 10.95
 -5 3 10 268.26 11.3
 5 -3 -10 292.09 11.67
 -5 3 10 264.73 10.44
 4 -3 -10 336.11 12.2
 -4 3 10 328.84 12.84
 4 -3 -10 342.2 13.21
 3 -3 -10 105.7 4.86
 3 -3 -10 109.73 5.75
 -3 3 10 103.08 5.37
 2 -3 -10 73.39 3.81
 -2 3 10 66.33 4.27
 2 -3 -10 63.81 4.02
 -1 3 10 -0.14 1.59
 -1 3 10 0.26 1.15
 1 -3 -10 0.32 1.66
 0 3 10 235.8 8.34
 0 3 10 246.83 9.11
 0 -3 -10 240.33 9.37
 1 3 10 51.85 3.15
 -1 -3 -10 51.86 3.47
 1 3 10 50.34 3.39
 -2 -3 -10 9.84 1.62
 2 3 10 11.42 2.06
 2 3 10 15.06 1.79
 3 3 10 29.71 3.09
 -3 -3 -10 22.67 2.55
 3 3 10 25.84 2.88
 4 3 10 92.62 4.43
 4 3 10 95.98 4.92
 -4 -3 -10 88.46 4.85
 5 3 10 307.07 10.42
 5 3 10 300.13 10.96
 -5 -3 -10 301.14 11.67
 -6 -3 -10 18.77 2.73
 6 3 10 20.73 2.69
 -7 -3 -10 80.99 5.52
 7 3 10 70.71 4.87
 -8 -3 -10 127.85 6.72
 8 3 10 131.96 7.09
 9 3 10 9.38 3.13
 -9 -3 -10 8.41 2.9
 -7 4 10 31.65 4.39
 7 -4 -10 33.82 3.57
 -7 4 10 25.14 3.93
 7 -4 -10 26.48 3.6
 6 -4 -10 15.22 2.99
 6 -4 -10 10.08 2.31
 -6 4 10 17.7 3.08
 -6 4 10 17.86 3.29
 -5 4 10 0.44 1.67
 5 -4 -10 -1.19 2.15
 -5 4 10 -2.42 2.03
 5 -4 -10 -2.47 1.47
 4 -4 -10 61.96 4.48
 -4 4 10 56.24 4.42
 4 -4 -10 47.74 3.84
 -3 4 10 32.43 3.66
 3 -4 -10 32.27 3.15
 3 -4 -10 34.82 3.2
 2 -4 -10 265.12 9.69
 -2 4 10 274.44 10.49
 2 -4 -10 270.31 10.68
 -1 4 10 43.76 3.01
 1 -4 -10 43.06 3.7
 -1 4 10 39.65 3.24
 0 4 10 91.95 4.88
 0 4 10 87.53 4.25
 0 -4 -10 86.81 4.66
 1 4 10 451.37 15.08
 -1 -4 -10 442.07 15.58
 1 4 10 427.4 14.14
 2 4 10 72.67 3.77
 -2 -4 -10 65.82 3.89
 2 4 10 71.94 3.91
 -3 -4 -10 207.83 8.66
 3 4 10 224.5 8.25
 3 4 10 219.31 7.99
 4 4 10 110.06 4.75
 -4 -4 -10 110.02 5.59
 4 4 10 111.48 5.41
 -5 -4 -10 193.82 8.5
 5 4 10 195.31 8.09
 6 4 10 110.7 6
 -6 -4 -10 108.44 5.85
 7 4 10 31.23 3.65
 -7 -4 -10 35.99 4.05
 -8 -4 -10 19.25 2.97
 8 4 10 16.53 3.12
 -9 -4 -10 28.6 3.86
 9 4 10 40.1 4.14
 6 -5 -10 4.4 2.81
 6 -5 -10 6.52 2.91
 -6 5 10 2.11 2.46
 -6 5 10 5.76 3.15
 5 -5 -10 30.6 3.63
 5 -5 -10 21.62 3.31
 -5 5 10 30.1 3.47
 -5 5 10 21.72 3.44
 4 -5 -10 25.58 3.02
 -4 5 10 23.81 3.16
 4 -5 -10 28.14 3.05
 3 -5 -10 57.9 4.08
 3 -5 -10 61.31 3.83
 -3 5 10 68.03 4.63
 2 -5 -10 25.85 2.84
 2 -5 -10 22.27 3.1
 -2 5 10 23.9 3.14
 1 -5 -10 189.63 8.26
 -1 5 10 198.36 8.3
 0 5 10 26.96 2.47
 0 -5 -10 25.37 2.89
 0 5 10 20.17 2.37
 1 5 10 117.88 5.34
 1 5 10 112.6 5.14
 -1 -5 -10 114.74 5.46
 2 5 10 51.54 3.59
 -2 -5 -10 53.57 3.57
 2 5 10 47.77 3.36
 3 5 10 5.47 1.8
 -3 -5 -10 5.87 1.63
 3 5 10 3.19 1.87
 4 5 10 204.07 8.22
 -4 -5 -10 205.08 8.62
 -5 -5 -10 42.28 3.86
 5 5 10 41.31 3.76
 -6 -5 -10 41.16 3.67
 6 5 10 38.38 3.84
 7 5 10 3.8 2.07
 -7 -5 -10 2.34 2.67
 8 5 10 3.77 2.08
 -8 -5 -10 0.19 2.11
 -9 -5 -10 151.36 8.2
 9 5 10 166.92 7.92
 6 -6 -10 28.33 3.73
 -6 6 10 25.03 3.77
 -6 6 10 21.02 3.76
 6 -6 -10 26.87 3.72
 -5 6 10 122.5 7.44
 -5 6 10 120.06 6.43
 5 -6 -10 118.49 6.63
 5 -6 -10 130.49 6.58
 -4 6 10 1.19 2.53
 4 -6 -10 1.58 1.77
 4 -6 -10 2.51 1.85
 3 -6 -10 243.71 10.32
 3 -6 -10 239.49 9.89
 -3 6 10 244.58 10.24
 -2 6 10 42.24 3.65
 2 -6 -10 36.08 3.63
 2 -6 -10 44.31 3.99
 1 -6 -10 0.9 1.38
 -1 6 10 0.3 1.69
 0 -6 -10 10.72 2.2
 0 6 10 12.99 2.42
 0 6 10 10.68 2.15
 1 6 10 42.52 3.65
 1 6 10 43.68 3.12
 -1 -6 -10 37.77 2.9
 -2 -6 -10 436.48 15.61
 2 6 10 421.33 14.23
 2 6 10 433.35 14.92
 3 6 10 9.46 1.97
 3 6 10 12.51 2.06
 -3 -6 -10 11.45 1.99
 4 6 10 386.52 13.41
 -4 -6 -10 384 14.31
 5 6 10 2.75 1.71
 -5 -6 -10 3.1 2.09
 6 6 10 6.07 2.09
 -6 -6 -10 6.97 2.23
 -7 -6 -10 105.37 6.63
 7 6 10 105.13 5.83
 -8 -6 -10 64.45 5.03
 8 6 10 61.88 5.25
 -5 7 10 41.26 4.24
 5 -7 -10 35.84 3.86
 5 -7 -10 40.07 4.4
 -5 7 10 41.57 4.48
 4 -7 -10 84.83 5.82
 4 -7 -10 81.45 5.95
 -4 7 10 94.76 6.39
 3 -7 -10 60.6 4.73
 -3 7 10 62.01 5.39
 3 -7 -10 53.99 4.89
 2 -7 -10 1.05 1.62
 -2 7 10 -2.83 1.91
 1 -7 -10 15.74 2.48
 -1 7 10 16.18 2.57
 0 7 10 30.02 3.07
 0 -7 -10 31.03 3.02
 1 7 10 39.91 3.34
 1 7 10 46 3.95
 -1 -7 -10 42.72 3.18
 2 7 10 372.26 12.93
 2 7 10 361.17 13.03
 -2 -7 -10 365.02 13.73
 -3 -7 -10 20.99 2.8
 3 7 10 26.48 3.13
 4 7 10 19.8 2.94
 -4 -7 -10 14.43 2.74
 -5 -7 -10 111.79 6.2
 5 7 10 117.81 6.35
 6 7 10 59.57 4.91
 -6 -7 -10 68.45 4.86
 -7 -7 -10 62.5 5.37
 7 7 10 54.03 5.17
 8 7 10 10.27 3.8
 -8 -7 -10 9.71 2.87
 4 -8 -10 4.39 2.77
 -4 8 10 0.55 2.09
 -3 8 10 -0.29 2.24
 3 -8 -10 3.06 2.07
 2 -8 -10 0.01 1.74
 -2 8 10 -1.71 2.31
 1 -8 -10 176.55 8.26
 -1 8 10 192.7 8.87
 0 8 10 68.96 5.06
 0 -8 -10 64.13 3.99
 1 8 10 0.06 1.6
 1 8 10 1.73 2.24
 -1 -8 -10 -1.25 1.6
 -2 -8 -10 44.28 3.55
 2 8 10 43.67 3.87
 3 8 10 204.68 8.78
 -3 -8 -10 214.23 9.09
 -4 -8 -10 27.11 3.6
 4 8 10 28 3.58
 -5 -8 -10 64.57 4.79
 5 8 10 76.52 5.51
 6 8 10 52.92 5.04
 -6 -8 -10 47.32 4.62
 7 8 10 23.66 3.87
 -7 -8 -10 25.7 4.14
 -3 9 10 218.6 10.07
 -2 9 10 52.51 4.48
 1 -9 -10 2.6 1.59
 -1 9 10 -0.91 1.95
 0 -9 -10 111.38 5.65
 0 9 10 96.06 5.81
 1 9 10 5.73 2.65
 -1 -9 -10 9.18 2.5
 1 9 10 8.99 2.29
 -2 -9 -10 27.45 3.25
 2 9 10 25.78 3.04
 -3 -9 -10 12.19 2.57
 3 9 10 14.26 2.5
 4 9 10 -2.08 1.92
 -4 -9 -10 -0.94 2.43
 5 9 10 1.93 2.35
 -5 -9 -10 2.84 2.07
 -6 -9 -10 15.64 3.68
 6 9 10 12.1 2.94
 -2 10 10 162.07 8.46
 -1 10 10 13.12 2.89
 0 10 10 9.45 2.49
 2 10 10 1.35 3.04
 -3 -10 -10 14.95 3.37
 3 10 10 11.14 3.29
 4 10 10 93.09 6.06
 -4 -10 -10 93.01 5.91
 -5 -10 -10 7.77 2.83
 5 10 10 6.31 2.77
 3 11 10 10.35 3.88
 3 8 -11 1.71 3.02
 2 8 -11 31.63 4.02
 -1 -8 11 2.3 2.61
 0 -8 11 47.3 3.99
 1 -8 11 109.53 6.54
 2 -8 11 -3.32 2.7
 3 -8 11 12.48 3.47
 4 7 -11 2.18 3.03
 3 7 -11 7.12 3.05
 -2 -7 11 59.56 5.05
 2 7 -11 67.66 4.99
 -1 -7 11 30.96 3.81
 0 -7 11 -2.03 1.46
 1 -7 11 111.04 6.17
 2 -7 11 33.54 3.99
 3 -7 11 8.94 3.03
 4 -7 11 2.76 2.52
 5 -7 11 20.25 3.21
 -5 -6 11 20.7 3.68
 -4 -6 11 117.02 6.16
 4 6 -11 117.09 6.62
 -3 -6 11 5.65 1.83
 3 6 -11 7.41 2.66
 -2 -6 11 2.32 1.99
 -1 -6 11 192.58 8.68
 0 -6 11 3.06 1.81
 1 -6 11 72.47 4.7
 2 -6 11 -2.4 1.98
 3 -6 11 5.44 2.66
 4 -6 11 10.69 2.84
 5 -6 11 35.1 3.85
 6 -6 11 60.26 4.8
 -5 -5 11 1.64 2.56
 -4 -5 11 9.14 2.35
 4 5 -11 -0.08 2.04
 -4 -5 11 3.14 2.58
 -3 -5 11 45.64 3.99
 -3 -5 11 47.44 3.52
 -2 -5 11 14.99 2.37
 -1 -5 11 -0.12 2.09
 0 -5 11 44.93 3.8
 1 -5 11 49.08 3.65
 2 -5 11 4.41 2.11
 3 -5 11 91.48 5.59
 4 -5 11 80.58 5.4
 5 -5 11 64.25 4.83
 6 -5 11 -0.63 1.85
 -6 -4 11 7.49 2.98
 6 4 -11 5.9 2.56
 -5 -4 11 45.67 4.25
 5 4 -11 40.79 4.24
 4 4 -11 27.9 3.31
 -4 -4 11 38.87 3.86
 -4 -4 11 34.64 3.84
 3 4 -11 337.14 13.11
 -3 -4 11 364.52 12.52
 -3 -4 11 339.35 12.97
 -3 -4 11 358.76 11.91
 -2 -4 11 44.25 3.56
 -2 -4 11 43.22 3.29
 -1 -4 11 230.28 9.31
 0 -4 11 65.5 4.62
 1 -4 11 14.02 2.12
 2 -4 11 265.71 10.29
 3 -4 11 2.53 2.09
 4 -4 11 2.14 2.29
 5 -4 11 25.95 3.32
 6 -4 11 0.72 2.1
 7 -4 11 1.23 2.08
 7 3 -11 26.72 3.69
 -7 -3 11 20.04 3.79
 -6 -3 11 36.27 3.97
 6 3 -11 48.14 4.4
 -5 -3 11 23.28 3.16
 5 3 -11 14.53 2.94
 -5 -3 11 18.59 2.48
 4 3 -11 12.05 2.44
 -4 -3 11 9.41 2.11
 -4 -3 11 9.16 2.5
 -3 -3 11 295.42 10.67
 3 3 -11 318.26 11.97
 -3 -3 11 310.38 11.79
 -2 -3 11 56.95 3.62
 2 3 -11 54.53 3.92
 -1 -3 11 21.59 2.52
 1 3 -11 26.35 2.79
 0 -3 11 584.74 19.54
 0 3 -11 561.93 19.21
 1 -3 11 25.35 2.82
 2 -3 11 10.45 1.89
 3 -3 11 67.63 4.29
 4 -3 11 75.69 4.88
 5 -3 11 41.8 4.17
 6 -3 11 17.08 3.04
 7 -3 11 44.47 4.53
 8 -3 11 4.14 2.7
 8 -3 11 -0.02 2.45
 7 2 -11 36.11 4.24
 -7 -2 11 35.22 4.32
 -6 -2 11 50.71 4.36
 6 2 -11 52.23 4.69
 -5 -2 11 0.4 2.12
 5 2 -11 -0.12 2.08
 -5 -2 11 -1.26 2.12
 -4 -2 11 74.03 4.42
 4 2 -11 76.58 4.78
 -4 -2 11 65.78 4.18
 -3 -2 11 65.39 4.31
 -3 -2 11 58.74 3.85
 3 2 -11 68.16 4.38
 2 2 -11 812.66 26.67
 -2 -2 11 777.83 26.08
 -1 -2 11 0.5 1.17
 1 2 -11 1.04 1.38
 0 -2 11 46.45 3.46
 0 2 -11 53.49 3.32
 1 -2 11 24.31 2.81
 -1 2 -11 20.12 2.23
 2 -2 11 113.9 5.46
 -2 2 -11 110.94 5.09
 -3 2 -11 260.2 9.52
 3 -2 11 252.23 9.68
 -4 2 -11 104.24 5.2
 4 -2 11 106.9 5.44
 5 -2 11 7.19 2.29
 6 -2 11 50.32 4.56
 7 -2 11 22.07 3.43
 8 -2 11 112.73 7.13
 8 -2 11 131.09 6.87
 7 1 -11 1.12 2.42
 -7 -1 11 3.03 2.73
 -6 -1 11 171.1 7.93
 -6 -1 11 166.42 7.77
 6 1 -11 179.78 8.77
 -5 -1 11 90.67 5.16
 -5 -1 11 80.12 5.34
 5 1 -11 77.07 5.33
 4 1 -11 160.69 7.5
 -4 -1 11 152.17 7
 -4 -1 11 157.66 6.89
 3 1 -11 0.17 1.84
 -3 -1 11 1.15 1.34
 -2 -1 11 42.1 3.72
 2 1 -11 44.52 3.45
 -1 -1 11 66.6 3.99
 1 1 -11 56.28 3.77
 0 1 -11 -1.03 1.24
 0 -1 11 1.44 1.23
 1 -1 11 500.45 16.86
 -1 1 -11 488.89 16.93
 -2 1 -11 196.47 7.84
 2 -1 11 211.24 8.27
 -3 1 -11 33.81 2.63
 3 -1 11 39.98 3.16
 4 -1 11 152.57 6.45
 -4 1 -11 149.53 6.63
 -5 1 -11 78.26 4.38
 5 -1 11 76.05 4.48
 6 -1 11 257.92 10.18
 -6 1 -11 263.95 10.57
 7 -1 11 1.26 2.22
 7 -1 11 0.1 2.06
 8 -1 11 -0.88 2.87
 -7 0 11 112.19 6.29
 7 0 -11 106.09 6.93
 -7 0 11 104.15 6.63
 6 0 -11 26.95 3.81
 -6 0 11 30.91 3.83
 -6 0 11 31.68 3.5
 5 0 -11 -0.88 1.87
 -5 0 11 1.66 1.79
 -5 0 11 0.16 1.76
 4 0 -11 10.92 2.3
 -4 0 11 14.58 2.47
 -4 0 11 7.61 2.45
 -3 0 11 3.33 1.26
 3 0 -11 1 1.9
 -2 0 11 17.62 2.22
 2 0 -11 17.82 2.39
 -1 0 11 524.42 17.47
 1 0 -11 495.97 17.71
 0 0 -11 235.64 9.07
 0 0 11 227.25 8.85
 -1 0 -11 15.39 2.08
 1 0 11 14.8 1.92
 2 0 11 679.19 22.87
 -2 0 -11 724.69 23.41
 3 0 11 14.22 2.22
 -3 0 -11 15.23 1.93
 4 0 11 169.04 6.97
 -4 0 -11 164.85 7.03
 -5 0 -11 227.19 9.04
 5 0 11 215.67 8.43
 6 0 11 55.45 3.72
 -6 0 -11 55.42 4.5
 6 0 11 54.93 4.03
 -7 0 -11 150.96 7.3
 7 0 11 141.42 7.18
 -8 0 -11 -2.54 1.8
 8 0 11 0.9 2.94
 9 0 11 74.51 5.5
 7 -1 -11 21.33 3.74
 -7 1 11 14.83 3.17
 -7 1 11 17.05 3.21
 6 -1 -11 13.79 3.1
 -6 1 11 9.99 3.13
 -6 1 11 12.76 2.98
 5 -1 -11 10.48 2.49
 -5 1 11 15.93 2.82
 -5 1 11 12.47 2.27
 -4 1 11 252.08 10.1
 4 -1 -11 243.68 10.37
 -4 1 11 250.59 9.39
 3 -1 -11 46.13 3.9
 -3 1 11 41.06 3.72
 -2 1 11 54.7 3.45
 2 -1 -11 52.58 3.66
 -1 1 11 0.47 1.26
 1 -1 -11 0.16 1.56
 0 -1 -11 461.51 16.58
 0 1 11 489.67 16.32
 1 1 11 123.27 5.49
 -1 -1 -11 116.52 5.53
 2 1 11 -1.54 0.97
 -2 -1 -11 1.19 0.94
 3 1 11 24.15 2.36
 -3 -1 -11 21.26 2.53
 4 1 11 49.84 3.42
 -4 -1 -11 38.94 3.21
 4 1 11 45.77 3.45
 -5 -1 -11 186.91 7.94
 5 1 11 174.04 7.58
 5 1 11 182.39 7.55
 6 1 11 22.59 3.27
 6 1 11 25.08 2.68
 -6 -1 -11 26.31 3.14
 -7 -1 -11 102.96 6.06
 7 1 11 86.09 5.65
 8 1 11 2.81 2.57
 -8 -1 -11 10.92 2.12
 -9 -1 -11 0.32 2.75
 9 1 11 0.42 2.47
 -7 2 11 -1.02 2.62
 -7 2 11 -0.76 2.11
 7 -2 -11 1.84 2.53
 6 -2 -11 236.24 10.7
 -6 2 11 238.95 10.43
 -6 2 11 232.77 9.67
 -5 2 11 108.99 6.28
 -5 2 11 90.08 5.52
 5 -2 -11 118.2 6.31
 4 -2 -11 11.45 2.69
 -4 2 11 12.38 2.18
 3 -2 -11 75.83 4.9
 -3 2 11 82.44 4.93
 -2 2 11 439.34 15.64
 2 -2 -11 450.02 16.06
 -1 2 11 253.51 8.76
 1 -2 -11 259.62 10.3
 -1 2 11 263.04 9.76
 0 2 11 302.06 10.34
 0 -2 -11 320.69 11.67
 0 2 11 307.58 11.19
 -1 -2 -11 6.68 1.79
 1 2 11 6.22 1.77
 1 2 11 8.99 1.61
 2 2 11 69.73 3.9
 2 2 11 62.98 3.9
 -2 -2 -11 69.59 3.73
 -3 -2 -11 122.24 5.86
 3 2 11 128.35 5.79
 3 2 11 127.41 5.34
 -4 -2 -11 68.51 4.27
 4 2 11 71.95 3.73
 4 2 11 80.69 4.71
 -5 -2 -11 305.01 11.66
 5 2 11 279.09 10.52
 5 2 11 308.91 11.24
 6 2 11 1.28 2.18
 -6 -2 -11 -1.15 1.51
 7 2 11 1.59 2.16
 -7 -2 -11 3.35 2.6
 8 2 11 134.4 6.94
 -8 -2 -11 141.72 7.16
 9 2 11 13.63 3.71
 -9 -2 -11 8.8 2.78
 -7 3 11 1.39 2.61
 7 -3 -11 -0.36 2.2
 -7 3 11 -1.21 2.87
 -6 3 11 8.93 2.59
 6 -3 -11 8.12 2.64
 -6 3 11 11.5 2.78
 5 -3 -11 76.71 5.48
 -5 3 11 73.59 4.87
 -5 3 11 69.34 5.22
 -4 3 11 83.69 5.33
 4 -3 -11 79.98 5.34
 -3 3 11 3.17 1.64
 3 -3 -11 0.43 1.46
 -2 3 11 8.33 2.16
 2 -3 -11 6.6 1.9
 -1 3 11 1.83 1.84
 -1 3 11 0.59 1.44
 1 -3 -11 -3.49 1.59
 0 3 11 -0.85 1.53
 0 3 11 -0.69 1.13
 0 -3 -11 1.2 1.28
 -1 -3 -11 71.16 4.25
 1 3 11 63.57 3.96
 1 3 11 80.61 4.02
 -2 -3 -11 51.1 3.3
 2 3 11 60.29 3.92
 2 3 11 53.11 3.36
 -3 -3 -11 304.02 11.42
 3 3 11 304.69 10.76
 3 3 11 290.84 10.71
 4 3 11 27.84 2.95
 4 3 11 28.92 2.99
 -4 -3 -11 25.14 2.87
 -5 -3 -11 7.86 2.51
 5 3 11 5.25 1.41
 5 3 11 3.54 1.96
 6 3 11 225.82 9.16
 -6 -3 -11 232.15 9.64
 -7 -3 -11 4.38 2.81
 7 3 11 1.69 2.19
 -8 -3 -11 5.61 2.39
 8 3 11 3.44 3.01
 9 3 11 3.64 3.17
 -9 -3 -11 2.31 2.3
 -6 4 11 -2.49 2.07
 6 -4 -11 -0.19 2.65
 -6 4 11 0.69 2.28
 -5 4 11 55.03 4.49
 -5 4 11 52.38 4.39
 5 -4 -11 52.83 4.69
 -4 4 11 16.12 2.96
 4 -4 -11 15.14 2.79
 -3 4 11 93.66 5.65
 3 -4 -11 92.25 5.23
 -2 4 11 105.41 5.48
 2 -4 -11 108.55 5.89
 -1 4 11 13.17 2.28
 1 -4 -11 12.42 2.32
 0 4 11 866.39 27.52
 0 4 11 825.53 25.49
 0 -4 -11 839.01 28.22
 1 4 11 265.52 10.03
 -1 -4 -11 271.25 10.44
 1 4 11 264.51 9.35
 2 4 11 50.34 3.1
 2 4 11 49.54 3.29
 -2 -4 -11 45.34 3.29
 3 4 11 106.38 4.72
 3 4 11 99.88 5
 -3 -4 -11 102.89 5.35
 4 4 11 88.93 4.85
 4 4 11 89.82 4.34
 -4 -4 -11 90.37 5.07
 -5 -4 -11 8.69 2.6
 5 4 11 12.01 2.43
 -6 -4 -11 309.65 12.12
 6 4 11 300.19 11.57
 -7 -4 -11 13.43 3.27
 7 4 11 13.12 3.12
 -8 -4 -11 18.17 3.33
 8 4 11 18.57 3.6
 9 4 11 42.3 4.59
 -9 -4 -11 42.9 4.11
 -6 5 11 0.53 3.04
 6 -5 -11 1.94 2.61
 -6 5 11 -1.15 2.5
 -5 5 11 44.77 4.3
 -5 5 11 55.55 4.76
 5 -5 -11 40.22 4.14
 4 -5 -11 19.37 2.78
 -4 5 11 20.28 3.07
 3 -5 -11 87.56 5.4
 -3 5 11 101.09 5.87
 2 -5 -11 568.99 20.25
 -2 5 11 564.02 19.85
 1 -5 -11 13.89 2.29
 -1 5 11 10.93 2.36
 0 -5 -11 18.84 2.65
 0 5 11 19.38 2.37
 0 5 11 23.44 2.32
 1 5 11 174.89 7.29
 1 5 11 173.49 6.93
 -1 -5 -11 170.05 7.43
 -2 -5 -11 95.48 5.02
 2 5 11 80.82 4.72
 2 5 11 94.21 4.87
 -3 -5 -11 5.4 1.66
 3 5 11 5.04 2.07
 3 5 11 3.99 1.9
 4 5 11 106.06 5.65
 -4 -5 -11 114.64 5.9
 -5 -5 -11 67.15 5.03
 5 5 11 81.04 4.97
 6 5 11 148.65 7.08
 -6 -5 -11 138.96 7.08
 -7 -5 -11 74.68 5.69
 7 5 11 68.56 4.96
 -8 -5 -11 112.59 7.05
 8 5 11 126.56 6.66
 -5 6 11 -0.58 2.47
 5 -6 -11 1 1.88
 -5 6 11 1.56 2.93
 -4 6 11 432.2 16.36
 4 -6 -11 420.13 16.25
 3 -6 -11 10.64 2.9
 -3 6 11 11.05 2.51
 -2 6 11 4.32 2.1
 2 -6 -11 2.71 2.02
 -1 6 11 11.05 2.62
 1 -6 -11 14.48 2.27
 0 -6 -11 16.9 2.64
 0 6 11 15.27 2.72
 0 6 11 12.12 2.08
 -1 -6 -11 59.88 3.71
 1 6 11 60.03 3.57
 1 6 11 55.68 4.19
 -2 -6 -11 210.38 8.84
 2 6 11 201.46 8.21
 2 6 11 202.29 7.98
 3 6 11 28.91 2.77
 3 6 11 25.74 2.79
 -3 -6 -11 23.05 2.71
 4 6 11 0.87 1.8
 -4 -6 -11 4.59 2.11
 5 6 11 65.39 4.4
 -5 -6 -11 48.67 4.49
 6 6 11 22 2.95
 -6 -6 -11 21.92 3
 -7 -6 -11 57.31 5.23
 7 6 11 58.69 4.34
 -8 -6 -11 13 3.33
 8 6 11 14.56 2.94
 5 -7 -11 7.66 2.9
 -5 7 11 9.39 3.25
 -5 7 11 12.55 3.44
 -4 7 11 11.26 3.58
 4 -7 -11 8.53 3.2
 -3 7 11 152.47 8.29
 3 -7 -11 172.76 8.27
 -2 7 11 5.61 2.15
 2 -7 -11 0.73 1.75
 1 -7 -11 278.93 11.32
 -1 7 11 277.74 11.15
 0 7 11 55.26 4.12
 0 -7 -11 61.27 4.13
 1 7 11 37.85 3.56
 -1 -7 -11 36.2 3
 1 7 11 40.26 3.69
 -2 -7 -11 41.34 3.8
 2 7 11 36.88 3.57
 2 7 11 42.31 4.15
 3 7 11 438.82 15.23
 -3 -7 -11 449.59 16.33
 4 7 11 121.96 6.18
 -4 -7 -11 114.88 6.22
 -5 -7 -11 19.07 3.19
 5 7 11 19.62 3.01
 -6 -7 -11 2.67 2.09
 6 7 11 1.15 2.36
 7 7 11 12.13 3.35
 -7 -7 -11 8.86 3.44
 -8 -7 -11 11.8 3.49
 8 7 11 13.89 3.91
 -4 8 11 16.98 3.46
 4 -8 -11 20.03 3.62
 -3 8 11 101.05 6.84
 3 -8 -11 94.95 5.84
 -2 8 11 51.99 5.29
 2 -8 -11 45.71 4.22
 -1 8 11 15.43 3.37
 1 -8 -11 11.35 2.65
 0 -8 -11 224.22 9.58
 0 8 11 239.47 9.98
 1 8 11 11.03 2.49
 -1 -8 -11 6.03 2.07
 1 8 11 9.38 2.23
 -2 -8 -11 136.24 6.72
 2 8 11 125.64 6.5
 3 8 11 -0.93 2.45
 -3 -8 -11 2.35 2.02
 -4 -8 -11 -0.29 2.31
 4 8 11 2.44 2.76
 5 8 11 53.21 5.16
 -5 -8 -11 50.92 4.52
 -6 -8 -11 1.24 2.35
 6 8 11 -2.46 2.9
 -7 -8 -11 9.63 3.7
 7 8 11 5.98 3.45
 -3 9 11 8.89 2.71
 -2 9 11 165.54 8.44
 1 -9 -11 40.08 3.48
 -1 9 11 40.48 4.4
 0 -9 -11 68.89 4.55
 0 9 11 77.98 5.5
 -1 -9 -11 -1.78 2.27
 1 9 11 1.61 2.35
 -2 -9 -11 1.01 1.77
 2 9 11 6.86 2.15
 -3 -9 -11 25.81 3.4
 3 9 11 21.77 3.09
 -4 -9 -11 30.43 4.28
 4 9 11 24.31 3.42
 -5 -9 -11 36.77 4.09
 5 9 11 39.56 4.22
 -6 -9 -11 12.26 3.31
 6 9 11 17.79 3.58
 -1 10 11 45.57 4.14
 0 10 11 -1.66 1.94
 -2 -10 -11 2.64 2.26
 2 10 11 1.21 3.01
 3 10 11 119.4 6.73
 -3 -10 -11 118.45 6.92
 4 10 11 16.57 3.1
 -4 -10 -11 18.59 3.55
 5 10 11 1.04 2.33
 -5 -10 -11 -0.14 2.22
 -1 -8 12 19.44 3.96
 0 -8 12 2.32 2.41
 1 -8 12 119.83 6.69
 2 -8 12 59.18 5.24
 -2 -7 12 21.34 3.23
 -1 -7 12 110.52 6.74
 0 -7 12 19.46 3.17
 1 -7 12 52.55 4.19
 2 -7 12 3.44 2.42
 3 -7 12 0.71 2.64
 4 -7 12 1.63 3.17
 -3 -6 12 95.47 5.27
 -2 -6 12 93.63 5.48
 -1 -6 12 30.21 3.76
 0 -6 12 54.13 4.59
 1 -6 12 -0.53 1.52
 2 -6 12 60.72 4.53
 3 -6 12 6.67 2.68
 4 -6 12 47.62 4.95
 5 -6 12 12.45 3.55
 -3 -5 12 2.25 1.92
 -2 -5 12 34.09 3.28
 -1 -5 12 40.91 3.96
 0 -5 12 0.68 2.34
 1 -5 12 22.98 2.81
 2 -5 12 211.77 8.99
 3 -5 12 0.51 2.15
 4 -5 12 1.37 2.6
 5 -5 12 183.91 8.93
 6 -5 12 -0.92 2.77
 6 4 -12 9.86 3.14
 -6 -4 12 10.75 3.44
 5 4 -12 -1.41 2.1
 -5 -4 12 -0.31 2.32
 4 4 -12 26.03 3.3
 -4 -4 12 32.88 3.52
 -4 -4 12 35.19 3.85
 -3 -4 12 -1.94 2.2
 -3 -4 12 0.3 2.02
 -2 -4 12 13.56 2.56
 -2 -4 12 13.65 2.04
 -1 -4 12 30.79 3.2
 0 -4 12 213.92 9.14
 1 -4 12 3.9 2.13
 2 -4 12 0.77 1.4
 3 -4 12 137.36 6.66
 4 -4 12 10.78 2.68
 5 -4 12 144.77 7.49
 6 -4 12 24.33 3.84
 7 -4 12 63.18 5.82
 -6 -3 12 24.9 3.61
 6 3 -12 25.2 3.88
 -5 -3 12 10.83 2.9
 5 3 -12 12.69 2.81
 -5 -3 12 15.22 2.43
 4 3 -12 3.6 2.11
 -4 -3 12 5.83 1.94
 -4 -3 12 11.06 2.59
 -3 -3 12 52.96 4.13
 -3 -3 12 52.25 4.6
 3 3 -12 60.97 4.47
 2 3 -12 153.76 7.01
 -2 -3 12 161.15 7.17
 -1 -3 12 27.48 2.82
 1 3 -12 32.36 3.38
 0 -3 12 72.28 4.51
 0 3 -12 70.57 3.89
 1 -3 12 77.31 5.07
 2 -3 12 -0.54 1.64
 3 -3 12 29.76 3.05
 4 -3 12 19.81 2.71
 5 -3 12 12.55 2.79
 6 -3 12 35.68 4.01
 7 -3 12 7.39 3.24
 -6 -2 12 2.1 2.47
 6 2 -12 2.86 2.59
 -5 -2 12 136.88 6.9
 -5 -2 12 139.26 7.18
 5 2 -12 143.1 7.37
 -4 -2 12 27.28 3.12
 -4 -2 12 28.06 2.83
 4 2 -12 27.09 3.17
 -3 -2 12 20.71 2.59
 -3 -2 12 16.46 2.58
 3 2 -12 15.88 2.81
 -2 -2 12 8.32 2.42
 2 2 -12 6.67 1.87
 1 2 -12 125.79 6.18
 -1 -2 12 131.5 5.98
 0 2 -12 1.15 1.22
 0 -2 12 -1.37 1.24
 -1 2 -12 -0.8 1.16
 1 -2 12 -1.27 1.65
 -2 2 -12 78.68 4.25
 2 -2 12 84.24 5.03
 -3 2 -12 4.48 1.44
 3 -2 12 1.51 1.62
 4 -2 12 82.81 4.62
 5 -2 12 61.35 4.31
 6 -2 12 120.29 6.44
 7 -2 12 1.28 2.51
 8 -2 12 -0.2 2.63
 7 1 -12 214.7 10.44
 -7 -1 12 192.52 9.08
 -6 -1 12 1.32 1.83
 -6 -1 12 2 2.66
 6 1 -12 3.38 2.57
 -5 -1 12 1.04 2.29
 5 1 -12 2.19 2.06
 -5 -1 12 5.68 2.71
 4 1 -12 69.14 4.83
 -4 -1 12 73.05 4.54
 -4 -1 12 67.14 4.62
 -3 -1 12 89.39 4.77
 3 1 -12 78.55 5.11
 2 1 -12 106.21 5.58
 -2 -1 12 115.38 5.84
 -1 -1 12 5.26 1.97
 1 1 -12 4.7 2.01
 0 -1 12 7.94 1.58
 0 1 -12 6.29 1.62
 -1 1 -12 22.05 2.52
 1 -1 12 24.21 2.73
 -2 1 -12 265.62 10.18
 2 -1 12 284.25 10.58
 3 -1 12 70.87 4.53
 -3 1 -12 65.21 3.76
 4 -1 12 221.06 8.83
 -4 1 -12 226.07 8.91
 -5 1 -12 42.07 3.61
 5 -1 12 33.01 2.96
 6 -1 12 49.32 3.89
 -6 1 -12 50.09 4.64
 7 -1 12 266.09 10.6
 7 -1 12 253.73 10.37
 8 -1 12 2.98 3.1
 -7 0 12 3.04 2.66
 7 0 -12 -1.22 2.67
 -6 0 12 64.17 5.22
 6 0 -12 72.74 5.35
 -6 0 12 59.04 4.73
 -5 0 12 27.5 3.33
 -5 0 12 33.9 3.75
 5 0 -12 29.38 3.48
 4 0 -12 114.03 6.44
 -4 0 12 119.7 5.89
 -4 0 12 111.52 6.25
 3 0 -12 0.14 1.76
 -3 0 12 0.65 1.2
 2 0 -12 444.22 15.71
 -2 0 12 415.6 15.13
 1 0 -12 37.98 3.49
 -1 0 12 35.22 3.66
 0 0 -12 83.23 4.56
 0 0 12 88.29 4.81
 -1 0 -12 1083.1 36.28
 1 0 12 1150.27 35.63
 2 0 12 8.37 1.77
 -2 0 -12 9.14 1.52
 -3 0 -12 13.05 2.01
 3 0 12 10.25 2.1
 -4 0 -12 4.88 1.68
 4 0 12 -0.14 1.9
 -5 0 -12 81.88 4.89
 5 0 12 80.03 4.7
 6 0 12 17.56 2.76
 6 0 12 13.61 2.19
 -6 0 -12 18.86 2.88
 7 0 12 74.87 5.39
 -7 0 -12 88.44 5.66
 -8 0 -12 -0.42 1.72
 8 0 12 0 3.2
 -6 1 12 170.08 8.58
 6 -1 -12 171.76 8.64
 -6 1 12 159.94 7.97
 -5 1 12 86.58 5.21
 -5 1 12 85.06 5.36
 5 -1 -12 89.17 5.73
 -4 1 12 50.87 4.31
 4 -1 -12 53.53 4.59
 -4 1 12 52.14 3.93
 -3 1 12 54.74 4.24
 3 -1 -12 51.68 4.09
 2 -1 -12 21.8 2.52
 -2 1 12 17.12 2.14
 -1 1 12 631.93 21.11
 1 -1 -12 627.45 21.79
 0 -1 -12 37.87 3.08
 0 1 12 35.99 3.54
 1 1 12 63.61 4.03
 -1 -1 -12 58.61 3.84
 -2 -1 -12 14.6 1.78
 2 1 12 11.02 1.62
 3 1 12 2.16 1.26
 -3 -1 -12 -0.43 1.48
 4 1 12 3.7 1.76
 4 1 12 1.34 1.54
 -4 -1 -12 3.7 1.68
 -5 -1 -12 216.13 9.22
 5 1 12 214.21 8.79
 5 1 12 220.16 8.69
 -6 -1 -12 4.55 1.84
 6 1 12 -3.5 2.21
 6 1 12 -1.19 2.09
 7 1 12 5.77 3.06
 -7 -1 -12 7.22 3.04
 8 1 12 85.9 5.78
 -8 -1 -12 82.12 5.28
 6 -2 -12 25.11 3.69
 -6 2 12 29.91 3.66
 -6 2 12 33.28 4.1
 -5 2 12 183.2 8.72
 -5 2 12 181.69 8.13
 5 -2 -12 183.76 9.06
 4 -2 -12 48.5 4.33
 -4 2 12 38.28 3.51
 3 -2 -12 188.3 8.57
 -3 2 12 194.26 8.45
 -2 2 12 52.6 4.08
 2 -2 -12 55.41 3.96
 1 -2 -12 11.45 2.38
 -1 2 12 9.76 1.77
 -1 2 12 10.03 1.68
 0 -2 -12 -1.02 1.23
 0 2 12 -1.04 1.24
 0 2 12 -0.58 1.21
 1 2 12 67.76 3.71
 -1 -2 -12 62.47 4
 1 2 12 55.23 3.88
 2 2 12 178.89 7.44
 -2 -2 -12 174.56 7.42
 2 2 12 183.02 7.16
 3 2 12 148.95 6.53
 -3 -2 -12 152.27 6.84
 3 2 12 145.07 6.23
 4 2 12 2.09 1.22
 -4 -2 -12 0.8 1.51
 4 2 12 3.25 2
 5 2 12 9.87 2.84
 -5 -2 -12 7.78 2.5
 5 2 12 8.02 1.65
 6 2 12 100.34 5.85
 -6 -2 -12 94.67 5.48
 7 2 12 77.13 5.16
 -7 -2 -12 78 5.84
 -8 -2 -12 11.76 2.88
 8 2 12 13.35 2.91
 6 -3 -12 2.77 2.84
 -6 3 12 -2.27 2.27
 -6 3 12 1.08 2.38
 -5 3 12 144.2 7.73
 -5 3 12 138.72 6.96
 5 -3 -12 138.21 7.71
 4 -3 -12 -2.83 1.74
 -4 3 12 0.55 1.94
 -3 3 12 54.77 3.98
 3 -3 -12 55.25 4.11
 2 -3 -12 53.16 4.25
 -2 3 12 58.89 4.27
 -1 3 12 38.64 3.75
 1 -3 -12 36.93 3.63
 0 3 12 272.7 10.22
 0 -3 -12 270.54 10.61
 0 3 12 266.33 9.5
 1 3 12 188.77 7.81
 1 3 12 200.53 7.72
 -1 -3 -12 203.26 8.39
 -2 -3 -12 46.56 3.2
 2 3 12 50.74 3.87
 2 3 12 51.47 3.39
 3 3 12 230.7 9.01
 3 3 12 231.05 8.91
 -3 -3 -12 234.85 9.52
 4 3 12 10.61 2.19
 -4 -3 -12 7.85 2.01
 4 3 12 6.4 2.31
 -5 -3 -12 4.99 2.24
 5 3 12 1.32 2.02
 6 3 12 -0.41 1.94
 -6 -3 -12 3.25 2.13
 7 3 12 11.45 2.57
 -7 -3 -12 5.21 2.85
 -8 -3 -12 5.83 2.94
 8 3 12 7.17 3.1
 6 -4 -12 -0.33 2.6
 -6 4 12 -1.16 2.24
 -6 4 12 0.94 2.21
 -5 4 12 7.95 2.74
 -5 4 12 4.22 2.43
 5 -4 -12 4.9 2.54
 4 -4 -12 -1.3 1.69
 -4 4 12 -0.03 2.33
 3 -4 -12 86.33 5.28
 -3 4 12 89.62 5.54
 -2 4 12 224.61 9.25
 2 -4 -12 224.12 9.85
 -1 4 12 14.36 2.47
 1 -4 -12 16.36 2.59
 0 4 12 297.25 11.28
 0 4 12 297.51 10.15
 0 -4 -12 291.52 11.5
 1 4 12 100.56 5.17
 -1 -4 -12 100.79 5.29
 1 4 12 90.28 4.57
 2 4 12 5.97 1.44
 -2 -4 -12 6.06 1.61
 2 4 12 8.4 1.86
 -3 -4 -12 17.7 2.52
 3 4 12 16.06 1.97
 3 4 12 18.4 2.42
 4 4 12 6.97 1.71
 4 4 12 11.36 2.23
 -4 -4 -12 13.62 2.33
 5 4 12 30.77 3.22
 -5 -4 -12 33.41 3.71
 6 4 12 23.13 3.24
 -6 -4 -12 24.12 3.17
 -7 -4 -12 8.94 3.12
 7 4 12 7.73 3.04
 -8 -4 -12 20.12 3.82
 8 4 12 19.91 3.73
 -5 5 12 34.7 3.92
 -5 5 12 33.84 3.9
 5 -5 -12 38.52 3.9
 4 -5 -12 183.87 8.69
 -4 5 12 182.62 8.79
 -3 5 12 9.21 2.71
 3 -5 -12 10.43 2.73
 -2 5 12 10.88 2.8
 2 -5 -12 13.03 2.87
 -1 5 12 401.28 14.46
 1 -5 -12 383.45 14.7
 0 5 12 1.9 1.72
 0 -5 -12 0.74 1.78
 0 5 12 4.95 1.76
 1 5 12 126.46 5.8
 1 5 12 124.25 6.02
 -1 -5 -12 120.85 5.98
 -2 -5 -12 0.22 1.35
 2 5 12 1.39 1.92
 2 5 12 -0.8 1.85
 3 5 12 16.06 2.73
 -3 -5 -12 19.35 2.62
 3 5 12 18.2 2.61
 4 5 12 46.35 4.18
 -4 -5 -12 40.98 3.67
 5 5 12 141.78 6.9
 -5 -5 -12 135.91 7.17
 6 5 12 76.91 5.28
 -6 -5 -12 81.08 5.25
 -7 -5 -12 49.22 4.89
 7 5 12 52.89 4.79
 8 5 12 19.18 3.37
 -8 -5 -12 16.68 3.81
 5 -6 -12 2.78 2.18
 -5 6 12 -1 2.9
 -5 6 12 0.79 2.62
 -4 6 12 2.5 2.23
 4 -6 -12 -1.49 2.37
 -3 6 12 177.04 8.43
 3 -6 -12 174.56 8.74
 -2 6 12 16.99 3
 2 -6 -12 15.62 2.75
 -1 6 12 280.32 11.55
 1 -6 -12 295.57 11.66
 0 -6 -12 -0.27 1.85
 0 6 12 -0.76 2.03
 1 6 12 157.84 6.49
 -1 -6 -12 147.36 6.94
 1 6 12 153.06 7.02
 -2 -6 -12 -0.56 1.65
 2 6 12 4.99 1.7
 2 6 12 -0.89 1.57
 3 6 12 22.19 2.41
 3 6 12 23.77 2.84
 -3 -6 -12 20.48 2.64
 -4 -6 -12 226.33 9.88
 4 6 12 238.78 9.42
 5 6 12 18.2 2.92
 -5 -6 -12 25.6 3.72
 -6 -6 -12 18.27 3.02
 6 6 12 15.64 2.82
 7 6 12 58.69 4.5
 -7 -6 -12 45.91 5.03
 8 6 12 32.53 3.66
 -8 -6 -12 35.15 4.59
 -4 7 12 2.26 3.15
 4 -7 -12 -0.53 2.77
 -3 7 12 94.13 6.17
 3 -7 -12 95.93 6.16
 2 -7 -12 7.42 2.11
 -2 7 12 2.91 2.13
 1 -7 -12 3.17 2.21
 -1 7 12 5.43 2.2
 0 7 12 38.32 3.87
 0 -7 -12 41.36 3.58
 1 7 12 107.04 5.94
 -1 -7 -12 110.96 5.66
 1 7 12 101.26 5.82
 2 7 12 485.75 16.63
 2 7 12 446.35 15.75
 -2 -7 -12 470.12 17.29
 -3 -7 -12 2.87 1.73
 3 7 12 0.82 1.78
 4 7 12 4.55 2.14
 -4 -7 -12 4.46 2.24
 -5 -7 -12 123.87 7.02
 5 7 12 120.51 6.29
 -6 -7 -12 3.2 2.21
 6 7 12 0.21 2.21
 7 7 12 42.63 4.55
 -7 -7 -12 35.72 4.63
 -3 8 12 3.83 3.25
 3 -8 -12 7.2 2.36
 2 -8 -12 97.71 6.07
 -2 8 12 93.32 6.78
 1 -8 -12 219.4 9.64
 -1 8 12 201.5 9.5
 0 8 12 63.39 4.57
 0 -8 -12 46.32 3.69
 -1 -8 -12 0.24 1.69
 1 8 12 -0.27 1.78
 -2 -8 -12 22.55 3.11
 2 8 12 21.2 3.38
 3 8 12 7.09 3.07
 -3 -8 -12 6.51 2.41
 -4 -8 -12 0.72 2.13
 4 8 12 0.09 2.85
 -5 -8 -12 26.58 3.77
 5 8 12 34.28 4.24
 6 8 12 -3.56 2.84
 -6 -8 -12 -0.45 2.02
 7 8 12 22.78 4.4
 -7 -8 -12 28.45 4.66
 2 -9 -12 41.88 4.66
 -2 9 12 29.38 4.24
 -1 9 12 7.98 3.29
 1 -9 -12 3.21 1.9
 0 9 12 15.24 3.56
 0 -9 -12 14.04 2.34
 -1 -9 -12 88.88 5.88
 -2 -9 -12 -0.12 1.75
 2 9 12 -1.21 1.94
 3 9 12 171.61 7.96
 -3 -9 -12 159.32 8.14
 -4 -9 -12 46.09 5.06
 4 9 12 49.45 4.85
 5 9 12 35.31 4.31
 -5 -9 -12 37.39 4.43
 0 10 12 37.73 4.12
 -1 -10 -12 68.53 5.22
 -2 -10 -12 4.54 2.53
 3 10 12 5.73 2.6
 -3 -10 -12 3.71 2.57
 4 10 12 81.41 5.54
 -4 -10 -12 83.28 6.41
 -2 -7 13 27.87 3.48
 -1 -7 13 4.2 3.01
 0 -7 13 7.22 3.24
 1 -7 13 13.23 2.82
 2 -7 13 44.82 4.26
 3 -7 13 0.69 2.39
 -3 -6 13 4.41 2.2
 -2 -6 13 46.66 3.92
 -1 -6 13 45.6 4.47
 0 -6 13 13.88 3.44
 1 -6 13 17.42 3.03
 2 -6 13 -1.47 1.73
 3 -6 13 14.67 2.91
 4 -6 13 24.71 3.81
 -3 -5 13 51.95 4.69
 -2 -5 13 17.53 2.53
 -1 -5 13 113.83 6.3
 0 -5 13 5 2.65
 1 -5 13 3.85 2.42
 2 -5 13 7.72 2.02
 3 -5 13 66.57 4.71
 4 -5 13 57.22 4.71
 5 -5 13 2.62 2.8
 -5 -4 13 24.43 3.43
 -4 -4 13 -0.75 2.55
 -4 -4 13 1.58 2.12
 -3 -4 13 54.53 4.24
 -3 -4 13 53.77 5.13
 -2 -4 13 9.14 2.02
 -1 -4 13 127.5 6.38
 0 -4 13 98.43 5.79
 1 -4 13 81.92 5.6
 2 -4 13 171.2 7.85
 3 -4 13 20.94 2.7
 4 -4 13 7.32 2.25
 5 -4 13 1.69 2.49
 6 -4 13 0.53 2.78
 6 3 -13 -2.27 2.27
 -6 -3 13 1.43 2.84
 -5 -3 13 86.1 5.44
 5 3 -13 96.46 6
 -5 -3 13 99.61 6.01
 4 3 -13 1.84 2.55
 -4 -3 13 -1.06 2.25
 -4 -3 13 -0.41 1.7
 -3 -3 13 22.61 3.27
 3 3 -13 18.53 2.89
 -3 -3 13 20.58 3.11
 2 3 -13 236 9.57
 -2 -3 13 224.85 9.63
 -1 -3 13 111.07 5.63
 0 -3 13 158.34 7.32
 1 -3 13 21.05 3.15
 2 -3 13 28.94 3.46
 3 -3 13 20.28 2.6
 4 -3 13 17.25 2.53
 5 -3 13 27.27 3.18
 6 -3 13 166.36 8.06
 7 -3 13 5.86 2.98
 6 2 -13 20.59 3.48
 -6 -2 13 16.58 3.45
 -5 -2 13 4.29 2.85
 5 2 -13 1.21 2.18
 -5 -2 13 4.27 2.7
 4 2 -13 152.29 7.79
 -4 -2 13 152.18 6.98
 -4 -2 13 140.4 6.87
 -3 -2 13 11.97 2.39
 3 2 -13 12.52 2.51
 -3 -2 13 9.12 2.28
 -2 -2 13 23.71 3.31
 2 2 -13 25.83 2.88
 1 2 -13 11.86 2.53
 -1 -2 13 13.06 2.16
 0 2 -13 26.4 2.58
 0 -2 13 26.68 2.75
 -1 2 -13 21.49 2.38
 1 -2 13 23.83 2.88
 2 -2 13 32.71 3.78
 -2 2 -13 31.45 2.97
 3 -2 13 237.64 9.72
 4 -2 13 114.47 5.77
 5 -2 13 12.04 2.14
 6 -2 13 6.9 2.34
 7 -2 13 23.67 3.27
 -6 -1 13 59.32 5.35
 -6 -1 13 44.19 4.31
 6 1 -13 57.93 4.86
 5 1 -13 27.93 3.73
 -5 -1 13 25.92 3.44
 -5 -1 13 33.16 4.08
 -4 -1 13 80.33 4.92
 -4 -1 13 75.16 4.94
 4 1 -13 70.92 5.31
 3 1 -13 11.39 2.46
 -3 -1 13 8.76 1.98
 -2 -1 13 8.2 2.32
 2 1 -13 5.79 1.84
 1 1 -13 3.89 2.15
 -1 -1 13 6.49 2.32
 0 1 -13 1.1 1.34
 0 -1 13 2.82 1.39
 1 -1 13 789.85 25.75
 -1 1 -13 766.75 26
 -2 1 -13 14.07 1.87
 2 -1 13 12.74 2.32
 -3 1 -13 11.07 1.88
 3 -1 13 15.68 2.68
 4 -1 13 234.95 9.67
 -4 1 -13 245.13 9.58
 5 -1 13 39.75 3.52
 -5 1 -13 36.1 3.67
 6 -1 13 27.7 2.78
 7 -1 13 2.15 1.88
 7 -1 13 3.34 2.47
 8 -1 13 0.3 3.05
 6 0 -13 1.19 2.25
 -6 0 13 -3.31 1.95
 -6 0 13 -1.2 2.79
 -5 0 13 6.93 2.56
 5 0 -13 7.89 2.8
 -5 0 13 6.21 2.6
 4 0 -13 0.48 2.1
 -4 0 13 -0.06 2.31
 -4 0 13 1.1 1.99
 -3 0 13 7 1.64
 3 0 -13 11.95 2.43
 -2 0 13 -1.41 1.31
 2 0 -13 0.52 1.51
 1 0 -13 58.28 4.32
 -1 0 13 54.27 4.18
 0 0 -13 207.79 8.56
 0 0 13 204.14 8.62
 1 0 13 120.03 5.59
 -1 0 -13 113.7 5.69
 2 0 13 147.07 6.44
 -2 0 -13 141.65 6.31
 -3 0 -13 3.31 1.6
 3 0 13 0.67 1.53
 4 0 13 17.74 2.68
 -4 0 -13 15.99 2.32
 5 0 13 20.33 3.07
 -5 0 -13 14.85 2.77
 -6 0 -13 -0.49 1.81
 6 0 13 -0.96 1.94
 6 0 13 0.42 2.1
 7 0 13 10.68 3.15
 -7 0 -13 8.95 3.13
 8 0 13 0.79 3.36
 -6 1 13 1.9 2.85
 -6 1 13 0.84 2.64
 6 -1 -13 9.75 3.11
 5 -1 -13 42.14 4.65
 -5 1 13 39.09 4.17
 -5 1 13 40.69 3.81
 4 -1 -13 107.16 6.33
 -4 1 13 103.29 6.13
 -3 1 13 248.66 10.39
 3 -1 -13 258.14 10.71
 2 -1 -13 5.9 1.93
 -2 1 13 5.25 1.51
 1 -1 -13 28.11 3.27
 -1 1 13 31.14 2.99
 0 1 13 638.13 21.57
 0 -1 -13 645.23 22.13
 -1 -1 -13 -1.64 1.41
 1 1 13 2.13 1.91
 2 1 13 76.01 4.25
 -2 -1 -13 78.05 4.16
 -3 -1 -13 -0.37 1.64
 3 1 13 3.27 1.37
 4 1 13 2.45 1.53
 -4 -1 -13 2.5 1.62
 4 1 13 3.85 1.83
 5 1 13 36.8 3.38
 -5 -1 -13 39.08 4
 5 1 13 40.85 3.82
 6 1 13 87.3 5.21
 6 1 13 78.48 5.55
 -6 -1 -13 90.88 5.32
 -7 -1 -13 116.69 7.2
 7 1 13 124.12 7.11
 -8 -1 -13 12.74 3
 8 1 13 9.34 3.23
 -6 2 13 75.55 6.06
 -6 2 13 71.84 5.38
 6 -2 -13 76.31 6.19
 -5 2 13 16.98 3.16
 -5 2 13 17.62 3.27
 5 -2 -13 21.85 3.58
 4 -2 -13 3.49 2.23
 -4 2 13 2.8 1.8
 3 -2 -13 2.08 1.63
 -3 2 13 -1.26 2.08
 2 -2 -13 177.66 8.18
 -2 2 13 169.85 7.83
 -1 2 13 117.78 5.67
 1 -2 -13 118.91 6.26
 0 2 13 0.15 1.29
 0 -2 -13 -1.66 1.21
 0 2 13 -0.38 1.27
 1 2 13 1.23 1.4
 1 2 13 0.1 1.66
 -1 -2 -13 -0.75 1.44
 2 2 13 2.63 1.91
 -2 -2 -13 2.86 1.17
 2 2 13 4.54 1.7
 -3 -2 -13 151.12 7.15
 3 2 13 158.66 6.84
 3 2 13 159.31 6.9
 4 2 13 35.96 2.8
 -4 -2 -13 34.48 3.24
 4 2 13 37.42 3.73
 5 2 13 79.91 4.28
 -5 -2 -13 82.44 5.17
 5 2 13 82.28 5.55
 6 2 13 -0.43 2.59
 -6 -2 -13 -1.13 1.93
 -7 -2 -13 38.16 4.37
 7 2 13 42.26 4.32
 8 2 13 58.53 4.81
 -8 -2 -13 54.73 5.28
 -6 3 13 1.99 2.38
 6 -3 -13 1.37 2.75
 -6 3 13 0.11 2.6
 -5 3 13 3.66 2.86
 -5 3 13 -0.6 2.39
 5 -3 -13 2.24 2.32
 4 -3 -13 5.27 2.12
 -4 3 13 8.05 2.47
 -3 3 13 39.29 3.5
 3 -3 -13 33.74 3.51
 2 -3 -13 13.26 2.91
 -2 3 13 15.2 2.79
 -1 3 13 56.6 4.33
 1 -3 -13 57.43 4.32
 0 3 13 119.01 5.7
 0 -3 -13 135.21 6.39
 0 3 13 129.04 6.05
 1 3 13 40.79 3.72
 1 3 13 38.13 3.13
 -1 -3 -13 41.57 3.41
 -2 -3 -13 175.18 7.76
 2 3 13 179.51 7.51
 2 3 13 195.08 7.81
 3 3 13 89.99 5.24
 3 3 13 87.35 4.9
 -3 -3 -13 87.57 5.16
 4 3 13 68.57 4.55
 4 3 13 74.15 4.86
 -4 -3 -13 72.93 4.56
 -5 -3 -13 2.61 2.02
 5 3 13 0.46 2.05
 -6 -3 -13 122.45 6.72
 6 3 13 123.66 6.46
 -7 -3 -13 10.37 2.97
 7 3 13 13.06 2.78
 8 3 13 90.78 6.27
 -8 -3 -13 113.85 7.14
 -5 4 13 15.67 3.36
 -5 4 13 14.79 3.17
 5 -4 -13 16.88 3.08
 -4 4 13 75.96 5.75
 4 -4 -13 72.88 5.06
 3 -4 -13 43.24 4.2
 -3 4 13 44.92 4.11
 -2 4 13 4.16 1.86
 2 -4 -13 4.94 2.43
 -1 4 13 46.79 4.01
 1 -4 -13 56.16 4.2
 0 -4 -13 347.39 13.46
 0 4 13 340.84 11.82
 0 4 13 368.82 13.24
 -1 -4 -13 45.84 3.62
 1 4 13 47.34 3.85
 1 4 13 51.65 3.46
 2 4 13 44.29 3.1
 -2 -4 -13 45.94 3.39
 2 4 13 43.42 3.45
 -3 -4 -13 24.31 2.98
 3 4 13 21.87 2.37
 3 4 13 26.25 2.8
 -4 -4 -13 17.3 2.56
 4 4 13 13.68 2.02
 4 4 13 13.13 2.37
 5 4 13 1.99 1.93
 -5 -4 -13 2.9 2.17
 6 4 13 127.07 6.75
 -6 -4 -13 132.51 7.06
 7 4 13 93.42 6.23
 -7 -4 -13 96.43 6.3
 8 4 13 33.44 4.46
 -8 -4 -13 38.04 4.78
 -5 5 13 15.37 3.06
 -5 5 13 12.32 3.11
 5 -5 -13 4.44 2.26
 4 -5 -13 30.83 3.75
 -4 5 13 29.79 3.82
 -3 5 13 41.12 4.58
 3 -5 -13 39.13 4.38
 2 -5 -13 138.84 7.26
 -2 5 13 139.01 7.26
 1 -5 -13 61.71 4.3
 -1 5 13 57.59 4.18
 0 5 13 50.1 3.92
 0 -5 -13 52.49 4.31
 1 5 13 109.54 5.85
 1 5 13 112.16 5.66
 -1 -5 -13 115.63 5.87
 2 5 13 38.59 3.77
 2 5 13 45.14 4.12
 -2 -5 -13 43.94 3.52
 -3 -5 -13 5.77 2.06
 3 5 13 5.54 2.38
 3 5 13 3.77 2.06
 -4 -5 -13 187.29 8.55
 4 5 13 195.64 8.36
 5 5 13 29.71 3.83
 -5 -5 -13 32.88 3.9
 6 5 13 7.78 3.05
 -6 -5 -13 5.34 2.69
 -7 -5 -13 96.83 6.21
 7 5 13 82.14 5.95
 -8 -5 -13 5.29 3.64
 8 5 13 4.24 2.96
 -4 6 13 92.18 6.18
 4 -6 -13 104.48 6.93
 -3 6 13 18.82 3.15
 3 -6 -13 15.57 3.3
 -2 6 13 4.66 2.61
 2 -6 -13 4.35 2.16
 -1 6 13 19.19 3.31
 1 -6 -13 20.74 2.96
 0 6 13 17.21 2.92
 0 -6 -13 19.66 2.95
 -1 -6 -13 24.82 2.61
 1 6 13 25.51 2.86
 1 6 13 17.24 2.4
 2 6 13 226.38 8.88
 -2 -6 -13 226.14 9.68
 2 6 13 220.45 8.96
 3 6 13 11.4 2.54
 -3 -6 -13 15 2.54
 -4 -6 -13 61.99 4.59
 4 6 13 59.03 4.46
 -5 -6 -13 163.49 8.02
 5 6 13 133.84 7.09
 -6 -6 -13 12.84 2.97
 6 6 13 16.49 3.07
 7 6 13 17.82 3.11
 -7 -6 -13 11.55 3.27
 3 -7 -13 0.11 2.29
 -3 7 13 -0.81 2.23
 2 -7 -13 20.74 3.04
 -2 7 13 17.31 2.96
 1 -7 -13 130.03 7.09
 -1 7 13 125.71 6.86
 0 7 13 67.3 4.91
 0 -7 -13 53.19 4.26
 1 7 13 43.61 4.35
 -1 -7 -13 44.88 3.43
 -2 -7 -13 54.76 4.53
 2 7 13 49.93 4.55
 2 7 13 51.2 4.04
 3 7 13 45.97 3.74
 -3 -7 -13 44.22 3.73
 -4 -7 -13 -0.4 2.16
 4 7 13 1.17 1.84
 -5 -7 -13 21.32 3.87
 5 7 13 22.1 2.95
 -6 -7 -13 17.86 3.23
 6 7 13 12.31 2.69
 7 7 13 -1.62 2.25
 -7 -7 -13 2.17 2.94
 2 -8 -13 33.58 3.95
 -2 8 13 32.06 4.33
 -1 8 13 14.9 2.97
 1 -8 -13 15.07 2.96
 0 8 13 78.76 5.15
 0 -8 -13 71.16 4.67
 -1 -8 -13 36.56 3.71
 1 8 13 50.31 4.07
 2 8 13 -2.46 2.58
 -2 -8 -13 5.34 2.58
 -3 -8 -13 20.28 2.94
 3 8 13 16.02 3.55
 4 8 13 1.43 2.77
 -4 -8 -13 -0.67 2.31
 -5 -8 -13 0.71 2.81
 5 8 13 -1.89 2.73
 6 8 13 25.81 4.32
 -6 -8 -13 29.27 3.76
 -1 9 13 -0.11 3.17
 1 -9 -13 3.82 2
 0 9 13 38.53 4.79
 0 -9 -13 27.33 3.2
 -1 -9 -13 11.01 3.1
 -2 -9 -13 12.46 2.64
 3 9 13 46.98 4.87
 -3 -9 -13 50.94 4.59
 4 9 13 9.68 3.46
 -4 -9 -13 14.76 3.27
 -5 -9 -13 11.3 3.43
 5 9 13 12.56 3.77
 0 -7 14 51.35 5.59
 1 -7 14 39.92 4.68
 -3 -6 14 103.26 6.58
 -2 -6 14 3.01 2.06
 -1 -6 14 25.17 3.59
 0 -6 14 4.75 2.97
 1 -6 14 50.17 5.27
 2 -6 14 4.47 2.47
 3 -6 14 -2.98 1.75
 -3 -5 14 19.79 3.84
 -2 -5 14 5.52 1.9
 -1 -5 14 12.37 2.53
 0 -5 14 63.37 5.11
 1 -5 14 3.16 2.97
 2 -5 14 298.33 12.17
 3 -5 14 -2.16 1.61
 4 -5 14 1.93 2.16
 5 -5 14 44.45 4.56
 -4 -4 14 3.33 2.3
 -3 -4 14 3.88 3.03
 -2 -4 14 131.01 6.82
 -1 -4 14 86.79 5.16
 0 -4 14 183.02 8.49
 1 -4 14 4.47 2.65
 2 -4 14 -2.34 2.33
 3 -4 14 89.73 5.49
 4 -4 14 -1.76 1.56
 5 -4 14 0.67 2.05
 -5 -3 14 0.68 2.2
 5 3 -14 0.1 2.92
 -5 -3 14 0.87 3.01
 4 3 -14 56.19 4.86
 -4 -3 14 55.76 4.66
 -4 -3 14 57.05 4.29
 -3 -3 14 28.51 3.54
 3 3 -14 38.93 3.65
 -3 -3 14 34.32 3.86
 -2 -3 14 119.13 6.71
 -1 -3 14 51.58 3.75
 0 -3 14 -0.05 1.59
 1 -3 14 151.75 7.38
 2 -3 14 7.84 2.78
 3 -3 14 35.42 3.79
 4 -3 14 18.35 2.78
 5 -3 14 48.53 3.88
 6 -3 14 71.3 5.03
 5 2 -14 143.06 8.29
 -5 -2 14 158.24 8.32
 -5 -2 14 161.79 7.91
 4 2 -14 1.05 2.4
 -4 -2 14 -0.64 2.25
 -4 -2 14 4.17 1.62
 -3 -2 14 38.61 3.71
 -3 -2 14 47.1 3.98
 3 2 -14 37.46 3.73
 2 2 -14 1.57 2.11
 -2 -2 14 3.05 2.47
 1 2 -14 186.18 8.21
 -1 -2 14 183.32 8.24
 0 -2 14 36.05 3.09
 0 2 -14 33.51 3.08
 -1 2 -14 29.51 2.7
 1 -2 14 35.06 3.3
 2 -2 14 18.83 2.99
 3 -2 14 4.61 2.56
 4 -2 14 91.52 5.58
 5 -2 14 106.99 5.89
 6 -2 14 20.85 2.73
 7 -2 14 69.14 5.38
 7 -2 14 70.68 4.79
 5 1 -14 0.44 2.76
 -5 -1 14 1.72 2.88
 -5 -1 14 -3.55 2.21
 -4 -1 14 89.39 5.62
 4 1 -14 100.69 6.15
 -4 -1 14 96.31 5.76
 -3 -1 14 14.58 2.37
 3 1 -14 16.46 2.67
 2 1 -14 58.81 4.45
 -2 -1 14 56.68 4.33
 1 1 -14 46.48 4.03
 -1 -1 14 49.65 4.46
 0 1 -14 59.5 3.89
 0 -1 14 59 4.15
 -1 1 -14 120.64 5.83
 1 -1 14 120.95 5.93
 2 -1 14 509.81 17.87
 -2 1 -14 507.78 17.84
 3 -1 14 315.74 12.29
 -3 1 -14 323.84 12.07
 4 -1 14 114.74 6.21
 -4 1 -14 106.56 5.66
 5 -1 14 39.73 4.19
 6 -1 14 5.29 2.4
 7 -1 14 15.85 2.93
 7 -1 14 15.85 3.11
 -5 0 14 2.44 2.45
 5 0 -14 6.52 2.82
 -5 0 14 2.28 2.53
 -4 0 14 159.14 8.22
 -4 0 14 166.82 7.59
 4 0 -14 166.79 8.33
 3 0 -14 40.2 3.81
 -3 0 14 43.69 3.46
 2 0 -14 8.17 2.47
 -2 0 14 13.08 2.27
 1 0 -14 17.13 2.76
 -1 0 14 23.62 2.94
 0 0 14 119.74 6.27
 0 0 -14 115.2 5.81
 1 0 14 37.92 3.36
 -1 0 -14 39.71 3.3
 2 0 14 103.03 5.1
 -2 0 -14 84.8 4.69
 -3 0 -14 46.97 3.71
 3 0 14 48.36 3.59
 4 0 14 1.02 1.89
 -4 0 -14 2.92 1.72
 5 0 14 1.31 2.27
 -5 0 -14 1.63 2.44
 5 0 14 -2.74 1.91
 6 0 14 0.85 1.99
 6 0 14 -0.58 2.46
 -6 0 -14 0.62 1.79
 7 0 14 82.94 5.99
 5 -1 -14 -2.6 2.37
 -5 1 14 1.69 1.95
 -5 1 14 2.82 2.85
 -4 1 14 13.56 3.12
 4 -1 -14 11.79 2.7
 -3 1 14 137.99 7.33
 3 -1 -14 155.99 7.54
 2 -1 -14 123.77 6.65
 -2 1 14 108.94 5.72
 1 -1 -14 3.34 2
 -1 1 14 5.6 1.76
 0 1 14 15.64 2.5
 0 -1 -14 12.34 2.2
 -1 -1 -14 20.37 2.6
 1 1 14 20.85 2.93
 2 1 14 0.78 1.57
 -2 -1 -14 0.29 1.15
 3 1 14 60.42 3.69
 -3 -1 -14 62.14 4.26
 -4 -1 -14 63.38 4.33
 4 1 14 69.37 4.15
 4 1 14 75.41 4.65
 -5 -1 -14 301.26 12.2
 5 1 14 298.94 11.54
 5 1 14 320.63 11.85
 6 1 14 2.11 2.66
 6 1 14 0.5 2.04
 -6 -1 -14 1.71 2.12
 -7 -1 -14 2.75 3.1
 7 1 14 3.37 3.37
 8 1 14 64.46 5.65
 -8 -1 -14 57.27 5.5
 -5 2 14 97.79 6.34
 -5 2 14 97.14 6.22
 5 -2 -14 115.79 6.9
 4 -2 -14 4.78 2.27
 -4 2 14 4.83 2.04
 3 -2 -14 83.02 5.36
 -3 2 14 80.41 5.49
 -2 2 14 1.28 2.19
 2 -2 -14 -1.76 2.13
 -1 2 14 10.05 1.82
 1 -2 -14 14.36 2.57
 0 -2 -14 6.85 1.91
 0 2 14 7.51 1.86
 0 2 14 10.28 2.11
 -1 -2 -14 47.17 3.64
 1 2 14 46.47 3.67
 1 2 14 44.89 3.44
 -2 -2 -14 222.4 9.07
 2 2 14 220.13 8.64
 2 2 14 214.46 8.98
 3 2 14 35.59 3.55
 3 2 14 33.43 3.49
 -3 -2 -14 27.59 3.32
 4 2 14 2.6 2.23
 -4 -2 -14 1.48 1.63
 4 2 14 1.55 1.5
 -5 -2 -14 35.1 3.66
 5 2 14 35.54 4.13
 5 2 14 34.2 2.86
 -6 -2 -14 141.34 7.37
 6 2 14 135.76 7.43
 -7 -2 -14 -0.43 2.66
 7 2 14 3.78 2.83
 -8 -2 -14 17.73 3.9
 8 2 14 10.3 3.16
 -5 3 14 61.74 4.97
 5 -3 -14 45.64 4.58
 -5 3 14 33.69 4.71
 -4 3 14 8.9 2.62
 4 -3 -14 2.67 2
 3 -3 -14 8.86 2.59
 -3 3 14 9.5 2.28
 2 -3 -14 0.87 2.26
 -2 3 14 0.28 2.18
 1 -3 -14 11.83 2.5
 -1 3 14 14.58 2.81
 0 -3 -14 222.96 9.4
 0 3 14 211.77 8.38
 0 3 14 216.02 8.94
 -1 -3 -14 8.35 2.02
 1 3 14 6.23 2.43
 1 3 14 7.24 1.74
 -2 -3 -14 13.77 2.02
 2 3 14 8.45 1.93
 2 3 14 10.92 2.62
 -3 -3 -14 27.36 3.2
 3 3 14 30.56 3.45
 3 3 14 29.47 3.32
 4 3 14 29.94 3.51
 4 3 14 26.81 3.12
 -4 -3 -14 16.41 2.54
 -5 -3 -14 17.86 2.96
 5 3 14 15.74 3.05
 -6 -3 -14 6.41 2.71
 6 3 14 13.03 2.92
 -7 -3 -14 2.03 2.6
 7 3 14 0.64 2.32
 8 3 14 23.48 3.9
 -8 -3 -14 21.81 4.42
 5 -4 -14 22.57 3.28
 -5 4 14 19.03 3.78
 -5 4 14 21.34 3.67
 -4 4 14 1.96 2.92
 4 -4 -14 7.14 2.41
 3 -4 -14 72.52 5.65
 -3 4 14 68.86 5.01
 -2 4 14 254.79 10.57
 2 -4 -14 260.87 11.19
 1 -4 -14 14.11 2.42
 -1 4 14 9.2 2.52
 0 -4 -14 19.98 2.98
 0 4 14 20.21 3.04
 1 4 14 202.88 8.64
 1 4 14 199.63 7.96
 -1 -4 -14 208.79 8.95
 2 4 14 42.05 3.53
 2 4 14 46.59 3.27
 -2 -4 -14 40.06 3.28
 3 4 14 3.59 1.92
 -3 -4 -14 2.94 2.03
 3 4 14 2.53 1.5
 -4 -4 -14 37.03 3.51
 4 4 14 38.3 3.63
 4 4 14 39.14 3.29
 5 4 14 52.74 4.22
 -5 -4 -14 46.99 4.16
 -6 -4 -14 1.1 2.5
 6 4 14 4.1 2.46
 -7 -4 -14 203.28 9.75
 7 4 14 212.55 9.64
 -4 5 14 55.7 5.13
 4 -5 -14 52.73 5.18
 -3 5 14 -0.16 2.6
 3 -5 -14 -0.67 2.55
 -2 5 14 16.66 3.02
 2 -5 -14 14.2 2.84
 1 -5 -14 270.84 11.41
 -1 5 14 277 11.07
 0 -5 -14 6.55 2.4
 0 5 14 6.03 2.15
 1 5 14 29.02 3.35
 -1 -5 -14 22.04 2.59
 1 5 14 25.32 3.07
 -2 -5 -14 20.66 2.72
 2 5 14 14.97 2.68
 2 5 14 20.12 3.11
 -3 -5 -14 13.19 2.69
 3 5 14 15.84 2.79
 3 5 14 12.21 2.64
 4 5 14 19.65 3.14
 -4 -5 -14 20.02 2.93
 -5 -5 -14 58.33 4.77
 5 5 14 64.26 5.13
 6 5 14 73.43 5.61
 -6 -5 -14 69.8 5.44
 7 5 14 93.76 6.34
 -7 -5 -14 79.52 5.84
 3 -6 -14 55.94 5.08
 -3 6 14 57.62 5.09
 -2 6 14 -1.81 2.45
 2 -6 -14 1.23 1.96
 1 -6 -14 53.63 4.61
 -1 6 14 59.33 5.08
 0 -6 -14 1.97 1.98
 0 6 14 5.88 2.43
 -1 -6 -14 45.48 3.56
 1 6 14 50.21 4
 -2 -6 -14 42.55 3.98
 2 6 14 62.3 4.15
 2 6 14 53.64 4.22
 -3 -6 -14 180.76 8.39
 3 6 14 171.24 7.76
 -4 -6 -14 95.41 5.84
 4 6 14 101.03 5.85
 -5 -6 -14 0.32 2.44
 5 6 14 1.74 2.47
 6 6 14 63.35 5.09
 -6 -6 -14 52.42 4.96
 -7 -6 -14 12.75 3.15
 7 6 14 17.76 3.26
 -3 7 14 41.82 4.45
 3 -7 -14 43.19 4.42
 2 -7 -14 3.31 2.07
 -2 7 14 2.29 2.24
 -1 7 14 0.59 2.42
 1 -7 -14 -1.39 2.25
 0 7 14 96.52 6.07
 0 -7 -14 85.3 5.45
 1 7 14 133.97 7.2
 -1 -7 -14 130.76 6.71
 -2 -7 -14 7.85 2.68
 2 7 14 4.69 2.03
 2 7 14 7.34 2.78
 3 7 14 73.27 4.68
 -3 -7 -14 65.04 4.65
 4 7 14 12.96 2.72
 -4 -7 -14 15.02 3.01
 -5 -7 -14 20 3.81
 5 7 14 14.34 2.69
 6 7 14 8.95 2.63
 -6 -7 -14 11.22 3.36
 1 -8 -14 15.7 3.12
 -1 8 14 15.87 3.11
 0 -8 -14 84.73 5.28
 0 8 14 94.1 5.82
 -1 -8 -14 75.35 5.2
 1 8 14 80.78 5.41
 -2 -8 -14 2.65 2.55
 2 8 14 3.69 3.05
 -3 -8 -14 -0.09 1.93
 3 8 14 -0.38 2.81
 -4 -8 -14 35 4.13
 4 8 14 23.38 3.89
 5 8 14 23.06 3.97
 -5 -8 -14 23.02 4.54
 0 -9 -14 7.48 2.21
 0 9 14 5.96 3.3
 -1 -9 -14 29.98 4.04
 -2 -9 -14 0.89 2.18
 -3 -9 -14 96.34 6.23
 3 9 14 88.86 6.41
 4 9 14 4.47 3.52
 -4 -9 -14 3.67 2.78
 -1 -6 15 3.28 2.38
 0 -6 15 29.9 4.12
 1 -6 15 7.15 3.56
 2 -6 15 28.04 4.42
 -2 -5 15 5.34 2.3
 -1 -5 15 96.17 5.79
 0 -5 15 80.57 5.64
 1 -5 15 61.36 5.46
 2 -5 15 -0.91 3.09
 3 -5 15 130.23 7.34
 4 -5 15 19.74 2.97
 -3 -4 15 123.26 7.37
 -2 -4 15 12.8 3.13
 -1 -4 15 1.56 1.81
 0 -4 15 26.75 3.3
 1 -4 15 248.73 10.81
 2 -4 15 19.19 3.69
 3 -4 15 4.96 2.98
 4 -4 15 28.17 3.67
 5 -4 15 1.75 1.98
 -4 -3 15 5.34 2.19
 4 3 -15 2.65 2.36
 -4 -3 15 5.43 2.88
 -3 -3 15 -1.61 2.56
 -3 -3 15 0.74 2.35
 -2 -3 15 81.46 5.93
 -1 -3 15 61.21 4.43
 0 -3 15 36.81 3.39
 1 -3 15 28.36 3.43
 2 -3 15 4.25 2.62
 3 -3 15 7.12 3.19
 4 -3 15 39.59 4.37
 5 -3 15 83.16 5.57
 -4 -2 15 64.06 4.43
 4 2 -15 68.33 5.21
 -4 -2 15 68.1 5.08
 3 2 -15 15.69 2.81
 -3 -2 15 17.63 3.06
 -3 -2 15 17.76 2.78
 2 2 -15 68.86 5.32
 -2 -2 15 67.59 5.18
 -1 -2 15 17.8 3.1
 1 2 -15 20.28 2.86
 0 2 -15 6.43 2
 0 -2 15 3.03 1.61
 1 -2 15 9.13 2.04
 2 -2 15 1.29 1.93
 3 -2 15 327.14 12.94
 4 -2 15 145.76 7.76
 5 -2 15 34.71 4.09
 6 -2 15 19.93 3.3
 -5 -1 15 -0.16 3.07
 -5 -1 15 0.63 2.57
 5 1 -15 -0.07 2.53
 -4 -1 15 16.94 3.15
 -4 -1 15 17.29 3.38
 4 1 -15 31.58 3.78
 3 1 -15 10.99 2.59
 -3 -1 15 7.22 2.03
 -2 -1 15 4.08 2.13
 2 1 -15 0.89 2.46
 1 1 -15 35.74 3.57
 -1 -1 15 34.55 3.89
 0 -1 15 47.36 4.23
 0 1 -15 51.24 3.83
 1 -1 15 70.17 4.21
 -1 1 -15 57.53 3.94
 -2 1 -15 35.61 3.19
 2 -1 15 37.08 3.37
 3 -1 15 12.23 2.54
 -3 1 -15 9.5 2.08
 4 -1 15 61.48 4.8
 5 -1 15 0.03 2.56
 6 -1 15 5.72 3.1
 6 -1 15 4.29 2.63
 7 -1 15 0.63 3.07
 7 -1 15 -2.49 2.45
 5 0 -15 -2.81 2.43
 -5 0 15 1.34 2.5
 -5 0 15 -3.31 2.47
 -4 0 15 19.62 3.32
 4 0 -15 17.22 3.12
 -4 0 15 22.99 3.84
 3 0 -15 104.93 6.39
 -3 0 15 120.04 6.24
 -2 0 15 61.37 4.26
 2 0 -15 55.99 4.92
 -1 0 15 220.14 9.47
 1 0 -15 226.19 9.75
 0 0 -15 4.87 1.85
 0 0 15 3.98 2.44
 1 0 15 2.67 2.02
 -1 0 -15 2.56 1.66
 2 0 15 178.92 7.72
 -2 0 -15 174.44 7.68
 -3 0 -15 56.05 4.29
 3 0 15 69.9 4.29
 4 0 15 6.52 2.08
 -4 0 -15 3.36 2
 -5 0 -15 102.41 6.25
 5 0 15 89.62 5.58
 5 0 15 98.43 5.85
 -6 0 -15 5.93 2.38
 6 0 15 7.08 2.89
 6 0 15 5.41 2.53
 7 0 15 4.97 3.28
 -5 1 15 92.09 5.86
 -5 1 15 85.57 6.06
 5 -1 -15 86.59 6.21
 -4 1 15 84.71 5.95
 4 -1 -15 93.57 5.87
 -4 1 15 85.77 5.47
 3 -1 -15 116.05 6.7
 -3 1 15 111.95 6.67
 2 -1 -15 37.88 4.43
 -2 1 15 40.62 3.34
 1 -1 -15 17.46 2.79
 -1 1 15 18.25 2.55
 0 1 15 62.21 4.34
 0 -1 -15 48.1 3.9
 1 1 15 5.24 2.43
 -1 -1 -15 3.63 1.75
 -2 -1 -15 54.89 3.62
 2 1 15 53.42 4.25
 -3 -1 -15 5.61 2.22
 3 1 15 10.02 2.03
 3 1 15 8 2.23
 4 1 15 42.22 3.84
 -4 -1 -15 45.18 3.78
 4 1 15 44.51 3.39
 5 1 15 15.68 3.05
 -5 -1 -15 16.6 3.06
 5 1 15 19.84 2.52
 6 1 15 126.16 7.08
 -6 -1 -15 110.86 6.74
 7 1 15 7.13 3.83
 -7 -1 -15 9.92 3.48
 -5 2 15 -0.15 2.75
 -5 2 15 2 2.5
 5 -2 -15 1.42 2.31
 -4 2 15 0.11 1.96
 4 -2 -15 4.91 2.2
 3 -2 -15 8.79 2.82
 -3 2 15 1.4 2.57
 -2 2 15 32.58 3.8
 2 -2 -15 30.33 3.96
 1 -2 -15 4.51 2.17
 -1 2 15 5.75 1.7
 0 2 15 129.07 6.37
 0 -2 -15 133.46 6.73
 0 2 15 132.2 5.99
 1 2 15 14.07 2.43
 -1 -2 -15 19.48 2.61
 1 2 15 22.85 2.73
 -2 -2 -15 11.8 1.89
 2 2 15 12.34 2.42
 2 2 15 11.33 2.58
 3 2 15 105.78 5.84
 -3 -2 -15 112.72 6.11
 3 2 15 105.93 5.98
 -4 -2 -15 173.21 7.84
 4 2 15 160.78 7.5
 4 2 15 168.57 7.83
 -5 -2 -15 31.79 3.67
 5 2 15 39.97 4.37
 5 2 15 40.27 3.31
 -6 -2 -15 2.57 2.57
 6 2 15 4.93 3.16
 7 2 15 17.56 3.66
 -7 -2 -15 10.05 3.11
 4 -3 -15 -0.34 2
 -4 3 15 1.23 2.19
 -3 3 15 41.98 3.98
 3 -3 -15 43.21 4.79
 -2 3 15 144.17 7.62
 2 -3 -15 161.19 8.13
 -1 3 15 57.41 4.78
 1 -3 -15 59.4 4.42
 0 3 15 4.1 1.96
 0 -3 -15 6.3 2.19
 -1 -3 -15 179.71 8.27
 1 3 15 183.08 7.91
 1 3 15 183.56 7.86
 2 3 15 150.49 6.79
 2 3 15 149.93 7.12
 -2 -3 -15 139.94 6.9
 3 3 15 175.24 7.95
 -3 -3 -15 167.7 8.04
 3 3 15 162.65 7.44
 -4 -3 -15 0.75 1.7
 4 3 15 -0.01 2.45
 4 3 15 -2.61 2.05
 -5 -3 -15 10.04 2.62
 5 3 15 15.3 3.2
 -6 -3 -15 13.93 3.23
 6 3 15 12 3.07
 -7 -3 -15 35.46 4.1
 7 3 15 34.11 4.14
 4 -4 -15 92.6 6.5
 -4 4 15 82.61 6.44
 3 -4 -15 0.12 2.65
 -3 4 15 1.55 2.11
 2 -4 -15 11.37 2.84
 -2 4 15 12.29 2.52
 -1 4 15 297.14 11.92
 1 -4 -15 289.57 12.11
 0 4 15 15.48 3.12
 0 -4 -15 12.9 2.86
 1 4 15 100.65 5.23
 -1 -4 -15 94.67 5.53
 1 4 15 102.59 5.77
 -2 -4 -15 5.52 1.77
 2 4 15 3.09 1.96
 2 4 15 3.42 1.57
 -3 -4 -15 18.56 3.12
 3 4 15 21.46 2.89
 3 4 15 25.51 2.81
 -4 -4 -15 8.93 2.2
 4 4 15 11.34 2.06
 4 4 15 10.46 2.54
 5 4 15 45.57 4.12
 -5 -4 -15 41.94 4
 -6 -4 -15 113.19 6.94
 6 4 15 110.29 6.5
 -7 -4 -15 26.91 3.61
 7 4 15 22.29 3.97
 3 -5 -15 55.21 5.23
 -3 5 15 53.01 5.4
 2 -5 -15 55.98 4.72
 -2 5 15 55.18 4.81
 1 -5 -15 69.37 4.96
 -1 5 15 68.61 4.72
 0 5 15 28.55 3.4
 0 -5 -15 27.35 3.59
 -1 -5 -15 10.09 1.93
 1 5 15 9.46 2.84
 1 5 15 6.82 2.51
 2 5 15 71.77 5.31
 -2 -5 -15 72.65 4.79
 2 5 15 65.17 4.7
 -3 -5 -15 100.22 5.95
 3 5 15 84.58 5.5
 3 5 15 97.39 5.6
 -4 -5 -15 79.95 5.25
 4 5 15 80.35 5.44
 -5 -5 -15 11.57 2.84
 5 5 15 10.47 3.25
 -6 -5 -15 20.93 3.69
 6 5 15 14.94 3.68
 7 5 15 104.26 6.9
 -7 -5 -15 111.2 6.7
 -3 6 15 20.21 3.78
 3 -6 -15 17.17 3.42
 2 -6 -15 -0.26 1.87
 -2 6 15 -1.05 2.65
 1 -6 -15 14.81 3.25
 -1 6 15 20.38 3.69
 0 -6 -15 109.21 6.44
 0 6 15 116.06 6.43
 -1 -6 -15 120.44 6.62
 1 6 15 148.33 6.92
 2 6 15 132.44 6.55
 -2 -6 -15 118.32 6.74
 2 6 15 123.96 6.35
 -3 -6 -15 -1.55 2.01
 3 6 15 1.02 2.47
 4 6 15 14.57 3.22
 -4 -6 -15 16 2.97
 -5 -6 -15 125.87 7.17
 5 6 15 116.73 6.83
 -6 -6 -15 13.63 3.5
 6 6 15 12.19 3.27
 -2 7 15 42.05 4.61
 2 -7 -15 43.61 4.57
 -1 7 15 38.78 4.59
 1 -7 -15 42.31 4.8
 0 -7 -15 82.98 5.37
 0 7 15 84.78 6.08
 1 7 15 45.31 4.77
 -1 -7 -15 41.28 3.62
 2 7 15 36.08 4.02
 -2 -7 -15 33.3 4.05
 2 7 15 34.56 3.51
 -3 -7 -15 53.3 4.37
 3 7 15 52.6 4.34
 4 7 15 4.06 2.27
 -4 -7 -15 2.05 2.41
 5 7 15 22.07 3.33
 -5 -7 -15 27.67 4.31
 0 8 15 20.11 3.3
 0 -8 -15 14.47 2.41
 1 8 15 18.26 3.3
 -1 -8 -15 10.36 2.71
 -2 -8 -15 31.37 4.15
 -3 -8 -15 57.46 4.61
 3 8 15 62.2 5.71
 -4 -8 -15 -3.38 2.36
 4 8 15 0.3 2.63
 -1 -5 16 7.04 2.22
 0 -5 16 53.03 4.63
 1 -5 16 49.23 5.01
 2 -5 16 104.93 7.36
 -2 -4 16 108.42 7.18
 -1 -4 16 42.93 3.95
 0 -4 16 80.48 5.26
 1 -4 16 19.97 3.36
 2 -4 16 2.28 2.85
 3 -4 16 7.62 3.59
 4 -4 16 6.8 3.45
 -3 -3 16 11.46 2.92
 -3 -3 16 20.33 3.69
 -2 -3 16 12.71 3.56
 -1 -3 16 6.41 2.69
 0 -3 16 2.18 1.76
 1 -3 16 26.73 3.26
 2 -3 16 -0.51 2.14
 3 -3 16 27.3 4.01
 4 -3 16 6.4 3.52
 5 -3 16 11.13 3.58
 3 2 -16 8.14 3.09
 -3 -2 16 3.62 2.68
 -3 -2 16 10.77 2.5
 2 2 -16 10.08 3.21
 -2 -2 16 5.86 2.73
 -1 -2 16 68.74 5.57
 0 -2 16 63.08 4.65
 1 -2 16 134.38 6.77
 2 -2 16 12.37 2.53
 3 -2 16 6.17 2.67
 4 -2 16 427.84 16.3
 5 -2 16 113.62 7.16
 4 1 -16 5.43 2.38
 -4 -1 16 2.35 2.63
 -4 -1 16 4.81 3.2
 3 1 -16 28.26 3.97
 -3 -1 16 29.75 3.2
 -2 -1 16 79.02 5.24
 2 1 -16 86.75 6
 -1 -1 16 70.72 5.3
 1 1 -16 63.12 4.54
 0 -1 16 6.08 2.64
 0 1 -16 2.96 2.11
 1 -1 16 6.18 2.15
 -1 1 -16 11.46 2.02
 -2 1 -16 88.67 5.15
 2 -1 16 86.96 5.14
 3 -1 16 22.01 2.92
 4 -1 16 2.42 2.23
 5 -1 16 2.1 2.8
 6 -1 16 -0.45 2.66
 6 -1 16 3.16 3.15
 4 0 -16 50.43 4.69
 -4 0 16 58.26 5.63
 -4 0 16 49.01 4.8
 3 0 -16 38.35 4.51
 -3 0 16 32.11 3.73
 -2 0 16 -0.68 1.58
 2 0 -16 3.04 2.69
 -1 0 16 2.7 2.01
 1 0 -16 1.02 1.94
 0 0 -16 167.48 8.04
 0 0 16 178.34 8.36
 1 0 16 -1.66 2.1
 -1 0 -16 -1.33 1.48
 -2 0 -16 37.12 3.26
 2 0 16 41.24 3.63
 -3 0 -16 39.96 3.73
 3 0 16 31.55 3.16
 4 0 16 112.36 5.83
 -4 0 -16 99.18 5.79
 -5 0 -16 15.08 3.33
 5 0 16 11.59 2.79
 5 0 16 15.57 2.7
 6 0 16 83.9 5.69
 6 0 16 92.15 6.02
 -4 1 16 6.9 3.1
 -4 1 16 7.54 2.77
 4 -1 -16 7.72 2.69
 3 -1 -16 20.23 3.8
 -3 1 16 22.71 3.75
 -2 1 16 36.52 3.45
 2 -1 -16 30.12 3.99
 -1 1 16 11.28 2.32
 1 -1 -16 12.17 2.5
 0 -1 -16 95.21 5.76
 0 1 16 107.78 5.87
 -1 -1 -16 1.65 1.64
 1 1 16 4.59 2.51
 -2 -1 -16 6.15 1.7
 2 1 16 4.61 2.52
 3 1 16 7.83 2.29
 -3 -1 -16 4.44 2.33
 3 1 16 6.79 2.32
 -4 -1 -16 126.77 6.72
 4 1 16 140.02 6.89
 4 1 16 132.9 6.4
 5 1 16 132.6 6.42
 5 1 16 126.64 7.04
 -5 -1 -16 132.89 7.03
 6 1 16 4.38 3.37
 -6 -1 -16 9.69 2.97
 4 -2 -16 2.82 2.62
 -4 2 16 1.25 2.15
 3 -2 -16 31.21 4.41
 -3 2 16 25.24 3.83
 -2 2 16 59.56 5.04
 2 -2 -16 58 5.06
 1 -2 -16 1.03 1.74
 -1 2 16 1.36 1.63
 0 -2 -16 14.6 2.82
 0 2 16 15.89 2.45
 1 2 16 84.44 4.92
 -1 -2 -16 68.73 4.68
 1 2 16 73.59 4.76
 2 2 16 125.75 6.25
 2 2 16 109.93 6.19
 -2 -2 -16 115.43 6.02
 -3 -2 -16 139.89 7.47
 3 2 16 149.42 7.5
 3 2 16 162.24 7.43
 -4 -2 -16 -1.42 1.7
 4 2 16 1.25 2.51
 4 2 16 -3.79 2.03
 -5 -2 -16 0.83 2.07
 5 2 16 -1.14 1.95
 5 2 16 -0.93 3.06
 -6 -2 -16 -0.79 2.54
 6 2 16 -0.64 3.14
 3 -3 -16 63.7 5.76
 -3 3 16 64.6 4.93
 -2 3 16 -1.93 2.33
 2 -3 -16 2.42 2.32
 -1 3 16 204.86 9.69
 1 -3 -16 232.21 10.02
 0 3 16 81.75 5.12
 0 -3 -16 71.69 5.25
 1 3 16 112.5 6.27
 1 3 16 117.47 5.9
 -1 -3 -16 109.91 6.12
 -2 -3 -16 27.64 2.86
 2 3 16 18.14 2.67
 2 3 16 23.4 3.48
 3 3 16 27.7 3.73
 3 3 16 29.58 3.24
 -3 -3 -16 30.11 3.68
 4 3 16 54.82 4.89
 4 3 16 57.15 4.52
 -4 -3 -16 47.46 4.03
 5 3 16 15.53 3.38
 -5 -3 -16 11.42 2.79
 6 3 16 54.67 4.97
 -6 -3 -16 48.38 5.26
 3 -4 -16 32.47 4.37
 -3 4 16 26.92 3.66
 -2 4 16 52.26 4.34
 2 -4 -16 56.97 4.89
 -1 4 16 3.89 2.58
 1 -4 -16 -0.87 1.91
 0 -4 -16 2.68 2.46
 0 4 16 2.53 2.75
 -1 -4 -16 9.67 2.1
 1 4 16 8.06 2.27
 1 4 16 10.32 2.73
 -2 -4 -16 107.09 6.02
 2 4 16 105.92 5.71
 2 4 16 113.94 5.8
 -3 -4 -16 11.9 2.81
 3 4 16 11.8 2.11
 3 4 16 13.82 2.79
 4 4 16 104.13 5.46
 -4 -4 -16 95.11 5.82
 4 4 16 104.57 5.92
 -5 -4 -16 10.87 2.85
 5 4 16 9.93 2.77
 6 4 16 1.62 2.57
 -6 -4 -16 -1.38 2.81
 -2 5 16 -4.63 2.18
 2 -5 -16 0.85 2.06
 -1 5 16 0.64 1.83
 1 -5 -16 -0.84 2.11
 0 5 16 18.39 3.15
 0 -5 -16 17.41 3.16
 -1 -5 -16 26.49 3.03
 1 5 16 29.31 3.79
 2 5 16 58.17 4.66
 -2 -5 -16 60.82 4.65
 2 5 16 66.26 5.43
 3 5 16 11.26 2.81
 -3 -5 -16 11.41 2.87
 3 5 16 15.67 3.13
 -4 -5 -16 7.04 2.31
 4 5 16 8.74 2.88
 -5 -5 -16 160.8 8.3
 5 5 16 163.54 8.31
 6 5 16 26.75 4.39
 -6 -5 -16 27.66 4.32
 -2 6 16 27.52 4.35
 2 -6 -16 20.78 3.36
 1 -6 -16 73.02 5.66
 -1 6 16 50.51 5.27
 0 -6 -16 58.78 4.69
 0 6 16 54.24 4.67
 1 6 16 23.91 3.11
 -1 -6 -16 22.5 2.8
 2 6 16 51.06 4.61
 -2 -6 -16 59.1 4.75
 2 6 16 54.92 4.69
 -3 -6 -16 112.18 6.57
 3 6 16 107.71 6.29
 4 6 16 42.95 4.38
 -4 -6 -16 32.89 3.92
 5 6 16 -0.34 2.84
 -5 -6 -16 3.49 2.7
 0 -7 -16 20.95 2.9
 0 7 16 21.66 3.98
 1 7 16 25.55 3.95
 -1 -7 -16 20.62 2.93
 -2 -7 -16 -1.23 2.66
 -3 -7 -16 2.43 2.13
 3 7 16 -3.17 2.22
 4 7 16 42.3 4.37
 -4 -7 -16 35.98 4.29
 0 -4 17 16.68 2.76
 1 -4 17 89 5.96
 -1 -3 17 25.58 4.09
 0 -3 17 11.13 2.59
 1 -3 17 40.86 3.87
 2 -3 17 1.51 2.19
 3 -3 17 41.69 4.76
 -2 -2 17 6.9 2.76
 -1 -2 17 107.87 7.04
 0 -2 17 19.65 3.52
 1 -2 17 6.02 1.97
 2 -2 17 67.05 4.78
 3 -2 17 7.79 2.52
 4 -2 17 0.78 2.63
 3 1 -17 -2.95 2.94
 -3 -1 17 1.08 1.83
 -2 -1 17 -0.14 2.06
 2 1 -17 -1.56 2.4
 -1 -1 17 14.66 3.27
 1 1 -17 11.62 2.59
 0 -1 17 158.63 8.2
 0 1 -17 146.41 7.63
 -1 1 -17 29.78 2.97
 1 -1 17 30.74 3.67
 2 -1 17 8.37 2.06
 3 -1 17 98.19 5.75
 4 -1 17 8.86 2.41
 5 -1 17 4.11 2.6
 3 0 -17 114.22 7.67
 -3 0 17 118.99 6.9
 2 0 -17 66.78 5.33
 -2 0 17 74.31 4.94
 -1 0 17 51.28 4.25
 1 0 -17 41.52 3.95
 0 0 -17 13.65 3.06
 0 0 17 14.52 3.22
 1 0 17 15.97 3.44
 -1 0 -17 12.92 2.26
 2 0 17 6.25 2.51
 -2 0 -17 3.51 2.04
 3 0 17 5.86 1.95
 -3 0 -17 3.92 2.23
 4 0 17 27 3.14
 -4 0 -17 28.18 3.45
 5 0 17 114.44 6.2
 5 0 17 106.76 6.53
 -3 1 17 -0.62 2.82
 3 -1 -17 -0.06 3.03
 -2 1 17 2.56 2.07
 2 -1 -17 6.7 2.73
 1 -1 -17 3.39 2.01
 -1 1 17 1.53 1.7
 0 1 17 1.19 1.92
 0 -1 -17 4.58 2.42
 -1 -1 -17 75.27 4.72
 1 1 17 67.64 5.12
 2 1 17 34.5 3.71
 2 1 17 37.94 4.14
 -2 -1 -17 31.59 3.2
 -3 -1 -17 72.54 5.47
 3 1 17 103.29 5.74
 3 1 17 92.67 5.92
 4 1 17 5.14 2.17
 4 1 17 0.8 2.33
 -4 -1 -17 6.48 2.4
 -5 -1 -17 28.19 3.69
 5 1 17 33.64 3.29
 5 1 17 32.52 4.08
 -3 2 17 21.63 3.8
 3 -2 -17 23.37 4.32
 -2 2 17 -0.58 2.59
 2 -2 -17 1.08 2.45
 1 -2 -17 38.45 3.77
 -1 2 17 33.94 3.69
 0 -2 -17 67.94 5.18
 0 2 17 64.83 4.5
 -1 -2 -17 111.32 6.07
 1 2 17 102.53 5.88
 1 2 17 105.83 5.92
 2 2 17 4.36 2.27
 -2 -2 -17 5.11 1.86
 2 2 17 4.21 2.55
 3 2 17 75.04 5.4
 3 2 17 66.8 5.27
 -3 -2 -17 66.1 5.11
 -4 -2 -17 107.97 6.24
 4 2 17 117.69 6.94
 4 2 17 106.19 6.63
 5 2 17 -1.05 3.28
 5 2 17 3.16 2.78
 -5 -2 -17 0.45 2.1
 6 2 17 53.63 5.74
 -6 -2 -17 44.26 5.34
 2 -3 -17 61.16 5.15
 -2 3 17 62.83 5.34
 1 -3 -17 10.03 2.59
 -1 3 17 8.93 3.17
 0 -3 -17 32.48 4.01
 0 3 17 32.62 3.85
 1 3 17 107.8 6.38
 1 3 17 112.27 5.92
 -1 -3 -17 117.04 6.28
 2 3 17 126.46 7.07
 -2 -3 -17 136.3 6.98
 2 3 17 135.78 6.72
 3 3 17 27.5 3.92
 -3 -3 -17 27.72 3.68
 3 3 17 28.67 3.29
 4 3 17 11.53 2.8
 4 3 17 12.99 3.3
 -4 -3 -17 9.67 2.5
 5 3 17 5.47 3.2
 -5 -3 -17 0.49 2.36
 -6 -3 -17 31.54 4.56
 6 3 17 20.42 3.89
 2 -4 -17 -1.07 2.08
 -2 4 17 -0.08 1.96
 -1 4 17 45.88 4.81
 1 -4 -17 60.06 4.89
 0 -4 -17 10.29 2.81
 0 4 17 12.15 3.3
 -1 -4 -17 34.78 3.37
 1 4 17 32.21 3.88
 -2 -4 -17 0.33 1.86
 2 4 17 1.69 2.17
 2 4 17 3.58 2.03
 3 4 17 8.83 1.89
 3 4 17 4.16 2.39
 -3 -4 -17 7.91 2.76
 4 4 17 2.23 2.35
 -4 -4 -17 1.73 2.01
 -5 -4 -17 76.09 5.55
 5 4 17 76.19 5.47
 1 -5 -17 43.9 4.76
 -1 5 17 43.85 4.08
 0 5 17 -0.77 2.32
 0 -5 -17 -2.95 2.02
 1 5 17 4.83 2.89
 -1 -5 -17 0.17 1.74
 -2 -5 -17 34.04 3.84
 2 5 17 32.46 4.3
 2 5 17 37.59 3.98
 3 5 17 184.3 8.61
 3 5 17 162.92 8.03
 -3 -5 -17 167.45 8.66
 4 5 17 149.54 7.67
 -4 -5 -17 135.49 7.51
 5 5 17 3.42 3.08
 -5 -5 -17 2.81 2.62
 0 -6 -17 109.8 6.54
 0 6 17 103.72 6.44
 -1 -6 -17 10.41 2.2
 1 6 17 2.96 2.28
 -2 -6 -17 47.59 4.73
 2 6 17 47.5 4.82
 -3 -6 -17 10.45 2.77
 3 6 17 4.41 2.89
 4 6 17 18.34 3.65
 -4 -6 -17 15.87 3.26
 0 -2 18 90.69 6.66
 1 -2 18 29.76 3.74
 2 -2 18 2.92 2
 1 1 -18 80.71 5.43
 -1 -1 18 83.58 5.91
 0 -1 18 1.36 2.9
 1 -1 18 4.91 3.01
 2 -1 18 49.59 4.48
 3 -1 18 9.76 2.35
 1 0 -18 14.86 2.8
 -1 0 18 12.04 2.73
 0 0 18 2.59 2.55
 0 0 -18 7.26 2.77
 1 0 18 6.22 3.16
 -1 0 -18 5.95 2
 -2 0 -18 70.61 5.03
 2 0 18 75.61 5.76
 -3 0 -18 5.53 2.43
 3 0 18 8.75 2.66
 4 0 18 18.37 3.45
 4 0 18 15.44 2.7
 -2 1 18 55.26 4.89
 2 -1 -18 59.4 5.11
 1 -1 -18 5.08 2.37
 -1 1 18 6.33 2.12
 0 -1 -18 98.32 6.35
 0 1 18 94.81 5.86
 1 1 18 31.73 3.51
 1 1 18 27.91 3.72
 -1 -1 -18 29.46 3.07
 -2 -1 -18 12.92 2.7
 2 1 18 19.01 3.07
 2 1 18 18.11 3.68
 3 1 18 92.4 5.84
 -3 -1 -18 94.77 6.04
 3 1 18 93.69 6.42
 4 1 18 65.28 5.13
 -4 -1 -18 45.11 4.48
 4 1 18 59.5 5.18
 1 -2 -18 9.37 2.71
 -1 2 18 7.77 2.68
 0 -2 -18 5.01 2.69
 0 2 18 2.43 1.76
 -1 -2 -18 176.03 8.43
 1 2 18 183.85 8.29
 1 2 18 171.62 8.25
 -2 -2 -18 54 4.36
 2 2 18 59.78 5.13
 2 2 18 46.77 4.36
 3 2 18 54.6 5.15
 -3 -2 -18 54.49 4.85
 3 2 18 45.38 4.67
 4 2 18 24.05 3.95
 4 2 18 21.71 4.17
 -4 -2 -18 19.46 3.08
 -1 3 18 167.44 8.91
 1 -3 -18 167.54 8.73
 0 -3 -18 6.82 2.64
 0 3 18 1.43 2.41
 -1 -3 -18 70.96 4.73
 1 3 18 64.35 4.46
 2 3 18 7.54 2.28
 -2 -3 -18 10.42 2.49
 2 3 18 9.22 3.29
 -3 -3 -18 13.16 3.09
 3 3 18 11.24 2.53
 3 3 18 16.51 3.56
 -4 -3 -18 71.1 5.08
 4 3 18 72.81 5.89
 4 3 18 67.21 5.05
 -1 4 18 1.24 2.64
 1 -4 -18 -3.06 2.48
 0 4 18 16.71 3.7
 0 -4 -18 21.98 3.5
 1 4 18 11.3 3.32
 -1 -4 -18 9.37 2.17
 2 4 18 18.62 3.02
 -2 -4 -18 10.86 2.73
 2 4 18 6.69 2.56
 3 4 18 4.57 1.91
 -3 -4 -18 10.1 3.05
 3 4 18 12.65 2.9
 -4 -4 -18 85.25 5.67
 4 4 18 76.57 5.61
 1 5 18 9.88 3.28
 -1 -5 -18 10.82 2.14
 2 5 18 130.02 7.77
 -2 -5 -18 127.81 7.41
 3 5 18 2.11 2.67
 -3 -5 -18 2.48 2.52
 3 5 18 0.91 3.14
 -1 -1 -19 41.35 3.71
 1 1 19 44.62 4.47
 1 1 19 41.13 4.21
 -2 -1 -19 7.78 2.48
 2 1 19 5.02 3.11
 2 1 19 4.38 2.43
 1 2 19 6.22 2.34
 -1 -2 -19 6.53 2.13
 2 2 19 59.13 4.74
 2 2 19 58.18 5.34
 -2 -2 -19 63.76 5.06

_iucr_refine_fcf_details
;
data_Co110
_computing_structure_refinement   'olex2.refine 1.5-dev (Bourhis et al., 2015)'
_shelx_refln_list_code            4
loop_
  _space_group_symop_id
  _space_group_symop_operation_xyz
  1  x,y,z
  2  -x,-y,-z

_space_group_crystal_system       triclinic
_space_group_IT_number            2
_space_group_name_H-M_alt         'P -1'
_space_group_name_Hall            '-P 1'
_symmetry_space_group_name_H-M    'P -1'
_symmetry_space_group_name_Hall   '-P 1'
_symmetry_Int_Tables_number       2
_cell_length_a                    7.9999(2)
_cell_length_b                    9.3718(3)
_cell_length_c                    14.7362(5)
_cell_angle_alpha                 82.625(1)
_cell_angle_beta                  81.527(1)
_cell_angle_gamma                 81.726(1)
_cell_volume                      1074.89(6)
loop_
  _refln_index_h
  _refln_index_k
  _refln_index_l
  _refln_F_squared_calc
  _refln_F_squared_meas
  _refln_F_squared_sigma
  _refln_F_squared_weight
  _refln_observed_status
-10 -3 1 41.768 53.741 15.931 54.584 o
-10 -2 1 1.236 -23.897 11.736 111.386 o
-10 -2 2 52.273 49.652 18.055 42.984 o
-10 -1 1 181.912 173.756 22.835 23.078 o
-10 -1 2 40.343 59.795 17.153 47.634 o
-10 0 1 182.124 213.106 25.012 19.591 o
-9 -6 1 5.976 -2.655 15.347 64.743 o
-9 -6 2 3.077 -3.983 12.692 94.886 o
-9 -6 3 19.337 16.090 15.453 61.739 o
-9 -5 1 4.981 -9.771 13.701 81.202 o
-9 -5 2 15.948 54.432 14.816 65.077 o
-9 -5 3 241.112 206.468 24.322 19.361 o
-9 -5 4 109.466 80.506 18.852 36.233 o
-9 -4 1 20.306 15.719 13.807 76.404 o
-9 -4 2 195.876 173.013 20.764 26.242 o
-9 -4 3 37.325 26.127 16.197 54.499 o
-9 -4 4 603.681 592.110 36.589 7.006 o
-9 -4 5 222.412 243.747 23.950 19.809 o
-9 -3 1 3.598 7.594 12.214 101.316 o
-9 -3 2 101.823 136.530 17.949 38.166 o
-9 -3 3 54.884 64.203 17.046 47.021 o
-9 -3 4 315.858 359.673 28.676 13.221 o
-9 -3 5 95.351 106.367 17.153 42.407 o
-9 -3 6 238.419 247.624 26.499 16.722 o
-9 -2 1 157.599 171.845 20.339 28.425 o
-9 -2 2 365.529 313.154 25.808 14.868 o
-9 -2 3 16.588 23.313 14.179 72.641 o
-9 -2 4 410.277 355.372 27.561 12.820 o
-9 -2 5 946.470 919.283 46.041 3.920 o
-9 -2 6 84.458 107.005 19.967 33.346 o
-9 -1 1 541.278 546.865 32.447 8.625 o
-9 -1 2 303.650 321.704 26.764 14.984 o
-9 -1 3 410.519 444.693 30.375 10.871 o
-9 -1 4 315.515 282.407 23.684 17.808 o
-9 -1 5 202.069 251.713 25.224 18.623 o
-9 -1 6 94.503 108.598 20.020 32.769 o
-9 -1 7 6.444 -2.337 11.948 106.043 o
-9 0 1 139.460 152.408 19.330 31.872 o
-9 0 2 16.265 5.576 12.533 93.699 o
-9 0 3 38.109 31.119 12.692 84.295 o
-9 0 4 16.823 1.540 10.992 120.747 o
-9 0 5 31.354 29.366 15.135 62.245 o
-9 0 6 1.409 0.266 12.055 105.512 o
-9 1 1 12.802 9.399 12.426 95.593 o
-9 1 2 20.602 19.383 11.842 101.318 o
-9 1 3 1.238 1.274 10.886 129.127 o
-9 1 4 2.510 2.815 13.117 88.720 o
-9 1 5 76.741 65.159 15.825 51.611 o
-9 1 6 0.408 5.682 11.683 111.791 o
-9 2 1 4.599 12.214 11.205 118.819 o
-9 2 2 507.416 422.973 28.782 10.770 o
-9 2 3 31.334 44.873 14.816 63.848 o
-9 2 4 329.912 308.216 26.127 15.198 o
-9 2 5 6.365 8.550 11.736 108.625 o
-9 3 1 1307.500 1321.780 41.034 3.118 o
-9 3 2 8.734 2.519 8.112 221.411 o
-9 3 3 84.576 109.910 40.439 9.059 o
-9 3 4 10.369 26.079 8.986 171.649 o
-9 4 1 103.484 115.690 13.833 57.569 o
-9 4 2 111.923 114.024 10.187 83.555 o
-8 -8 1 389.506 415.283 36.476 8.638 o
-8 -8 2 0.642 -4.762 10.591 136.921 o
-8 -7 1 128.515 134.824 11.194 69.313 o
-8 -7 2 14.996 20.621 9.030 168.753 o
-8 -7 3 96.046 73.325 16.701 45.406 o
-8 -7 4 29.270 39.297 17.365 47.950 o
-8 -6 1 139.449 153.334 13.345 53.508 o
-8 -6 2 107.070 111.625 18.586 36.442 o
-8 -6 3 455.941 451.490 30.110 10.545 o
-8 -6 4 324.368 344.645 28.835 13.106 o
-8 -6 5 24.448 11.046 13.807 76.129 o
-8 -6 6 58.753 43.970 14.657 61.912 o
-8 -5 1 580.818 606.235 34.995 7.477 o
-8 -5 2 168.046 145.505 19.064 31.449 o
-8 -5 3 756.511 700.282 37.385 5.913 o
-8 -5 4 138.182 160.905 20.870 28.151 o
-8 -5 5 91.286 85.444 16.834 44.726 o
-8 -5 6 6.237 -1.381 11.470 114.970 o
-8 -5 7 16.517 6.744 14.126 74.333 o
-8 -4 1 615.235 616.803 34.995 7.260 o
-8 -4 2 10.030 9.612 11.683 108.349 o
-8 -4 3 0.522 -14.444 9.665 164.441 o
-8 -4 4 5.392 4.726 13.064 88.698 o
-8 -4 5 50.516 29.898 13.064 77.972 o
-8 -4 6 24.422 25.543 12.692 87.658 o
-8 -4 7 5.630 9.187 13.488 82.866 o
-8 -4 8 40.608 42.005 14.391 66.310 o
-8 -3 1 204.448 171.367 20.551 26.379 o
-8 -3 2 184.006 176.783 19.702 28.701 o
-8 -3 3 284.103 307.897 24.109 17.755 o
-8 -3 4 121.169 135.734 18.799 34.519 o
-8 -3 5 39.946 49.546 12.904 79.780 o
-8 -3 6 239.419 214.009 22.091 22.205 o
-8 -3 7 180.721 199.883 22.941 22.621 o
-8 -3 8 178.327 215.284 22.038 23.911 o
-8 -3 9 213.133 231.215 27.349 16.395 o
-8 -2 1 441.512 471.086 29.632 10.799 o
-8 -2 2 2.117 -4.195 9.453 170.781 o
-8 -2 3 713.816 683.714 36.429 6.304 o
-8 -2 4 369.355 353.460 26.233 14.214 o
-8 -2 5 1549.020 1530.780 63.406 1.839 o
-8 -2 6 69.529 51.989 15.719 53.447 o
-8 -2 7 383.846 367.161 27.667 13.006 o
-8 -2 8 85.980 96.171 17.312 42.698 o
-8 -2 9 203.387 207.424 24.906 19.379 o
-8 -1 1 4.136 -6.744 9.506 167.521 o
-8 -1 2 592.244 566.938 31.703 8.426 o
-8 -1 3 797.808 745.421 38.341 5.510 o
-8 -1 4 184.845 202.008 20.180 27.234 o
-8 -1 5 94.948 86.984 15.241 52.097 o
-8 -1 6 144.873 216.399 23.313 22.705 o
-8 -1 7 90.461 99.942 16.144 47.379 o
-8 -1 8 306.298 307.685 27.296 14.635 o
-8 -1 9 300.899 327.067 29.632 12.946 o
-8 0 1 1366.000 1322.240 54.697 2.398 o
-8 0 2 10.429 3.823 11.311 116.117 o
-8 0 3 113.686 132.176 17.206 40.197 o
-8 0 4 2.585 14.391 9.453 165.523 o
-8 0 5 13.780 14.073 12.214 97.990 o
-8 0 6 980.896 1011.900 48.431 3.551 o
-8 0 7 120.537 149.594 19.171 33.180 o
-8 0 8 293.248 341.565 29.154 13.264 o
-8 0 9 18.001 15.225 12.559 91.877 o
-8 1 1 605.576 574.638 32.022 8.218 o
-8 1 2 15.854 12.745 11.258 113.849 o
-8 1 3 881.332 911.477 42.483 4.446 o
-8 1 4 34.769 36.642 13.170 79.053 o
-8 1 5 835.424 883.279 43.970 4.440 o
-8 1 6 215.762 201.317 20.604 25.411 o
-8 1 7 68.106 51.086 16.144 51.204 o
-8 1 8 167.753 158.912 15.217 42.529 o
-8 1 9 22.831 44.277 11.045 110.122 o
-8 2 1 23.476 23.037 7.611 215.189 o
-8 2 2 121.625 117.189 11.195 72.440 o
-8 2 3 127.675 115.927 12.417 62.925 o
-8 2 4 202.320 205.361 15.352 37.722 o
-8 2 5 248.760 246.442 14.716 34.740 o
-8 2 6 152.814 129.623 12.305 58.757 o
-8 2 7 176.740 185.019 20.551 27.088 o
-8 2 8 98.951 75.052 9.760 97.819 o
-8 2 9 51.416 60.582 10.126 112.535 o
-8 3 1 22.793 13.811 5.777 343.436 o
-8 3 2 63.026 73.731 8.192 139.706 o
-8 3 3 51.103 27.197 6.676 216.894 o
-8 3 4 192.741 189.790 11.583 52.452 o
-8 3 5 1.375 7.491 8.450 210.022 o
-8 3 6 9.099 12.370 6.318 337.090 o
-8 3 7 121.844 124.198 8.947 90.839 o
-8 3 8 59.960 69.799 7.821 151.280 o
-8 4 1 14.966 16.206 6.734 284.323 o
-8 4 2 57.528 58.139 7.768 158.804 o
-8 4 3 5.918 -2.029 6.937 305.958 o
-8 4 4 186.174 168.814 11.987 52.982 o
-8 4 5 102.282 82.127 9.974 93.096 o
-8 4 6 28.287 29.059 7.671 203.312 o
-8 4 7 122.977 108.823 10.401 79.489 o
-8 5 1 746.435 770.921 29.643 7.226 o
-8 5 2 360.054 355.229 19.351 20.250 o
-8 5 3 863.456 827.462 34.093 5.710 o
-8 5 4 12.765 16.237 7.842 221.726 o
-8 5 5 514.043 485.414 18.944 15.240 o
-8 6 1 655.253 675.413 34.252 7.058 o
-8 6 2 788.638 799.119 40.810 5.092 o
-7 -9 1 237.648 255.293 18.756 26.881 o
-7 -9 2 514.559 555.191 33.376 8.486 o
-7 -9 3 16.439 7.594 10.335 134.446 o
-7 -8 1 29.084 38.003 10.206 124.868 o
-7 -8 2 0.505 5.229 9.056 185.098 o
-7 -8 3 12.468 9.476 13.727 78.962 o
-7 -8 4 0.310 -8.651 8.430 216.247 o
-7 -8 5 65.484 62.447 11.492 88.688 o
-7 -7 1 108.021 107.234 9.090 96.913 o
-7 -7 2 5.431 6.946 6.744 315.445 o
-7 -7 3 2.553 -3.481 6.046 410.547 o
-7 -7 4 77.899 75.166 8.818 119.576 o
-7 -7 5 110.856 104.293 12.530 65.781 o
-7 -7 6 1.569 -4.567 13.701 81.747 o
-7 -7 7 46.529 33.296 18.055 43.763 o
-7 -6 1 45.407 46.718 7.338 187.498 o
-7 -6 2 924.030 916.225 32.626 5.461 o
-7 -6 3 450.134 464.865 17.826 17.653 o
-7 -6 4 724.430 704.478 20.707 9.740 o
-7 -6 5 341.629 364.194 35.739 9.339 o
-7 -6 6 152.218 148.850 18.002 34.938 o
-7 -6 7 82.061 84.701 17.471 42.653 o
-7 -5 1 1101.710 1089.600 26.476 5.005 o
-7 -5 2 431.179 450.046 26.340 12.666 o
-7 -5 3 295.016 317.617 16.459 26.931 o
-7 -5 4 199.841 216.558 21.348 24.413 o
-7 -5 5 80.300 113.908 16.993 43.816 o
-7 -5 6 2.350 -3.186 9.506 168.735 o
-7 -5 7 75.801 49.068 15.028 57.191 o
-7 -5 8 72.398 59.583 13.966 64.331 o
-7 -5 9 237.055 259.625 26.658 16.500 o
-7 -4 1 4.767 3.816 9.054 182.262 o
-7 -4 2 589.753 592.002 29.552 9.001 o
-7 -4 3 272.169 244.650 20.976 22.437 o
-7 -4 4 250.261 266.635 22.729 20.439 o
-7 -4 5 501.946 503.744 30.163 9.886 o
-7 -4 6 313.394 271.946 21.773 19.979 o
-7 -4 7 49.841 38.394 13.807 70.282 o
-7 -4 8 45.913 67.336 13.223 73.967 o
-7 -4 9 6.777 9.877 13.541 81.982 o
-7 -4 10 221.245 212.522 24.109 19.960 o
-7 -3 1 4.652 4.908 6.040 393.518 o
-7 -3 2 2207.330 1990.020 75.036 1.140 o
-7 -3 3 38.244 42.324 11.683 95.885 o
-7 -3 4 1354.780 1336.730 55.600 2.366 o
-7 -3 5 18.200 13.807 10.621 125.756 o
-7 -3 6 277.491 284.850 22.198 20.211 o
-7 -3 7 154.009 170.676 19.967 29.392 o
-7 -3 8 11.487 14.550 10.515 130.829 o
-7 -3 9 185.836 179.810 22.144 24.015 o
-7 -3 10 41.823 22.410 14.657 65.206 o
-7 -3 11 99.331 127.154 17.737 39.313 o
-7 -2 1 461.249 435.771 26.499 12.293 o
-7 -2 2 48.667 48.856 12.214 85.793 o
-7 -2 3 14.633 15.825 9.612 152.447 o
-7 -2 4 1309.080 1340.290 55.388 2.423 o
-7 -2 5 42.800 45.298 11.524 96.482 o
-7 -2 6 64.195 39.828 12.639 78.882 o
-7 -2 7 143.453 163.454 19.224 31.732 o
-7 -2 8 439.612 410.016 27.826 12.009 o
-7 -2 9 106.653 121.669 13.479 58.909 o
-7 -2 10 154.877 146.982 14.367 47.502 o
-7 -2 11 196.295 189.469 16.069 36.645 o
-7 -1 1 20.715 15.453 10.143 135.243 o
-7 -1 2 1.362 3.717 8.284 220.474 o
-7 -1 3 632.065 597.473 32.022 7.966 o
-7 -1 4 6.977 23.047 10.727 126.102 o
-7 -1 5 9.865 0.797 8.550 200.101 o
-7 -1 6 98.971 121.874 16.622 43.792 o
-7 -1 7 0.497 10.367 13.462 83.962 o
-7 -1 8 229.522 220.277 21.534 23.204 o
-7 -1 9 29.721 25.856 10.213 127.111 o
-7 -1 10 634.367 657.343 33.084 7.497 o
-7 -1 11 5.730 10.714 9.617 159.309 o
-7 -1 12 1160.340 1076.250 58.892 2.576 o
-7 0 1 714.674 685.838 33.243 6.924 o
-7 0 2 20.929 8.383 7.116 255.522 o
-7 0 3 682.129 631.343 21.787 10.328 o
-7 0 4 582.940 555.672 20.756 12.514 o
-7 0 5 617.185 621.931 23.183 10.689 o
-7 0 6 0.065 1.859 6.634 346.883 o
-7 0 7 373.519 376.785 14.460 24.787 o
-7 0 8 1.027 -2.569 6.292 385.074 o
-7 0 9 748.168 725.599 21.659 9.150 o
-7 0 10 0.389 -3.014 6.682 343.642 o
-7 0 11 600.729 572.477 20.239 12.331 o
-7 0 12 6.446 4.854 11.311 117.282 o
-7 1 1 225.014 239.825 18.533 28.118 o
-7 1 2 1034.970 1002.100 30.396 5.084 o
-7 1 3 1.005 0.626 5.403 518.611 o
-7 1 4 3102.250 3006.840 192.183 0.293 o
-7 1 5 2.311 -3.489 5.750 453.822 o
-7 1 6 1928.690 1729.960 37.900 2.036 o
-7 1 7 11.372 14.383 6.865 284.251 o
-7 1 8 538.469 518.378 17.685 15.085 o
-7 1 9 153.163 154.271 10.560 66.798 o
-7 1 10 212.180 196.490 12.402 46.596 o
-7 1 11 83.969 94.250 10.257 93.632 o
-7 2 1 1799.770 1775.400 46.897 1.948 o
-7 2 2 346.019 342.723 16.649 23.998 o
-7 2 3 549.539 543.284 30.747 9.127 o
-7 2 4 0.462 2.552 5.996 420.599 o
-7 2 5 162.732 157.983 9.944 68.259 o
-7 2 6 13.845 21.052 7.140 255.312 o
-7 2 7 44.340 34.385 11.309 100.685 o
-7 2 8 365.522 356.831 15.162 24.737 o
-7 2 9 14.239 7.246 11.623 108.529 o
-7 2 10 227.106 239.835 13.700 39.133 o
-7 2 11 3.178 -0.094 7.318 281.242 o
-7 3 1 6.243 0.534 4.708 626.287 o
-7 3 2 397.388 365.658 18.958 19.442 o
-7 3 3 164.048 143.457 19.887 29.709 o
-7 3 4 257.782 234.438 27.587 15.545 o
-7 3 5 44.315 43.676 9.169 138.509 o
-7 3 6 42.179 31.464 7.254 202.533 o
-7 3 7 176.632 182.811 9.767 64.030 o
-7 3 8 30.727 25.071 6.040 287.528 o
-7 3 9 265.053 262.018 12.008 39.307 o
-7 3 10 51.678 45.496 7.425 179.042 o
-7 3 11 6.609 -0.236 7.707 248.906 o
-7 4 1 41.507 26.033 6.174 256.533 o
-7 4 2 854.535 833.671 22.793 7.541 o
-7 4 3 41.645 40.394 7.216 199.400 o
-7 4 4 847.394 842.678 23.772 7.396 o
-7 4 5 73.593 66.680 7.052 159.812 o
-7 4 6 181.885 173.529 14.352 43.800 o
-7 4 7 105.987 96.895 9.658 93.088 o
-7 4 8 252.951 269.088 11.842 40.494 o
-7 4 9 251.603 225.419 11.511 43.664 o
-7 4 10 151.638 157.808 10.616 66.413 o
-7 5 1 117.150 126.021 14.790 50.327 o
-7 5 2 0.280 -4.720 6.172 402.974 o
-7 5 3 46.737 46.125 7.953 167.377 o
-7 5 4 135.235 135.152 11.428 66.438 o
-7 5 5 579.268 555.488 19.289 13.205 o
-7 5 6 752.331 714.258 19.176 9.754 o
-7 5 7 100.527 98.273 11.106 79.860 o
-7 5 8 237.075 245.597 11.919 42.953 o
-7 5 9 363.141 349.454 14.121 26.300 o
-7 6 1 74.365 79.480 11.903 80.194 o
-7 6 2 234.044 203.944 15.443 35.369 o
-7 6 3 185.550 178.295 15.453 39.609 o
-7 6 4 262.000 265.323 29.287 13.944 o
-7 6 5 214.775 237.492 17.942 29.795 o
-7 6 6 174.707 166.791 12.903 50.560 o
-7 6 7 2.912 -4.353 7.604 261.329 o
-7 7 1 417.530 449.085 22.801 15.028 o
-7 7 2 19.140 7.661 8.988 171.910 o
-7 7 3 65.859 35.807 9.892 115.666 o
-7 7 4 1.482 2.298 8.887 192.537 o
-6 -10 1 166.593 191.666 16.517 37.194 o
-6 -10 2 72.706 61.432 12.588 75.722 o
-6 -10 3 97.092 113.000 14.530 54.440 o
-6 -9 1 137.536 136.193 14.471 49.292 o
-6 -9 2 344.719 413.453 40.890 7.427 o
-6 -9 3 511.119 536.751 23.823 12.316 o
-6 -9 4 138.029 157.761 15.666 43.296 o
-6 -9 5 225.591 253.951 19.582 25.928 o
-6 -8 1 352.922 355.828 18.532 21.325 o
-6 -8 2 28.151 21.357 10.268 127.616 o
-6 -8 3 186.199 205.468 20.790 25.979 o
-6 -8 4 151.022 170.799 14.305 46.977 o
-6 -8 5 1.157 2.561 11.285 120.027 o
-6 -8 6 91.134 97.596 13.235 64.359 o
-6 -8 7 32.672 27.948 10.683 116.069 o
-6 -7 1 303.507 286.905 12.975 33.287 o
-6 -7 2 367.998 354.690 14.389 25.616 o
-6 -7 3 283.115 276.845 13.162 34.700 o
-6 -7 4 113.821 131.725 12.005 66.644 o
-6 -7 5 344.653 344.499 17.635 22.814 o
-6 -7 6 239.569 279.990 25.331 17.598 o
-6 -7 7 8.105 12.124 8.803 185.897 o
-6 -7 8 132.787 133.567 13.408 55.207 o
-6 -7 9 15.586 22.198 14.550 69.351 o
-6 -6 1 114.310 124.975 8.844 94.243 o
-6 -6 2 591.661 631.032 21.954 11.387 o
-6 -6 3 847.109 840.305 28.391 6.637 o
-6 -6 4 87.808 98.198 8.341 116.691 o
-6 -6 5 91.192 105.541 10.321 89.114 o
-6 -6 6 44.251 57.123 7.647 173.787 o
-6 -6 7 210.305 218.571 14.368 39.457 o
-6 -6 8 29.713 31.656 10.264 124.772 o
-6 -6 9 0.539 -14.020 14.604 72.106 o
-6 -5 1 422.158 379.583 22.368 15.885 o
-6 -5 2 215.495 212.119 10.328 52.736 o
-6 -5 3 9.821 -0.039 5.338 478.724 o
-6 -5 4 0.714 -1.820 5.214 560.860 o
-6 -5 5 121.801 120.263 8.701 93.914 o
-6 -5 6 29.130 27.767 7.196 223.978 o
-6 -5 7 35.546 35.231 7.390 202.765 o
-6 -5 8 83.539 85.497 14.338 58.704 o
-6 -5 9 262.168 270.087 25.649 16.983 o
-6 -5 10 84.699 106.739 17.737 40.768 o
-6 -4 1 18.440 19.041 5.355 390.493 o
-6 -4 2 549.588 536.948 18.415 14.308 o
-6 -4 3 83.345 106.262 7.989 122.232 o
-6 -4 4 1060.130 1060.970 29.926 4.916 o
-6 -4 5 569.523 591.564 30.375 8.905 o
-6 -4 6 540.391 567.151 30.004 9.355 o
-6 -4 7 5.299 9.028 10.621 132.173 o
-6 -4 8 459.351 481.706 28.464 11.099 o
-6 -4 9 70.927 53.847 15.613 53.855 o
-6 -4 10 228.764 269.590 17.104 30.067 o
-6 -4 11 17.402 35.233 10.312 128.322 o
-6 -4 12 50.639 54.610 12.316 83.582 o
-6 -3 1 1166.150 1157.590 31.030 4.286 o
-6 -3 2 145.153 157.153 11.701 61.208 o
-6 -3 3 3996.550 3810.750 85.936 0.476 o
-6 -3 4 143.504 138.585 10.906 67.990 o
-6 -3 5 1770.940 1781.750 67.867 1.507 o
-6 -3 6 5.084 -8.072 8.231 221.060 o
-6 -3 7 824.108 818.439 39.403 5.134 o
-6 -3 8 20.349 32.602 8.438 180.072 o
-6 -3 9 601.073 601.242 23.452 10.907 o
-6 -3 10 47.018 39.919 9.998 120.821 o
-6 -3 11 178.969 225.345 31.517 13.319 o
-6 -3 12 119.704 132.973 14.035 53.491 o
-6 -3 13 5.343 -3.326 9.824 156.282 o
-6 -2 1 48.747 51.794 6.802 199.338 o
-6 -2 2 2454.950 2316.650 66.752 1.076 o
-6 -2 3 81.564 89.613 7.498 136.354 o
-6 -2 4 802.877 825.130 37.863 5.413 o
-6 -2 5 0.193 0.637 7.328 285.608 o
-6 -2 6 14.096 19.597 7.174 254.059 o
-6 -2 7 27.149 19.418 13.780 75.351 o
-6 -2 8 20.964 11.069 7.415 236.330 o
-6 -2 9 10.086 13.864 8.343 202.466 o
-6 -2 10 22.533 14.830 8.427 186.447 o
-6 -2 11 260.229 273.092 16.958 28.739 o
-6 -2 12 13.892 13.122 9.492 157.292 o
-6 -2 13 107.893 99.751 13.011 63.275 o
-6 -1 1 1269.710 1259.060 25.891 4.135 o
-6 -1 2 306.268 313.956 13.887 30.628 o
-6 -1 3 1264.370 1197.920 32.765 3.825 o
-6 -1 4 124.126 142.969 10.066 77.787 o
-6 -1 5 21.973 19.199 7.253 237.514 o
-6 -1 6 1.398 3.403 5.384 510.948 o
-6 -1 7 133.423 127.258 8.742 88.519 o
-6 -1 8 39.848 42.379 6.791 217.179 o
-6 -1 9 22.416 16.778 6.064 316.280 o
-6 -1 10 46.661 36.238 6.879 208.670 o
-6 -1 11 1001.610 913.630 24.904 6.051 o
-6 -1 12 1.060 11.290 6.906 306.791 o
-6 -1 13 300.237 284.706 24.341 17.443 o
-6 0 1 2772.630 2717.070 71.159 0.868 o
-6 0 2 11.302 8.237 4.899 516.526 o
-6 0 3 284.747 280.024 18.985 24.289 o
-6 0 4 22.194 29.665 5.536 341.369 o
-6 0 5 1250.520 1197.380 46.084 3.057 o
-6 0 6 27.591 21.710 5.593 332.338 o
-6 0 7 651.148 652.832 18.545 11.607 o
-6 0 8 311.931 308.636 25.047 16.375 o
-6 0 9 420.153 406.491 20.323 17.197 o
-6 0 10 1174.230 1147.270 28.639 4.453 o
-6 0 11 146.356 159.798 11.356 62.782 o
-6 0 12 314.905 346.577 18.517 22.728 o
-6 0 13 1.628 -6.453 6.920 317.512 o
-6 1 1 60.866 50.459 7.325 171.033 o
-6 1 2 329.898 338.085 14.257 28.063 o
-6 1 3 189.225 175.770 18.002 32.361 o
-6 1 4 2.328 0.416 4.931 609.741 o
-6 1 5 1716.150 1649.880 35.029 2.414 o
-6 1 6 152.019 167.866 9.527 72.110 o
-6 1 7 381.132 372.077 14.739 24.241 o
-6 1 8 499.880 448.551 16.802 17.296 o
-6 1 9 585.709 563.126 18.244 13.482 o
-6 1 10 122.794 149.590 18.699 34.400 o
-6 1 11 65.879 65.923 9.406 117.484 o
-6 1 12 896.316 887.054 25.692 6.625 o
-6 1 13 14.142 21.233 13.779 77.224 o
-6 2 1 338.963 324.636 15.000 26.881 o
-6 2 2 916.174 884.175 26.657 6.378 o
-6 2 3 81.953 82.027 8.078 128.147 o
-6 2 4 2643.670 2517.120 49.454 1.113 o
-6 2 5 774.775 751.241 19.992 9.132 o
-6 2 6 25.494 22.628 7.511 217.498 o
-6 2 7 322.548 328.805 13.797 29.405 o
-6 2 8 86.913 98.051 8.500 114.821 o
-6 2 9 1180.620 1081.500 27.337 4.645 o
-6 2 10 79.558 73.267 8.891 118.059 o
-6 2 11 1253.390 1252.420 31.390 3.866 o
-6 2 12 140.001 156.923 11.655 62.328 o
-6 2 13 420.748 394.944 17.914 19.317 o
-6 3 1 360.301 351.152 15.814 24.285 o
-6 3 2 111.609 124.745 10.835 76.643 o
-6 3 3 41.549 41.663 5.954 253.104 o
-6 3 4 5.766 -1.726 4.620 655.697 o
-6 3 5 260.149 273.449 12.073 39.078 o
-6 3 6 1567.480 1427.900 42.165 2.559 o
-6 3 7 36.523 31.750 6.997 220.150 o
-6 3 8 79.749 80.937 8.556 121.557 o
-6 3 9 473.509 496.091 14.645 18.801 o
-6 3 10 150.347 171.028 9.525 72.139 o
-6 3 11 49.351 51.261 8.175 157.165 o
-6 3 12 4.643 1.879 7.551 260.528 o
-6 3 13 0.483 6.257 7.858 244.018 o
-6 4 1 386.955 380.741 13.525 25.153 o
-6 4 2 121.839 119.186 8.352 97.640 o
-6 4 3 1200.880 1108.910 22.894 4.840 o
-6 4 4 989.698 957.193 20.771 6.474 o
-6 4 5 3729.400 3645.080 66.460 0.579 o
-6 4 6 237.279 251.277 10.258 47.496 o
-6 4 7 1027.790 989.946 22.136 6.007 o
-6 4 8 43.077 38.647 6.503 227.490 o
-6 4 9 28.320 31.396 7.159 224.311 o
-6 4 10 78.411 80.282 8.021 131.687 o
-6 4 11 7.700 -3.973 7.045 293.229 o
-6 4 12 0.572 -0.908 7.148 300.042 o
-6 5 1 827.987 804.036 21.733 8.054 o
-6 5 2 579.065 530.703 17.358 14.302 o
-6 5 3 2137.900 2167.170 56.436 1.381 o
-6 5 4 340.959 354.511 13.038 28.767 o
-6 5 5 299.653 312.709 11.467 35.450 o
-6 5 6 118.390 128.569 8.249 98.242 o
-6 5 7 17.095 18.758 5.863 345.720 o
-6 5 8 3.299 2.666 8.224 221.947 o
-6 5 9 53.540 60.175 8.109 152.514 o
-6 5 10 21.535 24.221 7.431 225.493 o
-6 5 11 2.420 2.185 8.243 222.283 o
-6 6 1 159.765 154.593 13.090 52.213 o
-6 6 2 51.960 35.582 17.577 45.584 o
-6 6 3 56.552 73.911 11.099 94.372 o
-6 6 4 0.741 -6.146 8.151 230.714 o
-6 6 5 118.623 141.454 14.729 49.712 o
-6 6 6 128.406 157.576 14.991 46.844 o
-6 6 7 30.740 23.463 6.282 273.992 o
-6 6 8 1.171 1.188 6.016 417.750 o
-6 6 9 81.157 83.969 8.507 120.891 o
-6 6 10 120.614 136.102 9.943 80.526 o
-6 7 1 142.353 152.720 13.817 50.937 o
-6 7 2 3.460 2.454 7.321 278.196 o
-6 7 3 98.236 83.670 13.488 62.570 o
-6 7 4 18.915 8.049 9.930 143.384 o
-6 7 5 137.226 126.205 13.559 54.323 o
-6 7 6 17.488 7.193 9.389 160.085 o
-6 7 7 529.724 580.807 25.268 11.169 o
-6 7 8 197.985 205.894 15.642 37.184 o
-6 8 1 24.367 36.589 12.955 83.371 o
-6 8 2 79.449 80.926 13.608 64.557 o
-6 8 3 5.354 -13.085 9.532 165.791 o
-6 8 4 44.394 64.638 22.251 29.207 o
-6 8 5 23.153 10.879 11.212 112.595 o
-6 8 6 806.149 810.040 74.823 2.199 o
-5 -11 1 82.438 67.472 12.056 78.261 o
-5 -10 1 581.518 558.729 36.748 7.160 o
-5 -10 2 169.622 159.036 16.807 37.162 o
-5 -10 3 265.600 265.833 38.315 8.961 o
-5 -10 4 183.557 218.808 16.175 36.227 o
-5 -10 5 5.132 4.531 10.532 135.419 o
-5 -9 1 46.546 47.715 11.178 99.981 o
-5 -9 2 42.940 45.207 9.045 141.728 o
-5 -9 3 67.639 56.822 9.862 111.196 o
-5 -9 4 135.219 155.940 13.273 54.222 o
-5 -9 5 3.172 3.285 14.471 72.885 o
-5 -9 6 107.248 114.859 14.232 54.874 o
-5 -9 7 2.531 2.317 10.992 125.963 o
-5 -8 1 19.880 24.454 7.529 222.715 o
-5 -8 2 65.849 85.287 10.415 98.758 o
-5 -8 3 1.391 -4.645 6.823 327.049 o
-5 -8 4 256.346 249.158 15.158 33.178 o
-5 -8 5 78.129 98.927 27.667 18.707 o
-5 -8 6 148.094 178.029 18.640 32.686 o
-5 -8 7 494.079 513.021 31.066 9.573 o
-5 -8 8 122.971 143.121 16.860 40.487 o
-5 -8 9 366.653 395.759 22.755 16.505 o
-5 -7 1 0.263 7.870 5.160 546.425 o
-5 -7 2 426.959 435.514 14.659 21.307 o
-5 -7 3 114.631 101.151 10.644 80.346 o
-5 -7 4 794.766 827.431 26.803 7.278 o
-5 -7 5 14.983 12.033 8.597 187.997 o
-5 -7 6 852.899 899.018 40.306 4.796 o
-5 -7 7 319.603 336.426 18.547 22.704 o
-5 -7 8 196.457 200.171 30.110 14.351 o
-5 -7 9 97.642 101.108 12.572 67.920 o
-5 -7 10 298.760 280.158 18.116 25.045 o
-5 -6 1 445.015 429.711 14.396 20.993 o
-5 -6 2 313.198 275.113 11.420 35.956 o
-5 -6 3 956.058 938.386 23.201 6.448 o
-5 -6 4 1.818 -0.178 5.341 527.231 o
-5 -6 5 934.368 935.957 53.684 3.289 o
-5 -6 6 343.912 330.572 13.648 28.400 o
-5 -6 7 91.492 120.523 11.058 79.816 o
-5 -6 8 0.484 11.065 7.879 239.360 o
-5 -6 9 9.576 6.139 7.727 238.869 o
-5 -6 10 263.997 299.039 28.995 13.946 o
-5 -6 11 110.369 109.925 19.542 33.443 o
-5 -5 1 206.288 197.589 10.367 54.989 o
-5 -5 2 129.613 135.830 9.991 77.908 o
-5 -5 3 1081.800 1097.780 25.197 5.184 o
-5 -5 4 485.329 475.750 22.169 14.020 o
-5 -5 5 1179.020 1104.540 58.397 2.564 o
-5 -5 6 69.400 83.829 7.533 145.806 o
-5 -5 7 294.282 310.616 27.577 14.561 o
-5 -5 8 52.466 48.132 7.182 184.544 o
-5 -5 9 59.074 56.633 11.409 92.106 o
-5 -5 10 375.386 390.121 22.675 16.453 o
-5 -5 11 1.228 8.709 13.595 82.365 o
-5 -4 1 341.290 375.006 12.180 29.345 o
-5 -4 2 542.755 516.016 17.860 14.930 o
-5 -4 3 13.386 14.568 4.646 523.026 o
-5 -4 4 1206.410 1175.840 25.905 4.485 o
-5 -4 5 2.093 1.180 4.335 778.063 o
-5 -4 6 170.957 157.954 9.567 68.783 o
-5 -4 7 336.031 334.991 12.494 30.419 o
-5 -4 8 310.233 294.431 12.670 33.128 o
-5 -4 9 974.966 972.315 23.948 6.149 o
-5 -4 10 2.221 4.590 7.463 268.336 o
-5 -4 11 219.381 230.269 15.940 34.236 o
-5 -4 12 0.984 -4.712 8.268 223.991 o
-5 -4 13 101.805 129.733 18.215 37.460 o
-5 -3 1 1575.320 1555.780 31.670 2.807 o
-5 -3 2 336.160 311.740 11.121 33.324 o
-5 -3 3 158.678 178.176 7.023 85.474 o
-5 -3 4 1483.400 1475.470 29.998 3.118 o
-5 -3 5 314.561 346.267 11.761 32.599 o
-5 -3 6 914.126 875.579 17.810 7.672 o
-5 -3 7 65.225 63.503 5.635 209.768 o
-5 -3 8 343.388 375.983 13.213 27.809 o
-5 -3 9 235.296 189.390 16.742 32.598 o
-5 -3 10 168.769 165.064 9.698 67.733 o
-5 -3 11 114.748 101.822 11.683 71.581 o
-5 -3 12 66.718 71.393 8.244 137.079 o
-5 -3 13 448.373 498.591 20.128 15.731 o
-5 -3 14 8.333 2.974 8.058 224.397 o
-5 -2 1 181.900 173.436 8.674 69.758 o
-5 -2 2 25.180 22.663 4.703 423.465 o
-5 -2 3 532.950 492.658 12.957 18.112 o
-5 -2 4 2.326 -0.278 3.386 1249.730 o
-5 -2 5 445.128 409.213 10.787 24.434 o
-5 -2 6 103.096 101.927 5.836 145.318 o
-5 -2 7 37.605 35.083 5.561 289.954 o
-5 -2 8 90.024 115.723 15.210 51.352 o
-5 -2 9 115.243 90.649 8.205 107.703 o
-5 -2 10 1415.350 1369.030 31.420 3.319 o
-5 -2 11 0.131 -1.728 6.458 368.619 o
-5 -2 12 707.467 741.644 21.897 9.421 o
-5 -2 13 15.650 16.390 7.740 223.059 o
-5 -2 14 798.621 823.195 27.480 7.142 o
-5 -1 1 1407.440 1381.270 27.288 3.507 o
-5 -1 2 2253.670 2322.520 43.585 1.429 o
-5 -1 3 5.163 9.872 3.539 945.130 o
-5 -1 4 139.309 137.078 6.578 104.329 o
-5 -1 5 588.013 584.164 15.599 14.365 o
-5 -1 6 25.793 25.689 6.124 292.573 o
-5 -1 7 567.281 584.750 16.370 14.447 o
-5 -1 8 609.256 586.302 17.264 13.265 o
-5 -1 9 602.436 620.678 21.766 11.383 o
-5 -1 10 5.724 8.179 5.972 391.506 o
-5 -1 11 441.326 441.917 20.899 15.938 o
-5 -1 12 25.680 14.861 7.081 244.467 o
-5 -1 13 146.966 153.480 11.414 62.871 o
-5 -1 14 2.070 -3.883 8.062 234.061 o
-5 -1 15 3.176 0.791 8.256 221.545 o
-5 0 1 927.050 978.861 20.463 6.846 o
-5 0 2 2970.920 3067.650 56.080 0.852 o
-5 0 3 3.183 10.800 3.046 1234.890 o
-5 0 4 3276.040 3286.230 61.047 0.721 o
-5 0 5 1181.090 1137.330 25.236 4.696 o
-5 0 6 1492.470 1537.980 32.377 2.950 o
-5 0 7 582.559 548.790 23.910 11.275 o
-5 0 8 749.434 752.725 19.786 9.433 o
-5 0 9 290.222 281.235 13.517 33.343 o
-5 0 10 485.348 457.160 17.933 16.806 o
-5 0 11 1.457 1.750 5.534 488.957 o
-5 0 12 160.629 160.544 10.754 63.686 o
-5 0 13 43.208 37.110 8.117 169.211 o
-5 0 14 24.268 19.302 7.929 202.458 o
-5 0 15 4.796 -8.559 7.561 261.145 o
-5 1 1 3082.750 3016.690 55.156 0.832 o
-5 1 2 2103.020 2053.680 39.846 1.685 o
-5 1 3 2575.040 2548.600 48.464 1.145 o
-5 1 4 953.702 961.669 31.490 5.379 o
-5 1 5 192.771 200.505 9.562 60.423 o
-5 1 6 72.890 67.705 6.657 169.493 o
-5 1 7 4.515 -0.536 5.012 574.570 o
-5 1 8 154.024 152.192 9.626 72.793 o
-5 1 9 152.028 159.832 9.882 70.718 o
-5 1 10 5.498 0.656 5.691 445.651 o
-5 1 11 70.327 69.319 7.656 147.684 o
-5 1 12 466.006 461.292 16.619 18.146 o
-5 1 13 163.016 215.495 12.781 49.604 o
-5 1 14 19.040 3.135 8.160 206.863 o
-5 1 15 474.501 468.881 18.513 16.541 o
-5 2 1 1547.710 1586.760 40.516 2.532 o
-5 2 2 104.412 112.081 6.785 126.632 o
-5 2 3 207.934 197.430 9.205 59.577 o
-5 2 4 101.702 120.463 7.743 112.909 o
-5 2 5 308.368 296.801 19.276 22.802 o
-5 2 6 37.282 45.933 5.967 256.475 o
-5 2 7 247.756 241.897 10.973 44.729 o
-5 2 8 23.152 22.791 5.733 332.565 o
-5 2 9 48.145 48.637 7.195 188.385 o
-5 2 10 255.613 212.308 11.966 42.632 o
-5 2 11 569.057 561.323 39.312 6.611 o
-5 2 12 991.976 970.785 26.400 5.778 o
-5 2 13 96.367 100.004 10.188 89.834 o
-5 2 14 558.921 549.648 30.496 9.112 o
-5 2 15 20.714 6.037 7.668 226.871 o
-5 3 1 176.392 169.947 8.484 72.524 o
-5 3 2 101.337 99.502 6.814 131.983 o
-5 3 3 380.957 353.034 11.658 28.349 o
-5 3 4 668.420 662.619 23.860 9.691 o
-5 3 5 145.578 137.148 9.009 81.237 o
-5 3 6 3301.580 3196.310 61.239 0.725 o
-5 3 7 1938.380 1865.440 33.762 2.031 o
-5 3 8 589.269 573.605 14.830 14.772 o
-5 3 9 447.766 435.508 14.050 21.076 o
-5 3 10 1589.760 1492.600 44.027 2.420 o
-5 3 11 409.189 388.950 15.856 21.666 o
-5 3 12 807.330 745.068 22.810 8.268 o
-5 3 13 2.688 8.832 7.640 252.313 o
-5 3 14 217.717 261.309 39.574 8.682 o
-5 4 1 16.112 21.454 4.852 454.919 o
-5 4 2 1277.590 1229.280 24.727 4.224 o
-5 4 3 2.837 2.058 3.682 1027.290 o
-5 4 5 1402.110 1422.330 27.057 3.479 o
-5 4 6 1046.730 1060.070 21.981 5.733 o
-5 4 7 820.726 794.144 18.330 8.792 o
-5 4 8 246.918 241.753 9.989 47.693 o
-5 4 9 570.039 517.655 14.533 15.977 o
-5 4 10 0.123 -7.508 4.693 697.393 o
-5 4 11 272.000 283.784 13.853 33.809 o
-5 4 12 34.896 29.803 7.851 188.930 o
-5 4 13 67.597 84.196 9.802 106.837 o
-5 4 14 116.214 112.798 10.904 76.383 o
-5 5 1 651.184 684.499 18.888 11.275 o
-5 5 2 159.027 164.452 8.735 75.977 o
-5 5 3 869.632 880.365 19.031 7.843 o
-5 5 4 609.335 577.543 15.000 14.243 o
-5 5 5 1258.530 1281.750 32.891 3.723 o
-5 5 7 117.938 109.003 7.498 110.953 o
-5 5 8 606.452 588.225 16.172 13.730 o
-5 5 9 92.669 95.231 8.307 115.577 o
-5 5 10 145.702 140.798 13.306 53.701 o
-5 5 11 260.257 249.333 21.919 21.435 o
-5 5 12 193.951 190.145 11.978 50.668 o
-5 5 13 69.148 58.598 15.290 55.744 o
-5 6 1 1109.600 1109.340 40.864 3.764 o
-5 6 2 32.864 35.697 7.797 189.962 o
-5 6 3 414.092 414.685 14.877 21.956 o
-5 6 4 46.358 50.051 7.061 194.118 o
-5 6 5 144.777 145.929 9.711 75.105 o
-5 6 6 850.698 869.040 19.762 7.933 o
-5 6 7 23.661 14.941 8.753 173.644 o
-5 6 8 574.240 565.923 18.759 13.435 o
-5 6 9 11.751 12.716 5.940 365.457 o
-5 6 10 648.818 653.558 17.891 11.849 o
-5 6 11 4.086 3.447 7.075 294.825 o
-5 6 12 9.464 5.520 7.705 240.735 o
-5 7 1 108.548 105.313 11.810 71.452 o
-5 7 2 991.738 1035.640 58.096 2.842 o
-5 7 3 162.551 197.945 14.659 43.328 o
-5 7 4 218.762 191.151 15.023 37.981 o
-5 7 5 359.500 402.961 20.337 18.669 o
-5 7 6 27.669 31.801 9.472 143.981 o
-5 7 7 298.210 303.971 18.586 23.953 o
-5 7 8 195.885 215.693 11.855 49.343 o
-5 7 9 19.159 22.587 6.693 272.228 o
-5 7 10 206.949 210.183 11.215 50.707 o
-5 7 11 45.528 52.612 9.726 123.876 o
-5 8 1 281.095 269.408 22.383 20.091 o
-5 8 2 429.603 424.902 21.352 16.030 o
-5 8 3 101.928 96.688 12.076 71.403 o
-5 8 4 320.060 311.126 18.979 22.568 o
-5 8 5 3.285 2.238 10.283 143.377 o
-5 8 6 97.093 76.758 14.022 59.621 o
-5 8 7 123.613 122.630 15.632 46.035 o
-5 8 8 28.935 21.735 11.535 103.551 o
-5 8 9 636.120 641.873 27.247 9.102 o
-5 9 1 293.473 278.960 37.465 9.137 o
-5 9 2 132.020 123.445 14.349 51.087 o
-5 9 3 32.288 11.769 10.053 132.711 o
-5 9 4 54.812 61.155 17.684 44.140 o
-5 9 5 76.119 84.812 13.311 67.003 o
-5 9 6 67.636 56.145 12.880 74.401 o
-4 -11 1 19.068 5.162 16.781 53.108 o
-4 -11 2 11.316 -2.469 9.387 166.683 o
-4 -11 3 326.948 349.244 20.716 19.808 o
-4 -10 1 342.846 319.616 18.183 22.648 o
-4 -10 2 148.968 139.739 13.178 54.008 o
-4 -10 3 204.411 200.715 15.333 37.790 o
-4 -10 4 470.688 480.375 22.522 14.024 o
-4 -10 5 229.607 228.288 17.095 31.082 o
-4 -10 6 186.640 176.567 21.082 25.894 o
-4 -9 1 254.188 265.562 21.215 22.324 o
-4 -9 2 77.556 49.618 9.572 113.255 o
-4 -9 3 609.795 557.673 21.962 11.630 o
-4 -9 4 148.631 172.868 13.912 48.763 o
-4 -9 5 41.073 42.577 12.002 90.868 o
-4 -9 6 420.729 443.977 26.764 12.602 o
-4 -9 7 4.160 -4.226 8.254 220.945 o
-4 -9 8 67.370 72.655 12.745 74.217 o
-4 -8 1 924.034 896.091 28.087 6.105 o
-4 -8 2 107.723 123.459 24.162 23.161 o
-4 -8 3 264.550 239.923 22.118 21.187 o
-4 -8 4 1.925 10.501 7.002 297.761 o
-4 -8 5 10.973 13.488 7.712 232.663 o
-4 -8 6 51.260 69.465 10.036 112.337 o
-4 -8 7 22.923 14.126 8.524 182.775 o
-4 -8 8 376.741 416.735 42.669 6.815 o
-4 -8 9 8.430 6.545 10.692 129.681 o
-4 -8 10 114.920 111.211 16.197 44.781 o
-4 -7 1 47.380 43.904 6.183 230.644 o
-4 -7 2 125.242 135.561 10.706 73.442 o
-4 -7 3 1.921 1.386 6.050 409.810 o
-4 -7 4 659.001 627.560 21.477 10.722 o
-4 -7 5 859.502 899.564 27.763 6.494 o
-4 -7 6 16.701 13.587 9.479 155.778 o
-4 -7 7 595.895 635.897 23.062 10.901 o
-4 -7 8 7.320 17.903 9.718 153.066 o
-4 -7 9 532.975 600.334 35.792 7.547 o
-4 -7 10 128.517 128.572 13.960 53.131 o
-4 -7 11 1.129 11.577 16.090 58.868 o
-4 -6 1 477.038 455.672 17.120 17.578 o
-4 -6 2 16.764 21.150 4.649 479.512 o
-4 -6 3 692.255 666.464 17.598 11.218 o
-4 -6 4 98.471 86.267 6.824 138.086 o
-4 -6 5 290.110 306.224 22.824 18.968 o
-4 -6 6 109.340 117.556 12.426 65.671 o
-4 -6 7 3.303 7.008 7.211 282.347 o
-4 -6 8 0.641 -2.661 8.185 228.954 o
-4 -6 9 909.128 954.584 30.263 5.745 o
-4 -6 10 8.899 16.306 8.763 184.949 o
-4 -6 11 551.069 621.595 23.948 11.200 o
-4 -5 1 2464.370 2417.630 46.657 1.247 o
-4 -5 2 331.028 340.893 11.382 32.245 o
-4 -5 3 2473.820 2511.240 59.666 1.098 o
-4 -5 4 161.571 168.583 8.983 73.248 o
-4 -5 5 2.604 -5.689 4.463 737.250 o
-4 -5 6 2187.590 2178.310 43.569 1.522 o
-4 -5 7 23.321 29.079 6.716 257.014 o
-4 -5 8 2883.340 2968.620 50.000 0.929 o
-4 -5 9 226.023 251.181 9.340 51.884 o
-4 -5 10 1210.040 1220.060 24.333 4.497 o
-4 -5 11 19.868 23.108 13.057 84.286 o
-4 -4 1 403.250 357.113 8.893 29.996 o
-4 -4 2 9.831 6.097 2.964 1131.460 o
-4 -4 3 3218.570 3169.360 50.992 0.792 o
-4 -4 4 910.122 896.854 18.105 7.579 o
-4 -4 5 3686.270 3618.300 58.195 0.612 o
-4 -4 6 346.520 353.813 9.457 33.464 o
-4 -4 7 2265.600 2327.410 42.782 1.429 o
-4 -4 8 136.056 147.071 8.521 86.484 o
-4 -4 9 49.165 46.940 5.086 275.422 o
-4 -4 10 40.190 30.347 5.154 315.320 o
-4 -4 11 212.801 179.616 14.753 39.651 o
-4 -4 12 141.068 166.811 13.303 52.712 o
-4 -4 13 13.723 2.773 8.657 190.921 o
-4 -4 14 22.725 17.684 12.214 95.379 o
-4 -3 1 93.369 107.030 4.958 166.555 o
-4 -3 2 2631.480 2528.580 40.917 1.182 o
-4 -3 3 14.688 17.617 3.626 696.488 o
-4 -3 4 2435.440 2488.200 40.667 1.299 o
-4 -3 5 24.284 29.857 3.384 574.388 o
-4 -3 6 225.205 220.644 7.196 62.041 o
-4 -3 7 1219.970 1167.330 19.550 4.858 o
-4 -3 8 181.850 158.957 7.892 76.008 o
-4 -3 9 15.664 10.326 5.419 413.007 o
-4 -3 10 2.883 5.483 5.374 497.166 o
-4 -3 11 72.862 54.688 7.144 163.310 o
-4 -3 12 51.327 37.227 10.815 105.613 o
-4 -3 13 3.972 0.035 6.359 367.265 o
-4 -3 14 280.824 299.422 14.057 32.321 o
-4 -3 15 19.260 23.562 7.446 228.267 o
-4 -2 1 3347.740 3280.300 65.029 0.690 o
-4 -2 2 79.620 95.125 4.751 193.214 o
-4 -2 3 1004.170 1030.110 21.436 6.099 o
-4 -2 4 2336.050 2376.400 38.005 1.418 o
-4 -2 5 204.062 195.392 7.254 69.174 o
-4 -2 6 551.902 598.403 13.261 16.023 o
-4 -2 7 18.023 31.243 3.952 536.935 o
-4 -2 8 74.578 83.546 7.232 148.418 o
-4 -2 9 69.623 87.577 6.873 158.461 o
-4 -2 10 67.414 73.016 6.817 168.132 o
-4 -2 11 409.483 382.167 16.102 21.537 o
-4 -2 12 170.791 146.178 9.285 71.827 o
-4 -2 13 743.042 786.688 22.014 8.824 o
-4 -2 14 9.840 9.796 7.015 281.154 o
-4 -2 15 345.384 353.687 14.928 25.995 o
-4 -1 1 734.729 796.991 16.741 10.033 o
-4 -1 2 6.188 3.765 2.959 1309.840 o
-4 -1 3 1573.260 1572.160 47.484 2.278 o
-4 -1 4 29.962 37.923 3.519 483.405 o
-4 -1 5 285.295 305.663 8.914 42.149 o
-4 -1 6 17.283 6.620 3.329 814.723 o
-4 -1 7 154.825 135.284 8.471 82.986 o
-4 -1 8 706.691 690.989 18.012 10.742 o
-4 -1 9 1271.380 1210.840 27.249 4.125 o
-4 -1 10 596.289 586.147 18.854 12.851 o
-4 -1 11 885.825 832.436 21.816 7.471 o
-4 -1 12 372.407 371.323 14.283 25.163 o
-4 -1 13 402.270 402.997 15.475 22.033 o
-4 -1 14 472.751 506.432 17.877 16.558 o
-4 -1 15 98.990 122.116 25.466 21.265 o
-4 -1 16 20.794 22.323 8.206 193.132 o
-4 0 1 206.592 202.300 7.529 66.590 o
-4 0 2 2753.770 2729.430 48.381 1.031 o
-4 0 3 2023.540 2187.700 34.741 1.769 o
-4 0 4 61.553 48.830 3.502 317.104 o
-4 0 5 3260.170 3215.580 59.416 0.740 o
-4 0 6 917.785 830.991 19.486 7.585 o
-4 0 7 933.921 982.755 23.660 6.390 o
-4 0 8 1168.900 1158.000 27.904 4.507 o
-4 0 9 239.182 236.078 15.378 34.163 o
-4 0 10 991.630 909.257 22.935 6.355 o
-4 0 11 58.050 62.213 9.720 116.362 o
-4 0 12 585.573 612.816 18.949 12.770 o
-4 0 13 0.330 2.842 6.504 358.437 o
-4 0 14 826.164 873.282 24.608 7.296 o
-4 0 15 80.363 105.239 10.389 91.545 o
-4 0 16 284.801 277.453 15.303 30.398 o
-4 1 1 310.282 294.531 7.329 43.007 o
-4 1 2 134.820 122.369 7.268 102.871 o
-4 1 3 1221.010 1174.990 24.398 4.534 o
-4 1 4 1259.280 1292.230 26.782 4.064 o
-4 1 5 93.118 91.727 6.192 151.191 o
-4 1 6 5.604 0.118 4.100 814.355 o
-4 1 7 752.466 749.693 24.039 8.453 o
-4 1 8 21.470 21.231 6.231 300.429 o
-4 1 9 34.205 28.424 5.776 292.569 o
-4 1 10 665.780 709.339 19.425 10.755 o
-4 1 11 1383.670 1322.340 30.435 3.493 o
-4 1 12 300.217 276.917 13.032 33.749 o
-4 1 13 531.874 558.646 23.385 12.085 o
-4 1 14 82.595 66.959 10.842 91.178 o
-4 1 15 472.247 467.889 17.634 17.194 o
-4 1 16 31.419 39.338 8.700 160.197 o
-4 2 2 2291.140 2367.300 44.327 1.383 o
-4 2 3 639.297 653.991 16.167 12.564 o
-4 2 4 586.546 561.083 14.483 15.115 o
-4 2 5 390.452 380.572 12.112 26.559 o
-4 2 6 467.195 481.592 14.268 19.480 o
-4 2 7 1350.680 1301.940 28.439 3.700 o
-4 2 8 185.005 207.808 10.226 58.124 o
-4 2 9 243.751 263.661 11.149 43.495 o
-4 2 10 76.358 77.732 8.734 121.099 o
-4 2 11 61.008 63.877 8.994 127.696 o
-4 2 12 262.931 227.939 27.136 15.916 o
-4 2 13 14.336 16.506 7.438 240.801 o
-4 2 14 25.842 25.524 8.058 192.355 o
-4 2 15 5.144 12.594 12.745 92.331 o
-4 2 16 11.219 10.396 8.826 183.064 o
-4 3 1 2096.230 2184.540 36.185 1.688 o
-4 3 2 85.875 77.209 4.737 197.089 o
-4 3 3 799.998 704.743 30.800 6.877 o
-4 3 4 2368.740 2429.450 56.973 1.189 o
-4 3 5 1331.990 1352.700 24.920 3.856 o
-4 3 6 2872.990 2852.850 47.302 0.969 o
-4 3 7 400.334 413.405 11.541 25.822 o
-4 3 8 283.124 300.650 10.080 40.193 o
-4 3 9 1407.290 1392.710 46.200 2.656 o
-4 3 10 1949.740 1782.690 39.027 1.964 o
-4 3 11 480.274 434.818 20.033 15.792 o
-4 3 12 0.269 -6.542 8.975 190.870 o
-4 3 13 46.741 35.109 8.543 155.161 o
-4 3 14 34.108 29.517 16.542 52.520 o
-4 3 15 5.805 2.174 7.843 240.285 o
-4 4 1 1137.350 1135.070 21.054 5.188 o
-4 4 2 451.055 490.763 11.869 21.599 o
-4 4 3 210.409 193.319 9.244 59.338 o
-4 4 4 735.212 689.493 15.004 11.134 o
-4 4 5 985.741 1031.210 20.551 6.296 o
-4 4 6 96.104 97.002 7.849 120.095 o
-4 4 7 3.317 5.419 3.713 961.064 o
-4 4 8 894.192 913.754 38.099 4.904 o
-4 4 9 331.559 320.675 13.573 29.470 o
-4 4 10 275.630 292.967 19.140 24.156 o
-4 4 11 66.248 82.929 10.781 94.300 o
-4 4 12 9.517 -4.068 7.265 273.307 o
-4 4 13 452.844 394.327 20.172 16.715 o
-4 4 14 26.287 25.478 13.754 75.288 o
-4 4 15 472.456 466.485 26.525 11.957 o
-4 5 1 248.878 277.228 9.089 47.728 o
-4 5 2 78.491 84.604 6.584 158.564 o
-4 5 3 5.158 9.043 4.013 781.052 o
-4 5 4 359.360 377.885 10.715 30.071 o
-4 5 5 302.946 309.620 10.083 37.906 o
-4 5 6 152.377 143.723 9.489 75.109 o
-4 5 7 280.105 291.668 10.579 39.846 o
-4 5 8 8.831 11.269 5.690 407.179 o
-4 5 9 207.679 233.545 11.603 47.786 o
-4 5 10 121.295 138.118 9.428 84.483 o
-4 5 11 109.977 105.095 10.943 78.346 o
-4 5 12 1061.390 973.153 32.817 4.796 o
-4 5 13 159.211 161.057 14.211 47.041 o
-4 5 14 280.788 288.196 19.356 23.750 o
-4 6 1 7.024 0.461 10.382 139.331 o
-4 6 2 39.024 36.926 5.725 275.063 o
-4 6 3 74.716 80.755 7.236 149.260 o
-4 6 4 405.378 460.013 12.532 23.559 o
-4 6 5 611.488 619.611 14.992 13.786 o
-4 6 6 309.279 328.963 10.761 35.320 o
-4 6 7 1361.230 1303.500 25.809 3.800 o
-4 6 8 306.317 274.199 15.813 28.463 o
-4 6 9 2323.340 2176.610 60.501 1.230 o
-4 6 10 11.101 9.624 6.061 360.264 o
-4 6 11 2137.800 2263.340 61.224 1.290 o
-4 6 12 4.691 3.004 10.594 134.394 o
-4 6 13 595.835 520.478 32.659 8.281 o
-4 7 1 12.433 7.698 7.365 254.937 o
-4 7 2 194.421 231.838 14.750 39.062 o
-4 7 3 2.579 -3.970 7.553 265.366 o
-4 7 4 232.657 224.884 15.798 33.930 o
-4 7 5 331.809 314.156 20.631 20.235 o
-4 7 6 1575.430 1559.200 48.944 2.237 o
-4 7 7 80.503 100.771 8.561 116.286 o
-4 7 8 1159.780 1190.840 24.970 4.694 o
-4 7 9 339.313 344.736 17.473 23.195 o
-4 7 10 447.990 461.860 19.342 16.663 o
-4 7 11 52.219 52.311 12.670 79.668 o
-4 7 12 7.561 4.118 11.046 122.547 o
-4 8 1 450.638 465.707 21.140 15.358 o
-4 8 2 64.063 69.125 10.245 104.431 o
-4 8 3 521.290 502.455 21.599 13.512 o
-4 8 4 30.996 27.770 27.056 20.529 o
-4 8 5 751.095 852.603 30.471 6.795 o
-4 8 6 3.380 -6.159 9.331 174.303 o
-4 8 7 22.081 25.067 10.099 133.332 o
-4 8 8 191.001 182.499 14.668 41.548 o
-4 8 9 33.501 25.746 9.234 148.521 o
-4 8 10 14.757 11.690 10.196 137.710 o
-4 8 11 74.812 98.572 13.283 66.378 o
-4 9 1 129.157 115.031 12.756 60.650 o
-4 9 2 1394.570 1434.660 43.464 2.760 o
-4 9 3 32.828 13.052 8.655 170.415 o
-4 9 4 374.799 410.644 20.089 18.418 o
-4 9 5 17.962 17.883 10.169 135.337 o
-4 9 6 27.757 49.128 11.134 106.232 o
-4 9 7 250.841 265.162 19.004 25.761 o
-4 9 8 55.174 60.588 12.408 81.009 o
-4 9 9 367.618 373.590 30.827 11.368 o
-4 10 1 14.564 27.565 11.371 109.791 o
-4 10 2 263.526 256.110 19.466 24.730 o
-4 10 3 148.887 122.334 14.834 47.254 o
-4 10 4 36.003 34.228 10.647 114.327 o
-4 10 5 23.100 18.555 18.666 42.643 o
-3 -11 1 216.635 198.200 16.295 34.497 o
-3 -11 2 26.866 36.214 12.542 87.919 o
-3 -11 3 132.658 133.544 15.921 43.675 o
-3 -11 4 181.639 199.998 22.012 24.074 o
-3 -10 1 158.463 184.680 14.721 44.033 o
-3 -10 2 0.414 2.237 8.991 189.108 o
-3 -10 3 100.994 98.687 13.260 62.676 o
-3 -10 4 192.806 210.409 16.702 34.511 o
-3 -10 5 9.888 13.634 10.284 137.373 o
-3 -10 6 12.191 12.217 9.874 147.416 o
-3 -10 7 4.947 -6.107 10.564 135.693 o
-3 -9 1 1.165 1.519 8.475 212.191 o
-3 -9 2 351.043 351.342 17.923 22.140 o
-3 -9 3 8.455 13.133 8.600 193.379 o
-3 -9 4 453.795 402.429 19.864 16.830 o
-3 -9 5 472.355 488.610 21.753 14.371 o
-3 -9 6 86.335 92.461 11.922 76.158 o
-3 -9 7 709.221 723.284 34.013 6.698 o
-3 -9 8 28.372 36.260 10.865 112.787 o
-3 -9 9 363.439 364.837 19.643 19.727 o
-3 -8 1 237.046 266.371 15.735 32.570 o
-3 -8 2 460.342 418.210 18.543 17.459 o
-3 -8 3 16.498 12.513 7.592 232.172 o
-3 -8 4 1201.360 1239.280 76.815 1.762 o
-3 -8 5 2.443 1.624 8.077 231.700 o
-3 -8 6 1792.570 1696.960 45.408 2.029 o
-3 -8 7 11.635 0.922 7.899 230.050 o
-3 -8 8 211.337 234.701 15.931 34.617 o
-3 -8 9 0.209 -14.749 7.259 291.700 o
-3 -8 10 65.396 71.403 11.243 90.510 o
-3 -8 11 11.059 9.081 16.037 58.511 o
-3 -7 1 791.706 789.555 52.653 3.730 o
-3 -7 2 138.067 129.820 27.322 18.158 o
-3 -7 3 344.345 320.872 15.211 26.421 o
-3 -7 4 23.929 20.831 7.072 242.972 o
-3 -7 5 337.676 330.861 22.410 18.073 o
-3 -7 6 3.639 4.237 6.793 318.859 o
-3 -7 7 57.219 54.972 8.975 132.443 o
-3 -7 8 0.224 7.594 6.893 314.166 o
-3 -7 9 5.120 19.080 7.635 241.242 o
-3 -7 10 75.837 71.825 11.162 88.644 o
-3 -7 11 23.172 37.810 16.197 55.192 o
-3 -6 1 415.962 422.598 13.125 23.361 o
-3 -6 2 1815.770 1693.630 29.356 2.379 o
-3 -6 3 5.129 5.030 3.203 1175.530 o
-3 -6 4 7.171 8.126 3.800 826.182 o
-3 -6 5 763.777 735.033 18.787 9.601 o
-3 -6 6 96.738 116.548 7.834 115.056 o
-3 -6 7 1368.900 1316.410 56.173 2.338 o
-3 -6 8 143.572 152.240 9.290 77.658 o
-3 -6 9 20.280 17.581 5.807 342.770 o
-3 -6 10 290.936 324.981 26.201 15.599 o
-3 -6 11 35.725 33.748 8.006 180.765 o
-3 -6 12 485.239 506.984 27.986 10.916 o
-3 -6 13 6.741 23.419 11.683 107.291 o
-3 -6 14 482.047 548.352 34.942 8.225 o
-3 -5 1 7.658 12.899 4.614 579.042 o
-3 -5 2 881.331 786.785 15.421 8.715 o
-3 -5 3 405.909 401.290 10.372 27.008 o
-3 -5 4 265.342 268.911 8.527 47.592 o
-3 -5 5 786.842 769.724 15.874 9.755 o
-3 -5 6 546.004 550.735 12.887 16.962 o
-3 -5 7 1129.280 1169.280 23.118 4.995 o
-3 -5 8 24.319 31.295 4.292 451.592 o
-3 -5 9 1169.430 1258.700 23.947 4.600 o
-3 -5 10 617.639 626.496 15.284 13.496 o
-3 -5 11 239.979 247.833 14.017 36.987 o
-3 -5 12 2.393 11.948 10.196 143.764 o
-3 -5 13 293.322 275.875 24.906 17.110 o
-3 -5 14 71.885 105.093 20.392 32.647 o
-3 -4 1 1133.250 1100.330 20.711 5.313 o
-3 -4 2 404.418 429.110 19.737 17.766 o
-3 -4 3 728.239 721.042 18.748 10.096 o
-3 -4 4 2001.150 1917.490 32.117 1.963 o
-3 -4 5 412.094 446.234 9.888 25.919 o
-3 -4 6 6259.440 6122.240 83.610 0.229 o
-3 -4 7 53.743 49.796 4.253 302.408 o
-3 -4 8 2065.010 2065.280 31.339 1.835 o
-3 -4 9 335.613 347.863 9.754 34.112 o
-3 -4 10 105.179 123.235 6.854 121.995 o
-3 -4 11 1932.740 1864.180 35.864 1.999 o
-3 -4 12 6.122 -4.101 7.901 237.907 o
-3 -4 13 244.739 287.952 17.355 28.391 o
-3 -4 14 4.460 20.604 16.090 58.205 o
-3 -4 15 580.608 654.560 39.138 6.406 o
-3 -3 1 228.002 183.811 6.347 68.657 o
-3 -3 2 897.222 848.802 15.685 8.226 o
-3 -3 3 1039.930 984.089 17.885 6.376 o
-3 -3 4 78.412 75.298 3.872 232.338 o
-3 -3 5 263.874 226.800 6.745 55.664 o
-3 -3 6 108.456 193.418 12.268 60.821 o
-3 -3 7 47.604 45.874 4.086 336.441 o
-3 -3 8 234.143 229.371 7.932 56.998 o
-3 -3 9 214.767 231.493 8.174 59.404 o
-3 -3 10 1535.480 1561.020 28.575 2.978 o
-3 -3 11 1682.260 1632.180 35.049 2.474 o
-3 -3 12 300.316 295.207 14.207 30.982 o
-3 -3 13 114.331 109.078 9.437 90.825 o
-3 -3 14 174.993 182.432 13.085 48.879 o
-3 -3 15 1.166 -2.043 9.193 181.201 o
-3 -3 16 68.645 85.646 23.552 25.502 o
-3 -2 1 1111.700 1112.340 19.121 5.509 o
-3 -2 2 1604.170 1541.670 25.487 2.957 o
-3 -2 3 699.446 708.639 12.005 12.261 o
-3 -2 4 2223.500 2445.590 34.662 1.505 o
-3 -2 5 558.495 537.759 10.341 17.961 o
-3 -2 6 252.764 273.884 7.353 52.023 o
-3 -2 7 1195.410 1220.050 20.202 4.812 o
-3 -2 8 336.838 343.062 9.775 34.172 o
-3 -2 9 965.651 964.310 22.457 6.403 o
-3 -2 10 67.778 48.004 6.249 197.008 o
-3 -2 11 335.997 339.302 13.664 28.570 o
-3 -2 12 99.596 95.794 8.137 114.546 o
-3 -2 13 50.141 60.011 7.321 176.694 o
-3 -2 14 229.354 218.919 15.339 35.446 o
-3 -2 15 95.246 90.561 8.816 108.371 o
-3 -2 16 32.885 42.492 9.123 146.677 o
-3 -1 1 650.853 678.511 17.774 11.671 o
-3 -1 2 7602.420 7639.600 113.294 0.150 o
-3 -1 3 457.654 418.156 9.906 24.333 o
-3 -1 4 18714.400 19396.500 284.148 0.025 o
-3 -1 5 937.825 884.423 16.168 7.654 o
-3 -1 6 263.045 236.456 7.497 52.953 o
-3 -1 7 2004.050 2022.870 39.285 1.792 o
-3 -1 8 938.485 994.918 25.618 6.086 o
-3 -1 9 166.006 151.818 10.393 65.565 o
-3 -1 10 420.870 415.640 34.332 9.234 o
-3 -1 11 4.506 3.914 5.752 433.829 o
-3 -1 12 487.606 449.734 28.782 10.833 o
-3 -1 13 61.996 52.905 8.191 147.210 o
-3 -1 14 84.435 82.126 9.412 106.304 o
-3 -1 15 68.628 48.015 10.010 110.183 o
-3 -1 16 161.518 154.965 13.230 51.341 o
-3 -1 17 4.834 -2.475 10.700 132.366 o
-3 0 1 2539.410 2555.600 39.242 1.235 o
-3 0 2 702.422 639.896 11.839 12.856 o
-3 0 3 2690.560 2815.050 43.286 1.073 o
-3 0 4 20.262 12.770 2.530 926.562 o
-3 0 5 5.016 6.475 3.535 989.220 o
-3 0 6 272.078 290.094 10.045 41.918 o
-3 0 7 76.393 53.119 6.439 178.877 o
-3 0 8 557.904 599.138 19.831 12.962 o
-3 0 9 72.263 62.131 12.081 80.701 o
-3 0 10 333.018 303.246 13.720 29.655 o
-3 0 11 19.476 12.750 6.187 319.558 o
-3 0 12 7.312 2.354 5.265 498.551 o
-3 0 13 56.358 48.672 13.143 74.531 o
-3 0 14 219.076 224.015 13.602 40.745 o
-3 0 15 576.342 600.982 40.120 6.327 o
-3 0 16 189.649 185.416 16.568 35.804 o
-3 0 17 546.606 620.810 27.241 10.024 o
-3 1 1 1286.620 1347.940 26.016 3.940 o
-3 1 2 1649.850 1745.570 32.868 2.498 o
-3 1 3 357.437 364.105 10.607 30.779 o
-3 1 4 973.680 996.892 21.052 6.419 o
-3 1 5 1694.900 1848.300 47.071 2.010 o
-3 1 6 479.980 409.137 15.186 19.551 o
-3 1 7 299.253 293.881 13.532 32.306 o
-3 1 8 739.269 722.693 23.205 8.883 o
-3 1 9 109.242 111.457 9.419 92.249 o
-3 1 10 836.267 828.782 26.647 7.029 o
-3 1 11 226.032 231.654 14.295 37.933 o
-3 1 12 242.541 282.507 15.632 31.999 o
-3 1 13 1410.140 1345.360 39.602 2.980 o
-3 1 14 746.984 782.155 47.794 4.339 o
-3 1 15 579.786 605.532 25.102 10.528 o
-3 1 16 88.353 114.481 14.174 57.429 o
-3 1 17 3.381 -1.859 10.962 126.773 o
-3 2 1 1813.990 1882.170 35.108 2.137 o
-3 2 2 36.293 44.074 4.137 378.432 o
-3 2 3 151.772 171.513 19.899 29.616 o
-3 2 4 141.455 137.692 7.264 97.049 o
-3 2 5 190.373 198.485 10.825 55.380 o
-3 2 6 729.814 784.082 23.525 8.616 o
-3 2 7 109.963 109.324 8.918 97.755 o
-3 2 8 5722.770 5622.030 354.283 0.087 o
-3 2 9 2655.230 2689.380 114.598 0.614 o
-3 2 10 2609.720 2584.090 64.533 0.990 o
-3 2 11 401.643 420.864 18.456 19.018 o
-3 2 12 1060.370 1016.240 31.953 4.806 o
-3 2 13 4.569 3.253 8.868 190.167 o
-3 2 14 440.216 434.216 20.367 16.416 o
-3 2 15 26.687 26.521 19.622 38.415 o
-3 2 16 127.902 149.334 15.851 43.704 o
-3 2 17 106.682 119.071 15.152 49.904 o
-3 3 1 207.153 217.493 9.177 58.087 o
-3 3 2 398.469 422.421 9.684 27.499 o
-3 3 3 47.176 70.143 5.498 237.785 o
-3 3 4 116.618 134.085 7.277 108.261 o
-3 3 5 2235.560 2220.400 43.890 1.471 o
-3 3 6 383.147 393.494 17.713 20.643 o
-3 3 7 6161.390 6130.090 112.929 0.214 o
-3 3 8 675.803 716.977 18.710 10.782 o
-3 3 9 1365.990 1382.830 32.254 3.376 o
-3 3 10 588.622 563.182 16.215 14.303 o
-3 3 11 14.568 9.136 7.275 255.816 o
-3 3 12 340.418 292.090 15.183 27.333 o
-3 3 13 204.816 195.071 14.736 39.721 o
-3 3 14 46.319 49.023 9.088 137.700 o
-3 3 15 233.424 225.644 16.256 32.800 o
-3 3 16 316.462 341.047 19.890 21.122 o
-3 4 1 170.752 210.440 6.614 79.152 o
-3 4 2 1504.220 1602.510 23.890 3.149 o
-3 4 3 16.126 27.445 3.113 726.308 o
-3 4 4 2657.800 2871.570 55.657 0.990 o
-3 4 5 47.801 54.684 5.612 245.592 o
-3 4 6 1044.080 1106.460 25.304 5.322 o
-3 4 7 24.128 32.135 5.511 333.658 o
-3 4 8 132.074 120.460 11.473 68.064 o
-3 4 9 32.389 39.309 6.334 252.624 o
-3 4 10 182.364 176.668 10.162 61.525 o
-3 4 11 514.739 493.368 20.382 14.347 o
-3 4 12 504.388 466.926 20.297 14.833 o
-3 4 13 220.737 234.264 15.599 34.860 o
-3 4 14 340.634 374.478 19.906 19.952 o
-3 4 15 0.867 4.865 8.766 197.203 o
-3 4 16 153.363 156.464 14.900 45.033 o
-3 5 1 3704.370 3830.900 56.750 0.594 o
-3 5 2 183.195 190.888 6.214 80.468 o
-3 5 3 2746.780 3043.970 49.286 0.968 o
-3 5 4 283.741 363.458 11.944 33.863 o
-3 5 5 369.134 391.490 12.933 26.427 o
-3 5 6 304.780 291.625 11.424 35.961 o
-3 5 7 25.439 24.809 5.283 360.562 o
-3 5 8 520.663 569.046 17.627 14.959 o
-3 5 9 174.372 165.074 9.112 69.917 o
-3 5 10 319.212 330.221 13.773 29.590 o
-3 5 11 536.262 500.486 35.925 7.764 o
-3 5 12 58.279 52.326 10.213 110.051 o
-3 5 13 172.844 212.975 16.810 35.324 o
-3 5 14 0.778 -2.217 9.668 164.179 o
-3 5 15 301.584 287.651 19.950 22.288 o
-3 6 1 1493.840 1519.440 31.945 2.981 o
-3 6 2 82.208 94.896 6.911 144.962 o
-3 6 3 262.591 254.121 9.098 47.428 o
-3 6 4 806.734 864.406 17.706 8.697 o
-3 6 5 1521.640 1521.840 33.230 2.880 o
-3 6 6 207.120 192.147 13.026 45.183 o
-3 6 7 213.085 231.917 11.700 46.924 o
-3 6 8 3.004 9.747 5.539 458.025 o
-3 6 9 80.582 94.510 8.382 120.530 o
-3 6 10 1246.940 1287.960 31.104 3.852 o
-3 6 11 66.487 57.767 10.078 108.087 o
-3 6 12 930.624 933.852 32.221 5.447 o
-3 6 13 92.214 92.524 12.100 73.436 o
-3 6 14 282.038 301.582 19.094 23.851 o
-3 6 15 105.039 99.101 13.467 60.709 o
-3 7 1 29.653 23.412 7.116 230.134 o
-3 7 2 292.377 292.106 15.194 29.780 o
-3 7 3 11.542 11.856 7.327 255.394 o
-3 7 4 8.396 5.191 9.479 163.828 o
-3 7 5 1386.820 1353.040 31.090 3.417 o
-3 7 6 4.963 1.355 5.397 493.114 o
-3 7 7 138.082 166.144 10.426 69.470 o
-3 7 8 1.084 -10.551 6.056 415.219 o
-3 7 9 822.866 902.229 24.999 7.153 o
-3 7 10 332.194 312.900 15.270 27.100 o
-3 7 11 881.398 867.041 53.874 3.410 o
-3 7 12 482.890 504.700 23.150 13.290 o
-3 7 13 0.999 -1.891 8.484 212.756 o
-3 7 14 234.397 225.802 16.653 31.855 o
-3 8 1 791.646 786.903 27.720 7.261 o
-3 8 2 42.946 47.721 12.028 89.474 o
-3 8 3 80.191 104.224 10.648 88.859 o
-3 8 4 1425.960 1550.370 43.820 2.612 o
-3 8 5 11.368 18.440 8.382 197.150 o
-3 8 6 336.242 382.160 18.801 21.140 o
-3 8 7 196.842 203.826 21.560 24.337 o
-3 8 8 49.773 62.727 23.366 26.541 o
-3 8 9 567.755 523.214 20.770 12.997 o
-3 8 10 2.746 7.706 8.895 188.716 o
-3 8 11 541.505 518.374 23.585 12.137 o
-3 8 12 30.473 30.780 10.141 127.218 o
-3 9 1 18.343 12.070 9.052 168.706 o
-3 9 2 129.151 158.125 15.188 45.924 o
-3 9 3 29.669 32.017 9.214 149.494 o
-3 9 4 40.044 36.923 8.616 157.258 o
-3 9 5 266.683 288.911 16.762 28.407 o
-3 9 6 349.459 342.903 18.508 21.666 o
-3 9 7 83.378 74.580 11.277 85.116 o
-3 9 8 840.137 870.655 30.813 6.208 o
-3 9 9 127.847 150.283 13.454 54.545 o
-3 9 10 1119.550 1160.850 53.476 2.866 o
-3 9 11 73.427 47.209 14.391 61.877 o
-3 10 1 10.412 10.998 10.716 127.402 o
-3 10 2 5.559 -3.497 11.137 122.083 o
-3 10 3 211.819 207.740 18.533 29.369 o
-3 10 4 67.223 53.546 11.675 87.223 o
-3 10 5 371.380 379.781 20.943 18.112 o
-3 10 6 207.251 238.772 18.054 29.879 o
-3 10 7 917.929 981.940 35.382 5.023 o
-3 10 8 270.752 303.864 30.190 13.013 o
-3 11 1 94.159 91.238 13.857 60.147 o
-3 11 2 110.045 116.334 15.678 47.239 o
-2 -11 1 29.435 22.403 10.939 113.498 o
-2 -11 2 558.150 583.010 24.961 10.950 o
-2 -11 3 122.703 125.175 27.083 18.686 o
-2 -11 4 361.582 396.287 22.229 17.033 o
-2 -11 5 19.573 14.572 12.073 98.637 o
-2 -10 1 216.271 256.540 17.551 30.083 o
-2 -10 2 39.765 52.953 16.064 53.979 o
-2 -10 3 82.960 93.617 12.430 72.272 o
-2 -10 4 118.202 124.165 13.913 54.821 o
-2 -10 5 2.643 0.274 17.073 52.621 o
-2 -10 6 263.555 297.611 43.094 7.264 o
-2 -10 7 0.964 -0.574 11.534 115.405 o
-2 -10 8 43.744 65.831 27.826 19.092 o
-2 -9 1 34.306 36.812 8.294 171.222 o
-2 -9 2 8.285 13.648 7.097 274.646 o
-2 -9 3 361.628 348.140 17.375 22.457 o
-2 -9 4 61.242 42.229 9.963 115.025 o
-2 -9 5 559.618 566.657 23.191 11.745 o
-2 -9 6 418.422 431.530 22.091 15.660 o
-2 -9 7 26.695 14.232 10.832 117.994 o
-2 -9 8 235.697 264.455 21.056 23.097 o
-2 -9 9 24.116 13.001 9.998 137.702 o
-2 -9 10 386.173 425.167 23.923 15.007 o
-2 -8 1 29.777 27.096 7.287 219.328 o
-2 -8 2 176.045 169.962 11.954 54.405 o
-2 -8 3 326.744 295.512 14.866 28.413 o
-2 -8 4 5.150 8.273 7.546 254.879 o
-2 -8 5 415.957 451.731 19.666 17.280 o
-2 -8 6 102.875 104.419 19.887 32.892 o
-2 -8 7 141.431 160.956 13.799 50.669 o
-2 -8 8 72.111 79.797 11.205 88.097 o
-2 -8 9 361.005 377.316 18.726 20.545 o
-2 -8 10 219.114 273.177 17.714 29.229 o
-2 -8 11 162.693 167.968 21.348 26.278 o
-2 -7 1 14.362 10.182 4.779 509.581 o
-2 -7 2 1242.720 1208.040 26.178 4.288 o
-2 -7 3 9.752 11.982 4.325 624.991 o
-2 -7 4 1218.430 1183.370 35.810 3.767 o
-2 -7 5 383.307 359.235 13.491 25.868 o
-2 -7 6 113.130 129.468 8.736 94.980 o
-2 -7 7 491.067 520.082 15.970 17.131 o
-2 -7 8 34.763 39.779 6.870 222.604 o
-2 -7 9 218.228 225.161 12.437 44.330 o
-2 -7 10 75.946 74.298 8.768 121.567 o
-2 -7 11 333.299 339.420 21.507 18.958 o
-2 -7 12 90.374 113.324 17.153 42.505 o
-2 -7 13 143.985 148.001 18.480 34.030 o
-2 -6 1 190.606 198.579 7.505 70.834 o
-2 -6 2 440.845 434.919 19.369 17.117 o
-2 -6 3 727.841 705.602 17.189 10.586 o
-2 -6 4 289.108 252.395 10.655 40.701 o
-2 -6 5 1209.180 1216.350 31.755 4.017 o
-2 -6 6 1046.020 1009.510 23.124 5.757 o
-2 -6 7 334.063 347.035 12.597 30.019 o
-2 -6 8 1076.540 1052.730 24.853 5.338 o
-2 -6 9 148.610 166.501 10.123 69.201 o
-2 -6 10 479.670 483.978 15.895 17.960 o
-2 -6 11 0.113 12.320 10.568 135.022 o
-2 -6 12 487.544 497.213 29.101 10.468 o
-2 -6 13 248.202 247.783 20.817 23.324 o
-2 -6 14 20.716 15.984 10.939 117.756 o
-2 -5 1 998.737 990.039 18.687 6.539 o
-2 -5 2 12.685 8.407 2.818 1075.910 o
-2 -5 3 3656.700 3458.360 70.479 0.594 o
-2 -5 4 65.205 68.135 4.405 247.634 o
-2 -5 5 2571.190 2571.060 45.522 1.166 o
-2 -5 6 419.396 416.662 11.832 24.543 o
-2 -5 7 1120.240 1060.480 20.023 5.527 o
-2 -5 8 326.934 330.988 16.158 25.667 o
-2 -5 9 543.843 562.813 16.185 15.256 o
-2 -5 10 36.848 42.978 6.425 237.362 o
-2 -5 11 87.101 79.603 12.586 71.477 o
-2 -5 12 193.192 181.032 17.418 33.477 o
-2 -5 13 85.032 93.091 13.435 64.146 o
-2 -5 14 15.217 29.313 10.090 135.835 o
-2 -5 15 48.809 28.358 12.214 88.048 o
-2 -4 1 13566.800 14049.900 269.007 0.043 o
-2 -4 2 1621.660 1500.220 25.303 2.969 o
-2 -4 3 536.775 521.321 14.318 16.872 o
-2 -4 4 216.279 204.744 8.285 61.185 o
-2 -4 5 17.147 21.407 2.960 791.208 o
-2 -4 6 427.858 435.923 9.462 25.724 o
-2 -4 7 96.177 97.528 4.850 170.520 o
-2 -4 8 6.081 -0.240 3.126 1280.540 o
-2 -4 9 899.895 868.113 15.713 8.110 o
-2 -4 10 13.736 19.133 4.486 530.790 o
-2 -4 11 253.185 232.067 12.831 39.590 o
-2 -4 12 63.417 72.302 8.472 134.219 o
-2 -4 13 50.708 48.537 10.727 105.304 o
-2 -4 14 722.419 695.715 36.217 6.278 o
-2 -4 15 64.960 67.973 16.622 48.271 o
-2 -4 16 526.989 575.753 38.129 7.042 o
-2 -3 1 1563.150 1514.240 24.867 3.087 o
-2 -3 2 111.692 131.846 7.347 110.280 o
-2 -3 3 1407.810 1403.660 20.707 3.746 o
-2 -3 4 157.167 184.552 5.613 94.189 o
-2 -3 5 377.528 367.312 7.856 32.554 o
-2 -3 6 45.656 48.637 3.501 374.955 o
-2 -3 7 1.197 6.415 2.711 1715.460 o
-2 -3 8 202.934 227.845 7.104 66.350 o
-2 -3 9 1602.710 1609.000 28.513 2.808 o
-2 -3 10 490.604 504.983 12.300 19.633 o
-2 -3 11 271.429 296.651 14.123 32.878 o
-2 -3 12 882.137 836.167 26.618 6.724 o
-2 -3 13 1159.100 1224.550 36.048 3.850 o
-2 -3 14 605.003 632.628 35.633 7.121 o
-2 -3 15 410.425 432.585 31.491 10.417 o
-2 -3 16 84.389 67.495 18.905 37.566 o
-2 -2 1 480.212 547.775 10.421 20.357 o
-2 -2 2 319.981 369.891 7.385 37.925 o
-2 -2 3 1678.730 1854.190 26.334 2.530 o
-2 -2 4 15.481 21.194 2.515 943.826 o
-2 -2 5 140.317 120.336 5.523 118.306 o
-2 -2 6 1.206 3.761 2.296 2402.930 o
-2 -2 7 1090.210 1063.000 19.326 5.731 o
-2 -2 8 2075.620 2076.060 53.175 1.494 o
-2 -2 9 1538.120 1475.740 30.728 2.982 o
-2 -2 10 921.136 948.548 28.194 5.971 o
-2 -2 11 4312.080 4223.030 99.020 0.393 o
-2 -2 12 61.453 39.161 7.858 160.874 o
-2 -2 13 124.112 132.552 11.538 67.970 o
-2 -2 14 12.640 11.958 8.520 193.317 o
-2 -2 15 378.229 362.243 19.709 19.300 o
-2 -2 16 26.014 41.673 11.205 106.798 o
-2 -2 17 36.839 36.642 14.657 64.950 o
-2 -1 1 291.143 282.966 5.912 48.781 o
-2 -1 2 698.345 666.111 10.646 12.979 o
-2 -1 3 11.896 11.808 3.361 854.419 o
-2 -1 4 1038.670 1009.970 17.289 6.358 o
-2 -1 5 2472.520 2648.140 42.070 1.224 o
-2 -1 6 978.088 919.428 24.998 6.152 o
-2 -1 7 7660.830 7717.280 171.184 0.128 o
-2 -1 8 1206.740 1155.440 31.185 4.153 o
-2 -1 9 1315.910 1283.260 89.321 1.374 o
-2 -1 10 1838.200 1780.380 46.049 1.928 o
-2 -1 11 211.034 230.655 13.433 41.663 o
-2 -1 12 567.405 588.265 24.348 11.049 o
-2 -1 13 25.596 36.777 7.656 202.627 o
-2 -1 14 309.511 306.599 16.480 26.498 o
-2 -1 15 10.719 13.805 8.551 192.953 o
-2 -1 16 363.824 438.335 20.959 17.598 o
-2 -1 17 7.824 -4.226 8.301 214.351 o
-2 0 1 367.355 393.265 10.279 29.609 o
-2 0 2 1577.510 1603.850 25.079 2.960 o
-2 0 3 1439.220 1293.330 20.952 3.805 o
-2 0 4 165.123 194.061 9.453 66.876 o
-2 0 5 3849.120 3672.880 106.527 0.445 o
-2 0 6 327.238 302.710 14.683 28.485 o
-2 0 7 46.260 40.166 8.550 153.549 o
-2 0 8 396.860 439.480 15.668 21.393 o
-2 0 9 689.251 711.066 22.226 9.683 o
-2 0 10 414.588 447.209 16.978 19.536 o
-2 0 11 92.328 94.064 8.638 111.312 o
-2 0 12 2366.180 2282.670 75.992 1.019 o
-2 0 13 2.538 -2.727 5.255 539.219 o
-2 0 14 65.596 60.455 13.037 72.942 o
-2 0 15 288.822 314.295 17.102 26.284 o
-2 0 16 1.724 3.699 9.877 155.668 o
-2 0 17 346.840 377.195 19.994 19.658 o
-2 1 1 3.583 6.942 2.621 1622.820 o
-2 1 2 4138.310 4291.470 75.164 0.456 o
-2 1 3 255.468 323.097 11.584 38.443 o
-2 1 4 3202.270 3340.060 75.891 0.668 o
-2 1 5 47.168 71.240 6.850 188.420 o
-2 1 6 40.055 29.573 5.443 297.980 o
-2 1 7 244.013 283.196 13.541 36.508 o
-2 1 8 194.347 198.335 10.895 54.511 o
-2 1 9 2052.280 2150.140 101.986 0.858 o
-2 1 10 417.994 456.034 24.534 13.854 o
-2 1 11 266.381 285.293 13.332 35.247 o
-2 1 12 105.412 102.811 12.426 67.554 o
-2 1 13 33.725 29.286 6.315 260.412 o
-2 1 14 655.057 614.481 39.377 6.138 o
-2 1 15 211.558 210.667 14.162 40.280 o
-2 1 16 162.461 180.972 16.993 36.378 o
-2 1 17 12.225 23.076 10.992 118.494 o
-2 1 18 304.816 304.359 18.762 23.476 o
-2 2 1 1716.480 1900.320 26.620 2.431 o
-2 2 2 1.364 0.194 2.887 1734.830 o
-2 2 3 3553.080 3821.320 86.169 0.532 o
-2 2 4 914.501 856.063 39.748 4.737 o
-2 2 5 2776.850 3011.710 54.547 0.931 o
-2 2 6 6736.230 7239.920 127.238 0.171 o
-2 2 7 481.102 483.617 12.672 20.079 o
-2 2 8 1998.630 2021.230 41.817 1.756 o
-2 2 9 1997.880 2018.170 34.018 1.885 o
-2 2 10 29.509 27.611 6.750 245.767 o
-2 2 11 2346.180 2361.020 59.501 1.188 o
-2 2 12 279.174 287.205 15.090 30.835 o
-2 2 13 965.377 922.268 30.037 5.589 o
-2 2 14 8.245 -1.387 8.108 223.695 o
-2 2 15 158.523 167.498 14.560 45.407 o
-2 2 16 307.851 312.217 18.963 22.974 o
-2 2 17 4.876 1.450 9.452 168.395 o
-2 3 1 9.693 3.544 2.151 1728.020 o
-2 3 2 212.661 276.692 7.420 58.310 o
-2 3 3 2736.600 2911.300 46.031 1.017 o
-2 3 4 911.239 1054.120 18.657 6.914 o
-2 3 5 191.516 200.621 6.983 72.891 o
-2 3 6 103.791 100.596 7.933 114.170 o
-2 3 7 2.380 -1.299 2.828 1734.520 o
-2 3 8 1355.010 1493.350 38.685 2.987 o
-2 3 9 538.844 552.647 15.390 15.879 o
-2 3 10 349.743 363.052 14.540 26.079 o
-2 3 11 42.858 39.588 7.576 185.722 o
-2 3 12 306.867 298.222 15.996 27.557 o
-2 3 13 58.347 76.133 10.695 98.845 o
-2 3 14 1.255 3.025 8.332 218.509 o
-2 3 15 806.764 810.386 45.191 4.467 o
-2 3 16 0.724 1.326 11.550 114.939 o
-2 3 17 363.582 329.117 19.685 20.173 o
-2 4 1 66.978 95.365 4.124 227.884 o
-2 4 2 6728.490 7564.950 115.540 0.172 o
-2 4 3 5449.100 6127.510 108.573 0.247 o
-2 4 4 193.762 228.877 7.279 67.570 o
-2 4 5 3558.750 3992.720 62.845 0.589 o
-2 4 6 20.645 22.327 3.226 677.970 o
-2 4 7 426.297 424.887 17.636 18.972 o
-2 4 8 99.947 95.441 6.538 138.647 o
-2 4 9 85.615 83.568 6.730 150.166 o
-2 4 10 1439.690 1432.450 31.453 3.196 o
-2 4 11 569.235 567.628 21.306 12.397 o
-2 4 12 1206.670 1191.550 35.807 3.787 o
-2 4 13 20.775 23.887 7.843 207.477 o
-2 4 14 1433.360 1368.450 40.805 2.866 o
-2 4 15 55.561 63.206 10.010 112.314 o
-2 4 16 295.992 289.077 17.237 26.307 o
-2 4 17 1.251 -2.975 7.575 266.110 o
-2 5 1 1420.540 1500.120 22.545 3.513 o
-2 5 2 2188.440 2397.590 39.248 1.498 o
-2 5 3 182.060 204.215 7.167 73.971 o
-2 5 4 51.461 53.193 4.154 309.133 o
-2 5 5 251.235 257.977 8.304 50.879 o
-2 5 6 276.471 312.393 11.090 38.138 o
-2 5 7 1021.180 1020.980 23.787 5.788 o
-2 5 8 297.289 310.386 15.619 28.331 o
-2 5 9 3383.220 3551.940 68.965 0.640 o
-2 5 10 141.003 128.571 9.252 81.773 o
-2 5 11 3083.030 3008.160 75.277 0.730 o
-2 5 12 64.589 63.859 10.643 99.517 o
-2 5 13 720.103 737.747 27.261 8.031 o
-2 5 14 86.339 82.060 10.987 86.521 o
-2 5 15 278.999 295.207 17.890 25.867 o
-2 5 16 0.084 -9.625 14.550 72.690 o
-2 6 1 1666.690 1843.200 31.544 2.435 o
-2 6 2 290.908 284.937 10.907 38.457 o
-2 6 3 0.154 -1.717 3.462 1278.490 o
-2 6 4 882.032 887.400 17.831 7.887 o
-2 6 5 23.194 32.123 5.559 332.700 o
-2 6 6 1638.020 1763.470 53.507 1.940 o
-2 6 7 7.328 1.059 5.422 476.325 o
-2 6 8 1196.690 1380.100 31.421 3.844 o
-2 6 9 43.662 44.758 6.995 202.702 o
-2 6 10 202.805 217.526 11.900 48.246 o
-2 6 11 14.068 18.583 7.731 224.148 o
-2 6 12 93.450 86.423 10.765 86.432 o
-2 6 13 22.104 23.846 8.837 168.603 o
-2 6 14 15.420 -0.643 8.128 214.214 o
-2 6 15 3.124 -3.116 8.114 229.795 o
-2 6 16 129.096 126.148 17.896 37.116 o
-2 7 1 2273.760 2189.790 43.342 1.462 o
-2 7 2 745.258 792.679 19.825 9.259 o
-2 7 3 1519.480 1537.550 32.244 2.905 o
-2 7 4 29.764 28.376 5.324 336.931 o
-2 7 5 1066.240 1114.060 25.897 5.154 o
-2 7 6 294.817 323.250 12.269 33.930 o
-2 7 7 2.412 -3.852 4.661 680.679 o
-2 7 8 49.006 53.057 7.114 187.780 o
-2 7 9 379.992 391.385 14.824 23.792 o
-2 7 10 1.861 -3.880 10.302 144.096 o
-2 7 11 17.072 15.505 12.957 86.776 o
-2 7 12 29.142 28.434 11.975 95.907 o
-2 7 13 104.951 101.610 11.262 77.090 o
-2 7 14 11.860 14.976 8.073 212.308 o
-2 7 15 243.525 227.556 17.235 30.111 o
-2 8 1 5.910 5.540 5.810 416.248 o
-2 8 2 61.413 76.967 7.457 156.005 o
-2 8 3 33.011 41.165 7.876 184.312 o
-2 8 4 484.517 583.218 21.963 13.269 o
-2 8 5 7.991 -0.785 7.055 291.868 o
-2 8 6 46.230 71.039 12.904 76.657 o
-2 8 7 1.075 1.468 5.641 473.900 o
-2 8 8 0.859 3.804 6.463 359.734 o
-2 8 9 0.928 0.398 6.440 367.484 o
-2 8 10 1.066 -3.871 7.381 280.552 o
-2 8 11 222.676 256.741 17.518 29.838 o
-2 8 12 470.218 508.771 24.016 12.989 o
-2 8 13 177.438 174.749 15.497 40.204 o
-2 9 1 1.867 3.655 8.928 189.853 o
-2 9 2 71.584 70.475 11.184 89.689 o
-2 9 3 158.715 169.445 13.635 49.068 o
-2 9 4 97.034 95.253 11.188 80.261 o
-2 9 5 973.861 952.737 34.757 4.944 o
-2 9 6 480.137 502.444 22.770 13.554 o
-2 9 7 82.758 74.555 12.551 73.000 o
-2 9 8 166.251 162.166 14.138 46.593 o
-2 9 9 161.796 160.411 13.864 48.251 o
-2 9 10 263.537 278.849 23.791 18.782 o
-2 9 11 847.604 879.083 44.820 4.321 o
-2 9 12 194.377 191.951 33.190 12.188 o
-2 10 1 24.598 23.774 9.825 138.997 o
-2 10 2 116.623 108.645 13.493 58.370 o
-2 10 3 74.566 71.421 12.984 70.974 o
-2 10 4 22.892 18.355 15.427 61.473 o
-2 10 5 163.833 189.529 15.049 42.196 o
-2 10 6 365.772 358.753 20.334 19.070 o
-2 10 7 214.873 225.316 17.854 30.259 o
-2 10 8 425.858 445.440 23.919 14.195 o
-2 10 9 374.155 368.400 22.439 16.886 o
-2 10 10 887.158 860.656 44.926 4.235 o
-2 11 1 51.246 39.845 10.880 104.202 o
-2 11 2 158.606 151.768 14.952 44.579 o
-2 11 3 23.997 32.229 11.937 97.292 o
-2 11 4 256.108 279.208 31.039 12.715 o
-2 11 5 453.041 431.606 34.703 8.839 o
-2 11 6 642.952 698.600 28.149 8.557 o
-1 -11 1 69.548 92.063 13.533 65.734 o
-1 -11 2 7.981 4.265 15.082 66.569 o
-1 -11 3 320.477 328.302 20.022 21.037 o
-1 -11 4 53.071 48.078 11.610 92.231 o
-1 -11 5 226.847 266.315 18.222 28.066 o
-1 -10 1 7.501 0.337 6.695 322.883 o
-1 -10 2 289.816 313.448 28.942 13.606 o
-1 -10 3 90.180 78.662 11.443 81.322 o
-1 -10 4 85.130 78.724 11.556 81.345 o
-1 -10 5 509.798 517.153 22.737 13.001 o
-1 -10 6 98.819 104.522 12.897 65.076 o
-1 -10 7 611.743 586.436 25.046 10.306 o
-1 -10 8 13.189 6.062 11.911 104.015 o
-1 -9 1 0.248 -2.886 5.588 491.541 o
-1 -9 2 211.568 215.805 14.907 37.931 o
-1 -9 3 1.237 -1.656 6.019 419.566 o
-1 -9 4 894.084 890.980 25.234 6.693 o
-1 -9 5 24.099 26.620 6.204 289.926 o
-1 -9 6 278.593 272.584 14.594 32.251 o
-1 -9 7 33.167 28.328 8.137 181.114 o
-1 -9 8 365.100 401.891 16.709 22.127 o
-1 -9 9 1.928 -7.328 7.518 268.963 o
-1 -9 10 49.976 32.278 8.496 155.117 o
-1 -8 1 2062.910 2012.660 40.776 1.721 o
-1 -8 2 62.495 72.150 7.069 166.618 o
-1 -8 3 1399.440 1346.080 29.919 3.451 o
-1 -8 4 205.034 183.723 10.103 57.373 o
-1 -8 5 76.131 71.615 7.555 144.918 o
-1 -8 6 19.942 19.076 6.366 296.675 o
-1 -8 7 28.782 26.522 7.161 226.964 o
-1 -8 8 116.863 112.048 9.411 89.836 o
-1 -8 9 106.153 109.373 9.664 91.010 o
-1 -8 10 14.186 16.767 7.202 254.574 o
-1 -8 11 4.483 12.214 13.860 78.510 o
-1 -8 12 94.878 103.234 21.029 30.190 o
-1 -7 1 3.984 -2.669 4.615 676.012 o
-1 -7 2 65.108 69.964 6.175 189.351 o
-1 -7 3 9.642 15.484 5.212 456.403 o
-1 -7 4 425.869 440.027 14.609 21.309 o
-1 -7 5 95.364 89.519 6.826 139.066 o
-1 -7 6 170.365 157.400 9.902 67.007 o
-1 -7 7 215.217 194.766 10.907 51.796 o
-1 -7 8 46.495 46.423 7.063 195.921 o
-1 -7 9 177.380 182.576 10.741 59.014 o
-1 -7 10 132.561 134.942 9.709 79.511 o
-1 -7 11 169.449 164.410 20.233 28.357 o
-1 -7 12 556.198 586.905 35.792 7.458 o
-1 -7 13 25.111 22.304 15.984 57.087 o
-1 -6 1 578.098 558.890 18.265 13.646 o
-1 -6 2 195.507 195.471 8.901 63.422 o
-1 -6 3 577.594 563.756 17.310 14.034 o
-1 -6 4 73.635 63.529 9.121 119.317 o
-1 -6 5 634.915 656.806 16.881 12.375 o
-1 -6 6 206.282 204.319 11.772 49.084 o
-1 -6 7 71.526 54.662 7.981 144.865 o
-1 -6 8 410.356 409.572 13.832 23.193 o
-1 -6 9 1016.860 1003.520 24.135 5.819 o
-1 -6 10 867.563 868.514 22.256 7.403 o
-1 -6 11 986.694 1022.680 46.094 3.718 o
-1 -6 12 154.220 160.427 19.967 29.580 o
-1 -6 13 201.972 242.154 23.738 20.527 o
-1 -6 14 114.638 133.663 19.064 34.102 o
-1 -6 15 9.296 17.418 12.639 92.424 o
-1 -5 1 8.444 9.977 3.912 757.059 o
-1 -5 2 324.883 323.791 9.717 36.017 o
-1 -5 3 83.029 79.469 4.555 203.855 o
-1 -5 4 16.610 13.992 3.014 851.132 o
-1 -5 5 1732.430 1695.570 28.910 2.511 o
-1 -5 6 946.704 927.141 17.375 7.268 o
-1 -5 7 2081.540 2048.210 33.636 1.796 o
-1 -5 8 871.776 811.918 19.821 7.986 o
-1 -5 9 668.774 636.758 17.327 11.856 o
-1 -5 10 1084.240 1112.830 31.552 4.588 o
-1 -5 11 4.636 -0.637 11.099 123.243 o
-1 -5 12 215.224 217.248 21.029 24.462 o
-1 -5 13 532.984 604.483 33.456 8.184 o
-1 -5 14 67.928 65.690 13.435 68.713 o
-1 -5 15 491.339 510.701 30.747 9.724 o
-1 -5 16 32.012 37.385 11.789 96.677 o
-1 -4 1 1673.440 1531.260 29.400 2.727 o
-1 -4 2 435.632 413.163 9.188 26.137 o
-1 -4 3 219.144 189.010 6.058 71.349 o
-1 -4 4 2319.750 2244.730 36.381 1.491 o
-1 -4 5 2196.280 2204.970 31.470 1.653 o
-1 -4 6 913.848 877.006 14.526 8.097 o
-1 -4 7 126.732 98.470 4.547 146.197 o
-1 -4 8 43.255 40.130 3.802 382.560 o
-1 -4 9 0.306 -1.958 3.148 1536.180 o
-1 -4 10 33.207 34.557 6.140 266.160 o
-1 -4 11 1230.600 1222.880 49.440 2.885 o
-1 -4 12 137.308 163.507 16.993 38.455 o
-1 -4 13 752.939 677.076 33.880 6.618 o
-1 -4 14 430.674 460.890 27.402 12.041 o
-1 -4 15 15.249 8.284 9.612 154.343 o
-1 -4 16 242.312 227.975 20.976 23.561 o
-1 -3 1 11190.700 11386.100 171.435 0.069 o
-1 -3 2 660.481 746.633 13.543 12.215 o
-1 -3 3 5349.030 5257.160 70.662 0.311 o
-1 -3 4 163.299 166.914 5.106 98.588 o
-1 -3 5 1101.450 1098.700 16.896 5.764 o
-1 -3 6 171.202 212.235 6.873 77.371 o
-1 -3 7 877.608 882.443 16.852 8.088 o
-1 -3 8 805.575 849.503 19.215 8.510 o
-1 -3 9 103.869 115.865 6.988 123.017 o
-1 -3 10 642.444 636.512 16.358 12.594 o
-1 -3 11 130.261 127.263 12.639 60.306 o
-1 -3 12 158.913 157.603 12.957 52.752 o
-1 -3 13 620.851 589.826 29.898 8.662 o
-1 -3 14 295.725 273.910 19.914 22.729 o
-1 -3 15 336.023 325.050 23.525 17.136 o
-1 -3 16 38.300 34.040 14.285 68.017 o
-1 -3 17 126.383 135.840 21.720 27.123 o
-1 -2 1 4572.550 4636.620 70.478 0.400 o
-1 -2 2 490.314 469.776 8.008 22.866 o
-1 -2 3 513.177 486.769 9.290 20.881 o
-1 -2 4 826.311 850.904 15.159 8.992 o
-1 -2 5 3854.070 4041.360 62.645 0.538 o
-1 -2 6 7136.370 7601.350 115.912 0.161 o
-1 -2 7 50.757 30.251 3.821 370.542 o
-1 -2 8 398.140 405.334 11.558 26.120 o
-1 -2 9 169.130 180.061 7.758 77.395 o
-1 -2 10 767.592 691.670 30.931 7.079 o
-1 -2 11 0.140 3.971 4.739 662.307 o
-1 -2 12 655.601 683.991 22.821 10.020 o
-1 -2 13 65.046 66.816 8.724 129.946 o
-1 -2 14 959.045 981.183 30.885 5.386 o
-1 -2 15 111.306 102.063 11.163 76.496 o
-1 -2 16 317.251 365.037 29.579 12.606 o
-1 -2 17 481.779 572.833 37.385 7.456 o
-1 -1 1 76.033 89.908 2.992 245.195 o
-1 -1 2 19152.700 18869.100 248.405 0.025 o
-1 -1 3 656.002 672.907 11.959 13.387 o
-1 -1 4 3496.120 3491.830 53.891 0.676 o
-1 -1 5 2711.860 2769.320 51.075 1.021 o
-1 -1 6 603.844 657.051 14.596 13.715 o
-1 -1 7 804.850 786.543 17.220 9.200 o
-1 -1 8 1517.070 1608.240 39.964 2.579 o
-1 -1 9 84.664 52.781 7.142 154.387 o
-1 -1 10 303.816 325.782 13.535 31.015 o
-1 -1 11 294.905 327.023 27.402 14.577 o
-1 -1 12 53.395 26.461 7.471 185.239 o
-1 -1 13 35.904 27.298 8.374 171.290 o
-1 -1 14 222.369 254.670 15.879 33.462 o
-1 -1 15 182.982 186.958 13.968 44.464 o
-1 -1 16 329.295 353.402 20.180 20.262 o
-1 -1 17 54.152 68.839 10.782 100.097 o
-1 -1 18 421.168 435.711 21.234 16.176 o
-1 0 1 5334.770 5324.490 79.403 0.302 o
-1 0 2 18.198 20.827 2.093 1000.630 o
-1 0 3 1381.220 1328.910 31.343 3.447 o
-1 0 4 3284.270 3371.540 116.962 0.486 o
-1 0 5 345.498 384.031 13.142 27.576 o
-1 0 6 354.717 305.517 12.297 30.469 o
-1 0 7 25.905 24.297 6.027 300.659 o
-1 0 8 11.361 13.727 4.892 499.557 o
-1 0 9 3493.920 3540.780 82.351 0.574 o
-1 0 10 5956.810 5946.070 134.701 0.209 o
-1 0 11 2710.630 2712.470 75.540 0.855 o
-1 0 12 175.184 194.984 13.413 46.893 o
-1 0 13 303.919 298.871 15.952 27.752 o
-1 0 14 98.343 109.873 17.232 41.784 o
-1 0 15 1262.480 1184.840 36.074 3.640 o
-1 0 16 9.576 9.798 7.413 254.921 o
-1 0 17 253.695 247.241 25.915 17.052 o
-1 0 18 65.434 72.022 10.380 101.544 o
-1 1 1 23640.400 26518.500 573.598 0.012 o
-1 1 2 3454.560 3689.960 81.694 0.571 o
-1 1 3 1859.310 1949.180 35.336 2.043 o
-1 1 4 1193.900 1385.500 33.451 3.722 o
-1 1 5 645.324 821.942 22.086 9.600 o
-1 1 6 324.717 291.000 17.445 24.793 o
-1 1 7 5.098 2.209 4.806 606.207 o
-1 1 8 7042.750 7194.250 214.646 0.124 o
-1 1 9 929.934 982.775 54.910 3.170 o
-1 1 10 10022.500 9564.500 212.510 0.079 o
-1 1 11 0.793 1.760 5.205 555.491 o
-1 1 12 3311.080 3344.320 80.515 0.627 o
-1 1 13 153.581 158.445 11.718 59.685 o
-1 1 14 21.217 24.296 7.016 247.613 o
-1 1 15 79.232 95.051 9.996 98.177 o
-1 1 16 43.142 62.178 9.031 137.053 o
-1 1 17 2.209 12.651 6.893 303.700 o
-1 1 18 25.203 30.481 8.391 178.418 o
-1 2 1 412.745 437.737 9.412 26.521 o
-1 2 2 337.040 361.166 7.746 36.263 o
-1 2 3 1231.680 1303.320 21.466 4.438 o
-1 2 4 791.576 984.792 17.199 8.352 o
-1 2 5 31.480 16.223 2.936 638.024 o
-1 2 6 186.769 235.747 13.329 44.008 o
-1 2 7 2215.830 2096.080 34.253 1.650 o
-1 2 8 225.161 252.642 7.170 59.037 o
-1 2 9 2141.390 2227.740 36.693 1.627 o
-1 2 10 29.141 28.455 9.498 143.437 o
-1 2 11 1463.110 1371.980 29.253 3.303 o
-1 2 12 60.256 54.503 5.760 219.294 o
-1 2 13 628.729 628.177 22.317 10.810 o
-1 2 14 65.485 62.924 11.444 89.194 o
-1 2 15 30.278 27.835 7.107 226.533 o
-1 2 16 8.227 6.375 6.317 348.502 o
-1 2 17 200.860 192.700 14.004 42.454 o
-1 2 18 33.135 45.788 10.119 123.189 o
-1 3 1 49.742 47.376 3.120 383.652 o
-1 3 2 4548.120 4951.550 75.867 0.379 o
-1 3 3 231.816 264.073 8.148 53.818 o
-1 3 4 6572.890 7387.480 112.495 0.180 o
-1 3 5 396.006 453.619 10.631 25.897 o
-1 3 6 422.683 427.112 14.625 21.643 o
-1 3 7 159.189 171.046 6.438 90.486 o
-1 3 8 445.943 438.117 10.319 24.097 o
-1 3 9 71.233 84.539 5.221 199.383 o
-1 3 10 2.399 0.836 4.315 783.127 o
-1 3 11 0.337 -2.249 7.928 244.438 o
-1 3 12 224.578 200.609 13.851 40.542 o
-1 3 13 321.500 302.794 16.240 26.406 o
-1 3 14 50.440 70.033 9.919 114.513 o
-1 3 15 342.712 310.656 17.233 24.002 o
-1 3 16 1166.100 1162.630 72.620 1.946 o
-1 3 17 57.176 50.999 10.651 103.894 o
-1 3 18 898.106 889.444 33.114 5.564 o
-1 4 1 12616.500 13081.800 197.329 0.054 o
-1 4 2 262.691 306.455 7.868 47.056 o
-1 4 3 2290.040 2510.660 40.244 1.383 o
-1 4 4 202.525 226.255 10.087 54.518 o
-1 4 5 1900.840 2383.590 38.753 1.733 o
-1 4 6 114.345 119.992 6.379 123.803 o
-1 4 7 42.836 39.029 3.999 372.316 o
-1 4 8 40.852 36.778 3.986 386.218 o
-1 4 9 8.916 9.845 3.579 855.340 o
-1 4 10 221.896 224.374 10.059 51.940 o
-1 4 11 76.735 68.040 8.636 125.034 o
-1 4 12 67.368 81.662 9.492 112.080 o
-1 4 13 279.836 274.471 24.879 17.388 o
-1 4 14 53.816 65.139 13.037 74.559 o
-1 4 15 1641.470 1558.410 45.112 2.280 o
-1 4 16 4.938 6.133 12.639 94.599 o
-1 4 17 274.981 285.720 37.651 9.137 o
-1 4 18 7.652 -5.189 11.417 115.561 o
-1 5 1 47.261 51.507 3.548 359.818 o
-1 5 2 180.384 205.052 6.847 75.945 o
-1 5 3 7.628 13.508 2.999 1069.550 o
-1 5 4 352.936 398.134 9.951 30.778 o
-1 5 5 1501.610 1690.210 29.125 2.901 o
-1 5 6 1615.480 1748.380 34.283 2.508 o
-1 5 7 1123.750 1199.200 22.203 5.023 o
-1 5 8 611.677 644.449 14.466 13.732 o
-1 5 9 91.063 97.857 6.002 153.853 o
-1 5 10 1005.550 1030.600 31.091 5.072 o
-1 5 11 74.226 67.072 8.727 124.960 o
-1 5 12 2123.650 2085.470 54.743 1.437 o
-1 5 13 301.841 316.834 15.916 27.479 o
-1 5 14 1559.470 1455.300 42.192 2.550 o
-1 5 15 343.916 366.276 18.157 21.862 o
-1 5 16 0.681 -0.252 7.342 284.261 o
-1 5 17 235.868 232.974 16.450 32.024 o
-1 6 1 22.084 20.862 5.197 388.774 o
-1 6 2 109.413 131.877 10.740 77.116 o
-1 6 3 91.460 107.889 5.566 157.087 o
-1 6 4 1511.970 1641.890 36.289 2.687 o
-1 6 5 670.312 697.294 18.591 11.018 o
-1 6 6 183.721 206.282 8.005 69.085 o
-1 6 7 944.431 983.327 41.965 4.235 o
-1 6 8 13.329 10.859 4.369 587.935 o
-1 6 9 1121.750 1162.610 26.730 4.761 o
-1 6 10 1.776 3.347 5.676 459.597 o
-1 6 11 64.415 70.261 9.111 122.263 o
-1 6 12 1631.810 1529.790 43.575 2.357 o
-1 6 13 103.908 106.637 11.717 72.963 o
-1 6 14 288.122 299.227 18.129 25.068 o
-1 6 15 90.712 93.919 14.790 54.684 o
-1 6 16 312.506 334.715 59.769 3.948 o
-1 7 1 629.439 624.871 16.701 12.792 o
-1 7 2 283.646 267.540 10.849 40.057 o
-1 7 3 1604.560 1662.780 29.335 2.734 o
-1 7 4 1452.650 1479.310 27.456 3.277 o
-1 7 5 1011.070 1072.480 44.372 3.754 o
-1 7 6 1794.340 1922.540 33.811 2.164 o
-1 7 7 233.661 240.967 11.131 45.891 o
-1 7 8 132.990 152.054 9.594 78.112 o
-1 7 9 52.594 73.645 7.727 157.644 o
-1 7 10 94.713 84.728 9.477 101.108 o
-1 7 11 1484.960 1478.030 42.184 2.642 o
-1 7 12 22.706 22.848 8.280 188.166 o
-1 7 13 725.554 678.856 26.181 8.475 o
-1 7 14 5.823 -2.316 8.751 195.518 o
-1 7 15 230.589 215.299 17.617 30.249 o
-1 8 1 831.761 826.532 24.613 7.420 o
-1 8 2 795.012 780.343 20.167 8.754 o
-1 8 3 55.831 73.947 7.171 169.152 o
-1 8 4 1040.410 1039.620 24.898 5.533 o
-1 8 5 485.904 437.855 19.899 15.731 o
-1 8 6 769.872 784.550 23.517 8.271 o
-1 8 7 196.241 189.554 10.646 55.944 o
-1 8 8 86.040 106.965 16.275 46.837 o
-1 8 9 798.810 797.056 22.373 8.207 o
-1 8 10 992.209 979.254 42.882 4.034 o
-1 8 11 51.915 70.168 11.062 96.720 o
-1 8 12 1098.090 1118.900 47.528 3.302 o
-1 8 13 93.467 79.580 11.134 83.513 o
-1 8 14 95.108 83.829 11.697 77.266 o
-1 9 1 581.600 612.145 18.426 13.053 o
-1 9 2 55.310 59.926 7.743 160.498 o
-1 9 3 7.478 7.897 5.784 408.074 o
-1 9 4 100.456 101.705 8.407 109.179 o
-1 9 5 181.064 219.493 14.729 40.657 o
-1 9 6 329.071 337.773 18.249 22.727 o
-1 9 7 138.440 164.881 13.661 51.428 o
-1 9 8 201.682 205.241 14.419 40.534 o
-1 9 9 353.144 388.371 20.286 19.061 o
-1 9 10 0.181 5.435 9.320 175.061 o
-1 9 11 237.924 213.663 14.495 37.189 o
-1 9 12 40.138 26.320 12.665 84.682 o
-1 9 13 2.106 12.212 10.435 137.507 o
-1 10 1 285.740 296.098 13.984 32.254 o
-1 10 2 144.786 144.215 20.549 28.914 o
-1 10 3 144.281 157.212 13.725 50.906 o
-1 10 4 81.930 89.912 11.368 82.680 o
-1 10 5 314.633 314.118 16.869 25.546 o
-1 10 6 257.055 257.119 23.021 20.037 o
-1 10 7 253.887 280.068 21.454 21.808 o
-1 10 8 59.409 76.410 12.185 80.832 o
-1 10 9 1.556 -3.723 9.390 173.429 o
-1 10 10 59.452 69.672 15.347 55.802 o
-1 10 11 273.257 241.995 21.985 21.110 o
-1 11 1 11.723 -1.395 7.962 227.135 o
-1 11 2 304.314 315.570 18.099 24.195 o
-1 11 3 4.992 -0.550 8.853 191.881 o
-1 11 4 31.213 30.840 25.729 22.620 o
-1 11 5 324.491 350.225 21.082 19.475 o
-1 11 6 10.749 11.988 8.695 187.915 o
-1 11 7 49.783 59.492 10.765 103.225 o
-1 11 8 38.164 39.313 12.055 91.267 o
0 -11 1 379.519 401.253 25.033 14.537 o
0 -11 2 37.341 23.908 8.789 158.895 o
0 -11 3 138.331 159.267 15.916 42.275 o
0 -11 4 59.619 63.001 13.479 69.828 o
0 -11 5 21.091 7.552 11.816 103.226 o
0 -10 1 13.489 11.484 8.162 208.311 o
0 -10 2 63.972 56.703 9.027 127.381 o
0 -10 3 18.070 5.834 13.037 86.507 o
0 -10 4 2.058 1.679 7.639 259.032 o
0 -10 5 18.300 11.907 7.074 259.565 o
0 -10 6 1.055 2.336 6.654 341.318 o
0 -10 7 96.127 89.913 10.352 89.608 o
0 -10 8 509.029 542.746 20.401 13.997 o
0 -9 1 11.675 6.540 6.442 326.668 o
0 -9 2 45.047 44.346 7.951 169.606 o
0 -9 3 133.335 131.527 9.531 81.190 o
0 -9 4 157.852 160.070 10.755 64.224 o
0 -9 5 428.065 418.843 15.649 20.697 o
0 -9 6 276.025 322.134 13.770 32.448 o
0 -9 7 45.574 53.344 8.339 154.886 o
0 -9 8 128.499 161.315 11.969 61.978 o
0 -9 9 498.299 523.217 23.673 12.660 o
0 -9 10 102.804 103.083 12.593 66.746 o
0 -8 1 44.743 52.179 6.480 216.253 o
0 -8 2 1289.990 1271.630 28.605 3.900 o
0 -8 3 204.385 201.288 11.092 52.101 o
0 -8 4 598.454 586.021 17.503 13.363 o
0 -8 5 16.696 28.432 7.152 243.986 o
0 -8 6 766.338 791.835 21.052 8.789 o
0 -8 7 132.593 140.156 10.723 71.269 o
0 -8 8 31.885 35.358 7.676 195.670 o
0 -8 9 89.001 90.913 9.065 107.506 o
0 -8 10 209.278 235.110 17.312 31.472 o
0 -8 11 298.356 251.182 21.189 21.334 o
0 -8 12 43.729 12.320 12.798 83.805 o
0 -7 1 244.187 218.984 9.523 50.997 o
0 -7 2 897.374 905.808 21.463 7.172 o
0 -7 3 599.900 556.223 24.079 10.957 o
0 -7 4 934.773 973.373 38.682 4.613 o
0 -7 5 45.239 42.153 6.849 207.871 o
0 -7 6 1539.960 1510.170 37.363 2.711 o
0 -7 7 57.166 57.463 6.984 181.048 o
0 -7 8 433.237 416.491 15.022 21.107 o
0 -7 9 765.501 732.251 21.604 8.961 o
0 -7 10 1174.630 1170.100 34.110 4.018 o
0 -7 11 3.774 -10.780 7.753 250.269 o
0 -7 12 84.857 103.340 16.834 44.549 o
0 -7 13 58.978 38.341 17.206 46.839 o
0 -7 14 263.990 272.689 29.685 13.592 o
0 -6 1 48.402 47.095 5.272 267.732 o
0 -6 2 209.264 217.439 11.433 49.158 o
0 -6 3 345.659 330.585 11.769 31.030 o
0 -6 4 784.922 761.381 18.552 9.280 o
0 -6 5 1070.090 1027.580 23.355 5.568 o
0 -6 6 356.684 355.438 12.345 28.796 o
0 -6 7 469.536 445.956 14.278 19.974 o
0 -6 8 33.298 20.920 5.811 301.660 o
0 -6 9 339.482 347.608 17.671 22.898 o
0 -6 10 34.281 35.946 7.356 205.187 o
0 -6 11 1.727 16.250 9.612 160.243 o
0 -6 12 309.888 287.452 24.375 17.207 o
0 -6 13 60.672 73.708 18.268 40.980 o
0 -6 14 0.430 25.224 15.772 60.686 o
0 -6 15 165.888 158.781 21.879 25.327 o
0 -5 1 1097.190 1020.060 21.541 5.617 o
0 -5 2 64.408 85.386 5.535 199.100 o
0 -5 3 2662.150 2629.870 50.042 1.077 o
0 -5 4 2213.080 2161.480 73.677 1.122 o
0 -5 5 83.340 91.857 6.206 159.150 o
0 -5 6 1431.660 1438.270 35.121 3.052 o
0 -5 7 22.488 20.334 5.067 401.694 o
0 -5 8 577.506 567.080 15.665 14.730 o
0 -5 9 188.203 208.623 15.267 38.867 o
0 -5 10 78.455 85.047 8.293 125.549 o
0 -5 11 254.381 238.596 20.180 24.233 o
0 -5 12 6.459 3.611 12.426 97.738 o
0 -5 13 29.586 26.552 14.073 71.619 o
0 -5 14 311.214 336.520 27.136 14.493 o
0 -5 15 401.677 427.859 29.951 11.236 o
0 -5 16 265.687 281.610 24.587 17.872 o
0 -4 1 1156.250 1273.370 25.123 4.543 o
0 -4 2 1341.090 1325.480 41.354 3.037 o
0 -4 3 902.244 868.588 19.259 7.592 o
0 -4 4 259.424 272.512 9.110 46.634 o
0 -4 5 3486.670 3505.610 48.249 0.694 o
0 -4 6 536.398 567.928 10.344 18.174 o
0 -4 7 21.264 40.713 4.308 440.876 o
0 -4 8 94.704 94.387 10.544 87.335 o
0 -4 9 6.345 11.866 4.810 555.112 o
0 -4 10 646.038 616.752 20.001 11.448 o
0 -4 11 314.588 347.831 24.534 16.434 o
0 -4 12 1148.360 1136.000 48.537 3.135 o
0 -4 13 537.577 522.703 30.747 9.301 o
0 -4 14 976.949 971.909 45.085 3.880 o
0 -4 15 121.995 142.053 17.524 38.283 o
0 -4 16 453.640 427.381 27.933 11.701 o
0 -4 17 94.136 88.578 14.657 55.372 o
0 -3 1 1074.260 1089.750 21.338 5.575 o
0 -3 2 9791.480 9882.920 170.522 0.087 o
0 -3 3 33.746 33.489 5.703 292.300 o
0 -3 4 2218.770 2256.280 35.952 1.565 o
0 -3 5 143.414 153.452 11.888 60.711 o
0 -3 6 871.453 881.847 17.592 8.037 o
0 -3 7 2256.370 2194.720 41.850 1.490 o
0 -3 8 416.149 395.891 11.182 25.820 o
0 -3 9 1406.310 1263.940 32.152 3.424 o
0 -3 10 465.158 475.453 13.261 20.363 o
0 -3 11 3039.950 3044.810 72.746 0.748 o
0 -3 12 383.860 378.682 15.643 23.004 o
0 -3 13 781.637 840.849 38.872 5.317 o
0 -3 14 0.569 -0.266 8.444 215.268 o
0 -3 15 169.431 195.476 18.002 32.857 o
0 -3 16 7.990 11.577 9.346 166.369 o
0 -3 17 52.354 59.105 13.754 68.863 o
0 -2 1 4312.180 4193.560 73.072 0.446 o
0 -2 2 503.734 487.401 8.634 21.585 o
0 -2 3 20.916 27.759 3.035 677.105 o
0 -2 4 231.746 209.654 6.189 65.371 o
0 -2 5 2.859 5.559 2.290 2100.670 o
0 -2 6 9023.640 8879.120 158.031 0.104 o
0 -2 7 281.255 283.930 9.044 43.521 o
0 -2 8 1188.710 1086.210 22.642 4.955 o
0 -2 9 29.632 36.065 3.884 452.668 o
0 -2 10 912.982 914.864 24.455 6.615 o
0 -2 11 292.114 267.443 18.693 24.679 o
0 -2 12 3.587 -0.530 6.691 333.945 o
0 -2 13 145.811 140.895 9.992 73.468 o
0 -2 14 191.830 184.920 11.584 52.893 o
0 -2 15 14.543 24.453 9.028 167.744 o
0 -2 16 311.178 334.980 24.693 16.469 o
0 -2 17 96.088 104.349 18.693 36.822 o
0 -2 18 423.724 481.600 35.367 8.635 o
0 -1 1 10768.900 10679.000 163.318 0.076 o
0 -1 2 2682.940 2618.920 40.210 1.141 o
0 -1 3 3481.670 3494.370 53.473 0.680 o
0 -1 4 765.969 765.478 24.962 8.077 o
0 -1 5 9.784 24.748 2.932 904.242 o
0 -1 6 82.478 83.721 4.645 199.475 o
0 -1 7 8.283 30.408 3.202 801.457 o
0 -1 8 259.870 282.671 8.679 47.031 o
0 -1 9 38.221 35.057 3.492 444.593 o
0 -1 10 29.182 25.292 5.338 342.531 o
0 -1 11 1.681 1.115 6.558 351.142 o
0 -1 12 37.038 38.399 6.007 262.138 o
0 -1 13 4.429 10.325 5.123 516.270 o
0 -1 14 292.916 314.732 15.072 29.353 o
0 -1 15 231.346 263.223 15.077 34.498 o
0 -1 16 15.138 23.079 8.753 177.255 o
0 -1 17 753.109 808.905 32.447 6.544 o
0 -1 18 6.087 7.222 15.400 63.927 o
0 0 1 688.463 314.902 19.303 13.388 o
0 0 2 8180.890 8346.630 243.854 0.094 o
0 0 3 14.745 13.968 1.761 1355.050 o
0 0 4 479.831 468.514 13.457 19.846 o
0 0 5 426.204 454.693 20.312 16.536 o
0 0 6 413.361 416.253 13.516 23.235 o
0 0 7 2708.660 2759.730 63.803 0.933 o
0 0 8 2389.240 2406.270 56.887 1.185 o
0 0 9 51.331 43.825 5.841 238.934 o
0 0 10 234.811 266.207 15.135 34.045 o
0 0 11 1188.140 1228.920 33.637 3.932 o
0 0 12 460.337 455.099 17.573 17.698 o
0 0 13 1181.170 1093.910 32.255 4.247 o
0 0 14 620.715 623.128 22.631 10.830 o
0 0 15 2.110 23.823 7.828 231.311 o
0 0 16 914.640 918.002 30.774 5.737 o
0 0 17 65.922 74.751 11.779 83.876 o
0 0 18 19.320 25.641 12.400 92.619 o
0 1 0 837.716 838.966 23.608 7.508 o
0 1 1 931.176 984.103 19.921 6.867 o
0 1 2 450.303 499.189 8.795 23.552 o
0 1 3 7732.520 7948.650 120.075 0.142 o
0 1 4 1986.870 2011.470 52.969 1.578 o
0 1 5 502.104 598.666 28.131 10.232 o
0 1 6 470.159 453.832 11.042 22.163 o
0 1 7 1325.830 1479.370 54.246 2.373 o
0 1 8 12.158 6.681 4.857 523.170 o
0 1 9 1326.490 1339.960 34.974 3.377 o
0 1 10 252.978 249.282 12.885 38.736 o
0 1 11 2611.250 2528.970 74.770 0.915 o
0 1 12 183.864 196.928 12.339 50.035 o
0 1 13 3491.830 3407.200 82.027 0.586 o
0 1 14 69.217 74.211 8.770 124.934 o
0 1 15 297.982 293.709 37.465 9.077 o
0 1 16 525.244 540.416 33.376 8.464 o
0 1 17 20.865 14.284 9.001 167.711 o
0 1 18 475.064 512.220 22.869 13.503 o
0 2 0 9.780 16.863 2.039 1394.830 o
0 2 1 3472.790 3882.430 70.241 0.590 o
0 2 2 472.089 489.891 10.560 21.684 o
0 2 3 200.190 199.963 5.742 76.328 o
0 2 4 2410.000 2527.320 39.605 1.312 o
0 2 5 55.305 61.999 9.926 114.045 o
0 2 6 3404.190 3643.440 56.767 0.670 o
0 2 7 238.892 332.014 8.228 47.660 o
0 2 8 2425.660 2446.260 79.608 0.940 o
0 2 9 284.299 305.664 7.993 44.145 o
0 2 10 4200.040 4129.200 75.794 0.457 o
0 2 11 1678.000 1644.000 33.801 2.506 o
0 2 12 2.088 -4.662 3.760 1032.570 o
0 2 13 3.279 -3.456 3.849 960.915 o
0 2 14 38.008 44.188 5.983 255.926 o
0 2 15 661.301 698.656 19.444 10.876 o
0 2 16 85.472 81.577 9.822 100.558 o
0 2 17 327.374 351.567 18.040 22.804 o
0 2 18 19.144 18.323 7.821 213.641 o
0 3 0 1538.890 1537.410 24.781 3.117 o
0 3 1 723.298 803.859 14.147 10.694 o
0 3 2 222.298 224.801 6.197 65.766 o
0 3 3 21.364 9.145 2.374 989.014 o
0 3 4 2804.320 3261.220 50.952 0.902 o
0 3 5 816.598 841.608 15.351 9.113 o
0 3 6 3221.820 3505.710 55.077 0.732 o
0 3 7 4265.250 4491.650 69.876 0.440 o
0 3 8 403.295 397.865 9.513 28.097 o
0 3 9 279.192 241.703 8.155 48.489 o
0 3 10 1187.290 1278.570 27.308 4.282 o
0 3 11 1.571 -0.523 3.936 958.096 o
0 3 12 1465.060 1432.150 30.899 3.166 o
0 3 13 671.379 677.006 22.221 10.062 o
0 3 14 1247.660 1150.180 27.217 4.301 o
0 3 15 43.208 27.290 7.756 185.309 o
0 3 16 428.221 409.831 26.711 12.751 o
0 3 17 171.189 172.869 14.748 43.343 o
0 3 18 19.770 21.254 14.312 71.081 o
0 4 0 873.462 839.578 15.026 8.590 o
0 4 1 115.619 131.695 6.110 122.910 o
0 4 2 3857.670 3973.160 112.988 0.413 o
0 4 3 1577.920 1721.300 28.372 2.757 o
0 4 4 1067.690 1156.020 25.578 5.086 o
0 4 5 5407.180 5928.760 91.109 0.269 o
0 4 6 58.651 56.250 3.818 300.394 o
0 4 7 18.805 11.294 2.803 895.239 o
0 4 8 26.527 25.154 6.196 286.666 o
0 4 9 1870.110 1854.930 31.741 2.154 o
0 4 10 462.804 470.750 14.023 19.974 o
0 4 11 4545.150 4477.210 82.781 0.391 o
0 4 12 1612.020 1570.020 33.501 2.675 o
0 4 13 1956.360 1868.700 40.661 1.883 o
0 4 14 105.166 106.704 11.301 76.154 o
0 4 15 66.968 75.383 11.196 90.125 o
0 4 16 22.774 13.856 9.736 144.880 o
0 4 17 57.157 59.200 11.361 92.872 o
0 4 18 92.542 105.392 13.993 58.589 o
0 5 0 1498.990 1506.730 27.207 3.154 o
0 5 1 149.003 135.336 5.342 111.150 o
0 5 2 2212.250 2398.050 38.790 1.486 o
0 5 3 0.480 0.523 2.343 2671.660 o
0 5 4 2390.340 2405.280 51.884 1.237 o
0 5 5 86.512 95.312 4.967 180.000 o
0 5 6 51.736 58.209 4.510 284.066 o
0 5 7 746.233 773.053 15.951 10.211 o
0 5 8 1474.260 1431.890 25.726 3.347 o
0 5 9 138.217 138.609 7.160 99.097 o
0 5 10 121.574 129.126 9.818 82.252 o
0 5 11 118.115 111.134 7.695 108.047 o
0 5 12 17.138 13.445 6.060 335.866 o
0 5 13 233.524 271.944 15.400 33.349 o
0 5 14 31.831 33.327 8.504 168.046 o
0 5 15 178.960 148.667 13.109 50.229 o
0 5 16 82.879 95.136 11.847 77.273 o
0 5 17 0.619 -10.277 8.090 234.358 o
0 6 0 62.998 64.749 5.715 209.441 o
0 6 1 387.997 376.859 13.207 25.550 o
0 6 2 1357.730 1398.280 29.418 3.512 o
0 6 3 1879.520 1868.280 37.910 2.015 o
0 6 4 401.064 407.043 10.168 27.319 o
0 6 5 2094.470 2166.630 36.434 1.693 o
0 6 6 438.686 487.881 11.894 22.124 o
0 6 7 206.211 193.302 15.161 38.423 o
0 6 8 282.398 318.926 10.024 39.496 o
0 6 9 67.408 68.983 5.743 199.780 o
0 6 10 59.680 60.820 6.892 179.483 o
0 6 11 90.333 77.541 7.438 135.689 o
0 6 12 0.742 -2.675 7.261 290.428 o
0 6 13 97.268 98.263 11.021 81.434 o
0 6 14 38.874 19.784 10.382 121.030 o
0 6 15 563.513 598.718 24.163 11.104 o
0 6 16 305.212 300.523 17.573 25.191 o
0 6 17 544.394 567.149 24.368 11.446 o
0 7 0 1555.640 1489.850 31.017 2.925 o
0 7 1 3040.940 2968.570 82.999 0.702 o
0 7 2 3911.500 3955.910 62.977 0.535 o
0 7 3 82.028 98.905 6.530 150.844 o
0 7 4 436.366 452.363 11.633 23.161 o
0 7 5 1.501 -4.682 3.334 1319.190 o
0 7 6 463.084 484.769 12.130 21.072 o
0 7 7 110.425 114.572 6.491 126.301 o
0 7 8 5.650 7.212 4.377 681.159 o
0 7 9 120.340 121.237 6.738 115.740 o
0 7 10 140.495 162.188 11.433 63.119 o
0 7 11 284.211 310.195 15.958 28.426 o
0 7 12 195.256 212.499 13.956 42.232 o
0 7 13 301.876 319.013 37.465 8.993 o
0 7 14 501.308 481.400 29.791 10.134 o
0 7 15 451.765 444.896 21.374 15.384 o
0 7 16 105.167 112.589 12.447 66.628 o
0 8 0 496.702 502.238 14.863 17.899 o
0 8 1 889.101 858.407 24.662 6.914 o
0 8 2 113.849 106.393 11.221 74.988 o
0 8 3 195.021 199.402 9.675 59.619 o
0 8 4 712.499 682.953 18.083 10.700 o
0 8 5 72.257 79.338 6.187 176.095 o
0 8 6 1113.880 1092.090 21.772 5.341 o
0 8 7 440.634 420.541 11.796 23.530 o
0 8 8 1177.830 1181.240 23.595 4.740 o
0 8 9 676.698 706.053 19.502 10.615 o
0 8 10 387.422 350.834 16.638 22.315 o
0 8 11 1288.270 1230.870 40.492 3.272 o
0 8 12 271.452 288.720 45.324 6.636 o
0 8 13 389.821 397.118 20.180 18.136 o
0 8 14 509.758 473.712 24.879 12.251 o
0 8 15 70.433 89.591 14.975 55.953 o
0 9 0 137.351 116.121 9.333 83.859 o
0 9 1 191.400 187.425 10.329 58.280 o
0 9 2 72.576 70.192 7.415 150.989 o
0 9 3 8.325 12.768 5.907 380.799 o
0 9 4 33.833 21.133 6.245 272.273 o
0 9 5 568.961 538.410 16.416 14.868 o
0 9 6 8.965 11.597 6.180 351.910 o
0 9 7 1075.870 1047.040 25.970 5.251 o
0 9 8 317.108 318.196 15.600 27.205 o
0 9 9 208.844 210.245 15.159 37.627 o
0 9 10 503.632 554.926 40.678 6.580 o
0 9 11 392.175 386.905 24.136 15.077 o
0 9 12 63.157 76.592 10.384 101.488 o
0 9 13 202.306 168.103 29.738 14.762 o
0 9 14 23.021 36.715 9.751 138.241 o
0 10 0 138.617 136.049 10.601 71.302 o
0 10 1 198.956 218.787 11.677 49.447 o
0 10 2 264.251 241.972 12.187 39.830 o
0 10 3 15.714 19.487 7.202 249.824 o
0 10 4 1168.110 1184.340 28.689 4.408 o
0 10 5 126.715 126.612 9.481 84.109 o
0 10 6 623.264 633.480 33.535 7.523 o
0 10 7 19.172 17.506 8.706 177.919 o
0 10 8 364.747 370.647 19.253 19.999 o
0 10 9 0.004 -3.152 8.831 197.367 o
0 10 10 62.405 50.183 13.223 72.654 o
0 10 11 9.153 -8.815 10.302 140.518 o
0 10 12 202.787 200.361 21.879 23.698 o
0 11 0 72.995 66.612 14.511 59.925 o
0 11 1 629.200 635.640 21.257 11.118 o
0 11 2 0.933 1.395 7.183 294.866 o
0 11 3 767.465 796.249 23.006 8.349 o
0 11 4 0.060 11.351 8.057 229.591 o
0 11 5 574.007 617.440 36.907 7.015 o
0 11 6 403.248 434.603 31.278 10.564 o
0 11 7 43.372 38.713 17.099 48.416 o
0 11 8 172.693 185.280 24.162 21.175 o
0 12 1 20.885 18.750 14.199 72.167 o
0 12 2 72.162 68.464 15.488 53.780 o
0 12 3 13.835 -2.761 20.392 36.559 o
1 -11 0 431.114 425.516 17.504 18.936 o
1 -11 1 244.794 221.923 13.820 38.113 o
1 -11 2 627.444 645.385 24.060 10.150 o
1 -11 3 88.787 103.040 11.510 78.260 o
1 -11 4 112.227 123.556 13.276 59.269 o
1 -11 5 144.959 130.441 12.444 59.060 o
1 -10 0 778.849 745.399 25.404 7.962 o
1 -10 1 176.940 195.121 15.775 38.624 o
1 -10 2 594.072 606.329 19.983 12.277 o
1 -10 3 71.042 54.426 9.085 123.340 o
1 -10 4 289.897 269.637 32.048 11.837 o
1 -10 5 525.626 542.329 19.277 14.278 o
1 -10 6 105.248 107.426 13.957 57.122 o
1 -10 7 27.846 14.297 7.977 199.292 o
1 -10 8 165.458 180.759 15.632 40.429 o
1 -9 0 476.972 464.529 22.411 14.116 o
1 -9 1 80.804 90.044 8.954 112.719 o
1 -9 2 1306.180 1268.640 29.661 3.800 o
1 -9 3 297.509 303.542 14.000 31.268 o
1 -9 4 228.803 217.901 17.702 30.093 o
1 -9 5 625.620 589.328 18.913 12.335 o
1 -9 6 16.699 17.399 7.483 234.226 o
1 -9 7 16.343 9.896 6.959 272.402 o
1 -9 8 802.568 786.216 24.598 7.786 o
1 -9 9 33.847 26.107 10.851 112.892 o
1 -9 10 59.345 44.714 17.631 44.604 o
1 -8 0 145.702 145.563 9.310 77.819 o
1 -8 1 426.314 415.721 14.244 22.061 o
1 -8 2 1075.380 1027.690 24.619 5.423 o
1 -8 3 3.046 -0.343 5.673 462.246 o
1 -8 4 577.514 583.056 17.521 13.761 o
1 -8 5 0.370 10.419 6.065 396.213 o
1 -8 6 100.996 107.899 8.814 102.574 o
1 -8 7 21.709 10.257 6.229 313.542 o
1 -8 8 234.758 221.290 12.227 43.502 o
1 -8 9 159.558 169.346 14.285 46.307 o
1 -8 10 169.613 162.551 20.870 27.077 o
1 -8 11 647.602 581.648 34.730 7.243 o
1 -8 12 618.633 636.345 35.527 7.066 o
1 -7 0 25.140 13.091 5.247 386.998 o
1 -7 1 115.780 112.332 12.412 65.141 o
1 -7 2 558.559 563.968 15.927 15.048 o
1 -7 3 94.484 115.228 8.051 113.538 o
1 -7 4 2.543 -3.856 4.664 678.562 o
1 -7 5 91.521 110.067 8.190 114.250 o
1 -7 6 514.421 518.739 15.821 16.646 o
1 -7 7 259.147 266.606 11.805 40.128 o
1 -7 8 183.974 179.676 12.160 51.822 o
1 -7 9 1088.970 1042.340 57.538 2.752 o
1 -7 10 648.202 666.524 24.227 9.770 o
1 -7 11 574.342 589.667 32.765 8.164 o
1 -7 12 270.473 279.061 22.251 20.389 o
1 -7 13 79.014 70.257 14.975 56.067 o
1 -7 14 262.434 211.991 24.853 18.299 o
1 -6 0 44.246 37.184 5.179 293.782 o
1 -6 1 1527.110 1506.020 30.888 2.968 o
1 -6 2 3.023 7.703 4.223 755.288 o
1 -6 3 210.960 238.896 10.363 51.376 o
1 -6 4 546.225 536.816 15.288 15.943 o
1 -6 5 1133.180 1210.430 28.695 4.482 o
1 -6 6 733.436 744.359 18.916 9.859 o
1 -6 7 1428.660 1335.880 29.094 3.431 o
1 -6 8 180.775 168.455 18.162 32.564 o
1 -6 9 883.770 854.080 27.007 6.601 o
1 -6 10 122.973 125.091 10.598 75.947 o
1 -6 11 364.331 384.845 24.959 14.956 o
1 -6 12 7.885 -2.815 8.072 226.091 o
1 -6 13 83.704 92.507 16.090 48.482 o
1 -6 14 281.429 266.423 27.986 14.698 o
1 -6 15 37.243 37.969 18.905 40.502 o
1 -5 0 2444.940 2594.340 41.580 1.256 o
1 -5 1 1557.810 1587.150 46.533 2.318 o
1 -5 2 842.493 780.427 17.917 8.720 o
1 -5 3 997.238 956.956 33.650 4.972 o
1 -5 4 2367.040 2285.210 43.733 1.369 o
1 -5 5 70.484 67.799 5.869 193.004 o
1 -5 6 82.173 78.102 6.046 170.076 o
1 -5 7 0.644 5.435 3.892 939.432 o
1 -5 8 164.040 158.470 22.729 23.891 o
1 -5 9 2.101 1.662 6.471 358.376 o
1 -5 10 4.541 6.066 14.683 70.474 o
1 -5 11 261.240 260.634 19.383 24.861 o
1 -5 12 133.226 122.033 14.922 48.344 o
1 -5 13 31.859 20.445 12.851 84.710 o
1 -5 14 27.276 16.781 15.772 58.607 o
1 -5 15 318.757 325.846 28.995 13.172 o
1 -5 16 243.113 261.431 26.605 16.446 o
1 -4 0 760.832 800.658 18.000 9.443 o
1 -4 1 8951.480 8877.610 208.681 0.093 o
1 -4 2 3.219 -0.938 2.967 1540.720 o
1 -4 3 3427.780 3218.780 58.561 0.704 o
1 -4 4 13.180 16.904 3.933 649.826 o
1 -4 5 1271.510 1239.030 25.590 4.178 o
1 -4 6 198.805 191.404 8.498 65.048 o
1 -4 7 3028.020 2971.930 68.706 0.782 o
1 -4 8 163.608 168.003 13.170 50.617 o
1 -4 9 278.729 267.108 12.983 35.757 o
1 -4 10 475.301 450.442 25.835 12.369 o
1 -4 11 84.498 74.452 11.258 85.061 o
1 -4 12 23.856 20.711 11.311 108.992 o
1 -4 13 470.985 435.028 29.738 10.644 o
1 -4 14 35.085 23.738 14.073 71.044 o
1 -4 15 1257.130 1320.860 57.405 2.405 o
1 -4 16 132.629 106.049 17.843 37.651 o
1 -4 17 435.438 472.626 31.650 9.979 o
1 -3 0 151.723 152.645 5.399 105.030 o
1 -3 1 894.319 945.871 28.647 6.054 o
1 -3 2 319.935 314.988 9.869 36.560 o
1 -3 3 152.355 150.494 8.235 83.231 o
1 -3 4 42.240 44.764 5.247 285.577 o
1 -3 5 1399.200 1356.300 22.959 3.747 o
1 -3 6 544.171 581.705 13.331 16.394 o
1 -3 7 1189.070 1180.790 27.967 4.394 o
1 -3 8 596.895 581.314 15.136 14.404 o
1 -3 9 64.435 53.215 4.605 256.850 o
1 -3 10 842.303 805.077 25.827 7.209 o
1 -3 11 116.427 134.619 14.975 49.092 o
1 -3 12 391.937 410.547 26.924 13.084 o
1 -3 13 121.146 111.784 16.728 42.163 o
1 -3 14 807.499 805.853 39.191 5.242 o
1 -3 15 136.569 150.603 18.215 35.093 o
1 -3 16 129.916 141.947 17.312 38.522 o
1 -3 17 190.364 216.983 20.551 26.086 o
1 -2 0 2337.190 2534.560 49.807 1.252 o
1 -2 1 2478.480 2534.620 40.879 1.260 o
1 -2 2 46.039 70.757 5.281 248.242 o
1 -2 3 491.095 541.915 10.324 20.124 o
1 -2 4 169.418 176.821 6.262 86.977 o
1 -2 5 2933.440 3134.380 57.227 0.848 o
1 -2 6 551.733 569.609 13.095 16.465 o
1 -2 7 2313.730 2088.540 39.579 1.514 o
1 -2 8 282.237 298.947 8.954 42.769 o
1 -2 9 3631.050 3589.590 66.437 0.600 o
1 -2 10 500.097 493.347 17.246 16.461 o
1 -2 11 134.067 116.460 11.125 70.515 o
1 -2 12 1.055 -5.279 5.039 597.019 o
1 -2 13 110.953 119.475 9.743 87.259 o
1 -2 14 183.626 169.766 14.736 42.461 o
1 -2 15 36.121 48.484 10.833 108.532 o
1 -2 16 728.835 713.611 35.951 6.257 o
1 -2 17 30.462 31.969 10.461 120.399 o
1 -2 18 137.359 158.037 19.861 30.527 o
1 -1 0 53.527 72.912 5.576 222.116 o
1 -1 1 2088.190 2263.220 45.353 1.538 o
1 -1 2 4463.250 4485.350 80.154 0.402 o
1 -1 3 461.473 420.944 9.544 24.355 o
1 -1 4 1124.750 1142.790 26.510 4.805 o
1 -1 5 1327.800 1313.080 30.582 3.635 o
1 -1 6 4485.370 4359.790 78.719 0.409 o
1 -1 7 4877.330 5251.960 94.578 0.317 o
1 -1 8 42.340 83.214 5.027 254.076 o
1 -1 9 111.429 104.245 8.084 107.893 o
1 -1 10 310.073 308.268 13.182 31.776 o
1 -1 11 2706.200 2627.380 63.441 0.959 o
1 -1 12 147.938 122.639 9.833 76.252 o
1 -1 13 4177.330 4134.590 97.158 0.414 o
1 -1 14 670.227 641.457 22.077 10.319 o
1 -1 15 340.299 340.177 33.562 10.377 o
1 -1 16 41.085 51.551 14.020 68.738 o
1 -1 17 177.116 160.200 12.260 53.512 o
1 -1 18 0.671 26.074 15.984 59.056 o
1 0 0 764.896 750.230 13.897 10.546 o
1 0 1 7389.010 6876.560 150.230 0.149 o
1 0 2 1630.460 1615.410 36.298 2.525 o
1 0 3 12114.900 11828.700 499.921 0.033 o
1 0 4 32.245 37.088 5.390 312.107 o
1 0 5 2394.260 2300.790 52.524 1.255 o
1 0 6 632.439 663.563 18.531 11.806 o
1 0 7 140.603 201.589 9.640 70.184 o
1 0 8 549.357 507.095 16.072 15.814 o
1 0 9 169.461 179.057 17.657 34.178 o
1 0 10 3542.050 3422.480 79.668 0.585 o
1 0 11 82.068 80.066 7.492 139.248 o
1 0 12 6191.530 5938.630 178.350 0.171 o
1 0 13 648.859 621.353 21.176 10.985 o
1 0 14 197.981 206.318 12.503 47.252 o
1 0 15 17.452 13.858 6.811 276.382 o
1 0 16 1.499 -7.787 6.424 368.046 o
1 0 17 70.594 74.245 10.030 104.285 o
1 0 18 47.996 32.153 8.974 144.310 o
1 1 0 3024.210 2994.010 52.625 0.866 o
1 1 1 7192.230 6973.560 136.607 0.159 o
1 1 2 2874.870 2907.940 44.537 0.973 o
1 1 3 5282.500 5335.120 80.876 0.303 o
1 1 4 393.381 416.116 11.244 26.408 o
1 1 5 2129.580 2012.690 47.581 1.564 o
1 1 6 26.399 31.516 6.054 289.156 o
1 1 7 2369.900 2221.390 52.007 1.294 o
1 1 8 915.820 915.506 41.448 4.457 o
1 1 9 623.599 511.141 16.535 13.991 o
1 1 10 235.488 235.606 11.409 45.143 o
1 1 11 625.352 637.325 20.690 11.353 o
1 1 12 299.938 324.421 14.763 29.230 o
1 1 13 2.872 -0.206 10.010 152.008 o
1 1 14 88.338 109.310 10.327 89.322 o
1 1 15 20.340 22.856 7.541 222.592 o
1 1 16 11.858 14.932 7.806 225.522 o
1 1 17 374.168 382.169 20.259 18.634 o
1 1 18 137.742 158.316 10.424 70.365 o
1 1 19 248.982 224.357 12.547 41.068 o
1 2 0 11555.700 11596.000 174.433 0.066 o
1 2 1 8495.430 8555.770 129.004 0.120 o
1 2 2 2907.630 3060.480 81.984 0.725 o
1 2 3 304.352 310.128 7.085 43.213 o
1 2 4 433.796 410.052 10.233 25.437 o
1 2 5 2567.300 2658.410 41.733 1.176 o
1 2 6 640.394 587.105 11.547 14.728 o
1 2 7 502.221 591.725 16.775 15.553 o
1 2 8 995.971 1129.590 58.107 2.779 o
1 2 9 278.834 316.668 10.537 38.883 o
1 2 10 237.173 241.439 13.450 38.916 o
1 2 11 32.325 40.474 5.266 315.678 o
1 2 12 348.636 331.520 15.735 25.287 o
1 2 13 4.829 1.104 4.561 675.275 o
1 2 14 212.627 245.053 10.973 48.646 o
1 2 15 109.778 101.811 11.375 75.067 o
1 2 16 382.209 402.945 22.528 16.311 o
1 2 17 565.356 566.009 18.258 13.816 o
1 2 18 942.179 941.571 25.516 6.225 o
1 2 19 30.445 33.901 8.365 173.386 o
1 3 0 58.045 52.048 3.007 346.576 o
1 3 1 36601.700 36187.400 540.468 0.007 o
1 3 2 5563.990 6007.300 91.899 0.258 o
1 3 3 2496.630 2523.350 39.678 1.264 o
1 3 4 987.234 1074.650 18.441 6.369 o
1 3 5 2996.920 2992.170 59.986 0.835 o
1 3 6 834.914 802.910 14.908 9.197 o
1 3 7 2764.800 3013.140 47.816 0.976 o
1 3 8 13.322 23.634 3.114 797.256 o
1 3 9 2394.420 2458.180 40.115 1.337 o
1 3 10 287.204 272.836 10.204 40.897 o
1 3 11 316.394 384.584 22.907 17.493 o
1 3 12 1117.550 1048.700 24.397 5.204 o
1 3 13 206.398 212.754 10.408 53.693 o
1 3 14 32.158 39.407 6.154 262.685 o
1 3 15 941.350 967.600 24.550 6.279 o
1 3 16 562.589 602.731 18.675 13.354 o
1 3 17 608.009 597.594 18.959 12.528 o
1 3 18 331.038 359.102 17.551 23.139 o
1 4 0 23.612 42.778 6.063 282.198 o
1 4 1 6095.390 6307.320 96.257 0.225 o
1 4 2 1012.420 1042.630 34.250 4.705 o
1 4 3 151.990 162.122 5.867 99.201 o
1 4 4 406.500 411.107 9.369 27.659 o
1 4 5 334.348 361.585 14.502 26.901 o
1 4 6 2.570 125.738 12.099 88.904 o
1 4 7 878.245 896.190 16.820 8.026 o
1 4 8 951.682 952.560 18.033 7.060 o
1 4 9 623.323 597.450 13.265 14.400 o
1 4 10 2497.460 2336.040 45.673 1.261 o
1 4 11 1471.100 1417.310 30.381 3.190 o
1 4 12 492.223 514.198 17.826 16.053 o
1 4 13 286.419 257.835 11.138 39.596 o
1 4 14 1140.900 1080.610 26.017 4.903 o
1 4 15 515.284 527.739 16.852 15.937 o
1 4 16 51.579 49.680 7.128 186.387 o
1 4 17 150.716 179.082 13.511 49.948 o
1 4 18 32.003 53.243 9.646 131.856 o
1 5 0 1742.190 1818.670 29.999 2.381 o
1 5 1 183.240 223.599 7.088 71.575 o
1 5 2 15.897 10.440 2.774 979.570 o
1 5 3 491.020 514.684 10.951 20.261 o
1 5 4 63.865 78.745 4.444 238.706 o
1 5 5 144.588 133.075 5.958 108.502 o
1 5 6 728.642 742.886 14.851 10.886 o
1 5 7 2753.500 2678.300 43.739 1.072 o
1 5 8 848.048 826.988 16.461 8.683 o
1 5 9 3465.190 3356.800 54.252 0.696 o
1 5 10 628.519 610.989 16.275 13.081 o
1 5 11 873.238 918.115 22.097 7.207 o
1 5 12 656.087 658.218 18.184 11.613 o
1 5 13 636.465 597.335 17.755 12.526 o
1 5 14 152.365 133.709 9.050 79.543 o
1 5 15 47.662 48.721 7.153 190.263 o
1 5 16 165.026 146.876 12.568 54.516 o
1 5 17 15.094 10.203 12.373 95.751 o
1 5 18 55.053 56.061 9.518 122.657 o
1 6 0 121.702 139.923 6.690 110.840 o
1 6 1 773.367 701.394 14.257 10.687 o
1 6 2 26.589 68.168 19.384 38.446 o
1 6 3 2507.190 2390.520 52.129 1.181 o
1 6 4 1128.970 1075.170 29.433 4.677 o
1 6 5 4958.490 4851.790 76.122 0.349 o
1 6 6 72.094 76.983 9.507 110.872 o
1 6 7 3176.960 3087.850 50.329 0.818 o
1 6 8 542.042 560.853 13.217 16.773 o
1 6 9 386.175 376.912 12.195 26.782 o
1 6 10 203.594 218.761 9.749 56.268 o
1 6 11 278.817 312.511 11.642 36.789 o
1 6 12 849.810 813.063 20.862 7.990 o
1 6 13 114.636 120.625 12.986 60.925 o
1 6 14 282.942 253.235 14.122 33.543 o
1 6 15 752.206 718.063 74.053 2.298 o
1 6 16 100.059 122.949 11.050 77.639 o
1 6 17 38.210 40.265 19.781 37.101 o
1 7 0 911.982 855.238 22.993 7.023 o
1 7 1 1189.950 1179.590 21.844 4.812 o
1 7 2 1619.350 1517.850 26.853 2.911 o
1 7 3 3140.460 3164.270 51.327 0.813 o
1 7 4 451.438 429.911 11.118 23.406 o
1 7 5 225.864 214.262 8.009 59.562 o
1 7 6 199.288 205.987 8.532 63.319 o
1 7 7 1491.850 1477.370 27.009 3.209 o
1 7 8 170.505 168.368 7.949 77.449 o
1 7 9 205.843 208.582 8.815 60.597 o
1 7 10 233.549 226.671 10.566 48.531 o
1 7 11 216.912 201.259 10.346 53.242 o
1 7 12 595.364 566.353 17.793 13.474 o
1 7 13 243.425 235.791 14.303 36.468 o
1 7 14 709.460 702.414 26.068 8.538 o
1 7 15 209.940 227.502 15.313 36.528 o
1 7 16 116.504 120.114 13.090 60.053 o
1 8 0 1208.900 1192.220 31.750 4.053 o
1 8 1 2031.650 1986.020 40.190 1.769 o
1 8 2 458.752 475.939 14.849 19.420 o
1 8 3 2.008 4.208 8.777 195.937 o
1 8 4 307.557 313.624 10.042 37.392 o
1 8 5 8.402 12.336 4.369 626.776 o
1 8 6 1069.570 1060.230 21.337 5.674 o
1 8 7 47.736 58.697 5.671 239.586 o
1 8 8 216.036 232.281 9.920 52.708 o
1 8 9 596.681 578.778 15.159 14.425 o
1 8 10 2.582 0.089 5.363 517.812 o
1 8 11 51.703 47.818 6.880 195.504 o
1 8 12 0.587 -0.045 6.508 361.533 o
1 8 13 233.122 233.100 36.509 9.990 o
1 8 14 420.156 414.487 19.909 17.429 o
1 8 15 78.519 77.800 20.976 31.287 o
1 9 0 87.484 88.880 8.260 120.390 o
1 9 1 143.937 148.888 9.643 75.439 o
1 9 2 14.584 11.014 6.313 324.284 o
1 9 3 1066.960 1088.880 26.006 5.195 o
1 9 4 317.674 293.831 17.550 24.865 o
1 9 5 72.831 84.611 10.656 93.671 o
1 9 6 256.414 241.235 12.358 40.131 o
1 9 7 18.991 12.369 5.408 396.031 o
1 9 8 58.336 64.171 6.486 191.234 o
1 9 9 58.110 67.811 6.866 178.282 o
1 9 10 47.704 43.542 7.562 179.481 o
1 9 11 1.046 -0.607 9.001 189.082 o
1 9 12 449.624 471.988 31.225 10.040 o
1 9 13 60.767 58.468 16.462 49.777 o
1 9 14 107.180 159.206 21.454 27.915 o
1 10 0 411.744 395.398 17.677 19.780 o
1 10 1 321.545 287.483 17.309 25.180 o
1 10 2 825.137 772.859 27.366 7.154 o
1 10 3 537.176 562.984 24.959 11.314 o
1 10 4 14.512 38.200 10.118 133.367 o
1 10 5 264.047 268.404 16.892 28.788 o
1 10 6 24.117 34.839 10.648 118.667 o
1 10 7 285.907 336.300 42.032 7.445 o
1 10 8 1.168 -6.969 9.837 158.376 o
1 10 9 223.244 246.031 26.924 16.552 o
1 10 12 398.272 363.922 27.720 12.819 o
1 11 0 4.303 -6.138 15.533 63.379 o
1 11 1 19.163 2.173 9.310 163.129 o
1 11 2 72.135 70.212 12.142 79.274 o
1 11 3 8.497 -1.305 10.373 138.962 o
1 11 4 170.719 212.716 38.049 9.624 o
1 11 5 14.511 14.716 11.273 113.682 o
1 11 6 200.212 222.284 19.516 27.579 o
1 11 7 237.875 246.484 18.693 27.159 o
1 11 8 47.277 44.023 19.011 39.476 o
1 12 0 56.544 58.049 19.144 38.234 o
1 12 1 61.830 59.489 13.191 72.273 o
1 12 2 8.639 -4.353 18.321 45.422 o
1 12 3 30.687 13.296 11.063 112.390 o
1 12 4 334.784 321.718 20.847 19.823 o
1 12 5 14.937 5.836 12.112 100.309 o
2 -11 0 77.917 75.814 11.952 79.344 o
2 -11 1 29.119 15.547 10.986 113.950 o
2 -11 2 13.074 21.849 11.011 118.032 o
2 -11 3 3.326 -8.478 8.842 193.821 o
2 -10 0 285.107 262.449 16.549 28.533 o
2 -10 1 8.943 -2.308 7.278 273.413 o
2 -10 2 1.398 -5.174 7.572 266.044 o
2 -10 3 193.665 216.338 13.046 45.251 o
2 -10 4 28.117 26.031 8.387 177.945 o
2 -10 5 250.883 250.524 14.733 34.423 o
2 -10 6 139.963 131.028 11.461 65.750 o
2 -10 7 394.953 365.466 20.104 18.465 o
2 -9 0 98.819 117.875 11.837 71.896 o
2 -9 1 1287.690 1210.720 29.094 3.966 o
2 -9 2 718.857 708.096 25.432 8.591 o
2 -9 3 1939.740 1935.920 41.756 1.847 o
2 -9 4 793.407 777.147 22.660 8.280 o
2 -9 5 575.145 634.589 24.735 10.551 o
2 -9 6 27.951 29.165 11.856 97.848 o
2 -9 7 1.180 -0.010 7.674 259.474 o
2 -9 8 158.760 128.840 14.179 48.828 o
2 -9 9 3.200 1.402 10.674 133.415 o
2 -9 10 276.282 246.615 27.773 15.062 o
2 -8 0 2757.160 2647.460 52.298 1.018 o
2 -8 1 622.495 573.460 17.504 13.052 o
2 -8 2 1543.600 1507.490 33.248 2.853 o
2 -8 3 243.487 225.282 12.197 42.528 o
2 -8 4 140.343 134.003 9.818 76.831 o
2 -8 5 109.755 114.675 11.358 73.866 o
2 -8 6 9.594 13.585 6.680 303.034 o
2 -8 7 187.985 187.718 13.322 46.291 o
2 -8 8 200.775 212.456 24.056 20.452 o
2 -8 9 48.694 36.177 9.510 130.686 o
2 -8 10 190.638 172.216 20.711 26.528 o
2 -8 11 6.706 -17.631 14.338 73.978 o
2 -8 12 304.667 314.269 27.826 14.217 o
2 -7 0 500.318 503.212 15.059 17.665 o
2 -7 1 1077.900 1082.160 24.904 5.261 o
2 -7 2 256.602 253.170 11.136 42.740 o
2 -7 3 5.794 6.735 5.574 446.519 o
2 -7 4 1375.920 1294.680 29.346 3.599 o
2 -7 5 443.277 418.046 20.825 16.196 o
2 -7 6 1264.380 1205.600 28.053 4.106 o
2 -7 7 19.851 7.278 6.610 292.398 o
2 -7 8 48.479 64.909 8.237 151.296 o
2 -7 9 1102.290 1089.460 32.568 4.480 o
2 -7 10 174.885 174.765 19.808 28.865 o
2 -7 11 153.162 178.111 21.189 26.727 o
2 -7 12 30.233 18.268 12.851 85.243 o
2 -7 13 195.965 238.012 22.622 22.249 o
2 -6 0 461.188 473.883 13.648 20.248 o
2 -6 1 1414.620 1348.980 28.475 3.477 o
2 -6 2 53.326 57.758 5.774 226.956 o
2 -6 3 1707.640 1607.870 33.185 2.506 o
2 -6 4 10.676 10.506 7.187 267.032 o
2 -6 5 337.596 328.688 14.338 27.791 o
2 -6 6 432.650 452.923 18.143 18.020 o
2 -6 7 20.654 18.664 7.142 245.992 o
2 -6 8 413.308 416.398 16.539 20.432 o
2 -6 9 477.195 451.222 17.802 17.163 o
2 -6 10 422.923 403.697 27.136 12.616 o
2 -6 11 2.138 -12.745 10.515 138.241 o
2 -6 12 306.422 322.447 24.056 17.242 o
2 -6 13 1.023 -7.806 9.187 181.562 o
2 -6 14 10.017 23.738 13.117 85.338 o
2 -6 15 160.949 148.904 23.472 22.862 o
2 -5 0 617.744 672.501 11.623 14.267 o
2 -5 1 49.970 52.073 5.360 255.208 o
2 -5 2 787.019 812.944 18.761 8.951 o
2 -5 3 942.518 924.985 27.970 5.951 o
2 -5 4 178.130 198.482 9.242 64.901 o
2 -5 5 954.856 900.700 20.884 6.869 o
2 -5 6 1060.750 1087.060 30.451 4.816 o
2 -5 7 1497.800 1507.410 39.157 2.715 o
2 -5 8 30.471 35.444 15.851 56.919 o
2 -5 9 408.409 438.769 16.785 20.017 o
2 -5 10 591.264 531.359 29.898 9.122 o
2 -5 11 33.728 23.419 11.205 107.246 o
2 -5 12 1227.920 1124.580 47.740 3.061 o
2 -5 13 56.791 40.996 10.727 104.534 o
2 -5 14 1661.520 1584.250 64.628 1.709 o
2 -5 15 0.531 -4.832 16.409 57.123 o
2 -5 16 470.553 557.220 39.084 7.098 o
2 -4 0 346.907 318.481 6.888 38.478 o
2 -4 1 602.008 607.690 14.065 14.446 o
2 -4 2 785.268 650.763 15.502 10.595 o
2 -4 3 58.111 57.877 5.017 248.411 o
2 -4 4 1324.830 1310.090 26.818 3.843 o
2 -4 5 992.931 950.585 25.884 5.884 o
2 -4 6 1363.860 1292.490 33.465 3.424 o
2 -4 7 750.397 705.077 35.898 6.189 o
2 -4 8 98.912 111.221 8.708 104.034 o
2 -4 9 1259.640 1228.680 32.686 3.801 o
2 -4 10 46.651 44.129 11.736 92.748 o
2 -4 11 1387.720 1411.030 54.644 2.327 o
2 -4 12 0.436 4.089 7.435 273.956 o
2 -4 13 934.075 909.140 41.687 4.390 o
2 -4 14 0.889 -12.426 12.373 100.324 o
2 -4 15 104.533 101.907 19.595 33.706 o
2 -4 16 23.581 12.108 15.135 64.008 o
2 -3 0 83.302 90.753 4.037 207.475 o
2 -3 1 185.559 232.890 6.500 72.493 o
2 -3 2 333.556 399.436 8.889 33.464 o
2 -3 3 963.420 1057.100 21.516 6.248 o
2 -3 4 1379.950 1286.410 25.892 3.767 o
2 -3 5 135.935 156.438 7.515 93.405 o
2 -3 6 630.230 609.957 14.351 13.747 o
2 -3 7 289.247 277.161 8.794 43.547 o
2 -3 8 2568.770 2564.900 48.758 1.142 o
2 -3 9 4.941 -0.500 3.103 1344.310 o
2 -3 10 981.154 950.296 39.084 4.466 o
2 -3 11 31.984 55.494 10.037 123.220 o
2 -3 12 8.223 -2.868 8.709 195.083 o
2 -3 13 150.373 153.683 18.374 33.869 o
2 -3 14 41.923 41.633 14.763 63.220 o
2 -3 15 39.843 22.569 13.913 71.929 o
2 -3 16 4.556 -2.708 11.364 117.652 o
2 -3 17 14.097 8.019 11.630 108.326 o
2 -2 0 1.812 4.668 3.394 1179.740 o
2 -2 1 9885.580 10627.800 191.875 0.080 o
2 -2 2 2359.790 2728.140 50.281 1.188 o
2 -2 3 4567.640 4627.700 83.443 0.381 o
2 -2 4 333.819 317.793 8.781 36.999 o
2 -2 5 4225.440 4135.470 83.036 0.439 o
2 -2 6 85.097 80.588 6.128 164.289 o
2 -2 7 2.904 2.280 2.309 2256.310 o
2 -2 8 32.075 37.673 7.590 197.507 o
2 -2 9 2.583 2.071 3.001 1488.740 o
2 -2 10 1.476 2.834 5.629 469.987 o
2 -2 11 625.093 596.548 19.771 11.970 o
2 -2 12 443.803 430.613 17.239 18.720 o
2 -2 13 143.244 169.628 12.402 56.752 o
2 -2 14 82.479 99.995 15.878 49.327 o
2 -2 15 2.958 6.850 10.249 143.308 o
2 -2 16 58.017 65.690 13.435 70.238 o
2 -2 17 379.740 356.062 25.384 14.636 o
2 -2 18 18.605 15.506 10.621 125.243 o
2 -1 1 10895.200 10593.800 282.009 0.060 o
2 -1 2 38126.500 37839.300 1721.820 0.003 o
2 -1 3 200.026 187.098 6.512 74.677 o
2 -1 4 9788.640 10136.300 179.653 0.085 o
2 -1 5 3024.300 3189.090 79.627 0.700 o
2 -1 6 581.151 629.695 14.079 14.650 o
2 -1 7 264.784 250.573 7.996 50.290 o
2 -1 8 24.189 23.656 3.438 595.614 o
2 -1 9 724.727 663.808 21.481 9.757 o
2 -1 10 481.089 473.847 16.577 17.603 o
2 -1 11 1162.910 1081.880 39.217 3.792 o
2 -1 12 1465.220 1459.780 49.466 2.405 o
2 -1 13 78.912 72.101 7.732 139.336 o
2 -1 14 2879.930 2701.910 67.046 0.868 o
2 -1 15 173.279 192.871 12.303 51.728 o
2 -1 16 472.382 466.368 19.320 16.089 o
2 -1 17 46.728 44.448 10.939 104.000 o
2 -1 18 254.138 263.343 23.791 19.135 o
2 0 0 1257.210 1321.180 24.343 4.162 o
2 0 1 136.615 134.011 5.161 120.052 o
2 0 2 3727.620 3720.630 108.014 0.451 o
2 0 3 5736.430 6022.240 131.842 0.218 o
2 0 4 7573.760 7671.160 167.559 0.131 o
2 0 5 773.999 742.916 26.366 7.806 o
2 0 6 2048.980 2118.400 39.606 1.706 o
2 0 7 67.066 86.987 6.760 163.517 o
2 0 8 2806.560 2771.560 64.407 0.897 o
2 0 9 740.308 706.257 20.875 9.518 o
2 0 10 1168.030 1162.100 31.110 4.267 o
2 0 11 3920.080 3728.680 120.812 0.399 o
2 0 12 54.847 46.889 6.124 219.436 o
2 0 13 780.550 766.586 23.934 8.170 o
2 0 14 458.805 499.382 48.404 5.253 o
2 0 15 935.629 938.330 28.913 5.831 o
2 0 16 213.954 207.462 12.880 44.222 o
2 0 17 30.776 25.163 8.407 175.383 o
2 0 18 364.489 386.903 20.120 18.948 o
2 1 0 291.239 287.150 7.226 45.969 o
2 1 1 475.483 445.936 9.604 23.092 o
2 1 2 8.958 9.106 1.821 1837.000 o
2 1 3 933.578 935.419 15.923 7.510 o
2 1 4 1215.590 1303.890 24.909 4.296 o
2 1 5 286.913 293.993 8.693 43.074 o
2 1 6 6023.270 6080.110 166.693 0.182 o
2 1 7 3934.080 4187.920 94.242 0.442 o
2 1 8 4793.120 4661.230 104.979 0.329 o
2 1 9 3.319 6.989 9.373 170.317 o
2 1 10 1921.790 1827.390 56.874 1.616 o
2 1 11 2.651 -0.815 7.249 287.604 o
2 1 12 65.782 68.468 9.506 115.315 o
2 1 13 400.536 409.248 15.787 21.681 o
2 1 14 4.546 2.640 4.927 582.144 o
2 1 15 315.921 288.257 14.634 29.556 o
2 1 16 24.638 29.725 7.484 215.339 o
2 1 17 189.404 182.282 11.105 55.489 o
2 1 18 99.195 88.524 9.430 99.399 o
2 1 19 29.872 30.799 8.049 186.168 o
2 2 0 13938.200 13630.600 235.525 0.045 o
2 2 1 6.324 15.277 3.017 1073.730 o
2 2 2 131.002 135.589 6.105 113.334 o
2 2 3 810.306 793.987 14.026 9.675 o
2 2 4 3579.090 3763.650 58.017 0.619 o
2 2 5 3465.320 3365.880 52.431 0.701 o
2 2 6 8842.090 8979.950 136.334 0.110 o
2 2 7 324.350 269.289 10.539 36.941 o
2 2 8 5760.060 5786.320 103.291 0.245 o
2 2 9 19.156 20.692 4.021 559.128 o
2 2 10 346.019 327.738 15.841 25.341 o
2 2 11 310.980 359.211 11.776 32.376 o
2 2 12 1029.300 950.518 22.494 6.070 o
2 2 13 5.551 17.531 4.569 586.366 o
2 2 14 1258.790 1163.260 27.259 4.240 o
2 2 15 64.141 62.915 6.850 175.170 o
2 2 16 616.173 622.968 22.156 11.052 o
2 2 17 30.715 24.488 6.654 251.516 o
2 2 18 301.640 283.495 17.054 26.468 o
2 2 19 286.052 321.115 15.418 28.963 o
2 3 0 8747.520 8829.470 133.516 0.113 o
2 3 1 923.939 862.660 17.997 7.619 o
2 3 2 990.702 934.846 19.271 6.709 o
2 3 3 221.861 200.267 6.833 66.279 o
2 3 4 285.143 271.465 7.319 47.611 o
2 3 5 324.537 320.249 7.998 38.990 o
2 3 6 471.262 503.337 11.260 21.005 o
2 3 7 783.097 752.829 14.316 10.208 o
2 3 8 488.543 469.897 12.432 20.218 o
2 3 9 100.826 85.471 5.814 154.247 o
2 3 10 55.133 65.976 7.790 157.064 o
2 3 11 312.874 289.506 13.264 32.054 o
2 3 12 273.757 262.718 10.590 41.871 o
2 3 13 971.163 974.534 29.920 5.460 o
2 3 14 70.313 60.937 7.354 157.743 o
2 3 15 805.172 780.226 21.255 8.444 o
2 3 16 114.318 124.901 12.041 66.901 o
2 3 17 667.238 706.949 21.212 10.232 o
2 3 18 66.159 48.410 7.951 151.475 o
2 4 0 4693.500 4539.930 70.056 0.393 o
2 4 1 253.208 235.052 9.160 49.758 o
2 4 2 286.866 250.540 7.817 47.672 o
2 4 3 1964.020 2103.280 39.324 1.791 o
2 4 4 2294.060 2407.400 38.598 1.430 o
2 4 5 600.096 595.807 15.223 14.157 o
2 4 6 1181.600 1139.550 20.246 5.038 o
2 4 8 601.211 548.279 14.343 14.992 o
2 4 9 61.445 74.853 4.819 233.988 o
2 4 10 403.322 373.452 11.820 26.398 o
2 4 11 263.703 257.995 9.881 44.997 o
2 4 12 24.649 35.948 4.937 374.050 o
2 4 13 215.932 236.681 10.125 51.683 o
2 4 14 213.283 229.037 10.283 52.024 o
2 4 15 26.518 21.422 5.350 356.728 o
2 4 16 584.379 579.433 17.902 13.507 o
2 4 17 21.349 9.686 6.156 321.145 o
2 4 18 57.047 70.128 17.869 42.932 o
2 5 0 237.627 258.040 7.360 55.739 o
2 5 1 544.423 508.766 10.991 18.544 o
2 5 2 7905.520 7951.510 121.384 0.138 o
2 5 3 364.252 354.262 8.940 32.783 o
2 5 4 1815.590 1810.510 30.238 2.281 o
2 5 5 102.669 108.697 6.163 138.013 o
2 5 6 432.500 405.664 13.391 22.785 o
2 5 7 251.683 240.072 7.933 53.222 o
2 5 8 322.431 334.551 9.247 36.529 o
2 5 9 10.796 13.132 3.571 797.490 o
2 5 10 276.874 270.529 10.737 40.823 o
2 5 11 460.525 479.887 23.159 13.826 o
2 5 12 8.502 1.339 5.036 535.070 o
2 5 13 247.318 226.591 11.589 43.827 o
2 5 14 97.373 99.803 8.782 106.029 o
2 5 15 359.332 370.898 15.061 24.823 o
2 5 16 347.206 326.496 14.948 26.517 o
2 5 17 186.794 185.428 12.345 50.349 o
2 5 18 684.440 684.362 28.477 8.208 o
2 6 0 1255.020 1281.110 22.791 4.322 o
2 6 1 1904.300 1851.730 43.284 1.890 o
2 6 2 2443.000 2410.860 39.493 1.328 o
2 6 3 488.266 597.275 22.684 12.751 o
2 6 4 1272.810 1242.560 22.422 4.348 o
2 6 5 265.618 245.894 7.792 51.048 o
2 6 6 948.562 898.566 17.689 7.325 o
2 6 7 589.831 584.745 13.290 15.270 o
2 6 8 2867.620 2839.630 46.890 0.975 o
2 6 9 0.744 -0.824 3.783 1055.450 o
2 6 10 2290.780 2283.550 45.646 1.394 o
2 6 11 1102.490 1085.810 25.510 5.093 o
2 6 12 9.156 5.884 9.448 164.131 o
2 6 13 1241.840 1191.020 28.062 4.199 o
2 6 14 298.580 285.726 24.927 16.911 o
2 6 15 670.209 665.237 20.054 10.792 o
2 6 16 313.664 292.830 14.356 30.020 o
2 6 17 273.902 252.488 17.928 26.889 o
2 7 0 1383.700 1360.790 24.479 3.719 o
2 7 1 455.659 426.337 13.360 21.512 o
2 7 2 16.310 13.012 3.720 683.347 o
2 7 3 62.115 59.419 4.732 250.329 o
2 7 4 33.903 37.609 4.509 371.587 o
2 7 5 1015.630 928.469 18.534 6.645 o
2 7 6 78.700 73.808 4.968 203.317 o
2 7 7 9.049 4.278 6.002 382.946 o
2 7 8 2409.580 2310.820 39.623 1.377 o
2 7 9 140.344 139.096 7.612 94.136 o
2 7 10 1992.540 1945.100 40.520 1.817 o
2 7 11 200.664 212.728 11.707 49.499 o
2 7 12 2544.070 2480.660 53.054 1.135 o
2 7 13 266.395 276.052 13.347 35.550 o
2 7 14 39.316 34.146 7.427 197.689 o
2 7 15 193.149 184.155 11.757 52.047 o
2 7 16 10.808 -6.532 14.126 75.613 o
2 8 0 39.303 27.992 6.898 223.272 o
2 8 1 327.699 357.746 12.576 30.111 o
2 8 2 66.774 62.454 6.105 193.863 o
2 8 3 3.783 3.679 3.989 855.755 o
2 8 4 462.252 447.700 22.161 14.662 o
2 8 5 290.710 292.585 18.089 25.155 o
2 8 6 6.246 5.416 4.353 690.915 o
2 8 7 181.905 174.516 9.727 64.022 o
2 8 8 15.700 13.422 5.011 457.573 o
2 8 9 1440.390 1406.460 31.140 3.236 o
2 8 10 256.094 233.675 13.892 36.621 o
2 8 11 703.984 695.547 28.145 8.102 o
2 8 12 127.362 116.572 12.153 64.635 o
2 8 13 10.411 7.647 20.711 35.444 o
2 8 14 10.515 16.587 10.389 133.796 o
2 8 15 119.719 166.587 22.038 26.227 o
2 9 0 235.126 277.192 19.250 25.715 o
2 9 1 137.155 143.100 45.669 7.027 o
2 9 2 1969.530 1832.210 47.600 1.756 o
2 9 3 174.931 174.988 14.497 43.830 o
2 9 4 1623.990 1609.840 82.258 1.337 o
2 9 5 20.413 25.357 8.407 184.326 o
2 9 6 1807.410 1801.030 50.866 1.839 o
2 9 7 106.487 112.164 8.778 100.084 o
2 9 8 771.790 774.406 21.390 8.749 o
2 9 9 54.650 48.901 15.374 57.141 o
2 9 10 141.540 141.179 11.790 62.568 o
2 9 11 36.728 19.866 15.533 59.254 o
2 9 12 1.696 -3.382 6.901 319.077 o
2 9 13 83.352 66.168 14.020 62.066 o
2 9 14 13.470 4.726 11.577 109.963 o
2 10 0 0.485 1.916 7.718 256.113 o
2 10 1 817.972 795.658 39.509 5.179 o
2 10 2 46.458 43.594 10.222 116.174 o
2 10 3 595.606 588.313 23.040 11.204 o
2 10 4 12.285 17.331 12.798 89.623 o
2 10 5 237.277 239.109 16.486 31.701 o
2 10 6 507.591 520.923 22.635 13.057 o
2 10 7 3.289 -0.865 9.904 155.009 o
2 10 8 147.480 147.649 13.805 50.708 o
2 10 9 27.624 29.260 16.303 54.503 o
2 10 10 15.773 7.169 16.144 57.445 o
2 10 11 3.827 10.763 9.597 161.117 o
2 10 12 43.890 24.109 13.435 75.816 o
2 11 0 498.820 489.929 21.546 14.020 o
2 11 1 88.901 88.931 18.108 39.637 o
2 11 2 110.181 103.822 12.779 64.197 o
2 11 3 42.882 52.483 13.780 70.506 o
2 11 4 7.825 9.548 9.640 157.648 o
2 11 5 65.589 47.060 10.816 99.453 o
2 11 6 4.861 7.402 10.123 145.682 o
2 11 7 5.728 -0.525 10.384 139.986 o
2 11 8 2.595 15.293 10.893 125.669 o
2 11 9 0.390 3.027 15.241 66.065 o
2 12 0 14.006 21.309 11.134 115.399 o
2 12 1 0.560 -16.015 8.984 190.232 o
2 12 2 66.753 35.887 11.013 98.071 o
2 12 3 36.766 28.258 11.311 103.827 o
2 12 4 143.545 158.947 19.463 31.229 o
2 12 5 90.535 107.433 20.737 31.008 o
3 -11 0 150.364 132.148 14.813 46.755 o
3 -10 0 560.861 514.068 23.990 11.733 o
3 -10 1 158.254 154.025 24.534 21.255 o
3 -10 2 991.030 970.812 34.380 4.891 o
3 -10 3 22.374 29.495 20.950 33.951 o
3 -10 4 89.403 105.346 14.212 57.615 o
3 -10 5 49.137 50.365 11.614 92.901 o
3 -10 6 8.211 12.668 15.825 60.151 o
3 -9 0 23.311 23.657 9.201 156.542 o
3 -9 1 88.014 92.928 11.801 76.858 o
3 -9 2 270.257 234.474 16.514 30.029 o
3 -9 3 125.174 126.947 11.152 71.053 o
3 -9 4 177.489 188.640 12.333 51.338 o
3 -9 5 70.265 71.534 11.875 82.249 o
3 -9 6 438.049 409.166 29.473 11.205 o
3 -9 7 1.138 2.385 9.219 179.317 o
3 -9 8 356.070 338.990 21.826 18.127 o
3 -9 9 8.288 8.560 8.113 218.247 o
3 -8 0 6.928 3.993 6.864 305.214 o
3 -8 1 1616.630 1532.230 42.668 2.404 o
3 -8 2 107.905 105.793 8.794 100.563 o
3 -8 3 229.362 213.547 11.827 45.716 o
3 -8 4 1.594 1.592 6.945 313.404 o
3 -8 5 192.957 194.982 15.893 37.182 o
3 -8 6 204.772 207.052 22.729 22.260 o
3 -8 7 81.951 81.591 11.636 80.950 o
3 -8 8 1097.390 1105.560 56.450 2.763 o
3 -8 9 150.248 148.122 12.299 57.820 o
3 -8 10 553.109 582.338 33.721 8.051 o
3 -8 11 50.643 66.274 18.427 41.068 o
3 -7 0 336.886 352.059 12.918 29.239 o
3 -7 1 438.694 422.696 14.376 21.360 o
3 -7 2 44.929 48.674 6.526 216.604 o
3 -7 3 30.845 23.154 5.551 324.017 o
3 -7 4 1.006 7.425 7.132 292.593 o
3 -7 5 761.898 728.299 26.366 7.951 o
3 -7 6 145.809 145.453 12.075 59.904 o
3 -7 7 430.092 426.919 30.721 10.616 o
3 -7 8 198.190 180.707 13.457 45.131 o
3 -7 9 281.795 298.784 17.949 25.593 o
3 -7 10 8.203 7.381 10.408 136.481 o
3 -7 11 39.120 47.475 16.090 54.106 o
3 -7 12 20.486 3.770 14.020 75.063 o
3 -7 13 0.813 3.664 12.692 94.980 o
3 -6 0 469.623 480.574 14.320 19.383 o
3 -6 1 476.829 462.770 14.412 19.371 o
3 -6 2 4746.060 4769.000 87.130 0.354 o
3 -6 3 444.215 465.292 14.199 20.560 o
3 -6 4 3640.610 3625.790 85.463 0.536 o
3 -6 5 2.341 1.937 5.643 465.620 o
3 -6 6 1300.730 1325.410 36.742 3.355 o
3 -6 7 8.412 7.719 7.462 255.371 o
3 -6 8 80.247 74.556 22.330 27.952 o
3 -6 9 278.023 255.180 13.957 34.151 o
3 -6 10 7.031 9.665 10.515 133.857 o
3 -6 11 30.666 28.889 14.126 70.812 o
3 -6 12 31.331 35.420 14.232 69.316 o
3 -6 13 56.767 77.904 15.453 55.010 o
3 -6 14 1.543 -15.825 9.293 177.063 o
3 -5 0 242.826 236.869 7.368 56.645 o
3 -5 1 4041.450 3856.060 61.247 0.527 o
3 -5 2 578.843 583.995 14.057 15.213 o
3 -5 3 3137.470 3119.130 76.045 0.702 o
3 -5 4 197.149 194.666 12.316 48.695 o
3 -5 5 459.932 449.758 17.429 17.882 o
3 -5 6 392.838 383.382 17.551 20.656 o
3 -5 7 399.564 373.015 15.674 22.485 o
3 -5 8 4.605 -2.607 9.293 174.786 o
3 -5 9 401.552 396.137 39.111 7.758 o
3 -5 10 0.125 7.381 9.984 152.280 o
3 -5 11 530.670 485.795 29.685 9.897 o
3 -5 12 25.686 2.708 11.417 109.376 o
3 -5 13 378.523 353.513 25.012 14.940 o
3 -5 14 0.215 -11.470 8.550 210.340 o
3 -5 15 666.091 691.573 38.978 6.016 o
3 -4 0 152.700 120.324 4.876 117.273 o
3 -4 1 16.756 17.079 3.631 673.433 o
3 -4 2 365.639 347.009 10.259 31.256 o
3 -4 3 111.710 107.598 6.156 132.308 o
3 -4 4 4.366 8.375 3.319 1084.650 o
3 -4 5 8.955 0.683 3.589 941.967 o
3 -4 6 145.919 132.866 13.966 50.932 o
3 -4 7 136.443 139.385 10.011 75.679 o
3 -4 8 30.630 26.244 5.481 325.455 o
3 -4 9 1.968 -0.450 5.729 458.924 o
3 -4 10 4136.250 3841.440 127.609 0.362 o
3 -4 11 17.176 13.435 11.099 116.346 o
3 -4 12 700.056 729.436 35.367 6.464 o
3 -4 13 115.317 111.200 14.338 53.595 o
3 -4 14 400.926 476.502 29.154 11.395 o
3 -4 15 39.834 26.340 15.825 56.660 o
3 -4 16 27.046 40.465 19.064 40.272 o
3 -3 0 5155.310 5587.140 85.298 0.299 o
3 -3 1 47.850 75.803 4.797 260.055 o
3 -3 2 839.466 871.481 21.318 7.759 o
3 -3 3 189.705 210.125 10.650 55.361 o
3 -3 4 318.512 296.170 21.826 19.500 o
3 -3 5 134.776 104.668 5.751 123.729 o
3 -3 6 332.302 314.155 10.212 34.995 o
3 -3 7 1004.660 904.017 20.098 6.624 o
3 -3 8 454.752 486.097 13.647 20.260 o
3 -3 9 2152.120 2105.020 50.960 1.469 o
3 -3 10 475.519 486.645 27.455 11.364 o
3 -3 11 320.635 359.142 22.782 17.784 o
3 -3 12 154.037 158.037 16.197 40.179 o
3 -3 13 115.065 107.695 13.807 56.783 o
3 -3 14 152.233 188.094 20.126 28.781 o
3 -3 15 34.406 37.810 16.940 49.921 o
3 -3 16 83.513 144.974 21.295 29.238 o
3 -3 17 224.078 221.391 25.277 18.441 o
3 -2 0 450.612 523.293 14.593 19.119 o
3 -2 1 151.462 167.921 6.743 91.723 o
3 -2 2 513.233 598.524 14.050 16.621 o
3 -2 3 372.535 333.307 12.210 28.699 o
3 -2 4 10380.700 10608.800 188.734 0.076 o
3 -2 5 386.746 455.150 11.976 25.036 o
3 -2 6 1992.520 1992.810 40.972 1.787 o
3 -2 7 1428.230 1318.560 26.904 3.550 o
3 -2 8 420.797 452.498 12.637 22.973 o
3 -2 9 725.656 696.970 16.547 10.833 o
3 -2 10 90.344 79.424 7.327 137.055 o
3 -2 11 1458.460 1361.290 36.044 3.035 o
3 -2 12 17.625 16.511 7.886 213.504 o
3 -2 13 1287.980 1261.960 51.617 2.666 o
3 -2 14 31.910 24.481 13.595 76.109 o
3 -2 15 1674.000 1737.240 68.717 1.558 o
3 -2 16 56.738 32.765 14.179 66.552 o
3 -2 17 37.045 41.368 13.382 76.056 o
3 -1 0 828.740 803.588 23.590 7.710 o
3 -1 1 88.189 65.610 8.815 117.019 o
3 -1 2 2521.130 2433.430 155.064 0.446 o
3 -1 3 15205.900 14761.800 706.734 0.018 o
3 -1 4 1523.430 1552.160 37.229 2.708 o
3 -1 5 2252.180 2372.240 44.635 1.402 o
3 -1 6 131.674 111.028 7.263 106.802 o
3 -1 7 117.964 104.533 6.449 125.347 o
3 -1 8 1088.640 1024.630 25.688 5.270 o
3 -1 9 467.863 448.026 12.023 21.664 o
3 -1 10 1962.060 1840.590 45.622 1.797 o
3 -1 11 231.845 194.298 16.383 33.499 o
3 -1 12 368.295 359.160 15.364 24.330 o
3 -1 13 48.768 68.841 12.241 83.299 o
3 -1 14 1717.910 1698.870 45.730 2.097 o
3 -1 15 62.613 57.166 8.546 137.644 o
3 -1 16 88.692 116.882 15.506 49.907 o
3 -1 17 532.104 521.428 30.535 9.425 o
3 -1 18 40.538 51.830 12.479 84.142 o
3 0 0 1368.210 1336.210 33.821 3.347 o
3 0 1 820.050 748.580 18.325 9.028 o
3 0 2 1319.870 1332.310 25.487 3.893 o
3 0 3 795.551 862.990 25.410 7.405 o
3 0 4 862.100 834.807 21.659 7.669 o
3 0 5 912.927 822.147 21.535 7.351 o
3 0 6 3131.350 3166.900 78.169 0.688 o
3 0 7 2447.180 2400.490 45.176 1.275 o
3 0 8 114.316 110.250 5.910 133.073 o
3 0 9 694.729 691.320 15.666 11.543 o
3 0 10 3.963 -0.728 4.230 795.400 o
3 0 11 75.332 78.658 7.735 139.471 o
3 0 12 52.030 63.079 7.711 162.720 o
3 0 13 6.368 10.411 7.010 287.931 o
3 0 14 258.274 253.295 13.700 36.188 o
3 0 15 352.066 338.466 36.775 8.945 o
3 0 16 154.574 188.809 22.330 24.423 o
3 0 17 31.101 26.317 7.795 196.737 o
3 0 18 46.170 37.923 9.527 131.146 o
3 1 0 1262.950 1252.990 23.877 4.282 o
3 1 1 766.717 824.310 16.590 9.532 o
3 1 2 1235.150 1180.610 38.413 3.562 o
3 1 3 2322.080 2199.440 40.288 1.462 o
3 1 4 5015.790 5043.020 89.048 0.322 o
3 1 5 2549.970 2452.250 45.181 1.208 o
3 1 6 3950.230 3967.560 71.451 0.508 o
3 1 7 146.797 181.326 7.874 82.882 o
3 1 8 119.134 108.996 7.066 115.608 o
3 1 9 1377.790 1522.130 41.607 2.797 o
3 1 10 38.135 33.968 6.452 241.341 o
3 1 11 97.278 121.589 9.164 97.333 o
3 1 12 14.216 5.146 6.877 287.068 o
3 1 13 7.428 8.567 9.665 157.407 o
3 1 14 334.133 324.833 14.812 27.380 o
3 1 15 49.535 44.140 6.604 210.411 o
3 1 16 33.044 34.138 7.092 219.046 o
3 1 17 431.830 482.075 40.855 6.961 o
3 1 18 480.610 497.048 18.660 15.994 o
3 2 0 1541.050 1477.750 24.327 3.191 o
3 2 1 4127.230 4037.250 72.151 0.479 o
3 2 2 2689.330 2683.930 60.182 0.979 o
3 2 3 4800.450 4888.890 75.129 0.361 o
3 2 4 450.182 431.498 9.307 24.824 o
3 2 5 3310.710 3356.360 52.527 0.738 o
3 2 6 709.316 716.027 16.149 11.028 o
3 2 7 1285.120 1223.350 26.409 4.113 o
3 2 8 34.505 55.765 6.507 227.325 o
3 2 9 2482.770 2472.960 69.616 1.009 o
3 2 10 51.603 45.519 4.771 287.275 o
3 2 11 693.175 669.967 17.319 11.260 o
3 2 12 683.660 789.112 19.987 9.907 o
3 2 13 868.341 831.529 21.338 7.686 o
3 2 14 180.509 171.923 11.334 56.517 o
3 2 15 604.895 574.245 18.315 13.024 o
3 2 16 804.524 802.515 30.105 6.699 o
3 2 17 387.823 368.476 16.115 22.542 o
3 2 18 266.364 273.957 15.172 31.799 o
3 3 0 2437.130 2476.210 45.838 1.254 o
3 3 1 1429.840 1470.790 42.438 2.721 o
3 3 2 1323.750 1458.380 28.584 3.561 o
3 3 3 63.402 95.520 5.517 194.417 o
3 3 4 166.737 156.301 6.117 92.621 o
3 3 5 26.799 15.758 2.794 723.349 o
3 3 6 2604.760 2660.530 42.690 1.150 o
3 3 7 2658.070 2753.380 44.295 1.093 o
3 3 8 635.493 565.295 12.315 14.822 o
3 3 9 737.103 741.371 18.058 10.038 o
3 3 10 148.472 137.762 8.939 80.886 o
3 3 11 1615.040 1592.050 33.570 2.650 o
3 3 12 1337.610 1232.600 28.008 3.853 o
3 3 13 487.396 468.743 15.617 18.143 o
3 3 14 160.789 154.592 10.175 67.609 o
3 3 15 951.934 894.433 23.903 6.515 o
3 3 16 174.735 155.145 10.818 61.342 o
3 3 17 160.709 148.942 11.042 63.058 o
3 3 18 59.015 71.073 9.109 124.729 o
3 4 0 110.132 112.764 11.120 75.937 o
3 4 1 1330.030 1392.000 27.668 3.674 o
3 4 2 12.461 10.496 3.569 792.588 o
3 4 3 66.849 104.788 6.143 169.812 o
3 4 4 1251.160 1257.850 31.860 3.836 o
3 4 5 636.755 600.443 12.924 14.205 o
3 4 6 514.598 508.574 13.000 18.398 o
3 4 7 1152.990 1098.790 20.059 5.273 o
3 4 8 826.976 999.301 30.629 5.981 o
3 4 9 72.177 75.006 10.144 102.014 o
3 4 10 1234.230 1156.410 25.406 4.455 o
3 4 11 571.538 548.379 15.341 15.207 o
3 4 12 79.483 91.574 6.938 147.702 o
3 4 13 108.533 127.497 8.212 102.716 o
3 4 14 9.421 15.819 5.424 428.025 o
3 4 15 129.367 119.167 9.926 80.596 o
3 4 16 78.194 66.008 7.667 143.128 o
3 4 17 30.443 39.322 6.935 226.128 o
3 4 18 46.497 47.444 11.573 94.525 o
3 5 0 238.096 230.533 7.464 57.739 o
3 5 1 7946.830 7553.810 133.622 0.137 o
3 5 2 106.997 105.336 8.181 108.404 o
3 5 3 721.836 649.898 15.865 11.395 o
3 5 4 438.411 439.426 10.287 24.445 o
3 5 5 2658.960 2470.920 40.398 1.187 o
3 5 6 524.990 505.658 11.479 18.963 o
3 5 7 3697.420 3663.370 58.510 0.605 o
3 5 8 778.201 824.979 17.389 9.247 o
3 5 9 2995.680 2932.780 55.842 0.867 o
3 5 10 31.752 26.370 5.389 328.889 o
3 5 11 26.147 25.750 5.683 323.626 o
3 5 12 112.262 95.698 8.130 108.841 o
3 5 13 17.562 26.566 6.598 277.662 o
3 5 14 88.180 73.524 8.292 123.470 o
3 5 15 497.509 500.270 23.562 12.892 o
3 5 16 74.468 68.538 8.975 120.207 o
3 5 17 948.885 911.540 32.020 5.441 o
3 5 18 4.970 10.058 8.405 206.963 o
3 6 0 4400.360 4366.000 79.892 0.415 o
3 6 1 325.674 324.687 15.072 27.420 o
3 6 2 1797.760 1736.820 34.944 2.250 o
3 6 3 44.162 61.849 7.852 165.866 o
3 6 4 1715.760 1569.290 27.157 2.682 o
3 6 5 9.371 17.032 3.734 743.891 o
3 6 6 6.146 2.487 3.714 931.016 o
3 6 7 379.558 358.731 10.260 29.952 o
3 6 8 519.483 512.130 12.653 18.392 o
3 6 9 517.102 521.223 20.050 14.228 o
3 6 10 62.512 59.697 6.149 199.458 o
3 6 11 121.311 138.510 8.450 93.375 o
3 6 12 108.477 117.636 8.009 107.164 o
3 6 13 61.093 71.401 9.559 115.818 o
3 6 14 947.430 933.342 30.253 5.619 o
3 6 15 4.392 -2.108 8.279 219.379 o
3 6 16 574.164 583.576 24.128 11.081 o
3 6 17 40.480 41.620 16.037 54.568 o
3 7 0 374.131 410.036 17.307 21.068 o
3 7 1 2338.300 2290.840 88.265 0.906 o
3 7 2 354.481 377.810 12.836 27.658 o
3 7 3 442.036 426.907 13.874 21.585 o
3 7 4 95.563 83.202 6.624 144.731 o
3 7 5 68.631 64.076 6.133 189.878 o
3 7 6 297.605 295.683 16.410 27.393 o
3 7 7 466.616 435.894 14.273 20.242 o
3 7 8 105.889 113.835 8.377 104.676 o
3 7 9 305.115 314.965 28.968 13.405 o
3 7 10 115.659 126.112 14.577 51.524 o
3 7 11 2392.720 2357.260 59.146 1.171 o
3 7 12 29.845 9.875 6.588 270.433 o
3 7 13 210.585 239.550 14.025 39.581 o
3 7 14 340.406 368.401 21.852 18.123 o
3 7 15 280.805 281.185 16.353 28.630 o
3 7 16 3.381 -1.657 14.869 69.229 o
3 8 0 131.234 161.854 12.320 59.472 o
3 8 1 322.947 320.401 18.666 22.712 o
3 8 2 187.537 170.348 11.918 53.002 o
3 8 3 172.397 165.634 10.388 63.123 o
3 8 4 3.673 -0.550 5.281 526.450 o
3 8 5 239.173 257.835 11.347 43.733 o
3 8 6 1.368 -8.710 4.978 608.864 o
3 8 7 356.435 341.465 13.256 27.976 o
3 8 8 1070.700 1025.440 24.961 5.418 o
3 8 9 1.283 -7.333 6.652 344.213 o
3 8 10 1158.640 1111.990 33.536 4.190 o
3 8 11 5.684 4.608 8.709 195.302 o
3 8 12 48.800 35.925 10.067 119.621 o
3 8 13 72.814 99.745 12.024 77.230 o
3 8 14 11.918 -1.105 8.448 202.991 o
3 8 15 276.042 315.549 19.048 23.882 o
3 9 0 43.939 57.339 10.469 110.250 o
3 9 1 22.362 31.458 8.601 173.208 o
3 9 2 373.938 316.409 16.757 23.303 o
3 9 3 155.878 172.123 31.491 13.762 o
3 9 4 150.679 135.754 12.097 59.773 o
3 9 5 366.126 327.868 13.247 27.833 o
3 9 6 58.643 54.917 7.427 168.213 o
3 9 7 1626.410 1565.370 34.911 2.612 o
3 9 8 79.183 87.845 9.114 111.531 o
3 9 9 973.596 990.212 31.004 5.292 o
3 9 10 81.329 70.811 9.516 108.269 o
3 9 11 137.839 126.222 12.143 62.226 o
3 9 12 893.523 880.625 32.632 5.668 o
3 9 13 253.431 261.042 17.738 27.913 o
3 9 14 510.755 493.109 23.724 12.671 o
3 10 0 113.633 108.022 13.182 60.731 o
3 10 1 37.305 54.812 11.195 101.438 o
3 10 2 153.794 185.758 14.646 44.678 o
3 10 3 2.480 1.455 8.278 220.817 o
3 10 4 257.118 271.176 17.300 28.308 o
3 10 5 231.500 219.397 15.890 33.948 o
3 10 6 354.194 350.756 18.984 20.873 o
3 10 7 193.605 210.967 16.107 36.020 o
3 10 8 6.635 11.384 10.139 143.318 o
3 10 9 815.656 811.538 29.666 6.687 o
3 10 10 73.608 70.513 12.502 75.505 o
3 10 11 653.042 631.619 25.621 9.476 o
3 10 12 22.533 25.034 9.706 142.737 o
3 11 0 11.144 4.841 10.216 140.635 o
3 11 1 234.075 223.087 27.933 15.631 o
3 11 2 21.938 9.020 11.150 114.472 o
3 11 3 2.575 -7.519 9.532 167.653 o
3 11 4 161.989 128.115 13.554 51.343 o
3 11 5 27.582 42.730 13.409 77.244 o
3 11 6 682.020 712.873 28.051 8.224 o
3 11 7 133.548 121.677 14.630 49.677 o
3 11 8 102.932 92.089 13.781 59.450 o
3 11 9 52.972 68.770 20.180 34.655 o
3 11 10 40.171 54.963 20.604 34.032 o
3 12 2 191.853 199.005 18.076 31.489 o
3 12 3 413.350 413.287 24.032 14.582 o
3 12 4 117.594 126.314 29.048 16.528 o
4 -10 0 13.530 6.038 10.258 138.100 o
4 -10 1 394.828 395.511 21.962 16.576 o
4 -10 2 93.726 93.306 14.908 53.731 o
4 -10 3 452.765 439.375 25.255 13.052 o
4 -10 4 127.414 149.543 17.413 38.108 o
4 -9 0 898.633 880.554 54.139 3.352 o
4 -9 1 3.487 1.100 7.763 249.251 o
4 -9 2 692.431 681.456 26.375 8.690 o
4 -9 3 3.383 8.325 10.054 148.171 o
4 -9 4 343.069 354.025 25.941 14.800 o
4 -9 5 1.553 2.179 10.996 126.282 o
4 -9 6 39.398 30.023 11.694 97.057 o
4 -9 7 14.411 5.384 11.281 115.106 o
4 -8 0 34.095 31.012 15.002 62.874 o
4 -8 1 278.056 269.454 16.071 29.564 o
4 -8 2 50.339 39.862 12.718 80.718 o
4 -8 3 39.028 28.771 10.621 114.691 o
4 -8 4 83.289 58.814 10.274 99.254 o
4 -8 5 138.395 131.101 26.711 18.879 o
4 -8 6 71.900 82.356 15.692 52.006 o
4 -8 7 9.894 -3.431 11.205 119.102 o
4 -8 8 109.299 119.274 13.458 58.846 o
4 -8 9 328.681 334.705 18.645 22.310 o
4 -8 10 3.813 26.658 12.161 99.723 o
4 -7 0 59.454 46.961 9.912 115.658 o
4 -7 1 299.382 272.158 16.213 28.186 o
4 -7 2 62.230 60.244 9.590 117.214 o
4 -7 3 465.790 465.775 19.453 16.151 o
4 -7 4 8.353 3.005 7.291 270.837 o
4 -7 5 69.265 62.150 9.587 113.848 o
4 -7 6 149.926 150.675 12.405 57.124 o
4 -7 7 303.991 324.784 25.702 15.813 o
4 -7 8 1381.440 1370.780 40.646 2.960 o
4 -7 9 102.292 95.659 11.560 75.720 o
4 -7 10 322.791 323.244 23.578 17.363 o
4 -7 11 20.258 14.657 13.382 81.151 o
4 -7 12 17.973 8.656 16.834 52.737 o
4 -6 0 34.063 52.505 8.395 162.159 o
4 -6 1 30.297 22.552 8.072 188.865 o
4 -6 2 250.369 274.702 15.410 32.232 o
4 -6 3 851.735 820.289 41.580 4.764 o
4 -6 4 136.777 145.014 11.992 61.819 o
4 -6 5 1104.120 1008.490 31.013 4.749 o
4 -6 6 6.209 1.362 6.668 327.353 o
4 -6 7 486.418 529.341 27.667 10.925 o
4 -6 8 154.086 136.345 11.779 60.998 o
4 -6 9 103.597 133.663 12.022 68.153 o
4 -6 10 445.846 465.669 27.242 11.918 o
4 -6 11 44.429 56.768 15.082 59.763 o
4 -6 12 281.962 252.881 26.287 16.213 o
4 -6 13 99.646 131.220 20.233 31.563 o
4 -5 0 3117.240 3162.990 60.952 0.775 o
4 -5 1 219.130 223.808 9.356 54.925 o
4 -5 2 5337.760 5214.160 118.976 0.264 o
4 -5 3 43.022 26.922 6.721 226.616 o
4 -5 4 939.387 908.257 27.758 6.037 o
4 -5 5 566.105 552.490 21.138 12.630 o
4 -5 6 0.758 -6.952 6.610 350.092 o
4 -5 7 527.053 579.418 28.995 9.770 o
4 -5 8 21.356 34.693 7.198 229.914 o
4 -5 9 2143.380 2029.460 51.819 1.486 o
4 -5 10 56.666 29.791 9.984 119.138 o
4 -5 11 420.428 427.912 28.676 11.684 o
4 -5 12 0.765 7.275 13.807 80.059 o
4 -5 13 276.171 303.861 25.012 17.065 o
4 -5 14 0.166 10.249 11.470 115.274 o
4 -5 15 89.198 104.827 15.772 49.072 o
4 -4 0 1387.490 1362.900 54.168 2.372 o
4 -4 1 796.232 805.692 19.172 8.816 o
4 -4 2 5.100 5.412 4.086 785.735 o
4 -4 3 626.374 599.315 19.960 11.862 o
4 -4 4 642.834 584.288 15.180 13.457 o
4 -4 5 769.408 759.865 38.326 5.592 o
4 -4 6 1597.830 1476.470 38.996 2.590 o
4 -4 7 1157.990 1136.830 34.438 4.088 o
4 -4 8 23.080 27.059 6.831 252.599 o
4 -4 9 87.559 86.678 7.901 126.678 o
4 -4 10 2.870 -1.381 9.028 186.447 o
4 -4 11 12.109 11.364 12.161 99.560 o
4 -4 12 50.844 57.246 14.232 65.292 o
4 -4 13 57.015 38.872 11.948 88.182 o
4 -4 14 1.755 -9.346 8.284 222.196 o
4 -4 15 142.784 149.594 19.489 31.389 o
4 -4 16 19.712 36.111 18.321 43.927 o
4 -3 0 345.550 394.099 16.218 23.538 o
4 -3 1 363.327 337.849 10.432 31.498 o
4 -3 2 432.536 383.571 11.581 24.937 o
4 -3 3 9934.690 9911.110 177.764 0.085 o
4 -3 4 114.117 126.709 7.309 110.800 o
4 -3 5 3905.480 3897.950 89.257 0.473 o
4 -3 6 28.843 32.993 4.308 421.814 o
4 -3 7 22.204 14.555 3.806 595.716 o
4 -3 8 922.599 893.583 26.020 6.404 o
4 -3 9 69.157 76.991 7.660 145.720 o
4 -3 10 229.068 247.305 21.242 23.267 o
4 -3 11 427.859 401.944 25.915 13.269 o
4 -3 12 91.190 105.199 14.391 56.337 o
4 -3 13 92.844 91.604 13.435 63.138 o
4 -3 14 112.307 97.446 14.763 52.391 o
4 -3 15 199.313 210.239 23.206 21.665 o
4 -3 16 25.222 33.987 18.693 42.052 o
4 -2 0 4054.420 3882.890 144.761 0.330 o
4 -2 1 2562.390 2626.910 61.108 1.028 o
4 -2 2 2724.820 2409.390 62.105 1.000 o
4 -2 3 3710.620 3805.530 70.555 0.557 o
4 -2 4 5440.540 5723.050 104.155 0.261 o
4 -2 5 1.482 6.857 3.089 1355.980 o
4 -2 6 875.577 835.559 28.464 6.477 o
4 -2 7 9.624 4.230 3.903 784.636 o
4 -2 8 15.414 10.108 3.659 727.862 o
4 -2 9 438.886 438.309 13.001 22.219 o
4 -2 10 1079.000 1021.050 29.182 4.990 o
4 -2 11 549.313 560.389 19.962 13.366 o
4 -2 12 472.356 439.754 24.534 13.175 o
4 -2 13 595.264 607.881 30.641 8.569 o
4 -2 14 505.397 486.008 29.632 10.140 o
4 -2 15 751.343 774.044 41.209 5.197 o
4 -2 16 1981.270 2272.000 86.559 1.027 o
4 -2 17 20.436 4.142 13.966 75.591 o
4 -1 0 375.368 416.680 15.440 22.817 o
4 -1 1 520.277 624.524 14.890 15.718 o
4 -1 2 2043.630 2131.770 50.173 1.543 o
4 -1 3 361.561 397.206 13.466 26.030 o
4 -1 4 7.760 5.343 3.707 872.974 o
4 -1 5 634.262 622.991 28.119 8.943 o
4 -1 6 420.678 466.080 12.536 22.784 o
4 -1 7 419.647 404.826 11.262 25.345 o
4 -1 8 32.137 46.303 7.234 206.462 o
4 -1 9 654.776 638.527 18.713 11.603 o
4 -1 10 582.852 598.908 20.282 12.384 o
4 -1 11 870.681 802.439 24.551 7.242 o
4 -1 12 1171.680 1187.250 33.306 4.059 o
4 -1 13 1377.800 1275.530 36.141 3.276 o
4 -1 14 656.729 586.386 22.214 10.758 o
4 -1 15 333.581 326.483 25.490 15.504 o
4 -1 16 20.508 12.851 11.842 102.229 o
4 -1 17 20.249 47.050 12.798 85.013 o
4 0 0 190.480 196.974 10.867 55.293 o
4 0 1 254.026 289.901 8.394 48.033 o
4 0 2 10.258 26.881 4.446 534.427 o
4 0 3 1.476 3.429 2.728 1787.060 o
4 0 4 56.030 54.121 4.259 290.179 o
4 0 5 1509.530 1474.070 29.122 3.098 o
4 0 6 1739.630 1666.450 40.435 2.230 o
4 0 7 1008.790 951.699 37.252 4.565 o
4 0 8 730.649 707.160 21.285 9.513 o
4 0 9 4971.330 5136.360 94.096 0.316 o
4 0 10 1999.420 1947.590 48.335 1.673 o
4 0 11 959.766 886.780 26.284 6.179 o
4 0 12 9.971 13.405 13.329 83.677 o
4 0 13 79.820 89.132 9.315 108.109 o
4 0 14 15.270 10.699 6.755 287.948 o
4 0 15 25.455 26.253 8.390 180.056 o
4 0 16 607.502 563.621 34.995 7.447 o
4 0 17 129.023 146.286 12.332 60.902 o
4 0 18 59.971 88.551 11.291 89.111 o
4 1 0 624.496 636.701 14.063 13.698 o
4 1 1 745.667 765.089 16.193 10.215 o
4 1 2 133.952 112.888 5.911 119.994 o
4 1 3 125.513 134.243 6.635 110.945 o
4 1 4 1953.370 1827.760 34.755 2.017 o
4 1 5 2517.490 2526.280 62.950 1.048 o
4 1 6 1205.200 1125.150 23.395 4.756 o
4 1 7 15.136 12.553 5.778 370.740 o
4 1 8 4279.950 4153.180 75.958 0.446 o
4 1 9 20.583 12.631 4.464 509.031 o
4 1 10 829.825 823.154 20.005 8.269 o
4 1 11 275.573 239.273 14.535 33.614 o
4 1 12 14.170 15.159 5.066 453.644 o
4 1 13 6.019 15.336 5.048 502.882 o
4 1 14 358.875 368.780 15.151 24.779 o
4 1 15 228.370 233.985 11.200 46.682 o
4 1 16 707.034 707.989 20.421 9.989 o
4 1 17 36.387 21.995 8.359 173.585 o
4 1 18 324.238 302.202 28.491 13.582 o
4 2 0 1848.100 1835.160 38.391 2.056 o
4 2 1 1994.820 1890.640 30.856 2.005 o
4 2 2 2135.960 2074.640 47.684 1.537 o
4 2 3 2237.790 2148.730 39.808 1.544 o
4 2 4 3485.540 3348.490 60.635 0.670 o
4 2 5 1506.980 1440.260 28.146 3.175 o
4 2 6 74.922 75.045 4.959 208.030 o
4 2 7 265.265 239.592 9.572 46.730 o
4 2 8 303.373 299.643 10.715 37.105 o
4 2 9 19.872 7.353 4.638 504.889 o
4 2 10 500.001 450.096 13.502 19.457 o
4 2 11 403.451 390.055 17.124 20.626 o
4 2 12 6.255 10.364 4.553 615.736 o
4 2 13 134.718 190.492 9.782 71.799 o
4 2 14 14.435 9.546 5.253 441.501 o
4 2 15 854.194 889.382 23.664 7.200 o
4 2 16 0.033 -7.913 6.396 376.116 o
4 2 17 575.690 586.898 20.188 12.625 o
4 2 18 123.273 114.182 11.146 72.790 o
4 3 0 1181.080 1013.040 21.647 5.222 o
4 3 1 16.524 29.739 4.832 433.909 o
4 3 2 737.975 658.322 15.651 11.157 o
4 3 3 9.905 9.075 3.529 861.049 o
4 3 4 238.645 230.831 10.887 46.648 o
4 3 5 1116.720 1093.100 19.508 5.503 o
4 3 6 465.584 480.876 10.886 21.909 o
4 3 7 1207.540 1173.180 21.288 4.790 o
4 3 8 122.700 108.693 6.769 117.433 o
4 3 9 52.244 40.343 5.391 260.977 o
4 3 10 496.873 490.858 14.465 18.305 o
4 3 11 154.325 145.184 9.000 77.874 o
4 3 12 42.918 45.798 6.620 217.602 o
4 3 13 409.162 381.629 14.257 23.392 o
4 3 14 121.192 129.421 19.988 31.406 o
4 3 15 0.196 -2.991 6.130 408.887 o
4 3 16 281.166 281.181 14.470 32.072 o
4 3 17 58.146 59.796 8.622 137.916 o
4 3 18 355.602 372.845 16.251 23.522 o
4 4 0 723.522 713.932 17.416 10.531 o
4 4 1 1112.590 1030.260 22.235 5.455 o
4 4 2 214.065 241.948 9.044 55.423 o
4 4 3 513.224 484.259 17.498 16.111 o
4 4 4 476.685 452.247 19.435 16.073 o
4 4 5 947.790 879.083 20.040 7.103 o
4 4 6 1167.970 1125.100 20.599 5.106 o
4 4 7 1226.610 1209.170 22.031 4.599 o
4 4 8 93.697 109.709 8.769 105.678 o
4 4 9 739.246 708.253 27.325 7.984 o
4 4 10 599.887 586.754 15.976 13.949 o
4 4 11 484.006 476.350 14.480 18.893 o
4 4 12 65.877 56.779 9.160 123.939 o
4 4 13 75.254 77.919 6.999 155.025 o
4 4 14 214.901 202.954 10.633 52.319 o
4 4 15 54.802 55.139 6.871 188.211 o
4 4 16 569.948 539.237 17.546 14.309 o
4 4 17 3.622 10.411 8.112 222.825 o
4 4 18 481.477 430.656 23.047 13.950 o
4 5 0 1436.070 1370.850 28.801 3.385 o
4 5 1 942.788 908.939 20.745 6.941 o
4 5 2 946.990 901.413 35.341 5.068 o
4 5 3 547.226 542.985 16.097 15.443 o
4 5 4 379.150 368.202 14.790 24.350 o
4 5 5 290.970 255.663 15.475 30.340 o
4 5 6 3498.210 3504.210 65.405 0.636 o
4 5 7 141.297 142.185 8.163 88.559 o
4 5 8 897.021 874.484 21.897 7.223 o
4 5 9 69.079 65.636 8.353 135.211 o
4 5 10 1170.390 1086.250 31.590 4.343 o
4 5 11 629.263 585.902 22.782 10.899 o
4 5 12 235.911 230.903 14.645 36.328 o
4 5 13 1051.370 1017.740 31.743 4.857 o
4 5 14 117.090 105.409 11.376 73.168 o
4 5 15 480.656 425.593 20.061 15.862 o
4 5 16 40.611 41.394 9.569 132.175 o
4 5 17 788.512 757.865 37.306 5.681 o
4 6 0 98.657 78.310 9.271 103.464 o
4 6 1 39.208 45.081 5.635 270.857 o
4 6 2 0.803 10.405 4.405 711.768 o
4 6 3 301.870 250.505 10.123 40.726 o
4 6 4 11.794 2.989 4.466 617.584 o
4 6 5 1803.700 1743.820 35.768 2.219 o
4 6 6 31.917 30.119 5.747 297.970 o
4 6 7 837.880 821.546 24.126 7.480 o
4 6 8 475.043 510.388 15.200 18.180 o
4 6 9 426.299 449.150 17.969 18.371 o
4 6 10 2167.890 2046.340 51.962 1.463 o
4 6 11 15.489 13.714 9.877 145.122 o
4 6 12 1329.770 1237.420 36.205 3.417 o
4 6 13 312.425 321.299 16.986 25.322 o
4 6 14 539.037 521.989 21.948 12.905 o
4 6 15 102.209 81.651 11.593 76.922 o
4 6 16 184.642 201.971 26.711 17.666 o
4 6 17 86.820 90.568 12.912 67.974 o
4 7 0 1608.040 1533.460 32.867 2.732 o
4 7 1 995.927 924.959 22.306 6.357 o
4 7 2 1.506 9.668 4.857 593.435 o
4 7 3 440.736 420.702 13.665 21.927 o
4 7 4 190.389 185.331 9.954 60.366 o
4 7 5 92.616 87.927 6.937 139.583 o
4 7 6 214.386 203.863 9.848 55.349 o
4 7 7 1032.370 1016.650 24.316 5.688 o
4 7 8 98.622 105.953 8.212 111.604 o
4 7 9 259.865 225.059 15.557 32.828 o
4 7 10 93.019 92.135 14.258 57.687 o
4 7 11 664.168 629.541 23.281 10.084 o
4 7 12 52.173 23.929 8.217 164.323 o
4 7 13 4.318 2.378 7.438 268.336 o
4 7 14 79.111 74.142 10.717 92.628 o
4 7 15 29.307 16.383 8.775 167.970 o
4 7 16 196.734 208.895 16.781 34.125 o
4 8 0 460.583 435.699 18.192 17.492 o
4 8 1 5.754 15.367 7.538 248.833 o
4 8 2 536.783 585.817 17.059 14.738 o
4 8 3 587.372 511.342 15.583 15.154 o
4 8 4 625.426 630.626 18.312 12.237 o
4 8 5 195.981 174.022 10.516 57.771 o
4 8 6 1564.160 1531.790 36.247 2.693 o
4 8 7 16.547 29.152 6.021 318.892 o
4 8 8 920.166 944.943 23.806 6.567 o
4 8 9 2.223 2.549 7.976 237.141 o
4 8 10 126.456 146.379 13.480 54.815 o
4 8 11 18.784 5.065 9.407 159.361 o
4 8 12 2.867 2.393 9.060 184.144 o
4 8 13 1.239 1.513 9.421 172.001 o
4 8 14 140.066 159.358 30.853 14.468 o
4 8 15 0.457 -8.707 9.771 160.933 o
4 9 0 14.713 5.464 7.829 226.768 o
4 9 1 849.889 778.763 26.585 7.113 o
4 9 2 226.686 220.511 23.021 21.160 o
4 9 3 405.238 422.017 19.507 18.020 o
4 9 4 85.088 78.407 9.031 112.251 o
4 9 5 784.986 703.990 23.747 8.435 o
4 9 6 12.787 5.860 7.031 278.075 o
4 9 7 17.130 6.852 13.668 79.086 o
4 9 8 7.015 5.740 6.170 368.684 o
4 9 9 134.899 123.548 11.744 65.456 o
4 9 10 6.471 -8.374 8.000 231.821 o
4 9 11 149.580 143.533 16.250 40.823 o
4 9 12 234.615 254.368 18.594 27.309 o
4 9 13 85.665 67.974 13.488 65.481 o
4 9 14 25.309 21.364 11.585 103.836 o
4 10 0 220.374 243.602 16.814 31.775 o
4 10 1 6.978 -3.125 16.144 58.480 o
4 10 2 267.040 259.394 25.224 17.407 o
4 10 3 6.743 3.239 9.722 157.669 o
4 10 4 28.127 45.589 11.470 101.335 o
4 10 5 32.574 20.262 19.038 40.585 o
4 10 6 188.808 178.715 15.208 40.125 o
4 10 7 69.833 66.099 12.282 78.771 o
4 10 8 43.268 29.413 8.296 166.894 o
4 10 9 16.272 14.753 9.539 153.908 o
4 10 10 513.798 494.127 22.468 13.252 o
4 10 11 80.754 92.939 12.400 72.992 o
4 10 12 448.638 436.621 22.258 14.942 o
4 11 0 3.852 7.831 10.414 138.252 o
4 11 1 4.028 1.721 10.665 133.207 o
4 11 2 0.459 0.254 10.644 135.595 o
4 11 3 4.150 -8.310 12.798 93.105 o
4 11 4 30.912 24.380 11.390 104.918 o
4 11 5 54.789 53.808 13.329 72.637 o
4 11 6 254.749 256.111 18.810 26.105 o
4 11 7 368.254 407.387 22.582 16.498 o
4 11 8 143.439 140.239 27.402 17.923 o
4 11 9 687.784 763.954 44.714 4.904 o
5 -9 0 43.764 63.908 11.979 87.990 o
5 -9 1 278.413 260.368 17.435 27.361 o
5 -9 2 29.887 12.706 8.679 172.088 o
5 -9 3 374.072 403.183 20.947 17.775 o
5 -9 4 19.060 15.431 10.860 120.053 o
5 -9 5 147.672 123.985 15.512 44.480 o
5 -8 0 387.592 418.273 47.873 5.612 o
5 -8 1 72.492 66.936 11.259 89.042 o
5 -8 2 41.616 47.237 9.994 121.650 o
5 -8 3 18.994 31.842 9.512 147.928 o
5 -8 4 173.691 163.722 14.495 44.453 o
5 -8 5 35.372 38.835 10.270 120.747 o
5 -8 6 139.689 133.934 13.591 53.404 o
5 -8 7 353.311 385.641 30.800 11.458 o
5 -8 8 24.631 10.896 11.820 101.721 o
5 -7 0 460.068 444.617 21.115 15.396 o
5 -7 1 2.673 3.352 9.044 184.580 o
5 -7 2 819.967 810.155 42.749 4.727 o
5 -7 3 17.863 -2.931 13.435 82.200 o
5 -7 4 848.130 858.860 29.681 6.373 o
5 -7 5 2.381 8.482 9.232 175.550 o
5 -7 6 742.325 762.116 33.960 6.443 o
5 -7 7 6.102 2.868 10.780 129.340 o
5 -7 8 104.161 124.338 13.160 61.050 o
5 -7 9 124.297 125.937 13.720 55.037 o
5 -7 10 18.745 8.337 10.674 125.488 o
5 -7 11 137.931 107.536 17.046 40.009 o
5 -6 0 95.725 100.751 10.306 88.658 o
5 -6 1 2410.760 2359.650 98.588 0.791 o
5 -6 2 63.691 53.440 9.236 124.405 o
5 -6 3 447.005 457.926 19.566 16.574 o
5 -6 4 69.222 71.847 10.437 99.554 o
5 -6 5 466.631 443.938 34.518 8.779 o
5 -6 6 5.874 -8.159 7.922 237.056 o
5 -6 7 126.602 121.764 22.914 24.962 o
5 -6 8 2.158 -12.513 7.219 290.961 o
5 -6 9 39.048 28.818 9.506 137.701 o
5 -6 10 8.478 15.347 9.665 154.710 o
5 -6 11 202.358 186.395 20.445 26.392 o
5 -6 12 67.610 66.115 18.852 38.592 o
5 -5 0 676.055 660.563 17.926 11.390 o
5 -5 1 493.414 470.034 19.168 15.696 o
5 -5 2 6.984 -0.648 7.116 289.197 o
5 -5 3 0.834 3.201 5.913 429.200 o
5 -5 4 72.527 64.506 8.277 135.010 o
5 -5 5 0.878 -9.281 6.689 341.516 o
5 -5 6 4.218 11.245 8.317 211.336 o
5 -5 7 0.741 2.780 7.730 254.275 o
5 -5 8 486.061 451.248 19.683 15.726 o
5 -5 9 19.913 22.086 7.739 214.260 o
5 -5 10 187.966 233.764 19.011 28.842 o
5 -5 11 322.832 341.193 25.649 15.431 o
5 -5 12 967.321 976.636 47.422 3.695 o
5 -5 13 20.514 13.913 14.869 66.450 o
5 -5 14 247.665 236.047 24.215 19.060 o
5 -4 0 1101.730 1053.860 24.359 5.266 o
5 -4 1 8.583 9.804 4.446 620.292 o
5 -4 2 360.196 353.174 13.063 27.718 o
5 -4 3 1.313 -3.026 4.175 859.318 o
5 -4 4 1473.280 1479.770 31.703 3.069 o
5 -4 5 1987.990 1866.560 56.370 1.567 o
5 -4 6 58.639 55.692 8.241 147.371 o
5 -4 7 969.652 958.846 40.625 4.332 o
5 -4 8 283.187 307.111 16.106 28.304 o
5 -4 9 861.672 902.303 35.766 5.334 o
[truncated: 48,628 more chars]
