# Supplementary material for: Refinement of X-ray and electron diffraction crystal structures using analytical Fourier transforms of Slater-type atomic wavefunctions in Olex2
Source: J Appl Crystallogr. 2024 Feb 1;57(Pt 1):161–74. doi: 10.1107/S1600576723010981 (PMC10840308; doi:10.1107/S1600576723010981)
Supplement: Supplementary file 1 [file j-57-00161-sup1.zip › cifs/os_SFAC.cif]

data_os
_audit_creation_date               2023-01-24
_audit_creation_method
;
Olex2 1.5-dev
(compiled Jan 24 2023 10:15:58, GUI svn.r6371)
;
_audit_contact_author_address      ?
_audit_contact_author_email        ?
_audit_contact_author_name         ''
_audit_contact_author_phone        ?
_publ_contact_author_id_orcid      ?
_publ_section_references
;
Bourhis, L.J., Dolomanov, O.V., Gildea, R.J., Howard, J.A.K., Puschmann, H.
 (2015). Acta Cryst. A71, 59-75.

Dolomanov, O.V., Bourhis, L.J., Gildea, R.J, Howard, J.A.K. & Puschmann, H.
 (2009), J. Appl. Cryst. 42, 339-341.
;
_chemical_formula_moiety           'C24 H44 Os P2'
_chemical_formula_sum              'C24 H44 Os P2'
_chemical_formula_weight           584.789
loop_
  _atom_type_symbol
  _atom_type_scat_dispersion_real
  _atom_type_scat_dispersion_imag
  _atom_type_scat_Cromer_Mann_a1
  _atom_type_scat_Cromer_Mann_a2
  _atom_type_scat_Cromer_Mann_a3
  _atom_type_scat_Cromer_Mann_a4
  _atom_type_scat_Cromer_Mann_b1
  _atom_type_scat_Cromer_Mann_b2
  _atom_type_scat_Cromer_Mann_b3
  _atom_type_scat_Cromer_Mann_b4
  _atom_type_scat_Cromer_Mann_c
  _atom_type_scat_source
  _atom_type_scat_dispersion_source
 C 0.00347 0.00161 2.31000 1.02000 1.58860 0.86500 20.84390 10.20750 0.56870
 51.65120 0.21560 'International Tables Volume C Table 6.1.1.4 (pp. 500-502)'
 'Henke, Gullikson and Davis, At. Data and Nucl. Data Tables, 1993, 54, 2'
 H 0.00000 0.00000 0.49300 0.32291 0.14019 0.04081 10.51090 26.12570 3.14236
 57.79970 0.00304 'International Tables Volume C Table 6.1.1.4 (pp. 500-502)'
 'Henke, Gullikson and Davis, At. Data and Nucl. Data Tables, 1993, 54, 2'
 Os -1.02940 7.59418 28.18940 16.15500 14.93050 5.67589 1.62903 8.97948 0.38266
 48.16470 11.00050 'International Tables Volume C Table 6.1.1.4 (pp. 500-502)'
 'Henke, Gullikson and Davis, At. Data and Nucl. Data Tables, 1993, 54, 2'
 P 0.10434 0.09671 6.43450 4.17910 1.78000 1.49080 1.90670 27.15700 0.52600
 68.16450 1.11490 'International Tables Volume C Table 6.1.1.4 (pp. 500-502)'
 'Henke, Gullikson and Davis, At. Data and Nucl. Data Tables, 1993, 54, 2'

_space_group_crystal_system        'monoclinic'
_space_group_IT_number             14
_space_group_name_H-M_alt          'P 1 21/n 1'
_space_group_name_Hall             '-P 2yn'
loop_
  _space_group_symop_id
  _space_group_symop_operation_xyz
 1 x,y,z
 2 -x+1/2,y+1/2,-z+1/2
 3 -x,-y,-z
 4 x-1/2,-y-1/2,z-1/2

_symmetry_Int_Tables_number        14
_cell_length_a                     10.8918(1)
_cell_length_b                     13.7619(1)
_cell_length_c                     17.0714(2)
_cell_angle_alpha                  90
_cell_angle_beta                   98.563(1)
_cell_angle_gamma                  90
_cell_volume                       2530.34(4)
_cell_formula_units_Z              4
_exptl_absorpt_coefficient_mu      5.176
_exptl_crystal_density_diffrn      1.535
_exptl_crystal_F_000               1174.582
_diffrn_reflns_av_R_equivalents    0.0582
_diffrn_reflns_av_unetI/netI       0.0248
_diffrn_reflns_Laue_measured_fraction_full  0.9976
_diffrn_reflns_Laue_measured_fraction_max  0.9749
_diffrn_reflns_limit_h_max         18
_diffrn_reflns_limit_h_min         -18
_diffrn_reflns_limit_k_max         23
_diffrn_reflns_limit_k_min         -23
_diffrn_reflns_limit_l_max         29
_diffrn_reflns_limit_l_min         -29
_diffrn_reflns_number              196209
_diffrn_reflns_point_group_measured_fraction_full  0.9976
_diffrn_reflns_point_group_measured_fraction_max  0.9749
_diffrn_reflns_theta_full          25.2417
_diffrn_reflns_theta_max           37.64
_diffrn_reflns_theta_min           3.51
_diffrn_measured_fraction_theta_full  0.9976
_diffrn_measured_fraction_theta_max  0.9749
_diffrn_radiation_type             'Mo K\a'
_diffrn_radiation_wavelength       0.71073
_reflns_Friedel_coverage           0.0
_reflns_limit_h_max                14
_reflns_limit_h_min                -18
_reflns_limit_k_max                23
_reflns_limit_k_min                0
_reflns_limit_l_max                29
_reflns_limit_l_min                -13
_reflns_number_gt                  11278
_reflns_number_total               13109
_reflns_threshold_expression       I>=2u(I)
_computing_molecular_graphics      'Olex2 1.5-dev (Dolomanov et al., 2009)'
_computing_publication_material    'Olex2 1.5-dev (Dolomanov et al., 2009)'
_computing_structure_refinement    'olex2.refine 1.5-dev (Bourhis et al., 2015)'
_computing_structure_solution      'SHELXT 2018/2 (Sheldrick, 2018)'
_refine_diff_density_max           0.8731
_refine_diff_density_min           -0.9716
_refine_diff_density_rms           0.1757
_refine_ls_d_res_high              0.5819
_refine_ls_d_res_low               5.7986
_refine_ls_extinction_coef         0.0001
_refine_ls_extinction_expression   Fc^*^=kFc[1+0.001xFc^2^\l^3^/sin(2\q)]^-1/4^
_refine_ls_goodness_of_fit_ref     1.0338
_refine_ls_hydrogen_treatment      mixed
_refine_ls_matrix_type             full
_refine_ls_number_constraints      22
_refine_ls_number_parameters       315
_refine_ls_number_reflns           13109
_refine_ls_number_restraints       0
_refine_ls_R_factor_all            0.0298
_refine_ls_R_factor_gt             0.0212
_refine_ls_restrained_S_all        1.0338
_refine_ls_shift/su_max            -0.0007
_refine_ls_shift/su_mean           0.0000
_refine_ls_structure_factor_coef   Fsqd
_refine_ls_weighting_details      
 'w=1/[\s^2^(Fo^2^)+(0.0099P)^2^+1.1883P] where P=(Fo^2^+2Fc^2^)/3'
_refine_ls_weighting_scheme        calc
_refine_ls_wR_factor_gt            0.0352
_refine_ls_wR_factor_ref           0.0371
_olex2_refinement_description
;
1. Rigid body (RIGU) restrains
 Hc, Os
 with sigma for 1-2 distances of 0.004 and sigma for 1-3 distances of 0.004
 Hd, Os
 with sigma for 1-2 distances of 0.004 and sigma for 1-3 distances of 0.004
2.a Ternary CH refined with riding coordinates:
 C005(H005), C006(H006), C008(H008), C00C(H00e)
2.b Aromatic/amide H refined with riding coordinates:
 C009(H009), C00B(H00d), C00E(H00i), C00F(H00j), C00H(H00n), C00J(H00r),
 C00L(H00v), C00O(H00), C00P(H1), C00Q(H2)
2.c Idealised Me refined as rotating group:
 C00A(H00a,H00b,H00c), C00D(H00f,H00g,H00h), C00G(H00k,H00l,H00m), C00I(H00o,
 H00p,H00q), C00K(H00s,H00t,H00u), C00M(H00w,H00x,H00y), C00N(H00z,Hf,Hg),
 C00R(H3,Hh,Hi)
;
loop_
  _atom_site_label
  _atom_site_type_symbol
  _atom_site_fract_x
  _atom_site_fract_y
  _atom_site_fract_z
  _atom_site_U_iso_or_equiv
  _atom_site_adp_type
  _atom_site_occupancy
  _atom_site_refinement_flags_posn
  _atom_site_refinement_flags_adp
 P002 P 0.64834(3) 0.59857(2) 0.200799(19) 0.01290(5) Uani 1.000000 . .
 P003 P 0.33820(3) 0.40610(2) 0.268419(18) 0.01258(5) Uani 1.000000 . .
 C004 C 0.37841(12) 0.32775(9) 0.35563(7) 0.0157(2) Uani 1.000000 . .
 C005 C 0.30578(13) 0.31754(9) 0.18632(8) 0.0178(2) Uani 1.000000 . .
 H005 H 0.24409(13) 0.27145(9) 0.20047(8) 0.018(4) Uiso 1.000000 R .
 C006 C 0.76650(12) 0.65201(9) 0.27751(8) 0.0181(2) Uani 1.000000 . .
 H006 H 0.83372(12) 0.67716(9) 0.25094(8) 0.023(4) Uiso 1.000000 R .
 C007 C 0.61734(12) 0.69834(9) 0.12928(7) 0.0153(2) Uani 1.000000 . .
 C008 C 0.73921(13) 0.51152(9) 0.14849(8) 0.0183(2) Uani 1.000000 . .
 H008 H 0.75790(13) 0.45544(9) 0.18362(8) 0.021(4) Uiso 1.000000 R .
 C009 C 0.33194(13) 0.23313(9) 0.35890(8) 0.0193(2) Uani 1.000000 . .
 H009 H 0.28211(13) 0.20727(9) 0.31486(8) 0.027(5) Uiso 1.000000 R .
 C00A C 0.24996(16) 0.36653(12) 0.10866(9) 0.0295(3) Uani 1.000000 . .
 H00a H 0.1779(7) 0.4031(8) 0.1168(2) 0.037(5) Uiso 1.000000 GR .
 H00b H 0.3102(4) 0.4094(7) 0.0915(4) 0.041(6) Uiso 1.000000 GR .
 H00c H 0.2268(11) 0.31784(13) 0.0689(2) 0.055(7) Uiso 1.000000 GR .
 C00B C 0.50083(13) 0.70534(10) 0.08310(8) 0.0190(2) Uani 1.000000 . .
 H00d H 0.44126(13) 0.65807(10) 0.08761(8) 0.020(4) Uiso 1.000000 R .
 C00C C 0.18079(12) 0.45037(9) 0.28147(9) 0.0198(2) Uani 1.000000 . .
 H00e H 0.15832(12) 0.50172(9) 0.24218(9) 0.022(4) Uiso 1.000000 R .
 C00D C 0.82238(15) 0.57576(11) 0.33750(10) 0.0281(3) Uani 1.000000 . .
 H00f H 0.7602(3) 0.5541(7) 0.3679(5) 0.040(6) Uiso 1.000000 GR .
 H00g H 0.8514(10) 0.5215(4) 0.30999(10) 0.040(6) Uiso 1.000000 GR .
 H00h H 0.8906(7) 0.6037(3) 0.3723(5) 0.037(5) Uiso 1.000000 GR .
 C00E C 0.70636(14) 0.76895(10) 0.11921(9) 0.0215(3) Uani 1.000000 . .
 H00i H 0.78554(14) 0.76466(10) 0.14819(9) 0.029(5) Uiso 1.000000 R .
 C00F C 0.45235(14) 0.36439(11) 0.42297(8) 0.0240(3) Uani 1.000000 . .
 H00j H 0.48482(14) 0.42680(11) 0.42193(8) 0.029(5) Uiso 1.000000 R .
 C00G C 0.66230(15) 0.47371(11) 0.07235(9) 0.0248(3) Uani 1.000000 . .
 H00k H 0.5870(5) 0.4451(8) 0.08450(13) 0.038(6) Uiso 1.000000 GR .
 H00l H 0.6425(10) 0.52661(19) 0.0360(3) 0.031(5) Uiso 1.000000 GR .
 H00m H 0.7091(5) 0.4256(6) 0.0487(4) 0.040(6) Uiso 1.000000 GR .
 C00H C 0.67763(16) 0.84530(10) 0.06642(9) 0.0258(3) Uani 1.000000 . .
 H00n H 0.73747(16) 0.89179(10) 0.06038(9) 0.036(5) Uiso 1.000000 R .
 C00I C 0.71497(14) 0.73709(10) 0.32015(9) 0.0245(3) Uani 1.000000 . .
 H00o H 0.6774(9) 0.7834(4) 0.28184(10) 0.032(5) Uiso 1.000000 GR .
 H00p H 0.6538(8) 0.71358(15) 0.3506(5) 0.033(5) Uiso 1.000000 GR .
 H00q H 0.7813(2) 0.7677(5) 0.3548(5) 0.034(5) Uiso 1.000000 GR .
 C00J C 0.56056(16) 0.85237(10) 0.02291(8) 0.0268(3) Uani 1.000000 . .
 H00r H 0.54098(16) 0.90443(10) -0.01141(8) 0.040(6) Uiso 1.000000 R .
 C00K C 0.07860(13) 0.37332(11) 0.26788(10) 0.0256(3) Uani 1.000000 . .
 H00s H 0.0673(8) 0.3530(6) 0.21347(19) 0.038(6) Uiso 1.000000 GR .
 H00t H 0.1019(5) 0.3184(4) 0.3015(5) 0.033(5) Uiso 1.000000 GR .
 H00u H 0.0024(3) 0.4002(3) 0.2802(7) 0.040(6) Uiso 1.000000 GR .
 C00L C 0.35949(14) 0.17738(10) 0.42731(9) 0.0244(3) Uani 1.000000 . .
 H00v H 0.32889(14) 0.11438(10) 0.42845(9) 0.037(5) Uiso 1.000000 R .
 C00M C 0.42159(15) 0.25948(11) 0.17555(10) 0.0276(3) Uani 1.000000 . .
 H00w H 0.4848(4) 0.30295(14) 0.1629(7) 0.037(5) Uiso 1.000000 GR .
 H00x H 0.4515(7) 0.2254(7) 0.2237(3) 0.037(5) Uiso 1.000000 GR .
 H00y H 0.4013(3) 0.2136(6) 0.1332(5) 0.043(6) Uiso 1.000000 GR .
 C00N C 0.18279(16) 0.49628(12) 0.36307(11) 0.0312(3) Uani 1.000000 . .
 H00z H 0.1986(12) 0.44697(19) 0.40308(12) 0.043(6) Uiso 1.000000 GR .
 Hf H 0.2471(8) 0.5445(6) 0.3714(3) 0.041(6) Uiso 1.000000 GR .
 Hg H 0.1040(4) 0.5262(8) 0.3660(3) 0.042(6) Uiso 1.000000 GR .
 C00O C 0.47233(15) 0.78197(11) 0.03039(8) 0.0254(3) Uani 1.000000 . .
 H00 H 0.39404(15) 0.78588(11) 0.00019(8) 0.030(5) Uiso 1.000000 R .
 C00P C 0.43217(15) 0.21528(12) 0.49358(9) 0.0285(3) Uani 1.000000 . .
 H1 H 0.45010(15) 0.17806(12) 0.53932(9) 0.040(6) Uiso 1.000000 R .
 C00Q C 0.47820(16) 0.30903(12) 0.49152(9) 0.0313(3) Uani 1.000000 . .
 H2 H 0.52650(16) 0.33494(12) 0.53615(9) 0.035(5) Uiso 1.000000 R .
 C00R C 0.86376(15) 0.55062(12) 0.13050(11) 0.0299(3) Uani 1.000000 . .
 H3 H 0.84951(16) 0.6063(5) 0.0965(6) 0.036(5) Uiso 1.000000 GR .
 Hh H 0.9146(4) 0.5690(8) 0.17908(13) 0.030(5) Uiso 1.000000 GR .
 Hi H 0.9052(5) 0.5011(3) 0.1047(6) 0.035(5) Uiso 1.000000 GR .
 Os Os 0.478323(5) 0.530032(3) 0.249003(3) 0.015053(15) Uani 1.000000 . U
 H H 0.396(3) 0.574(2) 0.3061(17) 0.089(9) Uiso 1.000000 . .
 Ha H 0.548(2) 0.5267(17) 0.3290(15) 0.061(8) Uiso 1.000000 . .
 Hb H 0.4850(17) 0.6403(14) 0.2630(10) 0.030(5) Uiso 1.000000 . .
 Hc H 0.463(2) 0.4837(15) 0.1690(13) 0.044(6) Uiso 1.000000 . U
 Hd H 0.563(2) 0.4432(16) 0.2582(13) 0.048(6) Uiso 1.000000 . U
 He H 0.373(2) 0.5746(16) 0.1912(13) 0.050(6) Uiso 1.000000 . .

loop_
  _atom_site_aniso_label
  _atom_site_aniso_U_11
  _atom_site_aniso_U_22
  _atom_site_aniso_U_33
  _atom_site_aniso_U_12
  _atom_site_aniso_U_13
  _atom_site_aniso_U_23
 P002 0.01181(13) 0.01071(12) 0.01609(13) -0.00091(10) 0.00182(10) 0.00062(10)
 P003 0.01181(13) 0.01134(12) 0.01493(13) -0.00062(10) 0.00309(10) 0.00019(10)
 C004 0.0138(5) 0.0161(5) 0.0176(5) -0.0005(4) 0.0040(4) 0.0023(4)
 C005 0.0203(6) 0.0161(5) 0.0173(5) -0.0035(4) 0.0041(5) -0.0020(4)
 C006 0.0151(6) 0.0154(5) 0.0224(6) -0.0006(4) -0.0018(4) -0.0013(4)
 C007 0.0170(6) 0.0128(5) 0.0165(5) -0.0004(4) 0.0038(4) 0.0006(4)
 C008 0.0192(6) 0.0140(5) 0.0228(6) 0.0009(4) 0.0070(5) 0.0002(4)
 C009 0.0198(6) 0.0174(5) 0.0208(6) -0.0015(4) 0.0037(5) 0.0033(4)
 C00A 0.0365(9) 0.0321(8) 0.0180(6) -0.0110(7) -0.0019(6) 0.0014(5)
 C00B 0.0207(6) 0.0187(5) 0.0172(6) 0.0003(5) 0.0012(5) 0.0018(4)
 C00C 0.0129(5) 0.0166(5) 0.0308(7) 0.0015(4) 0.0057(5) 0.0008(5)
 C00D 0.0257(7) 0.0250(7) 0.0298(7) 0.0045(6) -0.0087(6) 0.0006(6)
 C00E 0.0228(7) 0.0169(5) 0.0253(7) -0.0041(5) 0.0048(5) 0.0024(5)
 C00F 0.0267(7) 0.0243(6) 0.0198(6) -0.0068(5) -0.0004(5) 0.0025(5)
 C00G 0.0305(8) 0.0236(6) 0.0219(6) -0.0003(6) 0.0098(5) -0.0054(5)
 C00H 0.0376(8) 0.0162(6) 0.0254(7) -0.0050(5) 0.0103(6) 0.0026(5)
 C00I 0.0253(7) 0.0199(6) 0.0262(7) -0.0006(5) -0.0026(6) -0.0065(5)
 C00J 0.0464(9) 0.0174(6) 0.0169(6) 0.0035(6) 0.0054(6) 0.0032(5)
 C00K 0.0143(6) 0.0221(6) 0.0413(9) -0.0016(5) 0.0071(6) 0.0005(6)
 C00L 0.0256(7) 0.0199(6) 0.0289(7) 0.0017(5) 0.0084(6) 0.0092(5)
 C00M 0.0311(8) 0.0229(6) 0.0318(8) 0.0003(6) 0.0145(6) -0.0080(6)
 C00N 0.0253(8) 0.0282(7) 0.0441(10) -0.0008(6) 0.0186(7) -0.0114(7)
 C00O 0.0320(8) 0.0258(7) 0.0170(6) 0.0043(6) -0.0012(5) 0.0035(5)
 C00P 0.0288(8) 0.0345(8) 0.0225(7) 0.0034(6) 0.0051(6) 0.0129(6)
 C00Q 0.0343(9) 0.0375(8) 0.0196(7) -0.0057(7) -0.0042(6) 0.0065(6)
 C00R 0.0218(7) 0.0259(7) 0.0451(10) 0.0014(5) 0.0153(7) -0.0030(6)
 Os 0.01479(2) 0.01257(2) 0.01859(2) -0.002904(16) 0.005090(15) 0.000235(17)

loop_
  _geom_bond_atom_site_label_1
  _geom_bond_atom_site_label_2
  _geom_bond_distance
  _geom_bond_site_symmetry_2
  _geom_bond_publ_flag
 P002 C006 1.8467(13) . ?
 P002 C007 1.8350(12) . ?
 P002 C008 1.8642(13) . ?
 P002 Os 2.3344(3) . ?
 P003 C004 1.8377(13) . ?
 P003 C005 1.8512(13) . ?
 P003 C00C 1.8639(13) . ?
 P003 Os 2.3449(3) . ?
 C004 C009 1.4011(18) . ?
 C004 C00F 1.3959(19) . ?
 C005 H005 0.9800 . ?
 C005 C00A 1.530(2) . ?
 C005 C00M 1.527(2) . ?
 C006 H006 0.9800 . ?
 C006 C00D 1.5280(19) . ?
 C006 C00I 1.5290(19) . ?
 C007 C00B 1.3940(18) . ?
 C007 C00E 1.4012(18) . ?
 C008 H008 0.9800 . ?
 C008 C00G 1.529(2) . ?
 C008 C00R 1.532(2) . ?
 C009 H009 0.9300 . ?
 C009 C00L 1.3923(19) . ?
 C00A H00a 0.9600 . ?
 C00A H00b 0.9600 . ?
 C00A H00c 0.9600 . ?
 C00B H00d 0.9300 . ?
 C00B C00O 1.3911(19) . ?
 C00C H00e 0.9800 . ?
 C00C C00K 1.5297(19) . ?
 C00C C00N 1.527(2) . ?
 C00D H00f 0.9600 . ?
 C00D H00g 0.9600 . ?
 C00D H00h 0.9600 . ?
 C00E H00i 0.9300 . ?
 C00E C00H 1.3893(19) . ?
 C00F H00j 0.9300 . ?
 C00F C00Q 1.390(2) . ?
 C00G H00k 0.9600 . ?
 C00G H00l 0.9600 . ?
 C00G H00m 0.9600 . ?
 C00H H00n 0.9300 . ?
 C00H C00J 1.380(2) . ?
 C00I H00o 0.9600 . ?
 C00I H00p 0.9600 . ?
 C00I H00q 0.9600 . ?
 C00J H00r 0.9300 . ?
 C00J C00O 1.384(2) . ?
 C00K H00s 0.9600 . ?
 C00K H00t 0.9600 . ?
 C00K H00u 0.9600 . ?
 C00L H00v 0.9300 . ?
 C00L C00P 1.383(2) . ?
 C00M H00w 0.9600 . ?
 C00M H00x 0.9600 . ?
 C00M H00y 0.9600 . ?
 C00N H00z 0.9600 . ?
 C00N Hf 0.9600 . ?
 C00N Hg 0.9600 . ?
 C00O H00 0.9300 . ?
 C00P H1 0.9300 . ?
 C00P C00Q 1.387(2) . ?
 C00Q H2 0.9300 . ?
 C00R H3 0.9600 . ?
 C00R Hh 0.9600 . ?
 C00R Hi 0.9600 . ?
 Os H 1.55(3) . ?
 Os Ha 1.46(3) . ?
 Os Hb 1.54(2) . ?
 Os Hc 1.49(2) . ?
 Os Hd 1.50(2) . ?
 Os He 1.52(2) . ?

loop_
  _geom_angle_atom_site_label_1
  _geom_angle_atom_site_label_2
  _geom_angle_atom_site_label_3
  _geom_angle
  _geom_angle_site_symmetry_1
  _geom_angle_site_symmetry_3
  _geom_angle_publ_flag
 C007 P002 C006 102.33(6) . . ?
 C008 P002 C006 103.41(6) . . ?
 C008 P002 C007 102.73(6) . . ?
 Os P002 C006 114.62(5) . . ?
 Os P002 C007 117.38(4) . . ?
 Os P002 C008 114.51(4) . . ?
 C005 P003 C004 102.86(6) . . ?
 C00C P003 C004 101.97(6) . . ?
 C00C P003 C005 103.33(6) . . ?
 Os P003 C004 117.37(4) . . ?
 Os P003 C005 115.25(4) . . ?
 Os P003 C00C 114.13(4) . . ?
 C009 C004 P003 122.25(10) . . ?
 C00F C004 P003 119.59(10) . . ?
 C00F C004 C009 118.07(12) . . ?
 H005 C005 P003 107.46(4) . . ?
 C00A C005 P003 111.85(10) . . ?
 C00A C005 H005 107.46(8) . . ?
 C00M C005 P003 111.58(10) . . ?
 C00M C005 H005 107.46(8) . . ?
 C00M C005 C00A 110.79(12) . . ?
 H006 C006 P002 107.60(4) . . ?
 C00D C006 P002 111.58(9) . . ?
 C00D C006 H006 107.60(8) . . ?
 C00I C006 P002 112.09(9) . . ?
 C00I C006 H006 107.60(8) . . ?
 C00I C006 C00D 110.16(12) . . ?
 C00B C007 P002 119.33(9) . . ?
 C00E C007 P002 122.58(10) . . ?
 C00E C007 C00B 118.09(12) . . ?
 H008 C008 P002 106.84(4) . . ?
 C00G C008 P002 111.29(10) . . ?
 C00G C008 H008 106.84(7) . . ?
 C00R C008 P002 114.80(9) . . ?
 C00R C008 H008 106.84(8) . . ?
 C00R C008 C00G 109.78(12) . . ?
 H009 C009 C004 119.62(8) . . ?
 C00L C009 C004 120.77(13) . . ?
 C00L C009 H009 119.62(9) . . ?
 H00a C00A C005 109.5 . . ?
 H00b C00A C005 109.5 . . ?
 H00b C00A H00a 109.5 . . ?
 H00c C00A C005 109.5 . . ?
 H00c C00A H00a 109.5 . . ?
 H00c C00A H00b 109.5 . . ?
 H00d C00B C007 119.50(7) . . ?
 C00O C00B C007 120.99(13) . . ?
 C00O C00B H00d 119.50(9) . . ?
 H00e C00C P003 107.11(4) . . ?
 C00K C00C P003 114.63(9) . . ?
 C00K C00C H00e 107.11(8) . . ?
 C00N C00C P003 110.84(10) . . ?
 C00N C00C H00e 107.11(9) . . ?
 C00N C00C C00K 109.66(12) . . ?
 H00f C00D C006 109.5 . . ?
 H00g C00D C006 109.5 . . ?
 H00g C00D H00f 109.5 . . ?
 H00h C00D C006 109.5 . . ?
 H00h C00D H00f 109.5 . . ?
 H00h C00D H00g 109.5 . . ?
 H00i C00E C007 119.64(8) . . ?
 C00H C00E C007 120.73(14) . . ?
 C00H C00E H00i 119.64(9) . . ?
 H00j C00F C004 119.50(8) . . ?
 C00Q C00F C004 121.01(13) . . ?
 C00Q C00F H00j 119.50(9) . . ?
 H00k C00G C008 109.5 . . ?
 H00l C00G C008 109.5 . . ?
 H00l C00G H00k 109.5 . . ?
 H00m C00G C008 109.5 . . ?
 H00m C00G H00k 109.5 . . ?
 H00m C00G H00l 109.5 . . ?
 H00n C00H C00E 119.89(9) . . ?
 C00J C00H C00E 120.21(14) . . ?
 C00J C00H H00n 119.89(8) . . ?
 H00o C00I C006 109.5 . . ?
 H00p C00I C006 109.5 . . ?
 H00p C00I H00o 109.5 . . ?
 H00q C00I C006 109.5 . . ?
 H00q C00I H00o 109.5 . . ?
 H00q C00I H00p 109.5 . . ?
 H00r C00J C00H 120.01(8) . . ?
 C00O C00J C00H 119.97(13) . . ?
 C00O C00J H00r 120.01(9) . . ?
 H00s C00K C00C 109.5 . . ?
 H00t C00K C00C 109.5 . . ?
 H00t C00K H00s 109.5 . . ?
 H00u C00K C00C 109.5 . . ?
 H00u C00K H00s 109.5 . . ?
 H00u C00K H00t 109.5 . . ?
 H00v C00L C009 119.87(9) . . ?
 C00P C00L C009 120.27(13) . . ?
 C00P C00L H00v 119.87(8) . . ?
 H00w C00M C005 109.5 . . ?
 H00x C00M C005 109.5 . . ?
 H00x C00M H00w 109.5 . . ?
 H00y C00M C005 109.5 . . ?
 H00y C00M H00w 109.5 . . ?
 H00y C00M H00x 109.5 . . ?
 H00z C00N C00C 109.5 . . ?
 Hf C00N C00C 109.5 . . ?
 Hf C00N H00z 109.5 . . ?
 Hg C00N C00C 109.5 . . ?
 Hg C00N H00z 109.5 . . ?
 Hg C00N Hf 109.5 . . ?
 C00J C00O C00B 119.95(14) . . ?
 H00 C00O C00B 120.02(9) . . ?
 H00 C00O C00J 120.02(9) . . ?
 H1 C00P C00L 120.15(8) . . ?
 C00Q C00P C00L 119.70(14) . . ?
 C00Q C00P H1 120.15(9) . . ?
 C00P C00Q C00F 120.18(15) . . ?
 H2 C00Q C00F 119.91(9) . . ?
 H2 C00Q C00P 119.91(9) . . ?
 H3 C00R C008 109.5 . . ?
 Hh C00R C008 109.5 . . ?
 Hh C00R H3 109.5 . . ?
 Hi C00R C008 109.5 . . ?
 Hi C00R H3 109.5 . . ?
 Hi C00R Hh 109.5 . . ?
 P003 Os P002 155.621(11) . . ?
 H Os P002 129.0(11) . . ?
 H Os P003 75.2(11) . . ?
 Ha Os P002 90.6(10) . . ?
 Ha Os P003 96.1(9) . . ?
 Ha Os H 72.3(14) . . ?
 Hb Os P002 68.5(7) . . ?
 Hb Os P003 135.5(7) . . ?
 Hb Os H 62.1(12) . . ?
 Hb Os Ha 83.1(11) . . ?
 Hc Os P002 80.7(8) . . ?
 Hc Os P003 80.3(8) . . ?
 Hc Os H 138.3(13) . . ?
 Hc Os Ha 144.4(13) . . ?
 Hc Os Hb 124.1(11) . . ?
 Hd Os P002 81.4(8) . . ?
 Hd Os P003 79.0(9) . . ?
 Hd Os H 130.8(14) . . ?
 Hd Os Ha 69.5(12) . . ?
 Hd Os Hb 139.0(11) . . ?
 Hd Os Hc 75.0(11) . . ?
 He Os P002 99.7(8) . . ?
 He Os P003 86.6(8) . . ?
 He Os H 78.3(13) . . ?
 He Os Ha 148.7(13) . . ?
 He Os Hb 73.6(10) . . ?
 He Os Hc 66.9(11) . . ?
 He Os Hd 141.0(12) . . ?

loop_
  _geom_torsion_atom_site_label_1
  _geom_torsion_atom_site_label_2
  _geom_torsion_atom_site_label_3
  _geom_torsion_atom_site_label_4
  _geom_torsion
  _geom_torsion_site_symmetry_1
  _geom_torsion_site_symmetry_2
  _geom_torsion_site_symmetry_3
  _geom_torsion_site_symmetry_4
  _geom_torsion_publ_flag
 P002 C007 C00B C00O 177.58(11) . . . . ?
 P002 C007 C00E C00H -177.67(11) . . . . ?
 P003 C004 C009 C00L -176.90(11) . . . . ?
 P003 C004 C00F C00Q 176.06(12) . . . . ?
 C004 C009 C00L C00P 0.81(17) . . . . ?
 C004 C00F C00Q C00P 1.06(18) . . . . ?
 C007 C00B C00O C00J 0.37(16) . . . . ?
 C007 C00E C00H C00J -0.17(17) . . . . ?
 C009 C00L C00P C00Q -0.35(18) . . . . ?
 C00B C00O C00J C00H 1.49(17) . . . . ?
 C00E C00H C00J C00O -1.58(17) . . . . ?
 C00F C00Q C00P C00L -0.6(2) . . . . ?

loop_
  _refln_index_h
  _refln_index_k
  _refln_index_l
  _refln_F_squared_calc
  _refln_F_squared_meas
  _refln_F_squared_sigma
  _refln_F_squared_weight
  _refln_F_meas
  _refln_F_sigma
  _refln_A_calc
  _refln_B_calc
  _refln_F_calc
  _refln_phase_calc
  _refln_d_spacing
  _refln_observed_status
 -18 0 -2 1717.49 2098.23 329.15 2.00596 45.8065 3.462 40.2059 10.0485 41.4426
 14.0323 0.590685 o
 -18 0 0 1625.44 1766.77 253.807 3.33519 42.033 2.91786 -38.9813 -10.2906 40.3167
 -165.212 0.598355 o
 -18 0 2 1559.18 1461.48 183.571 6.22218 38.2293 2.32992 38.091 10.4048 39.4865
 15.2781 0.603226 o
 -18 0 4 1297.26 1417.37 183.83 6.25429 37.6479 2.36702 -34.4754 -10.4266 36.0176
 -163.173 0.605084 o
 -18 0 6 626.007 579.784 110.395 17.1742 24.0787 2.19255 22.7619 10.3875 25.0201
 24.5299 0.603845 o
 -18 0 8 513.053 574.188 128.476 12.954 23.9622 2.54559 -20.1582 -10.3295 22.6507
 -152.869 0.599566 o
 -18 1 -2 388.411 462.991 118.182 15.3642 21.5172 2.5903 -19.6502 -1.51036
 19.7082 -175.605 0.590142 o
 -18 1 -1 940.246 1052.45 169.39 7.42583 32.4415 2.51334 -29.5505 -8.18603
 30.6634 -164.516 0.594297 o
 -18 1 0 187.558 4.25581 78.1948 35.4908 2.06296 7.01727 13.5986 1.62323 13.6952
 6.80702 0.59779 o
 -18 1 1 1480.27 1573.08 180.258 6.44362 39.662 2.21081 37.4705 8.73116 38.4743
 13.1167 0.600584 o
 -18 1 2 164.455 165.051 68.6089 45.3356 12.8472 2.43872 -12.7119 -1.6918 12.824
 -172.419 0.602647 o
 -18 1 3 1921.99 2118.78 172.318 6.85457 46.0302 1.8352 -42.8749 -9.15053 43.8405
 -167.952 0.603958 o
 -18 1 4 144.279 232.802 79.8757 33.7493 15.2578 2.42485 11.8903 1.70259 12.0116
 8.14885 0.6045 o
 -18 1 5 1816.87 1774.7 198.891 5.29255 42.1272 2.29792 41.5689 9.42844 42.6248
 12.7793 0.604268 o
 -18 1 6 274.435 229.731 61.1918 54.7839 15.1569 1.89958 -16.4814 -1.673 16.5661
 -174.204 0.603265 o
 -18 1 7 1352.19 1472.28 113.763 15.0394 38.3703 1.45485 -35.5021 -9.58108
 36.7722 -164.897 0.601501 o
 -18 1 8 14.5767 -44.6189 81.4427 33.4707 0 9.02456 3.4674 1.59808 3.81795
 24.7443 0.598998 o
 -18 1 9 1248.5 1363.52 243.675 3.64163 36.9259 3.16397 33.9918 9.64678 35.3342
 15.8438 0.595781 o
 -18 2 -1 519.911 677.83 144.296 10.3275 26.0352 2.63758 -22.4061 -4.22801
 22.8016 -169.314 0.592642 o
 -18 2 0 1662.04 1443.14 168.346 7.29695 37.9887 2.15464 -39.6532 -9.46939
 40.7682 -166.569 0.596105 o
 -18 2 1 526.133 413.305 133.662 12.0412 20.3299 3.05742 22.5342 4.28284 22.9376
 10.7613 0.598875 o
 -18 2 2 1283.73 1508.43 145.72 9.65645 38.8385 1.83273 34.5064 9.64566 35.8292
 15.6174 0.600921 o
 -18 2 3 428.247 656.004 93.9695 23.5228 25.6126 1.77307 -20.2487 -4.27045
 20.6941 -168.091 0.602221 o
 -18 2 4 824.763 1062.84 117.243 14.9249 32.6012 1.75111 -27.0211 -9.72749
 28.7187 -160.201 0.602758 o
 -18 2 5 457.801 363.351 67.1859 44.1394 19.0618 1.68761 20.9726 4.23682 21.3963
 11.421 0.602528 o
 -18 2 6 1032.94 1017.74 111.716 16.1085 31.902 1.70534 30.6275 9.74132 32.1393
 17.6437 0.601534 o
 -18 2 7 441.469 338.134 109.381 17.8425 18.3884 2.76614 -20.5857 -4.2067 21.0112
 -168.451 0.599785 o
 -18 2 8 1592.92 1679.74 169.756 7.17314 40.9846 2.02114 -38.7185 -9.68475
 39.9114 -165.957 0.597303 o
 -18 2 9 510.917 471.07 210.423 4.95385 21.7041 4.40126 22.2115 4.19131 22.6035
 10.6861 0.594113 o
 -18 2 10 1166.82 1279.58 349.271 1.79983 35.7713 4.5878 32.8012 9.53411 34.1587
 16.2072 0.590252 o
 -18 3 -1 579.662 697.159 224.246 4.35562 26.4038 3.95088 -22.9913 -7.14589
 24.0762 -162.734 0.589913 o
 -18 3 0 1144.14 1434.15 365.935 1.64087 37.8701 4.55725 33.5306 4.45371 33.8251
 7.56604 0.593329 o
 -18 3 1 593.668 493.828 109.464 17.54 22.2222 2.33977 23.1758 7.51984 24.3653
 17.9766 0.59606 o
 -18 3 2 1326.92 1613.43 175.673 6.79054 40.1675 2.13026 -36.1275 -4.66032
 36.4269 -172.65 0.598077 o
 -18 3 3 842.38 874.488 116.119 15.2649 29.5717 1.90216 -27.9404 -7.85583 29.0238
 -164.296 0.599358 o
 -18 3 4 994.054 891.193 118.284 14.6097 29.8529 1.91941 31.1693 4.74649 31.5286
 8.65854 0.599888 o
 -18 3 5 1188.54 1149.22 138.999 10.6645 33.9002 1.99162 33.5008 8.13894 34.4753
 13.6553 0.599662 o
 -18 3 6 281.423 295.433 83.4624 30.4067 17.1882 2.27707 -16.0965 -4.72502
 16.7757 -163.641 0.598681 o
 -18 3 7 1004.11 1043.27 135.321 11.3337 32.2998 2.03092 -30.5698 -8.34208
 31.6876 -164.736 0.596957 o
 -18 3 8 227.961 437.838 156.686 8.92677 20.9246 3.45828 14.3604 4.66248 15.0984
 17.9874 0.594509 o
 -18 3 9 1289.79 1265.76 314.405 2.2121 35.5775 4.17377 34.9011 8.46757 35.9136
 13.6374 0.591364 o
 -18 4 0 818.948 628.503 210.883 4.89579 25.07 3.9022 -27.7163 -7.12407 28.6173
 -165.585 0.589506 o
 -18 4 1 1765.39 1653.02 216.332 4.52505 40.6573 2.57866 41.3299 7.56498 42.0165
 10.3725 0.592184 o
 -18 4 2 1070.85 1237.78 192.644 5.76516 35.182 2.63886 31.8773 7.39506 32.7238
 13.0607 0.594162 o
 -18 4 3 1200.14 1136.68 192.218 5.77862 33.7146 2.73937 -33.7882 -7.648 34.643
 -167.246 0.595418 o
 -18 4 4 1570.18 1379.62 169.653 7.2215 37.1432 2.21757 -38.8932 -7.58324 39.6255
 -168.967 0.595938 o
 -18 4 5 1032.98 1189.89 164.151 7.84426 34.4947 2.30251 31.2112 7.67118 32.1401
 13.8086 0.595716 o
 -18 4 6 1607.95 1727.7 222.153 4.31181 41.5656 2.59154 39.3646 7.6407 40.0993
 10.9846 0.594754 o
 -18 4 7 1134.22 1107.43 202.27 5.24823 33.2781 2.91171 -32.7976 -7.65084 33.6781
 -166.869 0.593064 o
 -18 4 8 1525.08 1438.86 342.973 1.85903 37.9323 4.27946 -38.3144 -7.55601
 39.0523 -168.844 0.590664 o
 -18 4 9 964.202 376.303 200.746 5.38876 19.3985 4.62332 30.112 7.58077 31.0516
 14.1307 0.587579 o
 -18 5 0 834.439 581.811 211.19 4.8826 24.1207 4.03952 28.1828 6.3379 28.8867
 12.6741 0.584698 o
 -18 5 1 184.263 277.629 211.958 4.92167 16.6622 5.46442 12.4288 5.45774 13.5744
 23.7072 0.587311 o
 -18 5 2 968.018 918.94 326.923 2.05733 30.314 4.98276 -30.392 -6.6594 31.113
 -167.641 0.58924 o
 -18 5 3 488.285 696.254 162.749 8.1821 26.3866 2.92213 -21.3544 -5.68105 22.0972
 -165.102 0.590465 o
 -18 5 4 576.965 673.027 149.984 9.56318 25.9428 2.7454 23.0053 6.90818 24.0201
 16.7143 0.590972 o
 -18 5 5 845.33 837.342 198.058 5.5187 28.9369 3.24077 28.4676 5.90996 29.0746
 11.7282 0.590755 o
 -18 5 6 612.211 485.815 215.03 4.7371 22.0412 4.43227 -23.7022 -7.10062 24.7429
 -163.323 0.589818 o
 -18 5 9 414.242 349.731 231.618 4.10861 18.7011 5.41009 19.3795 6.21897 20.3529
 17.7916 0.582818 o
 -18 6 3 1842.45 1988.57 345.892 1.81932 44.5934 3.72288 -41.8448 -9.56343
 42.9238 -167.126 0.584576 o
 -18 6 4 831.024 668.744 223.632 4.36121 25.8601 4.01257 -28.5499 -3.99124
 28.8275 -172.042 0.585068 o
 -18 6 5 1767.97 1773.69 343.895 1.84291 42.1152 3.90202 40.914 9.69625 42.0473
 13.3326 0.584858 o
 -17 0 -7 611.933 315.173 231.618 4.09698 17.7531 5.63046 23.3344 8.21201 24.7373
 19.3883 0.591498 o
 -17 0 -5 710.891 533.825 171.216 7.38086 23.1047 3.44795 -25.1437 -8.87039
 26.6625 -160.568 0.606528 o
 -17 0 -3 1197.13 1502.4 261.261 3.17857 38.7608 3.23516 33.2493 9.57156 34.5996
 16.0597 0.619404 o
 -17 0 -1 2023.76 2201.96 419.693 1.24211 46.925 4.27704 -43.7959 -10.2801
 44.9862 -166.79 0.629603 o
 -17 0 1 2040.95 1956.49 222.236 4.26207 44.2323 2.44459 43.8358 10.9256 45.1769
 13.9952 0.636669 o
 -17 0 3 2443.73 2574.85 232.352 3.86414 50.743 2.24006 -48.0868 -11.4625 49.4341
 -166.593 0.640263 o
 -17 0 5 3226.55 3296.82 229.797 3.85366 57.4179 1.96738 55.5552 11.8394 56.8028
 12.0304 0.640203 o
 -17 0 7 2053.37 2041.02 180.513 6.27626 45.1776 1.9555 -43.6936 -12.01 45.3141
 -164.631 0.636492 o
 -17 0 9 1919.35 1886.68 177.195 6.53623 43.4359 1.99396 42.1283 12.023 43.8104
 15.9282 0.629317 o
 -17 0 11 1733.45 1669.81 171.29 7.02354 40.8633 2.04474 -39.8969 -11.903 41.6347
 -163.388 0.619023 o
 -17 0 13 1597.6 1674.44 178.352 6.54141 40.9199 2.12415 38.2206 11.6954 39.97
 17.014 0.606069 o
 -17 0 15 2101.77 2318.62 547.099 0.735515 48.1521 5.38035 -44.3948 -11.4397
 45.845 -165.55 0.590977 o
 -17 1 -7 2.64909 106.639 244.213 3.72618 10.3266 8.40443 -0.375825 1.58362
 1.6276 103.35 0.590952 o
 -17 1 -6 1549.36 1705.93 205.985 4.98803 41.3029 2.42254 38.3853 8.71383 39.362
 12.7899 0.598682 o
 -17 1 -5 19.7178 32.7927 87.3408 29.0444 5.72649 5.23405 -4.07201 -1.77102
 4.44047 -156.495 0.60594 o
 -17 1 -4 2062.26 2045.42 144.134 9.40935 45.2263 1.56635 -44.4636 -9.23316
 45.4121 -168.269 0.612661 o
 -17 1 -3 58.6547 146.515 64.2429 52.5456 12.1043 2.41317 7.40735 1.94572 7.65863
 14.7176 0.618777 o
 -17 1 -2 2541.72 2628.33 164.125 7.25753 51.2673 1.57644 49.4843 9.64479 50.4155
 11.029 0.624225 o
 -17 1 -1 232.888 172.543 94.8788 24.0185 13.1355 3.21748 -15.1175 -2.08522
 15.2607 -172.147 0.628945 o
 -17 1 0 2579.14 2594.8 178.099 6.27367 50.9392 1.71914 -49.81 -9.90485 50.7853
 -168.753 0.632882 o
 -17 1 1 363.694 327.358 90.1923 25.9667 18.0931 2.34101 18.9481 2.15984 19.0708
 6.50293 0.635989 o
 -17 1 2 2682.94 2505.75 162.545 7.35971 50.0574 1.59808 50.8217 10.0047 51.7971
 11.1368 0.638228 o
 -17 1 3 559.399 507.222 84.1098 28.7054 22.5216 1.79573 -23.5515 -2.17404
 23.6516 -174.726 0.639571 o
 -17 1 4 2665.73 2847.12 161.229 7.42127 53.3584 1.49001 -50.6618 -9.95508
 51.6307 -168.883 0.64 o
 -17 1 5 69.0133 60.3243 50.6457 84.1136 7.76687 2.76736 8.03267 2.11884 8.30742
 14.7768 0.639511 o
 -17 1 6 1021.73 1120.39 95.268 21.3045 33.4722 1.39406 30.4351 9.76913 31.9645
 17.7957 0.638109 o
 -17 1 7 93.0169 145.884 65.186 50.7532 12.0783 2.45 -9.421 -2.06439 9.64453
 -167.64 0.635812 o
 -17 1 8 678.483 632.897 78.7385 31.6291 25.1574 1.51905 -24.2417 -9.53015
 26.0477 -158.539 0.63265 o
 -17 1 9 98.8624 163.721 54.9487 70.29 12.7954 1.99213 9.73708 2.01286 9.94296
 11.6797 0.62866 o
 -17 1 10 1005.89 935.516 91.7241 22.9843 30.5862 1.46438 30.3309 9.26941 31.7157
 16.9937 0.623892 o
 -17 1 11 18.0457 4.01454 58.1743 65.4074 2.00363 5.88236 -3.76362 -1.96998
 4.24802 -152.371 0.618398 o
 -17 1 12 861.456 897.539 94.1492 22.2901 29.959 1.53213 -27.9449 -8.9745 29.3506
 -162.196 0.61224 o
 -17 1 13 26.1303 47.2332 54.822 73.0369 6.87264 3.22959 4.72647 1.94699 5.11178
 22.3884 0.605482 o
 -17 1 14 764.718 785.379 120.781 14.2893 28.0246 2.07788 26.2671 8.64636 27.6535
 18.2201 0.598191 o
 -17 1 15 119.706 152.867 113.649 17.0117 12.3639 3.96137 -10.7705 -1.92405
 10.941 -169.871 0.590433 o
 -17 1 16 783.232 903.127 297.663 2.48074 30.0521 4.60035 -26.7382 -8.26451
 27.9863 -162.824 0.582275 o
 -17 2 -7 675.846 752.487 191.498 5.92211 27.4315 3.29283 24.7842 7.84785 25.997
 17.5702 0.589324 o
 -17 2 -6 111.165 54.2572 63.5908 53.5351 7.36595 3.48983 -10.1085 -2.99727
 10.5435 -163.484 0.596989 o
 -17 2 -5 1225.6 1364.18 134.722 11.2203 36.9348 1.78084 -33.9597 -8.50481
 35.0085 -165.94 0.604186 o
 -17 2 -4 267.292 408.709 89.2857 26.6171 20.2166 2.09924 16.0154 3.286 16.3491
 11.5948 0.610848 o
 -17 2 -3 1497.91 1572.46 127.927 12.0843 39.6543 1.5815 37.6083 9.13919 38.7028
 13.6587 0.616909 o
 -17 2 -2 510.74 508.662 79.515 31.9791 22.5535 1.69882 -22.3088 -3.61373 22.5995
 -170.799 0.622308 o
 -17 2 -1 1503.47 1343.97 161.813 7.91037 36.6602 2.14423 -37.5333 -9.73258
 38.7746 -165.463 0.626984 o
 -17 2 0 437.14 333.274 68.677 42.6794 18.2558 1.79292 20.5342 3.93513 20.9079
 10.8485 0.630884 o
 -17 2 1 1341.41 1371.84 119.204 13.9033 37.0383 1.57568 35.1594 10.2581 36.6253
 16.2652 0.633961 o
 -17 2 2 398.792 350.974 79.6698 32.6251 18.7343 2.01766 -19.5211 -4.20944
 19.9698 -167.831 0.636179 o
 -17 2 3 1507.18 1543.87 124.668 12.6539 39.2921 1.55563 -37.3203 -10.6945
 38.8224 -164.01 0.637509 o
 -17 2 4 1117.09 1298.08 111.614 15.8926 36.0289 1.51702 33.1313 4.40547 33.4229
 7.57419 0.637934 o
 -17 2 5 2376.5 2597.62 155.636 8.0211 50.9668 1.50463 47.4871 11.0217 48.7494
 13.0669 0.63745 o
 -17 2 6 1424.01 1491.2 111.727 15.4356 38.616 1.42051 -37.4705 -4.469 37.7361
 -173.199 0.636061 o
 -17 2 7 3631.98 3383.2 178.18 5.97715 58.1653 1.51202 -59.2122 -11.2202 60.2659
 -169.27 0.633786 o
 -17 2 8 591.151 469.468 70.3535 39.4752 21.6672 1.56685 23.913 4.39513 24.3136
 10.4145 0.630654 o
 -17 2 9 2191.95 2153.54 137.126 10.1731 46.4062 1.45465 45.4444 11.2587 46.8183
 13.9146 0.626702 o
 -17 2 10 330.178 204.035 74.6037 37.5903 14.2841 2.40839 -17.6673 -4.2478
 18.1708 -166.481 0.621977 o
 -17 2 11 1579.79 1520.08 127.096 12.188 38.9881 1.59722 -38.1402 -11.1855
 39.7465 -163.655 0.616533 o
 -17 2 12 143.887 196.934 61.9445 55.1618 14.0333 2.05638 11.2854 4.06527 11.9953
 19.8103 0.610431 o
 -17 2 13 1463.91 1384.01 111.325 15.5467 37.2022 1.46728 36.6412 11.0151 38.261
 16.7319 0.603732 o
 -17 2 14 58.6487 165.891 94.6882 24.4958 12.8799 3.2626 -6.5959 -3.89139 7.65825
 -149.461 0.596503 o
 -17 2 15 1550.65 1680.31 325.464 2.05786 40.9916 3.79428 -37.8806 -10.757
 39.3783 -164.147 0.58881 o
 -17 3 -7 153.178 286.085 107.818 18.7467 16.914 2.93293 11.487 4.60719 12.3765
 21.8546 0.586641 o
 -17 3 -6 1021.62 822.679 119.81 14.2747 28.6824 2.0176 31.1479 7.17137 31.9628
 12.9656 0.5942 o
 -17 3 -5 492.932 574.053 84.118 28.8062 23.9594 1.69544 -21.623 -5.0378 22.2021
 -166.885 0.601295 o
 -17 3 -4 621.909 694.785 103.92 19.1579 26.3588 1.9026 -23.7837 -7.49955 24.9381
 -162.499 0.607861 o
 -17 3 -3 930.262 899.834 128.057 12.6537 29.9972 2.06351 30.0127 5.43121 30.5002
 10.2574 0.613833 o
 -17 3 -2 731.249 841.429 99.3124 20.528 29.0074 1.66411 25.8973 7.78306 27.0416
 16.7274 0.619151 o
 -17 3 -1 868.557 1010.3 120.706 14.1285 31.7853 1.84521 -28.9096 -5.72666
 29.4713 -168.795 0.623755 o
 -17 3 0 1282.33 1141.45 121.903 13.4959 33.7854 1.75832 -34.9002 -8.0195 35.8097
 -167.059 0.627595 o
 -17 3 1 1204.53 1418.34 137.137 10.8575 37.6609 1.77868 34.1995 5.90977 34.7063
 9.80406 0.630624 o
 -17 3 2 1394.11 1521.98 127.936 12.1671 39.0125 1.6066 36.429 8.18771 37.3378
 12.6672 0.632807 o
 -17 3 3 798.291 846.239 100.57 19.9507 29.0902 1.68007 -27.6196 -5.95405 28.254
 -167.835 0.634116 o
 -17 3 4 964.812 950.235 99.8813 19.8427 30.8259 1.57962 -29.9383 -8.27708
 31.0614 -164.545 0.634535 o
 -17 3 5 683.339 794.945 91.4716 23.9792 28.1948 1.57798 25.4651 5.90466 26.1407
 13.0546 0.634058 o
 -17 3 6 1584.72 1630.77 124.266 12.6391 40.3829 1.51035 38.9333 8.3013 39.8085
 12.0363 0.632691 o
 -17 3 7 571.143 645.149 79.12 31.7571 25.3998 1.51246 -23.1847 -5.79755 23.8986
 -165.961 0.630452 o
 -17 3 8 1667.81 1779.69 123.403 12.6785 42.1864 1.43808 -40.0032 -8.21925
 40.8389 -168.389 0.627369 o
 -17 3 9 485.18 376.741 108.429 18.0658 19.4098 2.61676 21.2837 5.67305 22.0268
 14.9249 0.623478 o
 -17 3 10 1492.78 1475.97 169.08 7.27411 38.4184 2.14086 37.7929 8.02948 38.6365
 11.9947 0.618825 o
 -17 3 11 798.285 829.56 97.9293 20.9497 28.8021 1.65263 -27.7013 -5.56092
 28.2539 -168.649 0.613463 o
 -17 3 12 968.563 1189.02 107.612 17.2055 34.4822 1.52661 -30.1457 -7.733 31.1217
 -165.613 0.60745 o
 -17 3 13 885.621 1044.41 109.072 16.9783 32.3173 1.64561 29.2581 5.43904 29.7594
 10.531 0.600848 o
 -17 3 14 709.42 562.335 122.899 13.959 23.7136 2.46338 25.5994 7.35476 26.6349
 16.0295 0.593721 o
 -17 4 -6 335.882 284.52 80.6472 32.2649 16.8677 2.24163 -17.4443 -5.61955
 18.3271 -162.144 0.590361 o
 -17 4 -5 1555.49 1556.52 145.179 9.60072 39.4528 1.7989 -38.7804 -7.18116
 39.4396 -169.509 0.597318 o
 -17 4 -4 627.749 494.524 106.291 18.4951 22.2379 2.27363 24.2998 6.10465 25.0549
 14.1021 0.603752 o
 -17 4 -3 1874.01 2064.47 167.11 7.26819 45.4365 1.80317 42.6065 7.66156 43.2899
 10.1941 0.609603 o
 -17 4 -2 692.47 795.124 130.557 12.3823 28.1979 2.22706 -25.4777 -6.58458
 26.3148 -165.509 0.61481 o
 -17 4 -1 1549.62 1498.48 134.752 11.0037 38.7102 1.70306 -38.5368 -8.03314
 39.3652 -168.225 0.619318 o
 -17 4 0 1217.86 1472.64 124.201 12.9742 38.3749 1.5855 34.1793 7.04477 34.8978
 11.6463 0.623076 o
 -17 4 1 1413.41 1287.52 130.154 11.8577 35.8821 1.76998 36.662 8.32515 37.5954
 12.7937 0.62604 o
 -17 4 2 2455.03 2648.4 166.664 7.08339 51.4626 1.59457 -48.9861 -7.44278 49.5483
 -171.361 0.628175 o
 -17 4 3 938.937 920.123 101.712 19.2726 30.3335 1.63263 -29.4238 -8.5544 30.6421
 -163.789 0.629456 o
 -17 4 4 2068.12 2062.65 153.02 8.45881 45.4164 1.65449 44.8179 7.71233 45.4766
 9.76392 0.629865 o
 -17 4 5 1459.56 1377.79 115.335 14.6251 37.1187 1.52238 37.1853 8.76454 38.2042
 13.2625 0.629399 o
 -17 4 6 1653.67 1756.15 128.173 11.8834 41.9064 1.50234 -39.8997 -7.85409
 40.6654 -168.864 0.628062 o
 -17 4 7 1226.3 1234.18 115.252 14.9335 35.1309 1.60372 -33.862 -8.92519 35.0185
 -165.234 0.625872 o
 -17 4 8 1892.96 1854.96 136.887 10.4307 43.0693 1.56087 42.7886 7.87983 43.5081
 10.4345 0.622855 o
 -17 4 9 1310.81 1324.68 116.259 14.5833 36.3962 1.56355 35.0595 9.03564 36.2051
 14.4519 0.619046 o
 -17 4 10 1443.92 1616.86 129.717 11.8086 40.2101 1.58188 -37.1918 -7.79039
 37.999 -168.17 0.614491 o
 -17 4 11 1592.84 1543.07 117.154 14.0373 39.282 1.46391 -38.8683 -9.06058
 39.9104 -166.878 0.609241 o
 -17 4 12 1150.13 1207.84 101.555 18.7869 34.7539 1.43157 33.0444 7.62864 33.9136
 12.9996 0.60335 o
 -17 4 13 1656.34 1676.71 177.232 6.60703 40.9476 2.10978 39.6993 8.96166 40.6982
 12.7207 0.596879 o
 -17 4 14 894.687 559.847 207.658 5.04151 23.6611 4.04279 -28.9762 -7.42068
 29.9113 -165.636 0.58989 o
 -17 5 -6 330.089 299.814 179.55 6.81594 17.3151 4.57925 17.6054 4.48759 18.1683
 14.3001 0.585532 o
 -17 5 -5 801.644 983.823 132.375 11.9432 31.366 2.04359 -27.3186 -7.43897
 28.3133 -164.767 0.592317 o
 -17 5 -4 362.367 394.106 105.197 19.2996 19.8521 2.49299 -18.4652 -4.62656
 19.0359 -165.934 0.59859 o
 -17 5 -3 569.123 549.187 92.3334 24.1077 23.4347 1.89351 22.5457 7.79844 23.8563
 19.0803 0.604291 o
 -17 5 -2 123.675 270.084 86.1943 29.1194 16.4342 2.4411 10.0575 4.74582 11.1209
 25.2613 0.609362 o
 -17 5 -1 829.744 938.816 114.38 15.6771 30.6401 1.81288 -27.6432 -8.09924
 28.8053 -163.67 0.61375 o
 -17 5 0 57.5789 -92.1211 69.6279 45.4441 0 8.34434 -5.802 -4.89036 7.58807
 -139.873 0.617407 o
 -17 5 1 1115.91 1139.69 122.454 13.5153 33.7592 1.76737 32.3528 8.31884 33.4052
 14.42 0.62029 o
 -17 5 2 401.709 421.648 85.3912 28.5365 20.5341 1.98346 19.3879 5.08103 20.0427
 14.6854 0.622367 o
 -17 5 3 1177.91 1337.69 123.865 13.1168 36.5744 1.65584 -33.265 -8.44707 34.3208
 -165.752 0.623612 o
 -17 5 4 1024.06 1091.94 111.77 16.0639 33.0446 1.65001 -31.5641 -5.26929 32.0009
 -170.522 0.62401 o
 -17 5 5 1210.4 1110.74 118.718 14.2293 33.3278 1.73586 33.7401 8.48568 34.7909
 14.1172 0.623557 o
 -17 5 6 691.182 637.467 91.6399 24.0618 25.2481 1.75387 25.7321 5.38916 26.2903
 11.8287 0.622257 o
 -17 5 7 902.884 787.864 101.433 19.5261 28.0689 1.75216 -28.8414 -8.42961 30.048
 -163.708 0.620127 o
 -17 5 8 1026.87 1129.97 118.512 14.4251 33.615 1.71884 -31.582 -5.42717 32.0449
 -170.249 0.617191 o
 -17 5 9 1028.88 1191.18 112.588 15.7966 34.5135 1.59425 30.9846 8.29655 32.0761
 14.9901 0.613486 o
 -17 5 10 1427 1306.89 151.599 8.96033 36.1509 2.03923 37.3968 5.33706 37.7757
 8.12209 0.609051 o
 -17 5 11 1458.81 1377.22 112.38 15.3032 37.1109 1.48442 -37.3284 -8.08712
 38.1944 -167.776 0.603937 o
 -17 5 12 1386.67 1488.59 160.382 8.05499 38.5823 2.02528 -36.8859 -5.10912
 37.2381 -172.114 0.598198 o
 -17 5 13 1556.13 1612.41 249.973 3.44252 40.1548 3.00051 38.6699 7.7951 39.4478
 11.397 0.59189 o
 -17 6 -5 762.809 573.363 237.455 3.88364 23.945 4.52986 -27.2218 -4.66722 27.619
 -170.271 0.586373 o
 -17 6 -4 1141.85 1043.72 137.876 10.8755 32.3066 2.0677 32.8224 8.03368 33.7912
 13.7535 0.592457 o
 -17 6 -3 832.317 923.084 131.796 12.0418 30.3823 2.09662 28.4213 4.95453 28.8499
 9.88869 0.597983 o
 -17 6 -2 1595.57 1443.56 145.325 9.58992 37.9943 1.86661 -39.0226 -8.53263
 39.9446 -167.666 0.602895 o
 -17 6 -1 1342.88 1552.65 135.962 10.9225 39.4037 1.68904 -36.2796 -5.16442
 36.6453 -171.898 0.607144 o
 -17 6 0 907.142 861.731 109.345 16.9834 29.3553 1.80684 28.7631 8.93457 30.1188
 17.2562 0.610684 o
 -17 6 1 592.403 592.056 88.4004 26.0018 24.3322 1.75336 23.7581 5.28721 24.3393
 12.5463 0.613474 o
 -17 6 2 797.671 855.853 100.612 19.9287 29.255 1.6718 -26.6747 -9.28086 28.2431
 -160.816 0.615482 o
 -17 6 3 488.322 488.036 85.3183 28.2124 22.0915 1.85328 -21.43 -5.39228 22.098
 -165.876 0.616687 o
 -17 6 4 1686.84 1585.09 126.544 12.1881 39.8132 1.55871 39.9354 9.59178 41.0712
 13.5056 0.617072 o
 -17 6 5 585.677 586.336 88.3014 26.0806 24.2144 1.75941 23.5683 5.49663 24.2008
 13.1279 0.616633 o
 -17 6 6 1847.83 1960.07 156.151 8.24482 44.2727 1.72972 -41.8454 -9.83838
 42.9864 -166.769 0.615376 o
 -17 6 7 673.411 706.171 96.4334 21.8919 26.5739 1.7564 -25.3392 -5.59789 25.9502
 -167.542 0.613315 o
 -17 6 8 1999.27 1811.07 136.75 10.4061 42.5566 1.57745 43.5752 10.0235 44.7132
 12.9543 0.610475 o
 -17 6 9 686.366 734.593 82.6554 28.8252 27.1034 1.48418 25.5765 5.67505 26.1986
 12.5104 0.606888 o
 -17 6 10 1787.28 1551.38 122.255 12.8816 39.3876 1.52252 -41.0471 -10.1201
 42.2762 -166.15 0.602595 o
 -17 6 11 638.505 347.169 76.1889 34.3361 18.6325 1.94319 -24.6185 -5.69508
 25.2687 -166.975 0.59764 o
 -17 6 12 2214.85 2614.3 424.301 1.21285 51.1302 3.99328 45.9621 10.1161 47.0622
 12.4127 0.592077 o
 -17 7 -4 3.09963 22.271 142.688 10.9172 4.71922 8.12442 1.20445 -1.28411 1.76058
 -46.8334 0.585446 o
 -17 7 -2 2.05454 118.027 115.614 16.5779 10.864 4.42129 0.586686 1.3078 1.43337
 65.8387 0.595512 o
 -17 7 -1 749.898 517.216 94.8526 22.5999 22.7424 1.99764 -25.8596 -9.01003
 27.3843 -160.791 0.599606 o
 -17 7 0 18.6429 8.3832 96.8954 23.6418 2.89538 7.36516 -4.10309 -1.34444 4.31774
 -161.858 0.603014 o
 -17 7 1 619.382 723.715 111.897 16.6707 26.902 2.005 23.1205 9.20998 24.8874
 21.7197 0.6057 o
 -17 7 2 1.9227 -98.9106 71.8659 43.0478 0 8.47738 -0.102377 1.38283 1.38661
 94.2341 0.607633 o
 -17 7 3 1276.01 1495.51 135.536 11.0354 38.6718 1.71439 -34.4638 -9.39422
 35.7212 -164.753 0.608792 o
 -17 7 4 85.0185 29.3004 66.4326 49.5015 5.41298 4.37134 -9.10753 -1.43926
 9.22055 -171.02 0.609162 o
 -17 7 5 1273.35 1454.12 157.984 8.32344 38.133 2.01809 34.3959 9.5011 35.684
 15.4417 0.60874 o
 -17 7 6 246.517 175.439 98.9868 22.0891 13.2454 3.32046 15.6313 1.47665 15.7009
 5.3966 0.60753 o
 -17 7 7 1557.38 1480 134.402 11.0561 38.4707 1.70885 -38.3009 -9.50894 39.4637
 -166.057 0.605547 o
 -17 7 8 158.2 214.841 63.1037 53.0068 14.6575 2.01422 -12.4917 -1.46858 12.5778
 -173.295 0.602813 o
 -17 7 9 1710.71 1846.99 245.695 3.54376 42.9766 2.76925 40.284 9.37606 41.3607
 13.1023 0.599359 o
 -17 7 10 160.486 -48.0784 104.245 20.2262 0 10.2101 12.5884 1.42036 12.6683
 6.43751 0.595222 o
 -17 7 11 1535.71 1171.93 207.614 4.94413 34.2334 2.90875 -38.1198 -9.08833
 39.1882 -166.59 0.590446 o
 -17 7 12 61.8384 -7.52606 146.067 10.3997 0 12.0858 -7.75165 -1.32297 7.86374
 -170.315 0.585079 o
 -17 8 -1 11.9288 -57.2902 119.803 15.4848 0 10.9454 -3.09975 -1.52328 3.45381
 -153.83 0.591247 o
 -17 8 0 833.912 996.973 255.425 3.35056 31.5749 3.81436 27.2106 9.66932 28.8775
 19.5627 0.594514 o
 -17 8 1 132.79 71.5744 134.548 12.1942 8.46016 5.89678 11.4092 1.61904 11.5235
 8.07677 0.597087 o
 -17 8 2 894.696 795.459 230.85 4.08897 28.2039 3.83218 -28.1858 -10.0129 29.9115
 -160.443 0.598939 o
 -17 8 3 98.4452 168.799 150.982 9.69384 12.9923 4.89016 -9.77827 -1.68245
 9.92196 -170.237 0.600048 o
 -17 8 4 670.053 797.101 196.784 5.61311 28.233 3.29297 23.7408 10.3164 25.8854
 23.487 0.600403 o
 -17 8 5 45.3364 -105.819 126.105 13.9533 0 11.2297 6.51145 1.7139 6.73323
 14.7465 0.599999 o
 -17 8 6 1104.59 1110.66 195.279 5.62035 33.3265 2.81121 -31.4957 -10.6118
 33.2353 -161.38 0.598841 o
 -17 8 7 259.333 30.8722 140.845 11.0875 5.55628 7.54781 -16.011 -1.72699 16.1038
 -173.844 0.596941 o
 -17 8 8 1340.92 1439.49 215.044 4.6272 37.9406 2.73535 34.9705 10.8621 36.6185
 17.2551 0.594322 o
 -17 8 9 207.654 182.315 158.662 8.75083 13.5024 4.96315 14.3102 1.69495 14.4102
 6.75485 0.59101 o
 -17 8 10 1811.11 1357.15 292.288 2.53655 36.8395 3.77375 -41.1011 -11.0368
 42.5572 -164.969 0.587043 o
 -17 9 5 1128.29 1024.47 302.425 2.39448 32.0073 4.41923 32.3784 8.94056 33.5901
 15.4363 0.590533 o
 -17 9 6 335.248 106.286 131.936 12.5494 10.3095 5.12494 -18.1259 -2.58822
 18.3098 -171.874 0.589429 o
 -17 9 7 1436.61 1447.77 313.33 2.22191 38.0496 3.91589 -36.8407 -8.90884 37.9026
 -166.406 0.587617 o
 -17 9 8 323.197 54.8327 129.786 12.9846 7.40491 6.18254 17.7772 2.67755 17.9777
 8.56536 0.585118 o
 -16 0 -10 915.828 1858.17 389.973 1.44704 43.1065 4.30809 29.3649 7.31661
 30.2627 13.991 0.595507 o
 -16 0 -8 693.203 512.223 148.431 9.74414 22.6323 3.07085 -25.1542 -7.77621
 26.3288 -162.821 0.615329 o
 -16 0 -6 1390.12 1601.91 154.95 8.56824 40.0238 1.89105 36.3573 8.26219 37.2843
 12.803 0.633668 o
 -16 0 -4 3238.72 3263.44 217.303 4.2671 57.1265 1.8713 -56.2331 -8.75006 56.9098
 -171.156 0.649865 o
 -16 0 -2 3744.43 3496.11 248.498 3.29844 59.1279 2.06529 60.5008 9.16946 61.1917
 8.61812 0.663238 o
 -16 0 0 2141.16 2276.63 201.268 5.10335 47.7141 2.06444 -45.2958 -9.45773
 46.2727 -168.206 0.673149 o
 -16 0 2 2184.7 2205.07 278.56 2.75674 46.9581 2.87786 45.7438 9.60227 46.7407
 11.8551 0.679079 o
 -16 0 4 3364.41 3107.11 211.836 4.46304 55.7415 1.86883 -57.2087 -9.5692 58.0035
 -170.504 0.680698 o
 -16 0 6 2957.5 3033.06 304.051 2.29584 55.0732 2.69451 53.5752 9.33811 54.3829
 9.88728 0.677913 o
 -16 0 8 1528.66 1435.5 153.695 8.67957 37.888 1.97671 -38.0584 -8.9562 39.0981
 -166.758 0.670883 o
 -16 0 10 814.321 748.317 116.148 15.3441 27.3554 2.04641 27.2401 8.50294 28.5363
 17.3357 0.659994 o
 -16 0 12 338.412 354.451 86.9675 27.8569 18.8269 2.18309 -16.5513 -8.02917
 18.396 -154.122 0.645805 o
 -16 0 14 694.976 403.98 130.568 12.4984 20.0993 3.02104 25.2462 7.58969 26.3624
 16.7322 0.628971 o
 -16 0 16 434.867 511.272 105.747 18.9266 22.6113 2.22855 -19.5906 -7.14665
 20.8535 -159.958 0.610175 o
 -16 0 18 209.297 687.636 214.57 4.78354 26.2228 3.81392 12.8251 6.69438 14.4671
 27.5635 0.590064 o
 -16 1 -10 134.317 49.457 149.139 9.94188 7.03256 7.05984 -11.4699 -1.66072
 11.5895 -171.761 0.594951 o
 -16 1 -9 2360.44 2533.45 247.768 3.42996 50.3334 2.40387 -47.6216 -9.62419
 48.5843 -168.575 0.604979 o
 -16 1 -8 107.821 75.1725 57.1125 65.8372 8.67021 2.83131 10.2305 1.77705 10.3837
 9.85403 0.614714 o
 -16 1 -7 1870.28 1959.89 134.406 10.7546 44.2706 1.49284 41.9923 10.3405 43.2467
 13.8337 0.624081 o
 -16 1 -6 34.1034 16.8635 51.8695 81.6361 4.10652 4.18402 -5.52998 -1.87688
 5.83981 -161.253 0.632998 o
 -16 1 -5 1356.91 1258.78 85.5851 24.5163 35.4793 1.1863 -35.1517 -11.0121
 36.8362 -162.606 0.64138 o
 -16 1 -4 3.95176 4.44091 45.6696 106.378 2.10735 4.97153 0.0822656 1.9862 1.9879
 87.6282 0.649142 o
 -16 1 -3 1541.08 1786.04 121.553 13.1105 42.2615 1.41444 37.4817 11.6704 39.2566
 17.2946 0.656199 o
 -16 1 -2 77.1154 76.4967 57.4293 65.6014 8.74624 2.8264 -8.51701 -2.13916
 8.78154 -165.901 0.662469 o
 -16 1 -1 2013.02 2173.73 157.469 8.03643 46.6233 1.65921 -43.1439 -12.3136
 44.8667 -164.071 0.667875 o
 -16 1 0 48.8871 103.874 68.6478 46.4014 10.1919 2.9429 6.59951 2.30945 6.99193
 19.2871 0.672345 o
 -16 1 1 2658.77 2357.35 148.576 8.63328 48.5525 1.50668 49.9182 12.9205 51.5632
 14.5116 0.675821 o
 -16 1 2 76.8319 88.218 46.6945 97.6776 9.39244 2.22274 -8.40222 -2.49693 8.76538
 -163.449 0.678254 o
 -16 1 3 2961.48 3035.08 156.625 7.67968 55.0916 1.40362 -52.7326 -13.4441
 54.4194 -165.697 0.679609 o
 -16 1 4 279.011 330.344 59.3477 57.2786 18.1754 1.56524 16.4883 2.67338 16.7036
 9.20967 0.679867 o
 -16 1 5 2957.74 3051.74 151.851 8.08953 55.2425 1.35772 52.5965 13.833 54.3851
 14.7352 0.679024 o
 -16 1 6 784.432 873.139 109.636 17.0382 29.5489 1.80032 -27.8672 -2.80201
 28.0077 -174.258 0.677092 o
 -16 1 7 4307.04 4381.41 183.73 5.45693 66.1922 1.3736 -64.1048 -14.0573 65.628
 -167.632 0.674099 o
 -16 1 8 900.898 870.739 88.6774 24.7091 29.5083 1.46616 29.8799 2.84425 30.015
 5.43757 0.670087 o
 -16 1 9 4334.8 4389.48 200.134 4.72228 66.2531 1.49354 64.3185 14.0689 65.8392
 12.3384 0.665111 o
 -16 1 10 913.487 750.806 77.3259 31.442 27.4008 1.37644 -30.0936 -2.8039 30.2239
 -174.677 0.659237 o
 -16 1 11 3438.63 3396.94 162.281 7.04644 58.2833 1.37593 -56.9737 -13.8791
 58.6398 -166.309 0.652538 o
 -16 1 12 88.9839 109.563 45.6561 101.122 10.4673 1.99146 9.04636 2.67345 9.43313
 16.4639 0.645095 o
 -16 1 13 2575.38 2437.64 149.84 8.52458 49.3724 1.49482 48.9115 13.5297 50.7482
 15.4623 0.636992 o
 -16 1 14 51.7727 97.0104 56.5579 67.8307 9.84939 2.54288 -6.73663 -2.52795
 7.19533 -159.431 0.628315 o
 -16 1 15 1957.16 1827.47 124.925 12.1914 42.7489 1.437 -42.2656 -13.0682 44.2398
 -162.819 0.619149 o
 -16 1 16 169.562 101.003 61.5546 56.0834 10.05 2.69979 12.8012 2.38569 13.0216
 10.5568 0.609576 o
 -16 1 17 1876.19 2201.94 244.807 3.54825 46.9249 2.53977 41.4599 12.5406 43.315
 16.8292 0.599675 o
 -16 1 18 138.817 375.689 186.155 6.36923 19.3827 4.32055 -11.5657 -2.24749
 11.7821 -169.003 0.589522 o
 -16 2 -10 615.804 687.329 248.821 3.54628 26.217 4.3796 23.8981 6.68479 24.8154
 15.6274 0.59329 o
 -16 2 -9 8.40999 33.2735 70.7678 44.2318 5.76832 4.43174 -1.14806 -2.66307 2.9
 -113.321 0.603232 o
 -16 2 -8 833.693 909.891 107.482 17.5862 30.1644 1.73188 -27.9795 -7.13031
 28.8737 -165.703 0.612883 o
 -16 2 -7 80.6317 156.537 69.9494 44.3026 12.5115 2.53799 -8.53239 2.79822
 8.97952 161.843 0.622165 o
 -16 2 -6 1153.77 1326.25 109.819 16.2996 36.4178 1.47778 33.1183 7.5463 33.9672
 12.8362 0.630998 o
 -16 2 -5 9.10424 -28.9968 46.9568 100.533 0 6.8525 0.182965 -3.01177 3.01732
 -86.5236 0.6393 o
 -16 2 -4 988.801 999.859 79.9206 29.0188 31.6206 1.23945 -30.4342 -7.90962
 31.4452 -165.432 0.646986 o
 -16 2 -3 103.514 224.966 53.9641 72.0825 14.9989 1.70233 9.63578 3.26585 10.1742
 18.723 0.653973 o
 -16 2 -2 1304.75 1299.9 101.736 18.4313 36.0541 1.3843 35.1741 8.21773 36.1213
 13.1502 0.660179 o
 -16 2 -1 178.064 201.083 58.6542 60.6901 14.1804 1.93599 -12.8745 -3.50881
 13.3441 -164.755 0.665528 o
 -16 2 0 1749.72 1833.22 129.732 11.5504 42.8161 1.4891 -40.9697 -8.43822 41.8296
 -168.362 0.669951 o
 -16 2 1 514.637 520.519 81.0386 30.8562 22.8149 1.71178 22.3811 3.70433 22.6856
 9.39791 0.67339 o
 -16 2 2 1704.31 1586.5 113.19 14.7633 39.8308 1.39641 40.3901 8.54151 41.2833
 11.9407 0.675796 o
 -16 2 3 368.838 401.368 66.5201 45.4765 20.0342 1.59655 -18.8276 -3.78945
 19.2052 -168.62 0.677137 o
 -16 2 4 2533.5 2565.57 138.696 9.71241 50.6514 1.3511 -49.6048 -8.53577 50.3338
 -170.236 0.677392 o
 -16 2 5 310.163 390.506 86.1955 28.3622 19.7612 2.07227 17.2035 3.76859 17.6115
 12.356 0.676558 o
 -16 2 6 2371 2575.31 139.519 9.69011 50.7475 1.35651 47.9627 8.40074 48.6929
 9.93466 0.674647 o
 -16 2 7 457.313 499.29 68.4472 42.2243 22.3448 1.48244 -21.0685 -3.66506 21.3849
 -170.132 0.671686 o
 -16 2 8 1112.06 1077.53 98.826 19.8677 32.8257 1.47229 -32.3365 -8.14941 33.3476
 -165.855 0.667717 o
 -16 2 9 56.4129 122.978 58.7664 62.6906 11.0895 2.39172 6.64941 3.49261 7.51085
 27.7107 0.662793 o
 -16 2 10 890.621 837.402 102.839 19.0271 28.9379 1.72545 28.7965 7.83472 29.8433
 15.2202 0.656979 o
 -16 2 11 24.6238 86.9447 49.3525 89.3216 9.32441 2.35023 -3.67702 -3.33217
 4.96224 -137.817 0.650348 o
 -16 2 12 1151.08 1000.12 90.1487 23.2769 31.6247 1.39454 -33.0938 -7.47533
 33.9276 -167.271 0.642979 o
 -16 2 13 157.841 94.4 55.8669 67.6922 9.71597 2.54237 12.1453 3.21458 12.5635
 14.825 0.634955 o
 -16 2 14 629.582 712.569 70.157 38.7069 26.694 1.28325 24.0769 7.06309 25.0915
 16.3494 0.62636 o
 -16 2 15 153.887 294.663 57.7901 62.0815 17.1657 1.60798 -12.0063 -3.12004
 12.4051 -165.433 0.617278 o
 -16 2 16 840.602 842.103 80.0156 29.7648 29.019 1.34739 -28.2231 -6.63761
 28.9931 -166.765 0.60779 o
 -16 2 17 269.738 256.133 112.652 17.0909 16.0041 3.19961 16.1394 3.04262 16.4237
 10.6762 0.597975 o
 -16 2 18 573.733 876.556 240.68 3.78392 29.6067 3.8184 23.1438 6.17236 23.9527
 14.933 0.587906 o
 -16 3 -10 462.249 596.709 255.579 3.37225 24.4276 4.76634 -20.9833 -4.68524 21.5
 -167.413 0.590552 o
 -16 3 -9 821.116 841.151 135.798 11.4094 29.0026 2.25357 -27.473 -8.14547
 28.6551 -163.485 0.600356 o
 -16 3 -8 392.51 409.148 63.0987 49.7518 20.2274 1.50383 19.1528 5.06772 19.8119
 14.8205 0.609866 o
 -16 3 -7 1327.97 1406.68 119.393 13.8609 37.5057 1.55925 35.3315 8.92483 36.4413
 14.1765 0.61901 o
 -16 3 -6 485.528 430.916 81.0398 31.1289 20.7585 1.86792 -21.3553 -5.42947
 22.0347 -165.735 0.627708 o
 -16 3 -5 2325.23 2241.43 141.495 9.55663 47.3438 1.47147 -47.2403 -9.67394
 48.2207 -168.427 0.635879 o
 -16 3 -4 352.332 380.324 67.7258 44.2185 19.5019 1.66529 17.8549 5.79081 18.7705
 17.9692 0.643441 o
 -16 3 -3 2310.9 2245.02 117.713 13.0109 47.3816 1.22631 46.9461 10.3422 48.0718
 12.4238 0.650312 o
 -16 3 -2 374.968 333.398 65.2976 47.2602 18.2592 1.70817 -18.3491 -6.18684
 19.3641 -161.367 0.656413 o
 -16 3 -1 3109.72 3073.61 186.217 5.65831 55.4402 1.65475 -54.6837 -10.9274
 55.7648 -168.699 0.66167 o
 -16 3 0 970.01 942.25 95.452 21.5003 30.6961 1.51729 30.4323 6.62446 31.145
 12.2805 0.666017 o
 -16 3 1 4515.17 4216.5 198.448 4.77741 64.9346 1.51049 66.2196 11.4073 67.195
 9.77412 0.669395 o
 -16 3 2 1345.2 1639.18 118.973 13.8349 40.4868 1.44355 -35.9928 -7.05099 36.6769
 -168.916 0.671759 o
 -16 3 3 2953.82 3001.1 157.143 7.64444 54.7823 1.41595 -53.065 -11.7444 54.3491
 -167.52 0.673075 o
 -16 3 4 2176.81 2317.21 138.866 9.92233 48.1374 1.4214 46.0618 7.42449 46.6563
 9.15649 0.673326 o
 -16 3 5 3780.62 3697.47 166.487 6.62556 60.8068 1.35391 60.306 11.9921 61.4868
 11.2468 0.672507 o
 -16 3 6 2626.61 2653.48 143.707 9.08897 51.512 1.3765 -50.6724 -7.67564 51.2504
 -171.387 0.67063 o
 -16 3 7 3774.41 3878.63 186.298 5.46909 62.2787 1.47814 -60.2283 -12.123 61.4362
 -168.619 0.667721 o
 -16 3 8 2887.71 3040.15 153.513 7.96838 55.1376 1.37495 53.1731 7.76722 53.7374
 8.31066 0.663821 o
 -16 3 9 3531.39 3436.23 162.912 6.97016 58.6194 1.37348 58.1711 12.1457 59.4255
 11.7936 0.658983 o
 -16 3 10 1906.78 2078.49 128.979 11.4934 45.5904 1.39325 -42.9862 -7.67905
 43.6667 -169.872 0.653268 o
 -16 3 11 3198.08 3157.88 157.726 7.49764 56.195 1.38628 -55.251 -12.0585 56.5516
 -167.688 0.646747 o
 -16 3 12 1893.13 2089.57 130.254 11.3053 45.7118 1.40319 42.8652 7.46369 43.5102
 9.87731 0.639499 o
 -16 3 13 2089.18 1993.77 129.427 11.3389 44.6517 1.42651 44.1458 11.846 45.7076
 15.0208 0.631603 o
 -16 3 14 1568.25 1680.18 119.531 13.5197 40.9899 1.433 -38.9497 -7.15322 39.6011
 -169.593 0.623141 o
 -16 3 15 1655.76 1594.24 115.291 14.349 39.9279 1.41855 -39.0265 -11.5189 40.691
 -163.556 0.614196 o
 -16 3 16 1159.68 1234.21 96.2361 20.5781 35.1313 1.34396 33.3681 6.80064 34.0541
 11.5195 0.604848 o
 -16 3 17 2738.95 2524.46 270.19 2.89298 50.244 2.62044 51.1461 11.092 52.335
 12.2362 0.595172 o
 -16 4 -9 69.3838 91.5534 80.3965 33.9254 9.56836 3.54461 -6.52885 -5.17281
 8.32969 -141.61 0.596396 o
 -16 4 -8 217.507 216.335 53.6228 70.8703 14.7083 1.72206 -13.7773 -5.26247
 14.7481 -159.095 0.605717 o
 -16 4 -7 321.093 526.753 84.9951 28.8744 22.9511 1.78244 17.0536 5.5016 17.9191
 17.88 0.614673 o
 -16 4 -6 348.044 261.678 70.5044 41.4893 16.1765 2.04941 17.8185 5.52669 18.6559
 17.2321 0.623187 o
 -16 4 -5 510.762 535.099 82.7845 29.6669 23.1322 1.72506 -21.8342 -5.83348 22.6
 -165.042 0.63118 o
 -16 4 -4 461.163 461.146 67.3362 43.58 21.4743 1.51443 -20.7058 -5.69488 21.4747
 -164.622 0.638574 o
 -16 4 -3 493.6 496.922 73.4783 36.9976 22.2918 1.59131 21.3485 6.15166 22.2171
 16.0746 0.645288 o
 -16 4 -2 300.253 251.186 64.9023 48.7963 15.8488 1.93003 16.3367 5.77622 17.3278
 19.4722 0.651248 o
 -16 4 -1 715.59 852.238 93.7939 22.7889 29.1931 1.56452 -25.9647 -6.43638
 26.7505 -166.078 0.656381 o
 -16 4 0 290.479 390.816 76.9883 35.1753 19.7691 1.85972 -16.0203 -5.81628
 17.0435 -160.046 0.660623 o
 -16 4 1 615.754 665.842 87.6316 26.2558 25.8039 1.64556 23.9105 6.63631 24.8144
 15.5119 0.66392 o
 -16 4 2 152.647 159.18 52.4555 75.6979 12.6166 1.93104 10.8889 5.83762 12.355
 28.196 0.666226 o
 -16 4 3 904.102 1113.51 96.6722 20.9879 33.3693 1.41838 -29.3032 -6.73957
 30.0683 -167.048 0.66751 o
 -16 4 4 187.45 235.331 52.1997 74.8652 15.3405 1.61623 -12.3686 -5.87084 13.6912
 -154.608 0.667754 o
 -16 4 5 1344.35 1421.02 107.112 16.7391 37.6965 1.39491 36.0425 6.72943 36.6654
 10.5758 0.666955 o
 -16 4 6 644.38 629.215 84.3815 28.0792 25.0842 1.62907 24.6863 5.91341 25.3846
 13.471 0.665124 o
 -16 4 7 978.28 1009.33 124.239 13.3119 31.7699 1.89856 -30.5724 -6.60366 31.2775
 -167.811 0.662287 o
 -16 4 8 1017.74 719.7 92.0434 23.0544 26.8272 1.66389 -31.3483 -5.91809 31.9021
 -169.309 0.658481 o
 -16 4 9 859.176 909.055 95.2385 21.8318 30.1505 1.54005 28.6025 6.40882 29.3117
 12.6294 0.653757 o
 -16 4 10 1341.87 1329.99 101.055 18.5663 36.469 1.36012 36.1612 5.85145 36.6316
 9.19168 0.648176 o
 -16 4 11 425.208 357.194 71.893 39.2721 18.8996 1.81484 -19.6775 -6.16479
 20.6206 -162.605 0.641805 o
 -16 4 12 1314.89 1242.81 105.27 17.4018 35.2536 1.46269 -35.8139 -5.67899
 36.2614 -170.99 0.63472 o
 -16 4 13 452.974 485.233 73.6868 37.0535 22.028 1.61348 20.4449 5.91453 21.2832
 16.1347 0.626997 o
 -16 4 14 1482.64 1446.2 113.201 15.0519 38.0289 1.46032 38.1245 5.40086 38.5051
 8.06309 0.618717 o
 -16 4 15 556.82 614.307 84.279 28.4388 24.7852 1.64556 -22.9093 -5.65533 23.597
 -166.133 0.609959 o
 -16 4 16 997.771 1092.75 103.21 18.5636 33.0567 1.52589 -31.1863 -5.01845
 31.5875 -170.858 0.600799 o
 -16 4 17 601.634 565.683 203.204 5.29175 23.7841 3.94471 23.9322 5.37429 24.5282
 12.6565 0.591314 o
 -16 5 -9 406.919 502.38 117.545 15.4901 22.4138 2.48446 -19.3559 -5.68053
 20.1722 -163.644 0.591419 o
 -16 5 -8 1435.74 1569.95 131.171 11.5944 39.6226 1.62206 37.1125 7.64235 37.8912
 11.6359 0.600505 o
 -16 5 -7 722.487 785.968 92.9101 23.2375 28.0351 1.61076 26.1177 6.35245 26.8791
 13.6703 0.609228 o
 -16 5 -6 1289.46 1427.14 115.624 14.6973 37.7776 1.50053 -34.9393 -8.28889
 35.909 -166.654 0.617514 o
 -16 5 -5 1130.94 882.48 121.95 13.7065 29.7066 1.98617 -32.8927 -7.00086 33.6295
 -167.985 0.625289 o
 -16 5 -4 1576.18 1699.38 123.836 12.6973 41.2235 1.4756 38.689 8.90721 39.7011
 12.9651 0.632475 o
 -16 5 -3 1802.92 1857.35 120.627 13.0498 43.097 1.37747 41.7809 7.5679 42.4608
 10.2668 0.638997 o
 -16 5 -2 1818.72 1939.44 131.148 11.2607 44.0391 1.46464 -41.5809 -9.47358
 42.6465 -167.165 0.644782 o
 -16 5 -1 3538.44 3509.64 171.522 6.38315 59.2422 1.43036 -58.942 -8.01792
 59.4848 -172.254 0.649763 o
 -16 5 0 1768.73 1812.11 137.699 10.3955 42.5689 1.58775 40.8577 9.96875 42.0562
 13.7115 0.653877 o
 -16 5 1 2608.98 2858.79 155.97 7.87497 53.4676 1.43918 50.3994 8.29915 51.0782
 9.35084 0.657073 o
 -16 5 2 2165.48 2268.08 140.372 9.75617 47.6243 1.45162 -45.3607 -10.3865
 46.5347 -167.103 0.659309 o
 -16 5 3 2004.25 2152.75 140.328 9.86299 46.3978 1.48836 -43.9614 -8.46427
 44.7688 -169.102 0.660553 o
 -16 5 4 2089.53 2295.61 145.93 9.14466 47.9125 1.49942 44.4415 10.6996 45.7114
 13.5368 0.66079 o
 -16 5 5 993.915 1235.05 118.703 14.3659 35.1432 1.6501 30.3472 8.54172 31.5264
 15.7201 0.660016 o
 -16 5 6 2061.07 1817.49 130.611 11.2329 42.632 1.50527 -44.0705 -10.9025 45.399
 -166.105 0.658241 o
 -16 5 7 1500.71 1586.46 101.993 17.8623 39.8304 1.2604 -37.7719 -8.60191 38.739
 -167.171 0.65549 o
 -16 5 8 2338.07 2519.34 127.008 11.3766 50.193 1.24964 47.0878 10.9913 48.3536
 13.1388 0.6518 o
 -16 5 9 1874.7 1807.85 108.101 15.6337 42.5189 1.25275 42.428 8.63517 43.2979
 11.504 0.647217 o
 -16 5 10 2759.06 2577.2 130.055 10.672 50.7661 1.26516 -51.3702 -10.9618 52.5267
 -167.954 0.641801 o
 -16 5 11 2345.79 2390.23 141.646 9.49664 48.89 1.42777 -47.6573 -8.63531 48.4334
 -169.73 0.635614 o
 -16 5 12 2080.75 2124.77 125.133 11.9688 46.0952 1.33791 44.3177 10.8023 45.6152
 13.6986 0.62873 o
 -16 5 13 1879.53 1862.33 116.27 13.8207 43.1547 1.32673 42.5009 8.55594 43.3535
 11.3822 0.621221 o
 -16 5 14 1882.23 1906 125.53 12.1156 43.6578 1.41473 -42.0851 -10.5394 43.3847
 -165.941 0.613165 o
 -16 5 15 1967.03 1974.02 130.813 11.2125 44.43 1.44851 -43.5528 -8.37735 44.3512
 -169.112 0.604637 o
 -16 5 16 1619.83 1580.85 186.817 6.00018 39.7599 2.28373 38.9394 10.1764 40.2472
 14.646 0.595712 o
 -16 6 -9 1240.2 1147.95 262.03 3.16617 33.8815 3.66828 -34.5169 -6.98461 35.2165
 -168.56 0.585501 o
 -16 6 -8 183.575 192.893 68.4918 45.2353 13.8886 2.27881 -13.3083 -2.5424 13.549
 -169.185 0.594313 o
 -16 6 -7 1137.04 1082.19 95.729 20.9472 32.8967 1.42417 32.8894 7.43816 33.72
 12.7435 0.602765 o
 -16 6 -6 230.264 343.813 63.6145 50.8622 18.5422 1.64264 14.9439 2.63499 15.1745
 9.99989 0.610788 o
 -16 6 -5 1297.69 1382.79 114.85 14.8862 37.1859 1.51347 -35.1689 -7.79995
 36.0234 -167.495 0.618308 o
 -16 6 -4 170.271 152.499 51.786 77.2273 12.349 1.94378 -12.7768 -2.65046 13.0488
 -168.281 0.625253 o
 -16 6 -3 2741.52 3048.2 202.553 4.91975 55.2105 1.80487 51.7327 8.07755 52.3595
 8.87451 0.631552 o
 -16 6 -2 7.86232 21.8028 50.8051 85.6669 4.66935 3.85168 1.03773 2.60489 2.80398
 68.2788 0.637136 o
 -16 6 -1 1688.37 1804.62 140.924 10.0151 42.4808 1.6275 -40.2569 -8.23112
 41.0898 -168.444 0.64194 o
 -16 6 0 104.3 81.9517 49.838 85.5416 9.05272 2.42725 9.88963 -2.54854 10.2127
 -14.4506 0.645907 o
 -16 6 1 925.76 1088.13 109.331 16.8322 32.9869 1.61754 29.2683 8.31435 30.4263
 15.8585 0.648987 o
 -16 6 2 39.7347 40.9054 49.6059 88.6535 6.39573 3.11801 -5.77146 2.53476 6.30355
 156.289 0.65114 o
 -16 6 3 1381.52 1437.77 115.941 14.5359 37.9179 1.49921 -36.2155 -8.3638 37.1688
 -166.996 0.652339 o
 -16 6 4 39.7891 56.6698 62.9971 55.2836 7.52794 3.4113 -5.75917 -2.57314 6.30786
 -155.925 0.652567 o
 -16 6 5 1322.04 1702.84 138.665 10.5118 41.2655 1.64727 35.3871 8.35422 36.3599
 13.2832 0.651821 o
 -16 6 6 70.7516 100.701 53.0196 76.4859 10.035 2.36342 7.98787 2.63544 8.41139
 18.2593 0.650112 o
 -16 6 7 1348.02 1311.18 104.331 17.5832 36.2102 1.41305 -35.7681 -8.28626
 36.7154 -166.957 0.647461 o
 -16 6 8 42.3603 67.2171 55.2766 71.3734 8.1986 2.86908 -5.92408 -2.69547 6.50848
 -155.534 0.643904 o
 -16 6 9 889.237 874.008 80.983 28.9351 29.5636 1.3393 28.6902 8.13077 29.8201
 15.8227 0.639485 o
 -16 6 10 101.189 98.8538 60.0856 59.6138 9.94253 2.66459 9.68378 2.72283 10.0593
 15.7046 0.634258 o
 -16 6 11 834.464 731.264 80.9051 29.4193 27.0419 1.45669 -27.7901 -7.88518
 28.8871 -164.159 0.628286 o
 -16 6 12 457.918 476.09 59.0925 54.7164 21.8195 1.31453 -21.2298 -2.68559 21.399
 -172.79 0.621634 o
 -16 6 13 995.19 791.513 81.1815 28.5959 28.1338 1.40756 30.6325 7.53911 31.5466
 13.8265 0.614374 o
 -16 6 14 494.553 508.93 85.5791 28.0033 22.5595 1.82308 22.0921 2.54822 22.2385
 6.57972 0.606578 o
 -16 6 15 1199.25 1012.29 118.777 14.2684 31.8165 1.81484 -33.8951 -7.09754
 34.6303 -168.173 0.598318 o
 -16 6 16 279.558 266.023 142.227 10.8154 16.3102 3.89499 -16.5569 -2.32944 16.72
 -171.991 0.589666 o
 -16 7 -8 1639.85 1653.74 374.767 1.55879 40.6662 4.37275 39.4644 9.0779 40.495
 12.9543 0.587237 o
 -16 7 -7 70.1276 41.1397 68.3579 46.8692 6.41402 4.05008 7.79743 3.05412 8.37422
 21.3895 0.595387 o
 -16 7 -6 1417.62 1400.74 118.304 14.0132 37.4265 1.54845 -36.3239 -9.90939
 37.6513 -164.741 0.603114 o
 -16 7 -5 182.066 108.513 52.8787 74.4838 10.417 2.28704 -13.0709 -3.34911
 13.4932 -165.629 0.610351 o
 -16 7 -4 1887.93 2057.42 139.925 9.9897 45.3588 1.51705 42.1181 10.677 43.4503
 14.2249 0.617029 o
 -16 7 -3 433.874 423.87 63.2316 49.1141 20.5881 1.48227 20.5145 3.60962 20.8296
 9.97932 0.62308 o
 -16 7 -2 3497.78 3674.71 199.52 4.91133 60.6194 1.62392 -58.0466 -11.3302 59.142
 -168.955 0.62844 o
 -16 7 -1 79.2651 19.2083 61.1729 58.3274 4.38273 4.58283 -8.05496 -3.79244
 8.90309 -154.788 0.633049 o
 -16 7 0 2626.82 2814.46 162.487 7.33712 53.0515 1.50992 49.8753 11.8014 51.2525
 13.3123 0.636852 o
 -16 7 1 445.716 316.504 131.452 12.5124 17.7906 3.3744 20.7397 3.94713 21.112
 10.7755 0.639804 o
 -16 7 2 1721.97 1751.98 119.091 13.4487 41.8566 1.39922 -39.6871 -12.1204
 41.4966 -163.017 0.641867 o
 -16 7 3 347.688 377.7 77.3407 34.6449 19.4345 1.89718 -18.2053 -4.03175 18.6464
 -167.513 0.643015 o
 -16 7 4 1446.15 1481.72 121.312 13.35 38.4931 1.54476 35.9754 12.3258 38.0283
 18.9124 0.643234 o
 -16 7 5 220.613 210.205 73.0001 39.7723 14.4984 2.33025 14.2827 4.07656 14.8531
 15.9298 0.64252 o
 -16 7 6 1500.51 1643.17 116.217 14.2723 40.536 1.40901 -36.6803 -12.4525 38.7364
 -161.248 0.640882 o
 -16 7 7 116.945 112.116 51.4151 79.9443 10.5885 2.19944 -10.0087 -4.09528
 10.8141 -157.747 0.638342 o
 -16 7 8 1773.29 1902.69 116.78 13.7951 43.6199 1.31867 40.2046 12.5254 42.1105
 17.304 0.634932 o
 -16 7 9 376.65 403.19 70.4744 40.886 20.0796 1.68424 18.9675 4.10914 19.4075
 12.2238 0.630694 o
 -16 7 10 1347.58 1577.64 122.131 13.2312 39.7195 1.50876 -34.5034 -12.5336
 36.7094 -160.036 0.625679 o
 -16 7 11 505.152 445.471 66.8315 43.8968 21.1062 1.52792 -22.1001 -4.0909
 22.4756 -169.513 0.619943 o
 -16 7 12 1176.99 1342.23 135.713 11.1021 36.6364 1.80757 31.9606 12.4705 34.3073
 21.3149 0.61355 o
 -16 7 13 625.76 605.793 78.0591 32.3874 24.6129 1.5377 24.6877 4.03451 25.0152
 9.28134 0.606567 o
 -16 7 14 2717.35 2357.49 160.943 7.49953 48.554 1.63 -50.6509 -12.3224 52.1282
 -166.327 0.59906 o
 -16 7 15 247.436 292.681 115.899 16.1726 17.1079 3.10544 -15.2358 -3.91235
 15.7301 -165.598 0.5911 o
 -16 7 16 3179.96 3526.5 524.213 0.794874 59.3843 4.26087 55.0968 12.0129 56.3912
 12.2999 0.582753 o
 -16 8 -7 2328.8 2237.23 289.913 2.54744 47.2994 2.97133 47.6174 7.83475 48.2577
 9.34347 0.587201 o
 -16 8 -6 0.311314 -57.903 70.4551 44.8001 0 8.39375 -0.101044 -0.548729 0.557955
 -100.434 0.59461 o
 -16 8 -5 2766.11 2669.97 159.46 7.56099 51.6718 1.52063 -51.9529 -8.18599
 52.5938 -171.046 0.601542 o
 -16 8 -4 42.5121 1.43046 62.6218 56.2197 1.19602 6.80725 6.49286 0.595686
 6.52013 5.24192 0.607931 o
 -16 8 -3 1716.71 1735.52 117.395 13.7947 41.6595 1.38593 40.5759 8.38502 41.4332
 11.6758 0.613716 o
 -16 8 -2 9.58128 85.3259 73.4964 40.8572 9.2372 3.36527 3.03441 -0.611258
 3.09537 -11.3894 0.618836 o
 -16 8 -1 1613.3 1737.93 150.452 8.94151 41.6885 1.76703 -39.2581 -8.49111
 40.1658 -167.796 0.623236 o
 -16 8 0 44.0385 -7.45915 64.5103 52.9946 0 8.03183 -6.60609 0.631008 6.63615
 174.544 0.626864 o
 -16 8 1 1802.86 1723.67 131.803 11.2353 41.5172 1.5581 41.5935 8.53474 42.4601
 11.5958 0.629678 o
 -16 8 2 5.94863 -8.76301 52.8981 79.3439 0 7.27311 2.34611 -0.666628 2.43898
 -15.8621 0.631644 o
 -16 8 3 1058.04 1179.98 108.48 16.8577 34.3508 1.54429 -31.3896 -8.52853 32.5276
 -164.8 0.632739 o
 -16 8 4 8.21529 41.6291 64.9392 52.4499 6.45206 3.87113 2.7755 0.715446 2.86623
 14.4546 0.632947 o
 -16 8 5 909.264 1103.57 99.7502 19.8547 33.2201 1.46888 28.9295 8.50576 30.154
 16.3842 0.632266 o
 -16 8 6 102.118 95.4858 55.2534 70.0978 9.77168 2.5059 -10.0754 -0.777695
 10.1053 -175.586 0.630706 o
 -16 8 7 1313.34 1303.07 114.463 14.9988 36.0981 1.55207 -35.2411 -8.44991 36.24
 -166.516 0.628284 o
 -16 8 8 87.2263 14.2598 54.2092 73.7928 3.77622 4.49838 9.30226 0.833246 9.3395
 5.11858 0.625032 o
 -16 8 9 1359.71 1403.01 115.152 14.7486 37.4568 1.50682 35.9261 8.30814 36.8742
 13.0211 0.620988 o
 -16 8 10 5.54226 72.4887 56.0679 70.0062 8.51403 2.82425 -2.18674 -0.872024
 2.3542 -158.259 0.616199 o
 -16 8 11 1103.55 1298.21 108.871 16.6265 36.0306 1.48039 -32.2304 -8.04717
 33.2198 -165.981 0.610718 o
 -16 8 12 132.136 102.946 56.4976 66.607 10.1462 2.48087 11.4589 0.911072 11.4951
 4.5459 0.604603 o
 -16 8 13 1182.51 1179.72 116.277 14.7652 34.3471 1.65291 33.5232 7.6614 34.3876
 12.8733 0.597917 o
 -16 8 14 195.631 272.785 207.427 5.13685 16.5162 5.39754 -13.9568 -0.916243
 13.9868 -176.244 0.590724 o
 -16 9 -6 2294.25 2344.91 421.767 1.22762 48.4242 4.17494 -46.8423 -10.0023
 47.8983 -167.947 0.585393 o
 -16 9 -5 69.7596 218.937 77.2846 36.361 14.7965 2.41457 8.33204 0.580257 8.35222
 3.98374 0.592004 o
 -16 9 -4 2636.84 2470.23 248.387 3.39946 49.7014 2.43895 50.214 10.7423 51.3502
 12.0753 0.598092 o
 -16 9 -3 177.461 132.109 66.7995 47.7479 11.4939 2.60962 -13.3028 -0.704951
 13.3214 -176.967 0.603598 o
 -16 9 -2 2333.26 2158.05 154.929 8.17133 46.4548 1.63862 -46.9479 -11.3644
 48.3038 -166.392 0.608467 o
 -16 9 -1 14.5079 109.372 71.9444 42.5146 10.4581 3.00727 3.73297 0.756841
 3.80892 11.4611 0.612647 o
 -16 9 0 2865.11 2377.99 179.018 6.18117 48.7647 1.80223 52.1951 11.8654 53.5268
 12.8073 0.616092 o
 -16 9 1 123.091 24.1664 64.5117 52.0874 4.91593 4.50097 -11.0677 -0.772742
 11.0946 -176.006 0.618763 o
 -16 9 2 2167.78 1908.24 181.347 6.2144 43.6835 2.02859 -44.9274 -12.2191 46.5594
 -164.785 0.620629 o
 -16 9 3 163.924 179.499 68.1933 45.8158 13.3977 2.34052 12.7816 0.744525 12.8033
 3.33369 0.621667 o
 -16 9 4 1748.9 1741.83 141.036 9.98741 41.7353 1.65677 39.9206 12.4601 41.8199
 17.3343 0.621864 o
 -16 9 5 100.182 -11.769 63.1402 54.6897 0 7.94608 -9.98415 -0.706418 10.0091
 -175.953 0.621219 o
 -16 9 6 1367.98 1157.27 109.605 16.2077 34.0187 1.57452 -34.7711 -12.6077
 36.9862 -160.07 0.619738 o
 -16 9 7 2.89629 60.9752 57.7695 66.114 7.80866 3.08834 1.55675 0.68762 1.70185
 23.8312 0.617441 o
 -16 9 8 1808 1884.97 151.471 8.73719 43.4162 1.7107 40.5824 12.6912 42.5206
 17.3658 0.614353 o
 -16 9 9 0.563092 14.4929 58.1011 65.7598 3.80695 4.71326 -0.216171 -0.718583
 0.750395 -106.743 0.610512 o
 -16 9 10 2314.22 2311.41 156.567 8.00278 48.0771 1.60161 -46.4005 -12.6969
 48.1064 -164.696 0.605959 o
 -16 9 11 1.45157 97.281 57.1091 67.3671 9.86311 2.56227 0.912404 0.786821
 1.20481 40.7732 0.600744 o
 -16 9 12 2511.23 2375.18 204.4 4.90836 48.7358 2.05375 48.5012 12.6043 50.1122
 14.5676 0.594922 o
 -16 9 13 183.654 359.254 206.736 5.16795 18.954 4.83655 -13.5233 -0.879731
 13.5519 -176.278 0.588549 o
 -16 10 -3 1287.85 1235.66 277.696 2.82284 35.1519 3.74993 35.1899 7.03698
 35.8866 11.3084 0.59286 o
 -16 10 -2 67.8748 99.6406 74.6217 39.2768 9.98202 3.21883 -7.44733 -3.52308
 8.23862 -154.683 0.597472 o
 -16 10 -1 1010.42 817.315 116.989 14.927 28.5887 1.97766 -30.9607 -7.20112
 31.7871 -166.906 0.601428 o
 -16 10 0 42.6282 91.8153 60.271 60.0569 9.58203 2.7503 5.47532 3.55655 6.52903
 33.0061 0.604687 o
 -16 10 1 843.431 737.12 109.293 17.1475 27.15 1.94323 28.1109 7.29433 29.0419
 14.5465 0.607212 o
 -16 10 2 13.8209 -83.9259 70.7929 44.2789 0 8.41385 0.899521 -3.60718 3.71765
 -75.9978 0.608974 o
 -16 10 3 905.521 1022.39 108.147 17.2319 31.9748 1.64862 -29.1883 -7.31894
 30.0919 -165.923 0.609955 o
 -16 10 4 14.7566 -46.5145 62.7728 56.2722 0 7.92293 -1.00511 3.70761 3.84143
 105.168 0.610141 o
 -16 10 5 1159.78 1210.31 118.506 14.2759 34.7895 1.66342 33.27 7.27232 34.0555
 12.3301 0.609532 o
 -16 10 6 53.3091 121.467 67.9626 47.2192 11.0212 2.74214 -6.20454 -3.84873
 7.30131 -148.188 0.608133 o
 -16 10 7 1334.26 1548.58 132.797 11.4047 39.352 1.6526 -35.8214 -7.14756 36.5275
 -168.716 0.605962 o
 -16 10 8 282.975 289.898 65.605 47.8161 17.0264 1.8284 16.3421 3.98878 16.8219
 13.7165 0.603043 o
 -16 10 9 929.004 883.334 146.943 9.77111 29.7209 2.37699 29.6799 6.9359 30.4796
 13.1534 0.599408 o
 -16 10 10 599.235 331.443 120.173 14.7542 18.2056 3.04569 -24.138 -4.07324
 24.4793 -170.422 0.595097 o
 -16 11 -1 872.764 1008.18 252.968 3.41272 31.7519 3.76078 29.1748 4.64706
 29.5426 9.05024 0.589718 o
 -16 11 0 2023.31 2200.37 368.777 1.60113 46.9081 3.77865 43.7804 10.324 44.9812
 13.2687 0.592789 o
 -16 11 1 667.723 615.908 208.272 5.03247 24.8175 3.89104 -25.3855 -4.82701
 25.8403 -169.234 0.595167 o
 -16 11 2 2322.53 2440.13 385.058 1.46673 49.3977 3.75482 -46.9704 -10.7845
 48.1926 -167.069 0.596827 o
 -16 11 3 469.172 416.848 293.132 2.57153 20.4168 6.2286 21.0916 4.93097 21.6604
 13.1587 0.59775 o
 -16 11 4 2730.93 2634.74 285.144 2.60927 51.3298 2.70623 51.0542 11.1536 52.2583
 12.3236 0.597925 o
 -16 11 5 498.609 299.506 148.064 9.90406 17.3063 3.8496 -21.7632 -4.99731
 22.3295 -167.068 0.597351 o
 -16 11 6 2908.82 2884.17 406.407 1.3125 53.7045 3.65908 -52.7161 -11.3943
 53.9335 -167.804 0.596035 o
 -16 11 7 753.467 609.611 221.481 4.45312 24.6903 4.13837 26.9799 5.05488 27.4493
 10.6118 0.59399 o
 -16 11 8 2577.94 2464.55 405.179 1.32516 49.6443 3.92561 49.4585 11.4803 50.7735
 13.068 0.59124 o
 -16 12 3 807.471 833.55 232.079 4.05119 28.8713 3.77271 -27.9822 -4.94657 28.416
 -169.975 0.585188 o
 -16 12 4 537.813 897.598 255.118 3.37425 29.9599 3.99173 22.3588 6.15591 23.1908
 15.3935 0.585353 o
 -15 0 -11 3352.09 3250.85 278.503 2.69267 57.0162 2.39213 56.8601 10.9093
 57.8972 10.8609 0.616101 o
 -15 0 -9 5659.61 5397.34 292.595 2.33375 73.4666 1.96507 -74.2711 -11.9753
 75.2304 -170.841 0.639531 o
 -15 0 -7 5107.54 5142.75 216.647 3.99965 71.713 1.49494 70.2944 12.8935 71.4671
 10.3937 0.66175 o
 -15 0 -5 5332.3 5297.81 236.296 3.42409 72.7861 1.60551 -71.7287 -13.6856
 73.0226 -169.198 0.681962 o
 -15 0 -3 5142.23 4938.43 252.036 3.08492 70.274 1.77093 70.2568 14.3598 71.7093
 11.5516 0.699297 o
 -15 0 -1 3583.01 4015.24 216.852 4.21017 63.3659 1.68861 -57.964 -14.9393
 59.8583 -165.547 0.712885 o
 -15 0 1 4363.76 4366.33 312.139 2.12827 66.0782 2.32113 64.2196 15.4788 66.0587
 13.5515 0.721956 o
 -15 0 3 4987.61 5445.38 267.12 2.77762 73.7928 1.78826 -68.7978 -15.952 70.623
 -166.946 0.725952 o
 -15 0 5 6675.98 6606.44 397.827 1.30409 81.28 2.41149 80.0571 16.3351 81.7067
 11.5325 0.724615 o
 -15 0 7 5749.99 5464.25 279.632 2.5253 73.9205 1.86784 -74.0012 -16.5475 75.8287
 -167.395 0.718031 o
 -15 0 9 7039.62 6783.11 450.657 1.02902 82.3596 2.69191 82.2504 16.5677 83.9024
 11.3887 0.70662 o
 -15 0 11 7951.77 8651.42 354.056 1.56961 93.013 1.88418 -87.6614 -16.3477
 89.1727 -169.436 0.691056 o
 -15 0 13 7112.73 7244.62 364.241 1.5209 85.1153 2.11345 82.8276 15.8848 84.337
 10.8564 0.672173 o
 -15 0 15 3330.29 3632.39 236.819 3.62672 60.2693 1.93366 -55.6695 -15.2052
 57.7087 -164.723 0.650853 o
 -15 0 17 2339.77 2423.57 229.477 3.96947 49.2298 2.27797 46.1729 14.4167 48.3712
 17.3401 0.627937 o
 -15 0 19 1271.19 1549.14 263.588 3.1199 39.3591 3.21703 -32.9755 -13.5575
 35.6538 -157.651 0.604163 o
 -15 1 -12 1007.67 1058.84 119.91 14.1657 32.5398 1.79311 -31.1637 -6.04119
 31.7438 -169.029 0.603566 o
 -15 1 -11 35.855 -6.67186 62.1812 57.0981 0 7.88551 5.83046 1.36411 5.98791
 13.1682 0.615484 o
 -15 1 -10 964.352 1218.81 121.619 13.7736 34.9115 1.70041 30.3846 6.41305 31.054
 11.9181 0.627269 o
 -15 1 -9 39.8452 141.741 52.8341 77.2287 11.9055 2.04352 -6.16368 -1.3617
 6.31231 -167.542 0.638842 o
 -15 1 -8 923.184 870.914 71.4532 35.5105 29.5112 1.18675 -29.6293 -6.72975
 30.3839 -167.203 0.650112 o
 -15 1 -7 31.0939 75.49 39.9897 134.465 8.6885 2.05765 -5.41396 1.33525 5.57619
 166.146 0.660986 o
 -15 1 -6 692.519 687.176 65.7378 42.8562 26.214 1.22523 25.3642 7.01243 26.3158
 15.4545 0.67136 o
 -15 1 -5 1.9544 49.8673 42.2554 123.084 7.06168 2.53638 0.380333 -1.34527 1.398
 -74.2134 0.681126 o
 -15 1 -4 885.612 871.852 71.4968 35.6672 29.5271 1.18684 -28.8515 -7.29418
 29.7592 -165.812 0.690175 o
 -15 1 -3 39.8212 83.2455 42.2541 120.199 9.1239 2.07876 -6.15832 1.37706 6.31041
 167.395 0.698396 o
 -15 1 -2 1280.63 1267.98 86.2201 24.4085 35.6087 1.19075 34.9761 7.56987 35.7859
 12.2122 0.705681 o
 -15 1 -1 7.67361 -1.75304 35.148 179.139 0 5.92858 2.35824 -1.45338 2.77013
 -31.6454 0.71193 o
 -15 1 0 2158.77 2254.82 115.166 13.6106 47.4849 1.19756 -45.8006 -7.81546
 46.4626 -170.316 0.71705 o
 -15 1 1 28.8002 49.7386 42.824 118.513 7.05256 2.56839 -5.14221 1.53553 5.36658
 163.374 0.720964 o
 -15 1 2 1982.96 2085.92 116.551 13.5752 45.6719 1.25861 43.8121 7.96612 44.5304
 10.3052 0.72361 o
 -15 1 3 82.1146 76.8201 43.0645 114.01 8.76471 2.18448 -8.91577 -1.61977 9.06171
 -169.703 0.724944 o
 -15 1 4 2562.48 2831.49 138.885 9.61323 53.2117 1.2894 -49.9848 -7.99971 50.6209
 -170.907 0.724945 o
 -15 1 5 23.5145 46.6012 44.7666 108.952 6.82651 2.73214 4.56421 1.63783 4.84918
 19.7401 0.723612 o
 -15 1 6 3623.04 3754.53 161.309 7.01479 61.2742 1.30244 59.6738 7.87832 60.1917
 7.52086 0.720968 o
 -15 1 7 13.8678 -49.1026 47.4863 98.1467 0 6.89103 3.36623 -1.59258 3.72396
 -25.319 0.717056 o
 -15 1 8 3158.86 3138.17 147.883 8.36247 56.0194 1.30473 -55.6899 -7.58231
 56.2037 -172.247 0.711937 o
 -15 1 9 2.29094 46.3314 39.4623 140.982 6.80671 2.45577 -0.148424 1.50629
 1.51358 95.6275 0.70569 o
 -15 1 10 1741.82 1826.57 116.107 13.993 42.7384 1.33742 41.1188 7.14579 41.7351
 9.85863 0.698406 o
 -15 1 11 10.6823 56.1062 58.8292 63.6938 7.49041 3.23038 -2.95787 -1.39044
 3.26838 -154.823 0.690186 o
 -15 1 12 733.467 727.018 81.8413 29.1866 26.9633 1.47718 -26.2583 -6.63104
 27.0826 -165.827 0.681138 o
 -15 1 13 9.68396 46.6088 44.8401 109.188 6.82706 2.73583 2.8401 1.27193 3.11191
 24.125 0.671372 o
 -15 1 14 487.484 384.867 67.0953 43.9456 19.618 1.64138 21.2184 6.10437 22.079
 16.0501 0.660999 o
 -15 1 15 13.6217 5.93736 47.0823 99.7334 2.43667 4.84479 -3.49706 -1.17993
 3.69076 -161.355 0.650126 o
 -15 1 16 778.147 727.769 81.1757 29.4509 26.9772 1.46476 -27.3259 -5.60759
 27.8953 -168.403 0.638856 o
 -15 1 17 4.01384 67.4037 67.6294 48.3081 8.20998 3.4104 -1.66362 1.11633 2.00346
 146.137 0.627284 o
 -15 1 18 487.517 599.646 89.3301 25.7677 24.4877 1.76068 21.4761 5.12802 22.0798
 13.4295 0.615499 o
 -15 1 19 1.66603 42.2032 57.4373 67.045 6.4964 3.48561 0.696378 -1.08678 1.29075
 -57.3493 0.603581 o
 -15 2 -12 169.828 84.5082 69.5501 44.415 9.19284 3.21919 12.5474 3.52004 13.0318
 15.6709 0.601832 o
 -15 2 -11 2533.41 2659.4 176.673 6.36725 51.5693 1.68543 49.3425 9.93587 50.333
 11.3851 0.613646 o
 -15 2 -10 232.054 324.653 69.9901 42.6218 18.0181 1.8475 -14.7196 -3.92271
 15.2333 -165.078 0.625324 o
 -15 2 -9 2854.44 2901.75 133.987 10.0288 53.8679 1.22963 -52.3056 -10.8886
 53.427 -168.241 0.636787 o
 -15 2 -8 252.029 248.14 48.024 85.194 15.7525 1.45695 15.2937 4.25816 15.8754
 15.5586 0.647947 o
 -15 2 -7 3369.99 3271.23 138.244 9.19934 57.1947 1.19604 56.8434 11.7819 58.0516
 11.7098 0.658711 o
 -15 2 -6 147.286 201.915 45.0234 99.8866 14.2097 1.5046 -11.2649 -4.5153 12.1361
 -158.158 0.668976 o
 -15 2 -5 3700.42 3696.08 133.701 9.41524 60.7954 1.08983 -59.5131 -12.5939
 60.8311 -168.052 0.678637 o
 -15 2 -4 25.8487 59.886 39.4608 138.868 7.73861 2.22868 -1.91631 4.70918 5.08416
 112.143 0.687586 o
 -15 2 -3 2954.03 2762.49 122.68 11.518 52.5594 1.15438 52.6966 13.3076 54.351
 14.1727 0.695713 o
 -15 2 -2 61.8885 103.357 45.7028 102.05 10.1665 2.04254 -6.14434 -4.9128 7.86692
 -141.355 0.702914 o
 -15 2 -1 3361.48 3317.54 140.044 9.00601 57.5981 1.20314 -56.277 -13.942 57.9783
 -166.086 0.709089 o
 -15 2 0 252.52 343.221 56.166 63.5685 18.5262 1.45845 15.0364 5.14055 15.8909
 18.8742 0.714148 o
 -15 2 1 5098.31 5155.08 191.322 4.91294 71.7989 1.32021 69.9165 14.4912 71.4024
 11.7096 0.718014 o
 -15 2 2 300.306 307.121 61.508 53.5656 17.5249 1.67485 -16.4667 -5.39956 17.3293
 -161.845 0.720627 o
 -15 2 3 6615.42 6531.7 208.319 4.00686 80.819 1.27868 -79.9537 -14.9277 81.3353
 -169.424 0.721945 o
 -15 2 4 293.715 363.608 61.4085 53.4909 19.0685 1.54742 16.169 5.68151 17.1381
 19.3606 0.721946 o
 -15 2 5 3714.44 3896.61 164.078 6.77763 62.4228 1.3007 59.0196 15.2029 60.9462
 14.4448 0.72063 o
 -15 2 6 1192.89 1280.27 96.1334 20.5142 35.7809 1.31905 -34.0194 -5.96418
 34.5383 -170.056 0.718018 o
 -15 2 7 4529.48 4509.97 176.786 5.75481 67.1563 1.30357 -65.5261 -15.3563
 67.3014 -166.811 0.714154 o
 -15 2 8 1793.47 1886.7 115.057 14.1342 43.4361 1.30484 41.8994 6.1574 42.3494
 8.36016 0.709096 o
 -15 2 9 4743.14 4629.62 180.885 5.49207 68.0413 1.31649 67.1418 15.3335 68.8705
 12.8643 0.702923 o
 -15 2 10 2447.96 2485.56 125.632 11.5205 49.8554 1.24444 -49.0838 -6.22365
 49.4768 -172.774 0.695723 o
 -15 2 11 5663.72 5648.42 189.849 4.84266 75.156 1.25259 -73.7198 -15.1363
 75.2577 -168.397 0.687597 o
 -15 2 12 1753.78 1865.01 109.834 15.3292 43.1857 1.25346 41.4277 6.12591 41.8782
 8.41137 0.678649 o
 -15 2 13 5089.53 4943.18 191.889 4.90757 70.3077 1.35164 69.7986 14.7543 71.3409
 11.9357 0.668988 o
 -15 2 14 1288.09 1469.61 107.755 16.6053 38.3355 1.38056 -35.4024 -5.89581 35.89
 -170.545 0.658724 o
 -15 2 15 3312.69 3329.94 160.146 7.24984 57.7056 1.37132 -55.7749 -14.2077
 57.556 -165.709 0.647961 o
 -15 2 16 1147.75 1370.82 107.08 17.0213 37.0246 1.41888 33.4161 5.57814 33.8785
 9.47698 0.636801 o
 -15 2 17 2390.12 2105.29 194.171 5.43098 45.8834 2.06926 46.9753 13.5439 48.8888
 16.0833 0.625338 o
 -15 2 18 1024.19 1060.75 139.215 10.7343 32.5691 2.07135 -31.5744 -5.22002
 32.003 -170.613 0.613661 o
 -15 2 19 3342.33 3336.32 195.355 5.14409 57.7609 1.66701 -56.3755 -12.8115
 57.8129 -167.197 0.601847 o
 -15 3 -12 240.84 57.5822 93.1774 24.9915 7.58829 4.69013 -14.7282 -4.89082
 15.519 -161.63 0.598975 o
 -15 3 -11 436.982 405.681 120.95 14.676 20.1415 2.80691 20.563 3.76099 20.9041
 10.3649 0.610618 o
 -15 3 -10 819.909 856.202 89.1221 24.7114 29.2609 1.48519 28.145 5.26976 28.6341
 10.6051 0.622121 o
 -15 3 -9 296.782 247.002 49.5952 79.416 15.7163 1.5057 -16.7912 -3.85194 17.2274
 -167.08 0.633405 o
 -15 3 -8 648.812 578.536 64.5255 44.9712 24.0528 1.30588 -24.8495 -5.59581
 25.4718 -167.309 0.644386 o
 -15 3 -7 168.719 149.641 43.2823 107.495 12.2328 1.6569 12.3853 3.9146 12.9892
 17.5401 0.65497 o
 -15 3 -6 1093.82 1031.89 75.0957 31.6432 32.123 1.14835 32.5459 5.88083 33.0729
 10.2425 0.665059 o
 -15 3 -5 56.4566 68.7037 48.0711 93.3203 8.28877 2.51747 6.37627 -3.97489
 7.51376 -31.9389 0.674549 o
 -15 3 -4 748.545 662.324 59.9386 49.4311 25.7357 1.13929 -26.6762 -6.07679
 27.3596 -167.167 0.683335 o
 -15 3 -3 44.5828 62.7628 37.9363 148.304 7.9223 2.11259 -5.27111 4.09856 6.67703
 142.133 0.691311 o
 -15 3 -2 1072.61 1163.53 87.2868 24.5752 34.1105 1.25634 32.1581 6.20214 32.7508
 10.9162 0.698374 o
 -15 3 -1 36.2733 72.498 63.7564 53.9458 8.51458 3.15823 -4.24953 -4.26788
 6.02273 -134.877 0.704429 o
 -15 3 0 1376.1 1485.79 103.508 17.6654 38.546 1.32005 -36.5666 -6.24331 37.0958
 -170.311 0.709388 o
 -15 3 1 279.959 247.972 61.2169 54.5798 15.7471 1.83664 16.1314 4.44243 16.732
 15.397 0.713177 o
 -15 3 2 1050 1041.51 85.3165 25.7658 32.2725 1.2958 31.8047 6.2022 32.4038
 11.0347 0.715738 o
 -15 3 3 215.903 251.026 48.6428 84.186 15.8438 1.46714 -13.9707 -4.5522 14.6936
 -161.952 0.717029 o
 -15 3 4 204.108 146.429 42.1847 111.052 12.1008 1.63288 -12.9244 -6.08832
 14.2866 -154.776 0.717029 o
 -15 3 5 330.314 298.574 53.923 67.4389 17.2793 1.49561 17.5896 4.5739 18.1745
 14.5761 0.71574 o
 -15 3 6 246.52 239.441 45.8316 92.7976 15.4739 1.41613 14.5284 5.95377 15.701
 22.284 0.713181 o
 -15 3 7 724.434 674.922 71.994 36.6154 25.9793 1.3505 -26.539 -4.4848 26.9153
 -170.408 0.709394 o
 -15 3 8 329.745 242.752 58.757 58.2385 15.5805 1.78352 -17.2131 -5.78393 18.1589
 -161.427 0.704436 o
 -15 3 9 369.623 369.363 65.8635 46.4232 19.2188 1.64326 18.7451 4.27154 19.2256
 12.8371 0.698383 o
 -15 3 10 505.515 560.46 66.8855 43.4093 23.674 1.37283 21.7808 5.57758 22.4836
 14.3635 0.69132 o
 -15 3 11 90.4476 167.953 48.6019 88.8991 12.9597 1.75613 -8.63248 -3.99098
 9.51039 -155.188 0.683345 o
 -15 3 12 540.148 516.8 59.7595 52.5537 22.7332 1.27842 -22.6235 -5.32225 23.2411
 -166.762 0.67456 o
 -15 3 13 15.6373 -32.6369 49.8163 89.1698 0 7.05807 -1.39992 3.69831 3.9544
 110.733 0.665071 o
 -15 3 14 286.098 195.413 47.4331 86.859 13.979 1.6045 16.1559 5.00843 16.9144
 17.2238 0.654983 o
 -15 3 15 12.1272 22.007 48.3807 94.2735 4.69116 3.69858 -0.475808 -3.44975
 3.48241 -97.853 0.644399 o
 -15 3 16 318.832 229.07 46.8444 87.3525 15.1351 1.47561 -17.239 -4.65283 17.8559
 -164.896 0.633419 o
 -15 3 17 46.0078 -13.3508 55.061 72.4825 0 7.42031 5.95131 3.25419 6.78291
 28.6699 0.622135 o
 -15 3 18 640.463 464.027 155.592 8.91956 21.5413 3.35086 24.9455 4.26433 25.3074
 9.70071 0.610633 o
 -15 3 19 189.887 265.624 102.221 20.7664 16.298 2.88131 -13.4271 -3.09835 13.78
 -167.006 0.59899 o
 -15 3 20 289.118 438.815 201.053 5.44597 20.9479 4.34771 -16.5662 -3.8313
 17.0035 -166.978 0.587277 o
 -15 4 -12 706.134 663.285 137.087 11.3108 25.7543 2.53653 25.7651 6.50337
 26.5732 14.1661 0.595043 o
 -15 4 -11 511.88 597.24 87.2184 26.866 24.4385 1.72366 21.3662 7.44087 22.6248
 19.2009 0.606454 o
 -15 4 -10 853.786 1082.86 104.469 18.3732 32.9069 1.5508 -28.3196 -7.19627
 29.2196 -165.742 0.617718 o
 -15 4 -9 584.85 711.008 81.0912 30.2188 26.6647 1.47952 -22.7691 -8.14988
 24.1837 -160.306 0.62876 o
 -15 4 -8 1211.51 1171.89 90.5676 22.7676 34.2328 1.2982 33.9118 7.84254 34.8068
 13.0215 0.639497 o
 -15 4 -7 887.869 781.53 69.4945 37.6043 27.9559 1.21647 28.4354 8.90497 29.7971
 17.3887 0.649838 o
 -15 4 -6 1594.93 1709.84 100.072 18.2019 41.3502 1.19285 -39.0382 -8.42316
 39.9366 -167.824 0.659688 o
 -15 4 -5 1033 998.185 76.1031 31.2867 31.5941 1.18227 -30.6513 -9.66946 32.1403
 -162.491 0.668947 o
 -15 4 -4 1849.44 1889.8 102.381 17.0576 43.4719 1.16203 42.0656 8.93986 43.0051
 11.9981 0.677513 o
 -15 4 -3 2190.75 2138.13 95.7834 18.1953 46.24 1.02437 45.6326 10.4122 46.8054
 12.8534 0.685285 o
 -15 4 -2 1038.18 1034.79 70.4949 35.2564 32.1681 1.07767 -30.8212 -9.39342
 32.2208 -163.05 0.692163 o
 -15 4 -1 2532.5 2465.75 117.945 12.6971 49.6564 1.17374 -49.0966 -11.0465 50.324
 -167.32 0.698057 o
 -15 4 0 1291.7 1319.05 94.5538 20.8762 36.3188 1.27919 34.5693 9.83166 35.9402
 15.876 0.702882 o
 -15 4 1 3256.95 3210.12 159.149 7.36015 56.658 1.38748 55.8908 11.5402 57.0697
 11.6664 0.706567 o
 -15 4 2 1949.43 1984.11 118.134 13.345 44.5434 1.30688 -42.9475 -10.2444 44.1524
 -166.584 0.709056 o
 -15 4 3 2805.77 3064.12 146.26 8.66928 55.3545 1.30573 -51.6263 -11.8531 52.9695
 -167.069 0.710312 o
 -15 4 4 3012.68 3125.5 205.918 4.73741 55.9062 1.81226 53.8524 10.6116 54.8879
 11.1473 0.710312 o
 -15 4 5 3552.1 3419.11 145.675 8.35979 58.4732 1.23267 58.3758 12.0153 59.5995
 11.6306 0.709059 o
 -15 4 6 2078.43 2138.09 118.051 13.1879 46.2395 1.25936 -44.2745 -10.8722
 45.5898 -166.203 0.706571 o
 -15 4 7 2646.72 2604.27 130.714 10.642 51.032 1.26503 -50.0209 -12.0261 51.4463
 -166.481 0.702887 o
 -15 4 8 2570 2665.76 131.38 10.5801 51.631 1.25699 49.4818 11.0251 50.6952
 12.561 0.698064 o
 -15 4 9 2432.74 2523.67 130.326 10.8432 50.2361 1.28081 47.8544 11.9458 49.3228
 14.0162 0.692171 o
 -15 4 10 3895.07 3741.24 157.575 7.20791 61.1657 1.27481 -61.4282 -11.0291
 62.4105 -169.821 0.685294 o
 -15 4 11 2575.29 2673.85 125.998 11.3203 51.7093 1.20431 -49.3569 -11.7977
 50.7473 -166.557 0.677523 o
 -15 4 12 4477.27 4535.78 164.647 6.45631 67.3482 1.21146 66.0257 10.857 66.9124
 9.3379 0.668958 o
 -15 4 13 3339.69 3408.09 135.253 9.50242 58.3788 1.14714 56.6156 11.5911 57.79
 11.5705 0.6597 o
 -15 4 14 3045.52 2887.87 130.653 10.3391 53.7389 1.20218 -54.176 -10.5109
 55.1862 -169.02 0.649851 o
 -15 4 15 2909.96 3014.29 143.783 8.88586 54.9026 1.29419 -52.7488 -11.2929
 53.9441 -167.916 0.639511 o
 -15 4 16 1676.92 1582.6 105.287 16.7118 39.7819 1.30199 39.7005 10.0395 40.9503
 14.1914 0.628774 o
 -15 4 17 2669.41 2559.79 155.004 7.98881 50.5944 1.50931 50.5049 10.8932 51.6663
 12.1715 0.617732 o
 -15 4 18 1019.97 901.779 87.6101 24.8887 30.0296 1.42492 -30.4935 -9.49274
 31.9369 -162.708 0.606468 o
 -15 4 19 3001 3065.66 276.027 2.75638 55.3684 2.43893 -53.7894 -10.378 54.7814
 -169.08 0.595058 o
 -15 4 20 1628.55 1331.5 273.703 2.88969 36.4897 3.57526 39.3563 8.92331 40.3552
 12.7748 0.583569 o
 -15 5 -12 217.266 182.431 104.227 20.0142 13.5067 3.42428 -14.4377 -2.96964
 14.7399 -168.377 0.590099 o
 -15 5 -11 276.414 369.521 77.626 34.7467 19.2229 1.92292 15.7577 5.3019 16.6257
 18.5963 0.601223 o
 -15 5 -10 262.26 195.383 58.1086 60.6402 13.9779 1.94348 15.8689 3.23064 16.1944
 11.5072 0.612193 o
 -15 5 -9 436.12 368.814 58.9183 55.8805 19.2045 1.47716 -20.1041 -5.65186
 20.8835 -164.298 0.622936 o
 -15 5 -8 308.878 253.969 55.9115 63.9117 15.9364 1.66702 -17.2268 -3.48075
 17.5749 -168.577 0.633372 o
 -15 5 -7 559.487 584.673 66.4279 43.4425 24.18 1.33667 22.8904 5.95977 23.6535
 14.5936 0.643415 o
 -15 5 -6 160.361 140.385 50.1072 82.4997 11.8484 1.95348 12.1221 3.6627 12.6634
 16.8122 0.652971 o
 -15 5 -5 844.083 1058.65 78.1607 30.5496 32.5369 1.17972 -28.3785 -6.22461
 29.0531 -167.629 0.661946 o
 -15 5 -4 662.048 757.586 64.1705 44.569 27.5243 1.14202 -25.4533 -3.765 25.7303
 -171.586 0.670242 o
 -15 5 -3 971.293 1013.55 69.3091 36.6357 31.8362 1.07053 30.4947 6.4319 31.1656
 11.9102 0.677764 o
 -15 5 -2 502.765 612.089 56.3656 57.8174 24.7404 1.11406 22.1097 3.73193 22.4224
 9.58074 0.684416 o
 -15 5 -1 743.877 748.065 68.096 39.8739 27.3508 1.21775 -26.4705 -6.57198
 27.2741 -166.057 0.690112 o
 -15 5 0 69.9647 59.3614 39.4547 135.934 7.70464 2.23599 -7.5544 -3.59107 8.36449
 -154.575 0.694773 o
 -15 5 1 1121.87 1071.83 87.1307 24.6407 32.7388 1.3047 32.8259 6.65751 33.4943
 11.4648 0.698332 o
 -15 5 2 210.952 137.623 52.009 75.9028 11.7313 2.03941 -14.122 3.39447 14.5242
 166.484 0.700735 o
 -15 5 3 1540.99 1524.73 107.146 16.4279 39.0478 1.3487 -38.6845 -6.67014 39.2554
 -170.217 0.701946 o
 -15 5 4 165.934 133.768 56.6337 65.5222 11.5658 2.2328 12.4695 -3.23175 12.8815
 -14.5297 0.701947 o
 -15 5 5 1304.44 1274.82 86.8104 24.0696 35.7046 1.19566 35.509 6.59881 36.117
 10.5274 0.700737 o
 -15 5 6 9.95375 37.484 39.8325 138.185 6.12242 2.67056 -0.396637 3.12993 3.15496
 97.2223 0.698336 o
 -15 5 7 1121.98 1092.91 83.5968 26.3745 33.0592 1.24105 -32.8679 -6.45638 33.496
 -168.887 0.694778 o
 -15 5 8 12.9591 92.2145 42.1688 121.85 9.60284 1.98954 -1.87012 -3.076 3.59988
 -121.298 0.690119 o
 -15 5 9 1420.05 1452.73 95.5883 20.1455 38.1148 1.23398 37.1608 6.25517 37.6835
 9.55487 0.684424 o
 -15 5 10 18.1018 18.6185 39.6265 139.695 4.31492 3.31692 -2.96796 3.04844
 4.25462 134.234 0.677773 o
 -15 5 11 537.983 640.824 63.892 46.3853 25.3145 1.23199 -22.412 -5.97383 23.1945
 -165.075 0.670252 o
 -15 5 12 31.7841 1.51305 44.4207 111.252 1.23006 5.54738 -4.75721 -3.0254
 5.63774 -147.545 0.661957 o
 -15 5 13 583.589 547.429 60.8172 50.4284 23.3972 1.26545 23.4844 5.66303 24.1576
 13.5575 0.652983 o
 -15 5 14 194.156 86.552 49.1141 85.4457 9.30333 2.34425 13.6188 2.94705 13.934
 12.2103 0.643427 o
 -15 5 15 516.124 508.354 62.0627 49.5529 22.5467 1.33669 -22.0888 -5.31134
 22.7184 -166.48 0.633385 o
 -15 5 16 476.009 380.07 54.1288 63.9614 19.4954 1.34205 -21.6392 -2.78458
 21.8176 -172.667 0.62295 o
 -15 5 17 506.717 492.14 65.7404 44.9919 22.1842 1.43526 21.9634 4.93223 22.5104
 12.6567 0.612206 o
 -15 5 18 118.074 93.2166 77.2865 36.4292 9.65487 3.40281 10.5703 2.51844 10.8662
 13.4012 0.601236 o
 -15 5 19 276.379 254.463 210.039 5.00404 15.9519 5.6004 -15.9969 -4.52514
 16.6246 -164.205 0.590113 o
 -15 6 -12 1129.59 1185.39 299.814 2.43367 34.4295 4.10885 32.5162 8.50181
 33.6093 14.6527 0.584221 o
 -15 6 -11 36.4382 105.18 92.6453 25.6984 10.2557 3.8093 -4.22142 4.31483 6.0364
 134.373 0.595009 o
 -15 6 -10 1710.25 1787.8 130.116 11.5288 42.2823 1.51163 -40.2828 -9.3566
 41.3552 -166.924 0.605637 o
 -15 6 -9 30.3771 81.0391 53.5314 76.1107 9.00217 2.59828 -2.82619 -4.73178
 5.51154 -120.849 0.616033 o
 -15 6 -8 2421.05 2340.13 133.596 10.4617 48.3749 1.36167 48.1298 10.2259 49.2041
 11.995 0.62612 o
 -15 6 -7 131.341 171.323 64.021 52.0506 13.0891 2.25188 10.2104 5.20463 11.4604
 27.0097 0.635816 o
 -15 6 -6 2980.48 2801.24 124.183 11.2699 52.9268 1.16044 -53.4561 -11.087
 54.5938 -168.283 0.645033 o
 -15 6 -5 634.328 670.981 65.4977 43.6113 25.9033 1.23484 -24.528 -5.71897
 25.1859 -166.875 0.65368 o
 -15 6 -4 3100.41 3018.75 127.371 10.6887 54.9431 1.14714 54.3943 11.9023 55.6813
 12.3427 0.661666 o
 -15 6 -3 433.079 415.504 53.2227 66.2219 20.3839 1.26618 19.8657 6.19949 20.8105
 17.3316 0.668899 o
 -15 6 -2 5139.65 5132.42 152.571 6.95311 71.6409 1.05704 -70.5668 -12.6484
 71.6914 -169.838 0.675292 o
 -15 6 -1 862.099 875.694 69.7139 37.29 29.5921 1.15536 -28.6032 -6.63008 29.3615
 -166.95 0.680761 o
 -15 6 0 5648.69 5831.97 176.533 5.40271 76.3673 1.1472 73.9809 13.2481 75.1578
 10.1526 0.685234 o
 -15 6 1 1584.46 1752.2 107.067 16.2593 41.8593 1.25993 39.1933 6.95359 39.8053
 10.0606 0.688647 o
 -15 6 2 5908.46 5937.09 192.469 4.67903 77.0525 1.23898 -75.6388 -13.6832
 76.8665 -169.746 0.690951 o
 -15 6 3 1949.57 1692.41 104.026 16.6229 41.1389 1.24547 -43.5726 -7.14115
 44.1539 -170.693 0.692113 o
 -15 6 4 5134.96 5062.23 165.605 6.16501 71.1494 1.15442 70.29 13.9381 71.6586
 11.2159 0.692113 o
 -15 6 5 1389.53 1414.72 97.2825 19.6501 37.6127 1.27171 36.5747 7.19832 37.2763
 11.1342 0.690954 o
 -15 6 6 3645.2 3650.87 151.831 7.74946 60.4224 1.24361 -58.7242 -14.0242 60.3755
 -166.569 0.688651 o
 -15 6 7 1195.13 1348.46 91.8621 22.0789 36.7214 1.23019 -33.8177 -7.17601
 34.5707 -168.02 0.685239 o
 -15 6 8 3324.48 3269.99 139.669 9.07204 57.1839 1.20846 55.9373 13.9823 57.6583
 14.0343 0.680767 o
 -15 6 9 763.285 854.902 70.7597 36.9895 29.2387 1.18598 26.699 7.10272 27.6276
 14.8973 0.675299 o
 -15 6 10 3323.41 3185.84 132.536 9.87555 56.4432 1.1621 -55.9652 -13.8311 57.649
 -166.118 0.668908 o
 -15 6 11 1227.92 1186.93 87.304 24.1463 34.4519 1.24456 -34.3299 -7.02727
 35.0418 -168.431 0.661676 o
 -15 6 12 1982.28 1867.17 108.424 15.403 43.2108 1.23689 42.4053 13.5671 44.5228
 17.7414 0.653691 o
 -15 6 13 1457.56 1449.95 99.3447 18.8356 38.0782 1.28287 37.5437 6.93028 38.178
 10.4586 0.645044 o
 -15 6 14 1639.98 1715.24 111.848 15.0653 41.4155 1.329 -38.2781 -13.2199 40.4966
 -160.947 0.635828 o
 -15 6 15 1129.06 1346.23 98.1044 19.8664 36.6911 1.31339 -32.9087 -6.78778
 33.6014 -168.346 0.626133 o
 -15 6 16 2790.36 2789.44 137.935 9.6237 52.8152 1.29007 51.2519 12.7907 52.8239
 14.0127 0.616046 o
 -15 6 17 1229.85 1467.97 109.606 16.1879 38.3141 1.40462 34.4452 6.5858 35.0692
 10.8241 0.60565 o
 -15 6 18 2679.79 2738.75 199.313 5.09471 52.333 1.87084 -50.3006 -12.2329
 51.7667 -166.331 0.595023 o
 -15 6 19 1014.07 1037.21 277.389 2.84168 32.2058 4.05165 -31.218 -6.28526
 31.8444 -168.617 0.584235 o
 -15 7 -11 330.156 437.587 184.158 6.47206 20.9186 4.01624 17.1986 5.86197
 18.1702 18.8211 0.587908 o
 -15 7 -10 4.4144 178.609 81.2667 33.2981 13.3645 2.7562 1.9695 0.731747 2.10105
 20.382 0.598153 o
 -15 7 -9 874.864 733.106 128.788 12.6092 27.0759 2.28211 -28.8752 -6.40969
 29.5781 -167.484 0.608163 o
 -15 7 -8 21.2211 -22.3291 48.6464 93.3138 0 6.9747 4.54424 -0.755669 4.60664
 -9.44141 0.617862 o
 -15 7 -7 1235.03 1246.64 98.6671 19.5792 35.3078 1.37064 34.4581 6.90391 35.143
 11.3296 0.627174 o
 -15 7 -6 4.89338 26.375 43.1561 118.498 5.13566 3.20287 2.07277 0.772674 2.2121
 20.4442 0.636015 o
 -15 7 -5 1244.46 1164.67 74.0768 31.408 34.1272 1.06857 -34.5153 -7.29055
 35.2769 -168.073 0.6443 o
 -15 7 -4 1.45351 37.3993 36.0638 168.918 6.11549 2.45557 0.950242 -0.741988
 1.20561 -37.9842 0.651943 o
 -15 7 -3 1871.28 1978.91 89.4124 20.942 44.4849 0.993872 42.5948 7.54724 43.2583
 10.0478 0.658858 o
 -15 7 -2 0.576931 23.3575 40.701 133.468 4.83296 3.17069 0.341484 0.678469
 0.75956 63.2832 0.664965 o
 -15 7 -1 3085.12 3156.09 141.368 9.0287 56.1791 1.2444 -55.0129 -7.66142 55.5438
 -172.072 0.670185 o
 -15 7 0 2.28155 -48.1603 41.7768 127.293 0 6.4635 -1.39187 -0.586724 1.51048
 -157.143 0.674451 o
 -15 7 1 1988.32 1929.22 111.481 14.6801 43.9228 1.25123 43.9341 7.62323 44.5906
 9.84367 0.677705 o
 -15 7 2 48.0366 65.7945 42.8138 117.209 8.11138 2.31015 -6.91448 0.476096
 6.93085 176.061 0.679901 o
 -15 7 3 1458.94 1577.85 101.308 18.1317 39.7221 1.25537 -37.4508 -7.50871
 38.1961 -168.663 0.681007 o
 -15 7 4 93.6368 90.4658 47.0518 95.6649 9.51135 2.21544 9.66894 -0.385179
 9.67661 -2.28127 0.681008 o
 -15 7 5 876.267 928.547 84.0102 27.1264 30.4721 1.34864 28.6741 7.35271 29.6018
 14.3821 0.679903 o
 -15 7 6 28.3109 -0.68164 43.3739 116.819 0 6.58589 -5.31047 0.331299 5.3208
 176.43 0.677709 o
 -15 7 7 1104.69 1078.92 92.9295 22.1137 32.8469 1.38537 -32.4482 -7.19745
 33.2368 -167.493 0.674456 o
 -15 7 8 16.8557 16.4268 44.2798 112.287 4.053 3.73845 4.09426 -0.304571 4.10557
 -4.25439 0.670191 o
 -15 7 9 1922.3 1840.27 101.958 17.1057 42.8983 1.17234 43.2762 7.03375 43.8441
 9.23165 0.664972 o
 -15 7 10 16.822 4.33197 42.2581 123.497 2.08134 4.74435 4.08993 0.307315 4.10146
 4.2971 0.658867 o
 -15 7 11 1858.76 1899.42 105.419 16.2525 43.5823 1.19309 -42.5714 -6.81388
 43.1133 -170.907 0.651952 o
 -15 7 12 7.76165 24.7909 43.119 118.596 4.97905 3.2617 -2.76947 -0.302814
 2.78597 -173.76 0.64431 o
 -15 7 13 1191.51 1322.8 95.5721 20.6833 36.3703 1.29096 33.8993 6.50732 34.5182
 10.8663 0.636025 o
 -15 7 14 2.1608 -23.3949 49.1477 92.0048 0 7.01054 1.44215 0.284621 1.46997
 11.1644 0.627185 o
 -15 7 15 1562.23 1531.07 109.445 15.8178 39.1288 1.37438 -39.0491 -6.11602
 39.5251 -171.098 0.617874 o
 -15 7 16 17.436 8.90978 48.1841 95.0782 2.98493 4.57113 -4.16826 -0.248278
 4.17565 -176.591 0.608175 o
 -15 7 17 886.275 835.079 97.1528 21.0879 28.8977 1.63474 29.2378 5.60597 29.7704
 10.854 0.598166 o
 -15 7 18 169.298 146.186 88.8717 27.4806 12.0907 3.24086 13.01 0.198313 13.0115
 0.873303 0.587921 o
 -15 8 -9 79.3362 46.3384 64.7534 52.0263 6.80723 3.73277 -8.81722 -1.26208
 8.90709 -171.854 0.599446 o
 -15 8 -8 1966.18 2188.47 142.327 9.63085 46.7811 1.49724 42.9328 11.0887 44.3416
 14.4819 0.608728 o
 -15 8 -7 21.9539 -84.662 56.167 70.1087 0 7.49447 4.49062 1.33724 4.68549
 16.5827 0.617627 o
 -15 8 -6 2808.1 2694.05 143.45 9.03083 51.9043 1.36395 -51.6036 -12.0488 52.9916
 -166.858 0.626065 o
 -15 8 -5 52.3806 92.4124 73.8841 40.1624 9.61313 3.28247 -7.10108 -1.39835
 7.23745 -168.86 0.633962 o
 -15 8 -4 4253.29 4207.65 142.547 8.19836 64.8664 1.08962 63.9135 12.9749 65.2172
 11.4755 0.641239 o
 -15 8 -3 268.334 217.861 61.6271 54.2028 14.7601 1.95778 16.3165 1.45074 16.3809
 5.08094 0.647816 o
 -15 8 -2 5327.03 5534.88 170.66 5.79019 74.3968 1.13825 -71.6719 -13.79 72.9865
 -169.109 0.653618 o
 -15 8 -1 55.7347 90.2684 50.1198 85.7888 9.50097 2.34759 -7.31847 -1.47469
 7.46557 -168.607 0.658574 o
 -15 8 0 6965.66 6530.3 221.537 3.60034 80.8103 1.35929 82.2021 14.4388 83.4605
 9.96239 0.662621 o
 -15 8 1 20.0709 71.7331 53.7246 75.8824 8.46954 2.73125 4.2191 1.50668 4.48006
 19.6521 0.665705 o
 -15 8 2 6852.71 7053.4 213.451 3.80127 83.9845 1.26131 -81.4356 -14.8642 82.7811
 -169.656 0.667786 o
 -15 8 3 190.24 196.775 49.4052 83.1948 14.0276 1.66248 -13.7046 -1.55689 13.7928
 -173.519 0.668834 o
 -15 8 4 5437.34 5296.62 199.601 4.5284 72.7779 1.35862 72.183 15.0648 73.7383
 11.7886 0.668835 o
 -15 8 5 143.608 105.699 71.7241 41.948 10.281 3.03902 11.8773 1.59285 11.9837
 7.63825 0.667788 o
 -15 8 6 4219.68 4106.27 174.995 5.95962 64.0802 1.35119 -63.1845 -15.0796
 64.9591 -166.577 0.665709 o
 -15 8 7 76.8086 29.9035 45.2124 105.041 5.46841 3.19853 -8.61386 -1.61553
 8.76405 -169.378 0.662625 o
 -15 8 8 2885.64 2971.03 151.796 8.13376 54.5072 1.37509 51.5952 14.9524 53.7182
 16.1617 0.658579 o
 -15 8 9 35.5102 124.614 47.8942 93.7676 11.1631 1.97117 5.73597 1.6152 5.95904
 15.7268 0.653625 o
 -15 8 10 2859.58 2866.78 139.671 9.37717 53.5423 1.28879 -51.4021 -14.7445
 53.475 -163.995 0.647824 o
 -15 8 11 23.6174 1.29569 44.8508 109.509 1.13828 5.65484 -4.59409 -1.58482
 4.85977 -160.967 0.641248 o
 -15 8 12 2724.48 2448.19 131.648 10.5188 49.4792 1.31292 50.152 14.4659 52.1966
 16.0897 0.633972 o
 -15 8 13 92.0848 151.057 48.2424 90.3549 12.2905 1.82682 9.47354 1.52863 9.59608
 9.16613 0.626075 o
 -15 8 14 2372.5 2525.28 133.256 10.4824 50.2522 1.30883 -46.6189 -14.1129
 48.7083 -163.157 0.617638 o
 -15 8 15 27.4911 100.204 49.6506 88.0103 10.0102 2.23131 -5.0432 -1.43431 5.2432
 -164.124 0.60874 o
 -15 8 16 1849.76 1832.41 115.288 14.0598 42.8066 1.32607 40.7814 13.6617 43.0089
 18.5208 0.599458 o
 -15 8 17 7.34 6.87514 160.802 8.59805 2.62205 10.327 -2.36543 1.32088 2.70924
 150.821 0.589867 o
 -15 9 -9 530.8 553.396 215.645 4.71466 23.5244 4.20721 -22.2562 -5.95498 23.0391
 -165.021 0.590006 o
 -15 9 -8 149.682 78.0276 50.9575 80.9382 8.83332 2.52384 12.0784 1.94781 12.2344
 9.16085 0.59885 o
 -15 9 -7 1075.01 1319.08 108.512 16.7456 36.3192 1.46434 32.16 6.38279 32.7873
 11.2256 0.607317 o
 -15 9 -6 299.671 193.014 50.4056 77.7206 13.893 1.70896 -17.1797 -2.12835 17.311
 -172.938 0.615334 o
 -15 9 -5 1299.64 1270.44 98.5223 19.5023 35.6432 1.35626 -35.4194 -6.71605
 36.0505 -169.263 0.622827 o
 -15 9 -4 99.5663 86.2151 49.1833 87.8018 9.28521 2.35087 9.72504 2.23382 9.97829
 12.9363 0.629723 o
 -15 9 -3 1594.31 1597.07 104.085 17.1333 39.9633 1.2817 39.3218 6.93579 39.9288
 10.0032 0.635949 o
 -15 9 -2 15.097 90.4028 49.6149 88.619 9.50804 2.32487 -3.15432 -2.26876 3.88549
 -144.274 0.641435 o
 -15 9 -1 1160.76 1168.99 102.03 18.6476 34.1905 1.46087 -33.3381 -7.02312
 34.0699 -168.104 0.646117 o
 -15 9 0 23.8182 367.374 411.288 1.31343 19.167 8.73751 4.32949 2.25249 4.88039
 27.4865 0.649937 o
 -15 9 1 1348 1594.44 119.692 13.705 39.9304 1.47163 36.0388 7.01491 36.7152
 11.0148 0.652847 o
 -15 9 2 8.09472 16.0632 52.0092 81.8306 4.00789 4.24271 1.80559 -2.19876 2.84512
 -50.6076 0.654809 o
 -15 9 3 1064.62 1079.55 91.3831 22.8456 32.8565 1.36239 -31.8857 -6.92217
 32.6285 -167.752 0.655797 o
 -15 9 4 42.9857 48.5136 46.014 102.451 6.96517 2.75736 -6.19204 2.15509 6.55635
 160.81 0.655798 o
 -15 9 5 756.096 953.157 96.0278 21.6665 30.8732 1.51788 26.648 6.78089 27.4972
 14.2766 0.654811 o
 -15 9 6 45.7909 14.4175 51.7705 81.6938 3.79703 4.33857 6.41553 -2.15218 6.7669
 -18.5448 0.65285 o
 -15 9 7 888.289 945.051 94.0338 22.236 30.7417 1.49316 -29.0602 -6.61764 29.8042
 -167.171 0.649941 o
 -15 9 8 63.487 76.4443 52.8123 77.485 8.74324 2.62586 -7.66109 2.18968 7.96787
 164.049 0.646122 o
 -15 9 9 1159.16 1229.59 93.4124 21.6566 35.0655 1.30759 33.4347 6.42461 34.0464
 10.877 0.641441 o
 -15 9 10 5.93726 71.7141 53.2469 77.5322 8.46842 2.71018 -0.904924 -2.26238
 2.43665 -111.801 0.635956 o
 -15 9 11 1140.72 965.747 91.6004 22.711 31.0765 1.44041 -33.2048 -6.17747
 33.7745 -169.461 0.629731 o
 -15 9 12 41.4125 66.9828 54.4257 73.5983 8.1843 2.83425 6.00238 2.32033 6.43525
 21.135 0.622836 o
 -15 9 13 872.442 941.936 91.67 23.2954 30.691 1.45877 28.9507 5.85634 29.5371
 11.4358 0.615343 o
 -15 9 14 91.9939 121.537 44.3268 106.567 11.0244 1.85443 -9.30382 -2.33084
 9.59135 -165.935 0.607327 o
 -15 9 15 586.716 584.992 70.009 39.49 24.1866 1.40638 -23.6004 -5.45323 24.2222
 -166.989 0.598861 o
 -15 9 16 189.589 173.408 105.927 19.4353 13.1684 3.54488 13.5798 2.27594 13.7692
 9.51422 0.590018 o
 -15 10 -8 2045.35 2172.45 171.716 6.86465 46.6096 1.80704 44.0177 10.3825
 45.2255 13.2718 0.58836 o
 -15 10 -7 107.307 103.566 66.9594 48.2345 10.1767 2.8818 10.065 -2.44997 10.3589
 -13.6806 0.596383 o
 -15 10 -6 3199.73 3289.06 204.716 4.7546 57.3503 1.75784 -55.4436 -11.2134
 56.5662 -168.566 0.60397 o
 -15 10 -5 33.554 23.1442 91.9973 26.1661 4.81084 5.91956 5.07122 2.79942 5.79258
 28.8997 0.611051 o
 -15 10 -4 2602.27 2392.73 138.394 9.75645 48.9156 1.39474 49.5907 11.9595
 51.0125 13.5588 0.617559 o
 -15 10 -3 118.717 163.616 67.2882 47.436 12.7913 2.40428 -10.4309 -3.14852
 10.8957 -163.204 0.623427 o
 -15 10 -2 2867.61 2875.74 150.14 8.30908 53.6259 1.38207 -52.04 -12.6273 53.5501
 -166.361 0.628593 o
 -15 10 -1 174.65 144.56 55.1257 68.701 12.0233 2.10771 12.7568 3.45174 13.2155
 15.1406 0.632997 o
 -15 10 0 2981.87 2807.23 157.64 7.62479 52.9833 1.46732 52.9913 13.1829 54.6065
 13.9702 0.636588 o
 -15 10 1 325.831 216.889 57.8687 60.0889 14.7271 1.84867 -17.6734 -3.67198
 18.0508 -168.263 0.639322 o
 -15 10 2 2850.49 2646.65 141.744 9.20462 51.4456 1.35964 -51.6264 -13.6088 53.39
 -165.233 0.641165 o
 -15 10 3 649.568 679.582 80.3849 30.5135 26.0688 1.4987 25.2031 3.7913 25.4866
 8.55487 0.642092 o
 -15 10 4 3856.31 3885.13 194.998 5.04389 62.3308 1.54507 60.5213 13.9097 62.0992
 12.9436 0.642093 o
 -15 10 5 375.57 365.045 69.2684 42.3295 19.1062 1.73404 -19.0024 -3.80517
 19.3796 -168.676 0.641166 o
 -15 10 6 3608.05 3781.28 181.07 5.78137 61.4921 1.45509 -58.399 -14.0574 60.0671
 -166.466 0.639325 o
 -15 10 7 340.962 444.04 73.1194 38.3021 21.0723 1.66888 18.0753 3.77417 18.4652
 11.794 0.636592 o
 -15 10 8 3474.24 3282.13 167.905 6.66031 57.2898 1.44712 57.2396 14.0665 58.9427
 13.8067 0.633002 o
 -15 10 9 220.143 174.463 61.902 54.5151 13.2084 2.16573 -14.3601 -3.73232
 14.8372 -165.431 0.628599 o
 -15 10 10 3404.63 3481.71 180.233 5.89584 59.006 1.50798 -56.6595 -13.9403
 58.3492 -166.178 0.623434 o
 -15 10 11 334.393 456.356 69.7301 41.7892 21.3625 1.57408 17.9039 3.72062
 18.2864 11.7396 0.617567 o
 -15 10 12 2781.78 2824.93 147.985 8.55591 53.1501 1.37437 50.9386 13.6759
 52.7425 15.0283 0.611059 o
 -15 10 13 412.6 394.963 67.6373 43.8265 19.8737 1.63447 -19.9671 -3.73048
 20.3126 -169.417 0.603979 o
 -15 10 14 2656.65 2303.13 161.114 7.51078 47.9909 1.65021 -49.7997 -13.2905
 51.5427 -165.057 0.596393 o
 -15 10 15 462.773 520.922 104.017 19.4819 22.8237 2.17507 21.1849 3.73829
 21.5122 10.0074 0.58837 o
 -15 11 -7 108.473 27.6073 102.997 20.773 5.25427 6.17397 9.33199 4.62458 10.415
 26.3613 0.58496 o
 -15 11 -6 615.374 399.325 99.0525 21.2083 19.9831 2.34125 -24.4263 -4.32762
 24.8067 -169.953 0.592113 o
 -15 11 -5 220.426 5.79392 71.8732 41.6091 2.40706 6.40584 -14.0611 -4.76579
 14.8468 -161.277 0.598781 o
 -15 11 -4 469.425 506.576 78.7683 32.7057 22.5072 1.68665 21.1933 4.5024 21.6662
 11.9939 0.604901 o
 -15 11 -3 560.993 708.777 84.1349 28.3646 26.6229 1.53583 23.1734 4.89745
 23.6853 11.9332 0.610413 o
 -15 11 -2 280.838 357.913 63.2689 50.8159 18.9186 1.60413 -16.1211 -4.57674
 16.7582 -164.151 0.615259 o
 -15 11 -1 512.932 543.576 78.5768 32.595 23.3147 1.62828 -22.0895 -4.99845
 22.648 -167.25 0.619387 o
 -15 11 0 191.646 223.781 64.6132 50.3228 14.9593 2.02286 13.0677 4.56949 13.8436
 19.2736 0.62275 o
 -15 11 1 292.127 311.404 99.531 21.6548 17.6467 2.62489 16.3257 5.05939 17.0917
 17.2183 0.625309 o
 -15 11 2 108.198 108.176 52.1721 77.9883 10.4008 2.2621 -9.37195 -4.51268
 10.4018 -154.289 0.627033 o
 -15 11 3 403.559 485.682 79.2762 32.6326 22.0382 1.73066 -19.4376 -5.07334
 20.0888 -165.372 0.6279 o
 -15 11 4 22.6038 17.8364 58.4575 64.6067 4.22331 4.51132 -1.70201 4.43926
 4.75435 110.977 0.627901 o
 -15 11 5 430.866 477.406 80.6215 31.5457 21.8496 1.77298 20.1448 5.00523 20.7573
 13.9533 0.627034 o
 -15 11 6 52.716 124.579 64.2897 52.6397 11.1615 2.58146 5.77843 -4.39612 7.26058
 -37.2632 0.625312 o
 -15 11 7 683.785 653.408 92.016 23.8821 25.5619 1.74061 -25.6947 -4.85448
 26.1493 -169.301 0.622754 o
 -15 11 8 35.3646 17.0454 58.0126 65.4042 4.1286 4.535 4.00372 4.39714 5.94681
 47.6813 0.619392 o
 -15 11 9 520.696 548.319 82.3997 29.8633 23.4162 1.6979 22.3478 4.61206 22.8188
 11.6608 0.615265 o
 -15 11 10 173.448 172.829 71.9284 41.318 13.1464 2.49828 -12.4123 -4.40263
 13.1699 -160.47 0.610419 o
 -15 11 11 85.7592 49.6825 59.6793 60.9338 7.04858 3.40904 -8.20322 -4.29726
 9.26063 -152.352 0.604908 o
 -15 11 12 435.155 403.126 81.087 31.3352 20.078 1.92684 20.396 4.37719 20.8604
 12.1126 0.598789 o
 -15 11 13 142.834 165.173 91.9805 25.7365 12.852 3.18404 11.271 3.97467 11.9513
 19.4249 0.592122 o
 -15 11 14 518.103 242.66 338.98 1.92663 15.5775 8.53967 -22.3563 -4.278 22.7619
 -169.167 0.584969 o
 -15 12 -4 867.088 608.754 161.441 8.22121 24.6729 3.07945 27.9286 9.33163
 29.4464 18.4757 0.591893 o
 -15 12 -3 899.044 833.939 97.9619 20.7555 28.878 1.64905 -29.1743 -6.92113
 29.9841 -166.654 0.597054 o
 -15 12 -2 1073.26 961.646 98.2903 20.2214 31.0104 1.54625 -31.2668 -9.78007
 32.7607 -162.631 0.601587 o
 -15 12 -1 1075.2 1061.5 96.0832 20.9465 32.5807 1.4426 31.9554 7.35208 32.7903
 12.9567 0.605444 o
 -15 12 0 1368.41 1264.4 121.928 13.3758 35.5585 1.67502 35.558 10.1999 36.992
 16.0057 0.608584 o
 -15 12 1 1169.05 1082.08 114.794 15.1697 32.895 1.70087 -33.3135 -7.69805
 34.1914 -166.989 0.610971 o
 -15 12 2 1388.93 1186.93 141.488 10.2197 34.4519 1.99561 -35.7313 -10.5926
 37.2684 -163.487 0.612579 o
 -15 12 3 1117.46 1255.64 107.547 16.9995 35.4351 1.48635 32.4706 7.94498 33.4285
 13.7491 0.613387 o
 -15 12 4 1625.41 1764.99 142.587 9.84335 42.0118 1.66403 38.8008 10.9501 40.3164
 15.7598 0.613388 o
 -15 12 5 1120.35 1382.97 125.119 12.9045 37.1883 1.64581 -32.4775 -8.09712
 33.4716 -166.001 0.61258 o
 -15 12 6 2132.01 1848.6 145.199 9.30005 42.9953 1.65663 -44.7866 -11.2325
 46.1737 -165.921 0.610974 o
 -15 12 7 1124.02 1092.77 112.228 15.8393 33.057 1.65601 32.5171 8.16455 33.5265
 14.0947 0.608587 o
 -15 12 8 2449.55 2327.91 162.261 7.47203 48.2484 1.6532 48.1659 11.3839 49.4929
 13.2977 0.605448 o
 -15 12 9 1875.32 2099.56 150.354 8.79084 45.8209 1.6123 -42.5266 -8.17382 43.305
 -169.12 0.601592 o
 -15 12 10 3418.69 3110.04 249.989 3.29382 55.7678 2.19802 -57.3525 -11.3744
 58.4696 -168.782 0.59706 o
 -15 13 -2 535.3 525.55 239.298 3.83945 22.9249 4.73101 -22.3717 -5.89957 23.1365
 -165.227 0.587712 o
 -15 13 -1 11.5032 -5.1295 75.7513 38.695 0 8.70352 -2.43201 -2.364 3.39163
 -135.812 0.591307 o
 -15 13 0 660.347 777.745 149.346 9.59274 27.8881 2.56009 24.9762 6.04461 25.6972
 13.6049 0.594231 o
 -15 13 1 57.4431 61.1891 92.612 25.7191 7.82234 4.57931 7.17915 2.42958 7.57912
 18.6969 0.596453 o
 -15 13 2 770.855 807.829 179.258 6.71392 28.4223 2.9956 -27.0783 -6.13374
 27.7643 -167.237 0.597948 o
 -15 13 3 77.9066 44.3197 85.0711 30.3951 6.6573 4.71771 -8.47681 -2.45974
 8.82647 -163.819 0.5987 o
 -15 13 4 879.445 595.266 137.047 11.2462 24.3981 2.66321 29.0093 6.15659 29.6554
 11.982 0.598701 o
 -15 13 5 62.7049 31.5479 104.213 20.3607 5.61675 6.03489 7.5405 2.4178 7.91864
 17.778 0.59795 o
 -15 13 6 602.48 573.67 182.929 6.50233 23.9514 3.55494 -23.7762 -6.09674 24.5455
 -165.618 0.596455 o
 -15 13 7 8.14869 -14.7449 166.956 7.97668 0 12.9211 -1.71328 -2.28328 2.85459
 -126.883 0.594234 o
 -15 14 3 1296.95 1012.79 254.964 3.34036 31.8244 3.78117 34.448 10.5015 36.0131
 16.9538 0.583966 o
 -15 14 4 754.348 550.017 199.671 5.46017 23.4524 3.92799 26.574 6.94059 27.4654
 14.6375 0.583966 o
 -15 14 5 1459.8 1398.77 304.575 2.34889 37.4002 3.87146 -36.6577 -10.7708
 38.2073 -163.626 0.583269 o
 -15 14 6 1090.08 1302.93 330.225 2.01151 36.0961 4.31619 -32.2355 -7.13815
 33.0164 -167.514 0.581882 o
 -14 0 -12 256.502 196.646 84.0444 30.2575 14.023 2.73077 -15.175 -5.12073
 16.0157 -161.353 0.63627 o
 -14 0 -10 996.587 789.784 96.7528 21.0835 28.1031 1.67167 31.0975 5.43439
 31.5688 9.91253 0.663745 o
 -14 0 -8 540.257 437.376 56.9296 57.504 20.9135 1.31945 -22.5557 -5.6121 23.2434
 -166.028 0.69045 o
 -14 0 -6 123.283 163.647 54.3327 71.3633 12.7924 1.97168 9.52898 5.69928 11.1033
 30.8837 0.715464 o
 -14 0 -4 42.7211 33.6623 46.832 99.2581 5.80192 3.16994 -3.10764 -5.7501 6.53613
 -118.389 0.73771 o
 -14 0 -2 269.687 374.206 60.0009 56.0029 19.3444 1.49323 15.355 5.82338 16.4221
 20.7693 0.756029 o
 -14 0 0 520.307 498.57 74.8513 35.6496 22.3287 1.61754 -22.0304 -5.91321 22.8102
 -164.975 0.769313 o
 -14 0 2 1068.1 1111.08 102.612 18.6401 33.3329 1.50521 32.1225 6.02003 32.6817
 10.6146 0.776662 o
 -14 0 4 1595.62 1757.7 146.731 9.36063 41.9249 1.71485 -39.4776 -6.09399 39.9452
 -171.225 0.777542 o
 -14 0 6 2364.36 2352.68 149.805 8.62133 48.5044 1.52041 48.2431 6.07966 48.6247
 7.18261 0.771888 o
 -14 0 8 3494.52 3323.47 203.986 4.74591 57.6495 1.74285 -58.8162 -5.93071
 59.1145 -174.242 0.760115 o
 -14 0 10 3166.98 3458.63 211.038 4.49586 58.8101 1.76767 55.9952 5.61439 56.2759
 5.72566 0.743038 o
 -14 0 12 1370.62 1382.48 143.538 9.91826 37.1817 1.88256 -36.6623 -5.14662
 37.0218 -172.009 0.721728 o
 -14 0 14 483.216 458.378 89.9334 25.6374 21.4098 2.00629 21.4945 4.60465 21.9822
 12.0914 0.697343 o
 -14 0 16 146.368 151.05 58.521 61.7309 12.2903 2.18633 -11.3986 -4.05458 12.0982
 -160.419 0.670992 o
 -14 0 18 241.118 174.018 96.0815 23.4191 13.1916 3.24311 15.1143 3.5606 15.528
 13.256 0.643643 o
 -14 0 20 296.232 212.002 85.5357 29.1012 14.5603 2.68899 -16.9244 -3.13015
 17.2114 -169.522 0.616079 o
 -14 0 22 222.355 65.1235 127.636 13.482 8.06991 5.81387 14.6546 2.75654 14.9116
 10.6529 0.588889 o
 -14 1 -13 2393.6 2280.49 192.157 5.52243 47.7545 1.97124 -47.6905 -10.9187
 48.9244 -167.104 0.621844 o
 -14 1 -12 13.0139 12.3262 59.2501 63.0768 3.51087 4.94941 2.93355 2.09957
 3.60748 35.5916 0.635591 o
 -14 1 -11 3005.9 3011.24 145.794 8.64613 54.8747 1.31272 53.4557 12.1813 54.8261
 12.8372 0.649329 o
 -14 1 -10 131.046 174.069 43.4309 107.902 13.1935 1.55436 -11.2009 -2.36363
 11.4475 -168.084 0.662974 o
 -14 1 -9 4921.98 4857.31 138.695 8.10845 69.6944 0.988022 -68.8593 -13.4304
 70.1569 -168.964 0.676428 o
 -14 1 -8 458.998 499.401 48.3753 76.0682 22.3473 1.05734 21.265 2.60738 21.4242
 6.99037 0.689582 o
 -14 1 -7 7525.66 7495.21 159.474 5.56934 86.5749 0.916168 85.5153 14.5872
 86.7505 9.68036 0.702316 o
 -14 1 -6 255.171 197.05 39.9933 117.972 14.0374 1.35876 -15.7296 -2.78403
 15.9741 -169.963 0.714499 o
 -14 1 -5 9020.51 8778.09 182.391 4.29583 93.6915 0.968358 -93.6888 -15.5863
 94.9764 -170.555 0.725993 o
 -14 1 -4 52.1822 186.678 39.8076 130.755 13.663 1.38642 6.61812 2.89529 7.22372
 23.6284 0.736652 o
 -14 1 -3 10608.8 10410.7 207.088 3.35067 102.033 1.00981 101.683 16.4101 102.999
 9.1676 0.746333 o
 -14 1 -2 138.177 116.864 37.6569 141.159 10.8104 1.62028 -11.3737 -2.96922
 11.7549 -165.369 0.754891 o
 -14 1 -1 9010.48 8918.86 209.011 3.56929 94.4397 1.10018 -93.3809 -17.0436
 94.9236 -169.656 0.762192 o
 -14 1 0 291.459 257.392 45.2204 93.2288 16.0434 1.35232 16.8037 3.01588 17.0722
 10.175 0.768114 o
 -14 1 1 6457.7 6356.91 165.947 5.66735 79.7302 1.03397 78.4264 17.5213 80.3598
 12.5937 0.772553 o
 -14 1 2 24.5813 111.691 38.1874 146.094 10.5684 1.67409 -3.91287 -3.04479
 4.95796 -142.112 0.775428 o
 -14 1 3 8418.36 8427.28 227.225 3.24044 91.8002 1.22937 -89.9884 -17.901 91.7516
 -168.749 0.776687 o
 -14 1 4 65.9848 196.092 48.3693 90.0122 14.0033 1.63198 7.50228 3.11458 8.1231
 22.5458 0.776304 o
 -14 1 5 8598.15 8444.18 227.867 3.20997 91.8922 1.23161 90.9317 18.1541 92.7262
 11.2904 0.774288 o
 -14 1 6 85.1284 85.5877 39.4074 134.377 9.25136 1.92876 -8.65076 -3.20822 9.2265
 -159.652 0.770677 o
 -14 1 7 8694.83 8186.96 210.34 3.61377 90.4818 1.15496 -91.4375 -18.2762 93.2461
 -168.697 0.765536 o
 -14 1 8 24.3786 113.147 45.3534 104.837 10.6371 1.95263 3.67074 3.30216 4.93747
 41.9742 0.758958 o
 -14 1 9 8781.64 8679.94 237.275 2.99563 93.1662 1.26481 91.9194 18.2336 93.7104
 11.2198 0.751056 o
 -14 1 10 245.306 297.168 52.4722 72.3901 17.2386 1.46011 -15.2912 -3.38905
 15.6622 -167.503 0.741958 o
 -14 1 11 7464.65 7393.24 207.63 3.8737 85.984 1.19902 -84.5069 -17.9785 86.3982
 -167.99 0.731803 o
 -14 1 12 366.562 423.788 60.4705 53.8537 20.5861 1.41976 18.8399 3.40862 19.1458
 10.2553 0.720738 o
 -14 1 13 7726.47 7552.54 229.313 3.29496 86.9054 1.30946 86.14 17.5034 87.9004
 11.486 0.708905 o
 -14 1 14 299.511 320.555 57.2403 60.9305 17.9041 1.53291 -16.9802 -3.34421
 17.3064 -168.858 0.696449 o
 -14 1 15 8342.18 8162.87 224.552 3.31786 90.3486 1.23427 -89.776 -16.8059
 91.3355 -169.397 0.683504 o
 -14 1 16 467.921 495.143 85.3588 28.2393 22.2518 1.8418 21.392 3.20967 21.6315
 8.53302 0.670196 o
 -14 1 17 4568.56 4994.06 187.612 5.17394 70.6686 1.31517 65.6975 15.8873 67.5911
 13.5946 0.65664 o
 -14 1 18 349.18 350.026 58.7294 57.3706 18.709 1.50872 -18.4426 -3.00854 18.6864
 -170.735 0.64294 o
 -14 1 19 2945.53 3390.94 159.908 7.36626 58.2318 1.35721 -52.2022 -14.8478
 54.2727 -164.123 0.629188 o
 -14 1 20 135.532 182.184 58.3765 61.9554 13.4975 2.01246 11.3065 2.77395 11.6418
 13.7847 0.615462 o
 -14 1 21 2544.11 2586.44 140.929 9.44501 50.8571 1.36716 48.5285 13.7513 50.4392
 15.8209 0.601831 o
 -14 1 22 95.1951 55.0919 99.0855 22.4283 7.42239 4.99443 -9.41892 -2.5454 9.7568
 -164.877 0.588351 o
 -14 2 -13 377.507 279.319 81.8612 31.2235 16.7128 2.2919 -19.2843 -2.3713
 19.4295 -172.99 0.619948 o
 -14 2 -12 546.753 435.287 87.1487 27.0354 20.8635 1.99332 -22.9176 -4.64094
 23.3827 -168.552 0.633567 o
 -14 2 -11 457.768 399.947 59.1184 55.1162 19.9987 1.42714 21.2446 2.53682
 21.3955 6.80946 0.647172 o
 -14 2 -10 274.899 215.872 52.0025 73.788 14.6926 1.67429 15.8389 4.90185 16.5801
 17.1963 0.660678 o
 -14 2 -9 873.529 1104.01 68.6441 37.5008 33.2267 1.01739 -29.44 -2.61029 29.5555
 -174.933 0.67399 o
 -14 2 -8 440.248 438.893 46.2675 82.9097 20.9498 1.07659 -20.349 -5.1151 20.9821
 -165.89 0.687 o
 -14 2 -7 274.738 262.4 40.2105 114.301 16.1988 1.19694 16.3748 2.56942 16.5752
 8.91773 0.699589 o
 -14 2 -6 652.54 595.165 47.8454 72.1722 24.396 0.961647 24.9956 5.26892 25.5449
 11.9033 0.711628 o
 -14 2 -5 59.0887 47.1627 30.7432 219.989 6.86751 1.95892 -7.27546 -2.48121
 7.68692 -161.169 0.722981 o
 -14 2 -4 512.752 491.845 43.7479 87.5521 22.1776 0.965302 -21.9993 -5.36486
 22.644 -166.295 0.733507 o
 -14 2 -3 70.9289 132.893 34.1689 174.131 11.5279 1.39732 8.07212 2.40205 8.42193
 16.5716 0.743062 o
 -14 2 -2 270.089 216.612 33.6597 154.546 14.7178 1.10223 15.5157 5.41788 16.4344
 19.2486 0.751507 o
 -14 2 -1 35.2624 43.1648 34.423 180.792 6.57 2.2384 5.45472 -2.347 5.93821
 -23.2807 0.758709 o
 -14 2 0 1256.52 1447.55 83.0773 25.7327 38.0467 1.07655 -35.0233 -5.46677
 35.4474 -171.128 0.76455 o
 -14 2 1 7.02252 28.2939 31.8006 216.323 5.3192 2.43287 1.18829 2.36864 2.65
 63.3581 0.768927 o
 -14 2 2 1680.9 1654.7 87.7626 22.3175 40.678 1.06481 40.6332 5.46297 40.9988
 7.65726 0.771762 o
 -14 2 3 303.751 265.026 48.7373 81.4848 16.2796 1.43375 -17.2575 -2.4352 17.4284
 -171.968 0.773002 o
 -14 2 4 756.119 694.93 65.1729 42.9736 26.3615 1.20844 -26.9645 -5.38828 27.4976
 -168.7 0.772625 o
 -14 2 5 40.2808 2.27337 36.5401 162.562 1.50777 4.72227 5.84955 2.46243 6.34672
 22.8292 0.770638 o
 -14 2 6 614.79 623.339 68.8882 40.3097 24.9668 1.34345 24.2313 5.25676 24.795
 12.2401 0.767077 o
 -14 2 7 169.058 180.168 45.6061 97.1939 13.4227 1.60311 -12.769 -2.45158 13.0022
 -169.132 0.762007 o
 -14 2 8 622.487 512.644 59.7778 51.6784 22.6416 1.2837 -24.4336 -5.04856 24.9497
 -168.326 0.755519 o
 -14 2 9 519.957 556.475 60.737 51.1341 23.5897 1.25403 22.6808 2.35339 22.8026
 5.92389 0.747723 o
 -14 2 10 961.765 775.622 67.1345 39.3201 27.85 1.18028 30.6437 4.76722 31.0123
 8.84258 0.738744 o
 -14 2 11 246.184 173.916 52.8594 72.6093 13.1877 1.87134 -15.5426 -2.14729
 15.6903 -172.134 0.728719 o
 -14 2 12 1602.87 1575.23 97.5435 19.0751 39.6892 1.21039 -39.7908 -4.42241
 40.0358 -173.658 0.71779 o
 -14 2 13 92.7159 103.754 43.6474 110.066 10.186 1.95492 9.4426 1.88501 9.62891
 11.2894 0.706101 o
 -14 2 14 346.485 404.94 54.7267 64.5913 20.1231 1.31672 18.1792 4.0003 18.6141
 12.4101 0.693789 o
 -14 2 15 3.00233 -55.1478 42.0439 125.642 0 6.48413 -0.633603 -1.61272 1.73272
 -111.449 0.680989 o
 -14 2 16 163.585 161.133 48.3447 87.7906 12.6938 1.77953 -12.2787 -3.58026 12.79
 -163.744 0.667824 o
 -14 2 17 311.414 265.367 58.937 58.0054 16.2901 1.71835 -17.5936 1.37097 17.6469
 175.544 0.654409 o
 -14 2 18 168.358 232.897 60.5925 57.015 15.261 1.87057 12.5807 3.1755 12.9753
 14.1661 0.640846 o
 -14 2 19 40.0261 95.4019 51.9256 80.4002 9.76739 2.37046 6.20517 -1.23367
 6.32662 -11.2446 0.627225 o
 -14 2 20 82.1589 88.6853 48.939 89.1026 9.41729 2.31405 -8.62466 -2.78821
 9.06415 -162.085 0.613624 o
 -14 2 21 24.3366 40.0087 52.9417 78.3622 6.32524 3.31584 -4.79679 1.15213
 4.93321 166.494 0.600112 o
 -14 2 22 36.6757 -271.399 166.034 8.05883 0 12.8854 5.54802 2.42799 6.05604
 23.6357 0.586744 o
 -14 3 -13 1360.99 1366.37 128.02 12.2251 36.9644 1.6929 -35.6736 -9.40143
 36.8916 -165.236 0.616826 o
 -14 3 -12 661.934 774.589 101.513 19.8846 27.8314 1.76758 25.0137 6.02086
 25.7281 13.5338 0.630236 o
 -14 3 -11 2487.66 2610.68 126.075 11.3873 51.0948 1.21919 48.7939 10.3354
 49.8765 11.9595 0.643623 o
 -14 3 -10 922.953 912.227 68.613 37.7991 30.2031 1.11527 -29.6343 -6.6906
 30.3801 -167.278 0.656904 o
 -14 3 -9 2780.27 2778.62 106.672 14.4 52.7126 1.0023 -51.5168 -11.2377 52.7283
 -167.694 0.669984 o
 -14 3 -8 646.726 590.049 52.1046 63.5445 24.2909 1.04983 24.3591 7.3048 25.4308
 16.6929 0.682759 o
 -14 3 -7 2040.12 1960.48 86.9119 21.4952 44.2773 0.970807 43.5167 12.1001
 45.1677 15.539 0.695112 o
 -14 3 -6 1458.66 1568.53 81.1959 25.8896 39.6047 1.01215 -37.3778 -7.84609
 38.1924 -168.145 0.706918 o
 -14 3 -5 3226.84 3162.18 113.364 12.5837 56.2333 0.999103 -55.3107 -12.9445
 56.8053 -166.828 0.718044 o
 -14 3 -4 2091.87 2239.89 90.4875 19.8842 47.3275 0.946507 44.9847 8.26085
 45.7369 10.4057 0.728352 o
 -14 3 -3 4926.41 4897.72 137.248 8.21748 69.9837 0.973798 68.8328 13.7279
 70.1884 11.279 0.737705 o
 -14 3 -2 1454.44 1515.1 76.5338 28.4239 38.9242 0.971001 -37.167 -8.54726
 38.1371 -167.049 0.745966 o
 -14 3 -1 4408.05 4413.67 128.022 9.44447 66.4354 0.95662 -64.8128 -14.3995
 66.3931 -167.474 0.753009 o
 -14 3 0 687.522 738.499 71.1726 37.3668 27.1753 1.27939 24.7161 8.75426 26.2206
 19.5038 0.758718 o
 -14 3 1 6326.92 6029.43 156.144 6.24604 77.6494 0.999015 78.1218 14.9634 79.5419
 10.8431 0.762995 o
 -14 3 2 308.683 336.998 47.5828 83.8551 18.3575 1.25323 -15.1282 -8.9343 17.5694
 -149.435 0.765765 o
 -14 3 3 4714.28 4812.67 168.614 6.12763 69.3734 1.2048 -66.9238 -15.3456 68.6606
 -167.085 0.766976 o
 -14 3 4 352.213 326.478 50.1472 75.7802 18.0687 1.33813 16.3983 9.12735 18.7673
 29.1005 0.766608 o
 -14 3 5 5536.11 5682.14 179.598 5.29926 75.38 1.18201 72.7578 15.5694 74.405
 12.0785 0.764667 o
 -14 3 6 1126.91 1134.8 82.5715 26.8394 33.6868 1.20406 -32.2445 -9.3382 33.5695
 -163.849 0.761187 o
 -14 3 7 6396.19 6239.4 190.891 4.63841 78.9899 1.19922 -78.4375 -15.6125 79.9762
 -168.743 0.756233 o
 -14 3 8 1884.49 2064.46 110.6 14.91 45.4363 1.20121 42.3556 9.5125 43.4107
 12.6578 0.74989 o
 -14 3 9 4160.95 4140.42 138.267 8.6348 64.3461 1.06558 62.6251 15.4613 64.5054
 13.8682 0.742265 o
 -14 3 10 2316.03 2418.79 107.346 14.9653 49.1812 1.07948 -47.1585 -9.59728
 48.1252 -168.497 0.733479 o
 -14 3 11 3439.19 3657.63 138.029 9.09907 60.4784 1.13057 -56.6494 -15.1667
 58.6446 -165.012 0.723664 o
 -14 3 12 3754.77 3681.51 140.801 8.67715 60.6755 1.14939 60.5268 9.5542 61.2762
 8.97018 0.712958 o
 -14 3 13 6069.63 5918.73 178.333 5.22934 76.9333 1.15041 76.4955 14.7674 77.9078
 10.9265 0.701499 o
 -14 3 14 2818.98 2800.27 124.277 11.3656 52.9176 1.16151 -52.2695 -9.32095
 53.0941 -169.889 0.689422 o
 -14 3 15 3895.58 4050.46 144.61 8.1947 63.6432 1.12614 -60.7746 -14.2136 62.4146
 -166.837 0.676858 o
 -14 3 16 1924.99 1924.64 105.646 16.0995 43.8707 1.18797 42.9575 8.92429 43.8747
 11.7361 0.663927 o
 -14 3 17 3409.39 3646.21 177.104 6.05798 60.3838 1.4491 56.7915 13.5689 58.39
 13.4375 0.650741 o
 -14 3 18 1660.51 1543.23 121.761 13.073 39.284 1.52034 -39.8721 -8.40972 40.7493
 -168.09 0.6374 o
 -14 3 19 3549.14 3630.67 180.153 5.85771 60.2551 1.47682 -58.1756 -12.835
 59.5746 -167.558 0.623992 o
 -14 3 20 971.607 1027.33 111.488 16.2299 32.052 1.69438 30.1747 7.8164 31.1706
 14.5226 0.610597 o
 -14 3 21 2424.56 2889.41 208.897 4.69589 53.7532 1.90921 47.7553 11.9995 49.2398
 14.1048 0.597279 o
 -14 3 22 869.518 697.62 219.024 4.53852 26.4125 3.86363 -28.5915 -7.21403
 29.4876 -165.839 0.584096 o
 -14 4 -13 1289.51 1228.6 115.904 14.7273 35.0513 1.61609 -35.6966 -3.90715
 35.9098 -173.754 0.612534 o
 -14 4 -12 23.2702 69.842 63.1953 55.0497 8.35715 3.17703 -3.52848 -3.28939
 4.82392 -137.008 0.625661 o
 -14 4 -11 1685.42 1756.43 109.234 15.6056 41.9098 1.28355 40.8405 4.1796 41.0538
 5.84328 0.638752 o
 -14 4 -10 514.307 539.333 59.4724 53.1412 23.2235 1.24696 22.4061 3.50367
 22.6783 8.88746 0.651727 o
 -14 4 -9 610.248 592.886 53.8894 60.7904 24.3493 1.08253 -24.3185 -4.34283
 24.7032 -169.875 0.664495 o
 -14 4 -8 671.36 794.731 60.1628 49.243 28.191 1.04759 -25.643 -3.71439 25.9106
 -171.758 0.676952 o
 -14 4 -7 556.869 569.935 52.4839 64.4149 23.8733 1.07501 23.176 4.44306 23.5981
 10.8525 0.688987 o
 -14 4 -6 772.005 801.254 58.9799 49.7764 28.3064 1.02331 27.5083 3.91153 27.785
 8.09291 0.700478 o
 -14 4 -5 481.674 388.818 53.2527 65.5745 19.7185 1.30701 -21.4844 -4.48251
 21.9471 -168.215 0.711298 o
 -14 4 -4 1252.44 1330.51 70.5673 33.3919 36.4761 0.954811 -35.1562 -4.06045
 35.3899 -173.412 0.721315 o
 -14 4 -3 123.632 123.652 32.288 186.738 11.1199 1.3677 10.1766 4.47989 11.119
 23.7599 0.730396 o
 -14 4 -2 852.044 982.347 62.7724 43.7478 31.3424 0.985892 28.9008 4.09708
 29.1898 8.06868 0.738411 o
 -14 4 -1 218.803 186.946 32.6037 169.165 13.6728 1.14439 -14.0947 -4.48794
 14.792 -162.338 0.74524 o
 -14 4 0 694.534 655.068 54.7849 57.662 25.5943 1.04877 -26.0457 -4.0196 26.354
 -171.227 0.750773 o
 -14 4 1 182.047 247.181 36.7514 139.268 15.722 1.1283 12.7227 4.49213 13.4925
 19.4471 0.754916 o
 -14 4 2 929.697 959.308 63.9506 42.0149 30.9727 1.01572 30.2484 3.83818 30.4909
 7.23154 0.757599 o
 -14 4 3 102.863 172.319 40.7132 122.946 13.127 1.46859 -9.09801 -4.48214 10.1422
 -153.773 0.758772 o
 -14 4 4 169.072 185.18 36.2836 145.661 13.6081 1.27357 -12.5068 -3.5569 13.0028
 -164.124 0.758416 o
 -14 4 5 682.439 650.559 60.3642 49.568 25.5061 1.15708 25.7409 4.45499 26.1235
 9.81897 0.756535 o
 -14 4 6 12.256 5.27745 35.0469 179.337 2.29727 4.05287 -1.28701 3.25571 3.50086
 111.569 0.753166 o
 -14 4 7 126.907 134.127 42.2979 114.376 11.5813 1.70118 -10.402 -4.32495 11.2653
 -157.423 0.748365 o
 -14 4 8 9.14156 53.3691 39.8092 137.858 7.30541 2.34748 -0.425433 -2.99342
 3.0235 -98.0889 0.742216 o
 -14 4 9 149.748 122.899 42.5794 112.192 11.086 1.77786 11.5202 4.12729 12.2372
 19.7109 0.734821 o
 -14 4 10 25.0585 74.9233 38.1561 147.713 8.65582 1.97805 4.16219 2.78113 5.00585
 33.7504 0.726293 o
 -14 4 11 361.082 348.368 50.6064 74.1908 18.6646 1.30972 -18.6068 -3.85604
 19.0022 -168.292 0.71676 o
 -14 4 12 16.2487 29.0877 34.5211 182.869 5.3933 2.58221 -3.07354 -2.60807
 4.03096 -139.684 0.706353 o
 -14 4 13 139.515 158.115 42.424 112.602 12.5744 1.5868 11.2764 3.51536 11.8116
 17.3146 0.695205 o
 -14 4 14 6.14856 24.2504 40.3071 135.677 4.92447 3.1103 0.366251 2.45243 2.47963
 81.5061 0.683445 o
 -14 4 15 23.7096 54.356 35.0797 174.975 7.37266 2.08439 3.71386 -3.14911 4.86925
 -40.2957 0.671199 o
 -14 4 16 58.8027 -10.4048 38.6107 144.645 0 6.21375 7.32289 -2.2755 7.66829
 -17.262 0.658584 o
 -14 4 17 99.1583 108.678 71.852 42.0777 10.4249 3.01127 9.54559 2.8355 9.95783
 16.544 0.645707 o
 -14 4 18 223.271 260.409 61.0214 55.4722 16.1372 1.79129 14.7949 2.09323 14.9422
 8.05292 0.632667 o
 -14 4 19 30.0683 111.424 63.709 53.8864 10.5557 2.67803 -4.85828 -2.54273
 5.48346 -152.373 0.61955 o
 -14 4 20 211.352 187.331 61.5138 55.1894 13.6869 2.08792 -14.4213 -1.83764
 14.538 -172.738 0.606433 o
 -14 4 21 86.4656 34.9854 77.3182 36.6932 5.91484 4.6825 9.00859 2.30454 9.29869
 14.3495 0.59338 o
 -14 5 -13 1061.88 1061.48 106.633 17.4517 32.5803 1.59731 -31.9123 -6.59386
 32.5864 -168.326 0.607146 o
 -14 5 -12 1622.85 1645.14 115.164 14.3833 40.5604 1.39565 39.2562 9.0445 40.2846
 12.9744 0.619921 o
 -14 5 -11 463.489 342.044 92.0499 24.7284 18.4944 2.34049 20.3289 7.087 21.5288
 19.2194 0.632648 o
 -14 5 -10 1348.43 1259.82 86.5862 24.0792 35.4939 1.19947 -35.3564 -9.91731
 36.7209 -164.331 0.645248 o
 -14 5 -9 628.711 572.656 68.0131 41.2807 23.9302 1.38121 -23.8989 -7.58655
 25.0741 -162.388 0.657631 o
 -14 5 -8 1960.85 2046.9 88.0165 21.1776 45.2427 0.962478 42.9506 10.7749 44.2815
 14.083 0.6697 o
 -14 5 -7 819.83 886.991 64.216 42.8138 29.7824 1.05925 27.4604 8.10896 28.6327
 16.4517 0.681345 o
 -14 5 -6 2237.34 2271.26 98.0137 17.4054 47.6578 1.01745 -45.8621 -11.5764
 47.3006 -165.833 0.692452 o
 -14 5 -5 662.638 518.336 50.7233 66.578 22.767 1.08797 -24.2398 -8.66444 25.7418
 -160.331 0.702898 o
 -14 5 -4 2706.54 2678.71 105.787 14.7149 51.7563 1.01208 50.5473 12.3089 52.0244
 13.6859 0.71256 o
 -14 5 -3 526.917 613.276 51.3992 66.7315 24.7644 1.01688 21.0099 9.24675 22.9547
 23.755 0.72131 o
 -14 5 -2 2557.2 2554.04 96.3813 17.1454 50.5375 0.944733 -48.8836 -12.9455
 50.5687 -165.167 0.729027 o
 -14 5 -1 1548.81 1499.36 73.5307 29.8149 38.7215 0.938117 -38.1071 -9.83175
 39.3549 -165.533 0.735596 o
 -14 5 0 2435.46 2378.82 110.49 14.2056 48.7732 1.11983 47.4741 13.4786 49.3504
 15.8501 0.740916 o
 -14 5 1 1511.87 1442.78 71.999 31.0103 37.984 0.936217 37.4906 10.3114 38.8828
 15.3783 0.744897 o
 -14 5 2 3339.11 3333.15 119.08 11.5568 57.7334 1.02224 -56.087 -13.9054 57.785
 -166.076 0.747474 o
 -14 5 3 3866.21 4007.61 140.605 8.57666 63.3057 1.10095 -61.2566 -10.6696
 62.1789 -170.119 0.7486 o
 -14 5 4 5779.78 5648.36 168.032 5.80742 75.1556 1.1097 74.6843 14.214 76.0249
 10.7757 0.748258 o
 -14 5 5 3509.02 3330.06 129.34 10.1084 57.7067 1.11 58.2411 10.8167 59.237
 10.5213 0.746452 o
 -14 5 6 6400 6417.96 180.554 5.02491 80.1122 1.11907 -78.6991 -14.3684 80
 -169.653 0.743215 o
 -14 5 7 2620.05 2750.5 122.109 11.8451 52.4452 1.15152 -50.0387 -10.7788 51.1864
 -167.844 0.738601 o
 -14 5 8 4740.48 4833.84 154.142 7.02117 69.5258 1.09982 67.3368 14.361 68.8511
 12.0392 0.732688 o
 -14 5 9 1722.99 1809.32 94.9814 19.4986 42.5361 1.1022 40.1332 10.5977 41.5089
 14.7921 0.725571 o
 -14 5 10 4227.4 4428.34 158.759 6.9226 66.5458 1.18235 -63.446 -14.213 65.0185
 -167.373 0.717358 o
 -14 5 11 1402.06 1342.92 78.4235 27.8643 36.6459 1.05484 -35.9895 -10.3351
 37.4441 -163.978 0.708168 o
 -14 5 12 4408.13 4316.88 138.994 8.42051 65.703 1.04936 64.9174 13.9236 66.3938
 12.1055 0.698126 o
 -14 5 13 991.755 1055.65 71.8498 34.3869 32.4908 1.08749 29.8524 10.0295 31.4921
 18.5708 0.687356 o
 -14 5 14 5268.55 5234.77 156.306 6.65768 72.3517 1.07224 -71.3181 -13.5011
 72.5848 -169.28 0.675984 o
 -14 5 15 1576.84 1584.88 88.0411 22.5228 39.8106 1.09081 -38.5008 -9.72258
 39.7095 -165.827 0.664128 o
 -14 5 16 4182.34 4287.57 156.007 7.15011 65.4795 1.18062 63.3638 12.9369 64.671
 11.5394 0.6519 o
 -14 5 17 1728.59 1825.35 118.533 13.521 42.7241 1.36537 40.5038 9.38234 41.5763
 13.042 0.639404 o
 -14 5 18 2412.64 2335.86 141.062 9.54614 48.3307 1.43795 -47.5651 -12.2558
 49.1187 -165.551 0.626735 o
 -14 5 19 1336.23 1379.37 112.46 15.4097 37.1398 1.48435 -35.4346 -8.9791 36.5545
 -165.781 0.613976 o
 -14 5 20 2680.55 2841.84 149.188 8.47424 53.3089 1.38138 50.4783 11.5106 51.774
 12.8455 0.601202 o
 -14 5 21 1753.68 2027.74 328.382 2.01512 45.0304 3.50947 41.0046 8.50326 41.877
 11.7156 0.588477 o
 -14 6 -13 185.544 196.848 64.1945 51.1319 14.0302 2.12656 -12.893 -4.39487
 13.6215 -161.177 0.600749 o
 -14 6 -12 51.5889 44.7597 52.7098 78.3863 6.69027 3.1824 -7.03443 -1.45109
 7.18254 -168.344 0.613116 o
 -14 6 -11 146.959 152.952 51.4125 78.7952 12.3674 1.92824 11.178 4.69169 12.1227
 22.7691 0.62542 o
 -14 6 -10 38.5784 98.1873 42.9506 116.161 9.90895 1.9712 6.02335 1.5158 6.21115
 14.1254 0.637585 o
 -14 6 -9 440.066 448.233 51.5259 69.4891 21.1715 1.18377 -20.3707 -5.01026
 20.9778 -166.182 0.649524 o
 -14 6 -8 77.9242 138.16 38.4739 139.201 11.7541 1.53622 -8.67838 -1.61555
 8.82747 -169.455 0.661144 o
 -14 6 -7 847.092 880.781 62.0364 45.0089 29.678 1.02738 28.6144 5.32071 29.1048
 10.5336 0.672341 o
 -14 6 -6 43.9414 88.8868 35.4819 167.299 9.42798 1.72409 6.40342 1.71396 6.62883
 14.9847 0.683007 o
 -14 6 -5 482.546 527.287 49.1939 73.2626 22.9627 1.04729 -21.2471 -5.57732
 21.9669 -165.292 0.693025 o
 -14 6 -4 120.658 101.556 33.4532 177.035 10.0775 1.54185 -10.8389 -1.78243
 10.9844 -170.661 0.70228 o
 -14 6 -3 664.051 754.709 60.103 49.5873 27.472 1.07294 25.1137 5.77505 25.7692
 12.9504 0.710652 o
 -14 6 -2 426.42 446.361 46.3708 82.8789 21.1273 1.07031 20.5732 1.77899 20.6499
 4.94215 0.718029 o
 -14 6 -1 1050.27 1035.35 72.1409 33.9316 32.1769 1.10213 -31.8709 -5.87564
 32.4079 -169.554 0.724303 o
 -14 6 0 531.453 481.418 45.8143 81.2609 21.9412 1.0203 -22.9928 -1.66939 23.0533
 -175.847 0.729379 o
 -14 6 1 632.904 665.424 58.1371 53.1312 25.7958 1.10328 24.4681 5.84947 25.1576
 13.4451 0.733176 o
 -14 6 2 98.9563 142.639 38.3423 138.452 11.9432 1.50977 9.84074 1.45466 9.94768
 8.4086 0.735633 o
 -14 6 3 766.333 833.147 72.4094 35.6313 28.8643 1.22818 -27.0826 -5.733 27.6827
 -168.048 0.736707 o
 -14 6 4 28.845 2.82228 41.3015 128.565 1.67996 4.96261 5.23746 -1.18916 5.37076
 -12.7921 0.736381 o
 -14 6 5 198.952 187.509 65.661 48.9101 13.6934 2.21793 12.9785 5.52349 14.105
 23.0539 0.734659 o
 -14 6 6 87.2153 55.9495 35.0171 168.732 7.47994 2.0577 -9.29146 0.940303 9.33891
 174.221 0.731572 o
 -14 6 7 256.054 202.102 47.3534 87.8742 14.2163 1.5779 -15.1018 -5.29043 16.0017
 -160.694 0.727171 o
 -14 6 8 100.265 87.1038 35.7793 159.423 9.33294 1.75233 9.98534 -0.74711 10.0133
 -4.27894 0.721526 o
 -14 6 9 362.249 403.732 50.995 72.6464 20.0931 1.23124 18.3525 5.04344 19.0328
 15.3661 0.714726 o
 -14 6 10 328.851 306.008 59.9889 55.73 17.4931 1.63796 -18.1237 0.62003 18.1343
 178.041 0.706872 o
 -14 6 11 721.867 755.432 61.3653 47.421 27.4851 1.09454 -26.4359 -4.79675
 26.8676 -169.716 0.698074 o
 -14 6 12 277.36 247.688 40.5691 112.848 15.7381 1.24003 16.6443 -0.571975
 16.6541 -1.96817 0.68845 o
 -14 6 13 338.537 418.127 48.564 79.2734 20.4481 1.15488 17.8356 4.51982 18.3994
 14.2203 0.678115 o
 -14 6 14 33.0417 54.6825 37.5789 152.308 7.39476 2.21052 -5.71981 0.570558
 5.74819 174.304 0.667188 o
 -14 6 15 1014.23 960.774 68.8641 36.9168 30.9964 1.09162 -31.5633 -4.24111
 31.847 -172.347 0.655781 o
 -14 6 16 96.0992 159.519 44.5233 104.755 12.6301 1.65425 -9.78641 -0.570524
 9.80302 -176.664 0.644 o
 -14 6 17 352.112 403.571 75.1928 36.4211 20.0891 1.79159 18.3574 3.88814 18.7646
 11.9586 0.631945 o
 -14 6 18 23.4799 131.379 51.9746 80.2189 11.4621 2.07875 4.81862 0.510719
 4.84561 6.05012 0.619705 o
 -14 6 19 366.361 453.382 70.6647 40.5924 21.2928 1.5993 -18.817 -3.50469 19.1406
 -169.449 0.607363 o
 -14 6 20 0.562903 -47.5121 70.7643 44.4076 0 8.41215 -0.630571 -0.406551
 0.750269 -147.189 0.594989 o
 -14 7 -13 59.1467 116.674 77.4503 36.5047 10.8016 3.13128 -7.11519 -2.91902
 7.69069 -157.694 0.593443 o
 -14 7 -12 1806.68 2010.53 128.683 11.6234 44.8389 1.41269 41.1481 10.6541 42.505
 14.5162 0.605356 o
 -14 7 -11 83.4463 -8.6075 49.4978 88.3765 0 7.03547 8.57627 3.14546 9.1349
 20.1412 0.61719 o
 -14 7 -10 2014.61 1864.04 120.045 12.986 43.1746 1.36854 -43.3557 -11.6143
 44.8844 -165.004 0.628871 o
 -14 7 -9 50.2838 72.7493 41.5611 123.807 8.52932 2.16229 -6.24372 -3.3615
 7.09111 -151.703 0.640319 o
 -14 7 -8 2248.16 2217.31 104.142 15.8867 47.0883 1.09313 45.7191 12.5669 47.4148
 15.3695 0.651443 o
 -14 7 -7 84.001 73.0501 37.0766 151.207 8.54693 1.94719 8.43313 3.58933 9.1652
 23.0557 0.662147 o
 -14 7 -6 3359.6 3439.87 117.291 11.7595 58.6504 0.99153 -56.3607 -13.5304
 57.9621 -166.501 0.672327 o
 -14 7 -5 30.9881 84.238 35.0421 172.922 9.17812 1.74342 -4.04792 -3.82132 5.5667
 -136.649 0.681877 o
 -14 7 -4 3930.5 3995.45 123.292 10.3741 63.2095 0.967853 60.9997 14.4755 62.6937
 13.3496 0.690686 o
 -14 7 -3 259.11 276.294 45.4456 93.1718 16.6221 1.31501 15.5722 4.07636 16.0969
 14.6693 0.698646 o
 -14 7 -2 7041.15 6971.24 173.164 5.15026 83.4939 1.03062 -82.4892 -15.3844
 83.9116 -169.436 0.705651 o
 -14 7 -1 133.247 179.053 39.6842 126.829 13.3811 1.4087 -10.7126 -4.29967
 11.5433 -158.131 0.711604 o
 -14 7 0 9449.11 9391.68 189.27 3.98577 96.9107 0.971649 95.8533 16.1632 97.2065
 9.5714 0.716416 o
 -14 7 1 477.483 475.055 51.7271 68.1243 21.7958 1.15598 21.3826 4.50212 21.8514
 11.89 0.720013 o
 -14 7 2 10205.3 10467 289.015 2.094 102.308 1.40285 -99.6247 -16.7407 101.021
 -170.461 0.722339 o
 -14 7 3 425.977 518.974 64.1608 47.5179 22.781 1.36718 -20.113 -4.63071 20.6392
 -167.034 0.723356 o
 -14 7 4 9792.74 9566.42 237.039 2.88654 97.8081 1.20434 97.4752 17.0684 98.9583
 9.93208 0.723047 o
 -14 7 5 714.272 814.457 77.0342 32.3349 28.5387 1.31916 26.3103 4.69488 26.7259
 10.1175 0.721418 o
 -14 7 6 8567.12 8608.52 213.873 3.51896 92.7821 1.14549 -90.9595 -17.1318
 92.5587 -169.334 0.718494 o
 -14 7 7 531.105 478.525 55.6259 59.6145 21.8752 1.23649 -22.566 -4.67744 23.0457
 -168.29 0.714323 o
 -14 7 8 7406.59 7292.55 204.894 3.96487 85.3964 1.19135 84.3746 16.9563 86.0616
 11.363 0.70897 o
 -14 7 9 495.864 515.03 54.8967 61.1754 22.6943 1.17887 21.7863 4.60677 22.268
 11.9395 0.702515 o
 -14 7 10 7912.1 7926.75 182.678 4.54244 89.0323 1.02006 -87.3868 -16.6027 88.95
 -169.243 0.695053 o
 -14 7 11 94.9605 145.096 38.3925 138.312 12.0456 1.50021 -8.65097 -4.48566
 9.74477 -152.593 0.686684 o
 -14 7 12 5038.98 5073.49 154.467 6.86896 71.2284 1.07618 69.1371 16.0945 70.9858
 13.1046 0.677517 o
 -14 7 13 333.805 328.402 49.4601 77.9867 18.1219 1.31681 17.7402 4.36941 18.2703
 13.8366 0.66766 o
 -14 7 14 3379.72 3532 128.986 10.1669 59.4306 1.07545 -56.0298 -15.5044 58.1354
 -164.532 0.657223 o
 -14 7 15 779.279 745.887 67.3251 40.4086 27.3109 1.20594 -27.5915 -4.24107
 27.9156 -171.261 0.646311 o
 -14 7 16 3679.6 3774.22 148.238 8.0164 61.4346 1.19485 58.81 14.8654 60.6597
 14.1856 0.635025 o
 -14 7 17 228.285 217.47 63.3138 51.9541 14.7469 2.00974 14.5511 4.06813 15.1091
 15.6197 0.623458 o
 -14 7 18 3081.1 3180.29 157.658 7.53552 56.394 1.38092 -53.675 -14.1455 55.5077
 -165.236 0.611696 o
 -14 7 19 277.423 253.045 59.4515 57.5908 15.9074 1.77018 -16.1965 -3.88527
 16.656 -166.511 0.599816 o
 -14 7 20 2227.54 3045.9 486.89 0.924145 55.1897 4.2476 45.2743 13.3333 47.1968
 16.4097 0.587889 o
 -14 8 -12 32.5854 11.6338 72.3053 42.2922 3.41083 5.751 5.68021 0.56623 5.70836
 5.6927 0.596758 o
 -14 8 -11 21.2252 75.9714 63.7535 54.0901 8.71616 3.10437 -0.767528 4.5427
 4.60708 99.59 0.608085 o
 -14 8 -10 15.727 85.9543 62.4716 56.3117 9.27116 2.91186 -3.91326 -0.642913
 3.96572 -170.67 0.619248 o
 -14 8 -9 33.3096 13.9621 44.8248 108.95 3.73658 3.93067 -3.08677 -4.87663
 5.77145 -122.333 0.630169 o
 -14 8 -8 6.78681 10.584 44.6331 111.104 3.2533 4.17751 -2.50021 0.731947 2.60515
 163.682 0.640764 o
 -14 8 -7 193.993 192.288 40.432 119.037 13.8668 1.38837 12.9051 5.23924 13.9281
 22.0962 0.650941 o
 -14 8 -6 57.2219 39.1966 36.8631 156.616 6.26072 2.4605 7.51849 -0.833234
 7.56452 -6.32398 0.660606 o
 -14 8 -5 715.158 684.053 58.7078 51.3246 26.1544 1.09923 -26.1538 -5.58014
 26.7424 -167.956 0.669658 o
 -14 8 -4 157.737 95.8157 36.5679 148.068 9.78855 1.71726 12.5225 0.961181
 12.5594 4.3892 0.677996 o
 -14 8 -3 1204.87 1334.83 79.4813 27.9596 36.5353 1.072 34.2178 5.83196 34.7112
 9.67236 0.685521 o
 -14 8 -2 364.676 333.528 44.7231 91.3871 18.2628 1.18593 -19.0672 -1.05741
 19.0965 -176.826 0.692135 o
 -14 8 -1 1023.27 945.591 71.0893 35.0947 30.7505 1.13496 -31.4319 -5.94209
 31.9886 -169.295 0.697749 o
 -14 8 0 114.999 67.6892 33.7915 176.398 8.22734 1.84642 10.6661 1.11077 10.7238
 5.94536 0.702284 o
 -14 8 1 1095.44 1142.32 71.6523 33.8187 33.7983 1.04388 32.5655 5.91038 33.0975
 10.2868 0.705672 o
 -14 8 2 186.705 170.192 47.3073 90.5318 13.0458 1.70209 -13.6156 -1.14955 13.664
 -175.174 0.707861 o
 -14 8 3 1540.71 1402.21 94.4057 20.387 37.4461 1.24002 -38.8273 -5.75762 39.2518
 -171.565 0.708818 o
 -14 8 4 198.624 176.535 47.1137 90.7515 13.2866 1.66824 14.0452 1.16445 14.0934
 4.73938 0.708527 o
 -14 8 5 1169.3 1205.33 91.8392 22.2934 34.7178 1.29837 33.748 5.51136 34.195
 9.27506 0.706994 o
 -14 8 6 67.4164 20.8305 44.1056 110.797 4.56405 3.49425 -8.1282 -1.16138 8.21075
 -171.868 0.704241 o
 -14 8 7 282.339 270.043 44.9283 94.362 16.433 1.31444 -15.9707 -5.2227 16.8029
 -161.891 0.700312 o
 -14 8 8 58.0632 -35.4425 36.8838 158.113 0 6.0732 7.53043 1.16439 7.61992
 8.78975 0.695266 o
 -14 8 9 679.454 772.915 60.4935 48.8384 27.8013 1.06747 25.5868 4.97709 26.0663
 11.0076 0.689175 o
 -14 8 10 16.9358 -47.0129 35.7483 172.216 0 5.97899 3.94794 -1.1617 4.11531
 -16.3968 0.682126 o
 -14 8 11 748.61 874.133 66.1608 41.3514 29.5657 1.09847 -26.9464 -4.74348
 27.3607 -170.016 0.67421 o
 -14 8 12 36.6148 3.67738 38.9438 143.745 1.91765 4.61084 -5.93594 1.17449
 6.05101 168.808 0.665527 o
 -14 8 13 1570.33 1473.54 91.4351 21.3403 38.3867 1.17305 39.3682 4.52526 39.6274
 6.55721 0.656177 o
 -14 8 14 174.043 207.553 45.7365 96.0545 14.4067 1.50837 -13.137 -1.20866
 13.1925 -174.743 0.646261 o
 -14 8 15 859.861 880.724 71.4841 35.7886 29.677 1.18088 -29.0142 -4.24736
 29.3234 -171.672 0.635878 o
 -14 8 16 122.144 101.711 41.4262 119.922 10.0852 1.87881 10.9861 1.204 11.0519
 6.25424 0.62512 o
 -14 8 17 691.645 788.372 78.6022 31.3665 28.078 1.36646 26.0064 3.91303 26.2991
 8.55677 0.614077 o
 -14 8 18 23.8926 4.31313 50.651 85.9933 2.07681 5.33697 -4.74563 -1.17115
 4.88801 -166.137 0.602828 o
 -14 8 19 846.375 760.455 143.962 10.219 27.5764 2.49718 -28.8801 -3.5089 29.0925
 -173.073 0.591449 o
 -14 9 -11 22.044 57.5022 62.764 55.8828 7.58302 3.38357 -4.60644 -0.908129
 4.69511 -168.848 0.598238 o
 -14 9 -10 3040.53 2846.9 191.397 5.41867 53.3564 1.7644 -53.9049 -11.61 55.141
 -167.845 0.608858 o
 -14 9 -9 5.10681 12.4714 53.3042 78.0243 3.53149 4.57873 -2.07399 0.897416
 2.25982 156.602 0.619229 o
 -14 9 -8 3026.12 2697.36 141.525 9.13928 51.9361 1.34508 53.553 12.5779 55.0102
 13.2174 0.629273 o
 -14 9 -7 4.4504 42.3915 46.5546 101.658 6.51088 2.92025 1.89369 -0.929698 2.1096
 -26.1485 0.638904 o
 -14 9 -6 3975.87 4025.13 141.402 8.45283 63.4439 1.10476 -61.584 -13.5381
 63.0545 -167.602 0.648035 o
 -14 9 -5 10.4451 89.6854 39.2816 140.137 9.47024 1.88613 -3.06791 1.01638
 3.23189 161.67 0.656574 o
 -14 9 -4 5567.84 5450.2 159.796 6.33271 73.8255 1.07444 73.2022 14.4663 74.618
 11.1788 0.664427 o
 -14 9 -3 39.7928 61.4917 34.6409 177.053 7.84167 1.96306 -6.19875 -1.16977
 6.30816 -169.313 0.671504 o
 -14 9 -2 4930.26 5009.71 165.28 6.24174 70.7793 1.1581 -68.5283 -15.3012 70.2158
 -167.413 0.677717 o
 -14 9 -1 58.6296 74.1902 48.7027 90.8404 8.61337 2.47234 7.53813 1.34397 7.657
 10.109 0.682985 o
 -14 9 0 7276.71 7103.68 185.714 4.61336 84.2833 1.09462 83.7837 16.0312 85.3037
 10.832 0.687236 o
 -14 9 1 21.8742 60.2062 41.1406 128.267 7.75926 2.30785 -4.42892 -1.50298
 4.67699 -161.255 0.69041 o
 -14 9 2 8812.16 8800.35 228.747 3.15713 93.8102 1.21138 -92.3988 -16.5721
 93.8731 -169.832 0.69246 o
 -14 9 3 5.10668 6.36924 44.5632 111.619 2.52373 4.61296 1.58234 1.61335 2.2598
 45.5559 0.693356 o
 -14 9 4 10636.8 10671.3 269.004 2.31187 103.302 1.29392 101.742 16.8936 103.135
 9.42757 0.693084 o
 -14 9 5 281.825 299.283 54.3987 67.2051 17.2998 1.50663 -16.704 -1.67342 16.7876
 -174.279 0.691648 o
 -14 9 6 10549.6 10013.2 303.754 1.93059 100.066 1.50643 -101.299 -16.9716
 102.711 -170.489 0.68907 o
 -14 9 7 56.9714 99.0566 53.1332 76.4767 9.95272 2.38381 7.368 1.63829 7.54794
 12.5359 0.685388 o
 -14 9 8 6410.86 6104.97 184.169 4.90507 78.1343 1.16978 78.2839 16.8074 80.0678
 12.1173 0.680655 o
 -14 9 9 4.13261 -3.2896 37.8777 154.656 0 6.15449 -1.29665 -1.56566 2.03288
 -129.631 0.674938 o
 -14 9 10 3559.39 3813.34 138.913 8.91846 61.7522 1.1147 -57.3439 -16.4642
 59.6607 -163.981 0.668312 o
 -14 9 11 53.4802 143.335 45.3102 103.303 11.9723 1.76256 -7.16031 1.48668
 7.31302 168.27 0.660862 o
 -14 9 12 5093.53 4959.94 155.682 6.79061 70.4268 1.09674 69.5478 16.0198 71.369
 12.9714 0.652679 o
 -14 9 13 24.1642 46.2214 41.8879 124.094 6.79863 2.58803 4.69779 -1.4474 4.91571
 -17.1242 0.643853 o
 -14 9 14 3704.62 3599.98 146.12 8.2247 59.9998 1.20556 -58.8738 -15.4433 60.8656
 -165.302 0.634478 o
 -14 9 15 3.69257 -11.4435 41.9618 126.094 0 6.4778 1.25901 1.45171 1.92161
 49.0664 0.624643 o
 -14 9 16 2498.28 2490.98 122.14 12.0225 49.9097 1.20896 47.7483 14.7774 49.9828
 17.1965 0.614437 o
 -14 9 17 4.37834 63.6955 51.8074 81.9809 7.98094 2.76628 1.48501 -1.47413
 2.09245 -44.7893 0.603941 o
 -14 9 18 2601.34 2463.06 262.095 3.07286 49.6292 2.57379 -49.0328 -14.0401
 51.0034 -164.021 0.593231 o
 -14 10 -10 11.9824 -69.3264 61.9296 57.8435 0 7.86953 -2.30315 -2.58417 3.46156
 -131.709 0.597842 o
 -14 10 -9 287.709 225.748 60.7578 55.3787 15.0249 1.90157 -16.4305 -4.21292
 16.962 -165.619 0.607652 o
 -14 10 -8 60.4758 -2.54223 47.9444 94.7677 0 6.92419 7.24267 2.83188 7.77662
 21.3555 0.617134 o
 -14 10 -7 397.757 439.245 70.4876 40.6252 20.9582 1.61909 19.4527 4.3988 19.9438
 12.7419 0.626211 o
 -14 10 -6 751.127 856.169 74.5853 33.9115 29.2604 1.2479 -27.23 -3.1073 27.4067
 -173.49 0.634801 o
 -14 10 -5 328.642 408.76 55.9409 62.3986 20.2178 1.33911 -17.552 -4.53529
 18.1285 -165.512 0.642821 o
 -14 10 -4 861.361 802.854 69.656 37.5525 28.3347 1.2036 29.1604 3.32161 29.349
 6.49845 0.650185 o
 -14 10 -3 364.744 361.36 51.7292 71.2565 19.0095 1.31513 18.5307 4.62144 19.0983
 14.0036 0.656812 o
 -14 10 -2 621.767 607.87 70.8135 38.4403 24.655 1.39653 -24.6967 -3.44102
 24.9353 -172.068 0.662623 o
 -14 10 -1 461.134 498.688 66.4965 44.419 22.3313 1.44229 -20.9647 -4.64898
 21.474 -167.497 0.667544 o
 -14 10 0 535.149 556.185 60.4778 51.3518 23.5836 1.24912 22.8747 3.44891 23.1333
 8.57412 0.671512 o
 -14 10 1 781.854 868.238 71.0549 36.5967 29.4659 1.18201 27.5775 4.61911 27.9617
 9.50854 0.674472 o
 -14 10 2 218.418 267.176 49.6341 80.9345 16.3455 1.45364 -14.3965 -3.34041
 14.779 -166.937 0.676383 o
 -14 10 3 661.131 793.756 79.1106 31.1228 28.1737 1.37064 -25.312 -4.52012
 25.7125 -169.875 0.677217 o
 -14 10 4 221.681 260.65 70.1417 42.7341 16.1447 2.04302 14.547 3.1726 14.8889
 12.3032 0.676964 o
 -14 10 5 584.771 552.032 65.8991 43.9769 23.4954 1.36286 23.7839 4.3701 24.182
 10.4115 0.675626 o
 -14 10 6 83.9149 102.426 45.2643 103.118 10.1206 2.03222 -8.66126 -2.98288
 9.16051 -160.997 0.673222 o
 -14 10 7 570.814 599.969 66.5189 43.2015 24.4943 1.32216 -23.5237 -4.17747
 23.8917 -169.93 0.669787 o
 -14 10 8 64.6153 61.349 42.2813 119.337 7.83256 2.34733 -7.52918 2.81545 8.03836
 159.497 0.665368 o
 -14 10 9 557.588 589.299 59.8572 51.8419 24.2755 1.20306 23.2808 3.94888 23.6133
 9.62688 0.660024 o
 -14 10 10 20.4328 5.38015 37.1274 159.219 2.31952 4.20027 3.60222 -2.73071
 4.52026 -37.1644 0.653824 o
 -14 10 11 490.905 510.636 55.5781 60.0337 22.5973 1.198 -21.8474 -3.68738
 22.1564 -170.42 0.646844 o
 -14 10 12 54.1113 35.9646 43.4992 114.077 5.99705 2.9172 6.84075 2.70472 7.35604
 21.5731 0.639164 o
 -14 10 13 148.589 140.636 49.5294 84.6032 11.859 1.93104 11.7096 3.38751 12.1897
 16.1349 0.630868 o
 -14 10 14 24.3234 27.0137 52.1621 80.8439 5.19747 3.70061 4.14758 -2.66852
 4.93188 -32.7569 0.622041 o
 -14 10 15 298.968 143.482 44.8663 96.1631 11.9784 1.74561 -17.0137 -3.08222
 17.2907 -169.732 0.612766 o
 -14 10 16 21.8196 32.4057 51.6595 82.4023 5.6926 3.47611 3.86207 2.62755 4.67115
 34.2294 0.603122 o
 -14 10 17 307.349 294.396 130.391 12.8027 17.158 3.45238 17.3139 2.75256 17.5314
 9.03324 0.593185 o
 -14 10 18 66.1232 104.136 208.119 5.12341 10.2047 7.46602 -7.73124 -2.52015
 8.13162 -161.946 0.583028 o
 -14 11 -9 107.33 85.3666 86.8271 29.0379 9.23941 3.88286 9.14857 4.86145 10.36
 27.9857 0.595582 o
 -14 11 -8 2598.97 2715.13 182.886 5.96747 52.1069 1.72632 49.811 10.8555 50.9801
 12.2945 0.604502 o
 -14 11 -7 79.3505 60.0455 53.2531 76.0827 7.7489 2.89528 -7.234 -5.19805 8.90789
 -144.301 0.613025 o
 -14 11 -6 3493.52 3404.42 160.804 7.13784 58.3474 1.36209 -57.9438 -11.6635
 59.106 -168.619 0.621077 o
 -14 11 -5 133.865 201.04 54.993 69.2318 14.1789 1.82217 10.1342 5.58235 11.57
 28.8478 0.628581 o
 -14 11 -4 2686.77 2654.03 141.173 9.33824 51.5173 1.3524 50.3423 12.3459 51.8341
 13.7793 0.635462 o
 -14 11 -3 298.324 413.131 65.7138 47.0233 20.3256 1.5569 -16.1955 -6.00258
 17.2721 -159.664 0.641645 o
 -14 11 -2 2994.66 2899.36 137.737 9.52111 53.8457 1.26416 -53.1759 -12.922
 54.7234 -166.342 0.647059 o
 -14 11 -1 382.545 387.942 55.0751 63.4587 19.6963 1.35173 18.4768 6.41499
 19.5588 19.1466 0.651639 o
 -14 11 0 3138.11 3058.91 132.379 10.0284 55.3074 1.18408 54.3974 13.3801 56.0188
 13.8187 0.655328 o
 -14 11 1 854.545 844.472 69.7705 37.3719 29.0598 1.17664 -28.4349 -6.78248
 29.2326 -166.584 0.658079 o
 -14 11 2 2714.66 2878.97 134.792 10.0105 53.6561 1.24171 -50.2619 -13.7259
 52.1024 -164.726 0.659853 o
 -14 11 3 1548.7 1560.64 108.318 16.0973 39.505 1.34795 38.7171 7.04888 39.3535
 10.3183 0.660628 o
 -14 11 4 2936.25 2997.01 139.704 9.30825 54.745 1.26142 52.3526 13.9806 54.1872
 14.9517 0.660393 o
 -14 11 5 677.384 746.441 74.5035 34.5793 27.3211 1.33106 -25.0225 -7.15956
 26.0266 -164.033 0.65915 o
 -14 11 6 2931.45 2883.43 144.123 8.86951 53.6975 1.32563 -52.2662 -14.1315
 54.1429 -164.87 0.656918 o
 -14 11 7 495.869 724.114 73.7577 36.1493 26.9094 1.33726 21.0865 7.1573 22.2681
 18.7485 0.653725 o
 -14 11 8 2924.4 2951.55 129.929 10.4824 54.3282 1.1829 52.1892 14.1667 54.0778
 15.1869 0.649615 o
 -14 11 9 446.286 413.917 58.5456 56.1064 20.3449 1.39126 -19.9097 -7.06313
 21.1255 -160.467 0.644639 o
 -14 11 10 4429.82 4614.69 166.913 6.32046 67.9315 1.21763 -65.0507 -14.0794
 66.5569 -167.787 0.638858 o
 -14 11 11 632.578 491.431 63.9562 46.1401 22.1683 1.39841 24.1801 6.92107
 25.1511 15.9727 0.632342 o
 -14 11 12 3832.73 3748.03 159.24 7.10398 61.2212 1.28701 60.3482 13.8136 61.909
 12.8928 0.625161 o
 -14 11 13 552.855 487.204 59.7533 52.5852 22.0727 1.31442 -22.5226 -6.75193
 23.5129 -163.312 0.617392 o
 -14 11 14 3500.15 3325.95 148.522 8.14113 57.6711 1.2736 -57.628 -13.3856
 59.1621 -166.923 0.609112 o
 -14 11 15 554.956 467.192 63.2039 47.861 21.6146 1.4157 22.6202 6.579 23.5575
 16.2169 0.600395 o
 -14 11 16 3681.52 3300.03 772.957 0.368856 57.4459 6.37407 59.3081 12.8088
 60.6755 12.187 0.591314 o
 -14 12 -8 331.798 420.429 88.8802 26.6598 20.5044 2.06351 17.7187 4.22466
 18.2153 13.4106 0.591519 o
 -14 12 -7 340.324 298.567 87.8875 27.3798 17.2791 2.37935 18.2242 2.86421
 18.4479 8.93185 0.599498 o
 -14 12 -6 638.973 751.491 83.3984 28.4965 27.4133 1.48112 -24.8806 -4.46438
 25.2779 -169.828 0.607022 o
 -14 12 -5 163.447 139.609 57.0912 64.5263 11.8156 2.20936 -12.482 -2.76514
 12.7846 -167.509 0.614023 o
 -14 12 -4 707.878 819.351 92.4162 23.4573 28.6243 1.57118 26.1971 4.64642 26.606
 10.0576 0.620431 o
 -14 12 -3 90.3804 97.765 61.2018 57.6625 9.88762 2.72059 9.12903 2.65355 9.50686
 16.2076 0.626182 o
 -14 12 -2 748.363 756.113 76.7239 32.5399 27.4975 1.3614 -26.9397 -4.7556
 27.3562 -169.989 0.631211 o
 -14 12 -1 118.184 115.459 44.4478 105.085 10.7452 1.90024 -10.5636 -2.56767
 10.8712 -166.338 0.63546 o
 -14 12 0 405.033 334.16 56.6106 60.5595 18.28 1.48787 19.5515 4.77202 20.1254
 13.7163 0.63888 o
 -14 12 1 17.7072 96.4035 51.6446 81.7759 9.81853 2.34897 -3.38728 2.4967 4.20799
 143.607 0.641427 o
 -14 12 2 371.052 226.844 52.7798 69.94 15.0614 1.66061 -18.6762 -4.71739 19.2627
 -165.824 0.64307 o
 -14 12 3 21.0821 108.106 55.1854 71.6203 10.3974 2.38114 -3.87034 -2.47033
 4.59152 -147.451 0.643787 o
 -14 12 4 274.765 335.729 73.8597 38.2484 18.3229 1.91539 15.9252 4.59916 16.576
 16.1086 0.64357 o
 -14 12 5 126.99 119.575 60.4066 58.5488 10.935 2.48069 11.0041 2.42882 11.269
 12.4467 0.64242 o
 -14 12 6 138.801 87.7116 47.2682 93.4257 9.36545 2.25263 -10.912 -4.44163
 11.7814 -157.852 0.640352 o
 -14 12 7 113.828 100.383 60.2515 59.1262 10.0191 2.65503 -10.4128 -2.32418
 10.669 -167.418 0.637394 o
 -14 12 8 25.2729 -3.406 53.5924 76.8948 0 7.32069 2.66084 4.2653 5.02721 58.0427
 0.633582 o
 -14 12 9 52.5453 -53.1823 46.2331 102.051 0 6.79949 6.92639 2.13788 7.24882
 17.1532 0.628963 o
 -14 12 10 16.7501 40.7498 51.6191 82.5519 6.38356 3.22732 0.050864 -4.09237
 4.09269 -89.2879 0.623591 o
 -14 12 11 35.8085 -14.0791 44.3494 111.46 0 6.65953 -5.68161 -1.87823 5.98402
 -161.707 0.617526 o
 -14 12 12 39.1873 -33.7108 49.7171 88.8549 0 7.05103 4.87735 3.92413 6.25998
 38.8188 0.610833 o
 -14 12 13 8.27282 -46.1228 42.4668 122.871 0 6.51665 2.41051 1.56916 2.87625
 33.0628 0.60358 o
 -14 12 14 251.02 105.595 77.836 35.283 10.2759 3.26773 -15.394 -3.74764 15.8436
 -166.318 0.595836 o
 -14 12 15 2.73678 44.1399 66.5033 50.0622 6.64379 3.87492 1.07468 -1.25772
 1.65432 -49.4873 0.587669 o
 -14 13 -7 1292.06 1277.13 330.686 2.00273 35.7369 4.36063 -34.8847 -8.66721
 35.9453 -166.047 0.585764 o
 -14 13 -6 1357.04 1229.66 173.283 7.00244 35.0665 2.38937 -35.8991 -8.26416
 36.8381 -167.036 0.592777 o
 -14 13 -5 1152.27 1163.8 117.873 14.4416 34.1145 1.68595 32.6552 9.26839 33.9451
 15.8453 0.599291 o
 -14 13 -4 927.218 943.626 101.918 19.2027 30.7185 1.61638 29.1863 8.68209
 30.4502 16.5662 0.605245 o
 -14 13 -3 1341.76 1492.19 113.373 15.1304 38.6289 1.4406 -35.2937 -9.80389 36.63
 -164.476 0.61058 o
 -14 13 -2 808.132 846.956 89.308 24.661 29.1025 1.49592 -26.9667 -8.99593
 28.4277 -161.552 0.615239 o
 -14 13 -1 1681.07 1622.06 133.692 11.0534 40.2748 1.62689 39.6965 10.2591
 41.0008 14.4904 0.619172 o
 -14 13 0 718.357 615.773 81.3697 29.7312 24.8148 1.58869 25.1628 9.22995 26.8022
 20.1435 0.622334 o
 -14 13 1 1773.09 1561.69 132.231 11.2354 39.5182 1.63905 -40.7462 -10.6225
 42.1081 -165.388 0.624688 o
 -14 13 2 858.963 698.434 86.238 26.2937 26.4279 1.5841 -27.7507 -9.42656 29.3081
 -161.238 0.626206 o
 -14 13 3 1488.64 1434.96 127.477 12.2119 37.8809 1.6468 37.0142 10.8899 38.583
 16.3943 0.626868 o
 -14 13 4 658.477 661.509 93.1808 23.3872 25.7198 1.7518 23.7981 9.59823 25.6608
 21.9651 0.626667 o
 -14 13 5 1687.36 1658.15 123.001 12.781 40.7204 1.4833 -39.5572 -11.0718 41.0774
 -164.363 0.625605 o
 -14 13 6 632.505 570.603 80.8295 30.4758 23.8873 1.63588 -23.1797 -9.75737
 25.1497 -157.172 0.623695 o
 -14 13 7 2153.33 2114.36 120.064 12.7737 45.9822 1.28752 45.0423 11.1592 46.404
 13.9148 0.620961 o
 -14 13 8 925.251 949.888 82.015 28.0744 30.8202 1.30299 28.769 9.87897 30.4179
 18.9519 0.617435 o
 -14 13 9 2538.47 2466.83 123.25 11.8281 49.6672 1.22563 -49.1364 -11.1395
 50.3832 -167.227 0.613158 o
 -14 13 10 1893.72 1908.58 114.306 14.1855 43.6873 1.28921 -42.3712 -9.91994
 43.5169 -166.823 0.608177 o
 -14 13 11 1982.83 2067.45 122.298 12.5325 45.4692 1.32553 43.1504 10.9944 44.529
 14.2944 0.602547 o
 -14 13 12 2023.52 1668.51 145.072 9.39652 40.8474 1.73877 43.9005 9.81154
 44.9836 12.5983 0.596325 o
 -14 13 13 2003.03 1924.75 210.709 4.71845 43.8719 2.33906 -43.4474 -10.74
 44.7552 -166.115 0.589571 o
 -14 14 -4 459.156 292.229 129.821 12.8188 17.0947 3.44916 20.8595 4.90274
 21.4279 13.2265 0.590034 o
 -14 14 -3 78.3606 85.2107 104.886 20.0401 9.23096 4.55658 -8.83759 0.507519
 8.85215 176.713 0.594973 o
 -14 14 -2 193.536 123.366 65.9093 48.8879 11.107 2.65071 -12.9931 -4.97142
 13.9117 -159.062 0.599282 o
 -14 14 -1 22.2312 0.106363 59.1166 63.3162 0.326133 7.36951 4.69904 -0.387661
 4.715 -4.71611 0.602915 o
 -14 14 0 146.494 186.64 60.3448 58.006 13.6616 2.05413 11.0015 5.04586 12.1035
 24.6386 0.605834 o
 -14 14 1 13.4873 112.215 60.9089 59.0652 10.5931 2.5645 3.65944 0.30948 3.67251
 4.83401 0.608005 o
 -14 14 2 345.981 357.842 69.1945 42.6387 18.9167 1.74815 -17.8808 -5.12444
 18.6006 -164.008 0.609403 o
 -14 14 3 3.52708 -29.2512 58.9023 64.0488 0 7.67478 -1.8619 -0.24578 1.87805
 -172.48 0.610014 o
 -14 14 4 674.611 506.107 168.336 7.63989 22.4968 3.47322 25.4529 5.17314 25.9733
 11.4885 0.609828 o
 -14 14 5 12.4125 45.2158 57.0857 67.6678 6.72427 3.39015 -3.51851 0.180507
 3.52314 177.063 0.60885 o
 -14 14 6 929.702 988.558 100.299 19.7214 31.4413 1.55649 -30.0522 -5.15411
 30.491 -170.268 0.607089 o
 -14 14 7 42.4183 138.4 57.2709 66.0135 11.7644 2.22389 6.51224 -0.0945882
 6.51293 -0.832144 0.604566 o
 -14 14 8 1097.12 1114.31 97.7022 20.2616 33.3813 1.43268 32.737 5.04083 33.1228
 8.75364 0.601311 o
 -14 14 9 0.185022 50.698 57.5152 66.8202 7.12026 3.28231 0.429786 -0.017495
 0.430142 -2.33101 0.597358 o
 -14 14 10 532.676 534.946 97.1909 22.0018 23.1289 2.01343 -22.5733 -4.80859
 23.0798 -167.975 0.59275 o
 -14 14 11 5.49819 -79.6293 84.151 31.3863 0 9.17338 2.3382 0.176089 2.34482
 4.3068 0.587533 o
 -14 15 -1 2691.15 2069.36 381.064 1.49489 45.4902 4.01154 50.4109 12.2427
 51.8763 13.6505 0.586805 o
 -14 15 0 219.596 155.436 167.724 7.83892 12.4674 5.50924 14.0788 4.62423 14.8188
 18.1829 0.589495 o
 -14 15 1 2636.65 2467.45 319.934 2.09647 49.6734 3.12225 -49.7832 -12.5812
 51.3483 -165.817 0.591494 o
 -14 15 2 202.263 135.008 148.832 9.94265 11.6193 5.22824 -13.408 -4.74214
 14.2219 -160.522 0.592782 o
 -14 15 3 3218.27 2457.95 399.803 1.35415 49.5777 3.88024 55.2556 12.8489 56.7298
 13.0906 0.593343 o
 -14 15 4 259.12 170.028 115.809 16.2456 13.0395 3.86725 15.355 4.83171 16.0972
 17.4671 0.593173 o
 -14 15 5 3089.64 2924.26 414.855 1.25918 54.0764 3.70865 -54.0327 -13.0423
 55.5845 -166.43 0.592272 o
 -14 15 6 263.155 12.5946 149.753 9.82194 3.54889 9.19269 -15.4697 -4.88299
 16.222 -162.482 0.590651 o
 -14 15 7 2673.25 2701.56 536.577 0.762115 51.9765 4.9281 50.0023 13.1537 51.7035
 14.7385 0.588327 o
 -14 15 8 335.216 372.156 199.517 5.5278 19.2913 4.61835 17.643 4.89302 18.3089
 15.5006 0.585326 o
 -13 0 -11 1418.71 1490.2 125.549 12.5775 38.6031 1.59327 35.09 13.6897 37.6658
 21.3123 0.6875 o
 -13 0 -9 5653.19 5616.42 187.149 4.95694 74.9428 1.23838 -73.6559 -15.0998
 75.1877 -168.415 0.719303 o
 -13 0 -7 9405.46 9411.06 235.98 2.94205 97.0106 1.20873 95.5756 16.4549 96.9817
 9.76864 0.749979 o
 -13 0 -5 9045.94 9085.04 223.943 3.22278 95.3155 1.16759 -93.4561 -17.6604
 95.1101 -169.299 0.778246 o
 -13 0 -3 13474.6 13527.6 262.766 2.15858 116.308 1.12418 114.566 18.6891 116.08
 9.26504 0.802614 o
 -13 0 -1 15670.1 15712.6 401.748 1.08859 125.35 1.59239 -123.659 -19.4587 125.18
 -171.057 0.821528 o
 -13 0 1 15948.2 16016.4 367.369 1.24181 126.556 1.44318 124.697 19.972 126.286
 9.09944 0.833594 o
 -13 0 3 13186.4 12779 287.39 1.93564 113.044 1.26407 -113.031 -20.258 114.832
 -169.839 0.83783 o
 -13 0 5 10384.1 10536.2 340.43 1.59963 102.646 1.64509 99.8452 20.3711 101.902
 11.5316 0.83387 o
 -13 0 7 10210.8 9775.98 333.86 1.66695 98.8735 1.67415 -98.9762 -20.3592 101.048
 -168.376 0.822056 o
 -13 0 9 16099.2 15438 436.409 0.949665 124.25 1.74394 125.258 20.2405 126.883
 9.17911 0.803352 o
 -13 0 11 8358.04 8271.04 245.383 2.8901 90.9452 1.33921 -89.2292 -19.9044
 91.4223 -167.425 0.779144 o
 -13 0 13 8786.93 9184.08 298.198 2.07138 95.8336 1.54338 91.7074 19.4086 93.7386
 11.9496 0.750984 o
 -13 0 15 10794.6 10474.7 328.563 1.68586 102.346 1.59277 -102.202 -18.6924
 103.897 -169.635 0.720367 o
 -13 0 17 10163.8 10504.6 402.394 1.20507 102.492 1.9446 99.2446 17.7287 100.816
 10.1283 0.688584 o
 -13 0 19 6987.98 7382.08 327.452 1.84281 85.9191 1.88491 -81.9397 -16.5486
 83.5941 -168.582 0.656657 o
 -13 0 21 3772.79 4007.88 244.199 3.38644 63.3078 1.90015 59.5061 15.2251 61.423
 14.3517 0.625335 o
 -13 0 23 2324.5 2596.33 455.941 1.05237 50.9542 4.29317 -46.1802 -13.8522 48.213
 -163.303 0.595124 o
 -13 1 -12 186.303 194.863 41.0312 116.323 13.9593 1.39951 -13.1564 -3.63502
 13.6493 -164.555 0.670705 o
 -13 1 -11 222.976 150.711 46.7945 91.5217 12.2764 1.77723 14.8952 1.0537 14.9324
 4.04643 0.686644 o
 -13 1 -10 197.269 241.197 37.681 132.685 15.5305 1.16912 13.5139 3.82653 14.0453
 15.8097 0.702555 o
 -13 1 -9 923.584 852.209 57.0724 50.4716 29.1926 0.961674 -30.3683 -1.16338
 30.3905 -177.806 0.718322 o
 -13 1 -8 395.307 451.868 40.8303 102.195 21.2572 0.939622 -19.4901 -3.93 19.8823
 -168.6 0.733811 o
 -13 1 -7 159.174 188.834 30.1753 199.588 13.7417 1.05728 12.5618 1.17301 12.6164
 5.33475 0.748868 o
 -13 1 -6 151.078 151.116 29.4248 212.287 12.2929 1.14362 11.6539 3.9071 12.2914
 18.5344 0.763327 o
 -13 1 -5 386.598 396.456 37.1082 119.869 19.9112 0.911001 -19.6287 -1.14499
 19.6621 -176.662 0.777005 o
 -13 1 -4 180.129 153.553 24.2839 279.346 12.3917 0.9439 -12.8723 -3.79914
 13.4212 -163.557 0.789712 o
 -13 1 -3 128.892 106.853 26.4662 262.769 10.337 1.20942 11.304 1.05444 11.3531
 5.32912 0.801252 o
 -13 1 -2 42.6539 14.1055 26.71 295.381 3.75573 2.63297 5.43207 3.6258 6.53099
 33.7223 0.811432 o
 -13 1 -1 49.5972 65.3281 29.3398 240.092 8.08258 1.64716 -6.97753 -0.954654
 7.04253 -172.209 0.820068 o
 -13 1 0 18.7415 15.1519 25.6357 327.982 3.89255 2.49397 2.62064 -3.44583 4.32914
 -52.7461 0.826994 o
 -13 1 1 1.78763 -17.5254 27.6727 289.881 0 5.26049 1.01352 0.872016 1.33702
 40.7083 0.832069 o
 -13 1 2 12.087 49.3189 27.7595 278.078 7.02274 1.75669 -1.07174 3.30732 3.47664
 107.955 0.835188 o
 -13 1 3 3.8647 39.7834 30.5581 233.451 6.30741 2.07958 1.78163 -0.830963 1.96588
 -25.0047 0.836281 o
 -13 1 4 91.5699 38.8973 31.6508 203.983 6.23677 2.16252 -9.01111 -3.22022
 9.56922 -160.335 0.835326 o
 -13 1 5 2.50697 60.2326 32.0644 210.998 7.76097 1.84617 -1.34939 0.828329
 1.58334 148.456 0.832344 o
 -13 1 6 413.011 283.807 42.7392 97.5526 16.8466 1.22402 20.0762 3.15513 20.3227
 8.93141 0.827398 o
 -13 1 7 250.369 178.787 39.3091 122.234 13.3711 1.39695 -15.7999 -0.855213
 15.823 -176.902 0.820593 o
 -13 1 8 596.823 514.558 56.2042 57.5033 22.6839 1.20676 -24.2374 -3.06147 24.43
 -172.801 0.812068 o
 -13 1 9 44.5101 55.8687 35.6305 167.573 7.47454 2.09098 6.61905 0.835667 6.67159
 7.19563 0.801987 o
 -13 1 10 703.998 737.43 60.6866 48.5248 27.1557 1.0953 26.3739 2.90127 26.533
 6.27761 0.790533 o
 -13 1 11 49.3437 47.2894 44.3372 109.887 6.87673 2.69545 6.98255 -0.766599
 7.02451 -6.26528 0.777899 o
 -13 1 12 941.615 906.759 63.7406 42.3345 30.1124 1.0404 -30.5708 -2.65371
 30.6857 -175.039 0.76428 o
 -13 1 13 40.1021 109.461 35.2534 168.695 10.4624 1.56737 6.29655 0.67499 6.33262
 6.11874 0.749869 o
 -13 1 14 1108.52 1139.57 78.1254 29.4305 33.7575 1.13797 33.2136 2.32023 33.2945
 3.99606 0.734846 o
 -13 1 15 2.94563 41.7471 38.1853 150.571 6.4612 2.47929 -1.63408 -0.524804
 1.71628 -162.195 0.719382 o
 -13 1 16 288.423 295.622 48.044 83.5393 17.1937 1.34457 -16.8747 -1.91488 16.983
 -173.526 0.703629 o
 -13 1 17 5.65409 43.2055 44.135 112.918 6.57309 2.77253 -2.34957 0.365521
 2.37783 171.157 0.687724 o
 -13 1 18 102.168 180.344 51.3452 79.7021 13.4292 1.79212 9.99341 1.51644 10.1078
 8.62845 0.671784 o
 -13 1 19 321.167 282.656 57.5168 60.3685 16.8124 1.6314 17.9199 -0.21338 17.9211
 -0.682217 0.655911 o
 -13 1 20 28.2789 62.7149 64.8159 52.3467 7.91928 3.37368 -5.18939 -1.16152
 5.31779 -167.384 0.64019 o
 -13 1 21 88.0084 127.477 63.4299 53.6593 11.2906 2.52633 -9.38033 0.133726
 9.38128 179.183 0.62469 o
 -13 1 22 4.59448 68.014 53.0397 78.2018 8.24706 2.75538 1.95643 0.875699 2.14347
 24.1133 0.609468 o
 -13 1 23 9.34819 -83.7032 73.6083 40.99 0 8.57953 3.05579 -0.101637 3.05748
 -1.90499 0.594569 o
 -13 2 -12 237.265 312.262 57.9721 60.4465 17.6709 1.57053 14.6425 4.78146
 15.4034 18.0843 0.668328 o
 -13 2 -11 3079.06 3121.39 117.172 12.1207 55.8694 1.03896 53.9773 12.8651
 55.4893 13.4059 0.684094 o
 -13 2 -10 843.576 813.625 55.9656 53.0618 28.5241 0.964709 -28.5562 -5.30259
 29.0444 -169.481 0.699825 o
 -13 2 -9 3613.46 3550.37 110.848 12.474 59.585 0.923015 -58.4484 -14.0443
 60.1121 -166.489 0.715405 o
 -13 2 -8 1218.88 1327.58 68.4744 35.1027 36.4359 0.927841 34.4225 5.82842
 34.9124 9.6102 0.730701 o
 -13 2 -7 5680.92 5453.63 131.117 8.25202 73.8487 0.882471 73.8266 15.1842
 75.3719 11.6222 0.745564 o
 -13 2 -6 2469.02 2420.54 85.3877 20.5938 49.199 0.860257 -49.2855 -6.32072
 49.6892 -172.692 0.759828 o
 -13 2 -5 8433.27 8384.97 151.304 5.57645 91.5695 0.822477 -90.3879 -16.2268
 91.8329 -169.822 0.773316 o
 -13 2 -4 1700.86 1772.16 70.1599 30.6114 42.097 0.825223 40.6958 6.68685 41.2415
 9.33106 0.78584 o
 -13 2 -3 9183.35 9157.81 158.818 5.00598 95.6964 0.826234 94.2888 17.1165
 95.8298 10.289 0.797209 o
 -13 2 -2 1503.3 1578.75 69.1872 32.5447 39.7334 0.861308 -38.1494 -6.92315
 38.7725 -169.714 0.807233 o
 -13 2 -1 9954.95 9928.42 176.31 4.22334 99.6414 0.880827 -98.1675 -17.8355
 99.7745 -169.703 0.815735 o
 -13 2 0 824.698 948.873 55.0769 53.7624 30.8038 0.881386 27.8477 7.01463 28.7175
 14.1383 0.82255 o
 -13 2 1 8810.5 8706.43 172.387 4.6585 93.3082 0.919223 92.0512 18.3597 93.8643
 11.2797 0.827544 o
 -13 2 2 806.28 865.186 52.0793 59.1323 29.414 0.872344 -27.5149 -7.01489 28.3951
 -165.697 0.830611 o
 -13 2 3 11588.1 11712.4 199.446 3.32261 108.224 0.917564 -106.008 -18.7182
 107.648 -169.986 0.831687 o
 -13 2 4 54.1478 109.351 38.4807 141.879 10.4571 1.7015 2.4365 6.94344 7.35852
 70.6637 0.830748 o
 -13 2 5 11396 11087.7 224.072 2.91844 105.298 1.05866 105.068 18.8838 106.752
 10.1889 0.827814 o
 -13 2 6 52.734 29.2482 37.8957 149.294 5.40816 2.78598 -2.25725 -6.90209 7.26182
 -108.11 0.822948 o
 -13 2 7 12020.5 12236.4 240.517 2.56699 110.618 1.08186 -108 -18.8821 109.638
 -170.083 0.816251 o
 -13 2 8 47.6173 124.848 38.5744 141.141 11.1736 1.61013 0.435372 6.88678 6.90053
 86.3827 0.807859 o
 -13 2 9 9382.21 9517.8 213.599 3.39064 97.5592 1.08864 95.0407 18.6943 96.8618
 11.1279 0.797932 o
 -13 2 10 585.171 634.642 58.103 53.8927 25.1921 1.12795 -23.1814 -6.91319
 24.1903 -163.394 0.786649 o
 -13 2 11 9201.09 8886.8 205.535 3.63314 94.2698 1.08391 -94.152 -18.3437 95.9223
 -168.975 0.774197 o
 -13 2 12 900.186 884.423 68.3363 38.2629 29.7392 1.12755 29.1995 6.89738 30.0031
 13.2905 0.760769 o
 -13 2 13 8002.06 7893.72 186.409 4.40636 88.8466 1.04293 87.6639 17.8071 89.4542
 11.4822 0.746551 o
 -13 2 14 902.696 1029.9 69.2689 37.0083 32.0921 1.06166 -29.2655 -6.799 30.0449
 -166.921 0.731724 o
 -13 2 15 8331.36 8454.63 213.404 3.5639 91.9491 1.15321 -89.6602 -17.1001
 91.2763 -169.202 0.716452 o
 -13 2 16 1318.92 1344.76 87.5614 23.613 36.671 1.17505 35.7133 6.59421 36.317
 10.4614 0.700887 o
 -13 2 17 6155.32 6112.95 193.294 4.59692 78.1854 1.22651 76.7628 16.2109 78.4559
 11.9246 0.685162 o
 -13 2 18 1657.26 1591.87 100.952 17.9374 39.8982 1.24567 -40.2245 -6.26543
 40.7095 -171.147 0.669396 o
 -13 2 19 4675.07 5049.09 190.93 5.00557 71.0569 1.33103 -66.6669 -15.1853
 68.3745 -167.168 0.653687 o
 -13 2 20 894.743 753.338 81.9793 28.517 27.447 1.45485 29.3406 5.81998 29.9123
 11.2195 0.638122 o
 -13 2 21 3481.81 3916.29 170.465 6.41559 62.5802 1.34746 57.3073 14.0598 59.0068
 13.7847 0.622768 o
 -13 2 22 467.472 477.981 68.57 42.0932 21.8628 1.51565 -20.9557 -5.32272 21.6211
 -165.748 0.607683 o
 -13 2 23 2073.91 2399.01 182.66 6.10517 48.9797 1.83044 -43.6834 -12.8714
 45.5402 -163.582 0.592911 o
 -13 3 -12 54.0587 49.1839 54.8774 72.3445 7.01312 3.18792 -6.74204 -2.93319
 7.35246 -156.488 0.664422 o
 -13 3 -11 601.523 713.969 62.8564 46.8147 26.7202 1.15139 24.3754 2.71316 24.526
 6.35128 0.679907 o
 -13 3 -10 102.224 116.542 39.2152 133.482 10.7955 1.68481 9.64783 3.02374
 10.1106 17.4016 0.695344 o
 -13 3 -9 555.713 600.068 48.504 72.6148 24.4963 0.970791 -23.3938 -2.90571
 23.5736 -172.92 0.71062 o
 -13 3 -8 39.5656 83.9269 32.1526 202.422 9.16116 1.61286 -5.48036 -3.08727
 6.29012 -150.606 0.725605 o
 -13 3 -7 1628.87 1613.55 76.0828 27.8756 40.169 0.936126 40.2474 3.00258 40.3593
 4.26653 0.740153 o
 -13 3 -6 521.857 443.058 38.4668 106.265 21.0489 0.89473 22.6251 3.15634 22.8442
 7.94186 0.754103 o
 -13 3 -5 1994.25 2103.19 74.1765 26.7248 45.8606 0.80171 -44.5584 -2.96616
 44.657 -176.192 0.767283 o
 -13 3 -4 295.689 312.909 33.5014 149.308 17.6892 0.92287 -16.9001 -3.17391
 17.1956 -169.364 0.779511 o
 -13 3 -3 959.032 896.288 50.6172 59.09 29.9381 0.833755 30.8395 2.8209 30.9682
 5.22632 0.790604 o
 -13 3 -2 37.6084 48.4303 27.7821 270.886 6.95919 1.77079 5.26496 3.14462 6.13257
 30.8488 0.800378 o
 -13 3 -1 133.6 130.963 31.3576 194.613 11.4439 1.2966 -11.2544 -2.63412 11.5585
 -166.827 0.808663 o
 -13 3 0 13.6415 33.5509 27.9181 276.763 5.79231 2.0479 2.06255 -3.06388 3.69343
 -56.0522 0.815301 o
 -13 3 1 41.6385 2.92078 24.7748 343.193 1.70903 3.55363 5.95692 2.48066 6.45279
 22.6085 0.820163 o
 -13 3 2 369.762 314.509 35.3785 132.274 17.7344 0.970879 19.0021 2.94639 19.2292
 8.81386 0.823149 o
 -13 3 3 31.7238 43.5233 26.9009 290.273 6.59722 1.7947 -5.1045 -2.38073 5.63239
 -154.996 0.824196 o
 -13 3 4 594.256 561.337 49.0023 71.1003 23.6925 1.01249 -24.2221 -2.74732
 24.3774 -173.529 0.823281 o
 -13 3 5 42.4704 38.2848 30.2118 231.245 6.18747 2.08879 6.08728 2.32711 6.51694
 20.9214 0.820425 o
 -13 3 6 169.536 145.507 32.5109 177.706 12.0626 1.2797 12.7824 2.47927 13.0206
 10.9768 0.815688 o
 -13 3 7 170.99 148.457 36.3199 146.695 12.1843 1.40897 -12.8745 -2.28856 13.0763
 -169.92 0.809166 o
 -13 3 8 31.288 28.0597 33.8219 188.484 5.29714 2.56934 -5.14932 -2.18459 5.59356
 -157.011 0.800988 o
 -13 3 9 130.451 101.721 32.6444 183.686 10.0857 1.50592 11.2074 2.20103 11.4215
 11.1109 0.791309 o
 -13 3 10 6.74505 27.9463 38.6363 147.36 5.28642 2.87339 -1.785 1.88648 2.59712
 133.417 0.780301 o
 -13 3 11 403.139 376.891 46.7945 83.178 19.4137 1.16994 -19.9739 -2.04532
 20.0783 -174.153 0.768143 o
 -13 3 12 326.784 346.971 47.9141 82.2756 18.6272 1.24456 -18.0034 -1.63164
 18.0772 -174.821 0.755022 o
 -13 3 13 42.891 85.9675 41.0486 126.841 9.27186 1.99827 6.30359 1.77643 6.54912
 15.7385 0.741119 o
 -13 3 14 218.934 156.422 38.9918 126.387 12.5069 1.47217 14.7323 1.37586 14.7964
 5.33543 0.726606 o
 -13 3 15 2.15957 3.08882 38.2267 151.887 1.75751 4.67021 0.235821 -1.4505
 1.46955 -80.7657 0.711646 o
 -13 3 16 5.34275 53.5889 35.973 168.537 7.32044 2.14327 2.01801 -1.12711 2.31144
 -29.1843 0.696385 o
 -13 3 17 79.4673 60.5342 40.3142 129.851 7.78037 2.26196 -8.8455 1.10657 8.91444
 172.869 0.680955 o
 -13 3 18 35.3974 35.136 48.8931 91.422 5.92756 3.23918 -5.87979 0.908543 5.94957
 171.216 0.665471 o
 -13 3 19 83.8135 240.983 62.501 54.6417 15.5236 1.89716 9.11899 -0.810896
 9.15497 -5.0816 0.650031 o
 -13 3 20 32.7079 13.1882 46.2804 102.341 3.63155 4.08004 -5.67403 -0.716481
 5.71909 -172.803 0.634719 o
 -13 3 21 117.918 17.305 49.5884 86.8735 4.15993 4.01891 -10.8429 0.590073 10.859
 176.885 0.619604 o
 -13 3 22 97.9704 124.551 55.1563 70.1498 11.1602 2.24525 9.88427 0.521096 9.898
 3.01782 0.604742 o
 -13 3 23 49.2982 134.082 93.2119 25.3262 11.5794 3.49689 7.00595 -0.463512
 7.02127 -3.78516 0.590178 o
 -13 4 -12 1840.67 1888.75 100.399 17.6138 43.4598 1.14012 41.9791 8.8558 42.903
 11.9123 0.659067 o
 -13 4 -11 2558 2756.38 117.262 12.6738 52.5012 1.10512 49.5208 10.2805 50.5766
 11.728 0.674172 o
 -13 4 -10 2177.76 2296.96 104.952 15.7338 47.9266 1.08269 -45.6437 -9.71644
 46.6664 -167.983 0.689213 o
 -13 4 -9 2255.92 2296.21 94.8141 18.2377 47.9187 0.979314 -46.1986 -11.0276
 47.4965 -166.575 0.70408 o
 -13 4 -8 2884.6 2857.04 100.093 15.6058 53.4513 0.928239 52.6587 10.5669 53.7085
 11.3467 0.718646 o
 -13 4 -7 2568.32 2405.51 89.8742 19.0275 49.046 0.907822 49.3068 11.7115 50.6786
 13.3615 0.732771 o
 -13 4 -6 3239.43 3293.98 103.473 14.2341 57.3932 0.894469 -55.7729 -11.3495
 56.9159 -168.498 0.746301 o
 -13 4 -5 1862.65 1863.27 70.4224 29.5928 43.1656 0.808158 -41.3579 -12.336
 43.1585 -163.391 0.759069 o
 -13 4 -4 5231.26 5034.99 114.564 10.1574 70.9577 0.802728 71.3196 12.0321
 72.3275 9.57602 0.770902 o
 -13 4 -3 2228.02 2292.61 79.707 23.3476 47.8812 0.82523 45.3927 12.9429 47.2019
 15.9146 0.781626 o
 -13 4 -2 3436.34 3510.96 106.867 13.3053 59.2534 0.895018 -57.2641 -12.5361
 58.6203 -167.652 0.791068 o
 -13 4 -1 3839 3816.09 105.646 12.959 61.7745 0.849257 -60.4651 -13.5265 61.9597
 -167.39 0.799063 o
 -13 4 0 4342.67 4145.66 105.18 12.3904 64.3868 0.811665 64.6228 12.9058 65.8989
 11.2939 0.805467 o
 -13 4 1 5970.77 5927.09 135.597 7.67871 76.9876 0.875663 75.9838 14.0436 77.2707
 10.4714 0.810154 o
 -13 4 2 1985.87 2084.71 80.1772 24.0967 45.6586 0.869723 -42.5931 -13.1034
 44.5631 -162.9 0.813031 o
 -13 4 3 4793.16 4792.81 130.707 8.87975 69.2301 0.937654 -67.7147 -14.4178
 69.2326 -167.98 0.81404 o
 -13 4 4 2828.89 2744.84 111.013 13.5394 52.3912 1.04896 51.5181 13.2203 53.1873
 14.3924 0.813159 o
 -13 4 5 5500.51 5444.23 157.043 6.51429 73.7851 1.05663 72.7074 14.6336 74.1655
 11.3797 0.810407 o
 -13 4 6 3594.18 3516.66 125.744 10.4374 59.3014 1.0509 -58.4689 -13.2502 59.9514
 -167.231 0.80584 o
 -13 4 7 5478.74 5401.58 140.444 7.63284 73.4955 0.949332 -72.5571 -14.6358
 74.0185 -168.596 0.799549 o
 -13 4 8 3637.83 3452 106.484 13.1994 58.7537 0.899303 58.8518 13.2021 60.3144
 12.6437 0.791657 o
 -13 4 9 7372.27 7210.34 165.841 5.36143 84.9137 0.970973 84.6393 14.4381 85.8619
 9.68056 0.782308 o
 -13 4 10 1548.5 1422.21 75.3931 28.8901 37.7122 0.986677 -37.1234 -13.052 39.351
 -160.629 0.771666 o
 -13 4 11 5801.71 5419.51 153.509 6.64209 73.6173 1.03533 -74.8649 -14.0342
 76.1689 -169.383 0.759902 o
 -13 4 12 2530.06 2364.89 103.026 15.7065 48.6302 1.04799 48.6346 12.835 50.2997
 14.7837 0.747192 o
 -13 4 13 2492.22 2296.62 102.955 15.8123 47.923 1.0624 48.0683 13.478 49.9221
 15.6631 0.733709 o
 -13 4 14 3619.73 3698.82 132.355 9.60197 60.8179 1.07856 -58.8537 -12.4891
 60.1642 -168.019 0.719619 o
 -13 4 15 2302.04 2437.49 107.667 14.9011 49.3709 1.07861 -46.222 -12.8671
 47.9795 -164.444 0.705078 o
 -13 4 16 4428.46 4357.25 144.652 7.92244 66.0095 1.08675 65.4565 11.9957 66.5466
 10.3849 0.690227 o
 -13 4 17 2494.16 2664 128.182 11.0626 51.6139 1.22715 48.424 12.2177 49.9416
 14.1606 0.675194 o
 -13 4 18 3120.69 3281.13 145.444 8.58028 57.2811 1.2558 -54.6992 -11.3442
 55.8632 -168.283 0.660091 o
 -13 4 19 2085.23 1995.67 122.121 12.5135 44.6729 1.34654 -44.1839 -11.5332
 45.6644 -165.371 0.645014 o
 -13 4 20 2025.14 2174.82 128.094 11.5239 46.6349 1.35373 43.7399 10.5813 45.0016
 13.5994 0.630046 o
 -13 4 21 1632.72 1620.78 112.72 14.923 40.2589 1.37641 38.9331 10.8135 40.4069
 15.5225 0.615254 o
 -13 4 22 1695.26 1573.02 129.154 11.7564 39.6613 1.5961 -40.0006 -9.7575 41.1735
 -166.291 0.600696 o
 -13 4 23 1689.28 1630.39 300.735 2.39907 40.3781 3.56648 -39.8526 -10.0524
 41.1008 -165.843 0.586416 o
 -13 5 -12 78.0312 20.3712 39.1646 138.642 4.51345 3.2025 -8.67234 -1.67977
 8.83352 -169.038 0.652369 o
 -13 5 -11 557.945 464.887 50.2386 69.9915 21.5612 1.13514 23.367 3.45348 23.6209
 8.40706 0.667007 o
 -13 5 -10 54.1436 86.4379 33.1408 189.134 9.2972 1.638 7.16876 1.65908 7.35824
 13.0307 0.681563 o
 -13 5 -9 487.865 444.505 46.1016 82.0637 21.0833 1.06635 -21.7926 -3.59803
 22.0877 -170.625 0.69593 o
 -13 5 -8 153.578 138.578 31.4961 189.961 11.7719 1.26933 -12.2779 -1.68266
 12.3926 -172.196 0.709987 o
 -13 5 -7 410 337.727 38.91 111.911 18.3774 1.02979 19.908 3.69753 20.2485
 10.5217 0.723598 o
 -13 5 -6 8.08694 29.6997 29.0299 258.319 5.44974 2.21378 2.25137 1.73732 2.84375
 37.6563 0.736616 o
 -13 5 -5 86.4251 126.909 28.3575 240.721 11.2654 1.19521 -8.51156 -3.73877
 9.29651 -156.286 0.748885 o
 -13 5 -4 491.693 454.97 41.2568 96.9238 21.33 0.946123 -22.0967 -1.85158 22.1742
 -175.21 0.760242 o
 -13 5 -3 684.592 709.389 49.3258 67.3166 26.6343 0.910422 25.8928 3.76215
 26.1647 8.26705 0.770521 o
 -13 5 -2 412.352 504.994 45.1135 86.1559 22.4721 0.9823 20.2155 1.91972 20.3064
 5.4247 0.779561 o
 -13 5 -1 1436.8 1368.75 61.5772 39.2274 36.9966 0.823046 -37.7211 -3.73091
 37.9052 -174.351 0.78721 o
 -13 5 0 964.544 946.662 51.7552 56.903 30.7679 0.829868 -30.9976 -1.92165
 31.0571 -176.453 0.79333 o
 -13 5 1 276.029 284.507 45.0376 93.9397 16.8673 1.28603 16.2149 3.6203 16.6141
 12.586 0.797807 o
 -13 5 2 1904.18 1861.81 75.9507 26.5808 43.1487 0.871306 43.5996 1.80548 43.6369
 2.37129 0.800555 o
 -13 5 3 88.9922 104.185 29.3187 228.747 10.2071 1.34728 -8.76714 -3.48275
 9.43357 -158.335 0.801518 o
 -13 5 4 446.266 428.954 59.1497 55.031 20.7112 1.38186 -21.0696 -1.52968 21.125
 -175.848 0.800677 o
 -13 5 5 806.499 750.012 62.2787 45.6118 27.3864 1.11437 28.2024 3.33553 28.3989
 6.74511 0.798049 o
 -13 5 6 11.4776 -26.1001 35.1913 178.268 0 5.93223 3.17908 1.17092 3.38786
 20.2198 0.793686 o
 -13 5 7 174.76 151.636 35.8844 149.363 12.3141 1.37975 -12.8474 -3.11528 13.2197
 -166.37 0.787674 o
 -13 5 8 4.62862 52.2889 30.1217 238.689 7.2311 1.84692 1.9968 -0.80088 2.15142
 -21.8548 0.780125 o
 -13 5 9 206.702 175.067 32.7903 169.496 13.2313 1.18597 14.0855 2.88119 14.3771
 11.5604 0.771175 o
 -13 5 10 282.186 221.763 34.5198 147.303 14.8917 1.11713 -16.792 0.463094
 16.7984 178.42 0.760974 o
 -13 5 11 12.6772 10.8043 28.8516 262.644 3.28699 3.01031 -2.42525 -2.60679
 3.56051 -132.934 0.749685 o
 -13 5 12 458.084 357.721 42.5921 95.1843 18.9135 1.09431 21.4017 -0.223686
 21.4029 -0.598822 0.737473 o
 -13 5 13 53.8957 28.1896 33.9161 184.657 5.30939 2.57133 6.96075 2.33317 7.34137
 18.5306 0.7245 o
 -13 5 14 152.749 185.18 38.5762 131.975 13.6081 1.3504 -12.3588 0.0965906
 12.3592 179.552 0.710925 o
 -13 5 15 256.498 257.623 41.9254 107.463 16.0506 1.25683 -15.8829 -2.05704
 16.0156 -172.621 0.696894 o
 -13 5 16 46.8648 62.9312 36.8192 156.84 7.93292 2.05459 6.84569 -0.0378924
 6.84579 -0.317141 0.682544 o
 -13 5 17 129.287 84.4674 39.6322 130.217 9.19062 1.94938 11.2321 1.76823 11.3705
 8.94642 0.667997 o
 -13 5 18 2.75797 0.277081 42.8405 121.024 0.526385 6.04002 -1.6607 0.00745231
 1.66071 179.743 0.653361 o
 -13 5 19 3.86866 63.7165 45.1799 107.459 7.98226 2.45308 -1.28901 -1.48563
 1.96689 -130.947 0.638731 o
 -13 5 20 4.96428 9.30424 51.3259 84.1778 3.05029 4.73625 2.22765 0.0433726
 2.22807 1.11542 0.624186 o
 -13 5 21 19.3942 12.9112 43.999 113.675 3.59322 3.95067 4.22658 1.23703 4.40389
 16.3136 0.609794 o
 -13 5 22 20.9691 -106.1 78.4706 36.0196 0 8.85837 -4.57727 -0.13274 4.5792
 -178.339 0.595611 o
 -13 6 -12 2372.41 2440.26 118.959 12.6628 49.399 1.18974 47.3287 11.507 48.7074
 13.6651 0.644452 o
 -13 6 -11 1662.11 1742.79 88.0094 22.1641 41.7467 1.04111 40.3097 6.10219 40.769
 8.60824 0.658553 o
 -13 6 -10 3256 3241.19 109.532 13.1574 56.9315 0.953968 -55.6656 -12.5434
 57.0614 -167.301 0.672551 o
 -13 6 -9 1486.36 1400.25 70.6768 32.0597 37.42 0.932747 -38.0067 -6.46882
 38.5533 -170.341 0.686344 o
 -13 6 -8 4568.62 4541.29 119.079 10.2733 67.3891 0.877802 66.2257 13.5194
 67.5916 11.5379 0.699816 o
 -13 6 -7 671.366 753.983 52.4039 61.3526 27.4587 0.938202 25.0105 6.77074
 25.9107 15.1478 0.71284 o
 -13 6 -6 4850.9 4996.24 120.721 9.77032 70.6841 0.848847 -68.1386 -14.4235
 69.6484 -168.048 0.725276 o
 -13 6 -5 656.006 685.764 48.1224 70.5831 26.1871 0.903241 -24.6179 -7.0685
 25.6126 -163.98 0.736978 o
 -13 6 -4 3586.81 3733.16 116.099 11.6422 61.0996 0.942805 57.9148 15.254 59.89
 14.7558 0.747794 o
 -13 6 -3 838.481 857.921 54.7825 54.5673 29.2903 0.920694 28.0002 7.3804 28.9565
 14.7664 0.75757 o
 -13 6 -2 6393.18 6218.03 134.53 7.51768 78.8545 0.848461 -78.3305 -16.0474
 79.9574 -168.422 0.766157 o
 -13 6 -1 410.024 404.179 39.8879 106.287 20.1042 0.968691 -18.7309 -7.69258
 20.2491 -157.673 0.773414 o
 -13 6 0 6466.23 6898.48 160.479 5.86528 83.0571 0.960522 78.6542 16.7255 80.4129
 12.0049 0.779216 o
 -13 6 1 300.767 340 40.6134 109.44 18.4391 1.07023 15.3875 7.99948 17.3426
 27.4685 0.783457 o
 -13 6 2 9131.79 8634.14 177.515 4.4397 92.9201 0.950343 -93.9843 -17.2842
 95.5604 -169.579 0.786058 o
 -13 6 3 1692.56 1744.62 79.4298 25.772 41.7687 0.940247 -40.2998 -8.2754 41.1407
 -168.396 0.78697 o
 -13 6 4 8495.58 8579.27 175.969 4.60855 92.6243 0.945084 90.4673 17.6421 92.1715
 11.0348 0.786174 o
 -13 6 5 1772.04 1858.57 83.9639 23.386 43.1111 0.96305 41.2459 8.41522 42.0956
 11.5315 0.783686 o
 -13 6 6 8862.36 8376.35 183.654 4.31571 91.5224 0.997889 -92.4446 -17.7863
 94.1401 -169.109 0.779554 o
 -13 6 7 1776.1 1718.15 78.5139 25.9917 41.4506 0.936499 -41.2965 -8.40832
 42.1438 -168.491 0.773855 o
 -13 6 8 9177.92 9233.5 185.836 4.13353 96.0911 0.962162 94.1534 17.6934 95.8015
 10.643 0.766692 o
 -13 6 9 1189.71 1199.17 65.361 38.1475 34.629 0.931211 33.4926 8.24361 34.4922
 13.8275 0.758191 o
 -13 6 10 9418.41 9215.31 178.799 4.30146 95.9964 0.926808 -95.481 -17.3722
 97.0485 -169.688 0.748491 o
 -13 6 11 314.209 477.478 46.804 84.1746 21.8513 1.04593 -15.8438 -7.94875
 17.7259 -153.357 0.737741 o
 -13 6 12 6840.08 7046.83 158.125 5.86479 83.9454 0.936607 80.9727 16.8375
 82.7048 11.7467 0.726094 o
 -13 6 13 444.042 451.439 43.3782 91.4482 21.2471 0.997393 19.6517 7.60611
 21.0723 21.1588 0.713703 o
 -13 6 14 5488.07 5339.44 145.891 7.25281 73.0715 0.991548 -72.2984 -16.1559
 74.0815 -167.404 0.700714 o
 -13 6 15 372.434 392.294 48.259 79.6106 19.8064 1.18294 -17.8912 -7.23459
 19.2985 -157.983 0.687268 o
 -13 6 16 4483.52 4449.65 149.414 7.51054 66.7057 1.1107 65.1721 15.3664 66.9591
 13.267 0.673493 o
 -13 6 17 461.456 368.174 66.9275 44.3994 19.1879 1.67123 20.3514 6.87588 21.4815
 18.668 0.659505 o
 -13 6 18 4461.05 4359.67 165.217 6.44806 66.0278 1.23948 -65.1968 -14.506
 66.7911 -167.456 0.645409 o
 -13 6 19 725.413 635.779 67.8513 40.5977 25.2147 1.31137 -26.1289 -6.53402
 26.9335 -165.96 0.631295 o
 -13 6 20 2768.64 2933.81 147.932 8.54527 54.1647 1.34878 50.8387 13.567 52.6179
 14.942 0.617241 o
 -13 6 21 601.006 605.529 72.5687 36.955 24.6075 1.43281 23.7244 6.17749 24.5154
 14.5949 0.603314 o
 -13 6 22 2474.8 2358.3 221.909 4.21815 48.5623 2.23343 -48.1289 -12.5862 49.7474
 -165.345 0.589568 o
 -13 7 -12 0.161729 -10.2701 50.8106 86.1378 0 7.12816 -0.38937 -0.100595
 0.402155 -165.514 0.635458 o
 -13 7 -11 24.9131 82.9962 38.2853 146.45 9.11022 1.90256 -3.6286 3.42729 4.9913
 136.634 0.648964 o
 -13 7 -10 0.810269 -23.5228 35.806 173.379 0 5.98381 0.899171 0.0419486 0.900149
 2.67106 0.662347 o
 -13 7 -9 14.7607 29.8944 34.3705 184.575 5.46758 2.54896 -1.60595 -3.49022
 3.84197 -114.708 0.675509 o
 -13 7 -8 21.6265 13.512 31.373 220.896 3.67586 3.02377 -4.65043 0.00051011
 4.65043 179.994 0.688342 o
 -13 7 -7 81.4197 90.4241 30.9154 210.445 9.50916 1.50626 8.2777 3.59157 9.02329
 23.4553 0.700724 o
 -13 7 -6 314.159 325.878 36.6206 128.625 18.0521 0.987305 17.7245 -0.0154617
 17.7245 -0.049981 0.712527 o
 -13 7 -5 356.606 326.577 37.8677 119.717 18.0714 1.01899 -18.5118 -3.73101
 18.884 -168.605 0.723613 o
 -13 7 -4 55.5331 37.9945 29.3769 241.133 6.16397 2.04404 -7.4519 0.0476184
 7.45205 179.634 0.733843 o
 -13 7 -3 142.964 109.067 31.4833 193.493 10.4435 1.41188 11.3189 3.8531 11.9567
 18.7992 0.743075 o
 -13 7 -2 150.311 157.493 29.0377 216.558 12.5496 1.108 12.2599 -0.0704542
 12.2601 -0.329258 0.751173 o
 -13 7 -1 389.515 416.36 42.5225 96.8061 20.4049 1.01664 -19.3384 -3.94246
 19.7361 -168.477 0.758009 o
 -13 7 0 268.552 339.744 43.4037 99.2997 18.4322 1.14201 -16.3871 0.121691
 16.3875 179.575 0.763469 o
 -13 7 1 567.697 722.439 58.6432 52.791 26.8782 1.06962 23.5002 3.92927 23.8264
 9.49216 0.767456 o
 -13 7 2 217.6 218.043 38.5915 126.884 14.7663 1.25354 14.7497 -0.218014 14.7513
 -0.846823 0.769901 o
 -13 7 3 683.555 620.207 49.875 67.0271 24.904 0.981987 -25.8685 -3.79164 26.1449
 -171.661 0.770758 o
 -13 7 4 352.103 271.337 43.6472 96.6125 16.4723 1.27549 -18.7612 0.346199
 18.7644 178.943 0.77001 o
 -13 7 5 596.092 507.567 48.5513 72.6267 22.5292 1.05291 24.1575 3.53673 24.415
 8.32911 0.767672 o
 -13 7 6 1.65718 31.2391 30.8353 230.577 5.5892 2.28953 1.17763 -0.519979 1.28732
 -23.8238 0.763786 o
 -13 7 7 337.155 285.696 34.2591 142.192 16.9026 0.984743 -18.0796 -3.20654
 18.3618 -169.943 0.758424 o
 -13 7 8 418.524 378.154 44.2745 90.4866 19.4462 1.10688 20.446 0.695673 20.4579
 1.94873 0.751678 o
 -13 7 9 9.40395 1.71998 31.3013 225.118 1.31148 4.43493 1.13045 2.85062 3.06659
 68.3687 0.743661 o
 -13 7 10 140.699 168.435 32.6427 178.495 12.9783 1.20193 -11.834 -0.809759
 11.8617 -176.086 0.734502 o
 -13 7 11 54.067 19.3688 28.9754 249.81 4.40099 2.552 -6.8946 -2.55568 7.35302
 -159.661 0.724335 o
 -13 7 12 3.43482 21.3982 30.6028 234.659 4.62582 2.58535 1.63243 0.877484
 1.85333 28.2594 0.713302 o
 -13 7 13 17.4749 74.2242 34.9437 175.884 8.61535 1.833 3.48423 2.30977 4.1803
 33.5412 0.701544 o
 -13 7 14 57.0326 7.92369 32.1277 205.793 2.81491 3.51371 -7.49614 -0.916763
 7.55199 -173.027 0.689196 o
 -13 7 15 74.9644 78.9433 32.6645 192.017 8.88501 1.67945 -8.39348 -2.12458
 8.6582 -165.796 0.676391 o
 -13 7 16 469.918 481.101 51.1521 69.4657 21.934 1.1366 21.6576 0.930479 21.6776
 2.4601 0.663247 o
 -13 7 17 142.773 174.023 48.2529 88.5085 13.1918 1.71714 11.7875 1.95686 11.9488
 9.42582 0.649876 o
 -13 7 18 159.572 227.873 54.267 70.2699 15.0955 1.70156 -12.6002 -0.898357
 12.6322 -175.922 0.636375 o
 -13 7 19 109.717 160.802 50.0898 83.5699 12.6808 1.84134 -10.325 -1.76412
 10.4746 -170.304 0.622833 o
 -13 7 20 36.8113 30.4097 45.6319 104.726 5.5145 3.20568 6.00504 0.866493 6.06723
 8.21079 0.609325 o
 -13 7 21 370.163 344.784 86.3902 28.1299 18.5684 2.19637 19.1779 1.53917 19.2396
 4.58856 0.595915 o
 -13 8 -12 3383.5 3124.66 159.086 7.34017 55.8986 1.40532 56.848 12.3208 58.1678
 12.2287 0.625534 o
 -13 8 -11 28.0395 -14.0911 51.5828 82.8893 0 7.18212 5.19496 1.02563 5.29524
 11.1682 0.638404 o
 -13 8 -10 4050.86 3759.58 143.964 8.24744 61.3154 1.16293 -62.2182 -13.4076
 63.6464 -167.839 0.651131 o
 -13 8 -9 30.3514 43.567 32.4436 203.284 6.60053 2.11788 -5.39188 -1.13094
 5.50921 -168.154 0.663624 o
 -13 8 -8 3677.81 3633.72 111.513 12.2794 60.2803 0.917964 58.9085 14.4082
 60.6449 13.744 0.675779 o
 -13 8 -7 95.695 57.7217 32.2826 194.824 7.59748 1.88958 9.7035 1.23985 9.78238
 7.28141 0.687484 o
 -13 8 -6 4252.49 4189.61 119.838 10.5126 64.7272 0.919187 -63.3766 -15.359
 65.2111 -166.377 0.698619 o
 -13 8 -5 73.0904 113.59 32.8304 188.236 10.6579 1.44256 -8.44561 -1.32744
 8.54929 -171.068 0.70906 o
 -13 8 -4 5958.47 5909.53 145.183 7.03314 76.8735 0.938572 75.4555 16.277 77.1911
 12.1731 0.718676 o
 -13 8 -3 148.405 126.847 33.714 170.233 11.2626 1.40863 12.1023 1.39301 12.1822
 6.56604 0.727341 o
 -13 8 -2 5069.13 5157.32 127.772 8.9145 71.8144 0.884155 -69.1056 -17.1333
 71.1979 -166.076 0.734931 o
 -13 8 -1 295.423 275.312 34.7979 142.359 16.5925 1.01741 -17.1285 -1.42695
 17.1879 -175.238 0.741329 o
 -13 8 0 8731.67 8819.99 198.833 3.8668 93.9148 1.05268 91.7037 17.947 93.4434
 11.0732 0.746433 o
 -13 8 1 60.0025 73.93 33.0615 190.034 8.59825 1.74541 7.61586 1.41462 7.74613
 10.5226 0.750159 o
 -13 8 2 9606.66 9352.1 202.075 3.64051 96.7063 1.0392 -96.2311 -18.6072 98.0136
 -169.056 0.752441 o
 -13 8 3 21.558 44.8336 38.1771 149.017 6.69579 2.41523 4.4334 -1.37949 4.64306
 -17.2839 0.753241 o
 -13 8 4 10317.6 10244.2 210.064 3.32901 101.214 1.03246 99.7716 19.0574 101.575
 10.8138 0.752543 o
 -13 8 5 85.2095 56.4117 30.9899 211.647 7.51077 1.83811 -9.1323 1.34558 9.2309
 171.618 0.75036 o
 -13 8 6 13586.9 13600.6 227.075 2.58814 116.622 0.969523 -114.962 -19.2512
 116.563 -170.494 0.74673 o
 -13 8 7 24.1551 77.9412 30.6459 224.787 8.82843 1.59208 4.73295 -1.32446 4.91478
 -15.6336 0.741717 o
 -13 8 8 13656.6 13169.4 282.454 1.95477 114.758 1.22412 115.284 19.133 116.861
 9.42313 0.735403 o
 -13 8 9 20.4421 16.971 29.7878 244.318 4.11958 2.71846 4.32579 1.31516 4.52129
 16.9107 0.727891 o
 -13 8 10 10236.2 10146.7 201.099 3.53904 100.731 0.993298 -99.4272 -18.7186
 101.174 -169.338 0.719295 o
 -13 8 11 46.164 62.2593 31.8975 206.123 7.89045 1.81299 -6.66878 -1.30051
 6.79441 -168.965 0.709739 o
 -13 8 12 8588.55 8438.28 171.351 4.76259 91.8601 0.927985 90.8929 18.0842
 92.6744 11.2527 0.69935 o
 -13 8 13 73.6201 95.582 33.877 178.705 9.7766 1.6014 8.48455 1.27768 8.58022
 8.56375 0.688258 o
 -13 8 14 6549.91 6633.3 160.414 5.88108 81.4451 0.978918 -79.0637 -17.2871
 80.9315 -167.666 0.676587 o
 -13 8 15 81.9244 94.2774 36.7973 152.637 9.70966 1.73913 -8.96658 -1.23486
 9.05121 -172.159 0.664459 o
 -13 8 16 5118.53 5175.93 147.422 7.30575 71.9439 1.01737 69.6397 16.3963 71.5439
 13.2487 0.651986 o
 -13 8 17 5.43335 -30.1221 51.5714 83.4842 0 7.18133 2.02269 1.15848 2.33095
 29.8017 0.639272 o
 -13 8 18 3780.64 3821.46 151.65 7.6884 61.818 1.21465 -59.5148 -15.4475 61.4869
 -165.45 0.626409 o
 -13 8 19 11.6868 -73.164 51.9477 82.1303 0 7.20748 -3.24746 -1.06807 3.41859
 -161.794 0.61348 o
 -13 8 20 3496.88 3398.58 179.679 5.91723 58.2974 1.52121 57.3384 14.4631 59.1344
 14.157 0.600559 o
 -13 8 21 57.2729 61.1153 81.7832 32.9064 7.81763 4.13639 7.50604 0.965555
 7.56789 7.33011 0.587708 o
 -13 9 -12 32.3968 -55.372 55.8596 70.6911 0 7.47393 5.50116 1.46082 5.69182
 14.8716 0.61483 o
 -13 9 -11 86.8059 -8.44259 53.3603 76.256 0 7.30482 8.79441 3.07642 9.31697
 19.2806 0.627037 o
 -13 9 -10 61.5544 111.527 48.3442 91.4938 10.5607 2.08338 -7.69324 -1.53898
 7.84566 -168.688 0.639084 o
 -13 9 -9 15.7521 40.6282 36.9582 159.476 6.37402 2.43429 2.47178 -3.10522
 3.96889 -51.48 0.650884 o
 -13 9 -8 10.9054 32.1974 33.6478 192.784 5.67427 2.44023 -2.86672 1.63931
 3.30233 150.237 0.66234 o
 -13 9 -7 11.1369 -12.3079 32.7115 206.136 0 5.7194 -1.0581 3.16502 3.33721
 108.485 0.673349 o
 -13 9 -6 4.0177 53.2131 34.2718 185.506 7.29473 2.0586 -0.87936 -1.80123 2.00442
 -116.022 0.683801 o
 -13 9 -5 11.6532 31.2252 32.3532 208.165 5.58795 2.38565 -1.0784 -3.23887
 3.41368 -108.415 0.693582 o
 -13 9 -4 93.3463 81.2489 35.1076 166.032 9.01382 1.77305 9.45328 1.99544 9.66159
 11.9192 0.702575 o
 -13 9 -3 65.3852 83.5771 34.4003 175.282 9.14205 1.71969 7.37859 3.30781 8.08611
 24.1466 0.710664 o
 -13 9 -2 704.117 848.994 61.8123 46.617 29.1375 1.04207 -26.4447 -2.18993
 26.5352 -175.266 0.717738 o
 -13 9 -1 233.412 265.487 50.5155 78.0946 16.2938 1.48269 -14.9098 -3.33336
 15.2778 -167.398 0.723694 o
 -13 9 0 1124.56 1140.87 73.4394 32.4094 33.7768 1.07017 33.4541 2.31931 33.5344
 3.96587 0.72844 o
 -13 9 1 456.013 438.028 51.9401 68.3765 20.9291 1.2061 21.1009 3.28084 21.3545
 8.83777 0.731901 o
 -13 9 2 357.725 380.443 49.1288 77.7364 19.505 1.22116 -18.7685 -2.33866 18.9136
 -172.897 0.734021 o
 -13 9 3 351.518 355.64 49.7813 76.4295 18.8584 1.27666 -18.4862 -3.12702 18.7488
 -170.399 0.734763 o
 -13 9 4 135.558 129.941 46.355 96.2995 11.3992 1.87848 11.419 2.27279 11.643
 11.2568 0.734115 o
 -13 9 5 237.903 269.472 40.8596 112.845 16.4156 1.20063 15.1508 2.89072 15.4241
 10.802 0.732088 o
 -13 9 6 260.755 269.108 39.1345 120.114 16.4045 1.15233 -16.0046 -2.1466 16.1479
 -172.361 0.728716 o
 -13 9 7 27.7892 71.7895 30.6767 224.258 8.47287 1.64969 -4.58826 -2.59559
 5.27155 -150.503 0.724054 o
 -13 9 8 144.588 175.203 35.7515 151.859 13.2364 1.28785 11.8608 1.97743 12.0245
 9.46532 0.718178 o
 -13 9 9 33.2759 78.3283 31.8043 208.015 8.85033 1.64408 -5.29392 2.29137 5.76853
 156.596 0.711176 o
 -13 9 10 4.10402 47.456 31.4177 220.378 6.88883 1.99225 0.908499 -1.8107 2.02584
 -63.3553 0.703153 o
 -13 9 11 4.27885 -33.2445 33.3052 199.882 0 5.77107 -0.400477 -2.0294 2.06854
 -101.163 0.694217 o
 -13 9 12 17.4231 32.2785 32.0757 210.703 5.68142 2.34069 -3.81378 1.69653 4.1741
 156.019 0.684486 o
 -13 9 13 79.2042 136.941 36.7256 151.628 11.7022 1.47608 8.71357 1.8105 8.89967
 11.7379 0.674076 o
 -13 9 14 3.11944 5.32135 31.2935 226.042 2.30681 3.74422 -0.658811 -1.63872
 1.76619 -111.901 0.663101 o
 -13 9 15 171.9 250.232 38.7137 127.966 15.8187 1.17968 -13.0104 -1.62162 13.111
 -172.895 0.651672 o
 -13 9 16 2.89952 21.2923 38.8794 146.087 4.61435 3.14268 0.566345 1.60586 1.7028
 70.5735 0.639893 o
 -13 9 17 197.588 149.691 43.8484 103.837 12.2348 1.67702 13.9825 1.4411 14.0566
 5.88438 0.62786 o
 -13 9 18 71.1473 134.014 56.8265 66.5945 11.5764 2.23806 -8.28526 -1.5817
 8.43489 -169.192 0.61566 o
 -13 9 19 125.359 131.853 49.4659 85.5358 11.4827 1.98275 -11.1271 -1.24388
 11.1964 -173.621 0.603373 o
 -13 9 20 18.5439 2.00407 58.932 63.7512 1.41565 6.3905 4.03177 1.51283 4.30626
 20.5674 0.591068 o
 -13 10 -12 2748.49 2711.63 198.232 5.13787 52.0734 1.86982 51.2019 11.2628
 52.426 12.4057 0.603493 o
 -13 10 -11 677.538 675.495 86.5404 26.6701 25.9903 1.6147 -25.7562 -3.76247
 26.0296 -171.689 0.615025 o
 -13 10 -10 3189.7 3128.26 171.669 6.49769 55.9309 1.51416 -55.1201 -12.3075
 56.4774 -167.413 0.62638 o
 -13 10 -9 664.535 690.949 70.5419 38.2055 26.2859 1.30922 25.4751 3.94386
 25.7786 8.80023 0.637478 o
 -13 10 -8 2164.46 2012.02 109.74 14.8313 44.8555 1.20702 44.5842 13.293 46.5237
 16.6022 0.648229 o
 -13 10 -7 184.067 142.188 47.5045 90.3431 11.9243 1.84863 -12.9421 -4.07048
 13.5671 -162.541 0.658538 o
 -13 10 -6 3321.13 3237.47 122.076 11.1839 56.8988 1.06282 -55.8421 -14.2405
 57.6293 -165.694 0.668306 o
 -13 10 -5 66.2683 91.4319 42.2405 118.704 9.56201 1.99968 6.96824 4.20855
 8.14053 31.1304 0.677428 o
 -13 10 -4 4516.94 4614.61 143.524 7.92954 67.9309 1.04831 65.4896 15.1013
 67.2082 12.9849 0.685799 o
 -13 10 -3 116.33 134.497 36.2697 152.075 11.5973 1.47049 -9.84887 -4.39653
 10.7856 -155.944 0.693317 o
 -13 10 -2 6026.5 6179.33 172.502 5.47492 78.6087 1.08966 -75.9942 -15.855
 77.6305 -168.215 0.69988 o
 -13 10 -1 311.028 269.093 74.4724 37.6441 16.4041 2.13146 17.0151 4.63823 17.636
 15.248 0.705399 o
 -13 10 0 6599.94 6735.64 187.961 4.67412 82.071 1.13723 79.5534 16.468 81.24
 11.6954 0.709793 o
 -13 10 1 293.3 405.394 52.3126 70.8189 20.1344 1.25968 -16.4113 -4.89566 17.126
 -163.39 0.712994 o
 -13 10 2 6934.05 7129.41 190.943 4.48313 84.4359 1.12323 -81.533 -16.924 83.271
 -168.273 0.714953 o
 -13 10 3 342.526 451.273 54.3954 64.9686 21.2432 1.24389 17.7826 5.1288 18.5075
 16.0884 0.715638 o
 -13 10 4 8051.37 7707.62 194.811 4.14961 87.7931 1.10257 88.0637 17.209 89.7294
 11.0571 0.71504 o
 -13 10 5 344.083 495.919 56.6031 60.2975 22.2692 1.23655 -17.7825 -5.27892
 18.5495 -163.466 0.713166 o
 -13 10 6 9523.44 9289.24 198.516 3.74217 96.3807 1.02441 -96.0412 -17.3067
 97.5881 -169.785 0.710048 o
 -13 10 7 872.698 887.193 58.9927 48.3587 29.7858 0.974347 29.0582 5.32165
 29.5415 10.378 0.705733 o
 -13 10 8 6730.17 6990.58 159.986 5.80994 83.6097 0.951329 80.2172 17.1866
 82.0376 12.0928 0.700288 o
 -13 10 9 491.413 514.667 48.5407 74.7813 22.6863 1.04572 -21.545 -5.21774
 22.1678 -166.386 0.693792 o
 -13 10 10 6273.23 6165.14 152.655 6.43669 78.5184 0.96615 -77.3809 -16.8947
 79.2037 -167.684 0.686337 o
 -13 10 11 98.7733 142.283 37.1778 146.499 11.9283 1.46805 8.58276 5.01094
 9.93848 30.278 0.67802 o
 -13 10 12 6800.28 6855.54 162.249 5.70069 82.7982 0.974054 80.8087 16.4387
 82.4638 11.4986 0.668946 o
 -13 10 13 164.391 248.46 42.3364 109.842 15.7626 1.29014 -11.8986 -4.77638
 12.8215 -158.128 0.659218 o
 -13 10 14 4684.6 4672.77 134.424 8.62254 68.3577 0.976271 -66.5929 -15.8108
 68.4441 -166.644 0.648942 o
 -13 10 15 74.3725 48.103 34.7328 173.102 6.93563 2.16579 7.33499 4.53546 8.62395
 31.7298 0.638218 o
 -13 10 16 4921.82 4988.28 164.403 6.29772 70.6278 1.15444 68.5177 15.0711
 70.1557 12.4052 0.627141 o
 -13 10 17 18.7013 31.7924 46.0253 103.643 5.63847 3.18296 -0.0274888 -4.32442
 4.3245 -90.3642 0.615801 o
 -13 10 18 4602.27 4576.83 181.13 5.51197 67.6523 1.32569 -66.3334 -14.2179 67.84
 -167.902 0.604278 o
 -13 10 19 25.8343 -15.9318 63.5758 54.745 0 7.97345 2.92031 4.16006 5.08274
 54.9316 0.592648 o
 -13 11 -12 290.294 225.257 262.721 3.20691 15.0086 7.08166 16.8277 2.66881
 17.038 9.01182 0.591664 o
 -13 11 -11 125.055 98.2882 60.8026 57.9714 9.91404 2.69908 10.9264 2.38102
 11.1828 12.2934 0.602519 o
 -13 11 -10 144.307 110.21 63.1137 53.6789 10.4981 2.66715 -11.6832 -2.79455
 12.0128 -166.548 0.613184 o
 -13 11 -9 359.965 356.34 59.8758 55.2654 18.877 1.5244 -18.8117 -2.46667 18.9727
 -172.53 0.623583 o
 -13 11 -8 292.75 315.205 53.0406 69.9581 17.754 1.43571 16.8521 2.95936 17.1099
 9.96005 0.633635 o
 -13 11 -7 300.69 271.85 42.0666 104.713 16.4879 1.22982 17.1637 2.46922 17.3404
 8.18656 0.643254 o
 -13 11 -6 275.163 322.338 59.8742 56.4607 17.9538 1.59647 -16.2865 -3.14849
 16.588 -169.059 0.652348 o
 -13 11 -5 81.6315 63.1187 38.7682 139.589 7.94473 2.14918 -8.7132 -2.38991
 9.03502 -164.662 0.660824 o
 -13 11 -4 482.118 442.747 53.9651 63.7008 21.0416 1.24549 21.6995 3.35434
 21.9572 8.78732 0.668587 o
 -13 11 -3 17.1682 82.9714 39.8064 136.341 9.10886 1.97165 3.47648 2.2544 4.14345
 32.9623 0.675547 o
 -13 11 -2 1107.16 1205.4 87.9312 24.1351 34.7189 1.24404 -33.0858 -3.53449
 33.274 -173.902 0.681615 o
 -13 11 -1 18.708 110.72 42.5247 119.102 10.5224 1.85685 -3.78645 -2.09064
 4.32527 -151.095 0.686709 o
 -13 11 0 969.657 973.377 90.9629 23.3585 31.199 1.42523 30.9283 3.61861 31.1393
 6.67325 0.690761 o
 -13 11 1 3.91693 -4.63431 38.1288 152.649 0 6.17485 0.49748 1.91558 1.97912
 75.4418 0.69371 o
 -13 11 2 818.023 840.583 79.2457 30.3482 28.9928 1.33587 -28.3751 -3.58832
 28.6011 -172.793 0.695514 o
 -13 11 3 13.4071 17.9672 33.071 200.095 4.23878 2.90533 -3.21222 -1.75748
 3.66157 -151.316 0.696145 o
 -13 11 4 1165.22 1189.72 77.1463 29.7252 34.4923 1.10075 33.9607 3.44946 34.1354
 5.79977 0.695594 o
 -13 11 5 4.20571 24.6324 37.0208 160.732 4.96311 2.88885 1.27271 1.60808 2.05078
 51.6402 0.693869 o
 -13 11 6 810.191 932.959 68.4435 38.5611 30.5444 1.10057 -28.2826 -3.20752
 28.4639 -173.53 0.690996 o
 -13 11 7 5.38626 32.2371 36.7104 162.961 5.67778 2.62569 -1.80207 -1.46246
 2.32083 -140.939 0.687018 o
 -13 11 8 236.507 236.615 43.9818 100.133 15.3823 1.36873 15.0999 2.91567 15.3788
 10.9289 0.681991 o
 -13 11 9 337.34 285.383 38.0834 120.819 16.8933 1.09189 18.3195 1.31741 18.3668
 4.11322 0.675987 o
 -13 11 10 71.8823 65.8627 34.1104 178.339 8.11558 1.88307 -8.05625 -2.64182
 8.47834 -161.845 0.669085 o
 -13 11 11 80.8248 70.1441 35.3986 165.292 8.37521 1.89819 -8.92169 -1.10827
 8.99026 -172.919 0.661373 o
 -13 11 12 49.822 125.139 35.5851 164.021 11.1866 1.49115 -6.636 2.40531 7.05847
 160.076 0.652943 o
 -13 11 13 18.0496 31.8505 34.2493 185.332 5.64363 2.48655 4.15903 0.867199
 4.24848 11.778 0.643888 o
 -13 11 14 21.5832 8.79046 37.8169 153.299 2.96487 3.86209 4.06838 -2.24308
 4.64577 -28.8699 0.634302 o
 -13 11 15 70.2824 28.8309 43.0831 115.616 5.36944 3.11077 -8.36109 -0.612061
 8.38346 -175.813 0.624276 o
 -13 11 16 23.4378 34.0382 45.6013 105.321 5.83423 3.08987 4.35057 2.12375
 4.84126 26.0196 0.613898 o
 -13 11 17 14.002 74.8843 52.1404 80.5926 8.65357 2.61695 3.72597 0.345142
 3.74192 5.29229 0.603249 o
 -13 11 18 9.88189 22.4608 63.602 54.7506 4.73929 4.53772 -2.42932 -1.99506
 3.14355 -140.606 0.592404 o
 -13 12 -11 863.425 528.821 189.073 6.06016 22.9961 3.79744 -28.467 -7.28372
 29.3841 -165.648 0.589661 o
 -13 12 -10 917.962 842.292 121.849 13.9113 29.0223 2.02835 -28.7419 -9.58474
 30.2979 -161.558 0.599646 o
 -13 12 -9 1227.88 1187.62 93.8392 21.3956 34.4619 1.33561 34.1484 7.85908
 35.0411 12.9606 0.609361 o
 -13 12 -8 2191.1 2113.49 123.937 12.0896 45.9727 1.32874 45.627 10.4538 46.8092
 12.9045 0.618731 o
 -13 12 -7 1775 1775.06 107.186 15.9895 42.1315 1.2534 -41.2862 -8.39322 42.1307
 -168.509 0.627677 o
 -13 12 -6 3120.55 3082.85 143.256 8.83643 55.5235 1.2754 -54.7177 -11.2483
 55.8618 -168.384 0.636117 o
 -13 12 -5 956.786 983.784 90.8789 23.4134 31.3653 1.41672 29.6332 8.86891 30.932
 16.6619 0.643969 o
 -13 12 -4 4387.15 4081.92 146.218 7.86325 63.8899 1.13423 65.1539 11.9211
 66.2355 10.3686 0.651147 o
 -13 12 -3 1033.66 1190.7 92.0327 22.5168 34.5065 1.30874 -30.7682 -9.32624
 32.1506 -163.137 0.657571 o
 -13 12 -2 3984.43 4135.47 153.649 7.4112 64.3076 1.18375 -61.8895 -12.4143
 63.1223 -168.658 0.663163 o
 -13 12 -1 1759.88 1925.06 107.257 15.9016 43.8755 1.20572 40.8016 9.75253
 41.9509 13.4428 0.667852 o
 -13 12 0 3291.45 3327.64 130.045 10.1487 57.6857 1.11639 55.9409 12.7307 57.3712
 12.8207 0.671577 o
 -13 12 1 2195.35 2391.19 110.261 14.4903 48.8998 1.11471 -45.7505 -10.1114
 46.8545 -167.537 0.674287 o
 -13 12 2 2624.33 2636.56 114.571 13.1353 51.3474 1.10378 -49.5788 -12.8949
 51.2283 -165.421 0.675943 o
 -13 12 3 2168.6 2040.38 100.304 17.0645 45.1706 1.09695 45.3978 10.375 46.5683
 12.873 0.676522 o
 -13 12 4 2136.18 2038.33 101.598 16.7741 45.1478 1.11149 44.3682 12.9479 46.2189
 16.2687 0.676016 o
 -13 12 5 2353.02 2314.05 108.878 14.6554 48.1046 1.11867 -47.3524 -10.525 48.508
 -167.469 0.674432 o
 -13 12 6 2014.97 2220.47 108.324 15.193 47.1219 1.13572 -42.9855 -12.9313
 44.8884 -163.257 0.671793 o
 -13 12 7 1283.44 1353.17 86.2002 24.3012 36.7855 1.15357 34.2442 10.525 35.8252
 17.0849 0.668136 o
 -13 12 8 2389.62 2420.55 107.598 14.8291 49.1991 1.08161 47.1598 12.8673 48.8837
 15.2614 0.66351 o
 -13 12 9 2208.71 2268.26 112.173 14.1466 47.6263 1.16343 -45.827 -10.4209
 46.9969 -167.189 0.657977 o
 -13 12 10 2319.51 2255.65 95.1217 18.0809 47.4937 0.991073 -46.4467 -12.7362
 48.1612 -164.666 0.651607 o
 -13 12 11 1895.41 1962.49 90.0761 20.6777 44.3 1.00525 42.3289 10.1822 43.5363
 13.5255 0.644477 o
 -13 12 12 2629.28 2705.62 111.142 13.7262 52.0156 1.0576 49.7246 12.5197 51.2765
 14.1322 0.636669 o
 -13 12 13 913.493 1034.02 74.8644 32.5728 32.1561 1.14374 -28.5776 -9.83926
 30.224 -161.001 0.628266 o
 -13 12 14 3062.4 2964.08 134.744 9.81391 54.4433 1.22372 -53.9823 -12.1784
 55.339 -167.287 0.619351 o
 -13 12 15 913.535 945.612 82.1774 28.0248 30.7508 1.30835 28.7105 9.44674
 30.2247 18.213 0.610008 o
 -13 12 16 2211.18 2009.45 153.372 8.38475 44.8268 1.67926 45.5515 11.6722
 47.0231 14.3723 0.600314 o
 -13 12 17 827.049 837.543 149.25 9.53238 28.9403 2.47292 -27.3124 -9.00455
 28.7585 -161.753 0.590345 o
 -13 13 -10 392.854 596.802 296.204 2.51847 24.4295 5.45368 -19.5177 -3.45162
 19.8205 -169.971 0.585903 o
 -13 13 -9 206.592 327.43 81.197 32.267 18.095 2.1195 -14.3216 -1.21766 14.3733
 -175.14 0.594954 o
 -13 13 -8 347.099 285.722 59.417 56.6027 16.9033 1.6746 18.2771 3.61198 18.6306
 11.1789 0.603666 o
 -13 13 -7 553.046 562.753 67.7805 42.0744 23.7224 1.38801 23.4876 1.17403
 23.5169 2.86155 0.611965 o
 -13 13 -6 104.678 86.1538 48.4496 90.2075 9.28191 2.31996 -9.53384 -3.71261
 10.2312 -158.723 0.61978 o
 -13 13 -5 411.352 354.898 58.2596 57.3799 18.8387 1.48754 -20.2563 -1.01701
 20.2818 -177.126 0.627035 o
 -13 13 -4 170.065 155.179 46.3123 94.89 12.4571 1.73768 12.4829 3.77406 13.0409
 16.8221 0.633656 o
 -13 13 -3 21.1006 118.805 51.6938 81.2755 10.8998 2.15775 4.5274 0.776677
 4.59354 9.73436 0.639571 o
 -13 13 -2 346.618 431.641 54.9462 63.9338 20.776 1.28275 -18.2282 -3.78836
 18.6177 -168.259 0.644713 o
 -13 13 -1 0.327682 -17.4 44.1294 114.185 0 6.643 0.214655 -0.530665 0.572435
 -67.9766 0.649019 o
 -13 13 0 480.786 545.545 61.7548 50.1394 23.3569 1.28655 21.6024 3.75791 21.9268
 9.86831 0.652436 o
 -13 13 1 1.52151 -34.8005 39.427 142.956 0 6.27909 -1.19167 0.318485 1.2335
 165.037 0.65492 o
 -13 13 2 231.769 212.219 46.4817 91.3994 14.5677 1.51644 -14.772 -3.68184 15.224
 -166.005 0.656437 o
 -13 13 3 0.829762 7.98997 37.9884 153.7 2.82665 3.95408 0.895573 -0.166469
 0.910913 -10.53 0.656968 o
 -13 13 4 69.4363 129.197 43.056 113.421 11.3665 1.75803 7.5261 3.57689 8.33284
 25.4201 0.656504 o
 -13 13 5 116.207 70.1771 38.5968 138.084 8.37718 2.0523 10.7796 0.0846516 10.78
 0.44993 0.655053 o
 -13 13 6 185.965 183.315 41.671 113.479 13.5394 1.46015 -13.1905 -3.46044
 13.6369 -165.3 0.652635 o
 -13 13 7 17.8923 41.6281 36.2581 165.303 6.45199 2.37333 -4.22992 -0.0083215
 4.22993 -179.887 0.64928 o
 -13 13 8 383.58 376.024 52.8217 68.2764 19.3913 1.31725 19.3026 3.31479 19.5852
 9.7442 0.645032 o
 -13 13 9 13.295 10.1135 47.6085 97.4937 3.18017 4.41733 -3.64526 -0.0842976
 3.64624 -178.675 0.639945 o
 -13 13 10 176.502 180.691 42.4272 110.392 13.4421 1.49501 -12.9137 -3.12053
 13.2854 -166.415 0.63408 o
 -13 13 11 246.544 120.783 42.6681 107.549 10.9901 1.79467 -15.7006 0.191852
 15.7017 179.3 0.627504 o
 -13 13 12 271.248 308.1 50.5513 76.6803 17.5528 1.38531 16.2117 2.90353 16.4696
 10.1541 0.62029 o
 -13 13 13 39.6216 53.2802 41.8539 123.249 7.29933 2.45434 6.28243 -0.390754
 6.29457 -3.5591 0.612511 o
 -13 13 14 328.957 357.463 51.0911 73.5482 18.9067 1.30603 -17.9419 -2.65458
 18.1372 -171.584 0.604242 o
 -13 13 15 10.1634 -75.2476 51.7808 82.6959 0 7.19589 3.12596 0.62598 3.18802
 11.3238 0.595556 o
 -13 13 16 179.081 100.935 149.446 9.87619 10.0466 5.7768 13.1693 2.37689 13.3821
 10.231 0.586525 o
 -13 14 -8 703.406 661.456 138.655 11.0693 25.7188 2.56744 25.748 6.35961 26.5218
 13.874 0.588571 o
 -13 14 -7 1514.54 1573.38 132.123 11.3981 39.6658 1.63188 -37.3173 -11.0436
 38.9171 -163.515 0.596255 o
 -13 14 -6 992.982 857.32 116.645 15.0055 29.28 1.92839 -30.7646 -6.8205 31.5116
 -167.5 0.603476 o
 -13 14 -5 2833.81 2801.8 176.17 6.32225 52.932 1.63875 51.8955 11.8602 53.2336
 12.8733 0.610168 o
 -13 14 -4 1446.06 1361.7 180.312 6.46578 36.9012 2.36725 37.3395 7.19827 38.0271
 10.9115 0.616263 o
 -13 14 -3 3840.93 4057.12 181.68 5.67806 63.6955 1.41054 -60.6927 -12.5428
 61.9752 -168.324 0.621701 o
 -13 14 -2 1315.47 1360.88 108.935 16.3254 36.8901 1.44806 -35.4946 -7.4568
 36.2694 -168.136 0.62642 o
 -13 14 -1 4027.33 4147.53 180.85 5.67751 64.4013 1.3891 62.1027 13.0608 63.4612
 11.8768 0.630368 o
 -13 14 0 1008.68 1061.78 92.7 22.426 32.585 1.39267 30.8367 7.60141 31.7597
 13.8477 0.633497 o
 -13 14 1 3862.4 3998.53 164.309 6.7094 63.2339 1.28613 -60.6828 -13.4161 62.1482
 -167.533 0.63577 o
 -13 14 2 702.545 761.369 77.2332 32.3505 27.5929 1.36571 -25.3763 -7.65432
 26.5056 -163.215 0.637158 o
 -13 14 3 4013.39 3910.88 160.716 6.924 62.537 1.27203 61.8673 13.632 63.3514
 12.4261 0.637643 o
 -13 14 4 637.584 532.112 69.2635 40.0777 23.0676 1.4554 24.0626 7.65342 25.2504
 17.6439 0.637219 o
 -13 14 5 3124.41 3108.27 153.026 7.91935 55.7519 1.35589 -54.1863 -13.7207
 55.8965 -165.791 0.635892 o
 -13 14 6 449.119 358.564 59.151 55.4052 18.9358 1.50229 -19.7754 -7.61926
 21.1924 -158.929 0.633679 o
 -13 14 7 4202.58 4203.05 174.054 6.00573 64.8309 1.32875 63.356 13.7329 64.8273
 12.2301 0.630606 o
 -13 14 8 228.049 288.409 55.2521 66.3118 16.9826 1.55549 13.07 7.56467 15.1013
 30.0615 0.626713 o
 -13 14 9 3187.39 3103.73 131.606 10.0818 55.7111 1.16889 -54.7865 -13.6321
 56.457 -166.027 0.622044 o
 -13 14 10 196.271 177.025 60.4147 57.3316 13.3051 2.10401 -11.8383 -7.49172
 14.0097 -147.673 0.616653 o
 -13 14 11 3216.57 3192.56 132.974 9.87986 56.5028 1.1647 55.1 13.437 56.7148
 13.705 0.6106 o
 -13 14 12 563.557 457.28 70.2688 39.7645 21.3841 1.58432 22.5614 7.38501 23.7394
 18.1248 0.603947 o
 -13 14 13 3515.32 3291.91 170.291 6.49227 57.3752 1.4653 -57.8209 -13.1171
 59.2901 -167.218 0.59676 o
 -13 14 14 728.777 626.477 133.485 11.8984 25.0295 2.53788 -26.0199 -7.193
 26.9959 -164.547 0.589105 o
 -13 15 -6 118.792 186.155 167.109 7.91573 13.6439 5.15146 -10.3325 -3.46873
 10.8992 -161.443 0.587323 o
 -13 15 -5 5.62348 84.1837 79.5881 34.901 9.17517 3.62217 -2.24107 0.775294
 2.37139 160.917 0.593485 o
 -13 15 -4 58.2863 53.768 60.4922 59.6697 7.33267 3.35659 6.83571 3.3999 7.63454
 26.4445 0.59909 o
 -13 15 -3 2.31194 -7.87677 49.8307 89.4973 0 7.05909 1.21497 -0.914214 1.52051
 -36.9599 0.604082 o
 -13 15 -2 11.2095 31.1695 50.5073 86.4595 5.58296 3.45456 -0.674257 -3.27946
 3.34806 -101.618 0.608408 o
 -13 15 -1 3.85386 25.9718 55.4714 71.9625 5.09626 3.92833 -1.65778 1.05148
 1.96313 147.614 0.612024 o
 -13 15 0 13.9422 30.6404 50.8344 85.2951 5.53538 3.49096 -1.9872 3.1612 3.73392
 122.154 0.614886 o
 -13 15 1 1.40221 49.6593 51.7 82.5611 7.04694 3.0208 -0.0640282 -1.18242 1.18415
 -93.0996 0.616964 o
 -13 15 2 10.9194 -29.995 49.8481 89.1903 0 7.06032 -1.18916 -3.08307 3.30446
 -111.092 0.618232 o
 -13 15 3 1.87331 -62.7043 43.8903 115.36 0 6.62498 -0.440357 1.29591 1.36869
 108.768 0.618675 o
 -13 15 4 14.5714 63.512 52.2733 80.3076 7.96944 2.79091 -2.31038 3.03867 3.81725
 127.247 0.618288 o
 -13 15 5 7.81741 -18.3192 50.1511 88.2054 0 7.08175 -2.42167 -1.39748 2.79596
 -150.012 0.617076 o
 -13 15 6 64.5431 226.482 56.0912 67.629 15.0493 1.76059 -7.43993 -3.03159
 8.03387 -157.83 0.615052 o
 -13 15 7 41.821 31.4107 48.8411 91.4764 5.60453 3.35381 6.29361 1.48709 6.46692
 13.2943 0.612242 o
 -13 15 8 465.811 404.158 52.1307 68.0882 20.1037 1.25724 21.3718 3.00975 21.5827
 8.01615 0.608676 o
 -13 15 9 3.24148 -89.8053 45.1376 109.018 0 6.71846 -0.907753 -1.55482 1.80041
 -120.278 0.604396 o
 -13 15 10 328.898 214.851 52.8751 70.6064 14.6578 1.70454 -17.9016 -2.90328
 18.1355 -170.788 0.599448 o
 -13 15 11 61.6008 33.3699 58.0288 64.8451 5.77667 3.7836 7.67791 1.62806 7.84862
 11.9719 0.593883 o
 -13 15 12 278.322 289.403 134.073 12.1404 17.0118 3.56668 16.4613 2.71084 16.683
 9.35152 0.587757 o
 -13 16 -4 84.4973 465.387 257.576 3.33922 21.5728 5.31513 8.982 1.95472 9.19224
 12.2776 0.582232 o
 -13 16 -3 4301.07 4108.46 516.073 0.814228 64.0973 3.90665 -64.206 -13.3663
 65.5826 -168.24 0.586811 o
 -13 16 -2 27.8263 -107.883 109.896 18.381 0 10.4831 -4.86967 -2.02796 5.27506
 -157.391 0.590774 o
 -13 16 -1 4084.28 3817.12 361.603 1.62239 61.7829 2.8602 62.3745 13.9177 63.9084
 12.5784 0.594082 o
 -13 16 0 6.81924 32.9659 82.8243 32.3326 5.7416 5.01899 1.53363 2.11358 2.61137
 54.0352 0.5967 o
 -13 16 1 3937.33 4128.37 256.219 3.08963 64.2524 1.96384 -61.0979 -14.2961
 62.7481 -166.83 0.598598 o
 -13 16 2 35.0235 36.7502 72.0602 42.4815 6.06219 4.36903 -5.49204 -2.20478
 5.91807 -158.127 0.599756 o
 -13 16 3 3566.82 3886.39 244.619 3.39357 62.3409 1.93201 57.931 14.5196 59.7228
 14.0705 0.60016 o
 -13 16 4 208.541 112.946 74.8017 38.2891 10.6276 3.0745 14.2603 2.27686 14.4409
 9.07152 0.599807 o
 -13 16 5 3944.46 3634.91 295.62 2.38083 60.2902 2.40372 -61.0777 -14.6277
 62.8049 -166.532 0.5987 o
 -13 16 6 583.775 677.013 143.28 10.4425 26.0195 2.62128 -24.0512 -2.30496
 24.1614 -174.526 0.596851 o
 -13 16 7 3250.53 3091.79 221.13 4.14092 55.6038 1.95411 55.1064 14.6228 57.0135
 14.8612 0.594282 o
 -13 16 8 154.377 149.821 72.4045 40.9841 12.2401 2.66709 12.2194 2.24991 12.4248
 10.4328 0.59102 o
 -13 16 9 3894.52 3816.63 506.55 0.846685 61.7789 3.97201 -60.6905 -14.5321
 62.4061 -166.534 0.587099 o
 -12 0 -10 256.08 327.587 54.7462 66.635 18.0994 1.45398 15.864 2.10086 16.0025
 7.54374 0.747681 o
 -12 0 -8 596.049 653.67 61.0513 49.4682 25.567 1.1673 -24.3218 -2.12144 24.4141
 -175.015 0.784903 o
 -12 0 -6 595.521 590.788 56.6543 56.2983 24.3061 1.13876 24.3187 2.02967 24.4033
 4.77091 0.820438 o
 -12 0 -4 34.4527 48.4894 30.541 227.072 6.96344 1.92647 -5.59089 -1.78734
 5.86964 -162.272 0.852452 o
 -12 0 -2 3.49424 37.6319 26.9962 297.921 6.13449 1.90467 -1.19073 1.44098
 1.86929 129.568 0.878847 o
 -12 0 0 506.598 609.804 54.2577 61.5091 24.6942 1.07518 22.485 -1.01134 22.5077
 -2.57533 0.897532 o
 -12 0 2 1406 1594.08 84.6172 24.3906 39.9259 1.04598 -37.492 0.592552 37.4967
 179.095 0.90681 o
 -12 0 4 1675.01 1680.7 107.212 16.1572 40.9964 1.28737 40.9261 -0.254954 40.9269
 -0.356926 0.905768 o
 -12 0 6 2893.67 2910.13 171.4 6.60873 53.9457 1.5659 -53.7928 0.0149574 53.7928
 179.984 0.894511 o
 -12 0 8 528.893 467.412 58.4772 54.9231 21.6197 1.31256 22.9975 0.0830957
 22.9977 0.207023 0.874134 o
 -12 0 10 269.187 272.518 46.5386 89.163 16.5081 1.35404 -16.4063 -0.148148
 16.4069 -179.483 0.846445 o
 -12 0 12 186.418 180.985 43.284 106.092 13.4531 1.52255 13.6518 0.217887 13.6535
 0.914383 0.813566 o
 -12 0 14 59.8729 -28.6651 60.6903 59.6089 0 7.7904 7.73135 -0.314803 7.73776
 -2.33166 0.777559 o
 -12 0 16 582.646 627.624 80.6744 30.6592 25.0524 1.56145 -24.1333 0.477174
 24.1381 178.867 0.740187 o
 -12 0 18 144.321 173.837 77.5032 35.9149 13.1847 2.66899 11.9921 -0.713802
 12.0134 -3.40637 0.702808 o
 -12 0 20 14.9146 17.1712 57.584 66.6939 4.14382 4.50229 3.74235 0.953615 3.86194
 14.2957 0.666382 o
 -12 0 22 22.1071 1.93717 67.8705 48.0884 1.39182 6.96328 -4.56476 -1.12697
 4.70182 -166.132 0.631524 o
 -12 0 24 20.0287 45.3509 79.6144 34.8999 6.73431 4.44448 4.30606 1.21923 4.47534
 15.8091 0.598587 o
 -12 1 -11 3101.44 3097.91 111.986 12.9505 55.6589 0.997071 53.6822 14.8209
 55.6906 15.434 0.727884 o
 -12 1 -10 74.0317 58.686 27.4318 266.384 7.66068 1.61929 -8.06606 -2.99506
 8.60417 -159.629 0.74658 o
 -12 1 -9 3153.23 3036.26 93.526 16.5915 55.1022 0.842222 -53.8017 -16.0813
 56.1536 -163.359 0.765217 o
 -12 1 -8 289.687 360.861 35.8281 133.509 18.9964 0.920712 16.7018 3.27673
 17.0202 11.0999 0.783629 o
 -12 1 -7 4595.5 4702.62 111.659 11.0722 68.5756 0.809353 65.5313 17.3534 67.7901
 14.8321 0.801624 o
 -12 1 -6 974.264 1044.61 53.6362 53.4526 32.3204 0.819371 -31.0075 -3.57792
 31.2132 -173.418 0.818984 o
 -12 1 -5 6481.83 6442.08 116.637 8.74997 80.2626 0.723336 -78.3402 -18.5648
 80.5098 -166.668 0.835469 o
 -12 1 -4 1365.02 1473.62 59.0218 41.6292 38.3878 0.761211 36.7452 3.8487 36.9462
 5.97937 0.850822 o
 -12 1 -3 10164.5 10016 151.626 4.93128 100.08 0.75468 98.8867 19.645 100.819
 11.2362 0.864775 o
 -12 1 -2 392.794 406.758 31.7191 148.861 20.1682 0.771603 -19.4039 -4.03511
 19.819 -168.253 0.877061 o
 -12 1 -1 14656.6 14390.3 170.195 3.30929 119.96 0.707298 -119.314 -20.5112
 121.065 -170.246 0.887423 o
 -12 1 0 1232.06 1296.92 51.1256 52.2227 36.0128 0.702964 34.853 4.16253 35.1007
 6.81062 0.895629 o
 -12 1 1 13975 13734.3 188.707 3.12536 117.193 0.802362 116.319 21.0924 118.216
 10.2779 0.901486 o
 -12 1 2 952.451 1050.9 48.6984 61.1299 32.4176 0.742604 -30.5788 -4.1697 30.8618
 -172.235 0.904848 o
 -12 1 3 15865.4 15829 211.991 2.51122 125.813 0.839682 -124.125 -21.4075 125.958
 -170.215 0.90563 o
 -12 1 4 661.573 746.385 46.9982 72.3115 27.32 0.847011 25.3935 4.09155 25.7211
 9.15314 0.903813 o
 -12 1 5 16002.6 15972.9 256.031 2.02591 126.384 1.00888 124.667 21.4634 126.501
 9.76862 0.899442 o
 -12 1 6 15.614 59.2485 35.9659 167.28 7.69731 2.06048 -0.174183 -3.94762 3.95146
 -92.5265 0.892627 o
 -12 1 7 11771.4 11514.9 235.642 2.68336 107.308 1.09242 -106.386 -21.2944
 108.496 -168.681 0.883535 o
 -12 1 8 18.5408 54.9203 29.2463 249.355 7.41082 1.76341 -1.99783 3.81438 4.30591
 117.644 0.872375 o
 -12 1 9 11883.3 11713.6 196.697 3.34251 108.229 0.904923 106.973 20.9772 109.011
 11.0948 0.859393 o
 -12 1 10 104.897 142.738 33.5551 175.536 11.9473 1.33024 -9.54494 -3.71363
 10.2419 -158.741 0.844849 o
 -12 1 11 15743.6 15806.2 239.385 2.21194 125.723 0.948458 -123.782 -20.5352
 125.474 -170.581 0.829013 o
 -12 1 12 102.716 126.935 33.0143 181.872 11.2665 1.38056 9.46489 3.62385 10.1349
 20.9505 0.812148 o
 -12 1 13 12475.3 12346.2 227.229 2.72387 111.113 1.01785 109.902 19.9232 111.693
 10.2751 0.794508 o
 -12 1 14 50.8943 44.1889 32.9373 194.584 6.64748 2.13468 -6.19543 -3.53708
 7.13403 -150.277 0.776321 o
 -12 1 15 12050.1 12121.8 230.409 2.71842 110.099 1.04145 -108.087 -19.1628
 109.773 -169.946 0.757798 o
 -12 1 16 98.4671 69.7391 36.013 158.475 8.351 1.93259 9.30854 3.43775 9.92306
 20.2698 0.739119 o
 -12 1 17 11865.7 12080.7 283.384 2.04891 109.912 1.28167 107.395 18.2238 108.93
 9.63079 0.72044 o
 -12 1 18 271.711 247.731 50.9069 76.3784 15.7395 1.54167 -16.1504 -3.29784
 16.4837 -168.459 0.701894 o
 -12 1 19 9480.33 9756.1 245.757 2.7522 98.7729 1.23631 -95.8554 -17.0901 97.367
 -169.891 0.683586 o
 -12 1 20 82.3622 94.8144 46.8187 96.8815 9.73727 2.1637 8.53515 3.08438 9.07536
 19.8685 0.665602 o
 -12 1 21 7956.43 7982.05 239.432 3.04451 89.3423 1.33007 87.7881 15.8012 89.1988
 10.2036 0.64801 o
 -12 1 22 116.437 139.014 48.3442 89.4595 11.7904 1.89747 -10.4122 -2.83247
 10.7906 -164.782 0.63086 o
 -12 1 23 4190.6 4291.29 178.187 5.77203 65.508 1.34621 -63.1167 -14.3836 64.7349
 -167.162 0.614189 o
 -12 1 24 160.315 223.562 75.2419 37.8213 14.952 2.33395 12.4015 2.55314 12.6615
 11.6332 0.598021 o
 -12 2 -11 0.997918 -1.14189 34.0412 191.786 0 5.83449 0.209597 0.976723 0.998958
 77.8885 0.724849 o
 -12 2 -10 75.6898 101.175 32.4499 192.76 10.0586 1.50105 8.51075 1.80471 8.69999
 11.9722 0.743305 o
 -12 2 -9 382.476 382.437 43.0204 95.8737 19.556 1.07062 -19.521 -1.18593 19.557
 -176.523 0.761692 o
 -12 2 -8 127.74 114.805 25.0606 286.514 10.7147 1.11177 -11.1641 -1.76158
 11.3022 -171.033 0.779845 o
 -12 2 -7 1146.53 1182.44 56.4525 47.3593 34.3866 0.81128 33.8338 1.34274 33.8604
 2.27267 0.797575 o
 -12 2 -6 75.5897 63.8205 22.8941 364.697 7.98877 1.32329 8.53533 1.65463 8.69423
 10.9711 0.814668 o
 -12 2 -5 1211.73 1169.85 50.9186 53.4924 34.203 0.73643 -34.7822 -1.39065
 34.8099 -177.71 0.830888 o
 -12 2 -4 296.435 273.576 25.0164 227.571 16.5401 0.739694 -17.1524 -1.49401
 17.2173 -175.022 0.845985 o
 -12 2 -3 720.34 721.388 40.1741 88.1963 26.8587 0.737748 26.8068 1.31759 26.8392
 2.8139 0.859698 o
 -12 2 -2 44.1974 57.1677 20.6849 457.832 7.56093 1.26248 6.52875 1.25415 6.64811
 10.8739 0.871766 o
 -12 2 -1 457.542 468.191 31.4563 142.708 21.6377 0.715069 -21.359 -1.15544
 21.3902 -176.904 0.881939 o
 -12 2 0 181.147 183.86 23.8511 282.056 13.5595 0.852687 13.4243 -0.966243
 13.4591 -4.11688 0.889993 o
 -12 2 1 228.734 209.636 28.0925 210.141 14.4788 0.939635 15.0941 0.949316
 15.1239 3.59877 0.895739 o
 -12 2 2 250.917 297.844 30.3825 178.364 17.2582 0.858865 -15.8256 0.683339
 15.8404 177.528 0.899037 o
 -12 2 3 226.716 252.267 29.6027 191.503 15.8829 0.906061 -15.0374 -0.768967
 15.0571 -177.073 0.899804 o
 -12 2 4 92.1426 139.677 25.1513 291.832 11.8185 1.02005 9.58979 -0.422568
 9.59909 -2.52307 0.898021 o
 -12 2 5 92.7427 64.5374 28.6778 241.173 8.03352 1.62128 9.60866 0.645283 9.6303
 3.84201 0.893733 o
 -12 2 6 1.8889 17.102 25.3372 342.016 4.13546 2.37908 -1.3604 0.195456 1.37437
 171.824 0.887047 o
 -12 2 7 83.172 76.7283 27.2631 264.691 8.75947 1.43815 -9.10024 -0.597988
 9.11987 -176.24 0.878122 o
 -12 2 8 65.9211 77.9424 28.7074 245.01 8.8285 1.49864 8.11917 0.0153052 8.11918
 0.108006 0.867164 o
 -12 2 9 116.717 93.5837 29.7342 219.145 9.67387 1.43099 10.7869 0.599299 10.8036
 3.17997 0.854409 o
 -12 2 10 114.056 92.9759 28.5418 235.851 9.6424 1.3811 -10.6778 -0.198568
 10.6797 -178.935 0.840113 o
 -12 2 11 184.691 213.834 36.2548 143.559 14.6231 1.19113 -13.5769 -0.598343
 13.5901 -177.477 0.824537 o
 -12 2 12 22.7844 47.855 33.4324 192.579 6.91773 2.09822 4.75933 0.364929 4.7733
 4.38466 0.807939 o
 -12 2 13 47.142 59.9108 37.2726 153.314 7.74021 2.11795 6.84514 0.534862 6.866
 4.46787 0.790565 o
 -12 2 14 11.2775 -4.69338 33.1594 200.63 0 5.75842 3.31605 -0.530376 3.3582
 -9.08704 0.772642 o
 -12 2 15 597.393 615.42 56.9578 55.6386 24.8077 1.12259 -24.438 -0.421651
 24.4416 -179.012 0.754374 o
 -12 2 16 1.02215 22.5917 35.2898 177.188 4.75308 2.85491 -0.719186 0.710578
 1.01101 135.345 0.735941 o
 -12 2 17 12.6528 35.5979 41.1369 129.57 5.9664 2.79344 3.5516 0.197167 3.55707
 3.17751 0.717497 o
 -12 2 18 1.17572 23.1369 38.6475 147.895 4.81008 3.05023 -0.628361 -0.883675
 1.08431 -125.416 0.699171 o
 -12 2 19 10.9396 -79.2478 47.2423 99.2609 0 6.87331 3.30721 0.0435263 3.3075
 0.754027 0.68107 o
 -12 2 20 3.58508 33.241 44.9522 109.193 5.7655 3.07719 1.58623 1.0339 1.89343
 33.0961 0.663279 o
 -12 2 21 92.8666 165.972 50.8218 81.6569 12.883 1.84091 -9.63308 -0.265156
 9.63673 -178.423 0.645866 o
 -12 2 22 84.6615 42.9468 51.0225 82.7402 6.55338 3.14039 -9.12851 -1.15408
 9.20117 -172.795 0.628881 o
 -12 2 23 156.205 162.799 48.6776 86.8658 12.7593 1.78296 12.4911 0.420645
 12.4982 1.92874 0.612362 o
 -12 2 24 1.77688 41.3379 103.198 20.8477 6.42946 5.59285 -0.56926 1.20533 1.333
 115.281 0.596335 o
 -12 3 -11 4888.99 4998.61 139.753 8.00669 70.7009 0.981525 68.688 13.0747
 69.9213 10.7772 0.719873 o
 -12 3 -10 2703.43 2740.01 93.6136 17.487 52.3451 0.886687 -51.2895 -8.53355
 51.9945 -170.554 0.737943 o
 -12 3 -9 6075 6194 142.021 7.14573 78.702 0.897157 -76.6484 -14.1431 77.9423
 -169.545 0.755925 o
 -12 3 -8 2693.34 2738.03 89.0781 18.7258 52.3262 0.844367 51.0652 9.25642
 51.8974 10.2743 0.773659 o
 -12 3 -7 7797.1 7690.13 141.233 6.33428 87.6934 0.801604 86.9974 15.1181 88.3012
 9.85821 0.790961 o
 -12 3 -6 4123.3 4081.38 96.573 14.0095 63.8857 0.751408 -63.4307 -9.9923 64.2129
 -171.048 0.807623 o
 -12 3 -5 8315.62 8325.99 136.614 6.28714 91.2469 0.745548 -89.7801 -15.9735
 91.19 -169.912 0.823418 o
 -12 3 -4 5337.86 5359.55 106.984 10.7883 73.209 0.727066 72.2787 10.6607 73.0607
 8.39028 0.838104 o
 -12 3 -3 7709.62 7903.2 133.32 6.74503 88.8999 0.746696 86.2013 16.7022 87.8045
 10.9656 0.851431 o
 -12 3 -2 6693.82 6663.1 111.996 8.93512 81.6278 0.683158 -81.0467 -11.1916
 81.8158 -172.138 0.86315 o
 -12 3 -1 6700.18 6703.38 118.126 8.44167 81.8742 0.718237 -80.0052 -17.3014
 81.8546 -167.797 0.873021 o
 -12 3 0 7106.32 7127.8 125.497 7.61832 84.4263 0.739993 83.5075 11.5251 84.299
 7.85794 0.880831 o
 -12 3 1 9030.66 8770.18 173.222 4.58345 93.6493 0.92032 93.3509 17.784 95.0298
 10.786 0.8864 o
 -12 3 2 7401.26 7461.54 139.454 6.59982 86.3802 0.803476 -85.2384 -11.6479
 86.0306 -172.219 0.889596 o
 -12 3 3 10248.7 10053.5 154.603 4.81069 100.267 0.768014 -99.6035 -18.108
 101.236 -169.696 0.890339 o
 -12 3 4 3375.37 3644.87 98.7206 14.7795 60.3728 0.81213 56.937 11.5563 58.0979
 11.4732 0.888612 o
 -12 3 5 9445.5 9094.85 159.762 4.92134 95.3669 0.83397 95.4593 18.2486 97.188
 10.8225 0.884456 o
 -12 3 6 2076.62 2038.52 76.0075 25.7111 45.1499 0.83402 -44.1335 -11.3514
 45.5699 -165.576 0.877974 o
 -12 3 7 8421.98 8242.21 157.634 5.33577 90.7866 0.864046 -89.9493 -18.1964
 91.7714 -168.564 0.869318 o
 -12 3 8 1287.93 1261.22 65.1906 37.4969 35.5136 0.906262 34.1335 11.0828 35.8877
 17.9881 0.858683 o
 -12 3 9 10995.1 10767.9 192.804 3.59246 103.769 0.924889 103.309 17.9573 104.858
 9.86075 0.846293 o
 -12 3 10 615.431 644.709 45.8546 77.1103 25.3911 0.887456 -22.337 -10.7931
 24.8079 -154.21 0.832394 o
 -12 3 11 7976.83 7926.46 175.588 4.77878 89.0307 0.98071 -87.5846 -17.4862
 89.3131 -168.709 0.817235 o
 -12 3 12 966.599 956.343 62.2171 43.547 30.9248 0.990092 29.2578 10.5158 31.0902
 19.7694 0.801066 o
 -12 3 13 7611.6 7786.07 169.76 5.08529 88.2387 0.95675 85.6031 16.8438 87.2445
 11.1317 0.784122 o
 -12 3 14 1256.56 1129.56 68.5172 35.397 33.6089 1.00432 -33.9472 -10.2051 35.448
 -163.268 0.766624 o
 -12 3 15 5478.18 5705.99 149.843 6.92931 75.538 0.985413 -72.2567 -16.0359
 74.0147 -167.487 0.748771 o
 -12 3 16 819.186 931.347 62.9334 44.0312 30.518 1.01423 26.8867 9.81272 28.6214
 20.0503 0.730736 o
 -12 3 17 2774.65 2868.66 122.444 11.6417 53.5598 1.13111 50.4638 15.1014 52.6749
 16.6599 0.71267 o
 -12 3 18 1569.01 1718.58 97.5675 19.0056 41.4558 1.16052 -38.4945 -9.33683
 39.6107 -166.366 0.694703 o
 -12 3 19 3629.17 3714.51 144.215 8.40379 60.9468 1.17186 -58.5646 -14.1193
 60.2426 -166.445 0.676937 o
 -12 3 20 1801.62 1793.95 101.182 17.5185 42.355 1.17807 41.5369 8.73528 42.4455
 11.8763 0.65946 o
 -12 3 21 3067.74 3285.55 145.833 8.56309 57.3198 1.25829 53.8224 13.0724 55.3871
 13.6516 0.642338 o
 -12 3 22 1301.79 1165.37 88.5857 23.4199 34.1376 1.27372 -35.1765 -8.02546
 36.0804 -167.148 0.625623 o
 -12 3 23 2390.67 2388.69 125.716 11.5783 48.8742 1.26963 -47.4008 -11.9933
 48.8945 -165.801 0.609353 o
 -12 3 24 680.109 1041.92 153.025 9.10288 32.2788 2.28918 25.0491 7.25626 26.0789
 16.1553 0.593555 o
 -12 4 -11 21.0983 52.234 32.0453 208.938 7.22731 1.95307 4.2445 1.75571 4.59329
 22.4722 0.713077 o
 -12 4 -10 1.17605 4.47537 28.8339 266.63 2.11551 3.65591 0.315749 1.03747
 1.08446 73.0727 0.730627 o
 -12 4 -9 79.363 82.0452 27.4232 262.247 9.05788 1.40483 -8.70593 -1.88937
 8.90859 -167.755 0.748067 o
 -12 4 -8 2.56126 35.6321 28.6078 266.48 5.96927 2.04571 1.32607 -0.895991
 1.60039 -34.0459 0.765241 o
 -12 4 -7 468.015 431.578 40.1215 102.394 20.7745 0.944188 21.5425 1.98327
 21.6336 5.25998 0.781972 o
 -12 4 -6 5.42646 8.79652 23.1264 409.856 2.96589 2.68414 -2.19654 0.775671
 2.32948 160.55 0.79806 o
 -12 4 -5 674.184 703.862 41.7605 85.4384 26.5304 0.775691 -25.8889 -1.98727
 25.9651 -175.61 0.813291 o
 -12 4 -4 27.0667 41.2576 21.7692 434.55 6.42321 1.51573 -5.1541 -0.708495
 5.20257 -172.173 0.827432 o
 -12 4 -3 458.858 518.31 36.7234 114.635 22.7664 0.792724 21.3374 1.89057 21.421
 5.0634 0.840249 o
 -12 4 -2 207.438 205.787 23.8072 272.258 14.3453 0.807088 14.3865 0.682998
 14.4027 2.71808 0.851505 o
 -12 4 -1 399.978 365.269 33.4382 139.472 19.112 0.855641 -19.9254 -1.71908
 19.9995 -175.069 0.860978 o
 -12 4 0 223.736 203.548 26.4148 231.599 14.267 0.897498 -14.9433 -0.659415
 14.9578 -177.473 0.868467 o
 -12 4 1 850.585 841.747 49.6277 62.8052 29.0129 0.843022 29.1253 1.51653 29.1648
 2.98064 0.873803 o
 -12 4 2 729.53 733.214 46.3743 72.4033 27.0779 0.843185 27.0029 0.611344 27.0098
 1.29695 0.876864 o
 -12 4 3 33.3455 87.9962 24.3784 339.097 9.38063 1.22006 -5.63157 -1.27705
 5.77455 -167.223 0.877576 o
 -12 4 4 1219.74 1180.78 56.4734 46.6545 34.3625 0.812134 -34.9214 -0.481041
 34.9247 -179.211 0.875922 o
 -12 4 5 84.9749 99.4987 22.6619 358.074 9.9749 1.07772 9.15302 1.09413 9.21818
 6.81664 0.871941 o
 -12 4 6 1165 1207.51 73.7268 31.8892 34.7492 1.04512 34.1312 0.249596 34.1321
 0.418987 0.865728 o
 -12 4 7 222.91 231.383 31.6143 174.737 15.2113 1.00591 -14.8998 -0.951149
 14.9302 -176.347 0.857426 o
 -12 4 8 688.443 730.773 48.9344 67.8425 27.0328 0.890428 -26.2381 0.0639443
 26.2382 179.86 0.847216 o
 -12 4 9 380.43 337.981 35.6192 129.509 18.3843 0.944481 19.4869 0.83104 19.5046
 2.44196 0.835309 o
 -12 4 10 21.729 28.3401 25.4253 329.501 5.32354 2.00895 -4.6413 -0.432861
 4.66144 -174.672 0.821935 o
 -12 4 11 256.178 210.615 30.5812 181.205 14.5126 1.01791 -15.9903 -0.698642
 16.0056 -177.498 0.807331 o
 -12 4 12 464.517 551.599 43.9272 87.5534 23.4861 0.91726 21.5392 0.762558
 21.5527 2.02761 0.791732 o
 -12 4 13 578.226 545.011 44.5564 82.6453 23.3455 0.935539 24.0401 0.547767
 24.0463 1.30529 0.775362 o
 -12 4 14 2.57651 34.5606 28.0752 276.623 5.87882 2.03545 1.27304 -0.977685
 1.60515 -37.5239 0.758431 o
 -12 4 15 7.20167 30.1602 35.9049 170.178 5.49183 2.63621 2.66501 -0.315233
 2.68359 -6.74592 0.741131 o
 -12 4 16 43.6838 65.8641 34.2748 179.973 8.11567 1.89127 6.51122 1.13485 6.60937
 9.88685 0.72363 o
 -12 4 17 158.073 124.383 39.2106 129.745 11.1527 1.63766 12.5724 0.094846
 12.5727 0.432232 0.706074 o
 -12 4 18 278.575 282.668 47.836 84.6035 16.8127 1.36704 -16.6465 -1.21233
 16.6906 -175.835 0.688588 o
 -12 4 19 7.42771 -9.31274 37.6817 155.98 0 6.13854 2.72031 0.166283 2.72538
 3.49794 0.671276 o
 -12 4 20 107.96 81.6454 40.1825 128.295 9.03579 2.00178 10.3188 1.2179 10.3904
 6.73133 0.654223 o
 -12 4 21 196.658 203.677 43.6075 103.826 14.2715 1.45374 -14.0179 -0.395667
 14.0235 -178.383 0.637496 o
 -12 4 22 34.9446 -10.917 42.0783 123.668 0 6.48678 -5.78673 -1.20766 5.9114
 -168.212 0.621147 o
 -12 4 23 197.546 316.776 65.2522 48.9278 17.7982 1.74734 14.0441 0.555265
 14.0551 2.26413 0.605215 o
 -12 4 24 19.6412 90.3624 83.9153 31.3527 9.50592 3.69551 4.26402 1.20801 4.43184
 15.8175 0.589728 o
 -12 5 -11 4563.08 4544.29 136.185 8.55072 67.4114 1.00265 66.9017 9.34089
 67.5506 7.94833 0.704614 o
 -12 5 -10 3829.19 4015.49 114.776 11.5287 63.3679 0.899248 -60.5743 -12.6468
 61.8804 -168.207 0.721532 o
 -12 5 -9 3889.44 3723.11 108.425 12.5213 61.0173 0.8821 -61.5508 -10.0469
 62.3654 -170.729 0.738314 o
 -12 5 -8 4720.33 4718.58 116.525 10.4005 68.6919 0.842998 67.339 13.6305 68.7046
 11.443 0.754811 o
 -12 5 -7 4121.61 4156.88 103.104 12.9098 64.4738 0.794683 63.3156 10.6182
 64.1998 9.52005 0.770852 o
 -12 5 -6 4802.13 4985.03 114.393 10.492 70.6048 0.805497 -67.7567 -14.5312
 69.2974 -167.896 0.786251 o
 -12 5 -5 4764.17 4801.51 105.996 11.6066 69.2929 0.760668 -68.1301 -11.0662
 69.023 -170.774 0.800802 o
 -12 5 -4 8336.14 8100.69 146.77 5.84054 90.0038 0.811695 90.0026 15.3516 91.3025
 9.6797 0.814292 o
 -12 5 -3 3723.94 3679.48 88.2072 16.4194 60.6587 0.722772 59.947 11.4151 61.0241
 10.7812 0.826498 o
 -12 5 -2 10188 10142.9 152.726 4.87514 100.712 0.755397 -99.6544 -16.0309
 100.936 -170.861 0.837204 o
 -12 5 -1 3912.23 3858.72 98.9665 13.9716 62.1186 0.79155 -61.438 -11.7303
 62.5478 -169.191 0.846203 o
 -12 5 0 10420.6 10399.3 177.321 4.07992 101.977 0.865741 100.73 16.5517 102.081
 9.33126 0.853309 o
 -12 5 1 2248.45 2270.79 84.4194 21.5725 47.6528 0.877693 45.8729 12.0051 47.4178
 14.6656 0.85837 o
 -12 5 2 10074.9 10078.8 182.939 4.01062 100.393 0.907013 -98.94 -16.9059 100.374
 -170.303 0.86127 o
 -12 5 3 2840.96 2900.15 91.9413 17.5674 53.8531 0.846971 -51.8703 -12.265
 53.3006 -166.696 0.861945 o
 -12 5 4 9616.93 9456.14 157.724 4.91382 97.2427 0.807627 96.5657 17.088 98.066
 10.035 0.860377 o
 -12 5 5 4510.13 4397.28 108.679 11.6447 66.312 0.814453 65.9939 12.4475 67.1575
 10.6814 0.856604 o
 -12 5 6 7749.37 7690.17 139.207 6.45464 87.6936 0.790151 -86.3561 -17.088
 88.0305 -168.807 0.850711 o
 -12 5 7 4469.01 4402.96 101.367 12.7013 66.3548 0.759479 -65.6771 -12.4711
 66.8507 -169.248 0.84283 o
 -12 5 8 7121.45 7103.48 130.89 7.27262 84.2821 0.772952 82.6745 16.923 84.3887
 11.5683 0.833126 o
 -12 5 9 4085.87 4049.52 101.512 13.252 63.6359 0.792666 62.7265 12.2991 63.9208
 11.0935 0.821796 o
 -12 5 10 6262.01 6367.61 129.571 7.89141 79.7973 0.807789 -77.3741 -16.591
 79.1329 -167.898 0.809051 o
 -12 5 11 4191.66 4291.3 107.792 12.0869 65.508 0.817638 -63.6349 -11.9269 64.743
 -169.384 0.795112 o
 -12 5 12 5606.05 5480.16 121.98 9.06121 74.0281 0.81934 73.1213 16.1038 74.8736
 12.4202 0.780197 o
 -12 5 13 1929.33 1908.97 74.3218 27.2116 43.6918 0.842403 42.431 11.3552 43.9241
 14.9821 0.764518 o
 -12 5 14 4623.93 4622.1 115.612 10.6065 67.986 0.845013 -66.2162 -15.4707
 67.9995 -166.849 0.748273 o
 -12 5 15 1085 1120.65 64.2468 40.073 33.4761 0.946219 -31.1607 -10.6774 32.9393
 -161.086 0.731644 o
 -12 5 16 5274.09 5267.71 136.266 8.06546 72.579 0.932749 71.115 14.7223 72.6229
 11.6962 0.714791 o
 -12 5 17 1372.61 1423.7 84.9021 24.5737 37.7319 1.10878 35.682 9.97042 37.0488
 15.6117 0.697856 o
 -12 5 18 3950.56 4142.5 183.7 5.54524 64.3623 1.4116 -61.3088 -13.849 62.8535
 -167.271 0.680959 o
 -12 5 19 489.387 539.278 57.1013 57.2133 23.2224 1.19852 -20.096 -9.24868
 22.1221 -155.287 0.664203 o
 -12 5 20 2892.67 3006.93 132.152 10.2046 54.8355 1.19203 52.216 12.8905 53.7836
 13.8673 0.64767 o
 -12 5 21 709.845 856.306 76.2199 32.8609 29.2627 1.27458 25.2216 8.58586 26.6429
 18.7994 0.631428 o
 -12 5 22 1679.83 1886.6 109.288 15.5266 43.435 1.24035 -39.23 -11.8672 40.9857
 -163.169 0.615529 o
 -12 5 23 406.821 238.241 77.009 34.9723 15.4351 2.32022 -18.5415 -7.93946
 20.1698 -156.819 0.600015 o
 -12 5 24 1916.08 2182.56 402.567 1.34916 46.7179 4.12627 42.4123 10.8297 43.7731
 14.324 0.584914 o
 -12 6 -11 21.817 -32.4561 38.6224 147.38 0 6.21469 4.15605 2.13173 4.67087
 27.1543 0.69467 o
 -12 6 -10 0.624099 -3.96577 28.7372 269.139 0 5.36071 -0.788326 0.0514008 0.79
 176.269 0.710865 o
 -12 6 -9 4.26515 65.9807 31.405 218.925 8.12285 1.74557 -0.382929 -2.02941
 2.06522 -100.685 0.726897 o
 -12 6 -8 51.8053 44.4709 27.62 270.632 6.66865 1.82198 7.19689 0.100652 7.19759
 0.801254 0.742623 o
 -12 6 -7 70.9983 71.1713 27.1253 270.976 8.43631 1.47816 -8.20884 1.90085
 8.42605 166.962 0.757885 o
 -12 6 -6 126.44 140.443 25.2428 279.85 11.8509 1.02104 -11.2426 -0.212256
 11.2446 -178.918 0.772505 o
 -12 6 -5 20.4207 22.0784 27.3332 288.05 4.69877 2.33057 4.14859 -1.7916 4.51892
 -23.3574 0.786293 o
 -12 6 -4 4.27381 -36.7669 27.028 303.031 0 5.19885 -2.05299 0.243024 2.06732
 173.249 0.799051 o
 -12 6 -3 129.19 132.122 24.094 301.809 11.4944 1.00421 -11.2404 1.6861 11.3662
 171.469 0.810575 o
 -12 6 -2 353.947 388.705 34.0333 138.494 19.7156 0.844998 18.8123 -0.21376
 18.8135 -0.651013 0.820666 o
 -12 6 -1 3.36087 40.0336 26.5249 307.977 6.32721 1.83113 0.881576 -1.60739
 1.83327 -61.2573 0.829137 o
 -12 6 0 314.376 239.115 31.889 162.459 15.4633 0.998855 -17.7297 0.181618
 17.7307 179.413 0.835818 o
 -12 6 1 14.5042 26.939 26.7617 301.19 5.19028 2.1378 3.49744 1.50736 3.80844
 23.3155 0.840572 o
 -12 6 2 191.117 156.137 30.1241 197.88 12.4955 1.15227 13.8233 -0.18075 13.8245
 -0.749143 0.843296 o
 -12 6 3 454 488.671 37.0453 114.227 22.1059 0.822599 -21.2627 -1.37775 21.3073
 -176.293 0.843929 o
 -12 6 4 251.878 229.015 26.1276 227.214 15.1332 0.839942 -15.8687 0.246949
 15.8707 179.108 0.842457 o
 -12 6 5 94.261 113.405 23.6534 327.014 10.6492 1.05802 9.63954 1.15772 9.70881
 6.8485 0.838914 o
 -12 6 6 222.395 234.951 31.7999 172.996 15.3281 1.0044 14.9073 -0.407779 14.9129
 -1.56689 0.833376 o
 -12 6 7 71.6455 52.4901 22.4635 381.74 7.245 1.41257 -8.41726 -0.891773 8.46437
 -173.952 0.825963 o
 -12 6 8 258.221 253.36 28.7353 195.575 15.9173 0.878407 -16.0565 0.639462
 16.0693 177.719 0.816824 o
 -12 6 9 1.51826 29.1408 23.2308 402.577 5.39822 1.8386 -1.08655 0.581098 1.23218
 151.862 0.806138 o
 -12 6 10 55.0652 50.7867 23.1593 370.424 7.12648 1.47271 7.36447 -0.910944
 7.4206 -7.05135 0.794097 o
 -12 6 11 41.2593 66.07 25.81 306.643 8.12834 1.45706 -6.41683 -0.289088 6.42334
 -177.42 0.780904 o
 -12 6 12 38.6749 93.6451 29.653 234.754 9.67704 1.42693 6.10981 1.15982 6.21892
 10.7485 0.76676 o
 -12 6 13 302.999 312.321 34.6329 141.434 17.6726 0.954094 -17.4069 -9.7968e-05
 17.4069 -180 0.751862 o
 -12 6 14 257.991 247.549 30.9374 175.674 15.7337 0.954223 -16.0067 -1.33221
 16.0621 -175.242 0.736395 o
 -12 6 15 33.252 88.3839 28.8588 248.64 9.40127 1.42659 5.76334 0.189476 5.76645
 1.88299 0.720529 o
 -12 6 16 157.453 132.161 30.808 197.088 11.4961 1.2698 12.4699 1.39813 12.548
 6.39733 0.704415 o
 -12 6 17 2.13553 7.86467 31.4379 223.928 2.8044 3.46478 -1.42521 -0.32297
 1.46134 -167.232 0.688191 o
 -12 6 18 119.094 158.557 40.1071 125.828 12.5919 1.50288 -10.8246 -1.38681
 10.913 -172.699 0.67197 o
 -12 6 19 4.67767 -1.08597 35.9779 171.321 0 5.99816 2.12318 0.412017 2.16279
 10.9821 0.655853 o
 -12 6 20 121.182 235.919 52.4854 75.4732 15.3597 1.62282 10.9275 1.33138 11.0083
 6.94655 0.639921 o
 -12 6 21 27.9688 -38.6636 45.5175 106.204 0 6.74667 -5.26689 -0.478215 5.28855
 -174.812 0.624241 o
 -12 6 22 97.6494 138.29 49.4302 86.3101 11.7597 1.94142 -9.80034 -1.26601
 9.88177 -172.639 0.608867 o
 -12 6 23 4.66711 62.5677 69.8934 45.2608 7.90998 3.5992 -2.09507 0.527061
 2.16035 165.879 0.593838 o
 -12 7 -11 837.436 833.513 62.6829 44.5532 28.8706 1.06591 28.6711 3.92485
 28.9385 7.7949 0.683443 o
 -12 7 -10 4724.8 4607.44 121.71 9.86396 67.8781 0.890687 -67.1486 -14.6923
 68.7372 -167.658 0.698848 o
 -12 7 -9 853.028 852.255 53.9472 55.6631 29.1934 0.909785 -28.9009 -4.21517
 29.2066 -171.702 0.714063 o
 -12 7 -8 6055.28 6248.23 167.26 5.71115 79.0457 1.05101 76.2009 15.7702 77.8157
 11.6926 0.728954 o
 -12 7 -7 797.397 912.661 50.3018 61.9074 30.2103 0.821362 27.8859 4.44647
 28.2382 9.05966 0.743372 o
 -12 7 -6 7148.28 7206.05 138.938 6.76247 84.8885 0.814449 -82.8804 -16.7068
 84.5475 -168.603 0.757153 o
 -12 7 -5 585.463 593.058 44.5909 81.7276 24.3528 0.898929 -23.7508 -4.62214
 24.1963 -168.987 0.770122 o
 -12 7 -4 5558.93 5482.02 130.358 8.36462 74.0406 0.875144 72.4746 17.5031
 74.5582 13.5773 0.782096 o
 -12 7 -3 651.718 703.769 47.2788 72.3355 26.5286 0.876605 25.08 4.76579 25.5288
 10.7593 0.792893 o
 -12 7 -2 5064.7 5210.29 123.067 9.34449 72.1824 0.847496 -68.7968 -18.2125
 71.1667 -165.172 0.80233 o
 -12 7 -1 467.161 551.502 45.9301 81.6935 23.4841 0.958344 -21.0555 -4.88111
 21.6139 -166.948 0.81024 o
 -12 7 0 5523.85 5891.75 143.806 7.28357 76.7577 0.931107 71.8926 18.8495 74.3226
 14.6916 0.816472 o
 -12 7 1 522.347 681.808 52.0909 64.838 26.1115 0.979115 22.3045 4.98582 22.8549
 12.6004 0.820901 o
 -12 7 2 9037.81 9044.88 195.563 3.89855 95.1046 1.02265 -93.0636 -19.4159
 95.0674 -168.215 0.823437 o
 -12 7 3 394.526 409.917 38.5333 112.577 20.2464 0.930238 -19.2065 -5.06336
 19.8627 -165.231 0.824027 o
 -12 7 4 11074.5 11109.9 167.153 4.17777 105.404 0.789959 103.348 19.84 105.235
 10.867 0.822657 o
 -12 7 5 955.032 1009.76 49.2987 60.428 31.7766 0.766462 30.477 5.1169 30.9036
 9.53071 0.819357 o
 -12 7 6 13661 13694.6 217.825 2.70796 117.024 0.927014 -115.144 -20.0716 116.88
 -170.112 0.814195 o
 -12 7 7 1090.01 1168.92 68.4292 36.2681 34.1895 0.986502 -32.6188 -5.10097
 33.0153 -171.112 0.807277 o
 -12 7 8 14040.6 13934.4 214.63 2.71052 118.044 0.905635 116.786 20.0391 118.493
 9.73647 0.798739 o
 -12 7 9 761.139 759.293 45.7581 72.8068 27.5553 0.818151 27.1317 5.00117 27.5888
 10.4441 0.788738 o
 -12 7 10 16024.2 16050.5 210.272 2.50974 126.691 0.827164 -125.04 -19.7259
 126.587 -171.035 0.777449 o
 -12 7 11 545.471 575.819 41.0418 93.6367 23.9962 0.840453 -22.8513 -4.82585
 23.3553 -168.075 0.765056 o
 -12 7 12 14830.9 14681.3 206.814 2.71614 121.166 0.850444 120.272 19.118 121.782
 9.03196 0.751742 o
 -12 7 13 218.363 247.028 42.7887 105.559 15.7171 1.30688 14.0496 4.57959 14.7771
 18.0539 0.737686 o
 -12 7 14 9178 9279.61 174.516 4.46848 96.3307 0.901598 -94.0472 -18.2518 95.8019
 -169.017 0.723061 o
 -12 7 15 339.874 348.834 39.9369 110.426 18.6771 1.04018 -17.9255 -4.30681
 18.4357 -166.49 0.708023 o
 -12 7 16 4899.22 4872.93 127.481 9.10669 69.8063 0.907209 67.8434 17.2188
 69.9944 14.2411 0.692717 o
 -12 7 17 131.802 119.994 36.1413 152.352 10.9542 1.54123 10.7584 4.00731 11.4805
 20.4294 0.67727 o
 -12 7 18 5343.66 5595.11 162.215 6.23517 74.8005 1.07657 -71.3001 -16.1233
 73.1004 -167.258 0.661793 o
 -12 7 19 180.19 229.756 48.4344 86.0841 15.1577 1.52133 -12.8968 -3.72336
 13.4235 -163.896 0.64638 o
 -12 7 20 4882.56 4987.69 174.755 5.73665 70.6236 1.22657 68.2506 14.9807 69.8753
 12.3798 0.631113 o
 -12 7 21 69.9605 121.391 54.6449 71.965 11.0178 2.25009 7.62222 3.44416 8.36424
 24.3162 0.616057 o
 -12 7 22 4008.02 4220.51 185.976 5.41445 64.9655 1.41591 -61.7819 -13.8209
 63.3089 -167.39 0.601265 o
 -12 7 23 104.114 64.2272 105.714 19.7086 8.01419 5.02196 -9.69382 -3.18499
 10.2036 -161.812 0.586779 o
 -12 8 -11 202.437 189.467 36.3032 142.816 13.7647 1.26095 14.0872 1.99689 14.228
 8.06802 0.671141 o
 -12 8 -10 29.8067 20.8966 28.9895 254.938 4.57128 2.49172 -5.38011 -0.927958
 5.45955 -170.214 0.685712 o
 -12 8 -9 17.9769 26.6532 30.88 227.301 5.16267 2.42239 3.85406 -1.76723 4.23992
 -24.6333 0.700067 o
 -12 8 -8 305.383 296.042 37.9504 122.976 17.2059 1.06959 17.4462 1.00676 17.4752
 3.30267 0.714083 o
 -12 8 -7 4.75408 14.0313 27.7556 285.231 3.74584 2.71844 -1.53075 1.5527 2.18039
 134.592 0.72762 o
 -12 8 -6 69.0252 44.898 24.9533 319.763 6.70059 1.65711 -8.2388 -1.07113 8.30814
 -172.592 0.740528 o
 -12 8 -5 114.099 165.25 33.4288 174.423 12.855 1.24039 10.5945 -1.36256 10.6817
 -7.32861 0.752647 o
 -12 8 -4 2.64621 16.6192 29.3587 255.446 4.07667 2.70403 -1.14947 1.15106
 1.62672 134.96 0.763813 o
 -12 8 -3 275.916 292.691 35.9184 136.232 17.1082 1.01937 -16.5649 1.23324
 16.6107 175.742 0.77386 o
 -12 8 -2 20.9419 19.9231 23.698 379.435 4.46353 2.1411 -4.39903 -1.26114 4.57624
 -164.003 0.782627 o
 -12 8 -1 30.8369 61.8069 27.6006 274.267 7.86174 1.59382 5.4299 -1.16323 5.5531
 -12.0916 0.789963 o
 -12 8 0 365.455 370.456 38.2911 116.087 19.2472 0.970261 19.0668 1.38282 19.1169
 4.1481 0.795735 o
 -12 8 1 4.01092 55.4991 28.5301 265.017 7.44977 1.71697 -1.68394 1.08409 2.00273
 147.227 0.799834 o
 -12 8 2 437.452 508.118 45.12 85.3856 22.5415 0.979539 -20.8631 -1.4779 20.9153
 -175.948 0.80218 o
 -12 8 3 106.344 69.172 24.9104 303.385 8.31697 1.38264 10.2694 -0.939734 10.3123
 -5.22847 0.802724 o
 -12 8 4 2.99899 31.2159 23.1165 404.996 5.58712 1.78393 0.827447 1.52129 1.73176
 61.4577 0.801458 o
 -12 8 5 136.404 124.595 26.7674 253.98 11.1622 1.14073 11.6555 0.743571 11.6792
 3.65027 0.798405 o
 -12 8 6 62.2821 48.1543 27.6236 267.365 6.93933 1.76572 7.74019 -1.53999 7.8919
 -11.2527 0.793627 o
 -12 8 7 0.183477 -1.60682 26.2345 323.064 0 5.12196 -0.0195195 -0.427898
 0.428343 -92.6119 0.787217 o
 -12 8 8 98.273 88.3683 25.6766 287.691 9.40044 1.27874 9.79114 1.55128 9.91327
 9.00295 0.779293 o
 -12 8 9 26.8638 47.0506 25.3512 325.751 6.85934 1.64958 -5.18252 0.072638
 5.18303 179.197 0.769996 o
 -12 8 10 628.879 570.782 42.338 87.0961 23.8911 0.870216 -25.0306 -1.53256
 25.0775 -176.496 0.759483 o
 -12 8 11 370.309 365.105 35.5748 129.529 19.1077 0.909268 19.2414 0.281438
 19.2434 0.83799 0.747916 o
 -12 8 12 47.5472 55.8098 27.3886 274.508 7.4706 1.65072 6.73838 1.46336 6.89545
 12.2525 0.735463 o
 -12 8 13 501.949 578.51 45.6394 81.2493 24.0522 0.930747 -22.3973 -0.556064
 22.4042 -178.578 0.722285 o
 -12 8 14 2.64369 17.1804 30.4281 237.913 4.14493 2.75496 0.820712 -1.40361
 1.62594 -59.6845 0.70854 o
 -12 8 15 379.211 347.032 38.7528 113.871 18.6288 1.01261 19.4599 0.723603
 19.4733 2.12952 0.694373 o
 -12 8 16 3.99443 55.6534 30.6902 229.95 7.46012 1.83201 1.46467 1.35984 1.99861
 42.8744 0.679917 o
 -12 8 17 21.0191 34.6066 41.3872 127.57 5.88274 2.8347 -4.51819 -0.777819
 4.58466 -170.232 0.665293 o
 -12 8 18 35.8213 -30.1771 41.5938 126.47 0 6.44933 -5.8372 -1.32224 5.98509
 -167.237 0.650605 o
 -12 8 19 33.0642 -52.6639 43.7422 114.659 0 6.61379 5.6966 0.782957 5.75015
 7.82587 0.635944 o
 -12 8 20 58.6264 73.3155 42.2087 119.731 8.56245 2.18577 7.54934 1.27824 7.65679
 9.61004 0.621388 o
 -12 8 21 15.294 4.89625 45.0262 108.941 2.21275 4.85284 3.83779 -0.751895
 3.91075 -11.0849 0.607001 o
 -12 8 22 5.51076 -71.0035 70.6965 44.458 0 8.40812 -2.00939 -1.21371 2.3475
 -148.867 0.592837 o
 -12 9 -11 757.835 802.17 68.5718 39.1605 28.3226 1.18573 -27.4615 -1.92337
 27.5288 -175.994 0.657972 o
 -12 9 -10 4215.06 4468.62 131.629 9.16777 66.8477 0.9774 -63.2992 -14.4315
 64.9235 -167.157 0.671684 o
 -12 9 -9 422.705 469.524 48.5701 76.7182 21.6685 1.09318 20.4569 2.05481 20.5598
 5.7359 0.685159 o
 -12 9 -8 3800.61 3850.75 121.348 10.7445 62.0544 0.970172 59.6706 15.493 61.6491
 14.555 0.698281 o
 -12 9 -7 179.618 219.105 36.6373 141.199 14.8022 1.18975 -13.2343 -2.11466
 13.4022 -170.922 0.710923 o
 -12 9 -6 3915 3671.12 114.695 11.6074 60.5897 0.939208 -60.3711 -16.4417 62.57
 -164.765 0.722948 o
 -12 9 -5 191.338 218.618 35.6726 146.827 14.7857 1.16075 13.6673 2.1317 13.8325
 8.86508 0.734212 o
 -12 9 -4 6357.19 6351.94 148.077 6.64621 79.6991 0.923626 77.8338 17.2939 79.732
 12.5271 0.744566 o
 -12 9 -3 40.5872 95.435 29.4165 237.695 9.76908 1.40461 6.01021 -2.11295 6.37081
 -19.3696 0.753864 o
 -12 9 -2 5604.9 5616.63 139.842 7.5844 74.9442 0.927236 -72.6653 -18.0182
 74.8659 -166.074 0.761961 o
 -12 9 -1 93.1868 100.093 33.5616 179.242 10.0047 1.55626 -9.41407 2.1359 9.65333
 167.217 0.768726 o
 -12 9 0 7182.27 7166.77 173.317 5.09538 84.6568 1.01753 82.6691 18.6572 84.7483
 12.7178 0.774042 o
 -12 9 1 115.62 126.718 36.1573 153.318 11.2569 1.50535 -10.5194 -2.22776 10.7527
 -168.043 0.777813 o
 -12 9 2 7912.85 8029.18 188.631 4.33812 89.6057 1.04645 -86.8631 -19.1744
 88.9542 -167.552 0.77997 o
 -12 9 3 24.4407 121.946 39.1881 138.677 11.0429 1.65094 4.36025 2.32999 4.94375
 28.1187 0.780471 o
 -12 9 4 7658.37 7500.52 167.392 5.20074 86.6055 0.961075 85.3039 19.5348 87.5121
 12.8985 0.779306 o
 -12 9 5 110.982 171.629 29.197 220.179 13.1007 1.07058 -10.2453 -2.45245 10.5348
 -166.538 0.776499 o
 -12 9 6 10562.1 10217 182.488 3.93772 101.079 0.898703 -100.864 -19.7149 102.772
 -168.94 0.772102 o
 -12 9 7 168.047 194.079 37.9491 134.522 13.9312 1.30125 12.7128 2.53621 12.9633
 11.2824 0.766195 o
 -12 9 8 14606.3 14554.3 224.434 2.50747 120.641 0.926611 119.247 19.6594 120.856
 9.36174 0.758883 o
 -12 9 9 184.392 243.996 34.9347 151.57 15.6204 1.08085 -13.3383 -2.54568 13.5791
 -169.195 0.75029 o
 -12 9 10 9506.96 9590.12 164.143 4.70807 97.9291 0.834512 -95.5745 -19.2996
 97.5036 -168.584 0.740554 o
 -12 9 11 356.027 344.199 36.4031 126.663 18.5526 0.956425 18.7057 2.47468
 18.8687 7.53621 0.729818 o
 -12 9 12 8605.12 8723.44 164.044 4.99187 93.3994 0.874097 90.8576 18.7086
 92.7638 11.6352 0.718233 o
 -12 9 13 86.2172 83.5395 33.2974 183.672 9.14 1.66912 -8.99232 -2.31417 9.28532
 -165.568 0.705945 o
 -12 9 14 9619.06 9615.19 182.124 4.13997 98.0571 0.924306 -96.4265 -17.9159
 98.0768 -169.475 0.693096 o
 -12 9 15 21.749 33.1989 30.3011 234.446 5.76185 2.20684 4.15358 2.12056 4.66358
 27.046 0.679818 o
 -12 9 16 7194.49 7035.27 173.137 5.11352 83.8765 1.02582 83.1106 16.9446 84.8203
 11.5236 0.666235 o
 -12 9 17 65.2982 64.6903 46.1073 100.921 8.04303 2.48302 -7.84437 -1.94011
 8.08073 -166.108 0.652458 o
 -12 9 18 6059.91 5962.51 203.335 4.26945 77.2173 1.3056 -76.2088 -15.8784
 77.8454 -168.231 0.638586 o
 -12 9 19 5.70793 21.4935 60.0229 61.5064 4.63611 4.39254 1.5907 1.78258 2.38913
 48.2557 0.624706 o
 -12 9 20 3768.44 3805.49 163.88 6.78885 61.6887 1.31428 59.591 14.7428 61.3876
 13.896 0.610891 o
 -12 9 21 66.0234 9.85851 62.4492 56.2125 3.13983 5.36357 7.95288 -1.66584
 8.12548 -11.8303 0.597206 o
 -12 10 -11 51.3054 85.3276 54.0493 74.2268 9.23729 2.5685 7.03314 1.35662
 7.16278 10.9177 0.644132 o
 -12 10 -10 142.017 155.088 40.0387 125.001 12.4535 1.51534 -11.792 -1.72232
 11.9171 -171.69 0.65698 o
 -12 10 -9 8.44173 68.9834 35.8434 168.629 8.30562 1.93287 -2.62173 -1.25229
 2.90547 -154.468 0.669573 o
 -12 10 -8 64.5457 55.8377 35.0562 170.736 7.47246 2.06137 7.84473 1.73375
 8.03403 12.4625 0.681804 o
 -12 10 -7 32.7287 32.2106 30.5909 228.193 5.67544 2.2493 -5.61124 1.11479 5.7209
 168.763 0.693558 o
 -12 10 -6 50.6964 45.5918 30.181 229.427 6.75217 1.95258 -6.89217 -1.78726
 7.12014 -165.462 0.704709 o
 -12 10 -5 18.6056 39.692 27.175 289.197 6.30016 1.87707 -4.20187 -0.97463
 4.31342 -166.941 0.715129 o
 -12 10 -4 15.1342 -0.198837 28.8751 262.949 0 5.37356 3.39463 1.90018 3.89027
 29.2384 0.724687 o
 -12 10 -3 145.806 111.066 33.9865 168.946 10.5388 1.50499 12.0476 0.813107
 12.075 3.8611 0.733251 o
 -12 10 -2 31.1246 12.6772 30.3168 234.384 3.56051 2.99647 -5.17999 -2.07179
 5.57894 -158.201 0.740695 o
 -12 10 -1 1.1729 -12.6284 30.304 241.928 0 5.5049 -0.892603 -0.613317 1.083
 -145.507 0.746905 o
 -12 10 0 639.59 679.248 54.4971 58.7149 26.0624 1.02534 25.1877 2.27374 25.2901
 5.15821 0.751778 o
 -12 10 1 58.8754 22.6496 33.0305 193.919 4.75916 2.70275 7.66173 0.416328
 7.67303 3.11032 0.755232 o
 -12 10 2 1218.22 1210.53 79.733 27.9824 34.7927 1.12756 -34.8193 -2.41547 34.903
 -176.032 0.757205 o
 -12 10 3 1.28016 -21.8767 34.2108 189.855 0 5.849 1.11596 -0.186499 1.13144
 -9.48753 0.757664 o
 -12 10 4 1082.23 1135.08 71.7495 33.8282 33.6909 1.0485 32.8064 2.44329 32.8972
 4.25929 0.756598 o
 -12 10 5 102.047 174.511 30.8088 202.044 13.2103 1.11872 -10.1017 -0.0548685
 10.1018 -179.689 0.754028 o
 -12 10 6 722.312 745.232 52.2296 60.9654 27.2989 0.940424 -26.7737 -2.34072
 26.8759 -175.004 0.75 o
 -12 10 7 12.8199 27.5164 31.0445 225.817 5.24561 2.4069 3.56936 0.282096 3.58049
 4.51885 0.744582 o
 -12 10 8 322.635 341.022 40.4305 109.233 18.4668 1.06403 17.8358 2.12543 17.962
 6.79568 0.737867 o
 -12 10 9 98.0529 103.511 29.1228 229.794 10.1741 1.34264 -9.8887 -0.51617
 9.90217 -177.012 0.729961 o
 -12 10 10 66.8496 16.1798 31.6446 209.61 4.02241 2.89311 -7.96493 -1.8465
 8.17616 -166.948 0.720985 o
 -12 10 11 2.39844 36.987 28.5568 267.281 6.0817 2.01422 1.37433 0.713909 1.54869
 27.4501 0.711068 o
 -12 10 12 103.46 94.1845 30.7368 208.819 9.70487 1.47195 10.0481 1.57948 10.1715
 8.93332 0.70034 o
 -12 10 13 0.883969 20.4367 30.0588 243.766 4.5207 2.58532 -0.298706 -0.891484
 0.940196 -108.524 0.688933 o
 -12 10 14 63.8258 60.7347 30.044 227.479 7.79324 1.73454 7.87616 -1.33861
 7.98911 -9.64563 0.676975 o
 -12 10 15 43.8994 129.549 34.3468 175.624 11.3819 1.42022 6.54299 1.04342
 6.62566 9.06079 0.664586 o
 -12 10 16 39.553 64.301 36.5753 159.448 8.01879 2.02493 -6.17516 1.19183 6.28912
 169.076 0.651879 o
 -12 10 17 91.4286 106.973 48.3145 90.773 10.3428 2.11867 -9.49147 -1.15785
 9.56183 -173.045 0.638957 o
 -12 10 18 35.3183 14.495 43.2664 116.695 3.80722 3.79286 -5.83672 -1.11848
 5.94292 -169.152 0.625911 o
 -12 10 19 8.60226 -15.7739 48.2125 95.3966 0 6.94352 2.66262 1.22992 2.93296
 24.7932 0.612825 o
 -12 10 20 75.581 73.3743 53.1967 76.1787 8.56588 2.6845 8.62861 1.06212 8.69373
 7.01743 0.599767 o
 -12 11 -11 1522.6 1752.69 126.724 12.2116 41.8651 1.48707 -38.4498 -6.64957
 39.0205 -170.188 0.629808 o
 -12 11 -10 2716.38 2618.9 132.783 10.3291 51.1752 1.28129 -50.6852 -12.1402
 52.1189 -166.53 0.641802 o
 -12 11 -9 2100.3 2058.25 103.345 16.3663 45.368 1.12502 45.2632 7.17902 45.829
 9.01239 0.653526 o
 -12 11 -8 3392.36 3338.38 116.074 11.953 57.7787 0.995892 56.7507 13.1043 58.244
 13.0023 0.664884 o
 -12 11 -7 2459.24 2306.64 92.6552 18.5039 48.0275 0.955109 -49.0051 -7.59845
 49.5907 -171.186 0.67577 o
 -12 11 -6 4510.85 4612.83 122.83 9.8734 67.9178 0.898314 -65.6821 -14.0253
 67.1629 -167.946 0.686072 o
 -12 11 -5 1314.98 1376.81 68.2586 34.6289 37.1053 0.908669 35.3902 7.90621
 36.2626 12.5931 0.695677 o
 -12 11 -4 6202.73 6230.01 146.322 6.82269 78.9304 0.921523 77.3431 14.8583
 78.7574 10.8745 0.704466 o
 -12 11 -3 1810.5 1862.85 82.1499 24.042 43.1607 0.941408 -41.7567 -8.17778 42.55
 -168.919 0.712325 o
 -12 11 -2 6921.07 7004.08 172.603 5.19492 83.6904 1.02492 -81.728 -15.5438
 83.193 -169.232 0.719144 o
 -12 11 -1 1217.86 1139.22 71.2951 33.4979 33.7524 1.04012 33.8698 8.40834
 34.8979 13.9421 0.724824 o
 -12 11 0 7129.13 7230.2 230.886 3.32532 85.0306 1.347 82.8953 16.0469 84.4342
 10.9558 0.729275 o
 -12 11 1 388.358 412.042 49.1381 76.6638 20.2988 1.17629 -17.7213 -8.62053
 19.7068 -154.059 0.732426 o
 -12 11 2 6496.06 6112.74 165.626 5.70266 78.184 1.05213 -78.9233 -16.3453
 80.5981 -168.299 0.734226 o
 -12 11 3 1290.71 1287.38 77.3206 28.9768 35.8801 1.06178 34.8199 8.84786 35.9265
 14.2573 0.734643 o
 -12 11 4 6215.92 6027.72 156.229 6.273 77.6384 0.999696 77.1064 16.4476 78.8411
 12.0413 0.733672 o
 -12 11 5 1970.3 2051.91 87.9388 21.1798 45.298 0.960487 -43.4646 -9.00708
 44.3881 -168.292 0.731328 o
 -12 11 6 6083.73 6218.44 168.706 5.63767 78.8571 1.06254 -76.2604 -16.3732
 77.9983 -167.882 0.727651 o
 -12 11 7 2679.35 2608.89 99.3302 16.2119 51.0773 0.963269 50.9637 9.05845
 51.7625 10.0787 0.7227 o
 -12 11 8 5238.73 5232.72 137.037 8.02697 72.3376 0.94108 70.5556 16.1444 72.3791
 12.8884 0.716555 o
 -12 11 9 2475.12 2460.71 95.609 17.5413 49.6055 0.954509 -48.938 -8.95512
 49.7506 -169.63 0.709308 o
 -12 11 10 4773.58 4716.87 127.766 9.18863 68.6795 0.923945 -67.2619 -15.793
 69.0911 -166.786 0.701064 o
 -12 11 11 2394.14 2596.42 95.9784 17.464 50.9551 0.933248 48.1501 8.70068
 48.9299 10.2428 0.691936 o
 -12 11 12 3876.05 3713.05 115.146 11.5589 60.9348 0.937618 60.3419 15.3265
 62.2579 14.2514 0.682039 o
 -12 11 13 1491.03 1543.63 75.5317 28.7998 39.2891 0.94975 -37.7102 -8.30446
 38.6138 -167.581 0.67149 o
 -12 11 14 2626.15 2782.25 101.127 15.7543 52.7471 0.950049 -49.0788 -14.7451
 51.2459 -163.278 0.660403 o
 -12 11 15 928.254 977.984 70.6424 35.8636 31.2727 1.10977 29.445 7.82597 30.4673
 14.8841 0.648887 o
 -12 11 16 3502.15 3806.38 141.609 8.68193 61.6958 1.13716 57.4817 14.0713 59.179
 13.7553 0.637043 o
 -12 11 17 224.7 222.451 48.1287 85.9517 14.9148 1.53452 -13.0891 -7.30591 14.99
 -150.831 0.624967 o
 -12 11 18 3556.79 3508.85 157.375 7.36147 59.2355 1.31381 -58.1432 -13.2723
 59.6388 -167.141 0.612744 o
 -12 11 19 181.46 222.876 75.4685 37.4952 14.929 2.34362 11.6208 6.81305 13.4707
 30.3823 0.60045 o
 -12 12 -11 0.423328 -125.414 60.3646 61.0267 0 7.76947 -0.495041 0.422211
 0.650637 139.54 0.615165 o
 -12 12 -10 114.618 131.838 63.8569 52.6733 11.4821 2.50702 -10.4823 -2.17711
 10.706 -168.267 0.626327 o
 -12 12 -9 52.2327 109.66 42.7138 116.45 10.4719 1.87211 -7.21224 -0.46503
 7.22722 -176.311 0.63721 o
 -12 12 -8 64.3723 60.2968 39.7979 134.042 7.7651 2.23963 7.70899 2.22344 8.02323
 16.0887 0.647724 o
 -12 12 -7 160.449 83.559 34.3594 165.649 9.14106 1.71796 12.6586 0.457976
 12.6669 2.07201 0.657776 o
 -12 12 -6 99.1186 113.444 32.9783 183.48 10.651 1.4495 -9.6931 -2.27211 9.95583
 -166.808 0.667266 o
 -12 12 -5 326.708 209.583 38.0348 123.783 14.477 1.25889 -18.0714 -0.366418
 18.0751 -178.838 0.676092 o
 -12 12 -4 54.7967 73.6666 33.3319 187.838 8.58292 1.76108 7.03001 2.31856
 7.40248 18.253 0.684151 o
 -12 12 -3 28.2196 19.8636 35.6611 170.81 4.45687 2.99463 5.30987 0.157865
 5.31222 1.70293 0.691343 o
 -12 12 -2 176.549 195.021 40.7582 118.192 13.965 1.39011 -13.0739 -2.37122
 13.2872 -169.72 0.697572 o
 -12 12 -1 103.612 205.095 39.7545 127.403 14.3212 1.32653 -10.1785 0.106632
 10.179 179.4 0.702752 o
 -12 12 0 255.377 333.921 45.4923 92.2056 18.2735 1.20503 15.7995 2.39854 15.9805
 8.63221 0.706806 o
 -12 12 1 7.4929 -24.3959 38.1298 152.344 0 6.17494 -2.70467 -0.421498 2.73732
 -171.142 0.709674 o
 -12 12 2 614.96 694.83 61.7759 48.1451 26.3596 1.14684 -24.6833 -2.38681 24.7984
 -174.477 0.711311 o
 -12 12 3 63.5234 76.0581 38.3742 143.159 8.72113 1.97617 7.939 0.704099 7.97016
 5.06823 0.71169 o
 -12 12 4 422.618 400.843 44.6837 88.7016 20.0211 1.08644 20.429 2.29617 20.5577
 6.41299 0.710807 o
 -12 12 5 29.2096 39.817 35.9714 166.843 6.31007 2.39558 -5.32686 -0.913344
 5.40459 -170.271 0.708675 o
 -12 12 6 76.6281 131.124 48.5037 90.1795 11.4509 1.95159 -8.49114 -2.12805
 8.75375 -165.93 0.705328 o
 -12 12 7 26.1483 125.539 38.511 143.122 11.2044 1.60378 -5.00717 1.03757 5.11354
 168.293 0.700816 o
 -12 12 8 291.361 318.581 42.2708 103.308 17.8488 1.14726 16.9603 1.92568 17.0693
 6.47764 0.695208 o
 -12 12 9 23.7261 44.4959 31.5416 215.628 6.67052 2.04942 4.74155 -1.11525
 4.87095 -13.2358 0.688583 o
 -12 12 10 421.419 390.645 43.5845 92.4768 19.7647 1.07343 -20.4592 -1.68588
 20.5285 -175.289 0.681034 o
 -12 12 11 1.46002 17.9771 32.3799 210.453 4.23994 2.85633 0.268178 1.17818
 1.20831 77.1767 0.672657 o
 -12 12 12 44.4978 79.4607 34.4164 177.699 8.91408 1.75725 6.51717 1.42277
 6.67067 12.3151 0.663554 o
 -12 12 13 8.9209 17.0911 33.6748 193.751 4.13414 2.99088 -2.70917 -1.25749
 2.98679 -155.101 0.653827 o
 -12 12 14 3.18977 41.9616 36.2836 166.504 6.47778 2.36785 -1.33101 -1.19087
 1.78599 -138.181 0.643579 o
 -12 12 15 2.25571 26.4554 37.6225 155.768 5.14348 2.86139 -0.614309 1.37052
 1.5019 114.143 0.632907 o
 -12 12 16 6.07658 -21.2793 46.923 100.787 0 6.85004 2.25369 0.998731 2.46507
 23.9007 0.621903 o
 -12 12 17 82.8649 108.202 49.4257 87.1374 10.402 2.15297 8.97648 -1.5125 9.10302
 -9.56425 0.610652 o
 -12 12 18 10.8518 72.292 57.5205 66.4672 8.50247 2.89106 -3.18612 -0.836948
 3.29421 -165.282 0.599235 o
 -12 12 19 49.5538 -70.6528 151.596 9.6606 0 12.3124 6.83343 1.69056 7.03945
 13.8957 0.587721 o
 -12 13 -11 1007.2 797.37 113.973 15.6724 28.2377 1.95072 -30.2751 -9.51925
 31.7364 -162.546 0.600353 o
 -12 13 -10 1454.27 1478.54 121.033 13.3991 38.4518 1.54288 -37.1921 -8.42729
 38.1349 -167.233 0.610715 o
 -12 13 -9 1772.43 1671.31 100.568 17.8226 40.8817 1.21203 40.813 10.331 42.1002
 14.2049 0.620791 o
 -12 13 -8 1699.44 1767.33 99.3114 18.2268 42.0396 1.16502 40.2026 9.12108
 41.2243 12.7828 0.630501 o
 -12 13 -7 2936.8 2920.35 147.71 8.505 54.0403 1.3498 -53.0418 -11.1072 54.1923
 -168.173 0.63976 o
 -12 13 -6 2431.96 2382.39 103.441 15.7218 48.8098 1.04838 -48.3289 -9.81196
 49.3149 -168.524 0.648482 o
 -12 13 -5 3358.59 3427.61 113.092 12.3995 58.5458 0.958007 56.7368 11.8119
 57.9533 11.7603 0.656574 o
 -12 13 -4 2907.74 2840.35 106.874 14.1911 53.2949 0.993403 52.9047 10.4326
 53.9235 11.1554 0.663947 o
 -12 13 -3 2849.59 2826.44 115.426 12.7108 53.1643 1.0747 -51.917 -12.4183
 53.3815 -166.548 0.670514 o
 -12 13 -2 4562.99 4389.97 149.008 7.52388 66.2568 1.11509 -66.6592 -10.9335
 67.5499 -170.685 0.676193 o
 -12 13 -1 3296.87 3448.41 132.074 9.87276 58.7232 1.11398 55.9458 12.9204
 57.4184 13.0042 0.680907 o
 -12 13 0 4152.37 4103.4 143.938 8.14044 64.0578 1.11381 63.4517 11.2362 64.4389
 10.042 0.684594 o
 -12 13 1 4767.44 4669.2 152.382 7.16088 68.3315 1.10607 -67.7543 -13.2964
 69.0466 -168.897 0.687198 o
 -12 13 2 3938.12 4090.07 143.517 8.2657 63.9536 1.11236 -61.7203 -11.3454
 62.7544 -169.584 0.688684 o
 -12 13 3 5610.09 5502.05 163.971 6.08068 74.1758 1.09717 73.6703 13.5194 74.9006
 10.3988 0.689029 o
 -12 13 4 2002.6 1920.45 93.6585 19.3323 43.8229 1.05588 43.3102 11.2617 44.7504
 14.5755 0.688227 o
 -12 13 5 4506.91 4392.14 139.573 8.31082 66.2732 1.04477 -65.7456 -13.5803
 67.1335 -168.329 0.686291 o
 -12 13 6 2476.75 2263.17 98.8378 16.8506 47.5728 1.02771 -48.5178 -11.0801
 49.7669 -167.136 0.68325 o
 -12 13 7 2514.13 2633.09 111.776 13.7521 51.3136 1.07783 48.2922 13.4906 50.1411
 15.6079 0.679146 o
 -12 13 8 1642.85 1796.04 91.3592 20.8972 42.3797 1.06449 39.0633 10.8125 40.5321
 15.4717 0.674039 o
 -12 13 9 3702.63 3767.61 126.823 10.1655 61.3809 1.02453 -59.3769 -13.3048
 60.8493 -167.37 0.667996 o
 -12 13 10 1010.87 1003.89 64.7226 40.5254 31.6842 1.00542 -30.0049 -10.5157
 31.7942 -160.686 0.661097 o
 -12 13 11 3131.75 3104.23 108.599 13.5064 55.7156 0.96621 54.4349 12.9841 55.962
 13.4158 0.653426 o
 -12 13 12 1167.41 1194.59 72.1637 32.986 34.5628 1.02864 32.6049 10.2146 34.1674
 17.395 0.645072 o
 -12 13 13 2638.55 2471.65 110.703 13.9151 49.7157 1.10116 -49.8084 -12.5565
 51.3668 -165.851 0.636126 o
 -12 13 14 1445.25 1420.93 89.2498 22.5165 37.6952 1.16581 -36.7103 -9.87946
 38.0164 -164.937 0.626676 o
 -12 13 15 2258.5 2171.3 107.561 15.1198 46.5972 1.14021 45.976 12.0295 47.5237
 14.6626 0.61681 o
 -12 13 16 1307.61 1606.97 194.258 5.61547 40.087 2.35385 34.8989 9.4696 36.1608
 15.1813 0.60661 o
 -12 13 17 2471.88 2251.4 157.368 7.89141 47.4489 1.63028 -48.3894 -11.417 49.718
 -166.724 0.596156 o
 -12 13 18 1351.21 1476.97 236.61 3.84559 38.4314 2.96404 -35.6483 -8.96702
 36.7588 -165.881 0.585519 o
 -12 14 -10 20.3265 74.5371 84.4791 30.9635 8.63349 3.97667 -3.95024 -2.17305
 4.5085 -151.185 0.595098 o
 -12 14 -9 54.8539 39.7704 53.1151 77.2025 6.30638 3.33133 7.38397 0.575172
 7.40634 4.45404 0.604409 o
 -12 14 -8 300.226 266.355 53.663 68.8252 16.3204 1.56866 17.1776 2.27099 17.327
 7.53122 0.61336 o
 -12 14 -7 10.8566 42.1781 42.8547 119.447 6.49446 2.72686 3.23786 -0.61057
 3.29493 -10.679 0.621874 o
 -12 14 -6 132.55 121.238 45.787 98.7933 11.0108 1.913 -11.2853 -2.27854 11.513
 -168.585 0.629875 o
 -12 14 -5 187.107 172.467 48.6573 85.9545 13.1327 1.73758 -13.6607 0.701216
 13.6787 177.062 0.637283 o
 -12 14 -4 104.862 137.471 46.965 94.8557 11.7248 1.85592 9.99988 2.20552 10.2402
 12.4377 0.644019 o
 -12 14 -3 188.426 177.029 50.6917 79.6428 13.3052 1.78519 13.6995 -0.866024
 13.7268 -3.61718 0.650007 o
 -12 14 -2 132.654 110.03 39.6844 128.92 10.4895 1.74627 -11.3332 -2.05241
 11.5175 -169.735 0.655176 o
 -12 14 -1 3.13748 57.6632 39.6495 139.218 7.59363 2.27109 1.39266 1.09452
 1.77129 38.1645 0.659462 o
 -12 14 0 120.108 144.249 44.5163 104.137 12.0104 1.72882 10.8037 1.84053 10.9594
 9.66809 0.662809 o
 -12 14 1 190.141 201.169 48.0792 87.3634 14.1834 1.60419 -13.7247 -1.33159
 13.7892 -174.458 0.665172 o
 -12 14 2 2.59458 16.7111 43.9068 114.845 4.08792 3.69783 0.182884 -1.60036
 1.61077 -83.4807 0.666519 o
 -12 14 3 124.689 142.399 43.6432 107.875 11.9331 1.70662 11.0619 1.52445 11.1664
 7.84654 0.666832 o
 -12 14 4 68.7906 61.0073 37.5452 149.385 7.81072 2.11665 -8.1773 1.3865 8.29401
 170.377 0.666105 o
 -12 14 5 23.4429 8.70425 38.9698 144.347 2.9503 3.95434 4.55271 -1.64794 4.84179
 -19.8986 0.664349 o
 -12 14 6 87.1713 -16.6873 45.3982 104.392 0 6.73782 9.2557 -1.22614 9.33656
 -7.54627 0.661589 o
 -12 14 7 197.023 209.843 41.1559 114.813 14.4859 1.35699 13.9269 1.75055 14.0365
 7.16423 0.657862 o
 -12 14 8 37.1175 14.8482 43.6337 114.68 3.85334 3.794 -5.98962 1.11446 6.09242
 169.46 0.653216 o
 -12 14 9 352.373 311.675 57.1664 60.4018 17.6543 1.55092 -18.6859 -1.79158
 18.7716 -174.523 0.647712 o
 -12 14 10 149.796 177.141 43.0243 108.888 13.3094 1.52853 -12.1947 -1.04248
 12.2391 -175.114 0.641417 o
 -12 14 11 7.21225 0.596679 35.8114 172.612 0.77245 5.26146 -2.00628 1.78524
 2.68556 138.337 0.634403 o
 -12 14 12 69.8879 19.7281 43.7105 112.658 4.44163 3.5232 8.30747 0.934827 8.3599
 6.4204 0.62675 o
 -12 14 13 49.9077 52.3927 42.0801 121.442 7.23828 2.48143 6.82914 -1.80847
 7.06454 -14.8325 0.618534 o
 -12 14 14 52.7718 63.7932 45.6561 103.35 7.98706 2.47474 -7.22074 -0.795487
 7.26442 -173.713 0.609836 o
 -12 14 15 15.4249 20.9639 41.4518 127.901 4.57863 3.32173 -3.45608 1.86559
 3.92745 151.64 0.600733 o
 -12 14 16 11.5147 38.795 81.7657 33.143 6.22856 4.75145 3.33804 0.610042 3.39333
 10.3568 0.591299 o
 -12 15 -9 1161.46 1281.01 149.082 9.34617 35.7912 2.02536 32.0396 11.6157
 34.0802 19.9276 0.588182 o
 -12 15 -8 508.654 372.503 65.3692 45.9038 19.3003 1.62506 22.1432 4.28182
 22.5534 10.9442 0.596421 o
 -12 15 -7 1389.27 1157.66 89.0159 23.0395 34.0245 1.28389 -35.0925 -12.5615
 37.273 -160.305 0.604241 o
 -12 15 -6 79.9107 117.688 55.5706 69.5231 10.8484 2.31436 -7.70674 -4.52955
 8.93928 -149.556 0.611572 o
 -12 15 -5 3050.88 2824.68 151.125 8.162 53.1477 1.40322 53.5614 13.4928 55.2348
 14.1393 0.618346 o
 -12 15 -4 384.818 490.662 80.3728 31.8781 22.1509 1.74544 19.0284 4.76843
 19.6168 14.0683 0.624493 o
 -12 15 -3 4499.22 4665.91 202.916 4.57291 68.3075 1.46951 -65.5308 -14.3155
 67.0762 -167.677 0.629949 o
 -12 15 -2 541.053 417.255 65.6738 45.096 20.4268 1.54882 -22.7289 -4.94474
 23.2606 -167.726 0.63465 o
 -12 15 -1 5786.41 5501.67 208.056 4.17684 74.1733 1.38949 74.5811 14.9688
 76.0684 11.3487 0.638544 o
 -12 15 0 789.957 930.433 84.039 27.3685 30.503 1.34778 27.6468 5.0606 28.1062
 10.3729 0.641581 o
 -12 15 1 4990.25 4879.36 181.448 5.39416 69.8524 1.28694 -68.9435 -15.3961
 70.6417 -167.412 0.643723 o
 -12 15 2 290.667 427.063 64.9596 48.0301 20.6655 1.51608 -16.2704 -5.09338
 17.049 -162.617 0.644944 o
 -12 15 3 3369.5 3331.39 150.003 8.05752 57.7182 1.28513 55.9125 15.5976 58.0474
 15.5872 0.645227 o
 -12 15 4 424.448 410.051 66.5655 44.9554 20.2497 1.58183 19.9647 5.08518 20.6021
 14.2899 0.644569 o
 -12 15 5 4447.84 4539.29 173.682 5.9361 67.3743 1.27684 -64.8341 -15.6327
 66.6922 -166.444 0.642978 o
 -12 15 6 232.331 245.441 55.6121 65.8068 15.6666 1.68433 -14.3934 -5.01617
 15.2424 -160.786 0.640474 o
 -12 15 7 5603.09 5485.44 171.862 5.67326 74.0638 1.15128 73.2275 15.5183 74.8538
 11.9651 0.63709 o
 -12 15 8 786.518 918.448 79.6707 30.0439 30.3059 1.28711 27.6084 4.929 28.0449
 10.1225 0.632868 o
 -12 15 9 3600.68 3695.43 143.941 8.44445 60.79 1.17261 -58.0306 -15.2686 60.0057
 -165.259 0.627859 o
 -12 15 10 342.294 356.118 56.204 62.0696 18.8711 1.43463 -17.8729 -4.78053
 18.5012 -165.025 0.62212 o
 -12 15 11 2999.16 2958.9 134.511 9.87532 54.3958 1.22267 52.6859 14.9452 54.7646
 15.8369 0.615715 o
 -12 15 12 169.26 106.417 68.803 45.2734 10.3158 2.92121 12.1676 4.60544 13.01
 20.7317 0.60871 o
 -12 15 13 3552.72 3492.37 164.333 6.8569 59.0963 1.3744 -57.8027 -14.5451
 59.6047 -165.876 0.601176 o
 -12 15 14 380.048 355.134 77.1135 34.739 18.845 1.94556 -18.9885 -4.414 19.4948
 -166.914 0.59318 o
 -12 15 15 4429.21 4157.15 511.619 0.82747 64.476 3.85242 65.0554 14.0361 66.5523
 12.1753 0.584793 o
 -12 16 -7 25.1816 51.6448 79.9138 34.6047 7.18643 4.28347 -4.70446 -1.74632
 5.01813 -159.635 0.586957 o
 -12 16 -6 136.854 131.763 73.6741 39.7824 11.4788 2.85427 -11.5784 -1.67153
 11.6984 -171.785 0.59367 o
 -12 16 -5 128.439 197.557 83.3001 31.2301 14.0555 2.70329 11.1716 1.90614
 11.3331 9.68275 0.59986 o
 -12 16 -4 93.9256 73.6562 49.4711 87.1546 8.58232 2.51396 9.57118 1.52255
 9.69152 9.03868 0.605467 o
 -12 16 -3 115.924 87.2185 56.9287 66.0243 9.33908 2.66705 -10.5768 -2.01406
 10.7668 -169.219 0.610435 o
 -12 16 -2 4.63321 -30.9957 49.2792 91.441 0 7.01992 -1.72758 -1.28401 2.15249
 -143.379 0.61471 o
 -12 16 -1 118.24 154.807 54.5687 70.9528 12.4421 2.02767 10.6724 2.08301 10.8738
 11.0439 0.618246 o
 -12 16 0 48.2794 27.2516 56.6002 68.3705 5.2203 3.93676 -6.87643 0.997042
 6.94834 171.75 0.621001 o
 -12 16 1 37.1071 80.9585 57.7421 65.4896 8.99769 2.77943 -5.71056 -2.12052
 6.09156 -159.628 0.622944 o
 -12 16 2 38.3345 162.415 50.306 84.6888 12.7442 1.84074 6.14908 -0.723434
 6.19148 -6.70996 0.62405 o
 -12 16 3 135.772 144.699 50.7103 81.216 12.0291 1.9498 11.4492 2.16539 11.6521
 10.7099 0.624306 o
 -12 16 4 182.5 139.006 53.5212 72.5135 11.7901 2.08533 -13.5005 0.486516 13.5093
 177.936 0.62371 o
 -12 16 5 202.851 178.442 48.8812 84.7381 13.3582 1.71902 -14.0693 -2.21517
 14.2426 -171.052 0.622268 o
 -12 16 6 319.238 278.048 86.1812 28.5142 16.6748 2.41002 17.8643 -0.323067
 17.8672 -1.03605 0.619998 o
 -12 16 7 14.8054 -24.0306 46.3605 102.912 0 6.80885 3.11432 2.25973 3.84778
 35.9644 0.616927 o
 -12 16 8 25.8626 5.55144 46.4438 102.028 2.35615 4.85462 -5.07964 0.244675
 5.08553 177.242 0.613091 o
 -12 16 9 23.2677 46.4319 42.6113 120.042 6.81409 2.62218 -4.22912 -2.31996
 4.82366 -151.252 0.608533 o
 -12 16 10 79.1386 177.831 52.5994 76.6597 13.3353 1.8446 8.89416 -0.180395
 8.89599 -1.16194 0.603303 o
 -12 16 11 286.84 226.71 66.6093 46.7132 15.0569 2.06967 16.7689 2.37561 16.9364
 8.06328 0.597457 o
 -12 16 12 2.27623 -135.93 151.443 9.69603 0 12.3062 1.50318 0.129161 1.50872
 4.91108 0.591051 o
 -12 17 -3 2403.29 2374.55 381.064 1.4964 48.7293 3.76459 -47.0366 -13.8149
 49.0234 -163.632 0.591533 o
 -12 17 -2 177.674 205.589 121.09 14.9374 14.3384 3.7359 13.2915 1.00545 13.3295
 4.32597 0.595421 o
 -12 17 -1 3042.39 2795.56 176.203 6.27721 52.8731 1.64082 53.2445 14.4021
 55.1579 15.1357 0.598633 o
 -12 17 0 167.284 203.95 60.5437 57.2883 14.2811 1.98216 -12.8908 -1.05444
 12.9338 -175.324 0.601133 o
 -12 17 1 3765.66 3822.13 180.696 5.76745 61.8234 1.44451 -59.5469 -14.8265
 61.365 -166.018 0.602894 o
 -12 17 2 81.422 117.839 51.8586 79.3884 10.8554 2.17143 8.96515 1.02378 9.02341
 6.5147 0.603897 o
 -12 17 3 4933.6 4697.41 196.532 4.76035 68.5377 1.41906 68.6012 15.0822 70.2396
 12.3994 0.604129 o
 -12 17 4 180.152 217.403 57.7487 62.3409 14.7446 1.8431 -13.3886 -0.9469 13.4221
 -175.955 0.603589 o
 -12 17 5 3952.57 4097.25 182.278 5.62201 64.0098 1.40834 -61.0161 -15.1527
 62.8695 -166.053 0.602281 o
 -12 17 6 8.72272 36.7478 55.168 72.5595 6.062 3.52527 -2.83549 0.826251 2.95343
 163.754 0.600222 o
 -12 17 7 2950.85 2535.27 200.814 5.0035 50.3514 1.95612 52.1887 15.0727 54.3217
 16.1093 0.597435 o
 -12 17 8 43.1736 220.78 122.289 14.7503 14.8587 3.66345 6.52829 -0.744981
 6.57066 -6.51019 0.593949 o
 -11 0 -9 3853.2 3631.22 138.354 8.88125 60.2596 1.13725 -59.509 -17.6603 62.0742
 -163.471 0.819374 o
 -11 0 -7 4996.35 4864.36 153.512 6.97836 69.745 1.09198 68.1362 18.8099 70.6849
 15.4329 0.863496 o
 -11 0 -5 7627.37 7604.34 170.779 5.06075 87.2029 0.973771 -85.0275 -19.9422
 87.3348 -166.801 0.905022 o
 -11 0 -3 13187.9 12930.2 235.23 2.53214 113.711 1.02967 112.901 21.0094 114.839
 10.5414 0.941252 o
 -11 0 -1 17226.4 16900.2 232.182 2.15621 130.001 0.889957 -129.408 -21.9093
 131.25 -170.391 0.969177 o
 -11 0 1 11293.1 10980 211.798 3.15464 104.786 1.0058 103.853 22.5308 106.269
 12.2405 0.986007 o
 -11 0 3 14429.3 14110.4 231.878 2.44348 118.787 0.972044 -117.922 -22.8832
 120.122 -169.018 0.989845 o
 -11 0 5 21225.9 21054.8 309.064 1.34898 145.103 1.0611 143.877 22.9194 145.691
 9.05106 0.980233 o
 -11 0 7 8676.64 8728.79 222.298 3.30942 93.428 1.18219 -90.3673 -22.5916 93.1485
 -165.964 0.9583 o
 -11 0 9 14045.3 13968 356.707 1.36205 118.186 1.49957 116.434 22.1015 118.513
 10.748 0.92641 o
 -11 0 11 12879.7 12694.1 290.412 1.921 112.668 1.28151 -111.449 -21.422 113.489
 -169.12 0.887527 o
 -11 0 13 7575.12 7388.55 202.077 4.01955 85.9566 1.16753 84.5593 20.6116 87.0352
 13.6989 0.844576 o
 -11 0 15 8575.81 8091.3 205.614 3.75304 89.9517 1.13575 -90.4767 -19.7426
 92.6057 -167.691 0.800027 o
 -11 0 17 8804.34 8635.84 258.647 2.62135 92.9292 1.38137 91.9355 18.7669 93.8314
 11.5373 0.755725 o
 -11 0 19 8584.36 8400.38 262.029 2.58749 91.6536 1.41848 -90.9528 -17.6619
 92.6518 -169.011 0.712911 o
 -11 0 21 9678.29 9533.71 270.108 2.37738 97.6407 1.37351 96.9979 16.4224 98.3783
 9.60943 0.672329 o
 -11 0 23 7165.31 6924.07 292.447 2.24882 83.211 1.73909 -83.3035 -15.0277
 84.6481 -169.774 0.634357 o
 -11 0 25 3537.59 3244.49 254.116 3.18483 56.9604 2.18859 57.9193 13.526 59.4777
 13.1448 0.599127 o
 -11 1 -10 3.5401 20.2215 25.8641 327.159 4.49683 2.29181 1.87499 -0.156595
 1.88152 -4.77415 0.795695 o
 -11 1 -9 104.307 42.1906 23.4056 343.277 6.49543 1.60372 10.2128 0.0788268
 10.2131 0.442226 0.817926 o
 -11 1 -8 90.2312 81.29 24.6125 313.14 9.0161 1.2748 -9.49414 0.304042 9.49901
 178.166 0.840042 o
 -11 1 -7 311.796 330.908 30.3711 169.706 18.1909 0.816466 -17.6577 -0.0152815
 17.6577 -179.95 0.861801 o
 -11 1 -6 100.517 145.518 22.2278 351.522 12.0631 0.888587 10.0142 -0.481547
 10.0258 -2.75302 0.882918 o
 -11 1 -5 31.4998 38.0384 19.5494 526.612 6.16753 1.42113 5.61211 -0.0629271
 5.61247 -0.642416 0.903071 o
 -11 1 -4 138.996 170.662 22.3838 326.593 13.0638 0.830325 -11.7674 0.724601
 11.7896 176.476 0.921909 o
 -11 1 -3 47.7752 39.5726 20.0868 486.423 6.29068 1.43328 6.91119 0.103189
 6.91196 0.855405 0.939058 o
 -11 1 -2 239.713 308.306 24.3545 243.862 17.5586 0.680339 15.4463 -1.06033
 15.4827 -3.92697 0.954138 o
 -11 1 -1 35.0341 42.1576 15.8458 752.141 6.49289 1.12311 -5.91857 -0.0682441
 5.91896 -179.339 0.966782 o
 -11 1 0 113.109 137.973 16.2765 541.584 11.7462 0.673533 -10.5291 1.49911
 10.6352 171.897 0.976657 o
 -11 1 1 15.253 35.9103 14.4148 949.822 5.99252 1.1015 3.90544 -0.0232871 3.90551
 -0.341636 0.983486 o
 -11 1 2 64.6882 61.6262 17.0801 604.684 7.85023 1.02142 -7.78848 -2.00692 8.0429
 -165.55 0.987067 o
 -11 1 3 240.58 235.406 22.391 281.221 15.343 0.713111 -15.5101 0.130756 15.5106
 179.517 0.987294 o
 -11 1 4 1356.21 1320.41 50.0976 51.896 36.3374 0.682922 36.7407 2.51661 36.8268
 3.91844 0.984159 o
 -11 1 5 715.895 768.389 42.7618 80.7794 27.7198 0.760878 -26.7547 -0.283178
 26.7562 -179.394 0.977756 o
 -11 1 6 2447.83 2538.26 78.0047 23.0824 50.3812 0.768287 -49.3881 -2.93974
 49.4755 -176.594 0.968276 o
 -11 1 7 319.028 328.344 29.667 174.679 18.1203 0.800915 17.858 0.343745 17.8614
 1.10274 0.955985 o
 -11 1 8 2278.5 2342.05 76.3476 24.4842 48.3947 0.782475 47.6243 3.22844 47.7337
 3.87813 0.941211 o
 -11 1 9 256.647 247.024 27.7663 206.213 15.717 0.859804 16.0169 -0.323829
 16.0202 -1.15824 0.924318 o
 -11 1 10 720.226 742.655 47.028 71.0845 27.2517 0.849602 -26.6252 -3.36503
 26.837 -172.797 0.905685 o
 -11 1 11 6.758 0.202291 21.8839 459.171 0.449768 4.24982 -2.58159 0.3056 2.59962
 173.249 0.885687 o
 -11 1 12 1521.88 1571.52 67.0109 33.9432 39.6424 0.836368 38.8605 3.42613
 39.0112 5.03845 0.86468 o
 -11 1 13 469.353 434.711 38.1035 110.284 20.8497 0.894573 21.6633 -0.234521
 21.6646 -0.620246 0.84299 o
 -11 1 14 1142.85 1125.71 64.2411 39.6729 33.5515 0.944067 -33.6341 -3.40594
 33.8061 -174.218 0.820907 o
 -11 1 15 227.276 183.512 29.7292 194.907 13.5467 1.05612 -15.0743 0.205475
 15.0757 179.219 0.798679 o
 -11 1 16 554.412 625.678 47.2383 75.3506 25.0136 0.927073 23.3049 3.36053 23.546
 8.20539 0.776515 o
 -11 1 17 289.003 235.581 43.5839 99.7698 15.3487 1.35958 16.9988 -0.206846
 17.0001 -0.697156 0.754588 o
 -11 1 18 290.005 250.464 37.6734 126.663 15.826 1.14856 -16.7013 -3.3274 17.0295
 -168.732 0.733033 o
 -11 1 19 225.024 296.42 40.3753 115.114 17.2169 1.13513 -14.9986 0.258641
 15.0008 179.012 0.711956 o
 -11 1 20 172.325 184.142 37.1676 139.524 13.5699 1.30659 12.7043 3.30564 13.1273
 14.5849 0.691435 o
 -11 1 21 41.9532 51.0957 34.1193 182.62 7.14813 2.08307 6.46773 -0.348835
 6.47713 -3.08724 0.671528 o
 -11 1 22 278.958 337.083 46.0566 89.5129 18.3598 1.21413 -16.3768 -3.2799 16.702
 -168.675 0.65227 o
 -11 1 23 67.4531 112.404 43.2662 112.857 10.6021 1.87471 8.20054 0.451973
 8.21298 3.15467 0.633684 o
 -11 1 24 505.091 498.406 69.0257 41.2833 22.325 1.49582 22.2431 3.21457 22.4742
 8.22341 0.615781 o
 -11 1 25 5.22211 -0.386302 61.4492 58.8325 0 7.83895 2.22933 -0.502175 2.28519
 -12.6944 0.59856 o
 -11 2 -10 535.834 657.228 48.169 73.2085 25.6365 0.922852 -22.265 -6.33276
 23.1481 -164.123 0.791735 o
 -11 2 -9 7741.56 7867.23 141.131 6.32868 88.6974 0.792041 -86.4078 -16.5903
 87.9861 -169.131 0.813626 o
 -11 2 -8 518.451 484.234 36.6069 113.009 22.0053 0.816621 21.7358 6.78271
 22.7695 17.3306 0.835386 o
 -11 2 -7 6886.02 6621.7 118.604 8.32887 81.3738 0.725528 81.0774 17.6772 82.9821
 12.2997 0.856776 o
 -11 2 -6 1815.26 1890.32 62.3971 34.6723 43.4778 0.71175 -41.9768 -7.29479
 42.6059 -170.142 0.877517 o
 -11 2 -5 6902.86 6930.73 115.99 8.43087 83.251 0.693741 -80.9553 -18.6843
 83.0835 -167.004 0.897294 o
 -11 2 -4 2297.64 2364.16 69.2251 27.526 48.6226 0.706725 47.293 7.81118 47.9337
 9.37863 0.915766 o
 -11 2 -3 9369.26 9577.53 133.056 5.89839 97.8649 0.677449 94.7933 19.5829
 96.7949 11.6723 0.932568 o
 -11 2 -2 5568.35 5522.64 92.8464 12.1794 74.3145 0.622082 -74.1563 -8.3178
 74.6214 -173.6 0.947332 o
 -11 2 -1 15471.4 15344.3 160.326 3.29416 123.872 0.645464 -122.711 -20.3307
 124.384 -170.593 0.959704 o
 -11 2 0 5288.75 5257.49 86.3451 13.4989 72.5085 0.592989 72.2024 8.6924 72.7238
 6.86476 0.969361 o
 -11 2 1 17882.1 17719.9 168.216 2.75168 133.116 0.630347 132.088 20.8554 133.724
 8.97238 0.976037 o
 -11 2 2 10375 10465.7 142.499 5.13064 102.302 0.694109 -101.466 -8.92738 101.858
 -174.972 0.979538 o
 -11 2 3 11860.9 11845.3 146.353 4.50496 108.836 0.670291 -106.84 -21.1185
 108.908 -168.819 0.979759 o
 -11 2 4 8144.11 8156.35 121.557 7.17282 90.3125 0.67049 89.8023 8.92532 90.2447
 5.6759 0.976695 o
 -11 2 5 11670.4 11565.9 154.668 4.35229 107.545 0.7167 105.938 21.1559 108.03
 11.2935 0.970436 o
 -11 2 6 8336.24 8210.63 135.414 6.35837 90.6125 0.744157 -90.8829 -8.74848
 91.303 -174.502 0.961165 o
 -11 2 7 16940.8 16720.1 205.458 2.46259 129.306 0.792035 -128.455 -20.9785
 130.157 -170.725 0.94914 o
 -11 2 8 4034.74 4112.5 93.2227 14.6876 64.1288 0.722767 62.9607 8.40828 63.5196
 7.60673 0.934676 o
 -11 2 9 9203.45 9033.14 142.485 5.64163 95.0428 0.746649 93.7108 20.5361 95.9346
 12.3606 0.918126 o
 -11 2 10 1642.31 1662.3 60.9515 37.4231 40.7714 0.74075 -39.7266 -8.00677
 40.5255 -168.605 0.899858 o
 -11 2 11 7961.98 7965.43 151.635 5.74537 89.2493 0.845501 -86.9746 -19.9346
 89.2299 -167.091 0.880235 o
 -11 2 12 1213.52 1153.82 59.1261 43.9969 33.968 0.859448 33.9926 7.61686 34.8355
 12.6299 0.859605 o
 -11 2 13 9006.12 9039.11 174.873 4.50987 95.0742 0.915259 92.9398 19.1914
 94.9006 11.6672 0.838285 o
 -11 2 14 917.478 872.042 55.8246 52.0961 29.5304 0.930545 -29.4092 -7.25102
 30.2899 -166.15 0.81656 o
 -11 2 15 9535.45 9784.82 189.95 3.92694 98.9183 0.955519 -95.9175 -18.3106
 97.6496 -169.192 0.794674 o
 -11 2 16 366.971 325.699 37.0254 123.353 18.0471 0.998193 17.8712 6.89855
 19.1565 21.1073 0.772833 o
 -11 2 17 9067.74 9170.17 201.924 3.72159 95.761 1.04857 93.6395 17.3025 95.2247
 10.4689 0.751208 o
 -11 2 18 335.279 355.203 46.2053 87.1191 18.8468 1.18835 -17.1011 -6.54461
 18.3106 -159.058 0.729933 o
 -11 2 19 5817.29 5822.88 158.004 6.31461 76.3078 1.02838 -74.5383 -16.1655
 76.2711 -167.763 0.709115 o
 -11 2 20 787.046 898.683 66.3864 40.7792 29.978 1.08752 27.3709 6.15467 28.0543
 12.6728 0.688832 o
 -11 2 21 5322.98 5406.41 163.088 6.21576 73.5283 1.10077 71.4108 14.9491 72.9588
 11.8236 0.669142 o
 -11 2 22 792.788 850.498 67.0713 40.2268 29.1633 1.12811 -27.5769 -5.68338
 28.1565 -168.355 0.650083 o
 -11 2 23 4826.53 5149.09 169.747 5.99806 71.7572 1.1732 -68.1171 -13.6599
 69.4732 -168.661 0.631679 o
 -11 2 24 416.083 370.268 56.497 60.367 19.2423 1.41594 19.7411 5.1355 20.3981
 14.5819 0.61394 o
 -11 2 25 3515.26 3296.54 360.76 1.64242 57.4155 3.06011 57.995 12.3224 59.2896
 11.9955 0.596869 o
 -11 3 -10 12.2838 34.763 28.6563 263.276 5.89602 2.06761 3.48648 -0.358212
 3.50483 -5.86618 0.785264 o
 -11 3 -9 104.528 83.8533 26.8445 265.517 9.15715 1.36416 10.2237 0.0650767
 10.2239 0.364699 0.806608 o
 -11 3 -8 217.342 187.324 28.1743 212.938 13.6866 0.993223 14.7289 0.633643
 14.7425 2.46337 0.827796 o
 -11 3 -7 242.315 203.04 25.1993 243.7 14.2492 0.858378 -15.5665 0.000358949
 15.5665 179.999 0.848593 o
 -11 3 -6 220.046 218.294 23.5635 270.955 14.7748 0.776994 -14.8057 -0.91552
 14.8339 -176.462 0.868731 o
 -11 3 -5 26.9618 36.7731 18.6129 581.49 6.06408 1.3781 5.19203 -0.0681359
 5.19248 -0.751859 0.887907 o
 -11 3 -4 220.28 229.608 22.5797 285.04 15.1528 0.727597 14.7932 1.19989 14.8418
 4.63716 0.905793 o
 -11 3 -3 132.797 152.919 21.0927 363.035 12.3661 0.825307 11.5235 0.0709618
 11.5238 0.352822 0.922043 o
 -11 3 -2 47.4608 64.8006 17.8132 583.932 8.04988 1.03933 6.73552 -1.44688
 6.88918 -12.1237 0.936305 o
 -11 3 -1 64.9227 59.7523 15.8056 683.635 7.72996 0.962443 -8.05731 0.0485352
 8.05746 179.655 0.948245 o
 -11 3 0 11.1144 34.4703 17.1238 704.409 5.87114 1.31176 2.86892 1.69816 3.33383
 30.622 0.957557 o
 -11 3 1 26.9991 39.454 18.0487 612.882 6.28124 1.30181 -5.18907 -0.269684
 5.19607 -177.025 0.96399 o
 -11 3 2 467.96 421.182 27.7044 167.81 20.5227 0.664221 -21.546 -1.93118 21.6324
 -174.878 0.967362 o
 -11 3 3 14.7122 20.7537 18.7982 595.792 4.55562 1.73341 3.7995 0.525388 3.83565
 7.87284 0.967575 o
 -11 3 4 16.2216 31.5229 16.8618 718.095 5.61452 1.34138 -3.43265 2.10677 4.02761
 148.461 0.964624 o
 -11 3 5 77.833 83.8791 17.7182 543.156 9.15856 0.920995 8.78984 -0.756039 8.8223
 -4.91607 0.958593 o
 -11 3 6 20.653 21.175 18.1775 626.087 4.60163 1.67153 -3.91514 -2.30753 4.54456
 -149.486 0.949654 o
 -11 3 7 14.0922 8.7454 18.6248 615.154 2.95726 2.27439 -3.63693 0.930002 3.75395
 165.656 0.93805 o
 -11 3 8 7.83509 2.62944 20.8059 505.283 1.62155 3.21946 -1.26241 2.49828 2.79912
 116.808 0.92408 o
 -11 3 9 328.393 370.578 31.6292 156.736 19.2504 0.804702 -18.0926 -1.02522
 18.1216 -176.757 0.908078 o
 -11 3 10 378.126 381.967 33.0268 142.944 19.544 0.82742 -19.2555 -2.71169
 19.4455 -171.984 0.890391 o
 -11 3 11 17.8819 -10.9389 22.4721 428.362 0 4.74047 -4.11002 0.994786 4.22869
 166.394 0.871368 o
 -11 3 12 377.263 369.075 37.3084 120.16 19.2113 0.947629 19.2076 2.88621 19.4233
 8.54556 0.851341 o
 -11 3 13 495.715 504.239 41.7976 94.0757 22.4553 0.91216 22.2452 -0.93076
 22.2646 -2.39591 0.830616 o
 -11 3 14 445.903 432.815 43.1621 92.3996 20.8042 1.01269 -20.8986 -3.02543
 21.1164 -171.763 0.809467 o
 -11 3 15 569.545 621.506 48.9926 71.0159 24.93 0.963965 -23.8481 0.900829
 23.8651 177.837 0.788131 o
 -11 3 16 105.262 138.956 31.8927 192.231 11.7879 1.28295 9.78206 3.09411 10.2597
 17.5524 0.766811 o
 -11 3 17 225.227 215.668 49.0289 83.2144 14.6856 1.58387 14.9781 -0.939573
 15.0076 -3.58945 0.745674 o
 -11 3 18 232.539 225.104 39.2683 122.154 15.0035 1.25606 -14.9277 -3.11478
 15.2492 -168.214 0.724853 o
 -11 3 19 381.833 350.762 43.9266 93.2634 18.7286 1.13813 -19.5135 1.02794
 19.5405 176.985 0.704454 o
 -11 3 20 184.371 148.291 42.4289 110.758 12.1775 1.63266 13.2281 3.06389 13.5783
 13.0409 0.684558 o
 -11 3 21 70.5864 86.1339 41.7557 121.253 9.28083 2.02799 8.31901 -1.17496
 8.40157 -8.03914 0.665222 o
 -11 3 22 285.951 298.52 49.8995 78.2242 17.2777 1.38827 -16.6479 -2.96617
 16.9101 -169.898 0.646487 o
 -11 3 23 2.69741 -23.8358 45.5724 106.973 0 6.75074 0.979992 1.31796 1.64238
 53.3668 0.628377 o
 -11 3 24 139.978 64.573 44.375 105.555 8.03573 2.40208 11.4899 2.82144 11.8312
 13.7965 0.610908 o
 -11 3 25 122.761 61.7858 81.0763 33.2124 7.86039 4.0921 -10.9889 -1.41607
 11.0798 -172.657 0.594082 o
 -11 4 -10 3608.14 3695.01 105.259 13.3123 60.7866 0.85973 -58.9192 -11.6906
 60.0678 -168.777 0.776465 o
 -11 4 -9 7504.02 7520.85 147.771 6.12309 86.7229 0.847828 -85.6121 -13.2137
 86.6258 -171.226 0.797081 o
 -11 4 -8 3706.83 3995.69 98.7601 14.1661 63.2115 0.776419 59.5784 12.5398
 60.8838 11.8859 0.817508 o
 -11 4 -7 10310.7 10111.8 143.406 5.16152 100.558 0.710544 100.553 14.1366
 101.542 8.00271 0.83752 o
 -11 4 -6 2679.52 2923.44 74.7417 23.1212 54.0688 0.68681 -50.0116 -13.3552
 51.7641 -165.049 0.856862 o
 -11 4 -5 13456 13592.5 180.763 3.33457 116.587 0.77267 -115.041 -14.8819 116
 -172.629 0.875247 o
 -11 4 -4 8923.55 9037 126.625 6.42736 95.0631 0.66369 93.3954 14.1717 94.4645
 8.6282 0.892364 o
 -11 4 -3 10210.3 10286.4 137.951 5.3558 101.422 0.677822 99.8629 15.416 101.046
 8.77559 0.907889 o
 -11 4 -2 9655.96 9647.09 132.058 5.83743 98.2196 0.669976 -97.1361 -14.8503
 98.2647 -171.308 0.921495 o
 -11 4 -1 7672.89 7863.77 137.686 6.53091 88.6779 0.772958 -86.1597 -15.7922
 87.595 -169.614 0.93287 o
 -11 4 0 16246.4 16331.3 196.247 2.64854 127.794 0.765532 126.528 15.396 127.461
 6.93766 0.941732 o
 -11 4 1 7904.77 8019.98 129.637 6.85008 89.5544 0.720889 87.4465 16.0587 88.9087
 10.4059 0.94785 o
 -11 4 2 10383.9 10472.2 165.036 4.42107 102.334 0.80321 -100.687 -15.6843
 101.902 -171.146 0.951055 o
 -11 4 3 7341.28 7208.13 109.765 8.56371 84.9007 0.643989 -84.1316 -16.2217
 85.6812 -169.087 0.951257 o
 -11 4 4 9974.47 9957.88 132.602 5.66919 99.7892 0.662215 98.6205 15.7627 99.8723
 9.08086 0.948452 o
 -11 4 5 9278.16 9233.8 122.717 6.44093 96.0927 0.636427 94.9338 16.3012 96.3232
 9.74333 0.942717 o
 -11 4 6 8675.13 8912.31 131.348 6.31595 94.405 0.693119 -91.8223 -15.6139
 93.1404 -170.349 0.934211 o
 -11 4 7 10557 10654.9 155.205 4.65946 103.223 0.74908 -101.453 -16.2545 102.747
 -170.898 0.923158 o
 -11 4 8 11173.6 11176.4 151.511 4.58101 105.718 0.714168 104.593 15.2929 105.705
 8.31843 0.909834 o
 -11 4 9 8412.01 8520.31 136.555 6.22544 92.3055 0.736748 90.3055 16.029 91.717
 10.065 0.894548 o
 -11 4 10 5595.55 5562.97 110.554 10.1393 74.5853 0.737482 -73.3268 -14.7896
 74.8034 -168.597 0.877626 o
 -11 4 11 10597.6 10468.5 157.056 4.61468 102.316 0.764647 -101.752 -15.6268
 102.945 -171.269 0.859393 o
 -11 4 12 4065 3983.02 105.552 12.6744 63.1112 0.830768 62.1535 14.2106 63.7573
 12.8786 0.840162 o
 -11 4 13 8867.05 8894.72 157.533 5.156 94.3118 0.831507 92.9635 14.9943 94.165
 9.16248 0.820224 o
 -11 4 14 3730.01 3672.01 101.452 13.848 60.5971 0.831399 -59.5463 -13.5738
 61.0738 -167.159 0.799839 o
 -11 4 15 4848.19 4817.36 123.767 9.51416 69.4072 0.885947 -68.1752 -14.154
 69.629 -168.271 0.779237 o
 -11 4 16 3245.34 3257.56 103.218 14.296 57.0751 0.897178 55.4933 12.8777 56.9679
 13.0648 0.758612 o
 -11 4 17 3040.44 3140.45 119.416 11.8016 56.0397 1.05552 53.5405 13.1853 55.1402
 13.8348 0.738128 o
 -11 4 18 3300.18 3344.37 125.479 10.7087 57.8305 1.0749 -56.1538 -12.1214
 57.4472 -167.819 0.717916 o
 -11 4 19 2454.89 2327.47 112.496 13.8169 48.2439 1.15215 -48.0333 -12.1528
 49.5469 -165.802 0.698081 o
 -11 4 20 2404.81 2591.84 113.83 13.4872 50.9101 1.10594 47.724 11.2799 49.0389
 13.2982 0.678705 o
 -11 4 21 1828.35 1929.68 99.2299 17.9332 43.9282 1.1153 41.2914 11.1073 42.7592
 15.056 0.659847 o
 -11 4 22 1274.83 1386.63 89.8604 22.6845 37.2375 1.18765 -34.1692 -10.3585
 35.7048 -163.135 0.64155 o
 -11 4 23 1745.45 1738.06 109.935 15.3837 41.6901 1.29827 -40.5396 -10.0992
 41.7786 -166.011 0.623842 o
 -11 4 24 1373.25 1429.04 100.04 18.7629 37.8026 1.3008 35.8458 9.3983 37.0574
 14.6915 0.606738 o
 -11 4 25 723.908 893.172 149.847 9.48729 29.886 2.40982 25.3125 9.12065 26.9055
 19.8152 0.590245 o
 -11 5 -10 124.039 107.22 28.3818 234.682 10.3547 1.29011 -11.1155 -0.69723
 11.1373 -176.411 0.765576 o
 -11 5 -9 72.8015 21.0007 26.0405 298.755 4.58265 2.27601 8.53116 -0.14399
 8.53238 -0.96695 0.785314 o
 -11 5 -8 2.7519 7.54655 23.7087 392.041 2.7471 2.84354 -1.34132 0.976098 1.65889
 143.956 0.804827 o
 -11 5 -7 29.7194 50.4583 23.3063 378.965 7.1034 1.48523 5.45155 0.000937784
 5.45155 0.00985611 0.823901 o
 -11 5 -6 951.851 1014.37 46.7571 64.7364 31.8492 0.725769 -30.8238 -1.32077
 30.8521 -177.546 0.842294 o
 -11 5 -5 102.505 125.545 21.043 386.815 11.2047 0.902665 -10.123 0.17315 10.1245
 179.02 0.859738 o
 -11 5 -4 1015.91 1063.48 45.333 65.6782 32.611 0.687803 31.8338 1.58755 31.8734
 2.85498 0.875944 o
 -11 5 -3 15.7386 48.1817 18.939 569.79 6.94131 1.25142 -3.94828 -0.386927 3.9672
 -174.403 0.890614 o
 -11 5 -2 689.31 682.677 36.9225 99.8934 26.1281 0.697264 -26.196 -1.75514
 26.2547 -176.167 0.903447 o
 -11 5 -1 0.46194 19.0502 20.3018 529.413 4.36466 1.90846 -0.320218 0.5995
 0.679661 118.109 0.914159 o
 -11 5 0 569.219 511.036 32.6183 127.291 22.6061 0.710291 23.7888 1.82021 23.8583
 4.37549 0.922494 o
 -11 5 1 260.216 301.966 28.6249 192.958 17.3772 0.804989 16.1109 -0.809449
 16.1312 -2.87625 0.928242 o
 -11 5 2 4.88497 33.096 19.1266 580.929 5.75291 1.47361 -1.30399 -1.78454 2.2102
 -126.156 0.931251 o
 -11 5 3 177.842 172.914 22.625 307.033 13.1497 0.833849 13.2929 1.06776 13.3357
 4.59244 0.931441 o
 -11 5 4 3.89299 10.6937 16.6745 779.343 3.27012 1.96134 0.910338 1.75051 1.97307
 62.5236 0.928807 o
 -11 5 5 221.412 233.333 22.2255 290.025 15.2752 0.710955 -14.824 -1.28872
 14.8799 -175.032 0.92342 o
 -11 5 6 78.3027 79.5226 20.5992 428.944 8.91754 1.08854 8.67447 -1.74824 8.84888
 -11.3947 0.915421 o
 -11 5 7 447.466 450.337 33.611 132.189 21.2211 0.777673 21.1003 1.49791 21.1534
 4.06062 0.905014 o
 -11 5 8 1007.44 1062.79 46.4722 63.8602 32.6004 0.705129 -31.6882 1.81632
 31.7402 176.719 0.89245 o
 -11 5 9 31.9149 70.7305 21.0541 447.678 8.41014 1.17029 -5.39894 -1.66325
 5.64933 -162.877 0.87801 o
 -11 5 10 1395.83 1493.79 55.5616 44.6056 38.6496 0.712225 37.3082 -1.9836
 37.3609 -3.04344 0.861992 o
 -11 5 11 175.41 149.863 25.5609 260.284 12.2419 1.00291 -13.1215 1.79917 13.2442
 172.192 0.844697 o
 -11 5 12 5.98889 22.5454 24.5478 360.866 4.7482 2.11425 0.980546 2.24219 2.44722
 66.3795 0.826416 o
 -11 5 13 7.70279 11.3299 23.6374 390.63 3.36599 2.54732 -1.98265 -1.94214
 2.77539 -135.591 0.807419 o
 -11 5 14 30.7169 45.7475 25.8124 313.735 6.76369 1.69562 -4.97118 -2.45035
 5.54228 -153.761 0.787952 o
 -11 5 15 388.29 380.581 37.2468 119.544 19.5085 0.932352 19.5971 2.05972 19.7051
 5.99995 0.768232 o
 -11 5 16 316.012 313.249 43.7249 96.8583 17.6988 1.19491 17.5862 2.59547 17.7767
 8.39542 0.748447 o
 -11 5 17 93.0424 119.548 37.731 143.878 10.9338 1.60729 -9.41039 -2.11823
 9.64585 -167.314 0.728754 o
 -11 5 18 105.414 129.905 44.0832 106.943 11.3976 1.79287 -9.92892 -2.61356
 10.2671 -165.253 0.709282 o
 -11 5 19 212.025 247.32 41.8156 110.128 15.7264 1.27758 14.3997 2.1622 14.5611
 8.53951 0.690136 o
 -11 5 20 14.1077 7.49681 39.3869 142.061 2.73803 4.10914 2.77672 2.52932 3.75602
 42.3305 0.671397 o
 -11 5 21 98.8511 175.581 45.7736 99.0796 13.2507 1.62729 -9.70441 -2.16228
 9.94239 -167.439 0.653125 o
 -11 5 22 129.895 68.686 41.9433 117.636 8.2877 2.23034 -11.1432 -2.39254 11.3971
 -167.882 0.635367 o
 -11 5 23 28.2906 85.9748 42.8417 117.539 9.27226 2.07748 4.87464 2.12802 5.31889
 23.5836 0.618152 o
 -11 5 24 181.794 203.237 57.2231 63.4956 14.2561 1.88266 13.2984 2.2238 13.4831
 9.49333 0.601499 o
 -11 6 -10 5545.51 5637.4 128.057 8.52387 75.0826 0.847988 -72.9152 -15.1288
 74.4682 -168.278 0.752869 o
 -11 6 -9 3195.03 3269.39 92.7636 16.5306 57.1785 0.805501 -56.001 -7.67569
 56.5246 -172.195 0.771616 o
 -11 6 -8 7422.06 7467.22 140.798 6.51891 86.4131 0.810872 84.6038 16.2561
 86.1514 10.8765 0.790102 o
 -11 6 -7 3781.45 3798.16 98.384 14.2618 61.6292 0.79309 60.9417 8.21949 61.4935
 7.68139 0.808125 o
 -11 6 -6 9025.72 9009.31 149.387 5.41656 94.9174 0.783699 -93.4275 -17.2344
 95.0038 -169.548 0.825459 o
 -11 6 -5 2357.85 2398.25 69.4552 27.1333 48.9719 0.704072 -47.7898 -8.60122
 48.5577 -169.797 0.841857 o
 -11 6 -4 6794.75 6749.37 114.696 8.63885 82.1546 0.695108 80.4363 18.0209
 82.4302 12.628 0.857055 o
 -11 6 -3 3193.04 3290.11 85.7611 18.2088 57.3595 0.742767 55.8069 8.86788 56.507
 9.02899 0.870781 o
 -11 6 -2 10583.5 10733.5 171.331 4.18513 103.603 0.823593 -101.168 -18.6684
 102.876 -169.545 0.882765 o
 -11 6 -1 6147.33 6054.79 118.699 8.87921 77.8125 0.759024 -77.8816 -9.04369
 78.4049 -173.376 0.89275 o
 -11 6 0 5203.17 5210.79 113.239 10.2575 72.1858 0.780141 69.5566 19.1061 72.133
 15.3594 0.900508 o
 -11 6 1 3935.54 3907.34 97.4548 14.1807 62.5087 0.774728 62.0671 9.12206 62.7339
 8.36096 0.905852 o
 -11 6 2 7939.1 7829.98 132.836 6.69975 88.4872 0.74744 -86.9535 -19.447 89.1016
 -167.393 0.908648 o
 -11 6 3 2793.11 2952.77 75.1078 22.6417 54.3394 0.686759 -52.0469 -9.17766
 52.8498 -170 0.908825 o
 -11 6 4 10409.6 10383.1 148.135 4.94542 101.897 0.724309 100.118 19.6454 102.027
 11.1017 0.906378 o
 -11 6 5 2982.82 2874.61 71.5972 23.4494 53.6154 0.663586 53.8309 9.22259 54.6152
 9.72182 0.901369 o
 -11 6 6 9979.06 9790.1 134.96 5.60285 98.9449 0.679663 -97.9382 -19.6769 99.8953
 -168.64 0.893925 o
 -11 6 7 2248.02 2237.16 69.5268 27.8072 47.2987 0.729353 -46.5106 -9.20804
 47.4133 -168.802 0.884227 o
 -11 6 8 8515.67 8573.8 139.202 6.05938 92.5948 0.748648 90.1907 19.527 92.2804
 12.2164 0.872497 o
 -11 6 9 4746.48 4716.92 99.4516 12.5424 68.6798 0.720247 68.2873 9.12809 68.8947
 7.6137 0.85899 o
 -11 6 10 12846.6 12871.4 170.247 3.67272 113.452 0.747836 -111.705 -19.2 113.343
 -170.247 0.843973 o
 -11 6 11 3605.86 3546.1 88.5058 16.6433 59.5491 0.738553 -59.3878 -8.8853
 60.0488 -171.491 0.82772 o
 -11 6 12 9556.67 9513.71 148.447 5.25082 97.5382 0.758023 95.9692 18.6169
 97.7582 10.9784 0.810497 o
 -11 6 13 2307.9 2303.85 75.6732 24.7327 47.9984 0.781919 47.2853 8.48531 48.0406
 10.1734 0.792553 o
 -11 6 14 9686.19 9800.11 158.985 4.81841 98.9955 0.799758 -96.7891 -17.834
 98.4184 -169.56 0.774118 o
 -11 6 15 2820.12 2862.51 88.6994 18.4903 53.5024 0.822606 -52.5038 -7.96682
 53.1048 -171.372 0.755394 o
 -11 6 16 7081.88 7153.89 148.957 6.24511 84.5807 0.876024 82.4495 16.851 84.1539
 11.551 0.736561 o
 -11 6 17 1507.71 1594.5 84.8043 24.0411 39.9312 1.04812 38.1297 7.33718 38.8292
 10.8921 0.717768 o
 -11 6 18 4699.82 4643.66 142.376 7.94435 68.1444 1.03677 -66.7259 -15.7315
 68.5552 -166.734 0.699142 o
 -11 6 19 216.04 127.043 36.7665 141.053 11.2714 1.52747 -13.1019 -6.66183
 14.6983 -153.048 0.680784 o
 -11 6 20 4255.21 4297.04 150.194 7.55713 65.5518 1.13577 63.5894 14.5465 65.232
 12.8851 0.662776 o
 -11 6 21 121.526 121.395 55.4942 68.9506 11.0179 2.28203 9.22777 6.03108 11.0239
 33.1678 0.645182 o
 -11 6 22 4025.31 3797.22 160.923 6.92233 61.6215 1.29219 -62.0285 -13.3329
 63.4453 -167.869 0.628047 o
 -11 6 23 29.722 59.6198 46.036 102.646 7.72139 2.55751 -0.242684 -5.44639
 5.45179 -92.5513 0.611404 o
 -11 6 24 2210.8 2176.29 173.127 6.72631 46.6507 1.82006 45.4345 12.104 47.0192
 14.9175 0.595277 o
 -11 7 -10 25.7684 55.5316 30.9079 222.878 7.45195 1.84533 -4.97894 -0.989202
 5.07626 -168.763 0.738637 o
 -11 7 -9 336.298 357.395 35.063 134.864 18.9049 0.905659 -18.3371 -0.222777
 18.3384 -179.304 0.756316 o
 -11 7 -8 383.507 319.529 31.342 155.996 17.8754 0.856176 19.5483 1.17034 19.5833
 3.42614 0.773699 o
 -11 7 -7 67.6575 78.1907 24.9003 315.412 8.84255 1.31082 -8.22328 -0.187228
 8.22542 -178.696 0.790599 o
 -11 7 -6 39.0146 71.8268 25.9863 302.623 8.47507 1.41498 -6.10464 -1.32212
 6.24617 -167.78 0.806807 o
 -11 7 -5 76.9965 75.7279 22.527 371.254 8.70218 1.21018 8.75463 0.594165 8.77477
 3.88263 0.822098 o
 -11 7 -4 533.439 462.764 34.959 119.975 21.5119 0.797757 23.0487 1.48165 23.0963
 3.6781 0.836233 o
 -11 7 -3 231.217 176.209 26.9189 226.455 13.2744 0.977922 -15.1747 -0.971981
 15.2058 -176.335 0.848968 o
 -11 7 -2 430.304 451.137 35.7994 122.192 21.24 0.82665 -20.6835 -1.57936 20.7438
 -175.633 0.860062 o
 -11 7 -1 992.397 1142.65 58.0569 47.1519 33.8031 0.848112 31.476 1.2871 31.5023
 2.3416 0.869288 o
 -11 7 0 8.49641 1.37165 21.8707 457.974 1.17117 3.64986 2.42671 1.61476 2.91486
 33.6403 0.876445 o
 -11 7 1 932.019 974.411 50.5309 59.0537 31.2155 0.799157 -30.4918 -1.50725
 30.529 -177.17 0.88137 o
 -11 7 2 305.095 254.492 29.8413 179.177 15.9528 0.909379 -17.3891 -1.64727
 17.467 -174.589 0.883945 o
 -11 7 3 29.3693 49.0779 22.7362 397.298 7.00556 1.46876 5.16086 1.65375 5.41935
 17.7676 0.884108 o
 -11 7 4 123.949 134.286 22.2925 342.175 11.5882 0.924953 11.0112 1.64432 11.1333
 8.49334 0.881854 o
 -11 7 5 20.0865 49.9143 19.7067 524.36 7.06501 1.27891 -4.09346 -1.82487 4.4818
 -155.973 0.877239 o
 -11 7 6 102.523 86.6411 18.3777 489.626 9.30812 0.93975 9.99251 -1.63487 10.1254
 -9.2918 0.870373 o
 -11 7 7 14.0039 1.46169 20.0978 535.114 1.209 3.43421 -3.14443 2.02892 3.74218
 147.168 0.861414 o
 -11 7 8 193.539 165.321 24.4078 271.912 12.8577 0.916486 -13.8119 1.66417
 13.9118 173.13 0.850558 o
 -11 7 9 346.215 330.825 32.9541 147.99 18.1886 0.8844 -18.4623 -2.31531 18.6069
 -172.852 0.838029 o
 -11 7 10 39.8607 62.8846 23.0575 377.992 7.92998 1.34052 6.07261 -1.72746
 6.31354 -15.8794 0.824068 o
 -11 7 11 1021.38 1000.25 49.0569 59.89 31.6267 0.766277 31.8512 2.62238 31.959
 4.70666 0.808918 o
 -11 7 12 11.3568 39.6346 22.9909 401.927 6.2956 1.61803 2.84919 1.79968 3.36998
 32.2784 0.79282 o
 -11 7 13 779.751 814.04 49.3911 64.6237 28.5314 0.852812 -27.7739 -2.89126
 27.924 -174.057 0.776 o
 -11 7 14 184.644 194.59 32.2437 175.599 13.9496 1.11145 -13.4607 -1.85862
 13.5884 -172.138 0.758671 o
 -11 7 15 771.609 799.272 48.7126 66.1708 28.2714 0.848777 27.6057 3.08767
 27.7779 6.38195 0.741021 o
 -11 7 16 28.7786 28.3483 25.5016 324.93 5.32432 2.01394 -5.03562 1.84964 5.36457
 159.831 0.723218 o
 -11 7 17 780.846 693.919 57.2553 52.6083 26.3423 1.06522 -27.7635 -3.16801
 27.9436 -173.49 0.705404 o
 -11 7 18 3.38649 8.77828 34.0733 190.545 2.96282 3.5833 0.264002 -1.82121
 1.84024 -81.7519 0.6877 o
 -11 7 19 303.315 254.765 53.639 68.928 15.9614 1.60008 17.136 3.11025 17.416
 10.2874 0.670207 o
 -11 7 20 102.755 -2.86123 43.4887 112.712 0 6.59459 9.98341 1.75695 10.1368
 9.98111 0.653005 o
 -11 7 21 491.305 586.186 64.2401 46.5732 24.2113 1.29218 -21.9659 -2.96738
 22.1654 -172.306 0.636157 o
 -11 7 22 55.6285 164.583 48.2958 91.0492 12.829 1.76138 -7.27388 -1.64901
 7.45845 -167.227 0.619713 o
 -11 7 23 249.066 319.353 81.5236 31.8744 17.8704 2.15145 15.54 2.75233 15.7818
 10.0437 0.603708 o
 -11 7 24 7.95655 -182.776 131.015 12.9516 0 11.4462 2.37167 1.527 2.82074
 32.7755 0.588167 o
 -11 8 -10 6461.73 6470.39 137.341 7.25231 80.4387 0.849218 -78.7585 -16.0883
 80.3849 -168.455 0.723177 o
 -11 8 -9 26.2933 45.0748 28.1836 266.947 6.71378 1.84534 -5.03835 -0.953098
 5.1277 -169.288 0.739745 o
 -11 8 -8 7945.29 8115.83 162.45 5.2684 90.0879 0.897152 87.4464 17.2746 89.1363
 11.1746 0.755986 o
 -11 8 -7 18.9694 72.1229 25.036 331.67 8.49252 1.3644 4.23969 0.997216 4.35539
 13.2359 0.771727 o
 -11 8 -6 6448.39 6293.65 126.117 8.07485 79.3325 0.79092 -78.1988 -18.2573
 80.3018 -166.858 0.78678 o
 -11 8 -5 34.6837 15.7576 23.8466 369.147 3.96958 2.3236 -5.79388 -1.05574
 5.88928 -169.673 0.800941 o
 -11 8 -4 8866.61 8894.84 152.412 5.35308 94.3125 0.804585 92.2141 19.057 94.1627
 11.6764 0.813995 o
 -11 8 -3 16.3592 81.1565 25.201 326.888 9.00869 1.30429 -3.88952 1.10942 4.04465
 164.08 0.825727 o
 -11 8 -2 5877.71 5889.27 119.939 8.97276 76.7416 0.777511 -74.1094 -19.6345
 76.6662 -165.161 0.835924 o
 -11 8 -1 89.2521 131.974 25.6327 284.729 11.488 1.06616 9.37555 -1.16241 9.44733
 -7.06764 0.844387 o
 -11 8 0 6832.84 6854.34 132.619 7.33274 82.7909 0.797089 80.1845 20.0818 82.661
 14.0602 0.850942 o
 -11 8 1 28.8649 80.5783 25.7922 308.783 8.97654 1.33707 5.23386 1.21312 5.37261
 13.0498 0.855447 o
 -11 8 2 7808.96 7478.37 131.192 6.90578 86.4776 0.755234 -85.9782 -20.4133
 88.3683 -166.644 0.857801 o
 -11 8 3 164.743 160.305 26.2064 251.745 12.6611 0.995757 -12.7767 -1.22405
 12.8352 -174.528 0.85795 o
 -11 8 4 8230.71 8125.71 144.655 5.96435 90.1427 0.798829 88.3441 20.6404 90.7232
 13.1505 0.85589 o
 -11 8 5 163.803 192.469 24.7032 271.472 13.8733 0.863445 12.743 1.19141 12.7986
 5.34137 0.851669 o
 -11 8 6 9380.01 9374.13 140.549 5.62029 96.8201 0.723125 -94.6015 -20.75 96.8505
 -167.629 0.845381 o
 -11 8 7 73.9255 96.0534 23.0957 352.63 9.80069 1.11486 -8.52405 -1.12524 8.59799
 -172.48 0.837165 o
 -11 8 8 14073.9 13895.3 182.275 3.21179 117.878 0.770628 116.813 20.7052 118.634
 10.0514 0.82719 o
 -11 8 9 41.89 90.0748 26.407 290.134 9.49077 1.3019 6.38713 1.04625 6.47225
 9.30274 0.815652 o
 -11 8 10 11700.1 11801.2 180.077 3.70986 108.633 0.825692 -106.225 -20.403
 108.167 -169.127 0.802763 o
 -11 8 11 39.6738 109.367 28.1461 256.409 10.4579 1.26873 -6.22369 -0.969273
 6.29871 -171.148 0.788738 o
 -11 8 12 13679.8 13749.3 236.486 2.45134 117.257 1.00411 115.263 19.857 116.961
 9.77473 0.773793 o
 -11 8 13 7.09676 40.8305 31.2196 223.178 6.38988 2.09836 -2.50957 0.893757
 2.66397 160.397 0.758132 o
 -11 8 14 12146.5 12135.3 190.078 3.41633 110.16 0.859382 -108.556 -19.0302
 110.211 -170.057 0.741948 o
 -11 8 15 51.1869 112.844 29.6004 231.194 10.6228 1.3122 7.10543 -0.836469 7.1545
 -6.71409 0.725415 o
 -11 8 16 8200.86 8168.75 193.579 4.13224 90.3812 1.06463 88.759 17.9637 90.5586
 11.4414 0.708688 o
 -11 8 17 4.06586 -6.22156 36.622 165.424 0 6.05161 -1.85095 0.799897 2.0164
 156.628 0.691901 o
 -11 8 18 6545.89 6535.34 173.135 5.29884 80.8414 1.06383 -79.1534 -16.752
 80.9067 -168.05 0.675171 o
 -11 8 19 4.27765 42.1546 39.6875 139.414 6.49266 2.554 -1.923 -0.761401 2.06825
 -158.399 0.658594 o
 -11 8 20 5277.25 5361.02 177.602 5.47474 73.219 1.20293 70.98 15.4622 72.6447
 12.2893 0.64225 o
 -11 8 21 22.4459 -31.2695 47.2385 98.8739 0 6.87303 4.68386 0.71228 4.73771
 8.64679 0.626201 o
 -11 8 22 2842.38 2922.22 143.682 8.94389 54.0576 1.31303 -51.4038 -14.1432
 53.314 -164.616 0.610498 o
 -11 8 23 98.4403 147.687 68.5843 45.9342 12.1526 2.55352 -9.90025 -0.652202
 9.92171 -176.231 0.595179 o
 -11 9 -10 9.1244 21.9389 29.0134 259.288 4.6839 2.45419 -2.80465 -1.12176
 3.02066 -158.2 0.706778 o
 -11 9 -9 30.7507 19.6733 29.631 244.33 4.43546 2.58624 -5.54119 0.21411 5.54533
 177.787 0.72222 o
 -11 9 -8 20.2998 38.9968 26.2486 308.631 6.24474 1.83272 -4.36926 1.09972
 4.50553 165.872 0.73731 o
 -11 9 -7 24.7373 60.7322 25.6475 316.991 7.79309 1.50098 -4.93859 -0.589626
 4.97366 -173.192 0.751891 o
 -11 9 -6 3.62272 17.3576 26.0789 322.377 4.16625 2.42439 -1.5707 -1.07499
 1.90334 -145.612 0.765792 o
 -11 9 -5 100.105 95.418 24.1494 317.139 9.76822 1.16647 9.95691 0.98244 10.0053
 5.63509 0.778831 o
 -11 9 -4 14.6739 -9.24965 22.2113 440.407 0 4.71289 -3.68061 1.06161 3.83066
 163.911 0.790818 o
 -11 9 -3 179.303 187.314 26.8695 236.219 13.6863 0.948739 -13.3219 -1.35267
 13.3904 -174.202 0.801563 o
 -11 9 -2 188.262 197.67 28.3657 214.736 14.0595 0.974967 13.6768 -1.09886
 13.7209 -4.59354 0.81088 o
 -11 9 -1 441.126 385.864 32.4766 141.234 19.6434 0.809955 20.9359 1.67768 21.003
 4.58156 0.818598 o
 -11 9 0 40.1801 48.7685 22.8425 388.049 6.98344 1.47888 -6.22117 1.21537 6.33878
 168.946 0.824567 o
 -11 9 1 701.241 739.722 48.1128 69.203 27.1978 0.870564 -26.4094 -1.94611 26.481
 -175.785 0.828664 o
 -11 9 2 105.619 112.234 29.2282 226.112 10.594 1.29973 -10.1843 -1.37835 10.2771
 -172.292 0.830803 o
 -11 9 3 870.688 900.358 50.4744 60.5892 30.006 0.829604 29.4272 2.17412 29.5074
 4.22541 0.830938 o
 -11 9 4 658.185 649.213 49.1451 68.722 25.4797 0.946807 25.6092 1.53441 25.6551
 3.42886 0.829066 o
 -11 9 5 375.177 348.984 34.7298 134.389 18.6811 0.9075 -19.2228 -2.37951 19.3695
 -172.943 0.825228 o
 -11 9 6 630.969 637.605 40.6311 91.0393 25.2508 0.792125 -25.0668 -1.61929
 25.1191 -176.304 0.819504 o
 -11 9 7 153.25 194.216 27.3381 234.481 13.9361 0.948553 12.1028 2.60243 12.3794
 12.1353 0.812013 o
 -11 9 8 511.649 521.781 37.9826 106.877 22.8425 0.816799 22.5619 1.61533 22.6197
 4.09512 0.8029 o
 -11 9 9 213.658 232.731 29.1565 199.221 15.2555 0.927415 -14.3358 -2.85371
 14.6171 -168.742 0.792337 o
 -11 9 10 373.923 388.633 35.9642 126.523 19.7138 0.89198 -19.2772 -1.52 19.3371
 -175.492 0.780506 o
 -11 9 11 255.732 219.249 30.7396 179.319 14.8071 1.00397 15.6876 3.10325 15.9916
 11.1895 0.767597 o
 -11 9 12 744.239 726.299 48.8282 67.0828 26.9499 0.891172 27.2462 1.37183
 27.2808 2.88237 0.753801 o
 -11 9 13 230.552 277.362 35.0995 145.312 16.6542 1.02239 -14.8178 -3.31428
 15.1839 -167.392 0.739301 o
 -11 9 14 177.473 165.978 31.6503 183.637 12.8832 1.17479 -13.2698 -1.17719
 13.3219 -174.93 0.72427 o
 -11 9 15 1030.84 957.116 57.4718 48.3611 30.9373 0.915304 31.9187 3.46964
 32.1067 6.20383 0.708866 o
 -11 9 16 4.33687 43.0229 31.1263 224.788 6.55919 2.05181 -1.82594 1.00141
 2.08252 151.258 0.693234 o
 -11 9 17 878.398 903.346 72.8332 34.5553 30.0557 1.18815 -29.4301 -3.5022
 29.6378 -173.214 0.677498 o
 -11 9 18 27.2379 5.72016 40.2415 135.337 2.39168 4.38782 5.14349 -0.884551
 5.21899 -9.75799 0.661768 o
 -11 9 19 560.451 781.234 70.1069 38.9615 27.9506 1.22718 23.4246 3.42623 23.6739
 8.32144 0.646136 o
 -11 9 20 3.66621 -34.7583 47.5922 98.061 0 6.89871 1.72671 0.827446 1.91473
 25.6039 0.63068 o
 -11 9 21 311.485 180.984 56.4994 63.2214 13.453 1.95747 -17.3442 -3.26533
 17.6489 -169.338 0.615463 o
 -11 9 22 74.2497 189.819 84.8308 30.334 13.7775 2.79508 -8.57958 -0.80033
 8.61683 -174.671 0.600535 o
 -11 10 -10 4456.08 4677.04 134.616 8.71203 68.3889 0.977211 -65.1484 -14.552
 66.7538 -167.409 0.689707 o
 -11 10 -9 1718.7 1811.56 80.0541 25.3018 42.5625 0.930265 41.1132 5.32916
 41.4572 7.38559 0.704035 o
 -11 10 -8 5726.78 5554.36 137.079 7.7498 74.5276 0.914049 74.0498 15.6013
 75.6755 11.8974 0.717991 o
 -11 10 -7 2671.03 2877.93 97.6493 16.4352 53.6463 0.902529 -51.3612 -5.74911
 51.682 -173.613 0.731435 o
 -11 10 -6 6564.23 6428.09 139.405 7.0893 80.1754 0.864714 -79.3129 -16.5435
 81.0199 -168.218 0.744213 o
 -11 10 -5 3049.49 3218.48 96.7499 15.8826 56.7316 0.846384 54.8917 6.03229
 55.2221 6.27132 0.756163 o
 -11 10 -4 5943.93 5716.58 123.685 8.66477 75.6081 0.813556 75.1195 17.3493
 77.0969 13.0048 0.767119 o
 -11 10 -3 2225.76 2373.38 96.5944 17.7289 48.7174 0.981488 -46.771 -6.18353
 47.178 -172.469 0.776915 o
 -11 10 -2 7648.31 7711.69 155.605 5.68398 87.8162 0.881547 -85.5768 -18.0254
 87.4546 -168.105 0.78539 o
 -11 10 -1 1316.76 1314.45 64.8216 37.4628 36.2553 0.883201 35.7444 6.25285
 36.2872 9.92248 0.792397 o
 -11 10 0 9105.12 8769.92 171.69 4.6198 93.6478 0.912236 93.6021 18.5412 95.4208
 11.2044 0.797806 o
 -11 10 1 724.021 746.564 52.907 59.7639 27.3233 0.951595 -26.1606 -6.29639
 26.9076 -166.467 0.801516 o
 -11 10 2 10725.8 10458.9 198.646 3.51577 102.269 0.966631 -101.828 -18.8882
 103.565 -169.492 0.803451 o
 -11 10 3 693.8 656.088 53.8336 59.2526 25.6142 1.03014 25.5609 6.35929 26.3401
 13.971 0.803573 o
 -11 10 4 6955.23 6982.46 144.511 6.55228 83.5611 0.860273 81.1985 19.0274 83.398
 13.1882 0.80188 o
 -11 10 5 1348.64 1388.93 65.4899 36.5154 37.2684 0.868506 -36.1529 -6.4506
 36.7239 -169.883 0.798405 o
 -11 10 6 8611.2 8429.94 148.841 5.62684 91.8147 0.807002 -90.8287 -19.0093
 92.7966 -168.179 0.793218 o
 -11 10 7 1791.86 1808.06 72.7499 28.708 42.5213 0.847016 41.8246 6.52387 42.3304
 8.86564 0.786419 o
 -11 10 8 9946.31 10004.5 196.163 3.69949 100.022 0.975836 97.9437 18.7973
 99.7312 10.8641 0.778133 o
 -11 10 9 2309.32 2398.68 82.144 22.092 48.9763 0.83155 -47.6092 -6.53317 48.0554
 -172.186 0.768505 o
 -11 10 10 8084.17 8038.11 153.065 5.63927 89.6555 0.849603 -88.0143 -18.3755
 89.912 -168.207 0.757696 o
 -11 10 11 1638.4 1590.6 66.1841 33.8608 39.8823 0.821286 39.9657 6.41457 40.4772
 9.11832 0.745869 o
 -11 10 12 8602.86 8623.7 158.068 5.22964 92.8639 0.847207 91.0308 17.7835
 92.7516 11.0539 0.733193 o
 -11 10 13 1181.49 1088.28 59.3916 44.2583 32.989 0.888214 -33.8166 -6.15848
 34.3728 -169.679 0.719829 o
 -11 10 14 7772.44 7533.82 158.271 5.55618 86.7976 0.906984 -86.5035 -17.0171
 88.1614 -168.871 0.705933 o
 -11 10 15 896.577 908.201 56.2386 51.5667 30.1364 0.919055 29.3804 5.77644
 29.9429 11.123 0.691647 o
 -11 10 16 5686.29 5781.73 154.717 6.54945 76.0377 1.01065 73.6688 16.0994
 75.4075 12.3275 0.677104 o
 -11 10 17 423.931 459.857 71.2926 39.5765 21.4443 1.60241 -19.8946 -5.30422
 20.5896 -165.071 0.662418 o
 -11 10 18 4744.47 4827.85 167.289 6.19445 69.4827 1.19357 -67.2099 -15.0767
 68.8801 -167.357 0.647693 o
 -11 10 19 112.944 128.262 42.5616 113.865 11.3253 1.74467 9.47933 4.80487
 10.6275 26.8795 0.633016 o
 -11 10 20 3694.44 3829.29 173.564 6.1868 61.8812 1.38685 59.1542 13.9719 60.7819
 13.2894 0.618461 o
 -11 10 21 62.3154 175.496 73.3781 40.4044 13.2475 2.52826 -6.59271 -4.34184
 7.89401 -146.632 0.604092 o
 -11 11 -10 5.97071 -18.5062 32.1883 213.673 0 5.67348 2.21445 -1.03291 2.4435
 -25.0064 0.672207 o
 -11 11 -9 21.4663 56.2348 33.1878 194.944 7.49898 1.95736 4.53032 0.970829
 4.63317 12.0953 0.68545 o
 -11 11 -8 72.3681 72.8844 29.6954 229.619 8.53723 1.59094 -8.45481 0.940357
 8.50695 173.654 0.69831 o
 -11 11 -7 13.256 35.7152 29.5547 247.609 5.97622 2.10276 -3.45666 -1.14344
 3.64087 -161.696 0.71066 o
 -11 11 -6 7.70687 42.8445 26.115 315.406 6.54557 1.75862 2.64558 -0.841286
 2.77613 -17.6405 0.722363 o
 -11 11 -5 1.96758 21.9274 27.901 281.971 4.68268 2.37625 -0.448599 1.32904
 1.4027 108.651 0.733275 o
 -11 11 -4 18.1361 25.6971 32.5158 205.567 5.06923 2.5605 -4.19039 0.759405
 4.25865 169.728 0.743253 o
 -11 11 -3 10.0112 65.8896 29.7774 241.522 8.11724 1.66371 -2.75353 -1.55861
 3.16405 -150.488 0.752152 o
 -11 11 -2 37.7025 57.077 30.1502 231.251 7.55493 1.78462 6.09582 -0.737223
 6.14024 -6.89581 0.759835 o
 -11 11 -1 39.3159 54.0848 28.8032 252.038 7.35423 1.75005 5.99608 1.83382
 6.27024 17.0056 0.766174 o
 -11 11 0 0.759425 10.2495 26.4665 315.391 3.20148 2.85789 0.36796 0.789956
 0.87145 65.0239 0.771061 o
 -11 11 1 5.42915 51.5207 35.4015 174.016 7.17779 2.14541 -0.931957 -2.13556
 2.33005 -113.576 0.774408 o
 -11 11 2 102.556 84.7627 40.6496 125.78 9.20667 1.9921 -10.088 -0.887314 10.127
 -174.973 0.776153 o
 -11 11 3 108.761 82.1148 31.2947 202.355 9.06172 1.58767 10.134 2.46225 10.4289
 13.6565 0.776263 o
 -11 11 4 777.91 728.933 50.5979 63.1382 26.9988 0.921322 27.8736 0.984937 27.891
 2.02375 0.774736 o
 -11 11 5 212.699 176.796 38.299 130.107 13.2965 1.36965 -14.3214 -2.75633
 14.5842 -169.106 0.771602 o
 -11 11 6 1644.57 1657.64 69.4537 31.5392 40.7141 0.844191 -40.5405 -1.01859
 40.5533 -178.561 0.766917 o
 -11 11 7 239.798 210.542 30.1013 187.726 14.5101 1.00262 15.1945 2.98743 15.4854
 11.1232 0.760766 o
 -11 11 8 118.237 131.458 32.7633 182.193 11.4655 1.34937 10.8352 0.914073
 10.8737 4.82215 0.753257 o
 -11 11 9 319.824 292.478 40.6643 109.429 17.102 1.1502 -17.6053 -3.14276 17.8836
 -169.879 0.744514 o
 -11 11 10 222.641 310.102 33.4959 155.8 17.6097 0.926681 -14.902 -0.755229
 14.9211 -177.099 0.734673 o
 -11 11 11 329.317 276.154 35.744 134.176 16.6179 1.04275 17.8593 3.21922 18.1471
 10.2181 0.723877 o
 -11 11 12 257.675 243.171 42.4623 105.41 15.5939 1.30675 16.0434 0.533847
 16.0523 1.90583 0.712272 o
 -11 11 13 356.763 299.164 38.3463 118.119 17.2963 1.0751 -18.6086 -3.23742
 18.8882 -170.131 0.700001 o
 -11 11 14 75.7184 99.6497 31.0836 208.56 9.98247 1.45139 -8.6967 -0.29297
 8.70163 -178.071 0.687202 o
 -11 11 15 290.599 264.769 35.875 136.442 16.2717 1.06736 16.7403 3.21897 17.047
 10.8845 0.674003 o
 -11 11 16 10.9122 17.2455 35.0057 179.221 4.15277 3.07573 3.30211 0.091259
 3.30337 1.58306 0.660522 o
 -11 11 17 27.6274 102.415 42.2907 120.134 10.12 1.90934 -4.18947 -3.17423
 5.25617 -142.85 0.646868 o
 -11 11 18 39.1691 136.757 48.2232 92.2348 11.6943 1.90643 6.25831 0.0510151
 6.25852 0.467041 0.633135 o
 -11 11 19 20.7506 89.3515 47.0719 98.0671 9.45259 2.22745 3.30216 3.13789
 4.55528 43.5388 0.619405 o
 -11 11 20 7.94359 -12.1748 73.7303 40.863 0 8.58664 -2.81618 -0.112731 2.81844
 -177.708 0.605749 o
 -11 11 21 70.0313 -157.894 190.763 6.10203 0 13.8117 -7.77394 -3.09794 8.36847
 -158.273 0.592229 o
 -11 12 -10 2516.83 2439.31 107.856 14.6267 49.3894 1.08008 -48.9284 -11.0833
 50.168 -167.237 0.654489 o
 -11 12 -9 3174.1 3288.88 107.979 13.4831 57.3488 0.933825 55.4742 9.83446
 56.3391 10.0529 0.666694 o
 -11 12 -8 3358.49 3328.13 103.585 14.0628 57.69 0.890897 56.7246 11.8663 57.9525
 11.8155 0.678509 o
 -11 12 -7 3808.12 3807.38 113.483 11.8087 61.704 0.912823 -60.8041 -10.5348
 61.71 -170.171 0.68982 o
 -11 12 -6 3440.31 3438.83 106.458 13.4073 58.6416 0.90078 -57.277 -12.6355
 58.6541 -167.56 0.700508 o
 -11 12 -5 4299.58 4224.44 121.014 10.3317 64.9957 0.924367 64.6206 11.1249
 65.5712 9.76813 0.710447 o
 -11 12 -4 4433.79 4369.24 132.538 8.99322 66.1002 0.995064 65.2282 13.3819
 66.5867 11.5937 0.71951 o
 -11 12 -3 4105.08 4207.08 119.015 10.7063 64.862 0.911048 -63.0136 -11.5913
 64.0709 -169.577 0.727574 o
 -11 12 -2 5591.85 5772.23 148.534 6.9654 75.9752 0.971306 -73.4479 -14.0452
 74.7787 -169.174 0.73452 o
 -11 12 -1 3297.83 3378.12 112.632 12.5459 58.1216 0.96099 56.1718 11.9397
 57.4267 12 0.740242 o
 -11 12 0 6818.49 6718.3 165.113 5.57876 81.9652 1.0011 81.2809 14.5573 82.5742
 10.154 0.744647 o
 -11 12 1 3121.48 3279.42 121.123 11.4424 57.2662 1.04796 -54.5236 -12.1925
 55.8702 -167.395 0.74766 o
 -11 12 2 8440.69 8704.42 201.408 3.84287 93.2975 1.07322 -90.6633 -14.8613
 91.8732 -170.691 0.74923 o
 -11 12 3 4012.56 4057.88 128.391 9.72427 63.7015 0.999912 62.1271 12.3605
 63.3448 11.2524 0.74933 o
 -11 12 4 10048.2 10398.8 199.15 3.59116 101.974 0.971838 99.1238 14.9233 100.241
 8.56169 0.747956 o
 -11 12 5 4747.39 4828.73 133.852 8.60734 69.489 0.956535 -67.7712 -12.4281
 68.9013 -169.608 0.745134 o
 -11 12 6 5044.11 5026.19 135.113 8.31526 70.8956 0.946585 -69.4814 -14.7122
 71.0219 -168.045 0.740912 o
 -11 12 7 2688.81 2593.71 90.9556 18.3394 50.9285 0.88528 50.3595 12.3588 51.8538
 13.7885 0.735362 o
 -11 12 8 3746.1 3721.31 108.768 12.6004 61.0025 0.885084 59.5034 14.3333 61.2054
 13.5435 0.728574 o
 -11 12 9 2171.73 2172.36 85.4329 21.498 46.6086 0.907654 -44.984 -12.1728
 46.6019 -164.858 0.720653 o
 -11 12 10 4621.79 4569.97 124.182 9.67638 67.6016 0.912326 -66.5593 -13.8438
 67.9838 -168.25 0.711717 o
 -11 12 11 3172.92 3046.5 99.3068 15.2862 55.1951 0.892384 55.0658 11.8606
 56.3287 12.1552 0.701889 o
 -11 12 12 2129.08 2090.26 86.4389 21.3269 45.7193 0.935745 44.1994 13.2476
 46.142 16.6848 0.691294 o
 -11 12 13 3082.89 3070.95 104.788 14.2799 55.4161 0.937532 -54.3419 -11.395
 55.5238 -168.157 0.680059 o
 -11 12 14 1808.48 1857.38 86.8973 22.1335 43.0974 0.996627 -40.6068 -12.632
 42.5262 -162.72 0.668305 o
 -11 12 15 2330.84 2351.98 97.4383 17.3592 48.4973 0.994381 47.0559 10.7975
 48.2788 12.9234 0.656146 o
 -11 12 16 1635.94 1450.43 94.7868 20.0367 38.0846 1.22473 38.631 11.9826 40.4467
 17.2329 0.64369 o
 -11 12 17 1753.01 1716.48 108.182 15.8054 41.4304 1.28564 -40.6303 -10.1088
 41.8689 -166.028 0.631033 o
 -11 12 18 2328.07 2418.63 130.491 10.9132 49.1796 1.30925 -46.9096 -11.2944
 48.2501 -166.463 0.618264 o
 -11 12 19 1097.05 1198.77 93.7928 21.6608 34.6232 1.32897 31.7708 9.3632 33.1218
 16.4208 0.60546 o
 -11 12 20 2575.81 2594.74 341.514 1.84778 50.9386 3.24862 49.6482 10.5292
 50.7524 11.9737 0.592688 o
 -11 13 -10 25.8134 93.4546 41.5048 124.916 9.66719 1.95001 5.02295 -0.763812
 5.08069 -8.64642 0.636735 o
 -11 13 -9 398.182 323.701 59.7389 55.2377 17.9917 1.58993 19.8918 1.58064
 19.9545 4.54329 0.647956 o
 -11 13 -8 45.1291 56.5058 31.7138 208.991 7.51703 1.87549 6.67823 0.728274
 6.71782 6.22363 0.658787 o
 -11 13 -7 218.907 185.889 38.3155 129.345 13.6341 1.33935 -14.7038 -1.64518
 14.7955 -173.616 0.669125 o
 -11 13 -6 206.994 257.525 41.636 110.948 16.0476 1.24869 -14.3716 -0.672321
 14.3873 -177.322 0.678866 o
 -11 13 -5 3.02195 16.2827 33.9717 191.237 4.03519 3.05385 -0.34555 1.70369
 1.73838 101.465 0.6879 o
 -11 13 -4 291.603 261.468 38.0364 124.301 16.17 1.13622 17.0663 0.586727 17.0764
 1.96901 0.696118 o
 -11 13 -3 73.1398 78.095 32.2898 196.452 8.83714 1.66928 8.35619 -1.82043
 8.55218 -12.2901 0.703412 o
 -11 13 -2 65.4036 76.3232 33.4262 185.356 8.73631 1.73982 -8.07429 -0.457589
 8.08725 -176.756 0.709684 o
 -11 13 -1 126.517 110.513 35.8857 155.17 10.5125 1.58702 -11.0657 2.01687 11.248
 169.67 0.714841 o
 -11 13 0 10.4698 48.2835 38.9197 144.205 6.94863 2.38963 -3.2222 0.295422
 3.23571 174.762 0.718805 o
 -11 13 1 56.8304 100.979 35.2264 167.665 10.0489 1.62187 7.18406 -2.28467
 7.53859 -17.6417 0.721514 o
 -11 13 2 38.5427 21.4132 35.5363 170.816 4.62744 2.91905 -6.20688 -0.131452
 6.20827 -178.787 0.722925 o
 -11 13 3 171.99 208.651 39.5509 124.485 14.4448 1.30967 12.8558 2.59197 13.1145
 11.3991 0.723014 o
 -11 13 4 191.978 197.995 38.4192 130.035 14.0711 1.3047 13.8555 -0.0471539
 13.8556 -0.194992 0.72178 o
 -11 13 5 261.766 319.25 49.3196 80.1701 17.8676 1.3306 -15.927 -2.84529 16.1792
 -169.871 0.719243 o
 -11 13 6 31.4698 61.0956 32.5206 200.919 7.81637 1.85918 5.6041 0.2528 5.6098
 2.58285 0.715444 o
 -11 13 7 41.6062 18.9826 32.9308 197.679 4.3569 2.84819 5.71127 2.99793 6.45029
 27.6956 0.710443 o
 -11 13 8 0.773787 -2.72581 31.4744 224.357 0 5.61021 0.776381 -0.413546 0.879652
 -28.0424 0.704316 o
 -11 13 9 365.199 335.835 38.7425 114.886 18.3258 1.0282 -18.8619 -3.07027
 19.1102 -170.755 0.697153 o
 -11 13 10 18.8999 41.7369 32.1298 209.038 6.46041 2.13416 4.31069 0.563783
 4.3474 7.45127 0.689053 o
 -11 13 11 154.322 125.84 32.7152 178.708 11.2179 1.37403 12.0485 3.02579 12.4226
 14.0974 0.680122 o
 -11 13 12 73.4127 32.7306 32.0996 201.835 5.72106 2.33066 -8.54039 -0.688767
 8.56812 -175.389 0.67047 o
 -11 13 13 63.3633 100.678 36.0687 159.813 10.0338 1.66003 -7.40111 -2.93032
 7.9601 -158.4 0.660205 o
 -11 13 14 7.7641 35.4097 36.0141 168.836 5.95061 2.50066 2.67451 0.781733
 2.78641 16.2931 0.649435 o
 -11 13 15 17.8525 -8.08472 36.631 164.01 0 6.05236 -3.14419 2.8225 4.22522
 138.086 0.63826 o
 -11 13 16 36.3221 86.3442 43.074 115.914 9.29216 2.08405 -5.96342 -0.871643
 6.02679 -171.684 0.626778 o
 -11 13 17 17.848 43.9723 46.9195 99.5919 6.63116 2.90256 3.20054 -2.75763
 4.22468 -40.7487 0.615075 o
 -11 13 18 52.5552 -29.5941 47.1162 98.331 0 6.86413 7.18707 0.949313 7.24949
 7.52443 0.603233 o
 -11 13 19 8.10311 -80.8948 97.551 23.3544 0 9.87679 -0.785196 2.73616 2.8466
 106.012 0.591322 o
 -11 14 -10 699.258 546.625 72.8199 36.3707 23.38 1.50864 -25.6355 -6.48688
 26.4435 -165.8 0.619094 o
 -11 14 -9 2090.81 2137.8 105.744 15.7475 46.2364 1.12972 44.0734 12.1796 45.7254
 15.4481 0.629394 o
 -11 14 -8 1293.95 1174.89 78.708 28.3647 34.2767 1.12952 35.2931 6.95341 35.9715
 11.1456 0.639306 o
 -11 14 -7 2720.82 2681.89 115.662 12.8414 51.787 1.10493 -50.5163 -12.997
 52.1614 -165.572 0.648741 o
 -11 14 -6 1368.66 1384.7 80.0389 27.0384 37.2115 1.06035 -36.2453 -7.41186
 36.9954 -168.443 0.657607 o
 -11 14 -5 3173.6 3309.38 117.582 11.9106 57.5272 1.01304 54.6224 13.7837 56.3347
 14.1626 0.665808 o
 -11 14 -4 1757.01 1738.36 86.0448 22.7248 41.6936 1.01941 41.1733 7.85948
 41.9167 10.8071 0.673251 o
 -11 14 -3 3913.08 3803.61 134.702 9.17735 61.6734 1.08256 -60.8481 -14.5117
 62.5546 -166.586 0.679843 o
 -11 14 -2 2137.52 2026.44 99.1431 17.4284 45.016 1.08805 -45.4906 -8.2539
 46.2333 -169.716 0.6855 o
 -11 14 -1 5146.06 4957.67 150.313 7.13204 70.4107 1.05943 70.1219 15.132 71.736
 12.1775 0.690144 o
 -11 14 0 3063.8 3135.02 124.779 11.0213 55.9912 1.1034 54.6866 8.55441 55.3516
 8.89051 0.69371 o
 -11 14 1 5739.06 5891.97 177.794 5.32088 76.7592 1.14952 -74.1369 -15.5814
 75.7566 -168.131 0.696144 o
 -11 14 2 3909.42 3960.72 140.095 8.61568 62.9343 1.10335 -61.9153 -8.7135
 62.5254 -171.989 0.697411 o
 -11 14 3 5585.01 5744.13 161.678 6.18211 75.79 1.05922 73.0393 15.8201 74.7329
 12.2213 0.697491 o
 -11 14 4 2388.05 2447.02 105.858 15.1923 49.4674 1.05865 48.0887 8.6907 48.8677
 10.2441 0.696383 o
 -11 14 5 4370.15 4253.47 133.08 9.0013 65.2186 1.0124 -64.1835 -15.8313 66.1071
 -166.144 0.694103 o
 -11 14 6 1420.65 1358.74 76.8861 28.6281 36.8611 1.02857 -36.7153 -8.5226
 37.6915 -166.932 0.690687 o
 -11 14 7 5344.36 5672.92 161.423 6.26972 75.3188 1.06408 71.4085 15.6585 73.1051
 12.3681 0.686184 o
 -11 14 8 1587.18 1504.27 74.7442 28.9586 38.7849 0.951893 38.9745 8.25606
 39.8394 11.9603 0.680659 o
 -11 14 9 3957.45 4085.28 122.05 10.4768 63.9162 0.947743 -61.0192 -15.3005
 62.9083 -165.923 0.674187 o
 -11 14 10 895.209 953.265 61.0237 45.4501 30.875 0.97291 -28.8566 -7.90612 29.92
 -164.678 0.666853 o
 -11 14 11 3472.81 3518.38 121.022 11.1248 59.316 1.01153 57.0344 14.8288 58.9306
 14.5741 0.658749 o
 -11 14 12 852.866 847.252 64.0635 42.8771 29.1076 1.08041 28.2145 7.53726
 29.2039 14.9568 0.649967 o
 -11 14 13 3181.46 3130.28 124.403 10.9968 55.9489 1.10092 -54.5688 -14.2726
 56.4045 -165.342 0.640602 o
 -11 14 14 570.766 655.9 86.1135 27.2445 25.6105 1.62938 -22.7946 -7.15334
 23.8907 -162.577 0.630749 o
 -11 14 15 2934.26 2807.36 118.518 12.1476 52.9846 1.10686 52.4215 13.647 54.1688
 14.5921 0.620496 o
 -11 14 16 410.795 424.555 64.9195 47.0661 20.6047 1.51934 19.1066 6.76259
 20.2681 19.4909 0.60993 o
 -11 14 17 3036.95 2820.61 175.202 6.33862 53.1094 1.6246 -53.5644 -12.9538
 55.1085 -166.405 0.59913 o
 -11 14 18 414.797 484.585 141.984 10.7442 22.0133 3.01807 -19.3503 -6.35327
 20.3666 -161.823 0.588169 o
 -11 15 -10 3.16052 -51.2895 60.8925 59.9383 0 7.80336 -1.73912 -0.368755 1.77779
 -168.029 0.60169 o
 -11 15 -9 44.9193 116.402 45.6296 102.76 10.789 1.94019 6.47799 1.71899 6.70218
 14.8614 0.611131 o
 -11 15 -8 39.9213 27.9368 47.1198 98.2701 5.28553 3.378 6.30984 0.327489 6.31833
 2.97106 0.620193 o
 -11 15 -7 92.3731 112.866 43.1214 112.416 10.6238 1.86565 -9.42716 -1.87128
 9.61109 -168.773 0.628796 o
 -11 15 -6 51.3895 93.3378 42.549 117.762 9.66115 1.9959 -7.16372 -0.265822
 7.16865 -177.875 0.636859 o
 -11 15 -5 131.865 148.621 59.8393 59.3695 12.191 2.24714 11.3048 2.01651 11.4832
 10.1139 0.6443 o
 -11 15 -4 64.6816 74.9415 45.7025 102.481 8.65687 2.32693 8.04119 0.144253
 8.04249 1.02773 0.651037 o
 -11 15 -3 84.4191 97.9657 35.8835 159.527 9.89776 1.67156 -8.93192 -2.15406
 9.18799 -166.441 0.656992 o
 -11 15 -2 140.484 118.533 40.5367 123.332 10.8873 1.725 -11.8524 0.0655693
 11.8526 179.683 0.662094 o
 -11 15 -1 47.1881 -44.963 42.1121 122.808 0 6.48939 6.47685 2.28878 6.86936
 19.4623 0.666275 o
 -11 15 0 0.287566 12.4231 38.9642 145.99 3.52464 3.64385 0.371127 -0.38708
 0.536252 -46.2054 0.669482 o
 -11 15 1 70.4618 57.1175 41.9025 121.216 7.55761 2.39327 -8.03782 -2.41976
 8.39415 -163.246 0.671669 o
 -11 15 2 93.8765 37.6478 39.649 133.821 6.13578 2.65608 9.65845 0.768647 9.68899
 4.55017 0.672807 o
 -11 15 3 85.1422 113.626 41.7108 120.01 10.6596 1.80387 8.87293 2.53246 9.22725
 15.9295 0.672878 o
 -11 15 4 120.681 103.88 39.6224 130.208 10.1921 1.7871 -10.9256 -1.14528 10.9855
 -174.016 0.671883 o
 -11 15 5 112.598 49.3952 35.9573 158.568 7.02817 2.21047 -10.2831 -2.6184
 10.6112 -165.714 0.669835 o
 -11 15 6 441.147 348.749 46.4992 83.4064 18.6748 1.20603 20.9515 1.47664 21.0035
 4.03148 0.666764 o
 -11 15 7 113.316 127.439 41.1039 121.451 11.2889 1.69352 10.3049 2.66922 10.645
 14.5218 0.66271 o
 -11 15 8 861.851 908.521 65.4261 41.1909 30.1417 1.06644 -29.3076 -1.7077
 29.3573 -176.665 0.657729 o
 -11 15 9 10.6972 20.7265 34.9225 179.89 4.55264 2.90719 1.88907 -2.66995 3.27066
 -54.7194 0.651884 o
 -11 15 10 685.72 765.699 67.9083 40.3758 27.6713 1.20099 26.1232 1.81696 26.1863
 3.97872 0.645247 o
 -11 15 11 64.3172 -23.465 40.3878 132.196 0 6.35514 7.56408 2.66494 8.0198
 19.4081 0.637896 o
 -11 15 12 107.732 118.817 42.362 115.34 10.9003 1.79531 -10.2176 -1.82533
 10.3794 -169.871 0.629912 o
 -11 15 13 43.1161 61.3584 40.7254 129.506 7.83316 2.27049 -6.01958 -2.62311
 6.56628 -156.454 0.621377 o
 -11 15 14 30.8016 26.3043 40.1639 134.945 5.12877 3.02403 5.24845 1.80426
 5.54992 18.9715 0.612372 o
 -11 15 15 186.454 130.298 53.0579 73.7082 11.4148 2.12608 13.4097 2.57582
 13.6548 10.8733 0.602977 o
 -11 15 16 66.0671 236.862 112.62 17.3327 15.3903 3.30412 -7.92793 -1.79305
 8.12816 -167.256 0.593267 o
 -11 16 -9 1550.28 1424.96 111.051 15.4986 37.7486 1.44334 37.2843 12.6556
 39.3737 18.749 0.593266 o
 -11 16 -8 61.1827 31.7019 47.3359 96.6104 5.63045 3.25988 7.63457 1.70176
 7.82194 12.5659 0.601546 o
 -11 16 -7 1787.2 1763.45 110.486 15.1975 41.9935 1.29553 -40.0675 -13.4829
 42.2752 -161.402 0.609386 o
 -11 16 -6 69.6971 97.8119 52.3044 78.5759 9.88999 2.3622 -8.15863 -1.77025
 8.34848 -167.758 0.616717 o
 -11 16 -5 2316.98 2184.36 125.992 11.6535 46.7371 1.32898 45.9638 14.2935 48.135
 17.2743 0.623466 o
 -11 16 -4 95.5943 61.9158 48.7607 89.7274 7.86866 2.65163 9.61166 1.79171
 9.77724 10.5593 0.629564 o
 -11 16 -3 2572.86 2578.36 133.926 10.2726 50.7775 1.30206 -48.4412 -15.0436
 50.7234 -162.748 0.634945 o
 -11 16 -2 142.625 105.865 50.0566 83.536 10.2891 2.19778 -11.8096 -1.77737
 11.9426 -171.441 0.639546 o
 -11 16 -1 4202.98 4044.35 178.002 5.80443 63.5952 1.38442 62.9018 15.6954
 64.8304 14.0105 0.643313 o
 -11 16 0 41.4484 128.791 53.4253 75.6804 11.3486 2.15014 6.19904 1.73792 6.43804
 15.661 0.646197 o
 -11 16 1 5937.1 5486.84 192.834 4.69545 74.0732 1.2904 -75.3363 -16.1722 77.0526
 -167.884 0.648164 o
 -11 16 2 73.8849 44.8725 49.9426 86.502 6.6987 3.03861 -8.42324 -1.71286 8.59563
 -168.506 0.649186 o
 -11 16 3 5779.09 5784.25 196.03 4.57675 76.0543 1.27801 74.2263 16.4178 76.0203
 12.4722 0.64925 o
 -11 16 4 16.9365 30.5393 41.1085 129.641 5.52623 2.93827 -3.75351 1.68751 4.1154
 155.792 0.648356 o
 -11 16 5 6737.54 6791.62 212.84 3.84575 82.4113 1.28137 -80.4186 -16.4436
 82.0825 -168.444 0.646516 o
 -11 16 6 6.54445 72.6531 44.3964 110.916 8.52368 2.29526 1.91729 -1.69365
 2.55821 -41.4558 0.643752 o
 -11 16 7 4947.37 4939.31 171.132 5.91904 70.2802 1.20713 68.4369 16.2408 70.3376
 13.3499 0.640102 o
 -11 16 8 35.9686 63.563 39.0079 141.159 7.97264 2.15509 5.74938 1.70681 5.99738
 16.5345 0.635609 o
 -11 16 9 4198.39 4064.95 156.338 7.15575 63.757 1.21448 -62.8187 -15.8806 64.795
 -165.813 0.63033 o
 -11 16 10 179.574 147.636 46.226 95.0244 12.1506 1.77288 -13.2924 -1.69889
 13.4005 -172.717 0.624324 o
 -11 16 11 3681.92 3644.05 151.589 7.75781 60.3659 1.24279 58.6907 15.4054
 60.6788 14.7075 0.617658 o
 -11 16 12 208.531 210.956 52.8658 72.9671 14.5243 1.71827 14.3466 1.6449 14.4406
 6.54064 0.610402 o
 -11 16 13 3090.67 3179.84 142.862 8.86827 56.3901 1.25281 -53.5747 -14.8465
 55.5938 -164.511 0.602626 o
 -11 16 14 8.27213 -107.53 71.4457 43.5126 0 8.45256 -2.43564 -1.52964 2.87613
 -147.87 0.594401 o
 -11 16 15 3257.14 2084.57 362.48 1.63999 45.657 3.81058 55.27 14.2255 57.0713
 14.4336 0.585798 o
 -11 17 -7 99.5449 -35.4315 65.2298 51.3114 0 8.0765 -9.81311 -1.80216 9.97722
 -169.594 0.590579 o
 -11 17 -6 1.2552 -12.3648 61.824 58.1698 0 7.86282 -1.01246 0.479716 1.12036
 154.648 0.597244 o
 -11 17 -5 252.8 171.3 51.4975 76.0288 13.0881 1.83824 15.7693 2.03186 15.8997
 7.34203 0.603368 o
 -11 17 -4 1.12315 12.1497 44.9875 109.577 3.48565 4.07327 -0.80369 -0.690821
 1.05979 -139.319 0.60889 o
 -11 17 -3 211.177 225.353 57.7016 61.9376 15.0117 1.81247 -14.3649 -2.19718
 14.5319 -171.304 0.613754 o
 -11 17 -2 51.1503 14.5298 50.9996 84.0055 3.81179 4.28323 7.08811 0.953399
 7.15194 7.6607 0.617906 o
 -11 17 -1 84.3946 78.958 51.2641 81.5585 8.88583 2.52566 8.90026 2.27595 9.18665
 14.3441 0.621301 o
 -11 17 0 79.1381 101.933 53.0908 76.0989 10.0962 2.35467 -8.80762 -1.25059
 8.89596 -171.919 0.623899 o
 -11 17 1 72.1125 40.5043 56.2676 68.6491 6.3643 3.47297 -8.18029 -2.27932
 8.49191 -164.43 0.625668 o
 -11 17 2 131.757 76.2348 51.7322 79.086 8.73125 2.581 11.371 1.56756 11.4785
 7.84907 0.626587 o
 -11 17 3 93.3264 76.952 52.0447 79.0364 8.77223 2.58544 9.39949 2.2307 9.66056
 13.3506 0.626645 o
 -11 17 4 242.597 264.706 49.2001 81.6472 16.2698 1.44761 -15.4624 -1.8741
 15.5755 -173.089 0.625841 o
 -11 17 5 153.553 141.04 61.3551 56.3858 11.876 2.35054 -12.2001 -2.17007 12.3916
 -169.914 0.624185 o
 -11 17 6 204.223 224.587 53.1286 72.258 14.9862 1.67857 14.131 2.13017 14.2907
 8.57246 0.621697 o
 -11 17 7 23.8272 -8.3398 48.3419 94.4016 0 6.95283 4.39739 2.11901 4.88131
 25.7285 0.618407 o
 -11 17 8 489.605 493.221 62.5917 49.1512 22.2086 1.3671 -22.0037 -2.33258 22.127
 -173.949 0.614354 o
 -11 17 9 61.3035 38.383 44.9135 106.855 6.1954 2.93129 -7.53709 -2.12033 7.82966
 -164.288 0.609582 o
 -11 17 10 261.228 292.842 65.2679 48.4507 17.1126 1.81117 15.9761 2.44779
 16.1625 8.71085 0.604145 o
 -11 17 11 49.4808 72.2747 56.7161 67.7029 8.50145 2.85596 6.69913 2.14532
 7.03426 17.7571 0.598099 o
 -11 17 12 429.675 354.646 186.155 6.32691 18.8321 4.42308 -20.5754 -2.51598
 20.7286 -173.028 0.591503 o
 -11 18 -5 2950.73 2166.58 378.761 1.50911 46.5466 3.90483 52.7432 12.9956
 54.3207 13.8416 0.584041 o
 -11 18 -4 345.661 291.059 203.204 5.33431 17.0604 5.17157 -18.2251 -3.67503
 18.592 -168.599 0.589045 o
 -11 18 -3 2683.95 2700.47 430.061 1.17756 51.9661 3.9851 -50.0017 -13.5564
 51.8068 -164.831 0.593445 o
 -11 18 -2 945.893 1361.32 377.609 1.54449 36.8961 4.80439 30.4957 3.98831
 30.7554 7.45101 0.597197 o
 -11 18 -1 2787.25 2919.73 168.725 6.81704 54.0345 1.53935 50.9042 14.0002
 52.7944 15.3779 0.60026 o
 -11 18 0 788.989 951.993 97.3629 21.0765 30.8544 1.53938 -27.7689 -4.22805
 28.089 -171.343 0.602601 o
 -11 18 1 3074.94 3128.62 161.412 7.25066 55.9341 1.42473 -53.5719 -14.3177
 55.4521 -165.037 0.604195 o
 -11 18 2 1107.89 1113.29 101.948 18.7936 33.366 1.49427 32.996 4.37618 33.2849
 7.55492 0.605022 o
 -11 18 3 3476.23 3416.97 195.629 5.10594 58.4549 1.65005 57.1478 14.5037 58.9596
 14.2405 0.605075 o
 -11 18 4 955.367 948.179 94.7112 21.8201 30.7925 1.5013 -30.5956 -4.39055 30.909
 -171.834 0.604351 o
 -11 18 5 3629.87 3504.02 160.464 7.10945 59.1948 1.34022 -58.4648 -14.5512
 60.2484 -166.024 0.602859 o
 -11 18 6 879.389 862.363 116.242 15.2057 29.366 1.91665 29.3423 4.29163 29.6545
 8.32113 0.600617 o
 -11 18 7 2957.29 3186.22 319.042 2.09214 56.4466 2.75864 52.4257 14.4512 54.3809
 15.4109 0.597649 o
 -11 18 8 366.75 250.357 133.933 12.1273 15.8227 3.78065 -18.7058 -4.10404
 19.1507 -167.625 0.593987 o
 -10 0 -8 710.622 706.139 59.4175 50.285 26.5733 1.09541 26.4741 3.12185 26.6575
 6.72532 0.906222 o
 -10 0 -6 11.651 8.94811 26.9809 300.227 2.99134 3.00274 0.223007 -3.40606
 3.41336 -86.254 0.959297 o
 -10 0 -4 102.68 143.108 26.8346 258.762 11.9628 1.07343 9.43535 3.69517 10.1331
 21.3868 1.00824 o
 -10 0 -2 147.841 158.678 22.8507 315.725 12.5968 0.876513 -11.4838 -3.99532
 12.159 -160.817 1.04895 o
 -10 0 0 231.481 235.897 31.4465 174.968 15.3589 0.991703 -14.5812 4.34408
 15.2145 163.41 1.07704 o
 -10 0 2 25.2328 63.0877 19.4407 525.678 7.94278 1.14174 -1.41246 -4.82056
 5.02323 -106.331 1.08893 o
 -10 0 4 64.6337 123.776 19.6525 456.518 11.1255 0.850697 -6.01394 5.33537
 8.03951 138.422 1.08294 o
 -10 0 6 997.667 1009.45 45.1129 66.8994 31.7719 0.702191 -31.0328 -5.88497
 31.5859 -169.262 1.05993 o
 -10 0 8 1457.04 1434.16 62.7378 37.9154 37.8703 0.819458 37.6451 6.31562 38.1712
 9.52368 1.02296 o
 -10 0 10 1739.8 1765.03 81.6352 24.5928 42.0122 0.960583 -41.1875 -6.587 41.7109
 -170.914 0.97628 o
 -10 0 12 1975.67 2155.64 94.6264 18.8762 46.4289 1.0081 43.9455 6.66822 44.4485
 8.62815 0.924174 o
 -10 0 14 4066.7 4106.25 137.135 8.79188 64.08 1.06124 -63.4286 -6.59582 63.7706
 -174.063 0.870209 o
 -10 0 16 2235.83 2415.21 109.738 14.545 49.1448 1.10408 46.854 6.36637 47.2846
 7.73777 0.81695 o
 -10 0 18 1145.59 1195.27 87.8615 24.0848 34.5727 1.24815 -33.2957 -6.0814
 33.8465 -169.649 0.76602 o
 -10 0 20 523.807 623.027 70.566 39.21 24.9605 1.37564 22.1427 5.78845 22.8868
 14.6501 0.718304 o
 -10 0 22 346.11 370.986 63.1028 50.3669 19.261 1.5738 -17.7687 -5.51199 18.604
 -162.766 0.674178 o
 -10 0 24 1387.66 1482.39 135.276 11.018 38.5018 1.7184 36.8775 5.2636 37.2513
 8.12307 0.633696 o
 -10 0 26 852.006 924.802 141.315 10.5466 30.4106 2.24088 -28.7652 -4.95674
 29.1891 -170.223 0.596722 o
 -10 1 -9 10684 10526.9 157.766 4.56954 102.601 0.765977 -101.661 -18.6814
 103.363 -169.587 0.877399 o
 -10 1 -8 364.539 429.332 39.0911 111.104 20.7203 0.922757 18.7515 3.59463
 19.0929 10.8519 0.904263 o
 -10 1 -7 13718.4 13503.4 165.841 3.58222 116.204 0.711397 115.457 19.7 117.126
 9.68291 0.930912 o
 -10 1 -6 14.1219 78.5333 18.671 568.744 8.8619 0.997324 0.0580576 -3.75747
 3.75792 -89.1148 0.956974 o
 -10 1 -5 12767.1 12841.8 154.53 4.02777 113.322 0.679783 -111.096 -20.6103
 112.992 -169.49 0.982016 o
 -10 1 -4 447.837 498.33 29.1601 156.2 22.3233 0.643846 20.7837 3.98443 21.1622
 10.8525 1.00555 o
 -10 1 -3 11245.7 10934 142.231 4.8653 104.566 0.677908 103.858 21.4295 106.046
 11.6585 1.02703 o
 -10 1 -2 304.069 316.006 23.652 237.897 17.7766 0.653255 -16.9206 -4.21477
 17.4376 -166.013 1.04591 o
 -10 1 -1 14851.8 14597.8 139.425 3.80231 120.821 0.575618 -119.838 -22.151
 121.868 -169.528 1.06165 o
 -10 1 0 1021.14 1064.45 35.6503 85.2971 32.6259 0.54185 31.6423 4.46186 31.9554
 8.02632 1.07376 o
 -10 1 1 22443.4 22294.1 173.987 2.09158 149.312 0.581497 148.08 22.7101 149.811
 8.71917 1.08181 o
 -10 1 2 1306.88 1327.79 39.1822 68.0786 36.4388 0.533734 -35.8493 -4.65967
 36.1508 -172.594 1.08553 o
 -10 1 3 23926.4 23724.9 166.347 1.98294 154.029 0.539044 -152.96 -23.0133
 154.682 -171.444 1.08479 o
 -10 1 4 4110.66 4144.63 68.7452 19.6819 64.3788 0.531716 63.935 4.79395 64.1144
 4.28811 1.0796 o
 -10 1 5 19181.4 19375.1 167.727 2.54092 139.194 0.601194 136.573 23.0064 138.497
 9.56201 1.07016 o
 -10 1 6 3224.94 3352.78 61.345 25.5659 57.9032 0.52732 -56.587 -4.78092 56.7886
 -175.171 1.0568 o
 -10 1 7 19380.7 19498.2 184.676 2.35667 139.636 0.659719 -137.351 -22.7015
 139.214 -170.615 1.03996 o
 -10 1 8 832.517 863.813 38.2186 87.819 29.3907 0.643145 28.4795 4.62982 28.8534
 9.23361 1.02015 o
 -10 1 9 16346.4 16247.5 173.58 2.93566 127.466 0.679081 125.929 22.0989 127.853
 9.95335 0.997922 o
 -10 1 10 525.986 571.569 33.8503 122.342 23.9075 0.69776 -22.5067 -4.40836
 22.9344 -168.918 0.973832 o
 -10 1 11 12096 11944.9 159.137 4.1226 109.293 0.725621 -107.908 -21.2586 109.982
 -168.855 0.948399 o
 -10 1 12 540.869 505.594 34.6653 119.693 22.4854 0.75806 22.8847 4.14236 23.2566
 10.26 0.922097 o
 -10 1 13 7302.75 7403.18 132.742 7.02782 86.0418 0.767951 83.0215 20.2531
 85.4561 13.7096 0.895339 o
 -10 1 14 604.013 583.724 39.2451 97.3248 24.1604 0.798968 -24.2704 -3.8681
 24.5767 -170.945 0.868474 o
 -10 1 15 5066.67 5079.18 114.102 10.3054 71.2684 0.796062 -68.553 -19.1613
 71.1805 -164.384 0.841791 o
 -10 1 16 71.063 91.1084 23.1913 352.551 9.54507 1.14603 7.62563 3.59343 8.42989
 25.2312 0.815515 o
 -10 1 17 6280.82 6373.91 152.63 6.40453 79.8368 0.950231 77.1717 18.0375 79.2516
 13.1557 0.78982 o
 -10 1 18 319.912 264.357 34.7571 141.188 16.2591 1.03586 -17.5654 -3.37169
 17.8861 -169.134 0.764836 o
 -10 1 19 5045.12 4958.2 128.691 8.89464 70.4145 0.907958 -69.0012 -16.8509
 71.029 -166.276 0.740652 o
 -10 1 20 278.592 311.499 39.3241 117.127 17.6493 1.08094 16.391 3.15075 16.6911
 10.8809 0.717328 o
 -10 1 21 4709.44 4682.38 129.847 9.03152 68.4279 0.942297 66.8247 15.6171
 68.6254 13.1541 0.694896 o
 -10 1 22 307.061 283.47 40.4919 110.977 16.8366 1.16237 -17.2775 -2.92373
 17.5232 -170.395 0.673371 o
 -10 1 23 4638.56 4467.29 136.623 8.49487 66.8378 1.01436 -66.5842 -14.3217
 68.107 -167.861 0.652752 o
 -10 1 24 104.219 115.141 40.8523 123.674 10.7304 1.75935 9.85587 2.66091 10.2088
 15.1086 0.633025 o
 -10 1 25 4098.17 4369.14 158.957 6.95542 66.0995 1.19166 62.6911 12.9613 64.017
 11.6813 0.614171 o
 -10 1 26 80.3941 48.5183 54.245 73.4969 6.96551 3.17172 -8.64597 -2.37516
 8.96628 -164.639 0.596162 o
 -10 2 -9 1040.69 1108.58 51.2293 55.6056 33.2953 0.760629 32.2335 1.30299
 32.2598 2.31484 0.872098 o
 -10 2 -8 192.375 229.196 27.8421 217.5 15.1392 0.893189 13.5442 2.98827 13.8699
 12.4419 0.898463 o
 -10 2 -7 2309.69 2194.61 62.7837 31.1061 46.8466 0.665373 -48.0386 -1.41013
 48.0593 -178.319 0.924588 o
 -10 2 -6 487.828 465.25 28.7424 156.657 21.5697 0.656286 -21.8282 -3.37018
 22.0868 -171.223 0.950108 o
 -10 2 -5 450.996 448.64 28.213 164.62 21.1811 0.655841 21.191 1.39198 21.2367
 3.7582 0.9746 o
 -10 2 -4 725.744 769.641 35.4906 101.391 27.7424 0.632437 26.6787 3.74072
 26.9396 7.98163 0.997588 o
 -10 2 -3 38.3785 21.1483 15.8762 764.399 4.59873 1.48605 6.04806 -1.34147
 6.19504 -12.5059 1.01855 o
 -10 2 -2 49.5632 78.3067 15.1061 744.235 8.84911 0.815925 -5.73275 -4.08642
 7.04011 -144.518 1.03697 o
 -10 2 -1 4.78452 -2.86258 14.9739 975.377 0 3.86961 -1.71964 1.3518 2.18735
 141.829 1.0523 o
 -10 2 0 20.1576 39.6727 12.1523 1239.43 6.29863 0.900334 -0.554594 4.45534
 4.48972 97.0956 1.06408 o
 -10 2 1 7.53875 3.2602 11.9305 1486.55 1.8056 2.09193 2.34577 -1.42692 2.74568
 -31.312 1.07192 o
 -10 2 2 426.462 423.652 22.0986 219.787 20.5828 0.529998 -20.0719 -4.85597
 20.651 -166.4 1.07554 o
 -10 2 3 31.8488 36.8614 11.1479 1354.26 6.07136 0.857516 5.41538 1.5882 5.64347
 16.3451 1.07482 o
 -10 2 4 1570.69 1468.06 40.057 60.7108 38.3152 0.519212 39.2832 5.24616 39.632
 7.60668 1.06977 o
 -10 2 5 623.5 583.734 28.6161 140.688 24.1606 0.58512 -24.9044 -1.80864 24.97
 -175.846 1.06059 o
 -10 2 6 1000.76 980.837 35.1458 88.4621 31.3183 0.556167 -31.1403 -5.57195
 31.6349 -169.855 1.04757 o
 -10 2 7 160.605 148.837 16.7697 473.35 12.1999 0.668948 12.5166 1.9851 12.673
 9.01191 1.03116 o
 -10 2 8 2283.71 2280.84 60.8755 32.081 47.7582 0.633134 47.4283 5.85352 47.7881
 7.03577 1.01184 o
 -10 2 9 740.82 796.22 37.7017 93.4217 28.2174 0.660332 -27.1358 -2.11346 27.218
 -175.547 0.990143 o
 -10 2 10 1157.59 1253.76 46.7857 59.4299 35.4084 0.654606 -33.4887 -6.00863
 34.0234 -169.828 0.966599 o
 -10 2 11 473.564 545.686 32.3945 133.56 23.3599 0.683382 21.6587 2.11287 21.7615
 5.57173 0.941714 o
 -10 2 12 1420.4 1443.3 54.8506 45.3253 37.9908 0.715162 37.1958 6.07169 37.6881
 9.27096 0.915949 o
 -10 2 13 602.526 551.251 35.7866 110.635 23.4787 0.750124 -24.4637 -2.01299
 24.5464 -175.296 0.889708 o
 -10 2 14 1019.49 1000.76 51.4377 56.2862 31.6348 0.802806 -31.3565 -6.02208
 31.9295 -169.129 0.863332 o
 -10 2 15 3.94968 5.44267 22.8169 422.885 2.33295 2.98302 0.803676 1.81763
 1.98738 66.1471 0.837106 o
 -10 2 16 1035.18 1009 54.6046 51.6559 31.7648 0.848191 31.6297 5.89383 32.1742
 10.5553 0.811253 o
 -10 2 17 61.4181 54.1402 28.397 253.633 7.358 1.727 7.6663 -1.62667 7.83697
 -11.9796 0.785947 o
 -10 2 18 1299.04 1271.64 68.46 34.8382 35.66 0.947315 -35.5876 -5.70631 36.0422
 -170.89 0.761317 o
 -10 2 19 253.333 217.006 33.5635 156.737 14.7311 1.09827 -15.8478 1.47634
 15.9164 174.678 0.737455 o
 -10 2 20 823.1 954.837 63.3752 43.4294 30.9004 1.009 28.1646 5.46418 28.6897
 10.9795 0.714422 o
 -10 2 21 12.4513 48.7206 37.4907 155.003 6.98001 2.30499 3.2324 -1.41524 3.52865
 -23.6453 0.692253 o
 -10 2 22 407.721 389.672 42.3291 97.3274 19.7401 1.04452 -19.514 -5.18874
 20.1921 -165.11 0.670966 o
 -10 2 23 26.4267 73.4083 36.9883 156.801 8.56787 1.93912 -4.94679 1.39856
 5.14069 164.213 0.65056 o
 -10 2 24 532.948 478.2 55.0819 60.5689 21.8678 1.22511 22.5601 4.89788 23.0857
 12.249 0.631026 o
 -10 2 25 3.54574 -19.4917 41.0227 131.933 0 6.40489 1.23909 -1.41788 1.88301
 -48.8496 0.612344 o
 -10 2 26 792.579 770.208 103.151 19.1162 27.7526 1.80002 -27.7779 -4.57906
 28.1528 -170.639 0.594491 o
 -10 3 -9 6649.21 6745.95 132.291 7.45233 82.1337 0.801426 -79.9881 -15.8465
 81.5427 -168.794 0.863472 o
 -10 3 -8 2069.82 2278.83 65.8713 30.3288 47.7371 0.685023 44.3172 10.2861
 45.4953 13.067 0.88904 o
 -10 3 -7 8208.15 8397.57 117.088 7.34356 91.6383 0.636648 89.0094 16.8962
 90.5988 10.7483 0.914327 o
 -10 3 -6 3494.81 3504.24 68.7411 22.0444 59.1966 0.577797 -58.1116 -10.8557
 59.1169 -169.419 0.938985 o
 -10 3 -5 11896.1 11956.7 133.111 4.84729 109.347 0.606983 -107.604 -17.8147
 109.069 -170.6 0.962606 o
 -10 3 -4 3072.34 3160.29 68.0653 23.9979 56.2165 0.602161 54.2409 11.4132
 55.4287 11.8827 0.984736 o
 -10 3 -3 9170.56 9275.02 115.092 6.83441 96.3069 0.595683 93.954 18.526 95.763
 11.1546 1.00489 o
 -10 3 -2 3505.16 3517.87 70.1466 21.5808 59.3116 0.58842 -57.9798 -11.9792
 59.2044 -168.326 1.02255 o
 -10 3 -1 12345.1 12050.9 142.78 4.47215 109.777 0.648407 -109.46 -19.0668
 111.108 -170.119 1.03725 o
 -10 3 0 5418.25 5658.21 84.7128 13.3244 75.2211 0.561 72.5382 12.5082 73.6088
 9.78364 1.04853 o
 -10 3 1 16719.1 16563.7 153.194 3.14712 128.7 0.59379 127.837 19.4101 129.302
 8.63355 1.05602 o
 -10 3 2 10719.1 10715.7 114.347 5.98823 103.517 0.550847 -102.723 -12.9285
 103.533 -172.827 1.05949 o
 -10 3 3 12741.2 12628.2 135.936 4.49404 112.375 0.603211 -111.175 -19.5287
 112.877 -170.037 1.05879 o
 -10 3 4 9837.58 10050.9 114.843 6.41931 100.254 0.571136 98.3123 13.1257 99.1846
 7.60459 1.05397 o
 -10 3 5 15054.4 15276.6 148.03 3.56074 123.598 0.597393 121.139 19.4877 122.696
 9.13893 1.04518 o
 -10 3 6 12809.6 12785.6 136.531 4.4468 113.073 0.602125 -112.42 -13.0939 113.18
 -173.357 1.03272 o
 -10 3 7 12498.1 12107 149.916 4.25604 110.032 0.679143 -110.124 -19.2555 111.795
 -170.082 1.01699 o
 -10 3 8 12282.8 12330.7 164.618 3.92727 111.044 0.738772 110.086 12.803 110.828
 6.63373 0.998437 o
 -10 3 9 9632.88 9617.15 132.543 5.82981 98.0671 0.673463 96.3201 18.85 98.1472
 11.0729 0.977573 o
 -10 3 10 8100.77 8122.8 122.855 7.12559 90.1266 0.679013 -89.161 -12.2918
 90.0043 -172.151 0.954894 o
 -10 3 11 11753.5 11555.3 163.905 4.10156 107.495 0.759698 -106.86 -18.2912
 108.414 -170.287 0.93088 o
 -10 3 12 4370.22 4246.29 98.2971 13.3537 65.1636 0.749919 65.0737 11.6459
 66.1076 10.1465 0.905971 o
 -10 3 13 10204.8 10185.3 151.247 4.91486 100.922 0.746561 99.4832 17.5459
 101.019 10.0024 0.880554 o
 -10 3 14 3311.73 3312.92 85.9135 17.937 57.5579 0.741545 -56.4946 -10.9583
 57.5476 -169.023 0.854962 o
 -10 3 15 9564.51 9562.69 154.756 5.01642 97.789 0.7881 -96.372 -16.6416 97.7983
 -170.203 0.829468 o
 -10 3 16 2642.66 2526.18 82.7375 20.9644 50.2611 0.816445 50.3708 10.2687
 51.4069 11.5226 0.804296 o
 -10 3 17 7511.07 7278.83 158.15 5.65982 85.316 0.921867 85.2532 15.5875 86.6664
 10.3614 0.779616 o
 -10 3 18 2079.91 2120.32 87.3615 21.0766 46.0469 0.93904 -44.5858 -9.59241
 45.6061 -167.858 0.755558 o
 -10 3 19 5809.79 5705.78 145.823 7.07913 75.5366 0.959157 -74.8442 -14.427
 76.222 -169.089 0.732217 o
 -10 3 20 1723.18 1712.87 82.6542 24.2605 41.3869 0.986791 40.5422 8.91683
 41.5112 12.4041 0.709657 o
 -10 3 21 2911.64 2973.58 108.278 13.8508 54.5305 0.983943 52.3233 13.1875
 53.9596 14.1461 0.687915 o
 -10 3 22 1397.02 1350.14 76.1778 29.1369 36.7443 1.02237 -36.4629 -8.21438
 37.3767 -167.304 0.667013 o
 -10 3 23 3175.67 3212.51 119.303 11.6904 56.679 1.04285 -55.0707 -11.9537
 56.3531 -167.753 0.646955 o
 -10 3 24 1483.88 1531.51 93.5058 20.6931 39.1345 1.17697 37.7897 7.47115 38.5212
 11.1833 0.627735 o
 -10 3 25 1759.29 1799.84 123.708 12.5504 42.4245 1.43375 40.5524 10.714 41.9438
 14.7995 0.609336 o
 -10 3 26 1216.65 1208.44 168.111 7.45065 34.7626 2.33928 -34.2358 -6.6755
 34.8805 -168.967 0.591737 o
 -10 4 -9 642.179 673.616 39.0636 94.8971 25.9541 0.741946 25.2698 1.90159
 25.3413 4.30348 0.851815 o
 -10 4 -8 87.3378 93.618 21.2313 398.679 9.67564 1.04114 8.9664 2.63467 9.34547
 16.3748 0.876332 o
 -10 4 -7 197.259 216.508 21.6594 310.932 14.7142 0.718462 -13.8832 -2.12479
 14.0449 -171.299 0.900521 o
 -10 4 -6 642.985 635.244 31.6536 123.32 25.2041 0.620313 -25.167 -3.09978
 25.3571 -172.978 0.924049 o
 -10 4 -5 883.928 895.234 35.834 92.0261 29.9205 0.592945 29.6398 2.32563 29.7309
 4.48641 0.946534 o
 -10 4 -4 957.414 979.856 37.946 83.0354 31.3026 0.600358 30.7345 3.57874 30.9421
 6.64165 0.967549 o
 -10 4 -3 401.661 408.303 25.3925 194.947 20.2065 0.618848 -19.8879 -2.47647
 20.0415 -172.902 0.986642 o
 -10 4 -2 2027.57 2075.51 59.6777 34.7404 45.5578 0.650326 -44.8479 -4.03005
 45.0286 -174.865 1.00335 o
 -10 4 -1 213.274 187.399 21.9477 305.06 13.6894 0.779441 14.3621 2.64644 14.6039
 10.4405 1.01722 o
 -10 4 0 4111.04 4236.06 94.891 14.2201 65.085 0.72494 63.9668 4.39087 64.1174
 3.92679 1.02785 o
 -10 4 1 355.464 409.815 24.7001 208.275 20.2439 0.601139 -18.6359 -2.85809
 18.8538 -171.281 1.03491 o
 -10 4 2 1991.88 2003.96 50.0485 42.2046 44.7656 0.555559 -44.3936 -4.59244
 44.6305 -174.094 1.03817 o
 -10 4 3 711.18 768.3 33.1778 110.037 27.7182 0.592158 26.4862 3.10863 26.668
 6.69406 1.03752 o
 -10 4 4 1154.33 1185.53 40.8355 69.8175 34.4315 0.587976 33.6516 4.67958 33.9754
 7.91677 1.03298 o
 -10 4 5 365.682 400.318 23.9165 215.02 20.0079 0.589005 -18.8261 -3.35542
 19.1228 -169.894 1.0247 o
 -10 4 6 1863.75 1829.14 48.5436 45.4258 42.7685 0.563799 -42.9146 -4.69965
 43.1711 -173.75 1.01295 o
 -10 4 7 1052.09 1076.96 40.0092 74.8379 32.817 0.604022 32.237 3.58716 32.436
 6.34943 0.998087 o
 -10 4 8 512.045 533.559 33.2301 127.241 23.0989 0.708437 22.1436 4.65886 22.6284
 11.8813 0.980536 o
 -10 4 9 729.286 776.709 40.6138 85.8788 27.8695 0.719359 -26.747 -3.72634
 27.0053 -172.069 0.960752 o
 -10 4 10 28.7333 23.9709 20.0388 512.568 4.89601 1.73797 -2.70246 -4.62925
 5.36034 -120.275 0.939199 o
 -10 4 11 1956.03 1871.6 62.2203 34.0637 43.262 0.713232 44.0645 3.7874 44.227
 4.91257 0.916322 o
 -10 4 12 118.345 109.379 24.6052 298.994 10.4584 1.11672 9.83404 4.65154 10.8787
 25.3143 0.892534 o
 -10 4 13 260.872 285.795 28.5964 194.27 16.9055 0.825612 -15.7207 -3.70548
 16.1515 -166.737 0.868201 o
 -10 4 14 532.814 467.424 34.813 120.542 21.62 0.790655 -22.6001 -4.69561 23.0828
 -168.263 0.843641 o
 -10 4 15 336.926 253.343 30.9255 166.829 15.9168 0.94351 18.0026 3.58238 18.3555
 11.2544 0.819119 o
 -10 4 16 308.226 312.728 30.6017 169.253 17.6841 0.84504 16.9162 4.69768 17.5564
 15.5201 0.794849 o
 -10 4 17 76.7388 55.1749 29.8569 228.201 7.42798 1.79329 -8.06802 -3.4126
 8.76007 -157.073 0.771003 o
 -10 4 18 379.53 393.638 42.9671 95.9705 19.8403 1.05478 -18.9198 -4.64438
 19.4815 -166.208 0.747711 o
 -10 4 19 13.1728 5.8282 36.1913 168.154 2.41417 4.06808 1.6213 3.24718 3.62943
 63.4673 0.725069 o
 -10 4 20 315.667 297.941 48.3144 82.0088 17.261 1.34697 17.1889 4.49554 17.767
 14.6567 0.703143 o
 -10 4 21 56.0486 77.9739 37.5189 149.928 8.83028 1.91647 6.81519 -3.09869
 7.48656 -24.4501 0.681977 o
 -10 4 22 461.203 496.555 77.0109 34.1369 22.2835 1.66572 -21.0488 -4.26027
 21.4756 -168.558 0.661596 o
 -10 4 23 16.6762 10.7724 39.8932 138.222 3.28214 3.83584 -2.78867 2.98321
 4.08366 133.07 0.642009 o
 -10 4 24 330.057 388.633 58.3299 58.0689 19.7138 1.42772 17.7339 3.94537 18.1675
 12.5427 0.623213 o
 -10 4 25 8.93578 -18.7492 49.8552 89.2211 0 7.06082 -0.840378 -2.86872 2.98928
 -106.328 0.605197 o
 -10 5 -9 3845.31 3828.86 88.1948 16.1213 61.8778 0.708596 -61.0744 -10.7345
 62.0106 -170.031 0.837499 o
 -10 5 -8 9655.22 9737.65 142.01 5.43522 98.6795 0.716947 97.0344 15.477 98.261
 9.06233 0.860766 o
 -10 5 -7 6415.09 6408.26 114.173 8.99987 80.0516 0.709973 79.2482 11.6112
 80.0943 8.3355 0.883655 o
 -10 5 -6 8046.98 8185.98 122.48 7.15615 90.4764 0.674349 -88.199 -16.368 89.705
 -169.487 0.905854 o
 -10 5 -5 7109.58 7173.59 113.384 8.44208 84.6971 0.666725 -83.4124 -12.3268
 84.3183 -171.594 0.927005 o
 -10 5 -4 6664.3 6747.94 107.614 9.28612 82.1458 0.652427 79.8162 17.1368 81.6352
 12.1177 0.94672 o
 -10 5 -3 9143.33 9228.9 124.042 6.43129 96.0672 0.643444 94.7539 12.8459 95.6207
 7.72056 0.964584 o
 -10 5 -2 10029.6 9874.99 141.922 5.31842 99.373 0.711539 -98.5559 -17.7862
 100.148 -169.77 0.980177 o
 -10 5 -1 7544.62 7721.12 131.762 6.92884 87.8699 0.746583 -85.8605 -13.1377
 86.8598 -171.301 0.993097 o
 -10 5 0 11971.5 12462.6 169.199 3.86309 111.636 0.755261 107.879 18.2626 109.414
 9.60833 1.00298 o
 -10 5 1 8480.79 8877.23 138.574 6.05119 94.2191 0.732534 91.1318 13.2584 92.0912
 8.27765 1.00954 o
 -10 5 2 11810.4 12057 135.808 4.78044 109.804 0.616679 -107.082 -18.5453 108.676
 -170.175 1.01256 o
 -10 5 3 5718.91 5829.01 95.6621 11.5487 76.348 0.623938 -74.4562 -13.2358
 75.6235 -169.92 1.01196 o
 -10 5 4 13793.1 13511.7 152.489 3.83196 116.24 0.654082 115.955 18.6404 117.444
 9.13245 1.00774 o
 -10 5 5 4598.8 4560.82 86.4628 14.8268 67.5338 0.637139 66.5275 13.1488 67.8145
 11.1801 1.00005 o
 -10 5 6 9330.5 9181.88 120.648 6.52607 95.8221 0.627487 -94.805 -18.5073 96.5945
 -168.954 0.989121 o
 -10 5 7 5006.78 5072.88 88.5754 13.6313 71.2241 0.619117 -69.549 -13.0278
 70.7586 -169.39 0.97527 o
 -10 5 8 13191.6 13118.6 163.755 3.73411 114.537 0.71264 113.401 18.2143 114.854
 9.12484 0.958876 o
 -10 5 9 7008.71 7083.58 116.538 8.29295 84.164 0.6895 82.7249 12.8568 83.7181
 8.83399 0.94035 o
 -10 5 10 13579.6 13551.2 172.003 3.4821 116.41 0.736454 -115.176 -17.722 116.532
 -171.253 0.920112 o
 -10 5 11 9003.85 8910.66 138.725 5.87636 94.3963 0.731963 -94.0503 -12.5851
 94.8886 -172.378 0.89857 o
 -10 5 12 9989.96 10025.4 154.648 4.87016 100.127 0.769304 98.4852 17.0475
 99.9498 9.82042 0.876105 o
 -10 5 13 9050.38 8872.54 146.969 5.52462 94.1941 0.776936 94.3539 12.1541
 95.1335 7.34007 0.853057 o
 -10 5 14 7393.82 7389.06 135.665 6.82665 85.9596 0.785531 -84.4415 -16.2313
 85.9873 -169.119 0.829726 o
 -10 5 15 4402.29 4287.59 103.578 12.4995 65.4797 0.786199 -65.3429 -11.5152
 66.3498 -170.006 0.806364 o
 -10 5 16 7698.16 7556.76 145.413 6.17613 86.9296 0.832397 86.3929 15.3111
 87.7392 10.05 0.78318 o
 -10 5 17 4999.93 4950.04 160.436 6.51993 70.3565 1.13107 69.89 10.7383 70.7102
 8.73497 0.760339 o
 -10 5 18 5194.66 5337.24 155.955 6.68636 73.0564 1.05967 -70.6455 -14.2787
 72.074 -168.573 0.737972 o
 -10 5 19 2745.05 2848.94 116.026 12.6887 53.3755 1.07604 -51.4665 -9.8103
 52.3932 -169.208 0.716178 o
 -10 5 20 4656.18 4597.46 149.727 7.40138 67.8045 1.09526 66.9494 13.1894 68.2362
 11.1449 0.695025 o
 -10 5 21 1883.9 1752.73 95.571 19.0824 41.8656 1.12625 42.4952 8.83525 43.4039
 11.7451 0.674563 o
 -10 5 22 2669.81 2590.34 123.452 11.6618 50.8954 1.19868 -50.2475 -12.0414
 51.6702 -166.524 0.654821 o
 -10 5 23 711.755 743.575 77.5772 32.1005 27.2686 1.38718 -25.4933 -7.86421
 26.6787 -162.856 0.635812 o
 -10 5 24 1812.71 1903.7 113.578 14.4177 43.6314 1.28271 41.1617 10.8822 42.5759
 14.8089 0.61754 o
 -10 5 25 421.466 451.077 89.058 26.2809 21.2386 2.00223 19.31 6.97067 20.5296
 19.849 0.599998 o
 -10 5 26 1479.42 1773.23 382.447 1.49877 42.1098 4.31953 -37.211 -9.73472
 38.4632 -165.339 0.583174 o
 -10 6 -9 143.019 123.889 20.8269 371.912 11.1305 0.899249 -11.8007 1.94007
 11.9591 170.664 0.820944 o
 -10 6 -8 30.5827 67.2193 23.3673 372.481 8.19874 1.31896 5.12722 2.07228 5.53016
 22.0071 0.842822 o
 -10 6 -7 30.5479 19.0756 21.0783 467.099 4.36757 1.96914 -5.00494 -2.34487
 5.52701 -154.896 0.864274 o
 -10 6 -6 108.255 76.1744 20.9137 401.249 8.7278 1.12554 -10.1188 -2.42186
 10.4046 -166.54 0.885009 o
 -10 6 -5 11.2841 7.05839 19.0131 595.844 2.65676 2.44926 1.88394 2.78116 3.35918
 55.8865 0.904703 o
 -10 6 -4 2286.21 2349.33 65.9471 29.2022 48.4699 0.675581 47.7309 2.82294
 47.8143 3.38469 0.923001 o
 -10 6 -3 298.77 278.696 25.7776 218.038 16.6942 0.75498 -16.9766 -3.25038 17.285
 -169.161 0.939532 o
 -10 6 -2 4080.11 4100.97 90.7744 15.084 64.0388 0.704866 -63.7975 -3.16029
 63.8757 -177.164 0.953923 o
 -10 6 -1 157.98 165.111 22.2578 323.013 12.8495 0.838721 12.0213 3.66985 12.569
 16.9763 0.96582 o
 -10 6 0 1492.58 1592.99 56.9121 42.1039 39.9123 0.706708 38.4873 3.36253 38.6339
 4.9931 0.974905 o
 -10 6 1 773.748 770.467 39.6754 87.1738 27.7573 0.705712 -27.521 -4.04272
 27.8163 -171.643 0.980923 o
 -10 6 2 816.773 842.315 36.7581 92.7021 29.0227 0.626503 -28.37 -3.45223 28.5792
 -173.062 0.983696 o
 -10 6 3 1574.21 1523.78 48.3878 50.188 39.0357 0.614945 39.4397 4.32648 39.6763
 6.26024 0.983141 o
 -10 6 4 455.731 459.276 27.246 170.301 21.4307 0.626519 21.0706 3.42929 21.3479
 9.24397 0.979275 o
 -10 6 5 1866.12 1755.5 55.505 39.8237 41.8987 0.657218 -42.9608 -4.5268 43.1987
 -173.985 0.972214 o
 -10 6 6 541.465 457.206 26.7951 164.247 21.3824 0.617649 -23.028 -3.34297
 23.2694 -171.74 0.962162 o
 -10 6 7 219.81 191.391 21.1778 316.437 13.8344 0.745325 14.0807 4.64154 14.826
 18.2442 0.949398 o
 -10 6 8 431.868 429.568 28.3064 166.98 20.726 0.671978 20.528 3.23551 20.7814
 8.95695 0.934254 o
 -10 6 9 379.45 381.661 33.5903 139.49 19.5362 0.841569 -18.8883 -4.76238 19.4795
 -165.849 0.917094 o
 -10 6 10 154.116 190.265 24.522 277.47 13.7937 0.861954 12.0129 -3.1316 12.4143
 -14.6111 0.898292 o
 -10 6 11 579.131 606.982 35.7381 110.612 24.637 0.71492 23.5667 4.87236 24.0651
 11.6812 0.878214 o
 -10 6 12 398.729 389.284 29.8957 161.242 19.7303 0.743598 -19.7257 3.10259
 19.9682 171.061 0.857206 o
 -10 6 13 808.802 851.632 44.2529 74.0524 29.1827 0.748602 -28.0021 -4.96845
 28.4394 -169.939 0.835582 o
 -10 6 14 9.87497 38.6564 23.5115 386.127 6.21742 1.66724 0.106697 -3.14063
 3.14245 -88.0542 0.813619 o
 -10 6 15 466.321 450.584 37.2449 113.696 21.227 0.859886 21.0034 5.01792 21.5945
 13.4367 0.791556 o
 -10 6 16 478.547 494.501 40.848 98.1167 22.2374 0.900232 21.6432 3.18063 21.8757
 8.36019 0.769591 o
 -10 6 17 1009.33 1113.49 72.1308 33.9482 33.369 1.06385 -31.3705 -5.0226 31.77
 -170.904 0.747886 o
 -10 6 18 367.577 385.705 44.4586 91.3584 19.6394 1.10101 -18.9117 -3.15027
 19.1723 -170.543 0.726571 o
 -10 6 19 819.985 884.547 64.8746 42.132 29.7413 1.07135 28.2086 4.92519 28.6354
 9.90393 0.705743 o
 -10 6 20 61.1805 56.8253 37.9489 147.141 7.53825 2.19695 7.20918 3.03449 7.82179
 22.8272 0.685476 o
 -10 6 21 688.272 742.781 66.4351 41.943 27.254 1.19271 -25.8046 -4.73251 26.2349
 -169.608 0.665822 o
 -10 6 22 8.4038 29.7456 46.4944 102.007 5.45395 3.2776 0.560386 -2.84425 2.89893
 -78.8541 0.646816 o
 -10 6 23 561.459 482.923 63.0009 47.9977 21.9755 1.3895 23.2727 4.45445 23.6951
 10.8355 0.628477 o
 -10 6 24 115.52 66.2747 49.0535 88.0779 8.14093 2.59817 10.4238 2.61995 10.748
 14.1086 0.610812 o
 -10 6 25 343.859 285.786 108.6 18.2441 16.9052 2.95395 -18.0814 -4.11381 18.5434
 -167.182 0.593822 o
 -10 7 -9 613.202 630.39 41.6481 88.6803 25.1076 0.816129 -24.391 -4.27542
 24.7629 -170.058 0.802589 o
 -10 7 -8 10056.2 10250.5 154.142 4.84661 101.245 0.758393 98.6347 18.0934 100.28
 10.3947 0.822996 o
 -10 7 -7 681.264 627.855 40.3156 90.5089 25.057 0.791962 25.6904 4.6118 26.101
 10.1771 0.842934 o
 -10 7 -6 15351.5 15865.3 186.33 2.89112 125.957 0.737494 -122.405 -19.1984
 123.901 -171.086 0.862137 o
 -10 7 -5 1646.28 1618.4 56.8623 40.8602 40.2294 0.700626 -40.277 -4.90297
 40.5743 -173.059 0.880312 o
 -10 7 -4 16260.2 16408.4 196.75 2.63752 128.095 0.765693 125.929 20.0513 127.515
 9.04707 0.897142 o
 -10 7 -3 1484.27 1405.36 56.7982 43.0316 37.4881 0.750047 38.1872 5.09949
 38.5262 7.60622 0.912299 o
 -10 7 -2 15220.8 15491.4 191.749 2.84841 124.465 0.767925 -121.635 -20.6313
 123.373 -170.373 0.925458 o
 -10 7 -1 2407.42 2342.79 72.638 25.6429 48.4024 0.744627 -48.7863 -5.22663
 49.0655 -173.885 0.936309 o
 -10 7 0 9626.8 9824.59 147.888 5.21413 99.119 0.743223 95.8567 20.9353 98.1163
 12.3201 0.94458 o
 -10 7 1 2183.66 2160.93 67.0123 29.4818 46.4858 0.715279 46.4316 5.26972 46.7297
 6.47504 0.95005 o
 -10 7 2 10898.1 10866.9 144.955 4.87297 104.245 0.692959 -102.249 -21.0539
 104.394 -168.365 0.952569 o
 -10 7 3 1924.85 1902.91 56.814 37.8929 43.6223 0.646413 -43.5565 -5.26193
 43.8732 -173.112 0.952065 o
 -10 7 4 9907.65 9738.57 137.881 5.52029 98.6842 0.696141 97.2967 21.0001 99.5372
 12.1796 0.948553 o
 -10 7 5 516.642 600.995 33.5315 123.486 24.5152 0.674609 22.1258 5.20482 22.7298
 13.2374 0.942131 o
 -10 7 6 7875.56 7855.88 121.947 7.33308 88.6334 0.685282 -86.2669 -20.8228
 88.7444 -166.43 0.932975 o
 -10 7 7 1078.96 1135.49 45.4202 63.7895 33.6971 0.66734 -32.4406 -5.15491
 32.8476 -170.971 0.921324 o
 -10 7 8 7010.31 7007.92 112.719 8.59342 83.7133 0.670555 81.1687 20.5413 83.7276
 14.2016 0.907466 o
 -10 7 9 995.043 974.919 43.9223 69.4996 31.2237 0.6956 31.1352 5.06399 31.5443
 9.23799 0.891715 o
 -10 7 10 8523.72 8641.54 131.975 6.38646 92.9599 0.707157 -90.1004 -20.1403
 92.324 -167.4 0.874402 o
 -10 7 11 1477.12 1525.61 55.6795 43.6532 39.0591 0.706373 -38.1148 -4.9373
 38.4333 -172.619 0.855851 o
 -10 7 12 8314.47 8420.65 141.458 6.04216 91.7641 0.767559 89.0617 19.5573
 91.1837 12.3852 0.836373 o
 -10 7 13 1462.69 1450.31 59.7714 40.3208 38.083 0.77683 37.9498 4.74358 38.2452
 7.12478 0.816251 o
 -10 7 14 11469.9 11479.5 170.869 3.98493 107.143 0.794443 -105.437 -18.7842
 107.098 -169.898 0.795741 o
 -10 7 15 1340.1 1344.91 59.1862 42.161 36.6731 0.798257 -36.3323 -4.47896
 36.6073 -172.972 0.775065 o
 -10 7 16 9507.68 9539.2 158.853 4.89017 97.6688 0.809866 95.8742 17.7713 97.5073
 10.5012 0.754409 o
 -10 7 17 359.547 334.046 45.4687 89.0751 18.2769 1.20421 18.5057 4.13348 18.9617
 12.5911 0.73393 o
 -10 7 18 6383.72 6619.73 165.348 5.68244 81.3618 1.00986 -78.1625 -16.5633
 79.8982 -168.036 0.713754 o
 -10 7 19 428.762 488.195 50.7022 71.198 22.0951 1.11903 -20.3615 -3.76469
 20.7066 -169.525 0.693979 o
 -10 7 20 4830.3 4918.63 149.541 7.29972 70.133 1.05814 67.8096 15.2366 69.5004
 12.6639 0.674682 o
 -10 7 21 93.9594 70.6902 50.3069 84.434 8.40775 2.59212 9.09077 3.36411 9.69326
 20.3074 0.655917 o
 -10 7 22 4066.28 4283.43 170.405 6.23917 65.4479 1.28914 -62.2423 -13.8627
 63.7674 -167.444 0.637724 o
 -10 7 23 152.881 169.13 50.3861 81.4832 13.005 1.81108 -11.9975 -2.99007 12.3645
 -166.006 0.620126 o
 -10 7 24 2577.61 2713.39 147.476 8.70628 52.0902 1.39685 49.2091 12.4931 50.7702
 14.2452 0.603138 o
 -10 8 -9 233.068 277.252 31.2216 174.385 16.6509 0.912531 -15.116 2.13874
 15.2666 171.947 0.782868 o
 -10 8 -8 131.952 121.992 24.5233 294.22 11.045 1.05935 11.4128 1.30418 11.487
 6.51914 0.801772 o
 -10 8 -7 57.6963 63.3433 22.9468 372.082 7.95885 1.3304 7.13729 -2.59913 7.59581
 -20.0097 0.820172 o
 -10 8 -6 35.9189 53.5804 23.088 381.526 7.31986 1.43619 -5.83419 -1.37151
 5.99323 -166.771 0.837829 o
 -10 8 -5 31.5183 49.4588 22.0002 420.639 7.0327 1.42065 4.64603 3.15162 5.61412
 34.1509 0.854479 o
 -10 8 -4 162.736 132.089 22.4226 324.044 11.493 0.937273 12.6762 1.43123 12.7568
 6.44177 0.869845 o
 -10 8 -3 119.57 108.207 22.6552 341.009 10.4023 1.03724 -10.281 -3.72447 10.9348
 -160.086 0.88364 o
 -10 8 -2 23.044 10.3772 20.3627 508.866 3.22137 2.32299 -4.57048 -1.4679 4.80042
 -162.195 0.895581 o
 -10 8 -1 757.137 721.515 38.165 92.7825 26.861 0.701261 27.1839 4.26262 27.5161
 8.91177 0.905404 o
 -10 8 0 64.2183 36.4167 18.6024 540.258 6.03463 1.38286 -7.87123 1.50399 8.01363
 169.183 0.912876 o
 -10 8 1 291.909 306.506 27.0226 203.738 17.5073 0.755453 -16.4342 -4.67195
 17.0853 -164.13 0.917811 o
 -10 8 2 36.3238 36.7344 17.22 654.126 6.06089 1.28448 -5.81751 -1.57493 6.02693
 -164.852 0.920081 o
 -10 8 3 710.5 714.117 36.2688 100.581 26.723 0.670202 26.1867 4.97545 26.6552
 10.7579 0.919627 o
 -10 8 4 24.2826 12.0288 17.4757 675.064 3.46825 1.96355 4.64733 1.63859 4.92774
 19.422 0.916461 o
 -10 8 5 589.356 603.258 36.2216 108.345 24.5613 0.726623 -23.7215 -5.16183
 24.2767 -167.724 0.910665 o
 -10 8 6 185.796 144.163 21.8128 325.612 12.0068 0.876368 -13.5235 -1.70583
 13.6307 -172.811 0.902388 o
 -10 8 7 311.018 325.77 26.164 207.878 18.0491 0.710805 16.8258 5.28317 17.6357
 17.4319 0.891833 o
 -10 8 8 301.34 296.636 26.3029 210.416 17.2231 0.747376 17.271 1.74692 17.3592
 5.77567 0.879245 o
 -10 8 9 687.008 716.426 38.6518 93.8423 26.7661 0.712544 -25.6469 -5.40775
 26.2108 -168.093 0.864896 o
 -10 8 10 197.634 153.715 26.199 245.158 12.3982 1.01502 -13.9492 -1.74756
 14.0582 -172.859 0.849072 o
 -10 8 11 690.417 674.991 39.3813 92.2219 25.9806 0.747154 25.6849 5.541 26.2758
 12.1738 0.832056 o
 -10 8 12 54.9299 60.7984 26.0618 297.664 7.79733 1.52255 7.21282 1.70447 7.41147
 13.2957 0.814124 o
 -10 8 13 505.541 536.62 38.3195 105.516 23.1651 0.812836 -21.755 -5.6798 22.4842
 -165.368 0.795531 o
 -10 8 14 81.6954 104.495 25.5501 292.738 10.2223 1.18145 -8.88968 -1.63371
 9.03855 -169.587 0.776508 o
 -10 8 15 1655.26 1621.26 65.1645 34.3923 40.2648 0.801227 40.2673 5.81413
 40.6849 8.21606 0.757259 o
 -10 8 16 10.2851 -0.379587 26.3097 317.547 0 5.1293 2.81822 1.53061 3.20704
 28.5069 0.73796 o
 -10 8 17 1441.64 1519.44 76.6663 28.3883 38.9799 0.971305 -37.5165 -5.84401
 37.9689 -171.146 0.718758 o
 -10 8 18 4.99223 45.5419 35.8978 169.679 6.74848 2.27592 -1.72223 -1.42343
 2.23433 -140.426 0.699776 o
 -10 8 19 1908.5 1905.38 94.7361 19.1714 43.6507 1.072 43.305 5.75966 43.6864
 7.576 0.681111 o
 -10 8 20 4.04886 26.8964 38.3553 149.761 5.18617 2.89168 1.51826 1.32051 2.01218
 41.0153 0.662839 o
 -10 8 21 2453.6 2542.47 122.472 11.9836 50.4229 1.20017 -49.2235 -5.53562
 49.5338 -173.584 0.64502 o
 -10 8 22 18.7868 4.68859 47.8853 96.2849 2.16531 5.08547 -4.15615 -1.2301
 4.33437 -163.513 0.627695 o
 -10 8 23 1122.34 1330.02 105.596 17.5025 36.4694 1.42009 33.1012 5.16289 33.5014
 8.86517 0.610893 o
 -10 8 24 27.8996 4.31281 78.5301 35.9233 2.07673 7.02508 5.15619 1.146 5.28201
 12.5307 0.594633 o
 -10 9 -9 308.392 310.318 32.2518 156.966 17.6159 0.892796 17.4013 2.36371
 17.5611 7.73545 0.762183 o
 -10 9 -8 11222.4 11413.3 168.777 4.0839 106.833 0.787011 104.449 17.6887 105.936
 9.61202 0.779595 o
 -10 9 -7 114.53 132.049 26.019 270.733 11.4913 1.08125 -10.3684 -2.65077 10.7019
 -165.659 0.796478 o
 -10 9 -6 10187.7 10190.3 159.65 4.6496 100.947 0.787689 -99.1854 -18.7067
 100.934 -169.319 0.812619 o
 -10 9 -5 968.72 1008.03 50.1342 58.9092 31.7494 0.779949 30.9884 2.90527 31.1243
 5.35603 0.827784 o
 -10 9 -4 11608.3 11571.9 173.028 3.90318 107.573 0.801252 105.957 19.5323
 107.742 10.4448 0.841731 o
 -10 9 -3 1560.09 1756.04 65.7839 34.112 41.9051 0.777699 -39.3797 -3.05506
 39.498 -175.564 0.854212 o
 -10 9 -2 10850.4 10871.4 157.712 4.50205 104.266 0.753574 -102.205 -20.1149
 104.165 -168.866 0.864985 o
 -10 9 -1 1302.38 1355.7 52.2178 49.7825 36.8199 0.702399 35.9552 3.10001 36.0886
 4.92778 0.873825 o
 -10 9 0 12297.2 12318.1 176.099 3.67232 110.987 0.79052 108.986 20.4771 110.893
 10.6411 0.880537 o
 -10 9 1 700.743 842.055 44.8105 75.3416 29.0182 0.762104 -26.2926 -3.07301
 26.4716 -173.334 0.884963 o
 -10 9 2 9117.98 9069.24 132.218 6.09875 95.2326 0.691671 -93.2366 -20.6137
 95.4881 -167.533 0.886998 o
 -10 9 3 202.142 230.752 25.4176 246.553 15.1905 0.814777 13.8929 3.0215 14.2177
 12.2699 0.886591 o
 -10 9 4 6603.61 6594.45 126.152 7.92743 81.2062 0.773061 78.6128 20.5824 81.2626
 14.6719 0.883752 o
 -10 9 5 11.9829 88.9056 20.4292 481.165 9.42897 1.02735 -1.7481 -2.98781 3.46163
 -120.331 0.878552 o
 -10 9 6 5731.41 5768.44 109.977 10.0298 75.9503 0.720591 -72.9012 -20.4165
 75.7061 -164.355 0.871113 o
 -10 9 7 447.459 385.415 30.2061 154.708 19.632 0.754798 20.9364 3.02112 21.1532
 8.2111 0.861607 o
 -10 9 8 7033.68 7158.49 119.444 8.05473 84.6079 0.702946 81.4156 20.1291 83.867
 13.8872 0.85024 o
 -10 9 9 337.313 431.964 32.2908 148.815 20.7837 0.76283 -18.1098 -3.05727
 18.3661 -170.418 0.837244 o
 -10 9 10 8652.58 8576.92 145.399 5.74188 92.6117 0.781695 -90.9107 -19.6931
 93.0192 -167.777 0.822865 o
 -10 9 11 318.288 384.624 34.8395 136.462 19.6118 0.868974 17.5717 3.08574
 17.8406 9.96006 0.807349 o
 -10 9 12 8709.24 8456.46 148.099 5.62774 91.959 0.801749 91.3529 19.0756 93.3233
 11.7946 0.790936 o
 -10 9 13 1048.51 1044.85 54.0133 52.0817 32.3242 0.824968 -32.2342 -3.07792
 32.3808 -174.546 0.773854 o
 -10 9 14 8221.8 8358.5 154.673 5.49292 91.4248 0.842027 -88.8155 -18.2648
 90.6742 -168.379 0.756311 o
 -10 9 15 559.028 522.704 42.3674 89.8779 22.8627 0.908509 23.4574 2.96301
 23.6438 7.19917 0.738491 o
 -10 9 16 6170.35 5908.05 142.519 7.13065 76.8638 0.921563 76.6326 17.2568
 78.5516 12.6907 0.720559 o
 -10 9 17 158.077 265.234 46.6234 92.3668 16.286 1.37348 -12.2668 -2.75709
 12.5729 -167.333 0.702651 o
 -10 9 18 5449.22 5805.65 171.837 5.67313 76.1948 1.11939 -72.0419 -16.0992
 73.8188 -167.403 0.684886 o
 -10 9 19 380.879 363.197 44.4983 91.1616 19.0577 1.13374 19.3548 2.50441 19.5161
 7.37281 0.667358 o
 -10 9 20 4759.46 4734.8 176.395 5.70433 68.8099 1.27004 67.3751 14.8346 68.9889
 12.4172 0.650143 o
 -10 9 21 5.35626 -106.299 51.9392 82.3099 0 7.20688 -0.739514 -2.19303 2.31436
 -108.635 0.633303 o
 -10 9 22 2798.86 2793.9 148.075 8.54654 52.8574 1.38262 -51.1507 -13.508 52.9042
 -165.207 0.616881 o
 -10 9 23 5.02134 32.163 76.4508 37.9419 5.67124 4.75055 1.16183 1.91611 2.24083
 58.7696 0.600911 o
 -10 10 -9 125.246 142.949 29.2845 219.082 11.9561 1.16765 -10.861 2.69922
 11.1913 166.043 0.740899 o
 -10 10 -8 33.6806 59.5659 31.4385 214.081 7.71789 1.82173 -5.79371 0.336805
 5.8035 176.673 0.756862 o
 -10 10 -7 11.8273 -3.45615 25.8305 328.7 0 5.08237 -1.46223 -3.11275 3.43909
 -115.162 0.772282 o
 -10 10 -6 178.305 219.918 33.5742 163.618 14.8296 1.09181 13.352 -0.169869
 13.3531 -0.728899 0.786969 o
 -10 10 -5 459.751 471.062 38.5798 107.938 21.704 0.871285 21.1464 3.54687
 21.4418 9.52153 0.800719 o
 -10 10 -4 589.158 495.326 37.3879 106.333 22.2559 0.824675 -24.2726 -0.0400567
 24.2726 -179.905 0.813322 o
 -10 10 -3 91.2519 86.278 25.4259 295.057 9.2886 1.28041 -8.70016 -3.94449
 9.55258 -155.611 0.824565 o
 -10 10 -2 403.372 460.446 36.8176 118.606 21.458 0.841402 20.083 0.213079
 20.0841 0.607881 0.834242 o
 -10 10 -1 640.416 625.679 40.8899 90.1481 25.0136 0.80442 24.9293 4.35277
 25.3064 9.90427 0.842164 o
 -10 10 0 329.43 381.189 34.2393 139.332 19.5241 0.857996 -18.1475 -0.310698
 18.1502 -179.019 0.848167 o
 -10 10 1 624.602 619.01 42.3179 86.5666 24.8799 0.836385 -24.5441 -4.71047
 24.992 -169.136 0.852121 o
 -10 10 2 1552.46 1486.9 61.3858 38.2248 38.5603 0.78792 39.4 0.326006 39.4013
 0.47407 0.853937 o
 -10 10 3 410.062 349.427 29.6695 163.702 18.693 0.777433 19.6181 5.01924 20.25
 14.3512 0.853574 o
 -10 10 4 170.715 139.246 24.5836 278.941 11.8002 0.999339 -13.0643 -0.198556
 13.0658 -179.129 0.85104 o
 -10 10 5 1268.4 1269.51 55.2658 47.11 35.6302 0.767287 -35.2183 -5.29845 35.6146
 -171.444 0.846393 o
 -10 10 6 385.932 389.467 32.2223 146.983 19.7349 0.800157 -19.6451 0.0204555
 19.6452 179.94 0.839736 o
 -10 10 7 888.698 887.735 46.3387 67.7873 29.7949 0.767737 29.299 5.50164 29.811
 10.6349 0.83121 o
 -10 10 8 736.462 710.192 38.342 93.1662 26.6494 0.709922 27.1376 0.111578
 27.1378 0.235574 0.82099 o
 -10 10 9 445.789 453.994 35.4096 123.096 21.3071 0.815334 -20.3448 -5.64606
 21.1137 -164.49 0.809272 o
 -10 10 10 234.2 239.317 28.2627 205.048 15.4699 0.887989 -15.3028 -0.150131
 15.3036 -179.438 0.796264 o
 -10 10 11 1250.5 1238.53 56.2851 46.3083 35.1927 0.790785 34.891 5.75501 35.3624
 9.36619 0.78218 o
 -10 10 12 204.5 173.646 26.2189 241.224 13.1775 0.959879 14.3 0.105455 14.3004
 0.422518 0.767227 o
 -10 10 13 1226.42 1164.44 58.3679 44.6306 34.1239 0.844778 -34.5394 -5.78396
 35.0203 -170.493 0.751606 o
 -10 10 14 411.482 358.074 35.8013 126.015 18.9228 0.923449 -20.285 0.00909397
 20.285 179.974 0.735502 o
 -10 10 15 927.606 890.88 52.9529 55.9571 29.8476 0.874251 29.9113 5.73782
 30.4566 10.859 0.719082 o
 -10 10 16 304.271 319.046 54.7428 65.9216 17.8619 1.47176 17.4426 -0.164668
 17.4434 -0.540889 0.702495 o
 -10 10 17 2103.33 2029.37 97.0739 18.0522 45.0485 1.06485 -45.5138 -5.64142
 45.8621 -172.934 0.685871 o
 -10 10 18 11.3104 6.78484 44.118 113.579 2.60477 4.52985 -3.34858 0.312145
 3.3631 174.674 0.669318 o
 -10 10 19 812.728 755.119 65.9223 41.5629 27.4794 1.17439 27.9855 5.43522
 28.5084 10.9909 0.65293 o
 -10 10 20 124.173 170.436 77.3682 36.1404 13.0551 2.68668 -11.136 -0.401759
 11.1433 -177.934 0.636782 o
 -10 10 21 521.547 515.443 72.2642 37.912 22.7034 1.5393 -22.2429 -5.17693
 22.8374 -166.898 0.620934 o
 -10 10 22 50.3339 55.48 47.2803 96.7968 7.44849 2.68859 7.08334 0.400309 7.09464
 3.23458 0.605433 o
 -10 11 -9 945.198 1063.67 59.816 45.9144 32.6139 0.90449 29.6738 8.04129 30.7441
 15.1624 0.719331 o
 -10 11 -8 4244.14 4165.93 112.97 11.3879 64.544 0.869289 63.5022 14.547 65.1471
 12.9026 0.733913 o
 -10 11 -7 3975.07 3817.23 105.869 12.7913 61.7838 0.85091 -62.4369 -8.75828
 63.0482 -172.015 0.747947 o
 -10 11 -6 4084.46 3983.41 104.492 12.818 63.1143 0.822443 -62.0435 -15.3317
 63.9098 -166.12 0.761265 o
 -10 11 -5 3577.65 3525.14 96.6201 15.0106 59.3729 0.808172 59.0819 9.32638
 59.8135 8.97041 0.77369 o
 -10 11 -4 4916.45 4853.89 112.1 10.7193 69.6698 0.799919 68.2572 16.044 70.1174
 13.2274 0.785041 o
 -10 11 -3 3715.18 3586.97 99.6076 14.2419 59.8913 0.825875 -60.1678 -9.74761
 60.9523 -170.798 0.795137 o
 -10 11 -2 7420.22 7383.27 197.452 4.18027 85.9259 1.14138 -84.5121 -16.6711
 86.1407 -168.841 0.803804 o
 -10 11 -1 5535.82 5490.14 124.818 8.84453 74.0955 0.837545 73.7251 10.0214
 74.4031 7.74073 0.810883 o
 -10 11 0 6773.25 6771.29 142.173 6.78367 82.2879 0.859388 80.4927 17.1517
 82.2998 12.0289 0.816237 o
 -10 11 1 5166.42 5236.73 120.167 9.55994 72.3653 0.825573 -71.1588 -10.1413
 71.8778 -171.889 0.819759 o
 -10 11 2 7880.75 7678.79 145.357 6.1042 87.6287 0.825502 -87.036 -17.4779
 88.7736 -168.645 0.821376 o
 -10 11 3 4794.32 4839.73 105.211 11.6649 69.5682 0.752109 68.4903 10.1682 69.241
 8.44454 0.821053 o
 -10 11 4 11567.7 11529.4 175.401 3.85691 107.375 0.813683 106.101 17.6138
 107.553 9.42572 0.818797 o
 -10 11 5 3403.83 3425.68 92.7777 16.1056 58.5293 0.78728 -57.4557 -10.1327
 58.3424 -169.998 0.814656 o
 -10 11 6 9133.1 8994.95 172.059 4.58126 94.8417 0.902786 -93.953 -17.4906
 95.5672 -169.454 0.808714 o
 -10 11 7 3785.69 3903.28 99.4583 14.005 62.4763 0.790962 60.697 10.0775 61.5279
 9.4268 0.801091 o
 -10 11 8 8416.03 8499.48 141.409 6.00085 92.1926 0.763756 90.1218 17.1491
 91.7389 10.7739 0.79193 o
 -10 11 9 4345.73 4399.36 106.279 12.1142 66.3277 0.796387 -65.1629 -9.97654
 65.9222 -171.296 0.781397 o
 -10 11 10 7631.54 7637.14 160.892 5.46391 87.3908 0.915732 -85.7662 -16.6041
 87.3587 -169.043 0.769669 o
 -10 11 11 3630.95 3598.62 98.7633 14.4898 59.9885 0.817613 59.4579 9.78311
 60.2574 9.34364 0.756927 o
 -10 11 12 6935.89 6883.38 141.061 6.77229 82.9661 0.8458 81.7504 15.8982 83.282
 11.0051 0.743351 o
 -10 11 13 1836.4 1842.7 73.7375 27.9558 42.9267 0.850452 -41.7971 -9.45503
 42.8532 -167.254 0.729117 o
 -10 11 14 5399.63 5301.24 130.071 8.50914 72.8096 0.887813 -71.9199 -15.072
 73.4822 -168.164 0.714388 o
 -10 11 15 3116.11 2980.04 100.872 15.0736 54.5897 0.91622 55.089 9.0176 55.8222
 9.29638 0.699314 o
 -10 11 16 3526.09 3405.31 115.871 11.8506 58.355 0.984508 57.6669 14.164 59.3809
 13.7997 0.684029 o
 -10 11 17 3211.46 3226.08 119.356 11.651 56.7986 1.04116 -56.0393 -8.42907
 56.6697 -171.446 0.668653 o
 -10 11 18 2557.08 2507.26 113.822 13.3886 50.0726 1.12396 -48.8114 -13.211
 50.5676 -164.856 0.653289 o
 -10 11 19 1263.07 1404.37 92.8412 21.4965 37.475 1.21889 34.6926 7.7132 35.5397
 12.5347 0.638024 o
 -10 11 20 3024.5 3028.66 143.874 8.82582 55.0332 1.29199 53.6173 12.2346 54.9954
 12.8539 0.622932 o
 -10 11 21 800.03 812.533 82.6505 28.3287 28.505 1.41465 -27.4134 -6.96664
 28.2848 -165.741 0.608072 o
 -10 11 22 2797.1 2426.92 364.476 1.62658 49.2638 3.56988 -51.6849 -11.215
 52.8876 -167.757 0.593492 o
 -10 12 -9 953.899 844.884 53.076 55.732 29.0669 0.899092 30.7264 3.12874 30.8853
 5.81416 0.697742 o
 -10 12 -8 199.2 164.12 31.0965 186.373 12.8109 1.16106 -14.099 -0.645466 14.1138
 -177.379 0.711026 o
 -10 12 -7 1317.88 1304.31 62.3866 39.5519 36.1153 0.853627 -36.1394 -3.4385
 36.3026 -174.565 0.723765 o
 -10 12 -6 333.218 269.522 34.4018 142.212 16.4171 1.01629 18.2338 0.863664
 18.2543 2.71185 0.735812 o
 -10 12 -5 533.47 517.995 47.6512 76.0073 22.7595 1.02381 22.8056 3.65713 23.097
 9.11043 0.747014 o
 -10 12 -4 483.451 431.88 42.9457 91.9047 20.7817 1.00877 -21.9602 -1.09513
 21.9875 -177.145 0.757216 o
 -10 12 -3 1164.92 1117.6 56.9089 46.9743 33.4306 0.840582 -33.9112 -3.86667
 34.131 -173.495 0.766263 o
 -10 12 -2 281.98 244.977 33.7253 151.807 15.6517 1.04264 16.7416 1.30361 16.7922
 4.45243 0.774011 o
 -10 12 -1 380.054 351.531 35.651 128.935 18.7492 0.92778 19.0686 4.05513 19.495
 12.0057 0.780326 o
 -10 12 0 399.633 384.882 39.4763 108.868 19.6184 0.981549 -19.936 -1.48004
 19.9908 -175.754 0.785094 o
 -10 12 1 129.665 117.817 27.4191 246.35 10.8544 1.19704 -10.5485 -4.28885 11.387
 -157.874 0.788226 o
 -10 12 2 537.324 516.47 46.5129 78.823 22.726 1.00129 23.1248 1.60243 23.1802
 3.96397 0.789663 o
 -10 12 3 61.4726 68.888 25.3019 310.357 8.29988 1.40527 6.37252 4.56767 7.84045
 35.632 0.789376 o
 -10 12 4 233.2 187.102 31.926 173.366 13.6785 1.12107 -15.1801 -1.66278 15.2709
 -173.749 0.787371 o
 -10 12 5 910.504 853.413 50.109 60.9528 29.2132 0.84541 -29.7768 -4.88328
 30.1746 -170.687 0.783686 o
 -10 12 6 42.3439 41.0506 24.5453 340.86 6.40707 1.69206 6.284 1.68975 6.50722
 15.0507 0.778392 o
 -10 12 7 2103.15 2117.9 75.5254 25.7183 46.0207 0.813372 45.5705 5.14559 45.8601
 6.44226 0.771588 o
 -10 12 8 33.6756 22.69 26.5483 300.303 4.7634 2.2536 5.54684 -1.70531 5.80307
 -17.0894 0.763392 o
 -10 12 9 1766.04 1774.39 69.721 30.5846 42.1235 0.819604 -41.6902 -5.28836
 42.0243 -172.771 0.753944 o
 -10 12 10 3.1015 16.1986 27.7713 285.077 4.02475 2.60623 0.18544 1.75132 1.76111
 83.9557 0.743393 o
 -10 12 11 843.756 943.547 53.9782 55.1619 30.7172 0.866412 28.5619 5.28917
 29.0475 10.4913 0.731893 o
 -10 12 12 3.51676 2.6278 27.1822 299.442 1.62105 3.8388 -0.500809 -1.80719
 1.8753 -105.489 0.719599 o
 -10 12 13 277.994 283.769 36.424 133.404 16.8454 1.0485 -15.8547 -5.15962
 16.6731 -161.974 0.706663 o
 -10 12 14 11.8167 52.8465 34.4297 182.926 7.26956 2.07261 -2.88664 1.86656
 3.43754 147.113 0.693229 o
 -10 12 15 537.607 469.033 47.6867 76.3761 21.6572 1.0743 22.6509 4.95434 23.1863
 12.3378 0.679429 o
 -10 12 16 86.6043 75.2538 43.2331 112.994 8.6749 2.21028 9.10794 -1.91042
 9.30615 -11.8462 0.665386 o
 -10 12 17 66.8873 66.9731 40.2025 131.113 8.18371 2.16886 -6.71094 -4.67447
 8.17847 -145.141 0.651208 o
 -10 12 18 20.9181 43.6033 42.1211 122.998 6.60328 2.65547 4.13944 1.94504
 4.57363 25.168 0.63699 o
 -10 12 19 21.5142 43.3879 42.181 122.63 6.58695 2.6634 1.45097 4.40555 4.63834
 71.7706 0.622815 o
 -10 12 20 75.1308 11.5109 45.1786 105.627 3.39277 4.13647 -8.4514 -1.92475
 8.6678 -167.17 0.608753 o
 -10 12 21 29.1182 -69.0596 141.766 11.053 0 11.9066 -3.42324 -4.17128 5.39613
 -129.375 0.594863 o
 -10 13 -9 2441.09 2538.76 93.8632 18.0031 50.3861 0.922986 47.9384 11.9582
 49.4074 14.0065 0.676348 o
 -10 13 -8 1040.66 1044.54 61.3256 43.555 32.3193 0.935215 30.7676 9.69638
 32.2593 17.4922 0.688426 o
 -10 13 -7 1890.95 1944.97 80.4306 24.4474 44.1018 0.902637 -41.5881 -12.7037
 43.4851 -163.014 0.699969 o
 -10 13 -6 1897.81 1911.07 79.9052 24.7048 43.7158 0.904558 -42.3496 -10.2137
 43.5638 -166.441 0.710849 o
 -10 13 -5 3941.77 3988.34 113.79 11.5861 63.1533 0.894571 61.3372 13.3984
 62.7835 12.3221 0.720933 o
 -10 13 -4 1851 1816.05 74.7571 27.4292 42.6152 0.868273 41.6681 10.7132 43.0233
 14.4189 0.73009 o
 -10 13 -3 5936.86 5883.11 139.716 7.41101 76.7014 0.905437 -75.7698 -13.9929
 77.0511 -169.537 0.73819 o
 -10 13 -2 3167.24 3225.96 125.987 10.764 56.7975 1.09847 -55.1489 -11.2175
 56.2782 -168.503 0.745109 o
 -10 13 -1 5775.04 5665.82 139.06 7.56338 75.2716 0.918121 74.6054 14.4593
 75.9937 10.9685 0.750737 o
 -10 13 0 3422.97 3465.93 107.293 13.2683 58.8722 0.904294 57.3328 11.6583
 58.5061 11.4941 0.754981 o
 -10 13 1 5317.44 5225.98 161.234 6.34775 72.2909 1.10671 -71.4046 -14.7925
 72.9207 -168.296 0.757765 o
 -10 13 2 8458.67 8404.32 163.925 5.06291 91.6751 0.889738 -91.1823 -12.019
 91.971 -172.491 0.759041 o
 -10 13 3 5112.45 5174.86 132.294 8.48842 71.9365 0.913715 69.9153 14.9766
 71.5014 12.0906 0.758786 o
 -10 13 4 8779.47 8836.73 212.576 3.51461 94.0039 1.12396 92.9054 12.1679 93.6988
 7.46158 0.757005 o
 -10 13 5 7962.89 8163.08 154.504 5.59196 90.3498 0.851022 -87.9629 -15.0139
 89.235 -170.314 0.753729 o
 -10 13 6 8131.56 8406.49 158.061 5.36893 91.6869 0.857944 -89.3608 -12.0918
 90.1752 -172.294 0.749015 o
 -10 13 7 5481.91 5423.91 125.664 8.81643 73.6472 0.848264 72.537 14.8422 74.0399
 11.564 0.742947 o
 -10 13 8 5989.65 6184.31 140.398 7.28667 78.6404 0.887648 76.4902 11.7854
 77.3928 8.75913 0.735622 o
 -10 13 9 5070.18 5138.34 125.268 9.15144 71.6822 0.868513 -69.7098 -14.5161
 71.2052 -168.237 0.727157 o
 -10 13 10 3716.26 3777.28 101.444 13.8066 61.4596 0.819823 -59.9059 -11.2935
 60.9611 -169.324 0.717677 o
 -10 13 11 5503.92 5620.31 130.722 8.32817 74.9687 0.86683 72.8468 14.0451
 74.1884 10.9129 0.707313 o
 -10 13 12 2630.67 2594.76 96.357 17.0122 50.9388 0.937191 50.1633 10.6916 51.29
 12.0317 0.696198 o
 -10 13 13 5474.99 5509.34 147.066 7.14727 74.2249 0.984153 -72.7616 -13.4436
 73.9931 -169.532 0.684464 o
 -10 13 14 2577.04 2487.97 99.2214 16.4593 49.8796 0.984886 -49.7601 -10.0487
 50.7646 -168.583 0.672234 o
 -10 13 15 3358.6 3255.88 113.295 12.441 57.0603 0.984279 56.5398 12.7223 57.9535
 12.6812 0.659629 o
 -10 13 16 1515.2 1505.09 97.3304 19.3469 38.7955 1.23476 37.7768 9.38687 38.9256
 13.9544 0.646755 o
 -10 13 17 2190.44 2157.24 114.84 13.6889 46.4461 1.22025 -45.256 -11.9302
 46.8021 -165.232 0.633712 o
 -10 13 18 796.286 859.422 75.333 33.133 29.3159 1.25786 -26.8322 -8.73611
 28.2185 -161.966 0.620587 o
 -10 13 19 1504 1561.32 107.501 16.3584 39.5136 1.33766 37.1632 11.0858 38.7814
 16.6099 0.607457 o
 -10 13 20 1074.03 850.871 183.952 6.33159 29.1697 2.99897 31.7544 8.10489
 32.7724 14.3183 0.594389 o
 -10 14 -9 1029.26 1009.22 65.0138 40.1069 31.7683 1.00728 31.9621 2.77221
 32.0821 4.9571 0.655317 o
 -10 14 -8 6.58163 -20.0241 35.8747 172.104 0 5.98955 -2.12432 -1.43837 2.56547
 -145.898 0.666285 o
 -10 14 -7 1028.4 1008.5 63.7493 41.3288 31.7569 0.98833 -31.9273 -3.00724
 32.0687 -174.619 0.676733 o
 -10 14 -6 17.3579 56.5794 32.3343 205.586 7.52193 1.90748 3.83909 1.61843
 4.16629 22.8587 0.68655 o
 -10 14 -5 1211.17 1259.04 70.929 33.5052 35.483 0.985785 34.6557 3.18667 34.8019
 5.2537 0.695622 o
 -10 14 -4 18.3566 13.4441 33.0358 200.129 3.66661 3.151 -3.89859 -1.77698
 4.28446 -155.496 0.703837 o
 -10 14 -3 490.781 443.433 43.4497 89.8718 21.0578 1.00757 -21.9043 -3.314
 22.1536 -171.397 0.711086 o
 -10 14 -2 33.2301 30.1726 31.4991 215.798 5.49296 2.36017 5.42499 1.94924
 5.76455 19.7637 0.717264 o
 -10 14 -1 171.239 166.079 38.4425 132.213 12.8872 1.41394 12.6249 3.44243
 13.0858 15.252 0.722281 o
 -10 14 0 7.31122 8.17117 29.3439 255.598 2.85853 3.26643 -1.62914 -2.15804
 2.70393 -127.05 0.726057 o
 -10 14 1 114.427 131.151 34.8133 164.01 11.4521 1.43059 -10.0741 -3.59734
 10.6971 -160.349 0.728532 o
 -10 14 2 5.97596 21.8301 27.7645 283.572 4.67227 2.37008 0.32943 2.42228 2.44458
 82.2553 0.729666 o
 -10 14 3 1087.83 1087.75 63.2849 41.0753 32.9811 0.945849 32.7627 3.79924
 32.9823 6.6146 0.72944 o
 -10 14 4 139.927 99.2797 32.3075 186.022 9.96392 1.50723 -11.5072 -2.74066
 11.8291 -166.604 0.727857 o
 -10 14 5 385.029 380.664 47.7231 80.9352 19.5106 1.1869 -19.219 -3.95733 19.6221
 -168.365 0.724943 o
 -10 14 6 22.0002 59.8468 29.0425 251.374 7.73607 1.69204 3.57294 3.0388 4.69044
 40.3812 0.720747 o
 -10 14 7 24.9285 35.0971 31.8183 212.588 5.92428 2.2559 2.89104 4.07067 4.99284
 54.6172 0.715334 o
 -10 14 8 714.249 719.406 52.6632 60.5196 26.8217 0.964388 -26.5178 -3.32517
 26.7254 -172.853 0.708789 o
 -10 14 9 260.069 262.982 35.7907 139.18 16.2167 1.06832 -15.5863 -4.13945
 16.1266 -165.127 0.701208 o
 -10 14 10 592.177 609.666 49.817 68.9035 24.6914 0.988987 24.0822 3.49666
 24.3347 8.26146 0.692695 o
 -10 14 11 285.995 335.585 40.5166 110.638 18.319 1.07436 16.4073 4.09835 16.9114
 14.0248 0.683363 o
 -10 14 12 819.784 943.937 62.3518 44.6198 30.7236 0.998498 -28.4084 -3.57055
 28.6319 -172.836 0.673324 o
 -10 14 13 159.201 180.738 36.7845 143.153 13.4439 1.30476 -11.98 -3.95979
 12.6175 -161.71 0.662691 o
 -10 14 14 532.967 535.768 51.5062 67.0784 23.1467 1.08708 22.8138 3.53547
 23.0861 8.80911 0.651574 o
 -10 14 15 102.282 116.412 38.0655 141.001 10.7895 1.63946 9.38869 3.75953
 10.1134 21.8227 0.640075 o
 -10 14 16 247.668 143.683 57.2032 63.005 11.9868 2.18665 -15.3593 -3.42915
 15.7375 -167.414 0.628293 o
 -10 14 17 33.8108 41.0891 45.8826 103.516 6.41008 2.91578 -4.62002 -3.53075
 5.8147 -142.612 0.616315 o
 -10 14 18 116.068 48.2661 48.325 90.8759 6.94738 2.8807 10.2581 3.29231 10.7735
 17.7939 0.604222 o
 -10 14 19 20.2876 13.3723 102.344 21.1891 3.65682 7.10035 3.05095 3.31351
 4.50418 47.3624 0.592083 o
 -10 15 -9 4401.23 4366 156.149 7.06052 66.0757 1.17121 64.9194 13.6639 66.3417
 11.8858 0.634779 o
 -10 15 -8 585.131 568.994 60.6146 50.588 23.8536 1.23841 23.8164 4.23208 24.1895
 10.076 0.644732 o
 -10 15 -7 3157.16 3162.9 117.085 12.056 56.2396 1.03149 -54.32 -14.3698 56.1886
 -165.182 0.654184 o
 -10 15 -6 566.718 532.606 50.5681 68.4824 23.0783 1.07074 -23.3828 -4.46799
 23.8058 -169.182 0.663039 o
 -10 15 -5 3060.74 3249.67 115.492 12.3467 57.0059 1.00414 53.2423 15.0334 55.324
 15.7675 0.6712 o
 -10 15 -4 1166 1263.66 76.0952 30.2315 35.548 1.05467 33.823 4.69135 34.1468
 7.89672 0.678571 o
 -10 15 -3 2799.91 2773.37 110.332 13.6792 52.6628 1.03731 -50.5469 -15.65
 52.9142 -162.797 0.685059 o
 -10 15 -2 775.268 718.445 57.7974 51.7714 26.8038 1.0573 -27.4157 -4.86303
 27.8436 -169.941 0.690579 o
 -10 15 -1 3780.26 3701.64 124.228 10.4493 60.8411 1.0125 59.3078 16.2124 61.4838
 15.2889 0.695053 o
 -10 15 0 1299.41 1326.06 72.0302 32.1761 36.4151 0.975938 35.6979 5.00741
 36.0474 7.98488 0.698416 o
 -10 15 1 6835.21 6931.81 161.294 5.72791 83.2575 0.963073 -80.9768 -16.6723
 82.6753 -168.366 0.700618 o
 -10 15 2 605.521 715.327 53.4199 60.8069 26.7456 0.980688 -24.0789 -5.07205
 24.6073 -168.105 0.701627 o
 -10 15 3 5588.41 5596.91 145.086 7.22609 74.8125 0.963461 72.8154 16.9213
 74.7556 13.0826 0.701425 o
 -10 15 4 2010.22 2017.41 91.2239 20.0124 44.9156 1.00428 44.5438 5.10578 44.8355
 6.53893 0.700017 o
 -10 15 5 4392.51 4512.42 131.867 9.04286 67.1746 0.974459 -64.0743 -16.9412
 66.276 -165.19 0.697424 o
 -10 15 6 1118.77 1156.26 72.6172 32.9779 34.0039 1.05152 -33.0674 -5.03124
 33.448 -171.349 0.693685 o
 -10 15 7 7303.39 7267.52 168.049 5.27662 85.2498 0.979994 83.8035 16.7442
 85.4599 11.2991 0.688856 o
 -10 15 8 661.577 733.892 57.3613 53.5699 27.0904 1.03878 25.2516 4.89202 25.7211
 10.9641 0.683006 o
 -10 15 9 5622.49 5633.75 171.111 5.68987 75.0583 1.13133 -73.1936 -16.2844
 74.9833 -167.457 0.676214 o
 -10 15 10 883.038 847.8 60.1868 46.9913 29.117 1.01581 -29.3406 -4.70834 29.716
 -170.883 0.66857 o
 -10 15 11 3421.92 3463.37 122.966 10.9192 58.8504 1.03562 56.3677 15.6399
 58.4972 15.5073 0.660167 o
 -10 15 12 521.685 660.968 61.7586 49.1909 25.7093 1.17428 22.3992 4.46791
 22.8404 11.2806 0.651103 o
 -10 15 13 2364.65 2334.77 110.123 14.3742 48.3194 1.1264 -46.2918 -14.8903
 48.6277 -162.169 0.641474 o
 -10 15 14 372.203 398.424 53.4084 66.9976 19.9606 1.29579 -18.8297 -4.20083
 19.2926 -167.423 0.631374 o
 -10 15 15 1583.66 1764 104.635 16.8888 42 1.22771 37.2193 14.0849 39.7952
 20.7281 0.620896 o
 -10 15 16 163.933 156.03 63.0436 53.3482 12.4912 2.30994 12.192 3.90989 12.8036
 17.7806 0.610124 o
 -10 15 17 2159.72 2151.2 213.935 4.5582 46.3811 2.25162 -44.5366 -13.2746
 46.4728 -163.403 0.599137 o
 -10 16 -9 9.04582 28.5168 42.7938 120.227 5.34011 3.10445 2.44074 1.75744
 3.00763 35.7555 0.614827 o
 -10 16 -8 110.022 99.4168 43.4391 110.391 9.9708 1.98144 -10.296 -2.00361
 10.4891 -168.988 0.623858 o
 -10 16 -7 33.5249 104.034 49.0323 89.9564 10.1997 2.17229 -5.45456 -1.94234
 5.79007 -160.399 0.632409 o
 -10 16 -6 38.7469 26.2581 50.056 87.3227 5.12427 3.61153 5.81912 2.21015 6.2247
 20.7972 0.640398 o
 -10 16 -5 107.438 122.803 43.5275 109.573 11.0816 1.81527 10.1405 2.14676
 10.3652 11.9531 0.647742 o
 -10 16 -4 14.428 46.0112 36.9657 159.288 6.78316 2.32601 2.94974 -2.39312
 3.79842 -39.0524 0.65436 o
 -10 16 -3 205.314 223.387 38.153 129.965 14.9461 1.22606 -14.1357 -2.34468
 14.3288 -170.582 0.660172 o
 -10 16 -2 232.824 274.427 45.1274 95.2181 16.5658 1.31025 -15.0369 2.59139
 15.2586 170.222 0.665107 o
 -10 16 -1 917.799 908.169 65.5598 40.6766 30.1358 1.06878 30.1899 2.52398
 30.2952 4.77901 0.669101 o
 -10 16 0 83.7946 61.6475 32.5096 193.682 7.85159 1.85186 8.69453 -2.86352
 9.15394 -18.2291 0.6721 o
 -10 16 1 235.959 269.646 40.5392 114.448 16.4209 1.19117 -15.1371 -2.61274
 15.361 -170.207 0.674062 o
 -10 16 2 33.5462 62.072 36.9336 157.121 7.87858 2.07158 4.82354 3.20619 5.79191
 33.6119 0.67496 o
 -10 16 3 66.1617 130.039 39.1504 135.819 11.4035 1.60382 -7.69693 2.63039
 8.13399 161.132 0.674781 o
 -10 16 4 14.365 73.7648 36.2501 164.155 8.58864 1.90016 -1.27016 -3.57095
 3.79012 -109.58 0.673527 o
 -10 16 5 176.012 159.985 40.374 121.147 12.6485 1.50631 -13.0007 -2.64454 13.267
 -168.502 0.671216 o
 -10 16 6 650.449 640.184 58.2527 52.9066 25.3019 1.1261 25.1942 3.96276 25.5039
 8.93874 0.667881 o
 -10 16 7 414.762 369.498 52.3934 68.7302 19.2223 1.31766 20.1979 2.60871 20.3657
 7.35943 0.663568 o
 -10 16 8 580.917 651.919 60.945 49.7664 25.5327 1.16681 -23.7224 -4.26225
 24.1022 -169.814 0.658333 o
 -10 16 9 9.20723 64.0468 37.5138 154.438 8.00292 2.0748 -1.67204 -2.5321 3.03434
 -123.438 0.652245 o
 -10 16 10 1069.74 1120.23 77.7147 29.863 33.4698 1.1415 32.4006 4.46512 32.7068
 7.84648 0.645377 o
 -10 16 11 16.1462 39.2468 42.2395 122.696 6.26473 2.76225 -3.16407 2.47688
 4.01824 141.946 0.637809 o
 -10 16 12 1098.21 1125.15 85.4016 25.4748 33.5432 1.24973 -32.8282 -4.52997
 33.1393 -172.143 0.629624 o
 -10 16 13 21.4887 -8.49169 40.0654 137.088 0 6.32972 -3.93838 -2.44495 4.63559
 -148.168 0.620904 o
 -10 16 14 789.503 697.125 66.0995 41.7447 26.4031 1.22339 27.74 4.47141 28.0981
 9.15673 0.611732 o
 -10 16 15 127.667 121.187 50.9487 80.975 11.0085 2.11155 11.0383 2.41276 11.299
 12.3298 0.602187 o
 -10 16 16 393.499 119.174 448.799 1.10212 10.9167 12.9155 -19.3592 -4.32683
 19.8368 -167.401 0.592344 o
 -10 17 -9 2293.98 2308.65 132.395 10.7017 48.0484 1.35852 46.0678 13.1048
 47.8955 15.8794 0.595527 o
 -10 17 -8 15.6751 -14.0947 47.898 96.4147 0 6.92084 -3.81631 -1.05397 3.95918
 -164.561 0.603723 o
 -10 17 -7 2713.55 2799.49 135.626 9.93078 52.9102 1.2665 -50.2162 -13.8524
 52.0918 -164.578 0.611462 o
 -10 17 -6 3.58736 25.1151 48.4228 94.3324 5.0115 3.56393 -1.54903 1.08989
 1.89403 144.87 0.618675 o
 -10 17 -5 3301.2 3235.73 151.861 7.93721 56.8835 1.31954 55.5905 14.5222 57.4561
 14.6405 0.625289 o
 -10 17 -4 1.54537 18.6333 47.3425 98.8456 4.31663 3.80592 -0.360507 -1.18971
 1.24313 -106.858 0.631235 o
 -10 17 -3 4405.57 4351.44 175.916 5.84354 65.9655 1.32018 -64.6318 -15.1094
 66.3745 -166.842 0.636448 o
 -10 17 -2 5.15515 10.2669 47.0648 100.031 3.20419 4.36758 1.82574 1.34975
 2.27049 36.4751 0.640867 o
 -10 17 -1 4373.31 4108.44 158.016 6.97784 64.0971 1.221 64.2695 15.5802 66.131
 13.6267 0.644437 o
 -10 17 0 366.814 373.797 57.0548 59.9876 19.3338 1.42314 -19.0882 -1.56617
 19.1524 -175.309 0.647115 o
 -10 17 1 3000.54 3127.74 130.445 10.3224 55.9262 1.15431 -52.4179 -15.903
 54.7771 -163.123 0.648866 o
 -10 17 2 115.013 151.224 55.0498 69.8676 12.2973 2.06492 10.5814 1.74558 10.7244
 9.36754 0.649667 o
 -10 17 3 4467.52 4301.08 151.397 7.39261 65.5826 1.14426 64.8743 16.0888 66.8395
 13.9283 0.649507 o
 -10 17 4 307.768 436.691 65.6559 46.9225 20.8971 1.51594 -17.4414 -1.88856
 17.5433 -173.82 0.648389 o
 -10 17 5 5961.9 6169.54 204.129 4.2424 78.5464 1.28884 -75.5195 -16.0845 77.2134
 -167.977 0.646326 o
 -10 17 6 318.265 308.104 65.846 47.1211 17.5529 1.78489 17.7347 1.93526 17.84
 6.22765 0.643347 o
 -10 17 7 3876.89 3968.58 156.03 7.293 62.9967 1.22646 60.2119 15.8562 62.2647
 14.7533 0.639489 o
 -10 17 8 585.456 513.804 63.4106 47.1242 22.6672 1.35805 -24.1218 -1.89537
 24.1962 -175.507 0.6348 o
 -10 17 9 2197.87 2204.13 153.015 8.3907 46.9481 1.60227 -44.2634 -15.4474
 46.8815 -160.762 0.629336 o
 -10 17 10 486.026 513.39 59.3558 53.7747 22.6581 1.274 21.9744 1.77565 22.046
 4.61977 0.62316 o
 -10 17 11 2859.89 2807.4 125.084 11.2206 52.9849 1.16751 51.3555 14.9165 53.4779
 16.1963 0.61634 o
 -10 17 12 36.0509 -2.25683 65.3046 51.8003 0 8.08113 -5.7842 -1.61055 6.00424
 -164.441 0.608944 o
 -10 17 13 3209.28 3209.06 143.707 8.72792 56.6486 1.25452 -54.8244 -14.2676
 56.6505 -165.413 0.601045 o
 -10 17 14 4.09623 79.5644 65.8184 50.9273 8.91989 3.13759 -1.39049 1.47064
 2.02391 133.395 0.592713 o
 -10 17 15 2731.06 2641.65 402.26 1.34181 51.397 3.77466 50.4785 13.527 52.2595
 15.0014 0.584019 o
 -10 18 -8 40.4402 -72.0351 210.423 5.0191 0 14.5059 -5.91106 -2.34512 6.35926
 -158.36 0.584363 o
 -10 18 -7 48.4713 105.721 71.5032 42.8223 10.2821 3.03049 6.90927 -0.856358
 6.96214 -7.0654 0.591373 o
 -10 18 -6 25.146 31.0608 54.4781 74.1278 5.57322 3.6755 4.24739 2.66566 5.01458
 32.1124 0.59789 o
 -10 18 -5 14.5256 -79.4689 46.9886 100.203 0 6.85482 -3.67867 0.996491 3.81125
 164.843 0.603853 o
 -10 18 -4 82.8354 -24.6976 49.2442 89.2825 0 7.01742 -8.59197 -3.00223 9.10139
 -160.739 0.609204 o
 -10 18 -3 1.42489 47.4343 45.8853 104.637 6.88726 2.77295 0.329041 -1.14744
 1.19369 -73.9992 0.613886 o
 -10 18 -2 152.858 108.399 48.7352 87.5214 10.4115 2.12383 11.9062 3.33173
 12.3636 15.6333 0.617848 o
 -10 18 -1 10.6919 129.244 50.2441 86.0535 11.3685 2.02876 -3.02011 1.25332
 3.26985 157.462 0.621046 o
 -10 18 0 184.581 104.751 40.488 121.563 10.2348 1.81672 -13.09 -3.63759 13.5861
 -164.47 0.623441 o
 -10 18 1 126.872 130.335 66.8598 48.0959 11.4164 2.62617 -11.1878 -1.30613
 11.2638 -173.341 0.625007 o
 -10 18 2 347.281 325.806 59.723 55.8441 18.0501 1.58479 18.2199 3.91352 18.6355
 12.1225 0.625722 o
 -10 18 3 388.715 405.037 61.9598 51.4479 20.1255 1.48458 19.6749 1.27033 19.7159
 3.69424 0.625579 o
 -10 18 4 402.93 303.635 88.6755 26.742 17.4251 2.3817 -19.6414 -4.14063 20.0731
 -168.096 0.62458 o
 -10 18 5 85.8936 74.3957 48.9961 89.0008 8.62529 2.48289 -9.19596 -1.15233
 9.26788 -172.858 0.622736 o
 -10 18 6 239.126 189.197 54.8173 67.9234 13.7549 1.86607 14.8506 4.31118 15.4637
 16.1882 0.62007 o
 -10 18 7 3.12736 -22.7512 48.2665 95.3612 0 6.94741 -1.44585 1.01827 1.76843
 144.844 0.616613 o
 -10 18 8 440.496 431.327 63.1839 49.0841 20.7684 1.46919 -20.5118 -4.4453 20.988
 -167.772 0.612407 o
 -10 18 9 9.78617 13.4231 47.0251 99.978 3.66376 4.11108 2.98853 -0.924589
 3.12829 -17.191 0.607496 o
 -10 18 10 319.894 204.002 73.0127 39.2031 14.2829 2.36083 17.3048 4.52078
 17.8856 14.641 0.601936 o
 -10 18 11 0.894936 -9.92715 79.8107 34.9104 0 8.93368 0.312025 0.893071 0.946011
 70.7414 0.595782 o
 -10 18 12 543.423 426.374 213.648 4.80647 20.6488 4.64983 -22.8608 -4.56125
 23.3114 -168.716 0.589094 o
 -10 19 -4 509.532 358.947 201.975 5.37699 18.9459 4.73789 -21.7262 -6.1241
 22.5728 -164.258 0.588251 o
 -10 19 -3 2744.47 2635.35 411.476 1.28364 51.3357 3.8624 -50.8547 -12.5804
 52.3877 -166.105 0.592463 o
 -10 19 -2 1089.45 1230.79 163.557 7.87827 35.0826 2.25834 32.3659 6.47288
 33.0069 11.3094 0.596023 o
 -10 19 -1 2525.79 2410.11 175.339 6.48207 49.0929 1.75444 48.5753 12.893 50.2572
 14.8649 0.598892 o
 -10 19 0 1323.08 1209.75 112.915 15.4013 34.7814 1.587 -35.7355 -6.78585 36.3741
 -169.248 0.601039 o
 -10 19 1 2789.37 2937.79 158.951 7.55582 54.2014 1.44699 -51.1742 -13.06 52.8144
 -165.683 0.602441 o
 -10 19 2 1540.23 1385.94 113.055 15.0581 37.2283 1.48864 38.6109 7.03101 39.2458
 10.3204 0.603082 o
 -10 19 3 2213.38 2578.19 161.162 7.59406 50.7759 1.56294 45.1891 13.0892 47.0466
 16.1538 0.602954 o
 -10 19 4 1634.27 1543.5 125.648 12.3917 39.2874 1.5678 -39.7858 -7.16669 40.4261
 -169.789 0.602059 o
 -10 19 5 2482.02 2627.59 192.024 5.48964 51.26 1.84002 -48.0864 -13.0276 49.8199
 -164.841 0.600407 o
 -10 19 6 1781.85 1757 208.075 4.86503 41.9166 2.41259 41.5985 7.1704 42.212
 9.78006 0.598016 o
 -10 19 7 2917.28 2657.01 398.881 1.36222 51.5462 3.73393 52.4534 12.881 54.0119
 13.7971 0.594914 o
 -10 19 8 1448.21 1385.56 299.353 2.4303 37.2232 3.82458 -37.3998 -7.03327
 38.0554 -169.35 0.591133 o
 -10 19 9 2983.68 2777.12 400.417 1.35083 52.6984 3.67126 -53.1401 -12.6418
 54.6231 -166.618 0.586714 o
 -9 0 -7 19082 19638.5 259.632 1.75239 140.137 0.923307 136.534 20.9905 138.138
 8.74014 1.01357 o
 -9 0 -5 17284.6 17947.6 266.875 1.81932 133.969 0.992359 -129.657 -21.7655
 131.471 -170.471 1.07851 o
 -9 0 -3 11799.6 11494.6 225.336 2.845 107.213 1.04578 106.297 22.3748 108.626
 11.8869 1.1366 o
 -9 0 -1 14443.2 14918.4 173.666 3.24504 122.141 0.708868 -117.98 -22.89 120.18
 -169.02 1.18137 o
 -9 0 1 14088.6 14151.3 161.135 3.56626 118.959 0.675354 116.392 23.2729 118.695
 11.3074 1.20645 o
 -9 0 3 15420.2 15058.6 175.49 3.08632 122.714 0.712967 -121.936 -23.4904 124.178
 -169.096 1.20769 o
 -9 0 5 34378.8 34211 352.525 0.790825 184.962 0.950522 183.918 23.5166 185.415
 7.28656 1.18487 o
 -9 0 7 25072.3 25031.8 229.353 1.54123 158.214 0.723166 -156.635 -23.1873
 158.342 -171.579 1.14181 o
 -9 0 9 15080.6 15133 208.201 2.65498 123.016 0.843343 120.719 22.528 122.803
 10.5707 1.08476 o
 -9 0 11 14894.3 15090.4 265.629 2.01441 122.843 1.07646 -120.116 -21.5946
 122.042 -169.808 1.02024 o
 -9 0 13 12339.5 12053.5 245.703 2.47926 109.789 1.11334 109.191 20.4163 111.083
 10.5908 0.953602 o
 -9 0 15 7492.79 7314.21 228.819 3.3373 85.5232 1.32746 -84.431 -19.0841 86.5609
 -167.263 0.888509 o
 -9 0 17 4674.9 4651.01 165.892 6.31559 68.1983 1.20559 66.0414 17.7043 68.3733
 15.0069 0.827094 o
 -9 0 19 3093.44 3140.04 132.213 10.0505 56.036 1.16755 -53.1653 -16.3369 55.6187
 -162.919 0.770375 o
 -9 0 21 3635.36 3626.1 156.612 7.37759 60.2171 1.28665 58.3929 15.0212 60.294
 14.4262 0.718657 o
 -9 0 23 5297.04 4954.41 243.971 3.25475 70.3876 1.71223 -71.4721 -13.7399
 72.7808 -169.118 0.671829 o
 -9 0 25 1647.67 1706.57 142.075 9.91039 41.3107 1.68521 38.6479 12.41 40.5915
 17.8021 0.629573 o
 -9 0 27 2396.01 2240.59 317.246 2.13897 47.3349 3.24019 -47.6693 -11.1195 48.949
 -166.87 0.591477 o
 -9 1 -8 1241.36 1258.56 44.1009 62.1181 35.4761 0.616206 34.6903 6.15993 35.2329
 10.069 0.977736 o
 -9 1 -7 540.239 507.991 26.8652 161.321 22.5387 0.588302 -23.2055 -1.32075
 23.2431 -176.743 1.01083 o
 -9 1 -6 801.782 859.791 33.3351 103.273 29.3222 0.563023 -27.5064 -6.72151
 28.3158 -166.268 1.04352 o
 -9 1 -5 121.094 139.919 15.7835 553.116 11.8287 0.649346 10.9115 1.42623 11.0043
 7.44689 1.07522 o
 -9 1 -4 1482.44 1516.88 41.1161 60.3373 38.9471 0.524317 37.8248 7.19192 38.5024
 10.7656 1.10522 o
 -9 1 -3 129.826 118.247 14.1797 631.231 10.8741 0.633539 -11.2977 -1.47947
 11.3941 -172.539 1.13275 o
 -9 1 -2 2106.69 2083.84 47.4104 42.9617 45.6491 0.516371 -45.2713 -7.56336
 45.8987 -170.515 1.15696 o
 -9 1 -1 200.044 192.724 14.8313 484.904 13.8825 0.524273 14.065 1.48985 14.1437
 6.04656 1.17704 o
 -9 1 0 1493.2 1546.12 37.2412 65.2691 39.3207 0.470739 37.8333 7.86384 38.642
 11.742 1.19221 o
 -9 1 1 1438.35 1467.22 34.3857 71.5149 38.3043 0.44625 -37.8954 -1.51149 37.9255
 -177.716 1.20184 o
 -9 1 2 221.664 270.643 15.9793 409.014 16.4512 0.478693 -12.4665 -8.13934
 14.8884 -146.86 1.20552 o
 -9 1 3 45.3145 67.6948 10.0881 1349.83 8.22769 0.591777 -6.56315 1.49651 6.73161
 167.155 1.20307 o
 -9 1 4 289.383 325.117 14.2843 389.463 18.031 0.391847 14.7607 8.45611 17.0113
 29.8076 1.19461 o
 -9 1 5 9.40128 16.3258 7.70876 3031.84 4.04053 0.861984 -2.63221 -1.5725 3.06615
 -149.146 1.1805 o
 -9 1 6 451.936 459.375 18.0006 251.47 21.433 0.415892 -19.3555 -8.79201 21.2588
 -155.571 1.16135 o
 -9 1 7 576.688 633.535 22.1431 180.353 25.1701 0.43609 23.9547 1.69069 24.0143
 4.03715 1.1379 o
 -9 1 8 4724.9 4664.59 73.3898 16.9 68.2978 0.535181 68.1278 9.1377 68.7379
 7.63926 1.11097 o
 -9 1 9 6.50262 21.896 13.1598 1189.16 4.67932 1.24148 -1.83857 -1.767 2.55002
 -136.137 1.0814 o
 -9 1 10 4609.87 4546.93 84.5612 15.1495 67.4309 0.624133 -67.249 -9.35083 67.896
 -172.084 1.04999 o
 -9 1 11 432.006 412.771 27.6902 172.352 20.3168 0.6704 20.7034 1.83732 20.7848
 5.07143 1.01745 o
 -9 1 12 3668.84 3604.84 79.6629 18.5446 60.0403 0.659786 59.8357 9.40889 60.5709
 8.93633 0.984388 o
 -9 1 13 660.15 668.102 37.4778 99.4821 25.8477 0.715083 -25.6284 -1.82624
 25.6934 -175.924 0.951321 o
 -9 1 14 3671.25 3862.54 89.1071 16.1695 62.1493 0.712791 -59.8734 -9.29625
 60.5908 -171.174 0.918645 o
 -9 1 15 410.388 406.13 32.9622 139.96 20.1527 0.80186 20.1841 1.72902 20.258
 4.89615 0.886663 o
 -9 1 16 3561.9 3666.98 95.2065 15.2176 60.5556 0.781071 58.9978 9.00898 59.6816
 8.68202 0.855599 o
 -9 1 17 432.334 443.835 39.3796 106.52 21.0674 0.91475 -20.7326 -1.57887 20.7926
 -175.645 0.825604 o
 -9 1 18 2397.93 2370.34 84.8835 20.9679 48.6861 0.864074 -48.2117 -8.57666
 48.9686 -169.913 0.796777 o
 -9 1 19 149.528 148.32 32.3781 181.142 12.1787 1.26373 12.1484 1.39395 12.2282
 6.54565 0.769171 o
 -9 1 20 1788.71 1785.76 77.5812 26.2929 42.2583 0.908181 41.5165 8.06768 42.2932
 10.9969 0.742806 o
 -9 1 21 221.457 280.834 36.2071 138.704 16.7581 1.04754 14.8332 -1.19785 14.8814
 -4.61691 0.717679 o
 -9 1 22 873.931 750.21 50.857 61.0251 27.39 0.913166 -28.5896 -7.52113 29.5623
 -165.261 0.693765 o
 -9 1 23 2.46646 63.5534 42.0818 123.686 7.97204 2.30586 1.1351 1.08536 1.5705
 43.7166 0.67103 o
 -9 1 24 672.9 830.885 67.8404 40.315 28.8251 1.15367 24.9817 6.98673 25.9403
 15.6249 0.64943 o
 -9 1 25 1.01295 34.8305 41.7103 126.767 5.90174 2.84702 0.151006 -0.99506
 1.00645 -81.3709 0.628915 o
 -9 1 26 997.474 985.743 75.8848 31.6058 31.3965 1.18609 -30.9124 -6.47264
 31.5828 -168.174 0.609433 o
 -9 1 27 113.181 91.4269 107.475 19.0441 9.56174 4.54152 -10.5985 0.924083
 10.6387 175.017 0.590931 o
 -9 2 -8 510.481 544.716 29.9546 144.009 23.3391 0.633138 21.3803 7.30491 22.5938
 18.8635 0.970416 o
 -9 2 -7 13276.7 13154 136.502 4.30706 114.691 0.593551 113.61 19.2248 115.225
 9.60447 1.00275 o
 -9 2 -6 957.121 1079.75 35.3353 87.8082 32.8595 0.533343 -29.9964 -7.57198
 30.9374 -165.833 1.03464 o
 -9 2 -5 18040.5 18163.2 155.007 2.86038 134.771 0.573854 -132.805 -20.0814
 134.315 -171.401 1.06551 o
 -9 2 -4 694.968 726.972 30.1655 123.719 26.9624 0.553714 25.185 7.78986 26.3622
 17.1871 1.09468 o
 -9 2 -3 19294.1 19428.4 171.606 2.49027 139.386 0.614225 137.343 20.76 138.903
 8.59545 1.12141 o
 -9 2 -2 2120.87 2188.78 49.4974 40.8048 46.7844 0.526037 -45.3445 -8.04647
 46.0529 -169.938 1.14489 o
 -9 2 -1 10901.6 10840.5 109.977 6.05979 104.118 0.526807 -102.227 -21.2426
 104.411 -168.261 1.16434 o
 -9 2 0 490.735 524.456 24.4898 182.126 22.901 0.528588 20.5394 8.29876 22.1525
 22.0008 1.17901 o
 -9 2 1 19676.2 19647.9 153.15 2.61756 140.171 0.545237 138.599 21.6007 140.272
 8.85834 1.18832 o
 -9 2 2 2588.42 2690.84 47.4147 36.8034 51.8733 0.455028 -50.1423 -8.61247
 50.8765 -170.254 1.19188 o
 -9 2 3 25903.7 25834.3 169.085 1.77365 160.731 0.525132 -159.47 -21.749 160.946
 -172.234 1.18951 o
 -9 2 4 5896.44 5775.17 68.8395 14.7486 75.9945 0.451582 76.2735 8.87661 76.7883
 6.63815 1.18133 o
 -9 2 5 16170.1 16130.8 133.026 3.55063 127.007 0.522619 125.308 21.6338 127.162
 9.7953 1.16769 o
 -9 2 6 6524.05 6574.61 72.691 12.8736 81.0839 0.447013 -80.2681 -9.00468 80.7716
 -173.599 1.14914 o
 -9 2 7 16537.1 16566.2 131.33 3.47995 128.71 0.509172 -126.819 -21.3077 128.597
 -170.462 1.12641 o
 -9 2 8 5004.51 5094.92 73.8362 15.9607 71.3787 0.515354 70.175 8.94342 70.7426
 7.26288 1.10027 o
 -9 2 9 15648.1 15659.7 159.368 3.26314 125.139 0.635152 123.362 20.7363 125.092
 9.54183 1.07152 o
 -9 2 10 5182.61 5227.82 86.4422 13.6333 72.3037 0.595321 -71.4636 -8.69274
 71.9903 -173.065 1.04094 o
 -9 2 11 16039.6 16209.2 165.422 3.08719 127.315 0.648004 -125.067 -19.9467
 126.648 -170.938 1.0092 o
 -9 2 12 4782.34 4900.31 90.4007 13.7329 70.0022 0.642748 68.6587 8.26561 69.1545
 6.86463 0.976919 o
 -9 2 13 15514.3 15609.7 173.988 3.06432 124.939 0.694362 123.104 18.9685 124.556
 8.75956 0.944575 o
 -9 2 14 3323.52 3219.43 76.3098 20.5961 56.74 0.668514 -57.1313 -7.71586 57.65
 -172.308 0.912565 o
 -9 2 15 7681.29 7536.63 129.482 7.04204 86.8138 0.742569 -85.8126 -17.8184
 87.643 -168.27 0.881193 o
 -9 2 16 2655.06 2556.2 76.5782 23.0268 50.5589 0.751729 51.0313 7.13149 51.5272
 7.9554 0.850681 o
 -9 2 17 5164.76 5165.92 129.006 8.75189 71.8743 0.89191 69.9237 16.5961 71.8662
 13.3518 0.821183 o
 -9 2 18 878.261 909.474 56.6047 51.2669 30.1575 0.924319 -28.9032 -6.54706
 29.6355 -167.237 0.792801 o
 -9 2 19 5081.77 4994.79 132.142 8.55915 70.6738 0.928772 -69.6167 -15.3388
 71.2865 -167.574 0.765592 o
 -9 2 20 737.215 712.548 53.8687 58.2107 26.6936 0.990637 26.475 6.02422 27.1517
 12.8191 0.739581 o
 -9 2 21 3153.92 3198.42 109.521 13.277 56.5546 0.960128 54.376 14.0414 56.1597
 14.4791 0.714769 o
 -9 2 22 636.122 702.398 50.757 65.3879 26.5028 0.940877 -24.6059 -5.53843
 25.2215 -167.315 0.691136 o
 -9 2 23 1987.05 1915.92 84.2906 22.6516 43.7712 0.952491 -42.7166 -12.7415
 44.5764 -163.391 0.66865 o
 -9 2 24 960.071 1006.44 70.9483 35.3753 31.7244 1.09916 30.5671 5.07196 30.985
 9.42119 0.647272 o
 -9 2 25 3236.74 3081.24 126.728 10.669 55.5089 1.13001 55.7229 11.4757 56.8923
 11.6369 0.626954 o
 -9 2 26 814.565 785.27 71.4923 36.2716 28.0227 1.24783 -28.171 -4.57799 28.5406
 -170.77 0.607648 o
 -9 2 27 1673.94 1650.91 238.062 3.77407 40.6313 2.83091 -39.6238 -10.1929
 40.9138 -165.574 0.589303 o
 -9 3 -8 1178.67 1264.52 43.3393 64.338 35.5601 0.604246 33.9246 5.27169 34.3317
 8.8328 0.958574 o
 -9 3 -7 1584.71 1616.61 46.0424 52.124 40.2071 0.568546 -39.6559 -3.48206
 39.8085 -174.982 0.9897 o
 -9 3 -6 878.84 1003.63 36.3126 89.1033 31.6802 0.56802 -29.0726 -5.79851 29.6452
 -168.72 1.02032 o
 -9 3 -5 3296.59 3212.73 64.5057 24.4426 56.681 0.566196 57.2885 3.82251 57.4159
 3.81734 1.04989 o
 -9 3 -4 1625.99 1595.44 47.1384 50.5492 39.9429 0.585776 39.821 6.34645 40.3236
 9.05532 1.07776 o
 -9 3 -3 3862.38 3835.18 68.4499 20.7295 61.9288 0.550205 -62.0171 -4.03297
 62.1481 -176.279 1.10324 o
 -9 3 -2 3249.76 3256.16 69.8848 22.7145 57.0628 0.609099 -56.5894 -6.88431
 57.0066 -173.064 1.12558 o
 -9 3 -1 1691.24 1694.76 46.9766 49.4171 41.1674 0.566656 40.9161 4.13619 41.1246
 5.77239 1.14404 o
 -9 3 0 1568.93 1656.85 40.8295 58.2468 40.7045 0.498484 38.9233 7.34229 39.6098
 10.6825 1.15796 o
 -9 3 1 29.7068 47.4514 11.6617 1246.25 6.8885 0.800009 -3.46936 -4.20362 5.4504
 -129.534 1.16677 o
 -9 3 2 6457.78 6671.17 77.9147 12.3332 81.6772 0.475582 -79.9838 -7.76933
 80.3603 -174.452 1.17014 o
 -9 3 3 273.961 326.151 16.703 351.008 18.0597 0.456666 15.9729 4.33888 16.5518
 15.1971 1.1679 o
 -9 3 4 4743.78 4833.59 58.6752 19.5727 69.524 0.420705 68.4034 8.04698 68.8751
 6.70944 1.16015 o
 -9 3 5 1195.46 1274.09 34.9664 78.8199 35.6944 0.486487 -34.2775 -4.52959
 34.5755 -172.472 1.14722 o
 -9 3 6 4296.42 4323.21 69.1725 18.9616 65.7511 0.52393 -65.0304 -8.2138 65.5471
 -172.801 1.12962 o
 -9 3 7 1542.46 1611.29 37.3343 63.6198 40.1408 0.462378 38.9876 4.73644 39.2742
 6.92669 1.108 o
 -9 3 8 1788.12 1758.4 42.7455 52.3028 41.9333 0.506624 41.4733 8.25107 42.2861
 11.252 1.0831 o
 -9 3 9 1404.14 1378.03 42.9594 60.176 37.1218 0.574186 -37.1488 -4.90923 37.4718
 -172.472 1.05564 o
 -9 3 10 2294.17 2177.89 55.2756 35.6566 46.6679 0.588513 -47.1871 -8.21852
 47.8974 -170.12 1.02636 o
 -9 3 11 2984 2959.13 66.5876 25.1489 54.3979 0.608637 54.3959 5.0092 54.626
 5.2614 0.995904 o
 -9 3 12 738.994 728.677 34.8571 103.804 26.994 0.638104 25.9552 8.08217 27.1845
 17.296 0.96484 o
 -9 3 13 3468.54 3504.98 78.6997 19.2977 59.2029 0.660971 -58.6851 -4.95969
 58.8943 -175.169 0.933643 o
 -9 3 14 1567.54 1624.02 53.5863 44.4368 40.2991 0.65946 -38.7927 -7.91643
 39.5922 -168.466 0.902696 o
 -9 3 15 1083.39 1133.11 48.4992 58.8566 33.6617 0.712844 32.5727 4.73353 32.9148
 8.26846 0.872298 o
 -9 3 16 557.155 554.708 35.0944 115.635 23.5522 0.733607 22.325 7.66471 23.6041
 18.9486 0.842669 o
 -9 3 17 346.886 337.082 33.3846 144.929 18.3598 0.887716 -18.0974 -4.40129
 18.6249 -166.331 0.813969 o
 -9 3 18 1136.71 1165 58.3654 45.4049 34.1322 0.844543 -32.8967 -7.38373 33.7151
 -167.349 0.786304 o
 -9 3 19 192.718 236.366 35.7133 145.739 15.3742 1.12063 13.287 4.0216 13.8823
 16.8396 0.759736 o
 -9 3 20 1650.94 1638.33 76.6093 27.4791 40.4762 0.935537 40.0177 7.03691 40.6317
 9.9732 0.734298 o
 -9 3 21 222.948 221.191 36.0695 141.642 14.8725 1.16685 -14.4777 -3.6528 14.9314
 -165.84 0.709997 o
 -9 3 22 870.354 956.315 61.4675 45.1447 30.9243 0.978361 -28.7527 -6.606 29.5018
 -167.061 0.686818 o
 -9 3 23 25.8016 19.817 34.3442 184.121 4.45163 2.9078 3.84645 3.3176 5.07953
 40.7781 0.664738 o
 -9 3 24 567.089 596.401 58.6133 53.5398 24.4213 1.17192 23.013 6.1231 23.8136
 14.8996 0.643721 o
 -9 3 25 19.1084 -1.66326 38.2384 150.539 0 6.18372 3.13517 -3.04617 4.37132
 -44.1751 0.623726 o
 -9 3 26 481.24 356.688 73.2147 37.6813 18.8862 1.84791 -21.2098 -5.60231 21.9372
 -165.204 0.604708 o
 -9 3 27 10.7828 95.0741 121.953 14.907 9.7506 4.98124 1.65716 2.8349 3.28372
 59.6914 0.58662 o
 -9 4 -8 8108.31 7952.44 109.731 7.93867 89.1765 0.613136 89.0224 13.54 90.0462
 8.64823 0.942699 o
 -9 4 -7 2997.37 2914.38 67.9083 24.6828 53.985 0.625334 52.8065 14.4514 54.7482
 15.3052 0.972257 o
 -9 4 -6 5162.35 5228.28 86.7839 13.6086 72.3069 0.597639 -70.4398 -14.163
 71.8495 -168.631 1.00124 o
 -9 4 -5 9504.37 9878.73 124.552 6.16083 99.3918 0.624609 -96.2769 -15.3341
 97.4904 -170.95 1.02913 o
 -9 4 -4 6242.05 6349.74 97.406 10.6744 79.6853 0.608866 77.6244 14.714 79.0066
 10.7333 1.05535 o
 -9 4 -3 14138.5 14049.7 148.086 3.81315 118.531 0.623034 117.819 16.0346 118.905
 7.75007 1.07923 o
 -9 4 -2 2953.27 3076.89 69.7461 23.8952 55.4697 0.625163 -52.1869 -15.1589
 54.344 -163.803 1.10012 o
 -9 4 -1 13082 12942.1 151.586 4.02722 113.763 0.664296 -113.181 -16.4916 114.377
 -171.71 1.11734 o
 -9 4 0 9035.42 9008.42 111.412 7.13431 94.9127 0.585113 93.7673 15.5922 95.0548
 9.44111 1.13029 o
 -9 4 1 10344.1 10439.6 118.688 6.00546 102.174 0.57917 100.326 16.699 101.706
 9.45013 1.13848 o
 -9 4 2 10508.3 10571.1 110.939 6.22065 102.816 0.538095 -101.269 -15.9013 102.51
 -171.076 1.14161 o
 -9 4 3 16260.6 16185.2 137.864 3.45926 127.221 0.540678 -126.417 -16.7116
 127.517 -172.469 1.13952 o
 -9 4 4 13239 13254.7 127.581 4.51004 115.129 0.552751 113.932 16.0796 115.061
 8.03329 1.13233 o
 -9 4 5 14241.1 14162.8 138.191 3.97752 119.008 0.579189 118.188 16.5142 119.336
 7.95435 1.1203 o
 -9 4 6 10890.8 10724 114.599 5.91718 103.557 0.551844 -103.117 -16.0515 104.359
 -171.152 1.10389 o
 -9 4 7 13544.5 13444.4 139.036 4.16575 115.95 0.598007 -115.249 -16.1909 116.381
 -172.003 1.08369 o
 -9 4 8 14377.3 14125.7 179.425 3.20809 118.852 0.752446 118.857 15.8253 119.906
 7.58412 1.06035 o
 -9 4 9 7152.14 7148.88 105.94 8.98086 84.551 0.624179 83.0891 15.7586 84.5703
 10.7391 1.03455 o
 -9 4 10 13131 13073.9 154.554 3.94175 114.341 0.67386 -113.557 -15.3556 114.591
 -172.299 1.00695 o
 -9 4 11 5409.96 5400.25 92.4483 12.4563 73.4864 0.626347 -71.9515 -15.2626
 73.5525 -168.024 0.978137 o
 -9 4 12 10601.2 10607.4 136.68 5.24918 102.992 0.661422 101.911 14.6785 102.962
 8.19613 0.948657 o
 -9 4 13 8888.72 9008.45 134.196 6.09647 94.9129 0.704331 93.126 14.706 94.28
 8.97374 0.918956 o
 -9 4 14 6833.95 6997.87 117.069 8.37013 83.6533 0.696828 -81.5002 -13.8442
 82.6677 -170.359 0.889402 o
 -9 4 15 9823.49 9962.09 143.78 5.29436 99.8103 0.717687 -98.118 -14.0125 99.1135
[truncated: 5,771,860 more chars]
