# Supplementary material for: Refinement of X-ray and electron diffraction crystal structures using analytical Fourier transforms of Slater-type atomic wavefunctions in Olex2
Source: J Appl Crystallogr. 2024 Feb 1;57(Pt 1):161–74. doi: 10.1107/S1600576723010981 (PMC10840308; doi:10.1107/S1600576723010981)
Supplement: Supplementary file 1 [file j-57-00161-sup1.zip › cifs/os_Thakkar.cif]

data_os
_audit_creation_date               2023-06-23
_audit_creation_method
;
Olex2 1.5-dev
(compiled Jun 22 2023 16:25:54, GUI svn.r6371)
;
_audit_contact_author_address      ?
_audit_contact_author_email        ?
_audit_contact_author_name         ''
_audit_contact_author_phone        ?
_publ_contact_author_id_orcid      ?
_publ_section_references
;
Bourhis, L.J., Dolomanov, O.V., Gildea, R.J., Howard, J.A.K., Puschmann, H.
 (2015). Acta Cryst. A71, 59-75.

Dolomanov, O.V., Bourhis, L.J., Gildea, R.J, Howard, J.A.K. & Puschmann, H.
 (2009), J. Appl. Cryst. 42, 339-341.

Kleemiss, F., Dolomanov, O.V., Bodensteiner, M., Peyerimhoff, N., Midgley, M.,
Bourhis, L.J., Genoni, A., Malaspina, L.A., Jayatilaka, D., Spencer, J.L.,
White, F., Grundkoetter-Stock, B, Steinhauer, S., Lentz, D., Puschmann, H.,
Grabowsky, S. (2021), Chem. Sci., 12, 1675-1692.
;
_chemical_formula_moiety           'C24 H44 Os P2'
_chemical_formula_sum              'C24 H44 Os P2'
_chemical_formula_weight           584.789
loop_
  _atom_type_symbol
  _atom_type_scat_dispersion_real
  _atom_type_scat_dispersion_imag
  _atom_type_scat_source
  _atom_type_scat_dispersion_source
 C 0.00313 0.00162 'NoSpherA2: Chem.Sci. 2021, DOI:10.1039/D0SC05526C'
 'Brennan, Cowan, Rev. Sci. Instrum., 1992, 63, 850'
 H 0.00000 0.00000 'NoSpherA2: Chem.Sci. 2021, DOI:10.1039/D0SC05526C'
 'Brennan, Cowan, Rev. Sci. Instrum., 1992, 63, 850'
 Os -1.13069 7.63145 'NoSpherA2: Chem.Sci. 2021, DOI:10.1039/D0SC05526C'
 'Brennan, Cowan, Rev. Sci. Instrum., 1992, 63, 850'
 P 0.10265 0.09519 'NoSpherA2: Chem.Sci. 2021, DOI:10.1039/D0SC05526C'
 'Brennan, Cowan, Rev. Sci. Instrum., 1992, 63, 850'

_space_group_crystal_system        'monoclinic'
_space_group_IT_number             14
_space_group_name_H-M_alt          'P 1 21/n 1'
_space_group_name_Hall             '-P 2yn'
loop_
  _space_group_symop_id
  _space_group_symop_operation_xyz
 1 x,y,z
 2 -x+1/2,y+1/2,-z+1/2
 3 -x,-y,-z
 4 x-1/2,-y-1/2,z-1/2

_symmetry_Int_Tables_number        14
_cell_length_a                     10.8918(1)
_cell_length_b                     13.7619(1)
_cell_length_c                     17.0714(2)
_cell_angle_alpha                  90
_cell_angle_beta                   98.563(1)
_cell_angle_gamma                  90
_cell_volume                       2530.34(4)
_cell_formula_units_Z              4
_exptl_absorpt_coefficient_mu      5.176
_exptl_crystal_density_diffrn      1.535
_exptl_crystal_F_000               1174.582
_diffrn_reflns_av_R_equivalents    0.0582
_diffrn_reflns_av_unetI/netI       0.0248
_diffrn_reflns_Laue_measured_fraction_full  0.9976
_diffrn_reflns_Laue_measured_fraction_max  0.9749
_diffrn_reflns_limit_h_max         18
_diffrn_reflns_limit_h_min         -18
_diffrn_reflns_limit_k_max         23
_diffrn_reflns_limit_k_min         -23
_diffrn_reflns_limit_l_max         29
_diffrn_reflns_limit_l_min         -29
_diffrn_reflns_number              196209
_diffrn_reflns_point_group_measured_fraction_full  0.9976
_diffrn_reflns_point_group_measured_fraction_max  0.9749
_diffrn_reflns_theta_full          25.2417
_diffrn_reflns_theta_max           37.64
_diffrn_reflns_theta_min           3.51
_diffrn_measured_fraction_theta_full  0.9976
_diffrn_measured_fraction_theta_max  0.9749
_diffrn_radiation_type             'Mo K\a'
_diffrn_radiation_wavelength       0.71073
_reflns_Friedel_coverage           0.0
_reflns_limit_h_max                14
_reflns_limit_h_min                -18
_reflns_limit_k_max                23
_reflns_limit_k_min                0
_reflns_limit_l_max                29
_reflns_limit_l_min                -13
_reflns_number_gt                  11278
_reflns_number_total               13109
_reflns_threshold_expression       I>=2u(I)
_computing_molecular_graphics      'Olex2 1.5-dev (Dolomanov et al., 2009)'
_computing_publication_material    'Olex2 1.5-dev (Dolomanov et al., 2009)'
_computing_structure_refinement    'olex2.refine 1.5-dev (Bourhis et al., 2015)'
_computing_structure_solution      'SHELXT 2018/2 (Sheldrick, 2018)'
_refine_diff_density_max           0.9094
_refine_diff_density_min           -0.9449
_refine_diff_density_rms           0.1743
_refine_ls_d_res_high              0.5819
_refine_ls_d_res_low               5.7986
_refine_ls_extinction_coef         0.00025(4)
_refine_ls_extinction_expression   Fc^*^=kFc[1+0.001xFc^2^\l^3^/sin(2\q)]^-1/4^
_refine_ls_goodness_of_fit_ref     1.0342
_refine_ls_hydrogen_treatment      mixed
_refine_ls_matrix_type             full
_refine_ls_number_constraints      22
_refine_ls_number_parameters       315
_refine_ls_number_reflns           13109
_refine_ls_number_restraints       0
_refine_ls_R_factor_all            0.0298
_refine_ls_R_factor_gt             0.0212
_refine_ls_restrained_S_all        1.0342
_refine_ls_shift/su_max            0.0003
_refine_ls_shift/su_mean           0.0000
_refine_ls_structure_factor_coef   Fsqd
_refine_ls_weighting_details      
 'w=1/[\s^2^(Fo^2^)+(0.0101P)^2^+1.0963P] where P=(Fo^2^+2Fc^2^)/3'
_refine_ls_weighting_scheme        calc
_refine_ls_wR_factor_gt            0.0350
_refine_ls_wR_factor_ref           0.0370
_olex2_refinement_description
;
1.a Ternary CH refined with riding coordinates:
 C005(H005), C006(H006), C008(H008), C00C(H00e)
1.b Aromatic/amide H refined with riding coordinates:
 C009(H009), C00B(H00d), C00E(H00i), C00F(H00j), C00H(H00n), C00J(H00r),
 C00L(H00v), C00O(H00), C00P(H1), C00Q(H2)
1.c Idealised Me refined as rotating group:
 C00A(H00a,H00b,H00c), C00D(H00f,H00g,H00h), C00G(H00k,H00l,H00m), C00I(H00o,
 H00p,H00q), C00K(H00s,H00t,H00u), C00M(H00w,H00x,H00y), C00N(H00z,Hf,Hg),
 C00R(H3,Hh,Hi)
;
_olex2_refine_details
;
Refinement using NoSpherA2, an implementation of
NOn-SPHERical Atom-form-factors in Olex2.
Please cite:
F. Kleemiss et al. Chem. Sci. DOI 10.1039/D0SC05526C - 2021
NoSpherA2 implementation of HAR makes use of
tailor-made aspherical atomic form factors calculated
on-the-fly from a Hirshfeld-partitioned electron density (ED) - not from
spherical-atom form factors.

The ED is calculated from a gaussian basis set single determinant SCF
wavefunction - either Hartree-Fock or DFT using selected funtionals
 - for a fragment of the crystal.
This fragment can be embedded in an electrostatic crystal field by employing cluster charges
or modelled using implicit solvation models, depending on the software used.
The following options were used:
   SOFTWARE:       Thakkar IAM
   PARTITIONING:   NoSpherA2
   INT ACCURACY:   Normal
   METHOD:         PBE
   BASIS SET:      jorge-TZP-DKH
   CHARGE:         0
   MULTIPLICITY:   1
   DATE:           2022-11-10_23-37-39
;
loop_
  _atom_site_label
  _atom_site_type_symbol
  _atom_site_fract_x
  _atom_site_fract_y
  _atom_site_fract_z
  _atom_site_U_iso_or_equiv
  _atom_site_adp_type
  _atom_site_occupancy
  _atom_site_refinement_flags_posn
 P002 P 0.64833(3) 0.59857(2) 0.200800(19) 0.01306(5) Uani 1.000000 .
 P003 P 0.33820(3) 0.40610(2) 0.268421(18) 0.01275(5) Uani 1.000000 .
 C004 C 0.37840(12) 0.32776(9) 0.35563(7) 0.0159(2) Uani 1.000000 .
 C005 C 0.30577(13) 0.31753(9) 0.18633(8) 0.0181(2) Uani 1.000000 .
 H005 H 0.24407(13) 0.27145(9) 0.20047(8) 0.019(4) Uiso 1.000000 R
 C006 C 0.76651(12) 0.65201(9) 0.27749(8) 0.0183(2) Uani 1.000000 .
 H006 H 0.83373(12) 0.67717(9) 0.25093(8) 0.024(4) Uiso 1.000000 R
 C007 C 0.61734(12) 0.69834(8) 0.12928(7) 0.0155(2) Uani 1.000000 .
 C008 C 0.73925(13) 0.51152(9) 0.14850(8) 0.0185(2) Uani 1.000000 .
 H008 H 0.75794(13) 0.45543(9) 0.18363(8) 0.021(4) Uiso 1.000000 R
 C009 C 0.33192(13) 0.23313(9) 0.35890(8) 0.0196(2) Uani 1.000000 .
 H009 H 0.28209(13) 0.20728(9) 0.31486(8) 0.027(5) Uiso 1.000000 R
 C00A C 0.24996(16) 0.36653(12) 0.10865(9) 0.0298(3) Uani 1.000000 .
 H00a H 0.1779(7) 0.4031(7) 0.1168(2) 0.037(5) Uiso 1.000000 GR
 H00b H 0.3102(4) 0.4094(7) 0.0915(4) 0.041(6) Uiso 1.000000 GR
 H00c H 0.2268(11) 0.31784(13) 0.0689(2) 0.054(7) Uiso 1.000000 GR
 C00B C 0.50084(13) 0.70534(10) 0.08311(8) 0.0193(2) Uani 1.000000 .
 H00d H 0.44127(13) 0.65807(10) 0.08763(8) 0.021(4) Uiso 1.000000 R
 C00C C 0.18076(12) 0.45037(9) 0.28147(9) 0.0201(2) Uani 1.000000 .
 H00e H 0.15830(12) 0.50172(9) 0.24217(9) 0.022(4) Uiso 1.000000 R
 C00D C 0.82237(15) 0.57575(11) 0.33751(9) 0.0285(3) Uani 1.000000 .
 H00f H 0.7602(3) 0.5541(7) 0.3680(5) 0.041(6) Uiso 1.000000 GR
 H00g H 0.8513(10) 0.5215(4) 0.31001(10) 0.041(6) Uiso 1.000000 GR
 H00h H 0.8906(7) 0.6037(3) 0.3723(5) 0.038(5) Uiso 1.000000 GR
 C00E C 0.70639(14) 0.76895(9) 0.11922(8) 0.0218(3) Uani 1.000000 .
 H00i H 0.78556(14) 0.76464(9) 0.14820(8) 0.030(5) Uiso 1.000000 R
 C00F C 0.45237(14) 0.36440(11) 0.42296(8) 0.0243(3) Uani 1.000000 .
 H00j H 0.48484(14) 0.42680(11) 0.42192(8) 0.029(5) Uiso 1.000000 R
 C00G C 0.66230(15) 0.47371(11) 0.07233(9) 0.0250(3) Uani 1.000000 .
 H00k H 0.5870(5) 0.4450(8) 0.08450(13) 0.039(6) Uiso 1.000000 GR
 H00l H 0.6424(10) 0.52663(18) 0.0360(3) 0.031(5) Uiso 1.000000 GR
 H00m H 0.7092(5) 0.4257(6) 0.0487(4) 0.039(5) Uiso 1.000000 GR
 C00H C 0.67767(15) 0.84531(10) 0.06643(9) 0.0261(3) Uani 1.000000 .
 H00n H 0.73751(15) 0.89181(10) 0.06040(9) 0.035(5) Uiso 1.000000 R
 C00I C 0.71496(14) 0.73708(10) 0.32017(9) 0.0248(3) Uani 1.000000 .
 H00o H 0.6774(9) 0.7834(4) 0.28186(9) 0.033(5) Uiso 1.000000 GR
 H00p H 0.6539(8) 0.71355(15) 0.3507(5) 0.034(5) Uiso 1.000000 GR
 H00q H 0.7813(2) 0.7677(5) 0.3548(5) 0.033(5) Uiso 1.000000 GR
 C00J C 0.56058(16) 0.85237(10) 0.02290(8) 0.0271(3) Uani 1.000000 .
 H00r H 0.54101(16) 0.90443(10) -0.01144(8) 0.040(5) Uiso 1.000000 R
 C00K C 0.07857(13) 0.37330(10) 0.26788(10) 0.0259(3) Uani 1.000000 .
 H00s H 0.0675(8) 0.3529(6) 0.21350(19) 0.038(5) Uiso 1.000000 GR
 H00t H 0.1018(5) 0.3184(4) 0.3016(5) 0.033(5) Uiso 1.000000 GR
 H00u H 0.0023(3) 0.4002(3) 0.2801(7) 0.039(5) Uiso 1.000000 GR
 C00L C 0.35948(14) 0.17738(10) 0.42732(9) 0.0246(3) Uani 1.000000 .
 H00v H 0.32887(14) 0.11439(10) 0.42845(9) 0.037(5) Uiso 1.000000 R
 C00M C 0.42160(15) 0.25946(11) 0.17556(10) 0.0280(3) Uani 1.000000 .
 H00w H 0.4847(4) 0.30291(14) 0.1628(7) 0.037(5) Uiso 1.000000 GR
 H00x H 0.4516(7) 0.2255(7) 0.2237(2) 0.037(5) Uiso 1.000000 GR
 H00y H 0.4013(3) 0.2135(6) 0.1333(5) 0.043(6) Uiso 1.000000 GR
 C00N C 0.18281(15) 0.49630(12) 0.36308(11) 0.0314(3) Uani 1.000000 .
 H00z H 0.1985(11) 0.44698(19) 0.40309(12) 0.042(6) Uiso 1.000000 GR
 Hf H 0.2472(8) 0.5445(6) 0.3715(3) 0.039(6) Uiso 1.000000 GR
 Hg H 0.1041(4) 0.5263(8) 0.3660(3) 0.041(6) Uiso 1.000000 GR
 C00O C 0.47230(15) 0.78195(11) 0.03036(8) 0.0257(3) Uani 1.000000 .
 H00 H 0.39402(15) 0.78585(11) 0.00015(8) 0.029(5) Uiso 1.000000 R
 C00P C 0.43218(15) 0.21528(12) 0.49360(9) 0.0288(3) Uani 1.000000 .
 H1 H 0.45010(15) 0.17806(12) 0.53934(9) 0.040(5) Uiso 1.000000 R
 C00Q C 0.47823(16) 0.30903(12) 0.49154(9) 0.0316(3) Uani 1.000000 .
 H2 H 0.52656(16) 0.33493(12) 0.53615(9) 0.035(5) Uiso 1.000000 R
 C00R C 0.86376(15) 0.55061(11) 0.13051(11) 0.0302(3) Uani 1.000000 .
 H3 H 0.84950(16) 0.6063(5) 0.0965(6) 0.036(5) Uiso 1.000000 GR
 Hh H 0.9146(4) 0.5689(8) 0.17910(13) 0.030(5) Uiso 1.000000 GR
 Hi H 0.9052(5) 0.5011(3) 0.1047(6) 0.035(5) Uiso 1.000000 GR
 Os Os 0.478324(5) 0.530032(3) 0.249003(3) 0.014906(15) Uani 1.000000 .
 H H 0.394(3) 0.575(2) 0.3058(16) 0.081(9) Uiso 1.000000 .
 Ha H 0.549(2) 0.5271(16) 0.3291(15) 0.058(7) Uiso 1.000000 .
 Hb H 0.4849(16) 0.6405(14) 0.2632(10) 0.029(5) Uiso 1.000000 .
 Hc H 0.462(2) 0.4836(15) 0.1685(13) 0.042(6) Uiso 1.000000 .
 Hd H 0.563(2) 0.4434(16) 0.2579(12) 0.044(6) Uiso 1.000000 .
 He H 0.3725(19) 0.5748(16) 0.1904(12) 0.047(6) Uiso 1.000000 .

loop_
  _atom_site_aniso_label
  _atom_site_aniso_U_11
  _atom_site_aniso_U_22
  _atom_site_aniso_U_33
  _atom_site_aniso_U_12
  _atom_site_aniso_U_13
  _atom_site_aniso_U_23
 P002 0.01198(13) 0.01085(12) 0.01627(13) -0.00090(10) 0.00184(10) 0.00061(10)
 P003 0.01199(13) 0.01150(12) 0.01509(13) -0.00061(10) 0.00312(10) 0.00019(10)
 C004 0.0140(5) 0.0163(5) 0.0179(5) -0.0005(4) 0.0040(4) 0.0023(4)
 C005 0.0207(6) 0.0164(5) 0.0176(5) -0.0035(4) 0.0042(5) -0.0020(4)
 C006 0.0154(6) 0.0156(5) 0.0227(6) -0.0006(4) -0.0018(4) -0.0013(4)
 C007 0.0172(6) 0.0130(5) 0.0168(5) -0.0004(4) 0.0039(4) 0.0006(4)
 C008 0.0194(6) 0.0142(5) 0.0230(6) 0.0009(4) 0.0070(5) 0.0002(4)
 C009 0.0201(6) 0.0176(5) 0.0211(6) -0.0014(4) 0.0038(5) 0.0033(4)
 C00A 0.0370(9) 0.0324(8) 0.0182(6) -0.0111(6) -0.0019(6) 0.0014(5)
 C00B 0.0210(6) 0.0190(5) 0.0175(6) 0.0004(5) 0.0012(5) 0.0018(4)
 C00C 0.0131(5) 0.0168(5) 0.0311(7) 0.0015(4) 0.0057(5) 0.0008(5)
 C00D 0.0260(7) 0.0253(7) 0.0301(7) 0.0045(6) -0.0088(6) 0.0006(6)
 C00E 0.0231(7) 0.0171(5) 0.0256(6) -0.0041(5) 0.0049(5) 0.0024(5)
 C00F 0.0270(7) 0.0246(6) 0.0201(6) -0.0069(5) -0.0004(5) 0.0025(5)
 C00G 0.0308(8) 0.0239(6) 0.0222(6) -0.0003(6) 0.0098(5) -0.0055(5)
 C00H 0.0379(8) 0.0164(6) 0.0257(7) -0.0049(5) 0.0103(6) 0.0026(5)
 C00I 0.0257(7) 0.0201(6) 0.0266(7) -0.0006(5) -0.0025(5) -0.0066(5)
 C00J 0.0467(9) 0.0177(6) 0.0171(6) 0.0035(6) 0.0055(6) 0.0033(5)
 C00K 0.0146(6) 0.0223(6) 0.0418(9) -0.0016(5) 0.0072(6) 0.0005(6)
 C00L 0.0259(7) 0.0202(6) 0.0291(7) 0.0017(5) 0.0084(6) 0.0092(5)
 C00M 0.0315(8) 0.0232(6) 0.0322(8) 0.0003(6) 0.0146(6) -0.0081(6)
 C00N 0.0256(8) 0.0285(7) 0.0444(9) -0.0008(6) 0.0187(7) -0.0115(7)
 C00O 0.0324(8) 0.0260(7) 0.0172(6) 0.0043(6) -0.0012(5) 0.0036(5)
 C00P 0.0291(8) 0.0348(8) 0.0228(7) 0.0034(6) 0.0051(6) 0.0129(6)
 C00Q 0.0346(9) 0.0378(8) 0.0199(7) -0.0057(7) -0.0042(6) 0.0065(6)
 C00R 0.0220(7) 0.0262(7) 0.0455(10) 0.0014(5) 0.0155(7) -0.0030(6)
 Os 0.01464(2) 0.01242(2) 0.01845(2) -0.002906(16) 0.005067(15) 0.000235(17)

loop_
  _geom_bond_atom_site_label_1
  _geom_bond_atom_site_label_2
  _geom_bond_distance
  _geom_bond_site_symmetry_2
  _geom_bond_publ_flag
 P002 C006 1.8466(13) . ?
 P002 C007 1.8350(12) . ?
 P002 C008 1.8645(13) . ?
 P002 Os 2.3344(3) . ?
 P003 C004 1.8376(12) . ?
 P003 C005 1.8513(13) . ?
 P003 C00C 1.8641(13) . ?
 P003 Os 2.3449(3) . ?
 C004 C009 1.4012(17) . ?
 C004 C00F 1.3959(18) . ?
 C005 H005 0.9800 . ?
 C005 C00A 1.531(2) . ?
 C005 C00M 1.527(2) . ?
 C006 H006 0.9800 . ?
 C006 C00D 1.5283(19) . ?
 C006 C00I 1.5292(19) . ?
 C007 C00B 1.3939(18) . ?
 C007 C00E 1.4014(18) . ?
 C008 H008 0.9800 . ?
 C008 C00G 1.529(2) . ?
 C008 C00R 1.532(2) . ?
 C009 H009 0.9300 . ?
 C009 C00L 1.3925(19) . ?
 C00A H00a 0.9600 . ?
 C00A H00b 0.9600 . ?
 C00A H00c 0.9600 . ?
 C00B H00d 0.9300 . ?
 C00B C00O 1.3913(19) . ?
 C00C H00e 0.9800 . ?
 C00C C00K 1.5300(19) . ?
 C00C C00N 1.527(2) . ?
 C00D H00f 0.9600 . ?
 C00D H00g 0.9600 . ?
 C00D H00h 0.9600 . ?
 C00E H00i 0.9300 . ?
 C00E C00H 1.3894(19) . ?
 C00F H00j 0.9300 . ?
 C00F C00Q 1.390(2) . ?
 C00G H00k 0.9600 . ?
 C00G H00l 0.9600 . ?
 C00G H00m 0.9600 . ?
 C00H H00n 0.9300 . ?
 C00H C00J 1.381(2) . ?
 C00I H00o 0.9600 . ?
 C00I H00p 0.9600 . ?
 C00I H00q 0.9600 . ?
 C00J H00r 0.9300 . ?
 C00J C00O 1.384(2) . ?
 C00K H00s 0.9600 . ?
 C00K H00t 0.9600 . ?
 C00K H00u 0.9600 . ?
 C00L H00v 0.9300 . ?
 C00L C00P 1.383(2) . ?
 C00M H00w 0.9600 . ?
 C00M H00x 0.9600 . ?
 C00M H00y 0.9600 . ?
 C00N H00z 0.9600 . ?
 C00N Hf 0.9600 . ?
 C00N Hg 0.9600 . ?
 C00O H00 0.9300 . ?
 C00P H1 0.9300 . ?
 C00P C00Q 1.387(2) . ?
 C00Q H2 0.9300 . ?
 C00R H3 0.9600 . ?
 C00R Hh 0.9600 . ?
 C00R Hi 0.9600 . ?
 Os H 1.56(3) . ?
 Os Ha 1.47(2) . ?
 Os Hb 1.54(2) . ?
 Os Hc 1.50(2) . ?
 Os Hd 1.50(2) . ?
 Os He 1.54(2) . ?

loop_
  _geom_angle_atom_site_label_1
  _geom_angle_atom_site_label_2
  _geom_angle_atom_site_label_3
  _geom_angle
  _geom_angle_site_symmetry_1
  _geom_angle_site_symmetry_3
  _geom_angle_publ_flag
 C007 P002 C006 102.32(6) . . ?
 C008 P002 C006 103.39(6) . . ?
 C008 P002 C007 102.73(6) . . ?
 Os P002 C006 114.63(5) . . ?
 Os P002 C007 117.38(4) . . ?
 Os P002 C008 114.51(4) . . ?
 C005 P003 C004 102.86(6) . . ?
 C00C P003 C004 101.97(6) . . ?
 C00C P003 C005 103.32(6) . . ?
 Os P003 C004 117.37(4) . . ?
 Os P003 C005 115.26(4) . . ?
 Os P003 C00C 114.13(4) . . ?
 C009 C004 P003 122.24(10) . . ?
 C00F C004 P003 119.59(10) . . ?
 C00F C004 C009 118.08(12) . . ?
 H005 C005 P003 107.46(4) . . ?
 C00A C005 P003 111.85(9) . . ?
 C00A C005 H005 107.46(8) . . ?
 C00M C005 P003 111.57(10) . . ?
 C00M C005 H005 107.46(8) . . ?
 C00M C005 C00A 110.79(12) . . ?
 H006 C006 P002 107.61(4) . . ?
 C00D C006 P002 111.57(9) . . ?
 C00D C006 H006 107.61(8) . . ?
 C00I C006 P002 112.09(9) . . ?
 C00I C006 H006 107.61(8) . . ?
 C00I C006 C00D 110.13(12) . . ?
 C00B C007 P002 119.32(9) . . ?
 C00E C007 P002 122.56(10) . . ?
 C00E C007 C00B 118.11(12) . . ?
 H008 C008 P002 106.85(4) . . ?
 C00G C008 P002 111.27(10) . . ?
 C00G C008 H008 106.85(7) . . ?
 C00R C008 P002 114.80(9) . . ?
 C00R C008 H008 106.85(8) . . ?
 C00R C008 C00G 109.78(12) . . ?
 H009 C009 C004 119.62(8) . . ?
 C00L C009 C004 120.76(13) . . ?
 C00L C009 H009 119.62(8) . . ?
 H00a C00A C005 109.5 . . ?
 H00b C00A C005 109.5 . . ?
 H00b C00A H00a 109.5 . . ?
 H00c C00A C005 109.5 . . ?
 H00c C00A H00a 109.5 . . ?
 H00c C00A H00b 109.5 . . ?
 H00d C00B C007 119.50(7) . . ?
 C00O C00B C007 121.01(13) . . ?
 C00O C00B H00d 119.50(9) . . ?
 H00e C00C P003 107.11(4) . . ?
 C00K C00C P003 114.62(9) . . ?
 C00K C00C H00e 107.11(8) . . ?
 C00N C00C P003 110.83(10) . . ?
 C00N C00C H00e 107.11(9) . . ?
 C00N C00C C00K 109.68(12) . . ?
 H00f C00D C006 109.5 . . ?
 H00g C00D C006 109.5 . . ?
 H00g C00D H00f 109.5 . . ?
 H00h C00D C006 109.5 . . ?
 H00h C00D H00f 109.5 . . ?
 H00h C00D H00g 109.5 . . ?
 H00i C00E C007 119.64(8) . . ?
 C00H C00E C007 120.72(13) . . ?
 C00H C00E H00i 119.64(9) . . ?
 H00j C00F C004 119.50(8) . . ?
 C00Q C00F C004 121.01(13) . . ?
 C00Q C00F H00j 119.50(9) . . ?
 H00k C00G C008 109.5 . . ?
 H00l C00G C008 109.5 . . ?
 H00l C00G H00k 109.5 . . ?
 H00m C00G C008 109.5 . . ?
 H00m C00G H00k 109.5 . . ?
 H00m C00G H00l 109.5 . . ?
 H00n C00H C00E 119.90(9) . . ?
 C00J C00H C00E 120.21(13) . . ?
 C00J C00H H00n 119.90(8) . . ?
 H00o C00I C006 109.5 . . ?
 H00p C00I C006 109.5 . . ?
 H00p C00I H00o 109.5 . . ?
 H00q C00I C006 109.5 . . ?
 H00q C00I H00o 109.5 . . ?
 H00q C00I H00p 109.5 . . ?
 H00r C00J C00H 120.01(8) . . ?
 C00O C00J C00H 119.98(13) . . ?
 C00O C00J H00r 120.01(9) . . ?
 H00s C00K C00C 109.5 . . ?
 H00t C00K C00C 109.5 . . ?
 H00t C00K H00s 109.5 . . ?
 H00u C00K C00C 109.5 . . ?
 H00u C00K H00s 109.5 . . ?
 H00u C00K H00t 109.5 . . ?
 H00v C00L C009 119.86(8) . . ?
 C00P C00L C009 120.27(13) . . ?
 C00P C00L H00v 119.86(8) . . ?
 H00w C00M C005 109.5 . . ?
 H00x C00M C005 109.5 . . ?
 H00x C00M H00w 109.5 . . ?
 H00y C00M C005 109.5 . . ?
 H00y C00M H00w 109.5 . . ?
 H00y C00M H00x 109.5 . . ?
 H00z C00N C00C 109.5 . . ?
 Hf C00N C00C 109.5 . . ?
 Hf C00N H00z 109.5 . . ?
 Hg C00N C00C 109.5 . . ?
 Hg C00N H00z 109.5 . . ?
 Hg C00N Hf 109.5 . . ?
 C00J C00O C00B 119.92(14) . . ?
 H00 C00O C00B 120.04(9) . . ?
 H00 C00O C00J 120.04(9) . . ?
 H1 C00P C00L 120.15(8) . . ?
 C00Q C00P C00L 119.70(13) . . ?
 C00Q C00P H1 120.15(9) . . ?
 C00P C00Q C00F 120.18(14) . . ?
 H2 C00Q C00F 119.91(9) . . ?
 H2 C00Q C00P 119.91(9) . . ?
 H3 C00R C008 109.5 . . ?
 Hh C00R C008 109.5 . . ?
 Hh C00R H3 109.5 . . ?
 Hi C00R C008 109.5 . . ?
 Hi C00R H3 109.5 . . ?
 Hi C00R Hh 109.5 . . ?
 P003 Os P002 155.622(11) . . ?
 H Os P002 128.9(10) . . ?
 H Os P003 75.4(10) . . ?
 Ha Os P002 90.3(9) . . ?
 Ha Os P003 96.4(9) . . ?
 Ha Os H 73.0(13) . . ?
 Hb Os P002 68.6(7) . . ?
 Hb Os P003 135.4(7) . . ?
 Hb Os H 61.6(11) . . ?
 Hb Os Ha 82.8(11) . . ?
 Hc Os P002 80.9(8) . . ?
 Hc Os P003 80.2(8) . . ?
 Hc Os H 137.6(13) . . ?
 Hc Os Ha 144.6(12) . . ?
 Hc Os Hb 124.1(10) . . ?
 Hd Os P002 81.4(8) . . ?
 Hd Os P003 79.0(8) . . ?
 Hd Os H 131.6(13) . . ?
 Hd Os Ha 69.8(12) . . ?
 Hd Os Hb 139.1(10) . . ?
 Hd Os Hc 75.0(11) . . ?
 He Os P002 99.6(8) . . ?
 He Os P003 86.7(8) . . ?
 He Os H 77.9(12) . . ?
 He Os Ha 148.9(13) . . ?
 He Os Hb 73.7(10) . . ?
 He Os Hc 66.5(11) . . ?
 He Os Hd 140.6(11) . . ?

loop_
  _geom_torsion_atom_site_label_1
  _geom_torsion_atom_site_label_2
  _geom_torsion_atom_site_label_3
  _geom_torsion_atom_site_label_4
  _geom_torsion
  _geom_torsion_site_symmetry_1
  _geom_torsion_site_symmetry_2
  _geom_torsion_site_symmetry_3
  _geom_torsion_site_symmetry_4
  _geom_torsion_publ_flag
 P002 C007 C00B C00O 177.59(10) . . . . ?
 P002 C007 C00E C00H -177.66(11) . . . . ?
 P003 C004 C009 C00L -176.90(11) . . . . ?
 P003 C004 C00F C00Q 176.07(12) . . . . ?
 C004 C009 C00L C00P 0.80(16) . . . . ?
 C004 C00F C00Q C00P 1.05(18) . . . . ?
 C007 C00B C00O C00J 0.35(16) . . . . ?
 C007 C00E C00H C00J -0.18(16) . . . . ?
 C009 C00L C00P C00Q -0.37(18) . . . . ?
 C00B C00O C00J C00H 1.48(17) . . . . ?
 C00E C00H C00J C00O -1.57(17) . . . . ?
 C00F C00Q C00P C00L -0.6(2) . . . . ?

loop_
  _diffrn_refln_index_h
  _diffrn_refln_index_k
  _diffrn_refln_index_l
  _diffrn_refln_intensity_net
  _diffrn_refln_intensity_u
 0 -23 0 12.79 10.55
 0 -23 -1 -5.38 10.19
 0 -23 1 -7.16 9.79
 0 -23 -2 5.57 8.85
 0 -23 2 21.89 11.24
 0 -23 3 36.5 13.54
 0 -23 -3 20.93 11.45
 0 -23 -4 3.74 8.99
 0 -23 4 11.7 8.86
 0 -23 -5 -0.85 8.19
 0 -22 0 3.62 11.39
 0 -22 0 27.85 11.16
 0 -22 -1 201.31 36.54
 0 -22 1 130.21 30.31
 0 -22 1 136.19 23.75
 0 -22 -1 131.79 23.45
 0 -22 2 26.62 17.91
 0 -22 -2 49.27 19.88
 0 -22 2 43.02 14.99
 0 -22 -2 18.82 11.1
 0 -22 -3 212.38 36.48
 0 -22 3 196.41 33.8
 0 -22 -3 214.38 29.49
 0 -22 3 191.5 27.77
 0 -22 -4 47.62 20.51
 0 -22 4 83.58 22.72
 0 -22 -4 54.76 15.27
 0 -22 4 37.18 14.07
 0 -22 -5 289.6 41.01
 0 -22 5 250.69 36.34
 0 -22 -5 269.71 33.83
 0 -22 5 271.11 32.53
 0 -22 6 97.45 23.37
 0 -22 -6 55.2 20.28
 0 -22 6 82.88 19.55
 0 -22 -6 65.49 18.65
 0 -22 -7 268.77 38.42
 0 -22 7 260.84 36.91
 0 -22 7 206.56 28.71
 0 -22 -7 241.34 32.77
 0 -22 -8 76.1 20.61
 0 -22 8 73.39 20.3
 0 -22 -8 52.64 17.22
 0 -22 8 69.94 17.67
 0 -22 9 187.98 32.22
 0 -22 9 174.29 26.12
 0 -22 -9 215.99 31.71
 0 -21 0 -1.58 10.46
 0 -21 0 -0.66 9
 0 -21 0 -0.09 8.18
 0 -21 -1 -6.48 8.8
 0 -21 1 -4.52 11.29
 0 -21 1 -7.88 9.07
 0 -21 -1 6.55 9.31
 0 -21 2 19.57 11.21
 0 -21 -2 7.89 8.06
 0 -21 2 -0.08 6.73
 0 -21 -3 29.74 15.53
 0 -21 3 14.82 14.52
 0 -21 -3 6.35 7.36
 0 -21 3 13.1 7.95
 0 -21 -4 13.75 14.1
 0 -21 4 -7.31 12.55
 0 -21 4 7.1 6.88
 0 -21 -4 -3.07 6.87
 0 -21 5 -1.2 8.88
 0 -21 -5 -1.16 12.29
 0 -21 -5 22.62 13.19
 0 -21 5 15.04 9.06
 0 -21 -6 -14.05 13.44
 0 -21 6 3.35 10.57
 0 -21 -6 4.76 7.94
 0 -21 6 -5.34 9.6
 0 -21 7 -5.24 13.12
 0 -21 -7 -20.29 14.36
 0 -21 7 6.73 9.32
 0 -21 -7 8.07 8.21
 0 -21 8 8.94 8.95
 0 -21 -8 4.93 8.55
 0 -21 -8 -8.94 9.32
 0 -21 8 7.78 7.17
 0 -21 -9 11.41 9.98
 0 -21 9 6.86 10.75
 0 -21 9 12.61 9.62
 0 -21 -9 -1.2 9.64
 0 -21 10 -12.26 11.7
 0 -21 -10 5.72 11.32
 0 -21 -10 12.09 10.14
 0 -21 10 4.97 9.37
 0 -21 11 4.56 8.88
 0 -21 -11 22.15 14.21
 0 -21 11 3.31 6.28
 0 -21 12 4.73 10.92
 0 -21 -12 -7.66 9.84
 0 -21 -12 0.3 8.02
 0 -20 0 107.69 25.22
 0 -20 0 168.75 24.83
 0 -20 0 180.73 26.7
 0 -20 1 80.14 19.56
 0 -20 -1 79.3 24.02
 0 -20 1 118.15 20.33
 0 -20 -1 95.04 18.21
 0 -20 -1 112.98 21.55
 0 -20 1 87.42 19.73
 0 -20 2 149.83 27.31
 0 -20 -2 160.33 31.43
 0 -20 -2 149.63 22.89
 0 -20 2 156.71 23.29
 0 -20 -2 185.06 26.24
 0 -20 2 173.2 26.59
 0 -20 3 100.6 22.02
 0 -20 -3 107.22 25.33
 0 -20 -3 117.32 21.26
 0 -20 3 105.21 19.52
 0 -20 -3 176.82 25.83
 0 -20 3 150.96 25.43
 0 -20 -4 188.76 31.75
 0 -20 4 143.31 27.13
 0 -20 -4 193.67 27.24
 0 -20 4 160.46 23.86
 0 -20 4 150.21 24.79
 0 -20 -4 157.31 24.31
 0 -20 -5 111.92 24.59
 0 -20 5 80.54 19.89
 0 -20 -5 142.97 22.89
 0 -20 5 128.72 20.41
 0 -20 5 148.92 24.74
 0 -20 -5 115.5 21.34
 0 -20 6 202.57 32.08
 0 -20 -6 238.18 34.69
 0 -20 6 228.8 28.6
 0 -20 -6 193.88 27.44
 0 -20 6 247.32 32.68
 0 -20 -7 82.02 21.78
 0 -20 7 64.29 18.47
 0 -20 -7 110.2 21.21
 0 -20 7 81.01 17.45
 0 -20 7 83.72 20.58
 0 -20 -8 250.24 34.32
 0 -20 8 234.58 32.82
 0 -20 8 236.88 29.57
 0 -20 -8 161.8 26.1
 0 -20 9 118.19 24.12
 0 -20 -9 122.57 24
 0 -20 -9 142.79 25.26
 0 -20 9 98.89 20.05
 0 -20 -10 206.85 30.81
 0 -20 10 292.28 36.62
 0 -20 10 249.99 30.23
 0 -20 -10 250.25 33.35
 0 -20 -11 111.94 23.25
 0 -20 11 90.6 21.05
 0 -20 11 89.34 19.25
 0 -20 -11 103.43 22.3
 0 -20 -12 293.05 35.1
 0 -20 12 255 33.39
 0 -20 12 284.73 33.49
 0 -20 -12 278.17 35.75
 0 -20 -13 60.06 19.01
 0 -20 13 68.01 17.14
 0 -20 -13 40.41 15.32
 0 -20 13 64.93 16.32
 0 -20 -14 165 32.46
 0 -20 -14 171.08 29.05
 0 -20 14 203.17 28.16
 0 -20 14 146.47 23.61
 0 -20 -15 129.42 29.94
 0 -19 0 -0.56 9.05
 0 -19 0 -5.95 7.15
 0 -19 0 -2.96 7.63
 0 -19 1 3.46 9.99
 0 -19 -1 14.78 12.7
 0 -19 -1 4.94 6.87
 0 -19 1 -8.62 8.94
 0 -19 -1 19.85 11.69
 0 -19 1 -0.84 8.8
 0 -19 2 -12.68 12.98
 0 -19 -2 26.39 12.96
 0 -19 -2 15.46 10.21
 0 -19 2 11.47 8.49
 0 -19 2 -3.14 6.64
 0 -19 -2 7.31 6.99
 0 -19 -3 -6.12 10.03
 0 -19 3 11.42 10.54
 0 -19 3 5.66 6.79
 0 -19 -3 -0.9 6.39
 0 -19 3 -3.74 8.24
 0 -19 -3 11.92 7.97
 0 -19 -4 8.45 10.67
 0 -19 4 15.29 11.88
 0 -19 -4 31.6 12.11
 0 -19 4 2.74 6.38
 0 -19 4 5.9 9
 0 -19 -4 -0.01 7.57
 0 -19 5 -3.61 10.77
 0 -19 -5 4.16 9.73
 0 -19 5 2.94 6.32
 0 -19 -5 8.3 7.82
 0 -19 5 12.04 9.81
 0 -19 -5 -2.51 7.95
 0 -19 6 31.44 14.42
 0 -19 -6 40.16 16.42
 0 -19 -6 52.52 15
 0 -19 6 30.21 10.6
 0 -19 6 26.98 12.25
 0 -19 -6 38.13 15.43
 0 -19 7 6.6 11.88
 0 -19 -7 2.65 9.69
 0 -19 -7 21.93 10.85
 0 -19 7 14.46 9.61
 0 -19 7 -12.82 11.06
 0 -19 -8 20.26 11.58
 0 -19 8 25.63 15.57
 0 -19 -8 17.17 10.7
 0 -19 8 24.84 11.1
 0 -19 8 0.89 9.57
 0 -19 -9 7.38 8.05
 0 -19 9 -11.42 12.19
 0 -19 9 0.94 7.44
 0 -19 -9 13.34 10.95
 0 -19 9 -1.08 7.35
 0 -19 -10 9.36 8.9
 0 -19 10 -1.62 10.61
 0 -19 -10 6.95 9.4
 0 -19 -10 -2.8 6.52
 0 -19 10 3.16 8.51
 0 -19 10 -0.02 8.69
 0 -19 11 15.34 11.38
 0 -19 -11 21.76 12.22
 0 -19 -11 1.44 9.73
 0 -19 -11 12.8 6.94
 0 -19 11 50.06 14.49
 0 -19 11 22.33 12.59
 0 -19 12 10.81 9.13
 0 -19 -12 -3.27 7.06
 0 -19 -12 17.06 14.58
 0 -19 12 -6.28 10.86
 0 -19 -12 -8.59 9
 0 -19 13 30.41 11.4
 0 -19 13 5.81 8.07
 0 -19 -13 13.84 11.2
 0 -19 -13 1.56 12.57
 0 -19 14 5.08 9.04
 0 -19 -14 2.6 7.82
 0 -19 14 -1.11 8.65
 0 -19 -14 -2.64 11.15
 0 -19 15 3.86 7.69
 0 -19 -15 12.96 12.71
 0 -19 -15 10.75 11.28
 0 -19 15 11.9 9.98
 0 -19 -16 12.69 12.48
 0 -19 -16 -7.92 9.19
 0 -19 17 19.1 17.1
 0 -18 0 670.13 45.47
 0 -18 0 632.1 52.75
 0 -18 0 700.24 48.7
 0 -18 0 738.35 45.41
 0 -18 1 68.44 14.2
 0 -18 -1 66.23 14.6
 0 -18 -1 83.5 16.71
 0 -18 1 74.93 16.49
 0 -18 1 68.98 18.59
 0 -18 -1 45.3 14.98
 0 -18 1 79.18 16.72
 0 -18 -1 50.14 13.26
 0 -18 1 73.85 17.52
 0 -18 2 630.67 41.49
 0 -18 -2 599.41 41.37
 0 -18 2 607.08 45.7
 0 -18 -2 690.11 48.01
 0 -18 2 577.52 42.02
 0 -18 -2 612.95 43.82
 0 -18 2 603.22 51.01
 0 -18 -2 584.59 51.74
 0 -18 2 598.47 44.46
 0 -18 3 29.83 11.1
 0 -18 -3 39.09 12.85
 0 -18 3 68.1 15.82
 0 -18 -3 40.93 13.16
 0 -18 -3 58.68 16.28
 0 -18 3 29.36 12.09
 0 -18 3 42.98 10.99
 0 -18 -4 662.95 46.63
 0 -18 4 628.53 47.65
 0 -18 4 635.2 44.36
 0 -18 -4 651.98 46.11
 0 -18 4 667.06 52.83
 0 -18 -4 770.71 59.24
 0 -18 4 642.8 47.34
 0 -18 5 19.88 8.07
 0 -18 -5 10.47 9.43
 0 -18 -5 13.67 7.07
 0 -18 5 11.55 8.47
 0 -18 5 15.8 8.3
 0 -18 -5 8.16 9.61
 0 -18 5 12.34 8.56
 0 -18 6 613.86 48.51
 0 -18 -6 674.73 47.43
 0 -18 6 630.06 44.61
 0 -18 -6 655 47.33
 0 -18 -6 707.59 55.94
 0 -18 6 628.45 50.39
 0 -18 6 629.26 47.79
 0 -18 7 34.71 14.65
 0 -18 -7 18.92 8.98
 0 -18 -7 19.84 10.23
 0 -18 7 24.48 10.43
 0 -18 -7 31.28 12.41
 0 -18 7 24.04 11.09
 0 -18 -8 516.92 45.78
 0 -18 8 387.97 39.19
 0 -18 -8 429.46 40.72
 0 -18 8 410.59 36.43
 0 -18 -8 434.51 39.76
 0 -18 8 485.82 43.58
 0 -18 9 17.6 12.28
 0 -18 -9 2.5 8.01
 0 -18 -9 1.02 9.14
 0 -18 9 -11.47 9.57
 0 -18 -9 8.87 9.17
 0 -18 9 9.51 10.86
 0 -18 10 375.2 35.44
 0 -18 -10 391.26 38.79
 0 -18 10 365.04 36.43
 0 -18 -10 387.77 38.52
 0 -18 -10 382.56 42.04
 0 -18 10 434.94 42.15
 0 -18 10 403.41 36.32
 0 -18 -11 -9.15 10.87
 0 -18 11 -6.78 10.09
 0 -18 11 7.22 9.86
 0 -18 11 -7.23 6.45
 0 -18 -11 -0.33 8.29
 0 -18 -11 2.18 8.11
 0 -18 11 -1.43 7.05
 0 -18 12 371.29 37.23
 0 -18 -12 477.73 44.43
 0 -18 12 425.97 44.06
 0 -18 -12 435.79 39.75
 0 -18 12 494.79 41.64
 0 -18 -12 444.17 47.8
 0 -18 12 416.48 38.94
 0 -18 13 -1.76 9.14
 0 -18 13 32.45 14.57
 0 -18 -13 -1.51 12.64
 0 -18 13 6.71 7.74
 0 -18 -13 11.19 8.72
 0 -18 -13 0.58 8.67
 0 -18 13 3.98 6.36
 0 -18 13 0.77 7.11
 0 -18 14 278.89 31.83
 0 -18 -14 358.98 39.87
 0 -18 14 268.84 33.68
 0 -18 -14 405.52 49.72
 0 -18 14 323.57 34.28
 0 -18 -15 27.82 12.49
 0 -18 15 35.61 13.03
 0 -18 15 37.85 16.34
 0 -18 -15 54.15 19.71
 0 -18 15 35.38 12.91
 0 -18 16 271.23 32.54
 0 -18 -16 290.65 37.04
 0 -18 16 204.46 31.52
 0 -18 -16 268.57 40.69
 0 -18 16 247.16 30.29
 0 -18 -17 34.95 14.34
 0 -18 17 42.82 16.56
 0 -18 -17 60.99 23.14
 0 -18 17 49.91 16.21
 0 -18 17 32.7 11.62
 0 -18 18 198.34 32.11
 0 -18 -18 118.03 26.67
 0 -17 0 3.26 5.52
 0 -17 0 9.31 7.23
 0 -17 0 8.77 8.49
 0 -17 0 9.94 7.87
 0 -17 0 -12.03 10.99
 0 -17 -1 -5.38 6.94
 0 -17 1 -2.75 7.45
 0 -17 1 3.86 5.78
 0 -17 -1 -0.11 5.45
 0 -17 -1 15.27 8.88
 0 -17 1 11.21 9.8
 0 -17 1 0.91 4.97
 0 -17 1 -6.77 7.64
 0 -17 -1 9.2 11.99
 0 -17 2 35.96 10.18
 0 -17 -2 40.18 11.4
 0 -17 -2 12.08 7.95
 0 -17 2 31.96 11.13
 0 -17 2 40.01 12.43
 0 -17 -2 21.85 9.45
 0 -17 2 27.72 11.38
 0 -17 -2 41.03 15.14
 0 -17 2 26.28 12.7
 0 -17 3 4.48 5.84
 0 -17 -3 18.65 9.76
 0 -17 3 10.11 6.59
 0 -17 3 -2.1 7.53
 0 -17 -3 7.79 8.94
 0 -17 3 8.22 7.48
 0 -17 -3 4.14 6.58
 0 -17 3 16.26 10.74
 0 -17 4 38.55 12.17
 0 -17 -4 18.6 7.69
 0 -17 4 27.82 9.75
 0 -17 -4 16.11 7.52
 0 -17 4 19.74 9.81
 0 -17 -4 15.96 11.05
 0 -17 4 26.63 10.33
 0 -17 4 28.16 9.6
 0 -17 -5 -0.44 6.56
 0 -17 5 1.75 6.19
 0 -17 -5 -1.98 5.57
 0 -17 5 -0.29 5.73
 0 -17 -5 13.15 7.1
 0 -17 5 3.59 8.14
 0 -17 -5 -3.12 8.28
 0 -17 5 5.25 6.57
 0 -17 5 3.98 4.99
 0 -17 -6 32.72 11.59
 0 -17 6 31.34 11.28
 0 -17 6 33.99 10.11
 0 -17 6 16.88 10.35
 0 -17 -6 25.59 10.52
 0 -17 6 33.61 11.63
 0 -17 -6 55.72 14.69
 0 -17 -6 45.87 15.12
 0 -17 6 55.91 16.18
 0 -17 -7 4.45 8.27
 0 -17 7 12.54 9.53
 0 -17 7 4.95 5.94
 0 -17 7 9.06 9.44
 0 -17 7 -3.31 6.05
 0 -17 -7 -3.26 6.63
 0 -17 7 -8.93 7.61
 0 -17 -7 5.56 7.19
 0 -17 -8 6.56 7.66
 0 -17 8 9.87 7.4
 0 -17 8 10.73 7.35
 0 -17 8 2.29 7.46
 0 -17 8 12.23 11.24
 0 -17 8 10.57 9.91
 0 -17 -8 21.13 10.5
 0 -17 -8 16.24 11.36
 0 -17 -9 0.06 7.48
 0 -17 9 -1.46 6.39
 0 -17 9 0.61 5.4
 0 -17 9 -2.8 7.38
 0 -17 9 0.96 7.12
 0 -17 -9 -3.15 9.06
 0 -17 -9 8.17 8.54
 0 -17 9 5.78 7.44
 0 -17 10 11.48 9.03
 0 -17 -10 1.69 7.35
 0 -17 10 -3.48 6.88
 0 -17 10 8.33 8.71
 0 -17 -10 1.75 7.75
 0 -17 -10 6.09 6.77
 0 -17 10 -1.37 9.13
 0 -17 11 5.45 6.09
 0 -17 -11 -2.73 6.25
 0 -17 11 18.88 10.17
 0 -17 -11 21.65 10.24
 0 -17 11 18.27 8.51
 0 -17 -11 -17.94 12.55
 0 -17 11 -1.3 9.59
 0 -17 12 3.05 6.52
 0 -17 12 -1.7 7.26
 0 -17 -12 12.13 7.76
 0 -17 -12 -3.02 6.87
 0 -17 12 -0.7 6.75
 0 -17 12 11.61 8.52
 0 -17 -12 -4.04 9.68
 0 -17 -13 -9.93 7.49
 0 -17 13 6.1 7.87
 0 -17 13 3.75 7.46
 0 -17 13 8.46 9.13
 0 -17 13 5.83 8.45
 0 -17 -13 13.92 6.68
 0 -17 13 3.02 8.46
 0 -17 -13 12.74 9.88
 0 -17 -14 8.11 9.44
 0 -17 14 20.8 10.19
 0 -17 14 4.41 7.07
 0 -17 14 6.35 11.46
 0 -17 14 -2.47 8.51
 0 -17 -14 1.31 12.43
 0 -17 15 18.5 10.43
 0 -17 -15 20.49 10.89
 0 -17 15 7.17 8.76
 0 -17 15 22.98 13
 0 -17 -15 12.06 14.56
 0 -17 15 5.74 6.65
 0 -17 16 6.46 7.6
 0 -17 -16 -0.49 8.75
 0 -17 16 6.33 10.26
 0 -17 -16 -26.48 17.83
 0 -17 16 9.44 9.73
 0 -17 17 15.04 9.38
 0 -17 -17 5.43 9.87
 0 -17 -17 5.85 10.56
 0 -17 17 7.52 8.22
 0 -17 17 -5.87 8.24
 0 -17 18 15.38 9.29
 0 -17 -18 0.16 7.99
 0 -17 18 -5.23 10.09
 0 -17 18 11.59 9.02
 0 -17 -18 -21.33 13.74
 0 -17 -19 -3.61 10.83
 0 -17 19 3.13 10.63
 0 -17 -19 -6.72 9.4
 0 -16 0 1462.83 62.22
 0 -16 0 1342.05 73.05
 0 -16 0 1529.7 68.4
 0 -16 0 1453.25 64.73
 0 -16 0 1374.23 63.08
 0 -16 -1 21.46 8.08
 0 -16 1 27.46 9.25
 0 -16 1 20.34 9.25
 0 -16 -1 31.99 11.52
 0 -16 1 20.37 7.74
 0 -16 -1 25.89 9.06
 0 -16 1 45.01 14.1
 0 -16 -1 7.32 7.54
 0 -16 1 34.1 10.17
 0 -16 -1 26.21 9.58
 0 -16 2 1280.83 56.53
 0 -16 -2 1230.71 56.98
 0 -16 2 1127.1 65.25
 0 -16 -2 1076.78 65.18
 0 -16 -2 1147.64 58.11
 0 -16 2 1089.81 58.78
 0 -16 -2 1267.27 56.95
 0 -16 2 1065.2 56.78
 0 -16 2 1186.29 57.38
 0 -16 -2 1142.57 57.32
 0 -16 3 12.13 6.23
 0 -16 3 16.28 7.32
 0 -16 -3 18.35 7.09
 0 -16 3 25.14 10.85
 0 -16 -3 25.23 10.72
 0 -16 3 25.71 11.43
 0 -16 -3 28.15 12.62
 0 -16 -3 15.94 7.19
 0 -16 3 28.47 9.35
 0 -16 3 33.37 9.59
 0 -16 -3 28.74 9.79
 0 -16 4 1452.05 61.22
 0 -16 4 1427.76 66.85
 0 -16 4 1292.78 54.56
 0 -16 -4 1302.75 60.66
 0 -16 -4 1395.55 76.25
 0 -16 4 1309.07 69.37
 0 -16 -4 1266.19 62.27
 0 -16 4 1356.65 67.07
 0 -16 -4 1324.69 63.27
 0 -16 4 1413.64 63.36
 0 -16 5 8.88 5.88
 0 -16 5 -2.69 6.64
 0 -16 5 6.2 5.89
 0 -16 -5 -4.26 7.54
 0 -16 -5 0.75 8.33
 0 -16 5 5.43 6.46
 0 -16 -5 4.31 7.48
 0 -16 -5 5.26 7.06
 0 -16 5 -9.54 8.99
 0 -16 5 9.7 7.41
 0 -16 -5 6.98 5.44
 0 -16 6 1044.1 51.7
 0 -16 6 977.52 56.07
 0 -16 6 1000.89 49.58
 0 -16 -6 1009.6 59.77
 0 -16 -6 1033.43 62.9
 0 -16 -6 1054.36 57.54
 0 -16 6 1008.93 59.07
 0 -16 6 1064.03 60.15
 0 -16 -6 1111.91 56.98
 0 -16 6 964.37 52.36
 0 -16 -6 996.87 55.12
 0 -16 7 15.5 6.65
 0 -16 7 -3.83 8.03
 0 -16 7 33.29 10.85
 0 -16 -7 7.44 8
 0 -16 7 15.64 8.08
 0 -16 7 22.47 11.15
 0 -16 -7 34.37 14.06
 0 -16 -7 19.92 9.8
 0 -16 7 10.35 8.27
 0 -16 8 641.41 45.55
 0 -16 8 654.55 43.03
 0 -16 -8 688.73 46.45
 0 -16 8 570.06 39.28
 0 -16 -8 677.31 48.92
 0 -16 -8 560.33 44.88
 0 -16 8 670.52 47.03
 0 -16 8 679.09 49.12
 0 -16 9 59.99 15.44
 0 -16 9 30.14 10.06
 0 -16 -9 48.27 12.91
 0 -16 9 26.22 9.99
 0 -16 -9 41.45 14.75
 0 -16 -9 68.23 16.4
 0 -16 9 66.16 15.72
 0 -16 9 27.96 11.72
 0 -16 10 535.12 42.34
 0 -16 -10 458.75 39.25
 0 -16 10 543.95 39.98
 0 -16 10 414.82 35.48
 0 -16 -10 613.87 49.63
 0 -16 -10 493.52 40.82
 0 -16 10 486.16 39.74
 0 -16 10 576.01 46.59
 0 -16 11 11.46 8.96
 0 -16 -11 19.38 9.08
 0 -16 11 10.88 7.73
 0 -16 11 16.84 10.28
 0 -16 11 14.73 8.37
 0 -16 -11 40.4 14.41
 0 -16 -11 30.14 8.85
 0 -16 11 33.13 11.24
 0 -16 -12 462.68 46.45
 0 -16 12 417 35.33
 0 -16 12 389.97 34.72
 0 -16 -12 378.51 34.63
 0 -16 12 372.88 36.47
 0 -16 -12 404.27 38.98
 0 -16 12 415.08 41.14
 0 -16 12 406.98 40.24
 0 -16 -13 9.84 8.33
 0 -16 13 19.5 9.81
 0 -16 -13 6.9 8.58
 0 -16 13 8.66 10.13
 0 -16 -13 29.92 11.98
 0 -16 13 -0.65 6.5
 0 -16 13 18.66 13.34
 0 -16 13 19.97 13.68
 0 -16 13 14.14 8.57
 0 -16 -14 382.12 44.69
 0 -16 14 332.64 32.93
 0 -16 14 288.56 33.74
 0 -16 14 304.05 31.56
 0 -16 -14 328.79 35.79
 0 -16 14 359.52 40.23
 0 -16 14 365.13 40.43
 0 -16 15 10.66 8.7
 0 -16 -15 -0.94 8.96
 0 -16 15 1.55 7.14
 0 -16 15 20.29 10.63
 0 -16 -15 3.03 7.96
 0 -16 15 7.93 8.55
 0 -16 15 -19.29 14.93
 0 -16 16 243.83 32.29
 0 -16 -16 272.76 37.8
 0 -16 16 263.18 30.04
 0 -16 16 258.32 30.59
 0 -16 -16 211.76 30.45
 0 -16 16 323.14 40.07
 0 -16 -17 6.32 9.56
 0 -16 17 -7.26 9.78
 0 -16 17 -5.87 6.58
 0 -16 17 -0.51 8.39
 0 -16 -17 1.58 9.85
 0 -16 -18 274.72 36.74
 0 -16 18 187.81 31.24
 0 -16 18 267.54 31.13
 0 -16 -18 335.99 42.84
 0 -16 18 225.03 29.3
 0 -16 -19 -3.71 10.58
 0 -16 19 11.31 10.69
 0 -16 19 -10.36 9.12
 0 -16 -19 3.03 10.59
 0 -16 19 -7.79 7.63
 0 -16 -20 208.91 32.39
 0 -16 -20 175 31.5
 0 -16 20 195.21 27.36
 0 -16 20 192.2 32.05
 0 -15 0 -5.36 6
 0 -15 0 1.98 6.18
 0 -15 0 4.34 7.28
 0 -15 0 0.27 5.99
 0 -15 0 -8.63 7.52
 0 -15 1 -3.55 6.42
 0 -15 -1 13.6 7.92
 0 -15 -1 9.59 8.82
 0 -15 1 11.63 6.26
 0 -15 -1 0.75 6.63
 0 -15 1 -5.11 4.08
 0 -15 1 10.27 9.66
 0 -15 -1 7.04 6.33
 0 -15 1 6.54 5.75
 0 -15 -1 -0.1 3.83
 0 -15 1 17.69 9.68
 0 -15 -1 -12.8 8.06
 0 -15 2 -2.53 5.57
 0 -15 -2 2.49 5.64
 0 -15 2 6.58 4.78
 0 -15 -2 7.96 5.94
 0 -15 2 6.36 3.95
 0 -15 -2 -1.23 5.23
 0 -15 2 2.47 6.3
 0 -15 -2 -0.32 4.92
 0 -15 -2 -0.03 7.37
 0 -15 2 12.94 6.77
 0 -15 -2 -0.7 4.29
 0 -15 2 -2.55 4.8
 0 -15 -2 9.73 6.85
 0 -15 3 15.45 8.01
 0 -15 -3 0.01 4.75
 0 -15 3 3.43 5.04
 0 -15 -3 -0.69 5.05
 0 -15 3 9.65 6.9
 0 -15 -3 -2.15 6.69
 0 -15 -3 -5.04 4.11
 0 -15 3 1.79 6
 0 -15 -3 10.14 9.97
 0 -15 3 7.39 7.26
 0 -15 -3 7.35 5.06
 0 -15 -3 1.14 7.02
 0 -15 3 6.18 6.24
 0 -15 4 0.35 5.3
 0 -15 -4 -2.15 6.89
 0 -15 4 -5.58 5.32
 0 -15 -4 1.64 5.48
 0 -15 4 -2.68 7.11
 0 -15 -4 3.7 6.32
 0 -15 4 -6.91 5.36
 0 -15 4 -1.93 8.13
 0 -15 -4 -4.27 6.94
 0 -15 -4 1.15 7.77
 0 -15 4 5.81 6.11
 0 -15 -4 -3.59 4.95
 0 -15 5 34.98 9.21
 0 -15 5 51.45 12.59
 0 -15 5 43.03 9.98
 0 -15 -5 23.3 9.81
 0 -15 5 20.67 9.01
 0 -15 -5 36.09 10.35
 0 -15 -5 40.64 12.72
 0 -15 5 25.97 9.91
 0 -15 -5 27.46 8.92
 0 -15 -5 39.44 10.45
 0 -15 5 18.95 6.6
 0 -15 6 17.45 7.49
 0 -15 6 -4.66 6.78
 0 -15 -6 7.52 6.5
 0 -15 6 0.09 4.15
 0 -15 -6 9.99 8.58
 0 -15 6 5.44 6.26
 0 -15 -6 15.72 9.28
 0 -15 6 7.46 8.12
 0 -15 -6 -0.02 6.18
 0 -15 6 3.93 4.36
 0 -15 -6 25.05 9.87
 0 -15 7 30.62 8.6
 0 -15 7 22.77 9.16
 0 -15 -7 -0.28 5.54
 0 -15 7 30.09 9.03
 0 -15 -7 24.47 10.44
 0 -15 7 23.78 10.25
 0 -15 -7 -3.03 7.8
 0 -15 7 16.65 9.17
 0 -15 -7 19.04 9.06
 0 -15 7 16.21 7.29
 0 -15 -7 34.41 11.08
 0 -15 8 5.5 5.5
 0 -15 8 -11.55 9.44
 0 -15 8 4.67 4.68
 0 -15 -8 -5.14 5.82
 0 -15 8 18.49 7.99
 0 -15 -8 -1.54 8.4
 0 -15 8 -0.26 5.93
 0 -15 -8 2.79 6.43
 0 -15 8 0.51 6.16
 0 -15 -8 -10.09 7.47
 0 -15 9 -1.02 4.36
 0 -15 9 12.98 7.63
 0 -15 -9 10.24 7.62
 0 -15 9 5.52 7.34
 0 -15 9 11.07 8.89
 0 -15 9 19.23 9.91
 0 -15 -9 -0.01 5.62
 0 -15 9 14.97 10.04
 0 -15 -9 12.41 8.39
 0 -15 -9 8.23 7.68
 0 -15 9 39.34 13.16
 0 -15 10 11.67 8.29
 0 -15 10 2.94 7.41
 0 -15 10 -1.7 6.68
 0 -15 -10 3.35 6.71
 0 -15 10 0.64 9.02
 0 -15 10 -3.76 8.91
 0 -15 10 -4.14 6.61
 0 -15 -10 10.74 10.66
 0 -15 -10 3.43 6.54
 0 -15 -10 0.01 5.42
 0 -15 10 9.01 7.71
 0 -15 11 7.72 8.9
 0 -15 -11 0.93 5.79
 0 -15 11 7.66 6.99
 0 -15 11 13.42 9.41
 0 -15 11 3.55 7.72
 0 -15 11 5.7 7.27
 0 -15 -11 12.14 7.3
 0 -15 -11 29.52 10.47
 0 -15 11 -0.03 7.6
 0 -15 12 5.85 7.79
 0 -15 -12 8.86 5.78
 0 -15 12 1.69 7.57
 0 -15 -12 16.81 8.41
 0 -15 12 7.74 7.61
 0 -15 -12 10.89 10.61
 0 -15 12 6.39 6.94
 0 -15 12 9.91 8.08
 0 -15 12 2.85 7.97
 0 -15 13 -1.01 6.37
 0 -15 -13 9.6 7.84
 0 -15 13 13.22 8.74
 0 -15 -13 -13.37 13.87
 0 -15 13 3.97 6.17
 0 -15 -13 -1.25 5.63
 0 -15 13 13.62 9.49
 0 -15 13 6.73 8.07
 0 -15 13 -11.49 6.79
 0 -15 14 -2.1 6.31
 0 -15 14 0.36 8.24
 0 -15 14 7.11 10.95
 0 -15 14 -4.24 8.41
 0 -15 -14 5.24 6.95
 0 -15 -14 7.24 13.88
 0 -15 14 -6.22 7.09
 0 -15 15 39.15 14.41
 0 -15 15 34.55 14.01
 0 -15 15 26.19 13.14
 0 -15 -15 6.92 8.29
 0 -15 15 10.62 8.14
 0 -15 15 19.3 9.62
 0 -15 -15 28.87 15.95
 0 -15 15 23.27 14.27
 0 -15 16 7.45 9
 0 -15 16 -5.46 6.27
 0 -15 16 1.01 8.86
 0 -15 -16 -1.86 7.61
 0 -15 16 2.9 6.76
 0 -15 16 -1.76 7.68
 0 -15 -16 3.36 9.99
 0 -15 16 -2.32 7.13
 0 -15 17 3.18 8.73
 0 -15 17 14.22 12.57
 0 -15 -17 16.73 9.92
 0 -15 17 12.24 8.36
 0 -15 17 34.7 12.93
 0 -15 -17 27.4 14.46
 0 -15 17 21.02 9.63
 0 -15 18 22.14 13.65
 0 -15 18 29.85 15.74
 0 -15 18 9.16 7.91
 0 -15 -18 26.41 13.19
 0 -15 -18 28.55 14.09
 0 -15 18 -1.62 8.28
 0 -15 18 27.41 16.65
 0 -15 19 0.87 11.24
 0 -15 19 1.29 7.02
 0 -15 -19 -17.95 12.94
 0 -15 19 -8.9 10.42
 0 -15 -19 11 14.54
 0 -15 19 15.6 11.7
 0 -15 20 33.45 16.39
 0 -15 20 25.43 10.71
 0 -15 -20 21.09 12.8
 0 -15 -21 5.14 9.16
 0 -15 -21 -3.07 11.68
 0 -15 21 -1.93 6.78
 0 -15 21 25.14 15.89
 0 -14 0 1197.92 52.34
 0 -14 0 1153.31 50.06
 0 -14 0 1061.33 41.28
 0 -14 0 1214.33 55.56
 0 -14 0 1097.77 57.25
 0 -14 0 1146.59 43.51
 0 -14 0 1057.33 58.35
 0 -14 0 1127.01 51.8
 0 -14 -1 331.01 25.76
 0 -14 1 312.5 26.34
 0 -14 1 289.6 23.43
 0 -14 -1 280.15 23.33
 0 -14 1 323.64 21.51
 0 -14 -1 313.77 19.75
 0 -14 1 272.16 25.34
 0 -14 -1 353.39 28.63
 0 -14 1 314.39 29.16
 0 -14 -1 342.29 30.06
 0 -14 -1 279.22 29.63
 0 -14 1 348.98 31.8
 0 -14 -1 314.52 22.26
 0 -14 1 292.25 25.04
 0 -14 -1 322.65 26.47
 0 -14 2 1420.66 61.13
 0 -14 -2 1610.91 60.19
 0 -14 -2 1533.31 60
 0 -14 2 1538.54 59.23
 0 -14 2 1477.2 53
 0 -14 -2 1489.58 48.09
 0 -14 2 1458.24 68.7
 0 -14 -2 1540.17 57.55
 0 -14 -2 1465.67 71.33
 0 -14 2 1564.9 62.13
 0 -14 -2 1503.4 61.44
 0 -14 2 1564.04 65.56
 0 -14 -2 1534.31 63.93
 0 -14 -2 1307.11 64.9
 0 -14 -3 476.54 33.39
 0 -14 3 475.44 34.34
 0 -14 -3 440.81 30.75
 0 -14 3 469.52 30.17
 0 -14 -3 377.56 32.37
 0 -14 3 405.4 26.14
 0 -14 3 391.21 33.61
 0 -14 -3 472.65 38.94
 0 -14 -3 467.56 30.62
 0 -14 -3 469.23 29.4
 0 -14 3 414.23 31.31
 0 -14 -3 432.36 31.25
 0 -14 3 447.52 31.13
 0 -14 4 985.47 52.51
 0 -14 -4 1084.92 51.86
 0 -14 4 1125.32 49.11
 0 -14 -4 988.68 49
 0 -14 -4 1024.19 49.69
 0 -14 4 1021.25 55.24
 0 -14 -4 1042.65 59.08
 0 -14 -4 928.53 52.65
 0 -14 4 1015.2 44.56
 0 -14 4 980.27 50.76
 0 -14 4 1014.71 48.87
 0 -14 -4 982.37 49.2
 0 -14 5 165.49 18
 0 -14 5 154.21 19.54
 0 -14 -5 146.92 19.84
 0 -14 5 177.15 18.21
 0 -14 -5 180.49 23.5
 0 -14 -5 187.77 21.4
 0 -14 5 171.67 22.09
 0 -14 5 144.04 19.59
 0 -14 -5 171.48 19.86
 0 -14 5 146.75 18.23
 0 -14 -5 155.37 19.37
 0 -14 -6 843.19 45.78
 0 -14 6 866.28 43.46
 0 -14 6 792.75 46.26
 0 -14 6 808.91 41.94
 0 -14 -6 747.07 47.39
 0 -14 -6 917.14 54.19
 0 -14 6 868.45 49.41
 0 -14 -6 851.81 48.71
 0 -14 6 860.73 49.47
 0 -14 -6 807.78 45.75
 0 -14 6 887.33 46.07
 0 -14 7 96.16 14.34
 0 -14 7 87.21 15.13
 0 -14 7 125.01 16.35
 0 -14 -7 95.99 16.52
 0 -14 -7 97.25 18.25
 0 -14 -7 75.52 15.18
 0 -14 7 94.85 15.54
 0 -14 7 97.03 16.95
 0 -14 7 96.24 17.51
 0 -14 -7 94.53 15.79
 0 -14 7 99.91 15.18
 0 -14 -7 110.07 17.01
 0 -14 8 539.88 40.52
 0 -14 8 513.4 33.64
 0 -14 8 510.91 37.36
 0 -14 8 454.8 33.39
 0 -14 -8 427.62 34.97
 0 -14 8 474.37 35.23
 0 -14 -8 524.82 38.79
 0 -14 -8 471.17 38.46
 0 -14 8 464.78 37.46
 0 -14 8 468.06 33.44
 0 -14 -8 475.6 35.69
 0 -14 9 58.83 12.44
 0 -14 9 63.81 14.39
 0 -14 9 83.52 15.15
 0 -14 -9 61.76 12.71
 0 -14 -9 63.4 15.47
 0 -14 9 40.36 11.43
 0 -14 -9 64.53 13.97
 0 -14 9 58.16 12.89
 0 -14 9 55.6 14.3
 0 -14 9 72.71 13.71
 0 -14 -9 62.3 13.66
 0 -14 10 549.91 42.54
 0 -14 10 503.15 34.95
 0 -14 10 468.43 37.18
 0 -14 -10 526.81 38.12
 0 -14 10 484.62 36.73
 0 -14 10 481.31 35.36
 0 -14 -10 444.75 35.21
 0 -14 -10 431.28 39.86
 0 -14 10 550.93 42.05
 0 -14 10 426.42 32.98
 0 -14 -10 518.07 38.32
 0 -14 11 115.58 16.94
 0 -14 11 95.38 16.71
 0 -14 11 66.98 14.85
 0 -14 11 104.33 16.48
 0 -14 -11 114.2 17.15
 0 -14 -11 93.46 19.66
 0 -14 11 87.8 17.48
 0 -14 11 103.83 20.08
 0 -14 -11 79.87 15.99
 0 -14 11 106.28 17.13
 0 -14 12 379.81 36.76
 0 -14 12 384.98 35.1
 0 -14 12 451.61 34.4
 0 -14 12 496.5 38.92
 0 -14 12 432.89 39.65
 0 -14 12 422.07 38.69
 0 -14 -12 463.15 44.13
 0 -14 12 398.41 33.08
 0 -14 12 408.93 32.33
 0 -14 -12 456.56 34.46
 0 -14 -12 373.87 34.81
 0 -14 13 103.22 16.59
 0 -14 -13 113.62 22.35
 0 -14 -13 133.86 18.31
 0 -14 13 108.44 18.14
 0 -14 -13 115.76 20.28
 0 -14 13 121.21 19.52
 0 -14 13 123.03 18.18
 0 -14 13 126.7 22.29
 0 -14 13 107.37 20.14
 0 -14 13 168.11 24.21
 0 -14 13 114.84 19.85
 0 -14 14 378.34 30.5
 0 -14 -14 466.01 46.45
 0 -14 14 416.61 34.69
 0 -14 14 309.77 33.91
 0 -14 14 410.44 33.69
 0 -14 -14 415.84 38.13
 0 -14 14 389.3 39.31
 0 -14 14 420.88 41.58
 0 -14 14 396.53 38.68
 0 -14 -15 101.32 21.03
 0 -14 15 41.44 12.78
 0 -14 15 91.47 16.77
 0 -14 -15 100.04 19.34
 0 -14 15 97.22 17.94
 0 -14 15 51.7 16.36
 0 -14 15 63.47 17.11
 0 -14 15 69.7 18.42
 0 -14 16 424.99 36.71
 0 -14 -16 524.75 50.28
 0 -14 16 450.93 42.95
 0 -14 16 518.99 39.89
 0 -14 -16 377.3 38.73
 0 -14 16 420.41 42.04
 0 -14 16 478.23 46.24
 0 -14 16 471.73 41.36
 0 -14 17 77.9 19.33
 0 -14 17 72.05 16.48
 0 -14 -17 99.22 20.77
 0 -14 17 79.37 16.68
 0 -14 -17 79.85 21.99
 0 -14 17 79.55 18.38
 0 -14 17 49.41 15.87
 0 -14 18 278.64 35.69
 0 -14 18 299.8 30.91
 0 -14 -18 254.04 33.27
 0 -14 -18 288.91 38.03
 0 -14 18 277.24 31.16
 0 -14 18 309.65 37.54
 0 -14 18 269.47 37.5
 0 -14 19 118.75 25.06
 0 -14 19 151.73 22.64
 0 -14 -19 118 22.46
 0 -14 -19 170.78 29.33
 0 -14 19 108.84 20.5
 0 -14 19 149.21 28.03
 0 -14 19 154.28 27.26
 0 -14 20 257.69 36.31
 0 -14 20 263.48 30.69
 0 -14 -20 269.82 35.43
 0 -14 -20 260.56 37.27
 0 -14 20 200.92 31.89
 0 -14 21 91.59 22.81
 0 -14 -21 133.37 28.34
 0 -14 21 113.51 21.61
 0 -14 -21 108.23 23.57
 0 -14 22 107.88 23.28
 0 -14 -22 126.01 24.95
 0 -14 -22 136.22 27.75
 0 -14 22 90.6 18.26
 0 -13 0 -0.02 4.15
 0 -13 0 3.8 5.01
 0 -13 0 12.99 9.03
 0 -13 0 -0.27 3.63
 0 -13 0 5.97 6.68
 0 -13 0 2.17 3.34
 0 -13 0 10.46 7.06
 0 -13 0 0.99 2.54
 0 -13 1 41.16 8.98
 0 -13 -1 50.37 9.71
 0 -13 1 51.49 12.65
 0 -13 -1 46.65 11.64
 0 -13 1 38.34 7.23
 0 -13 1 46.1 9.16
 0 -13 -1 38.23 9.11
 0 -13 -1 42.18 6.88
 0 -13 -1 37.64 9.95
 0 -13 1 61.6 12.3
 0 -13 1 36.11 9.7
 0 -13 -1 31.98 7.15
 0 -13 -1 41.35 10.84
 0 -13 1 59.39 8.15
 0 -13 1 28.17 7.7
 0 -13 -1 39.66 9.11
 0 -13 2 2.52 4.89
 0 -13 -2 5.9 3.47
 0 -13 2 11.6 7.93
 0 -13 -2 6.91 5.59
 0 -13 2 10.12 4.55
 0 -13 2 12.49 5.79
 0 -13 -2 25.93 8.01
 0 -13 -2 7.54 3.72
 0 -13 2 3.24 5.46
 0 -13 -2 1.2 5.29
 0 -13 -2 13.01 5.35
 0 -13 -2 9.84 6.23
 0 -13 2 8.6 4.92
 0 -13 -2 1.6 3.85
 0 -13 2 -0.21 3.96
 0 -13 3 17.06 6.17
 0 -13 -3 20.83 7.6
 0 -13 3 24.95 7.3
 0 -13 -3 7.79 4.43
 0 -13 -3 4.77 6.17
 0 -13 3 4.82 3.77
 0 -13 3 18.2 8.33
 0 -13 -3 3.8 5.93
 0 -13 -3 13.37 5.81
 0 -13 -3 21.74 6.55
 0 -13 3 12.16 4.8
 0 -13 3 16.77 5.85
 0 -13 -3 19.55 7.14
 0 -13 4 104.85 16.33
 0 -13 -4 87.64 14.01
 0 -13 4 92.89 13.14
 0 -13 -4 90.25 13.53
 0 -13 4 74.95 12.44
 0 -13 -4 100.92 12.25
 0 -13 -4 68.63 13.18
 0 -13 4 87.98 11.88
 0 -13 4 89.67 14.96
 0 -13 -4 78.34 15.21
 0 -13 -4 86.24 13.26
 0 -13 -4 79.69 12.86
 0 -13 4 87.33 13.19
 0 -13 5 -2.96 4.5
 0 -13 5 3.17 4.63
 0 -13 5 -2.57 3.67
 0 -13 -5 -2.21 5.13
 0 -13 5 -3.59 5.06
 0 -13 -5 0.82 5.57
 0 -13 5 -2.4 5.49
 0 -13 5 2.03 5.62
 0 -13 -5 -7.99 8.14
 0 -13 -5 -1.09 6.7
 0 -13 -5 0.15 4.44
 0 -13 5 4.81 5.42
 0 -13 6 11.43 4.44
 0 -13 6 5.28 5.32
 0 -13 6 22.02 7.24
 0 -13 -6 6.32 4.46
 0 -13 6 19.84 9.11
 0 -13 6 30.24 9.98
 0 -13 -6 21.72 6.91
 0 -13 -6 3.35 5.83
 0 -13 -6 16.37 7.18
 0 -13 6 11.56 6.31
 0 -13 -6 11.01 6.91
 0 -13 6 10.31 5.59
 0 -13 7 17.65 6.72
 0 -13 7 4.9 4.35
 0 -13 -7 23.51 8.7
 0 -13 7 14.99 5.77
 0 -13 7 24.33 10.2
 0 -13 -7 20.26 8.12
 0 -13 7 22.7 9.69
 0 -13 7 15.16 7.23
 0 -13 -7 18.3 7.68
 0 -13 -7 22.86 9.18
 0 -13 -7 17.49 6.6
 0 -13 7 13.42 5.8
 0 -13 8 61.46 10.96
 0 -13 8 68.56 13.54
 0 -13 -8 30.17 9.84
 0 -13 8 54.6 11.39
 0 -13 8 78.32 15.06
 0 -13 8 39.76 10
 0 -13 -8 65.7 14.42
 0 -13 -8 43.05 10.17
 0 -13 8 64.99 13.53
 0 -13 8 55.67 11.54
 0 -13 -8 57.57 12.2
 0 -13 9 4.6 5.43
 0 -13 9 3.04 5.06
 0 -13 9 1.05 6.15
 0 -13 -9 -3.28 5.35
 0 -13 9 -7.9 8.12
 0 -13 9 8.8 7.95
 0 -13 -9 13.06 8.12
 0 -13 9 -1.17 6.61
 0 -13 -9 1.36 5.73
 0 -13 9 4.8 5.66
 0 -13 -9 11.97 7.13
 0 -13 -10 43.13 10.5
 0 -13 10 51.17 11.45
 0 -13 -10 73.55 16.73
 0 -13 10 31.28 8.8
 0 -13 10 30.85 9.36
 0 -13 -10 46.45 11.06
 0 -13 10 44.5 11.96
 0 -13 10 86.08 16.38
 0 -13 10 46.68 13.8
 0 -13 10 57.63 14.19
 0 -13 -10 41.23 10.92
 0 -13 10 51.68 11.39
 0 -13 11 5.44 6.23
 0 -13 -11 -1.83 7.61
 0 -13 -11 12.88 6.88
 0 -13 11 8.92 6.4
 0 -13 11 6.07 5.31
 0 -13 11 14.36 7.35
 0 -13 11 4.88 6.43
 0 -13 11 -9.05 7.48
 0 -13 11 9.2 8.98
 0 -13 11 4.41 5.55
 0 -13 -11 1.93 5.59
 0 -13 12 38.48 10.31
 0 -13 -12 12.83 7.44
 0 -13 -12 36.81 9.52
 0 -13 12 41.44 12.7
 0 -13 12 21.38 8.35
 0 -13 12 51.04 12.64
 0 -13 12 44.23 13.62
 0 -13 12 46.81 13.81
 0 -13 12 28.68 9.97
 0 -13 -12 35.02 11.21
 0 -13 12 19.26 8.84
 0 -13 -13 -0.31 10.24
 0 -13 -13 7.03 4.57
 0 -13 13 -8.38 6.35
 0 -13 13 8.41 6.5
 0 -13 13 0.93 5.28
 0 -13 13 -4.49 8.17
 0 -13 13 5.28 5.97
 0 -13 13 -4.36 8.12
 0 -13 13 -1.27 5.18
 0 -13 -13 3.28 7.8
 0 -13 13 3.33 6.47
 0 -13 13 8.41 9.86
 0 -13 -14 0.42 11.17
 0 -13 14 -1.24 4.21
 0 -13 14 -3.64 10.12
 0 -13 14 5.44 7.36
 0 -13 14 -11.77 10.57
 0 -13 14 -11.26 8.43
 0 -13 14 8.2 9.73
 0 -13 14 -7.78 10.5
 0 -13 14 14.77 8.26
 0 -13 14 -5.05 5.66
 0 -13 -14 7 8.11
 0 -13 -15 2.35 9.84
 0 -13 15 -9.04 7.46
 0 -13 15 8.72 9.51
 0 -13 -15 6.29 7.76
 0 -13 15 0.92 5.58
 0 -13 15 2.5 6.9
 0 -13 15 3.28 8.21
 0 -13 15 -4.17 6.1
 0 -13 15 16.34 11.69
 0 -13 16 3.42 6.6
 0 -13 16 7.32 7.28
 0 -13 16 9.69 7.37
 0 -13 -16 29.97 12.64
 0 -13 16 11.14 7.82
 0 -13 -16 12.62 9.32
 0 -13 16 2.74 8.72
 0 -13 16 28.48 14.37
 0 -13 17 16.76 10.27
 0 -13 17 5.52 7.25
 0 -13 -17 -7.78 8.55
 0 -13 17 16.03 9.59
 0 -13 -17 19.44 10.97
 0 -13 17 -6.22 9.63
 0 -13 17 -8.91 9.16
 0 -13 18 -15.71 13.23
 0 -13 18 7.94 8.05
 0 -13 -18 13.53 7.76
 0 -13 -18 -1.97 11.02
 0 -13 18 -12.75 10.58
 0 -13 18 1.11 7.3
 0 -13 18 -1.03 9.74
 0 -13 19 18.29 10.94
 0 -13 19 10.98 7.99
 0 -13 -19 19.03 11.62
 0 -13 -19 35.54 13.83
 0 -13 19 25.15 12.16
 0 -13 19 49.77 17.78
 0 -13 20 5.72 9.01
 0 -13 20 5.04 10.48
 0 -13 -20 -5.22 7.45
 0 -13 -20 -5.66 10.91
 0 -13 20 -15.36 13.46
 0 -13 20 -11.88 11.55
 0 -13 -21 -19.63 13.82
 0 -13 21 -3.45 9.23
 0 -13 21 -6.89 9.74
 0 -13 -21 -28.08 17.33
 0 -13 -22 27.62 12.95
 0 -13 22 22.28 12.74
 0 -13 22 49.44 15.83
 0 -13 -22 40.34 17.27
 0 -13 -23 23.59 13.51
 0 -13 -23 -19.61 15.27
 0 -13 23 16.01 10.83
 0 -13 23 18.26 12.66
 0 -12 0 387.39 29.31
 0 -12 0 420.27 25.84
 0 -12 0 378.98 25.63
 0 -12 0 389.77 21.36
 0 -12 0 377.24 27.43
 0 -12 0 330.75 29
 0 -12 0 395.54 22.41
 0 -12 0 369.38 25.64
 0 -12 1 956.56 48.18
 0 -12 -1 1036.24 49.53
 0 -12 -1 1133.71 45.36
 0 -12 1 1024.97 42.99
 0 -12 1 1042.31 45.55
 0 -12 -1 1049.42 43.94
 0 -12 -1 1005.29 36.59
 0 -12 1 1034.78 38.98
 0 -12 1 1066.41 48.37
 0 -12 -1 1130.95 48.93
 0 -12 1 1019.8 36.43
 0 -12 -1 1059.46 53.22
 0 -12 1 1019.34 51.47
 0 -12 -1 1050.59 40.93
 0 -12 1 1025.07 45.03
 0 -12 -1 1027.06 45.16
 0 -12 2 264.9 24.16
 0 -12 2 304.96 19.84
 0 -12 -2 255.72 23.7
 0 -12 -2 275.73 21.61
 0 -12 2 310.11 22.22
 0 -12 2 271.39 22
 0 -12 -2 318.16 21.83
 0 -12 -2 274.91 16.72
 0 -12 2 309.92 25.15
 0 -12 -2 278.32 23.5
 0 -12 -2 282.59 21.02
 0 -12 -2 301.39 27.29
 0 -12 2 271.77 15.45
 0 -12 2 262.4 24.74
 0 -12 -2 270.23 21.94
 0 -12 2 278.33 21.64
 0 -12 -3 635.74 38.39
 0 -12 3 645.03 31.13
 0 -12 3 625.89 38.29
 0 -12 3 630.69 32.98
 0 -12 -3 671.19 34.9
 0 -12 3 632 35.41
 0 -12 -3 652.88 31.83
 0 -12 -3 606.26 25.73
 0 -12 3 666.35 39.6
 0 -12 -3 685.53 42.18
 0 -12 -3 670.33 35.16
 0 -12 3 647.89 37.46
 0 -12 -3 690.93 36.98
 0 -12 -3 660.88 35.6
 0 -12 3 687.51 35.57
 0 -12 -4 620.02 35.75
 0 -12 4 668.1 39.22
 0 -12 -4 588.22 33.27
 0 -12 4 630.27 32.72
 0 -12 -4 655.98 30.39
 0 -12 4 551.17 33.96
 0 -12 4 635.55 31.92
 0 -12 -4 524.77 34.79
 0 -12 -4 643.12 41.36
 0 -12 4 585.59 37.02
 0 -12 -4 605.3 34.94
 0 -12 4 529.47 35.05
 0 -12 4 600.9 33.56
 0 -12 -4 612.86 35.04
 0 -12 -5 923.35 43.99
 0 -12 5 954.13 48.54
 0 -12 5 917.39 41.39
 0 -12 5 904.6 44.44
 0 -12 -5 937.14 36.11
 0 -12 -5 854.88 45.34
 0 -12 5 852.87 39.63
 0 -12 5 852.44 45.17
 0 -12 -5 1010.24 52.36
 0 -12 -5 840.01 44.18
 0 -12 5 866.67 45.7
 0 -12 -5 897.49 43.86
 0 -12 5 978.16 43.85
 0 -12 -6 804.67 40.81
 0 -12 6 728.8 42.47
 0 -12 6 747.81 37.23
 0 -12 6 724.72 40.09
 0 -12 6 760.42 37.96
 0 -12 -6 721.44 40.84
 0 -12 -6 745.18 42.85
 0 -12 -6 783.96 45.48
 0 -12 6 709.88 40.33
 0 -12 6 721.16 41.74
 0 -12 6 653.12 36.47
 0 -12 -6 746.43 39.69
 0 -12 7 668.21 40.81
 0 -12 7 592.77 33.59
 0 -12 7 548.1 35.38
 0 -12 -7 575.33 36
 0 -12 7 562.23 33.9
 0 -12 7 602.66 36.92
 0 -12 -7 654.06 40.99
 0 -12 -7 623.75 40.24
 0 -12 7 562.67 37.93
 0 -12 7 577.62 34.29
 0 -12 -7 607.83 36.48
 0 -12 8 741.83 43.61
 0 -12 8 643.07 35.72
 0 -12 8 668 39.62
 0 -12 8 580.88 35.94
 0 -12 -8 584.83 36.58
 0 -12 -8 658.51 40.37
 0 -12 8 654.74 38.05
 0 -12 -8 615.22 42.04
 0 -12 8 633.38 41.36
 0 -12 8 652.98 41.73
 0 -12 8 600.33 35.38
 0 -12 -8 667.15 39.43
 0 -12 9 465.01 35.23
 0 -12 9 461.51 30.22
 0 -12 9 444.18 32.43
 0 -12 -9 406.19 30.24
 0 -12 9 487.67 33.66
 0 -12 -9 443.69 32.31
 0 -12 -9 411.21 35.08
 0 -12 9 440.87 30.69
 0 -12 9 458.18 35.35
 0 -12 9 401.35 33.14
 0 -12 -9 422.61 31.82
 0 -12 9 372.88 28.16
 0 -12 10 296.45 27.94
 0 -12 10 330.27 26.05
 0 -12 10 303.38 27.02
 0 -12 10 330.11 28.8
 0 -12 -10 287.71 25.07
 0 -12 -10 319.34 26.58
 0 -12 -10 298.75 30.93
 0 -12 10 318.77 25.82
 0 -12 10 312.06 29.32
 0 -12 10 295.19 29.2
 0 -12 -10 314.12 28.03
 0 -12 10 288.6 24.8
 0 -12 11 320.75 30.12
 0 -12 11 282.25 24.86
 0 -12 11 281.67 27.1
 0 -12 -11 315.87 25.83
 0 -12 11 292.46 28.01
 0 -12 11 284.23 25.53
 0 -12 -11 323.92 26.24
 0 -12 11 287.24 24.06
 0 -12 -11 321.8 33.12
 0 -12 11 288.08 29.27
 0 -12 11 293.65 29.18
 0 -12 -11 307.92 28.42
 0 -12 12 388.3 33.79
 0 -12 12 316.28 30.67
 0 -12 12 383.27 30.32
 0 -12 12 397.31 32.08
 0 -12 12 329.77 27.94
 0 -12 -12 371.48 36.7
 0 -12 12 355.61 27.31
 0 -12 -12 334.98 27.75
 0 -12 12 445.06 37.45
 0 -12 12 404.9 35.78
 0 -12 -12 350.22 31.3
 0 -12 13 346.07 32.78
 0 -12 13 369.55 34.03
 0 -12 13 366.06 30.75
 0 -12 13 303.16 28.94
 0 -12 13 362.75 30.16
 0 -12 -13 341.61 26.64
 0 -12 13 390.68 27.54
 0 -12 -13 368.06 37.81
 0 -12 13 370.83 29.68
 0 -12 13 417.31 37.3
 0 -12 13 328.13 33.14
 0 -12 -13 332.59 32.01
 0 -12 14 357 33.1
 0 -12 14 323.89 32.87
 0 -12 -14 270.33 25.99
 0 -12 14 295.35 28.05
 0 -12 14 248.4 26.25
 0 -12 14 255 25.3
 0 -12 14 321.34 32.5
 0 -12 14 315.01 32.87
 0 -12 14 343.84 29.88
 0 -12 -14 382.84 39.2
 0 -12 14 335.32 25.49
 0 -12 -14 305.98 31.43
 0 -12 15 401.87 35.9
 0 -12 15 351.78 31.63
 0 -12 15 335.82 30.24
 0 -12 -15 362.72 39.24
 0 -12 15 329.74 29.25
 0 -12 -15 379.97 30.83
 0 -12 15 349.73 34.89
 0 -12 15 406.65 38.92
 0 -12 15 310.12 33.44
 0 -12 -15 321.57 33.11
 0 -12 16 217.45 26.27
 0 -12 16 254.25 27.8
 0 -12 -16 185.46 27.83
 0 -12 16 230.43 25.21
 0 -12 16 196.32 23.7
 0 -12 -16 202.19 22.57
 0 -12 16 210.43 28.36
 0 -12 16 273.85 32.84
 0 -12 16 196.57 26.75
 0 -12 -16 187.33 26.19
 0 -12 17 390 34.6
 0 -12 -17 417.01 33.09
 0 -12 17 364.53 38.53
 0 -12 -17 415.67 42.13
 0 -12 17 370.7 33.29
 0 -12 17 360.11 32.38
 0 -12 17 439.36 37.11
 0 -12 17 365.31 39.13
 0 -12 17 385.87 39.36
 0 -12 -17 360.69 37.36
 0 -12 -18 200.07 27.99
 0 -12 18 142.51 21.13
 0 -12 -18 196.21 29.72
 0 -12 18 144.72 21.55
 0 -12 18 193.65 28.64
 0 -12 18 232.32 32.27
 0 -12 18 205.73 29.22
 0 -12 -19 276.01 33.74
 0 -12 19 270.27 29.1
 0 -12 -19 287.53 35.91
 0 -12 19 234.11 32.07
 0 -12 19 345.38 38.11
 0 -12 19 329.19 40.06
 0 -12 -20 73.49 18.19
 0 -12 20 94.49 18.21
 0 -12 -20 95.55 22.55
 0 -12 20 93.01 21.52
 0 -12 20 129.75 24.22
 0 -12 20 77.05 19.66
 0 -12 -21 237.34 32.09
 0 -12 21 261.66 30.35
 0 -12 -21 310.12 38.24
 0 -12 21 256.12 34.15
 0 -12 21 271.04 35.33
 0 -12 21 294.92 38.86
 0 -12 22 90.38 18.41
 0 -12 -22 109.26 21.93
 0 -12 -22 96.59 23.09
 0 -12 22 125.23 25.05
 0 -12 23 275.64 32.63
 0 -12 -23 277.97 35.78
 0 -12 23 235.78 32.87
 0 -12 -23 324.59 39.99
 0 -12 -24 148.38 26.43
 0 -11 0 4.33 5.45
 0 -11 0 11.37 4.76
 0 -11 0 -1.43 3.72
 0 -11 0 0.18 3.07
 0 -11 0 -1.29 4.36
 0 -11 0 -1.44 2.74
 0 -11 0 0.7 3.35
 0 -11 1 14.61 4.02
 0 -11 -1 19.22 6.24
 0 -11 -1 9.7 3.37
 0 -11 1 5.09 3.79
 0 -11 1 13 5.16
 0 -11 -1 15.08 5.65
 0 -11 1 14.59 3.8
 0 -11 -1 3.44 2.48
 0 -11 1 7.71 4.27
 0 -11 -1 2.76 4.01
 0 -11 1 12.18 4.84
 0 -11 -1 14.72 5.67
 0 -11 -1 11.23 4.06
 0 -11 1 5.89 3.65
 0 -11 2 27.8 7.51
 0 -11 -2 22.56 5.8
 0 -11 2 19.97 5.18
 0 -11 2 16.18 6.23
 0 -11 -2 19.25 6.14
 0 -11 2 28.99 6.77
 0 -11 -2 31 7.92
 0 -11 -2 18.5 4.53
 0 -11 2 28.32 7.79
 0 -11 -2 26.13 7.05
 0 -11 2 22.7 4.38
 0 -11 -2 17.82 5.63
 0 -11 2 25.51 6.75
 0 -11 -2 22.48 6.23
 0 -11 3 3.29 3.98
 0 -11 -3 3.5 3.56
 0 -11 3 3.4 6.49
 0 -11 3 0.45 2.79
 0 -11 -3 2.78 4.76
 0 -11 3 4.58 3.65
 0 -11 -3 5.26 4.28
 0 -11 -3 2.4 1.94
 0 -11 3 2.42 1.71
 0 -11 -3 3.42 3.54
 0 -11 -3 2.99 4.68
 0 -11 3 0.37 4.69
 0 -11 3 -4.06 4.02
 0 -11 -3 12.31 5.32
 0 -11 -3 0.5 3.38
 0 -11 3 1.72 2.83
 0 -11 4 80.29 12.48
 0 -11 -4 76.08 11.67
 0 -11 4 88.41 13.97
 0 -11 4 95.43 11.75
 0 -11 -4 90.02 11.74
 0 -11 4 88.39 12.91
 0 -11 -4 100.82 10.68
 0 -11 4 87.63 11.11
 0 -11 4 79.81 12.8
 0 -11 -4 87.01 12.96
 0 -11 4 104.22 14.56
 0 -11 -4 84.3 12.71
 0 -11 -4 119.06 16.37
 0 -11 4 91 12.35
 0 -11 -4 96.58 13.02
 0 -11 5 13.31 5.76
 0 -11 -5 20.28 4.81
 0 -11 5 13.22 5.38
 0 -11 5 7.26 4.27
 0 -11 -5 3.93 3.85
 0 -11 5 17.13 7.36
 0 -11 -5 4.29 3.89
 0 -11 5 23.01 6.84
 0 -11 -5 27.09 8.58
 0 -11 5 12.08 6.17
 0 -11 -5 10.31 4.85
 0 -11 5 21.01 6.65
 0 -11 -5 31.6 7.64
 0 -11 6 38.86 8.2
 0 -11 6 57.57 10.46
 0 -11 -6 41.71 5.84
 0 -11 -6 41.9 9.31
 0 -11 6 30.82 7.13
 0 -11 6 54.92 11.22
 0 -11 6 31.43 8.9
 0 -11 -6 32.74 8.79
 0 -11 6 52.83 10.63
 0 -11 -6 49.21 11.69
 0 -11 -6 42.9 9.87
 0 -11 -6 46.04 9.65
 0 -11 6 25.2 6.9
 0 -11 -7 54.82 11
 0 -11 -7 74.09 12.94
 0 -11 7 67.17 11.49
 0 -11 -7 76.88 12.59
 0 -11 7 50.55 9.6
 0 -11 7 73.29 10.94
 0 -11 7 55.39 10.22
 0 -11 7 71.53 13.51
 0 -11 7 68.77 12.14
 0 -11 7 58.27 9.96
 0 -11 -7 69.19 11.52
 0 -11 7 66.14 12.39
 0 -11 -8 23.7 8.7
 0 -11 -8 12.43 7.13
 0 -11 8 9.78 4.88
 0 -11 -8 1.14 4.73
 0 -11 8 0.17 5.06
 0 -11 8 18.96 6.7
 0 -11 8 9.59 6.04
 0 -11 8 17.13 7.97
 0 -11 8 6.24 6.65
 0 -11 8 8.83 3.26
 0 -11 8 13.65 4.98
 0 -11 -8 13.8 7.04
 0 -11 8 16.68 7.6
 0 -11 -9 37.84 9.02
 0 -11 9 12.15 5.78
 0 -11 -9 5.65 5.26
 0 -11 9 10.2 6.06
 0 -11 -9 15.34 5.5
 0 -11 9 21.65 7.27
 0 -11 9 20.1 6.35
 0 -11 9 27.62 9.16
 0 -11 9 26.21 5.89
 0 -11 9 19.88 7.46
 0 -11 -9 10.89 5.53
 0 -11 9 19.87 7.28
 0 -11 9 16.43 7.48
 0 -11 -10 22.07 7.45
 0 -11 10 19.78 6.92
 0 -11 -10 9.62 7.32
 0 -11 10 29.55 9.74
 0 -11 -10 14.95 6.04
 0 -11 10 23.46 6.85
 0 -11 10 22.21 8.12
 0 -11 10 17.04 8.78
 0 -11 10 18.88 6.07
 0 -11 -10 24.54 8.45
 0 -11 10 17.92 6.41
 0 -11 10 24.46 8.59
 0 -11 10 19.4 8.83
 0 -11 11 37.95 8.8
 0 -11 -11 44.24 9.36
 0 -11 -11 34.49 10.8
 0 -11 -11 42.65 9.62
 0 -11 -11 54.05 10.79
 0 -11 11 47.32 11.51
 0 -11 11 53.12 11.24
 0 -11 11 56 11.17
 0 -11 11 29.73 9.48
 0 -11 11 39.31 7.62
 0 -11 11 49.01 10.27
 0 -11 -11 33.07 9.1
 0 -11 11 58.51 13.47
 0 -11 11 37.4 11.58
 0 -11 -12 -3.15 4.97
 0 -11 -12 15.53 9.82
 0 -11 12 0.9 4.25
 0 -11 -12 -1.4 5.44
 0 -11 12 -2.25 7.15
 0 -11 12 -6.12 6.48
 0 -11 12 -3 6.07
 0 -11 12 0.14 5.16
 0 -11 12 -2.4 5.88
 0 -11 12 -2.42 3.22
 0 -11 12 -6.05 6.32
 0 -11 -12 9.19 7.35
 0 -11 12 -3.43 5.58
 0 -11 12 -10.36 8.51
 0 -11 13 104.19 13.72
 0 -11 -13 87 12.65
 0 -11 -13 121.71 20.94
 0 -11 -13 101.6 15.16
 0 -11 13 84.89 16.84
 0 -11 13 98.65 15.41
 0 -11 13 96.25 16.08
 0 -11 13 124.51 18.9
 0 -11 13 94.82 14.99
 0 -11 13 101.06 13.43
 0 -11 -13 101.42 16.81
 0 -11 13 96.99 15.71
 0 -11 13 96.66 17.94
 0 -11 13 100.36 18.21
 0 -11 14 10.91 4.39
 0 -11 -14 24.83 12.02
 0 -11 14 5.09 6.64
 0 -11 -14 11.95 6.55
 0 -11 14 7.18 6.36
 0 -11 14 20.21 8.64
 0 -11 14 12.01 6.17
 0 -11 14 7.31 5.18
 0 -11 14 32.61 10.98
 0 -11 14 11.39 9.7
 0 -11 14 10.91 6.83
 0 -11 -14 11.07 7.27
 0 -11 14 7.86 7.12
 0 -11 -15 69.95 17.19
 0 -11 15 62.25 13.41
 0 -11 15 47.15 12.45
 0 -11 -15 43.48 10.46
 0 -11 15 43.8 11.62
 0 -11 15 40.08 9.71
 0 -11 15 45.21 10
 0 -11 15 53.49 13.06
 0 -11 15 46.05 13.87
 0 -11 -15 45.86 12.88
 0 -11 15 41.14 10.5
 0 -11 -16 24.89 11.72
 0 -11 16 9.07 6.84
 0 -11 16 18.04 9.38
 0 -11 16 5.96 6.91
 0 -11 16 10.33 11.37
 0 -11 -16 13.83 7.3
 0 -11 16 0.53 5.79
 0 -11 16 15.13 7.53
 0 -11 16 6.56 7.76
 0 -11 16 -1.99 9.66
 0 -11 -16 16.24 9.42
 0 -11 17 27.96 9.28
 0 -11 -17 37.02 13.16
 0 -11 17 49.52 13.43
 0 -11 17 33.87 11.07
 0 -11 17 43.56 10.22
 0 -11 17 39.55 11.01
 0 -11 -17 56.92 14.34
 0 -11 -17 38.25 10.11
 0 -11 17 36.21 11.92
 0 -11 17 43.48 12.27
 0 -11 17 53.32 13.75
 0 -11 -18 6.68 6.66
 0 -11 18 7.24 7.24
 0 -11 18 10.66 10.42
 0 -11 18 0.48 8.19
 0 -11 18 -0.6 5
 0 -11 18 9.8 7.45
 0 -11 18 6.02 8.1
 0 -11 -18 -8.3 11.22
 0 -11 -18 10.88 10.24
 0 -11 19 6.61 10.03
 0 -11 19 -0.85 5.01
 0 -11 19 2.02 7.02
 0 -11 -19 -0.02 6.34
 0 -11 -19 20.83 14.49
 0 -11 19 4.97 8.84
 0 -11 19 6.49 11.2
 0 -11 20 20 12.37
 0 -11 20 9.07 8.75
 0 -11 -20 15.37 10.77
 0 -11 -20 -7.97 9.82
 0 -11 20 9.74 8.22
 0 -11 20 22.48 12.15
 0 -11 21 19.19 11.27
 0 -11 21 42.88 13.2
 0 -11 -21 28.21 12.35
 0 -11 -21 48.29 15.97
 0 -11 21 13.93 9.09
 0 -11 21 16.69 10.91
 0 -11 -22 -2.72 8.91
 0 -11 22 -4.85 8.83
 0 -11 22 9.01 11.13
 0 -11 -22 20.24 11.68
 0 -11 -23 8.2 10.34
 0 -11 23 2.38 7.33
 0 -11 23 -3.95 8.69
 0 -11 -23 19.48 13.85
 0 -11 -24 -2.85 7.74
 0 -11 -24 -22.9 13.19
 0 -11 24 4.54 8.14
 0 -11 24 -6.7 9.12
 0 -10 0 25.95 4.89
 0 -10 0 24.59 6.25
 0 -10 0 27.22 5
 0 -10 0 35.37 8.15
 0 -10 0 22.15 5.31
 0 -10 0 25.41 5.99
 0 -10 1 1986.79 62.38
 0 -10 -1 2019.24 60.18
 0 -10 1 1925.38 66.87
 0 -10 1 2030.52 56.45
 0 -10 -1 1899.87 66.03
 0 -10 -1 1923.72 60.55
 0 -10 -1 1951.25 53.68
 0 -10 -1 2113.5 66.07
 0 -10 1 2116.39 66.86
 0 -10 1 1988.22 53.13
 0 -10 -1 2020.16 58.66
 0 -10 1 2064.73 63.13
 0 -10 -1 2062.16 63.19
 0 -10 -2 47.84 6.4
 0 -10 2 42.84 6.86
 0 -10 2 40 8.85
 0 -10 -2 36.94 8.97
 0 -10 -2 48.9 8.61
 0 -10 2 46.01 8.39
 0 -10 -2 33.1 6.81
 0 -10 -2 56.77 8.53
 0 -10 2 42.33 5.63
 0 -10 2 55.7 9.72
 0 -10 -2 38.97 7.45
 0 -10 2 29.04 7.1
 0 -10 -2 49.94 7.57
 0 -10 2 44.54 8.52
 0 -10 3 2437.93 75.96
 0 -10 3 2318.83 72.41
 0 -10 -3 2386.93 65.82
 0 -10 -3 2404.32 59.81
 0 -10 3 2354.47 75.7
 0 -10 3 2482.54 67.71
 0 -10 -3 2439.51 76.04
 0 -10 -3 2437.18 71.38
 0 -10 3 2447.3 76.76
 0 -10 -3 2456.07 73.4
 0 -10 -3 2387.38 71.77
 0 -10 3 2484 55.09
 0 -10 3 2133.49 68.82
 0 -10 -3 2395.47 71.92
 0 -10 -4 71.22 10.82
 0 -10 4 65.07 4.43
 0 -10 4 57.29 10.57
 0 -10 4 66.46 9.28
 0 -10 -4 49.37 9.11
 0 -10 4 58.91 9.37
 0 -10 -4 56.85 9.61
 0 -10 -4 43.46 8.56
 0 -10 4 66.28 11.26
 0 -10 -4 54.56 9.26
 0 -10 4 54.88 9.93
 0 -10 4 79.47 11.3
 0 -10 -4 69.21 8.4
 0 -10 4 72.15 5.58
 0 -10 -5 1401.55 55.63
 0 -10 5 1346.49 54.04
 0 -10 -5 1588.59 61.3
 0 -10 5 1373.82 50.24
 0 -10 -5 1400.93 53.99
 0 -10 5 1435.53 50.67
 0 -10 -5 1571.17 44.28
 0 -10 5 1404.9 53.73
 0 -10 5 1531.27 57.62
 0 -10 -5 1524.86 54.45
 0 -10 5 1567.32 40.02
 0 -10 5 1412.9 51.89
 0 -10 -5 1402.4 52.76
 0 -10 5 1389.75 55.86
 0 -10 -6 174.77 18.74
 0 -10 -6 207.82 20.23
 0 -10 6 168.23 17.27
 0 -10 6 185.25 17.05
 0 -10 -6 173.04 17.13
 0 -10 6 187.33 16.63
 0 -10 6 182.35 17.73
 0 -10 -6 196.2 12.48
 0 -10 -6 221.85 19.29
 0 -10 6 181.51 18.77
 0 -10 6 183.13 12.16
 0 -10 6 196.7 17.48
 0 -10 -6 182.34 17.46
 0 -10 6 206.36 20.09
 0 -10 6 177.39 18.37
 0 -10 7 1344.21 53.43
 0 -10 -7 1387.95 60
 0 -10 -7 1647.19 61.41
 0 -10 7 1484.7 55.75
 0 -10 -7 1463.13 54.8
 0 -10 7 1472.64 53.19
 0 -10 7 1495.92 56.96
 0 -10 -7 1518.55 38.46
 0 -10 7 1505.63 59.07
 0 -10 7 1513.64 45.09
 0 -10 7 1453.51 53.96
 0 -10 -7 1374.75 54.96
 0 -10 7 1448.13 58.91
 0 -10 7 1509.53 59.84
 0 -10 8 118.04 14.3
 0 -10 -8 117.06 15.24
 0 -10 -8 98.24 15.94
 0 -10 8 109.26 14.6
 0 -10 -8 110.29 13.27
 0 -10 8 130.6 14.65
 0 -10 8 148.01 16.81
 0 -10 8 123.81 16.08
 0 -10 8 115.23 11.07
 0 -10 -8 121 14.75
 0 -10 8 124.61 14.56
 0 -10 8 130.9 16.43
 0 -10 8 111.56 15.82
 0 -10 -9 1732.24 62.08
 0 -10 9 1558.71 57.18
 0 -10 -9 1506.92 67.01
 0 -10 -9 1514.64 57.95
 0 -10 -9 1598.03 58.02
 0 -10 9 1610.13 63.53
 0 -10 9 1591.32 58.77
 0 -10 9 1577.51 61.41
 0 -10 9 1720.35 65.92
 0 -10 9 1625.03 51.77
 0 -10 9 1706.38 60.64
 0 -10 -9 1533.57 61.2
 0 -10 9 1704.19 67.48
 0 -10 9 1731.99 67.25
 0 -10 -10 233.37 20.39
 0 -10 10 182.86 18.76
 0 -10 10 214.75 18.78
 0 -10 -10 237.85 25.73
 0 -10 10 224.65 22.68
 0 -10 -10 226.51 19.04
 0 -10 -10 210.72 19.58
 0 -10 10 197.98 19.12
 0 -10 10 195.31 20.01
 0 -10 10 200.93 21.37
 0 -10 10 222.04 17.51
 0 -10 -10 235.41 22.6
 0 -10 10 201.38 22.26
 0 -10 10 232.65 23.5
 0 -10 11 1104.94 50.19
 0 -10 -11 1176.3 61.84
 0 -10 -11 1319 50.91
 0 -10 11 1117.99 46.53
 0 -10 11 1121.82 55.49
 0 -10 -11 1195.69 47.37
 0 -10 -11 1141.49 50.85
 0 -10 11 1236.27 52.68
 0 -10 11 1223.79 53.81
 0 -10 11 1282.53 57.64
 0 -10 11 1176 45.99
 0 -10 -11 1182.16 55.1
 0 -10 11 1200.28 58.21
 0 -10 11 1147.15 56.43
 0 -10 -12 153.08 16.11
 0 -10 -12 169.57 23.32
 0 -10 12 190.59 19.51
 0 -10 12 151.68 15.96
 0 -10 -12 153.54 17.7
 0 -10 12 136.92 19.3
 0 -10 12 146.78 18.01
 0 -10 12 164.44 19.26
 0 -10 12 170.86 20.54
 0 -10 12 141 16.81
 0 -10 12 153.04 15.73
 0 -10 -12 153.61 19.58
 0 -10 12 159.46 20.1
 0 -10 12 163.52 20.38
 0 -10 -13 965.61 58
 0 -10 13 832.09 38.06
 0 -10 -13 822.25 38.39
 0 -10 13 790.54 42.94
 0 -10 -13 802.52 42.9
 0 -10 13 773.57 48.31
 0 -10 13 825.42 45.14
 0 -10 13 841.61 45.81
 0 -10 13 1000.28 50.88
 0 -10 13 795.02 42.23
 0 -10 13 870.45 41.06
 0 -10 -13 852.68 48.79
 0 -10 13 930.26 51.46
 0 -10 13 864.75 51.34
 0 -10 -14 166.4 24.44
 0 -10 14 118.32 13.34
 0 -10 14 129.85 19.91
 0 -10 -14 154.34 18.29
 0 -10 14 148.53 18.9
 0 -10 14 132.1 17.77
 0 -10 14 149.12 19.9
 0 -10 14 144.19 16.5
 0 -10 14 148.16 18.38
 0 -10 14 153.69 18.49
 0 -10 -14 140.74 20.63
 0 -10 14 137.73 19.93
 0 -10 14 146.49 21.62
 0 -10 -15 635.11 48.47
 0 -10 15 621.14 39.53
 0 -10 -15 631.8 38.61
 0 -10 15 558.45 44.14
 0 -10 15 650.54 42.4
 0 -10 15 676.6 41.8
 0 -10 15 610.31 36.02
 0 -10 15 655.51 39.68
 0 -10 15 693.29 48.42
 0 -10 15 623.16 44.65
 0 -10 15 670.08 42.74
 0 -10 -15 570.9 42.77
 0 -10 -16 71.72 16.57
 0 -10 16 52.92 12.23
 0 -10 16 36.29 11.58
 0 -10 16 54.32 13.22
 0 -10 16 47.87 14.1
 0 -10 -16 41.97 10.53
 0 -10 16 31.38 9.19
 0 -10 16 59.32 11.01
 0 -10 16 55.62 14.47
 0 -10 16 55.99 16.03
 0 -10 -16 72.21 15.73
 0 -10 17 550.44 39.17
 0 -10 -17 633.13 48.9
 0 -10 17 626.82 43.58
 0 -10 17 478.38 36.06
 0 -10 17 576.05 36.91
 0 -10 17 549.57 38.29
 0 -10 -17 583.69 44.45
 0 -10 17 457.34 41.22
 0 -10 -17 507.73 35.41
 0 -10 17 558.13 44.08
 0 -10 17 509.34 44.09
 0 -10 18 22.36 10.26
 0 -10 -18 4.22 6.26
 0 -10 18 24.43 12.85
 0 -10 18 33.43 10.95
 0 -10 18 16.19 7.86
 0 -10 18 20.29 9.9
 0 -10 18 12.76 7.44
 0 -10 -18 14.63 10.16
 0 -10 -18 11.46 9.46
 0 -10 19 462.72 41.55
 0 -10 -19 540.96 37.86
 0 -10 19 558.84 46.67
 0 -10 19 537.5 48.33
 0 -10 19 441.04 36.82
 0 -10 19 459.79 34.72
 0 -10 19 527.25 42.88
 0 -10 -19 530.67 46.42
 0 -10 -19 548.75 44.44
 0 -10 20 24.23 13.02
 0 -10 20 13.76 10.15
 0 -10 20 11.95 9.83
 0 -10 20 0.83 5.92
 0 -10 20 2.32 5.98
 0 -10 20 6.34 9.1
 0 -10 -20 5.48 9.96
 0 -10 -20 5.27 6.43
 0 -10 -21 253.39 31.39
 0 -10 21 298.99 30.88
 0 -10 21 295.29 28.84
 0 -10 -21 309.85 36.18
 0 -10 21 259.64 32.52
 0 -10 21 274.94 33.89
 0 -10 21 258.67 35.16
 0 -10 -22 40.96 12.14
 0 -10 22 26.85 10.95
 0 -10 22 42.19 12.17
 0 -10 -22 39.59 16.24
 0 -10 22 31.42 15.73
 0 -10 22 59.21 19.73
 0 -10 22 49.92 16.08
 0 -10 -23 83.31 20.45
 0 -10 -23 67.75 17.69
 0 -10 23 60.68 15.46
 0 -10 23 110.75 18.79
 0 -10 23 52.29 15.11
 0 -10 -24 5.37 8.01
 0 -10 -24 8.89 10.87
 0 -10 24 16.48 9.69
 0 -10 24 11.04 6.56
 0 -10 24 -3.63 11.09
 0 -10 -25 172.77 29.06
 0 -10 25 126.3 23.49
 0 -10 -25 145.72 25.59
 0 -10 25 163.35 25.06
 0 -9 0 1.46 1.69
 0 -9 0 4.54 4.36
 0 -9 0 -1.82 2.38
 0 -9 0 -1.1 2.56
 0 -9 0 2.24 2.2
 0 -9 1 12.85 4.36
 0 -9 -1 18.42 4.96
 0 -9 -1 16.7 3.54
 0 -9 1 17.04 3.94
 0 -9 1 14.87 4.5
 0 -9 -1 19.58 4.24
 0 -9 -1 13.81 4.44
 0 -9 1 19.55 5.09
 0 -9 -1 13.15 4.3
 0 -9 1 15.48 3.66
 0 -9 2 21.12 6.36
 0 -9 2 16.33 4.73
 0 -9 -2 24.3 6.12
 0 -9 -2 25.59 4.37
 0 -9 2 29.87 7.02
 0 -9 2 32.19 5.79
 0 -9 -2 24.65 6.45
 0 -9 2 22.7 3.73
 0 -9 -2 37.32 6.73
 0 -9 -2 24.53 4.95
 0 -9 2 28.9 6.51
 0 -9 3 13.53 5.15
 0 -9 -3 7.91 3.32
 0 -9 3 15.77 4.7
 0 -9 3 15.65 5.71
 0 -9 -3 33.13 7.6
 0 -9 3 25.2 5.31
 0 -9 -3 14.23 4.93
 0 -9 3 16.17 5.16
 0 -9 -3 13.47 3.13
 0 -9 3 16.43 2.24
 0 -9 -3 21.99 5.79
 0 -9 3 17.86 2.81
 0 -9 -3 18.64 4.14
 0 -9 3 18.05 5.61
 0 -9 -4 19.63 6.11
 0 -9 4 25.51 2.65
 0 -9 4 28.06 6.09
 0 -9 4 27.95 6.78
 0 -9 -4 40.86 7.73
 0 -9 -4 27.98 6.33
 0 -9 4 27.81 6.65
 0 -9 -4 36.36 6.88
 0 -9 4 30.54 7.79
 0 -9 -4 31.68 7.32
 0 -9 4 34.26 8.05
 0 -9 4 30.09 3.75
 0 -9 4 23.88 6.12
 0 -9 -4 25.08 4.51
 0 -9 -5 32.65 7.67
 0 -9 5 22.19 5.26
 0 -9 5 33.82 6.92
 0 -9 -5 32.01 6.93
 0 -9 5 26.23 4.14
 0 -9 5 21.05 6.02
 0 -9 -5 38.59 7.92
 0 -9 5 28.67 6.82
 0 -9 5 29.99 7
 0 -9 -5 27.82 4.51
 0 -9 -5 31.05 7.56
 0 -9 5 40.57 8.6
 0 -9 6 52.39 8.85
 0 -9 -6 39.66 7.29
 0 -9 6 53.4 9.22
 0 -9 -6 44.39 8.31
 0 -9 6 45.29 5.94
 0 -9 6 53.18 9.75
 0 -9 -6 53.3 8.8
 0 -9 6 45.03 9.55
 0 -9 -6 49.76 5.48
 0 -9 6 48.09 9.01
 0 -9 -6 68.73 11.6
 0 -9 -6 44.11 9.4
 0 -9 6 53.97 9.68
 0 -9 -7 0.21 2.46
 0 -9 7 3.43 4.34
 0 -9 -7 0.84 3.28
 0 -9 7 -3.57 3.4
 0 -9 -7 4.57 4.29
 0 -9 7 2.78 2.41
 0 -9 7 7.82 3.77
 0 -9 -7 1.38 1.14
 0 -9 7 -1.04 3.46
 0 -9 7 4.16 4.14
 0 -9 7 -2.17 4.88
 0 -9 -7 6.56 4.34
 0 -9 7 1.19 3.13
 0 -9 -7 1.38 4.1
 0 -9 8 71.85 12.34
 0 -9 8 73.65 12.14
 0 -9 8 70.29 11.08
 0 -9 -8 77.85 13.41
 0 -9 8 63.34 9.69
 0 -9 -8 67.84 10.8
 0 -9 -8 69.92 10.4
 0 -9 8 62.92 10.6
 0 -9 -8 70.21 10.44
 0 -9 8 74.88 10.53
 0 -9 8 83.28 9.15
 0 -9 8 57.7 10.4
 0 -9 -8 72.25 11.4
 0 -9 8 66.93 10.55
 0 -9 -8 73.52 4.9
 0 -9 9 1.55 4.6
 0 -9 -9 -0.1 2.61
 0 -9 9 -0.45 3.86
 0 -9 -9 1.86 3.43
 0 -9 9 -0.13 4.38
 0 -9 9 0.43 3.22
 0 -9 -9 3.98 4.51
 0 -9 -9 0.57 4.93
 0 -9 9 0.33 4.41
 0 -9 9 -5.5 5.35
 0 -9 9 0.02 3.72
 0 -9 9 16.76 7.2
 0 -9 -9 1 3.4
 0 -9 9 0.84 3.53
 0 -9 10 5.76 6
 0 -9 10 2.73 4.42
 0 -9 -10 5.01 4.71
 0 -9 -10 -2.03 4.06
 0 -9 10 0.51 4.25
 0 -9 10 0.04 2.8
 0 -9 10 -0.01 2.92
 0 -9 -10 -2.08 3.13
 0 -9 -10 4.19 6.86
 0 -9 10 3.48 4.3
 0 -9 10 2.08 5.13
 0 -9 10 6.96 5.15
 0 -9 10 7.38 4.54
 0 -9 -10 -0.57 4.22
 0 -9 11 17.31 7.65
 0 -9 11 8.87 5.49
 0 -9 -11 15.52 5.46
 0 -9 -11 11.25 4.19
 0 -9 11 15.98 6.6
 0 -9 11 12.97 5.28
 0 -9 -11 13.14 7.67
 0 -9 -11 22.67 6.28
 0 -9 11 11.96 4.13
 0 -9 11 7.46 5.7
 0 -9 11 20.23 8.4
 0 -9 11 14.92 6.66
 0 -9 -11 0.92 4.93
 0 -9 11 9.46 5.2
 0 -9 12 8.94 7.05
 0 -9 -12 -1.04 3.65
 0 -9 12 10.57 4.79
 0 -9 -12 -2.62 9.25
 0 -9 -12 6.42 5.3
 0 -9 -12 11.58 4.84
 0 -9 12 8.36 6.26
 0 -9 12 3.06 4.46
 0 -9 12 3.57 3.32
 0 -9 12 -1.33 5.25
 0 -9 12 16.19 6.91
 0 -9 -12 11.79 7.13
 0 -9 12 12.91 6.49
 0 -9 12 10.91 7.05
 0 -9 13 1.34 5.85
 0 -9 -13 -4.9 7.32
 0 -9 -13 -3.01 3.5
 0 -9 13 -5.01 4.36
 0 -9 -13 -4.61 4.3
 0 -9 13 -1.55 5.16
 0 -9 13 -0.02 4.74
 0 -9 13 2.66 3.32
 0 -9 13 -12.81 7.43
 0 -9 -13 -3.26 6.75
 0 -9 13 2.88 6.16
 0 -9 -13 -0.33 5.16
 0 -9 13 0.01 5.09
 0 -9 13 -7.35 7.72
 0 -9 14 3.18 5.88
 0 -9 14 -2.56 4.18
 0 -9 14 1.11 4.67
 0 -9 -14 6.13 7.58
 0 -9 -14 5.48 3.79
 0 -9 14 -2.48 5.29
 0 -9 14 -0.62 4.38
 0 -9 14 -0.33 3.71
 0 -9 14 1.81 4.96
 0 -9 -14 -5.17 7.65
 0 -9 -14 -0.65 6.8
 0 -9 14 7.58 6.43
 0 -9 14 -7.34 8.86
 0 -9 15 59.27 12.16
 0 -9 15 49.6 11
 0 -9 -15 40.11 13.17
 0 -9 -15 41.65 9.75
 0 -9 15 50.4 11.71
 0 -9 15 65.39 12.06
 0 -9 15 51.73 11.12
 0 -9 15 53.98 12.17
 0 -9 -15 58.04 14.12
 0 -9 15 62.87 15.08
 0 -9 15 70.93 14.69
 0 -9 -15 55.36 13.78
 0 -9 16 3.85 5.86
 0 -9 -16 4.1 4.89
 0 -9 16 -2.74 5.06
 0 -9 16 27.67 8.89
 0 -9 16 1.18 4.67
 0 -9 -16 3.18 8.02
 0 -9 16 14.79 8.63
 0 -9 -16 -3.98 6.73
 0 -9 16 3.43 5.49
 0 -9 16 0.38 7.24
 0 -9 -16 7.35 7.38
 0 -9 17 46.32 10.98
 0 -9 17 58.75 13.28
 0 -9 17 37.74 12.9
 0 -9 -17 43.14 13.82
 0 -9 17 64.04 14.65
 0 -9 17 58.81 12.46
 0 -9 17 50.46 11.26
 0 -9 -17 61.65 12.36
 0 -9 -17 37.12 12.96
 0 -9 -17 51.28 12.41
 0 -9 18 -0.65 7.18
 0 -9 18 1.44 8.65
 0 -9 -18 -3.58 8.8
 0 -9 18 -1.93 6.22
 0 -9 18 4.91 6.18
 0 -9 18 2.42 6.95
 0 -9 -18 11.63 7.02
 0 -9 -18 16.03 9.47
 0 -9 -18 8.27 8.25
 0 -9 19 42.66 14.23
 0 -9 19 45.61 14.11
 0 -9 -19 34.54 11.42
 0 -9 -19 56.71 12.69
 0 -9 19 37.94 9.49
 0 -9 19 47.42 12.14
 0 -9 19 52.79 14.17
 0 -9 -19 51.7 16.84
 0 -9 -19 58.97 15.22
 0 -9 20 2.31 6.56
 0 -9 20 -5.24 6.55
 0 -9 20 -2.77 8.91
 0 -9 20 3.63 7.21
 0 -9 20 0.32 9.55
 0 -9 -20 -4 9.29
 0 -9 -20 -4.02 6.81
 0 -9 21 12.98 9.38
 0 -9 21 1.98 5.31
 0 -9 21 -0.15 7.36
 0 -9 21 3.65 9.41
 0 -9 21 -2.48 8.92
 0 -9 -21 1.06 8.67
 0 -9 -21 4.85 9.58
 0 -9 22 -11.24 9.8
 0 -9 22 -4.41 8.06
 0 -9 22 6.83 9.07
 0 -9 22 -6.22 9.33
 0 -9 22 -2.74 7.74
 0 -9 22 20.97 12.29
 0 -9 -22 7.96 10.73
 0 -9 -22 12.47 11.09
 0 -9 -23 13.98 9.47
 0 -9 23 -18.62 14.18
 0 -9 -23 5.52 8.19
 0 -9 23 -0.63 6.29
 0 -9 23 -9.29 8.66
 0 -9 23 0.88 9.4
 0 -9 24 4.15 6.3
 0 -9 24 6.71 6.91
 0 -9 -24 5.47 7.4
 0 -9 -24 2.11 9.22
 0 -9 24 -2 7.17
 0 -9 25 -1.38 7.33
 0 -9 25 -3.67 6.78
 0 -9 -25 -10.25 10.92
 0 -9 -25 -3.3 12.15
 0 -9 25 11.82 8.92
 0 -9 -26 6.58 8.67
 0 -9 26 0.51 6.98
 0 -8 0 32.66 5.93
 0 -8 0 31.9 5.97
 0 -8 0 33.51 5.1
 0 -8 0 33.76 7.03
 0 -8 0 47.77 5.82
 0 -8 -1 2392.64 58.2
 0 -8 1 2379.8 63.68
 0 -8 1 2303.77 68.49
 0 -8 -1 2318.03 67.87
 0 -8 1 2415.07 60.47
 0 -8 -1 2338.8 62.4
 0 -8 1 2506.46 65.89
 0 -8 1 2447.3 57.17
 0 -8 -1 2323.59 62.07
 0 -8 1 2419.2 65.62
 0 -8 -1 2384.71 65.21
 0 -8 -2 58.96 6.14
 0 -8 2 72.27 8.45
 0 -8 2 61.87 3.63
 0 -8 -2 71 9.57
 0 -8 2 55.85 8.75
 0 -8 2 70.33 7.8
 0 -8 -2 61.96 7.15
 0 -8 2 51.25 7.72
 0 -8 2 69.99 5.84
 0 -8 -2 60.5 7.95
 0 -8 -2 66.07 8.56
 0 -8 2 70.78 8.8
 0 -8 -3 3810.51 82.79
 0 -8 -3 3721.72 94.91
 0 -8 3 3873.99 90.39
 0 -8 3 3639.9 96.7
 0 -8 3 3761.04 90.94
 0 -8 3 3909.77 77.02
 0 -8 3 3764.55 76.75
 0 -8 -3 3723.19 94.49
 0 -8 -3 3853.43 85.87
 0 -8 3 3662.19 93.76
 0 -8 -3 3764.52 93.38
 0 -8 3 3707.96 92.67
 0 -8 4 2.44 3.23
 0 -8 -4 -1 3.09
 0 -8 4 2.81 1.56
 0 -8 -4 1.6 3
 0 -8 4 2.62 0.87
 0 -8 4 -3.6 3.84
 0 -8 4 6.61 4.05
 0 -8 -4 2.12 1.42
 0 -8 4 6.69 4.26
 0 -8 -4 4.78 3.22
 0 -8 4 6.47 3.08
 0 -8 5 2989.53 84.32
 0 -8 5 3097.24 81.5
 0 -8 -5 2952.03 81.08
 0 -8 -5 3199.55 83.37
 0 -8 5 3019.7 81.29
 0 -8 5 3042.94 69.78
 0 -8 -5 3081.44 86.39
 0 -8 5 3161.53 86.37
 0 -8 5 3094.11 85.29
 0 -8 -5 3202.7 69.66
 0 -8 5 3079.91 83.28
 0 -8 -6 22.78 5.25
 0 -8 6 22.35 5.8
 0 -8 -6 23.43 5.38
 0 -8 -6 28.72 6.65
 0 -8 6 17.83 4.32
 0 -8 6 21.16 4.17
 0 -8 -6 24.42 7.1
 0 -8 6 29.52 7.24
 0 -8 6 29.56 6.87
 0 -8 6 23.82 5.99
 0 -8 -6 26.79 3.66
 0 -8 6 29.98 7.13
 0 -8 7 3423.79 92.45
 0 -8 7 3251.59 90.76
 0 -8 -7 3307.82 87.75
 0 -8 -7 3115.52 84.93
 0 -8 7 3314.3 87.87
 0 -8 -7 3329.03 90.96
 0 -8 7 3106.22 78.72
 0 -8 -7 3475.45 92.94
 0 -8 7 3174.79 86.22
 0 -8 -7 3165.69 95.35
 0 -8 7 3358.65 94.31
 0 -8 7 3321.55 93
 0 -8 -7 3300.94 68.02
 0 -8 7 2981.65 87.91
 0 -8 -7 3610.98 68.69
 0 -8 8 5.86 5.3
 0 -8 8 8.95 3.9
 0 -8 -8 18.57 5.9
 0 -8 -8 6.13 4.01
 0 -8 8 13.5 5.69
 0 -8 -8 14.53 4.25
 0 -8 -8 13.01 4.47
 0 -8 8 8.75 4.71
 0 -8 -8 12.78 5.68
 0 -8 8 12.75 3.91
 0 -8 8 2.15 4.31
 0 -8 8 17.91 6.18
 0 -8 8 23.98 7.37
 0 -8 -8 12.23 2.83
 0 -8 9 3169.41 88.39
 0 -8 9 3266.88 91.16
 0 -8 -9 3272.1 86.08
 0 -8 9 3004.68 85.7
 0 -8 -9 3028.86 96.87
 0 -8 9 2981.97 80.89
 0 -8 -9 2753.44 78.63
 0 -8 -9 3002.76 85.05
 0 -8 9 3046.35 86.1
 0 -8 9 2956.38 79.01
 0 -8 9 3070.39 92.96
 0 -8 9 3207.33 92.72
 0 -8 -9 3069.08 93.21
 0 -8 -9 2919.15 88.62
 0 -8 -9 3165.19 69.15
 0 -8 10 14.13 6.69
 0 -8 10 6.71 3.6
 0 -8 -10 15.49 8.73
 0 -8 -10 14.61 5.36
 0 -8 10 18.11 5.32
 0 -8 -10 9.76 4.77
 0 -8 -10 4.88 3.23
 0 -8 10 11.1 5.16
 0 -8 10 9.17 3.62
 0 -8 10 12.65 5.11
 0 -8 10 7.42 4.57
 0 -8 -10 3.57 5.29
 0 -8 10 18.2 6.22
 0 -8 -10 2.2 4.66
 0 -8 -10 7.01 2.58
 0 -8 11 1818.06 65.11
 0 -8 11 1962.24 68.16
 0 -8 -11 1840.34 74.9
 0 -8 -11 2002.91 60.29
 0 -8 11 1843.52 64.09
 0 -8 11 1779.32 56.12
 0 -8 -11 1868.96 64.57
 0 -8 -11 1806.36 56.01
 0 -8 11 1995.71 66.77
 0 -8 11 1815.97 59.79
 0 -8 11 1828.3 63.09
 0 -8 11 1872.06 69.68
 0 -8 11 1947.62 72.47
 0 -8 -11 1892.18 72.61
 0 -8 -11 1829.58 68.84
 0 -8 -11 1861.05 51.58
 0 -8 12 9.42 5.86
 0 -8 12 0.06 4.9
 0 -8 -12 -2.14 7.81
 0 -8 -12 9.23 4.89
 0 -8 12 1.17 3.21
 0 -8 -12 -3.59 4.27
 0 -8 -12 -0.36 2.49
 0 -8 12 1.95 4.93
 0 -8 12 -0.93 4.05
 0 -8 12 -5.69 5.04
 0 -8 12 1.2 4.66
 0 -8 12 3.09 5.85
 0 -8 -12 -0.66 5.05
 0 -8 -12 9.27 6.49
 0 -8 12 0.92 4.5
 0 -8 -12 2.99 2.42
 0 -8 13 1439.47 58.41
 0 -8 13 1603.47 61.93
 0 -8 -13 1441.64 48.95
 0 -8 -13 1615.55 72.31
 0 -8 13 1432.76 57.26
 0 -8 13 1447.73 47.9
 0 -8 -13 1462.56 57.28
 0 -8 13 1570.02 62.09
 0 -8 13 1486.96 55.43
 0 -8 13 1459.23 57.24
 0 -8 13 1456.53 63.31
 0 -8 13 1506.88 65.97
 0 -8 -13 1345.4 64.13
 0 -8 -13 1412.8 63.68
 0 -8 -13 1500.4 49.12
 0 -8 14 12.88 7.79
 0 -8 14 17.17 7.03
 0 -8 -14 16.6 5.9
 0 -8 14 19.29 7.05
 0 -8 -14 14.78 8.83
 0 -8 -14 23 7.62
 0 -8 14 28.4 9.13
 0 -8 14 13.34 5.22
 0 -8 14 10.63 5.75
 0 -8 14 10.99 5.71
 0 -8 -14 7.86 6.63
 0 -8 14 31.78 9.31
 0 -8 15 1084.42 56.22
 0 -8 15 1135.48 60.12
 0 -8 -15 995.89 58.02
 0 -8 15 1006.66 49.42
 0 -8 -15 1144.45 61.69
 0 -8 -15 1101.65 49.83
 0 -8 15 1124.3 54.73
 0 -8 15 1001.88 49.08
 0 -8 15 1044.07 48.41
 0 -8 15 1097.54 52.06
 0 -8 -15 981.87 53.44
 0 -8 15 983.66 49
 0 -8 16 -8.99 5.14
 0 -8 -16 -1.89 6.64
 0 -8 -16 9.34 6.53
 0 -8 16 5.95 7.23
 0 -8 16 -6.24 6.96
 0 -8 16 -2.71 4.99
 0 -8 16 -2 6.13
 0 -8 -16 5.77 8.1
 0 -8 -16 -2.06 5.92
 0 -8 16 6.44 7.13
 0 -8 16 13.26 9.5
 0 -8 -17 444.85 38.4
 0 -8 -17 325.41 27.56
 0 -8 17 359.18 32.11
 0 -8 17 343.97 27.95
 0 -8 17 392.18 31.06
 0 -8 17 390.98 30.08
 0 -8 -17 380.59 36.75
 0 -8 -17 348.66 32.61
 0 -8 17 408.68 35.19
 0 -8 17 449.67 39.49
 0 -8 -18 2.87 6.06
 0 -8 -18 -7.03 8.33
 0 -8 18 16.78 8.74
 0 -8 18 9.37 6.68
 0 -8 18 8.4 6.76
 0 -8 -18 -5.04 8.64
 0 -8 -18 8.79 8.98
 0 -8 18 -10.9 9.06
 0 -8 18 -6.7 6.54
 0 -8 -19 305.03 31.64
 0 -8 19 310.93 28.04
 0 -8 19 342.4 30.31
 0 -8 19 391.3 36.94
 0 -8 19 295.76 33.86
 0 -8 -19 337.8 34.19
 0 -8 -19 380.84 36.64
 0 -8 -19 309.73 27.38
 0 -8 -20 -5.98 6.97
 0 -8 20 11.67 7.89
 0 -8 20 13.04 8.35
 0 -8 20 7.05 10.21
 0 -8 20 -1.37 8.66
 0 -8 -20 10.37 8.21
 0 -8 -20 9.21 8.95
 0 -8 -20 14.74 7.66
 0 -8 21 154.76 21.86
 0 -8 21 162.64 22.48
 0 -8 21 235.69 32.54
 0 -8 21 184.81 26.77
 0 -8 -21 199.83 27.91
 0 -8 -21 197.25 27.49
 0 -8 -21 194.43 27.32
 0 -8 22 -0.24 7.22
 0 -8 22 12.58 8.22
 0 -8 22 -3.19 7.31
 0 -8 22 -1.64 8.15
 0 -8 22 7.98 9.02
 0 -8 -22 12.37 10.56
 0 -8 -22 1.43 10.49
 0 -8 -22 -3.51 7.68
 0 -8 23 178.78 27.95
 0 -8 23 189.77 24.63
 0 -8 23 151.89 23.12
 0 -8 23 151.07 27.04
 0 -8 -23 175.17 26.67
 0 -8 -23 238.57 30.09
 0 -8 -23 161.82 26.25
 0 -8 -24 8.58 7.77
 0 -8 -24 11.43 10.32
 0 -8 24 2.51 8.04
 0 -8 24 -14.75 9.52
 0 -8 25 94.17 18.46
 0 -8 25 108.95 20.02
 0 -8 -25 130.84 24.2
 0 -8 -25 119.61 22.05
 0 -8 25 117.79 22.7
 0 -8 26 16.73 9.85
 0 -8 26 1.17 6.88
 0 -8 -26 14.99 13.96
 0 -8 -26 14.18 12.77
 0 -8 26 6.26 9.57
 0 -7 0 -0.24 1.35
 0 -7 0 1.03 2.31
 0 -7 0 1.65 1.9
 0 -7 0 -1.21 2.09
 0 -7 0 2.69 2.51
 0 -7 0 3.31 2.47
 0 -7 -1 43.63 5
 0 -7 1 42.17 7.4
 0 -7 1 50.82 5.7
 0 -7 -1 43.77 6.95
 0 -7 1 43.55 6.16
 0 -7 -1 60.33 7.08
 0 -7 -1 49.19 6.2
 0 -7 1 44.35 4.94
 0 -7 -1 53.85 7.21
 0 -7 1 42.09 5.95
 0 -7 -1 45.66 5.98
 0 -7 1 49.84 6.57
 0 -7 -2 5.2 1.64
 0 -7 -2 9.02 3.6
 0 -7 2 10.93 3.4
 0 -7 2 5.14 3.29
 0 -7 2 8.3 3.54
 0 -7 -2 -0.25 2.46
 0 -7 2 7.28 2.01
 0 -7 -2 6.42 3.31
 0 -7 2 1.75 1.96
 0 -7 -2 3.63 2.86
 0 -7 2 4.9 1.2
 0 -7 -2 4.31 2.25
 0 -7 2 6.83 3.22
 0 -7 3 2.31 1.88
 0 -7 -3 0.68 2.15
 0 -7 3 -1.85 3.02
 0 -7 3 -0.16 2.18
 0 -7 3 1.16 1.11
 0 -7 -3 -1.25 1.12
 0 -7 -3 5.72 3.36
 0 -7 3 1.91 0.96
 0 -7 3 0.39 1.85
 0 -7 -3 1 1.58
 0 -7 -3 0.47 2.39
 0 -7 3 0.31 1.93
 0 -7 4 61.37 7.87
 0 -7 4 62.95 5.54
 0 -7 4 63.43 8.88
 0 -7 -4 63.27 8.41
 0 -7 4 69.06 8.06
 0 -7 -4 58.41 8.12
 0 -7 -4 59.59 5.88
 0 -7 4 59.01 8.32
 0 -7 4 65.65 8.43
 0 -7 -4 64.22 8.05
 0 -7 5 0.1 2.67
 0 -7 5 1.87 1.51
 0 -7 -5 4.68 3.15
 0 -7 5 0.42 1.86
 0 -7 -5 7.37 3.85
 0 -7 5 0.61 2.78
 0 -7 5 6.01 2.82
 0 -7 -5 0.54 2.13
 0 -7 -5 -1.32 3.13
 0 -7 5 -3.61 3.9
 0 -7 -5 1.37 1.29
 0 -7 -6 162.05 15.45
 0 -7 6 176.65 14.74
 0 -7 -6 154.51 13.24
 0 -7 -6 139.55 12.14
 0 -7 6 144.03 12.67
 0 -7 -6 162.72 14.42
 0 -7 6 146 10.54
 0 -7 6 140.02 13.42
 0 -7 -6 146.17 7.4
 0 -7 -6 150.26 7.19
 0 -7 -7 4.52 3.75
 0 -7 -7 6.21 4.43
 0 -7 -7 0.6 2.28
 0 -7 -7 11.82 4.65
 0 -7 7 9.38 4.4
 0 -7 -7 6.02 4.16
 0 -7 7 2.74 2.4
 0 -7 -7 5.92 1.29
 0 -7 7 0.51 2.8
 0 -7 -7 8.26 4.76
 0 -7 7 0.52 3.88
 0 -7 -7 7.51 1.97
 0 -7 -8 104.82 14.13
 0 -7 -8 118.89 12.21
 0 -7 8 107.67 10.66
 0 -7 -8 100.6 10.18
 0 -7 -8 105.48 11.85
 0 -7 8 98.38 11.63
 0 -7 -8 108.07 12.89
 0 -7 8 84.61 9.27
 0 -7 8 109.1 12.61
 0 -7 -8 118.42 14.55
 0 -7 8 102.34 12.69
 0 -7 8 96.49 12.71
 0 -7 -8 110.4 7.87
 0 -7 9 5.12 3.52
 0 -7 9 11.08 4.14
 0 -7 -9 7.28 3.77
 0 -7 -9 7 6.69
 0 -7 -9 9.91 4.2
 0 -7 -9 1.74 1.74
 0 -7 -9 2.9 2.96
 0 -7 9 -2.4 3.84
 0 -7 9 10.46 4.09
 0 -7 9 0.39 3.73
 0 -7 -9 4.91 3.84
 0 -7 9 9.35 5.46
 0 -7 9 8.65 4.63
 0 -7 -9 7.42 2.81
 0 -7 10 5.51 4.29
 0 -7 10 7.05 4.82
 0 -7 -10 9.31 5.73
 0 -7 10 6.54 4.01
 0 -7 10 1.47 4.22
 0 -7 10 7.2 3.47
 0 -7 -10 8 4.17
 0 -7 -10 1.89 6.31
 0 -7 -10 5.94 1.96
 0 -7 -10 12.78 4.87
 0 -7 10 13.23 5.18
 0 -7 10 5.19 3.36
 0 -7 10 6.39 4.49
 0 -7 -10 8.76 4.5
 0 -7 10 6.78 4.59
 0 -7 10 11.89 2.71
 0 -7 -10 10.45 3.45
 0 -7 11 10.49 5.62
 0 -7 11 24.17 9.33
 0 -7 -11 5.92 4.19
 0 -7 11 3.85 3.92
 0 -7 11 8.49 5.28
 0 -7 -11 3.03 6.57
 0 -7 -11 10.29 3.94
 0 -7 11 13.31 4.2
 0 -7 -11 2.85 3.48
 0 -7 -11 10.17 3.69
 0 -7 11 9.81 5.63
 0 -7 11 17.43 4.93
 0 -7 11 13.65 5.09
 0 -7 -11 23.81 7.21
 0 -7 11 8.4 4.23
 0 -7 -11 16.35 4.3
 0 -7 11 9.35 2.41
 0 -7 12 6.68 6.49
 0 -7 12 2.88 2.64
 0 -7 -12 2.38 3.05
 0 -7 -12 5.03 5.81
 0 -7 -12 0.28 1.64
 0 -7 -12 0.25 3.38
 0 -7 12 5.77 4.03
 0 -7 -12 2.92 4.51
 0 -7 12 -2.18 3.54
 0 -7 12 0.25 3.58
 0 -7 12 -1.74 4.74
 0 -7 -12 0.93 5.04
 0 -7 12 8.2 7.89
 0 -7 12 -0.95 4.96
 0 -7 -12 -1.32 2.46
 0 -7 13 -2.45 4.26
 0 -7 -13 0.24 3.23
 0 -7 13 4.4 2.63
 0 -7 13 9.64 5.28
 0 -7 -13 -9.18 8.57
 0 -7 -13 6.58 5.34
 0 -7 -13 4.56 6.04
 0 -7 13 4.35 4.33
 0 -7 13 -1.15 4.33
 0 -7 13 4.64 3.91
 0 -7 -13 -0.98 5.76
 0 -7 13 2.65 5.52
 0 -7 13 0.47 5.48
 0 -7 -13 3.46 3.81
 0 -7 14 20.66 7.36
 0 -7 14 22.53 7.54
 0 -7 -14 2.99 6.15
 0 -7 -14 25.73 7.44
 0 -7 -14 14.97 7.99
 0 -7 14 16.83 6.92
 0 -7 14 8.57 5.08
 0 -7 14 26.54 7.97
 0 -7 -14 10.45 7.4
 0 -7 -14 21.51 6.48
 0 -7 14 14.19 7.69
 0 -7 14 15.45 7.12
 0 -7 15 116.6 15.96
 0 -7 -15 106.37 14.2
 0 -7 -15 133.02 18.47
 0 -7 15 116.53 15.18
 0 -7 15 115.58 15.76
 0 -7 15 102.47 15.32
 0 -7 -15 141.3 20.07
 0 -7 -15 107.91 17.69
 0 -7 -15 115.58 14.44
 0 -7 15 147.68 21.2
 0 -7 15 142.42 18.88
 0 -7 16 5.36 4.6
 0 -7 -16 2.98 4.81
 0 -7 -16 7.63 6.97
 0 -7 16 5.46 3.99
 0 -7 16 6.49 6.05
 0 -7 -16 -3.22 8.23
 0 -7 -16 7.68 5.83
 0 -7 -16 9.42 5.95
 0 -7 16 4.46 5.54
 0 -7 16 3.88 6.37
 0 -7 17 3.76 4.69
 0 -7 -17 23 7.51
 0 -7 -17 21.03 8.67
 0 -7 17 26.86 9.11
 0 -7 17 21.99 8.31
 0 -7 -17 45.8 13.19
 0 -7 -17 22.39 8.93
 0 -7 -17 26.21 7.98
 0 -7 17 29.99 11.96
 0 -7 17 15.08 9
 0 -7 -18 1.9 4.8
 0 -7 -18 6.41 6.59
 0 -7 18 2.61 6.31
 0 -7 18 6 5.12
 0 -7 18 8.21 8.73
 0 -7 18 10.15 8.25
 0 -7 -18 7.74 7.13
 0 -7 -18 16.83 8.56
 0 -7 18 10.06 4.52
 0 -7 -19 0.52 7.73
 0 -7 19 2.22 4.73
 0 -7 19 -2.18 6.48
 0 -7 -19 6.53 8.12
 0 -7 -19 -6.06 6.99
 0 -7 -19 9.21 5.67
 0 -7 19 19.94 11.7
 0 -7 19 6.89 7.2
 0 -7 -20 5.81 7.43
 0 -7 20 7.18 7.73
 0 -7 20 -3.13 6.59
 0 -7 -20 -1.69 7.9
 0 -7 -20 -4.95 8.32
 0 -7 -20 7.67 7.52
 0 -7 20 -4.03 8.6
 0 -7 20 -6.18 8.17
 0 -7 -21 7.53 8.15
 0 -7 21 8.62 8.21
 0 -7 21 1.5 5.36
 0 -7 -21 -10.43 8.76
 0 -7 -21 3.59 7.13
 0 -7 -21 8.29 7.85
 0 -7 21 -21.25 11.31
 0 -7 21 7.17 11.94
 0 -7 22 -1.56 6.03
 0 -7 22 12.45 9.21
 0 -7 -22 -4.13 8.02
 0 -7 -22 -1.61 6.79
 0 -7 -22 7.66 9.05
 0 -7 22 -3.46 7.77
 0 -7 22 16.8 10.45
 0 -7 23 26.5 11.84
 0 -7 23 -5.74 6.9
 0 -7 -23 2.53 8.13
 0 -7 -23 5.5 7.78
 0 -7 -23 -2.61 6.68
 0 -7 23 20.13 15.4
 0 -7 23 10.24 10.03
 0 -7 24 15.09 12.17
 0 -7 24 2.98 5.76
 0 -7 -24 11.13 10.32
 0 -7 -24 8.93 10.67
 0 -7 -24 4.83 9.01
 0 -7 24 13.14 10.75
 0 -7 -25 -2.62 7.03
 0 -7 -25 7.29 7.35
 0 -7 -25 -4.96 7.67
 0 -7 25 0.78 7.69
 0 -7 25 4.81 6.58
 0 -7 -26 -9.24 8.99
 0 -7 -26 -16.34 11
 0 -7 26 -4.3 8.43
 0 -7 26 1.59 6.36
 0 -7 27 -7.5 10.39
 0 -7 -27 -5.8 11.29
 0 -6 0 370.72 19.19
 0 -6 0 422.81 16.3
 0 -6 0 396.63 16.4
 0 -6 0 397.6 18.14
 0 -6 0 393.18 18.45
 0 -6 0 399.9 17.83
 0 -6 -1 3488.18 75.07
 0 -6 1 3527.82 77.28
 0 -6 -1 3417.08 82.87
 0 -6 1 3547.44 84.22
 0 -6 -1 3612.29 81.15
 0 -6 1 3605.1 80.47
 0 -6 -1 3488.21 79.06
 0 -6 1 3248.08 73.4
 0 -6 1 3514.25 80.79
 0 -6 -1 3701.56 81.87
 0 -6 1 3453.03 80.16
 0 -6 -1 3478.39 77.83
 0 -6 -2 21.32 3.17
 0 -6 2 29.99 5.65
 0 -6 -2 20.85 4.77
 0 -6 2 22.02 3.9
 0 -6 2 22.2 3.94
 0 -6 -2 33.47 5.55
 0 -6 2 19.03 2.22
 0 -6 -2 21.71 4.3
 0 -6 2 19.45 4.14
 0 -6 -2 23.6 3.87
 0 -6 2 27.74 4.99
 0 -6 -2 20.2 4.16
 0 -6 2 23.16 2.8
 0 -6 3 1750.02 48.06
 0 -6 -3 1743.34 49.3
 0 -6 3 1710.07 51.41
 0 -6 3 1719.87 47.93
 0 -6 -3 1716.71 49.89
 0 -6 3 1775.76 36.36
 0 -6 3 1795.18 40.22
 0 -6 -3 1839.3 42.8
 0 -6 3 1732.39 49.9
 0 -6 3 1783.65 49.16
 0 -6 -3 1732.4 49.17
 0 -6 -4 283.57 11.33
 0 -6 4 215.92 15.01
 0 -6 4 273.16 15.74
 0 -6 -4 266.11 15.64
 0 -6 -4 242.07 14.84
 0 -6 4 255.36 16.64
 0 -6 4 289.43 16.1
 0 -6 -4 257.53 16.44
 0 -6 4 277.19 17.09
 0 -6 4 262.04 11.89
 0 -6 -4 252.78 15.96
 0 -6 4 259.21 15.76
 0 -6 -5 2245.04 59.44
 0 -6 -5 2394.33 62.03
 0 -6 5 2311.05 61.01
 0 -6 5 2264.68 54.99
 0 -6 5 2250.68 63.57
 0 -6 -5 2307.76 49.41
 0 -6 -5 2237.72 64.3
 0 -6 -5 2406.91 48.65
 0 -6 5 2201.49 61.31
 0 -6 -5 2377.43 63.52
 0 -6 -6 651.49 28.06
 0 -6 -6 642.5 25.77
 0 -6 6 639.83 27.46
 0 -6 6 667.19 24.38
 0 -6 -6 675.54 17.14
 0 -6 6 631.33 28.45
 0 -6 -6 696.14 19.79
 0 -6 -6 705.64 31.27
 0 -6 -6 641.45 29.13
 0 -6 6 646.48 27.8
 0 -6 -7 3488.59 84.13
 0 -6 -7 3332.54 86.08
 0 -6 7 3252.16 82.74
 0 -6 7 3136.13 77.63
 0 -6 7 3149.88 67.76
 0 -6 -7 3286.36 82.51
 0 -6 -7 3131.62 77.07
 0 -6 -7 3421.6 70.94
 0 -6 -7 3273.95 87.62
 0 -6 7 3166.22 83.5
 0 -6 -8 502.16 23.87
 0 -6 8 445.34 24
 0 -6 8 482.25 22.15
 0 -6 -8 487.26 24.77
 0 -6 -8 488.57 21.31
 0 -6 -8 447.5 25.84
 0 -6 8 460.88 15.98
 0 -6 8 468.82 22.38
 0 -6 -8 489.62 19.09
 0 -6 8 447.92 24.61
 0 -6 -8 448.86 26.7
 0 -6 9 2567.1 64.61
 0 -6 -9 2675.42 67.81
 0 -6 9 2446.46 70.89
 0 -6 -9 2453.07 79.69
 0 -6 -9 2631.26 72.52
 0 -6 -9 2399.5 62.69
 0 -6 -9 2444.75 75.26
 0 -6 9 2480.38 55.77
 0 -6 9 2452.95 67.48
 0 -6 9 2375.15 70.21
 0 -6 -9 2481.65 62.06
 0 -6 -9 2498.89 77.38
 0 -6 9 2526.85 72.33
 0 -6 9 2534.63 77.81
 0 -6 9 2568.23 75.68
 0 -6 10 617.81 25.31
 0 -6 10 606.35 30.57
 0 -6 -10 652.4 37.17
 0 -6 -10 664.78 27.12
 0 -6 -10 647.85 31.62
 0 -6 -10 598.91 24.19
 0 -6 10 596.28 30.56
 0 -6 -10 602.56 33.73
 0 -6 10 640.33 29.6
 0 -6 10 616.26 30.32
 0 -6 -10 586.06 33.94
 0 -6 10 610.1 33.88
 0 -6 10 645.98 33.56
 0 -6 10 612.99 20.58
 0 -6 -10 605.97 25.56
 0 -6 11 2165.05 70.81
 0 -6 11 2081.1 71.9
 0 -6 -11 1981.48 71.3
 0 -6 11 1952.02 63.4
 0 -6 11 2014.12 62.66
 0 -6 11 2138.15 66.45
 0 -6 -11 2106.24 56.38
 0 -6 -11 2248.62 77.48
 0 -6 11 2002.76 64.69
 0 -6 11 1994.8 54.1
 0 -6 -11 1922.18 53.02
 0 -6 -11 2103.35 66.2
 0 -6 -11 1924.81 70.35
 0 -6 11 2069.36 65.55
 0 -6 -11 2001.02 58.57
 0 -6 11 2082.21 49.98
 0 -6 12 436.91 29.62
 0 -6 -12 388.67 30.16
 0 -6 12 427.99 26.55
 0 -6 12 443.77 26.15
 0 -6 12 448.32 27.27
 0 -6 -12 424.2 20.24
 0 -6 12 378.21 25.23
 0 -6 12 403.52 19.32
 0 -6 -12 488.45 34.1
 0 -6 -12 423 18.87
 0 -6 -12 469.74 27.85
 0 -6 -12 422.1 30.16
 0 -6 -12 401.7 29.76
 0 -6 12 460.7 27.57
 0 -6 12 414.23 17.73
 0 -6 -12 390.85 23.02
 0 -6 13 1416.81 58.22
 0 -6 -13 1235.55 57.96
 0 -6 13 1323.61 50.85
 0 -6 13 1313.59 51.47
 0 -6 13 1375.47 52.64
 0 -6 -13 1281.25 39.1
 0 -6 -13 1376.9 62.24
 0 -6 13 1238.3 50.98
 0 -6 13 1303.06 38.69
 0 -6 -13 1300.11 51.46
 0 -6 -13 1327.44 57.61
 0 -6 -13 1288.86 58.06
 0 -6 13 1246.61 50.31
 0 -6 -13 1287.56 48.5
 0 -6 13 1291.02 37.86
 0 -6 14 113.12 16.4
 0 -6 -14 128.78 18.04
 0 -6 14 97.23 13.82
 0 -6 14 107.97 13.85
 0 -6 14 102.3 13.25
 0 -6 -14 103.7 16.16
 0 -6 14 85.72 13.07
 0 -6 -14 119.3 14.74
 0 -6 -14 96.84 15.25
 0 -6 -14 98.14 15.89
 0 -6 14 112.78 14.32
 0 -6 -14 96.81 12.77
 0 -6 15 887.79 42.93
 0 -6 -15 964.51 52.65
 0 -6 -15 827.1 41.53
 0 -6 -15 754.73 44.62
 0 -6 -15 830.94 48.7
 0 -6 15 798.86 41.35
 0 -6 15 866.8 42.29
 0 -6 -15 869.38 50.57
 0 -6 15 899.35 48.19
 0 -6 -15 882.17 42.36
 0 -6 16 218.97 20.64
 0 -6 -16 251.57 26.69
 0 -6 -16 198.23 20.34
 0 -6 -16 196.86 22.87
 0 -6 -16 194.21 23.26
 0 -6 16 159.29 18.27
 0 -6 16 179.02 19.74
 0 -6 -16 202.95 23.84
 0 -6 16 198.25 22.63
 0 -6 -16 164.39 17.95
 0 -6 17 718.84 38.25
 0 -6 -17 764.37 48.3
 0 -6 -17 719.74 39.96
 0 -6 -17 728.97 45.48
 0 -6 -17 773.61 47.62
 0 -6 17 665.24 39.64
 0 -6 17 715.68 41.38
 0 -6 -17 700.65 45.95
 0 -6 17 773.89 47.22
 0 -6 -17 723.76 39.37
 0 -6 18 186.12 19.19
 0 -6 -18 215.57 21.37
 0 -6 -18 152.41 19.35
 0 -6 -18 149.99 20.92
 0 -6 -18 170.79 22.92
 0 -6 18 170.98 20.19
 0 -6 18 190.93 21.25
 0 -6 -18 197.8 24.94
 0 -6 18 174.38 23.03
 0 -6 -18 205.68 25.95
 0 -6 -19 386.8 29.3
 0 -6 -19 436.01 31.88
 0 -6 -19 365.94 34.27
 0 -6 -19 393.96 34.48
 0 -6 19 414.7 32.29
 0 -6 19 326.39 29.58
 0 -6 -19 419.8 35.63
 0 -6 19 436.31 36.88
 0 -6 -19 377.34 35.26
 0 -6 -20 80.48 13.77
 0 -6 -20 69.86 13.13
 0 -6 -20 82.19 17.6
 0 -6 -20 67.7 15.47
 0 -6 -20 97.73 17.51
 0 -6 -20 79.43 15.94
 0 -6 20 63.83 13.35
 0 -6 20 65.47 13.8
 0 -6 20 90.32 17.71
 0 -6 -21 224.45 27.36
 0 -6 21 203.47 23.55
 0 -6 21 241.85 26.62
 0 -6 -21 297.04 33.09
 0 -6 -21 303.96 30.9
 0 -6 -21 241.45 25.14
 0 -6 21 298.86 31.62
 0 -6 22 67.55 14.65
 0 -6 22 64.28 14.72
 0 -6 -22 78.96 16.78
 0 -6 -22 89.41 17.46
 0 -6 -22 73.52 17.21
 0 -6 22 109.16 19.95
 0 -6 23 181.3 24.78
 0 -6 23 181.71 23.52
 0 -6 -23 215.79 28.89
 0 -6 -23 199.42 26.39
 0 -6 -23 239.65 30.08
 0 -6 23 210.7 26.93
 0 -6 24 32.29 11.71
 0 -6 24 54.93 16.04
 0 -6 -24 44.05 15.98
 0 -6 -24 41.99 12.17
 0 -6 -24 3.37 8.56
 0 -6 24 27.51 13.32
 0 -6 -25 204.28 27.16
 0 -6 25 161.77 23.47
 0 -6 25 150.41 24.09
 0 -6 -25 137.16 22.53
 0 -6 -25 139.85 24.49
 0 -6 -26 45.57 14.36
 0 -6 26 51.72 15.09
 0 -6 26 55.89 15.42
 0 -6 -26 58.29 16.55
 0 -6 -26 56.88 16.75
 0 -6 27 72.28 16.8
 0 -6 27 105.37 19.49
 0 -6 -27 92.02 20.26
 0 -6 -27 128.11 24.52
 0 -5 0 1.73 1.33
 0 -5 0 -1 1.26
 0 -5 0 -0.29 1.43
 0 -5 0 -0.12 1.24
 0 -5 0 1.78 1.96
 0 -5 0 1.01 1.41
 0 -5 1 43.53 3.97
 0 -5 -1 39.12 5.34
 0 -5 1 47.44 4.87
 0 -5 1 34.32 5.18
 0 -5 1 37.07 4.89
 0 -5 -1 38.78 5.1
 0 -5 -1 35.09 3.93
 0 -5 -1 42.37 4.62
 0 -5 1 40.97 5.03
 0 -5 1 41.1 5.27
 0 -5 -1 46.98 5.59
 0 -5 2 13.87 1.79
 0 -5 -2 15.01 2.46
 0 -5 2 14.98 3.82
 0 -5 2 13.26 3
 0 -5 -2 11.25 3.27
 0 -5 -2 16.76 3.47
 0 -5 2 11.61 3
 0 -5 -2 13.22 2.6
 0 -5 2 11.39 1.67
 0 -5 2 11.47 2.93
 0 -5 -2 8.92 2.65
 0 -5 2 16.7 3.4
 0 -5 3 5.07 2.02
 0 -5 3 7.76 1.57
 0 -5 3 8.46 2.45
 0 -5 -3 9.49 1.97
 0 -5 3 7.33 2.26
 0 -5 -3 13.64 3.24
 0 -5 -3 7.55 2.34
 0 -5 3 10.91 3.3
 0 -5 3 15.94 3.44
 0 -5 -3 14.18 3.2
 0 -5 4 77.22 8.16
 0 -5 -4 78.02 4.27
 0 -5 -4 82.95 7.86
 0 -5 4 79.16 8.32
 0 -5 -4 75.09 7.18
 0 -5 4 80.96 7.68
 0 -5 4 78.57 6.05
 0 -5 -4 69.54 7.83
 0 -5 4 66.2 7.52
 0 -5 -4 68.78 7.7
 0 -5 -4 72.29 4.58
 0 -5 4 64.56 7.64
 0 -5 5 20.21 4.46
 0 -5 -5 23.26 2.82
 0 -5 -5 17.67 4.07
 0 -5 -5 12.91 3.34
 0 -5 5 12.34 3.44
 0 -5 5 17.13 3.44
 0 -5 5 22.03 5.42
 0 -5 -5 19.77 4.71
 0 -5 -5 22.47 4.9
 0 -5 5 25.89 5.32
 0 -5 5 14.77 3.67
 0 -5 -5 21.64 2.24
 0 -5 6 31.91 5.82
 0 -5 -6 21.93 3.13
 0 -5 6 22.72 2.84
 0 -5 -6 21.61 4.47
 0 -5 -6 24.49 4.41
 0 -5 6 34 5.85
 0 -5 -6 28.99 5.59
 0 -5 6 27.97 5.5
 0 -5 6 23.42 4.09
 0 -5 -6 25.48 5.62
 0 -5 6 23.53 5
 0 -5 6 26.7 5.78
 0 -5 -7 77.26 9.94
 0 -5 7 58.72 4.71
 0 -5 7 63.15 7.28
 0 -5 -7 58.89 7.33
 0 -5 -7 54.22 6.01
 0 -5 -7 75.94 8.77
 0 -5 7 69 8.32
 0 -5 -7 59.02 8.7
 0 -5 7 66.62 8.36
 0 -5 7 59.57 7.72
 0 -5 -7 67.17 6.17
 0 -5 -8 71.46 7.03
 0 -5 8 67.7 5.42
 0 -5 -8 70.85 6.71
 0 -5 -8 61.24 8.08
 0 -5 8 66.68 8.72
 0 -5 -8 61.65 9.1
 0 -5 -8 67.04 9.56
 0 -5 8 67.72 7.1
 0 -5 -8 87.59 8.8
 0 -5 8 71.62 8.52
 0 -5 8 60.2 8.25
 0 -5 -8 73.69 10.23
 0 -5 -9 1.04 2
 0 -5 9 -0.02 1.44
 0 -5 -9 3.58 2.31
 0 -5 9 0.02 2.06
 0 -5 -9 4.47 3.71
 0 -5 -9 2.46 2.19
 0 -5 -9 2.23 3.12
 0 -5 9 -1.59 2.6
 0 -5 -9 1.85 3.06
 0 -5 9 0.71 2.44
 0 -5 9 3.79 2.84
 0 -5 -9 -1.05 2.81
 0 -5 9 2.1 2.66
 0 -5 10 306.07 14.13
 0 -5 -10 324.42 18.69
 0 -5 -10 321.73 24.62
 0 -5 10 339.82 15.99
 0 -5 -10 342.79 16.94
 0 -5 10 352.07 22.01
 0 -5 -10 334.94 15.67
 0 -5 -10 345.11 21.68
 0 -5 -10 304.98 22.96
 0 -5 -10 332.43 23.75
 0 -5 10 321.23 20.25
 0 -5 10 330.46 20.94
 0 -5 -10 344.6 24.34
 0 -5 10 370.63 24.12
 0 -5 10 348.91 21.67
 0 -5 -10 314.48 9.56
 0 -5 11 56.77 10.07
 0 -5 -11 61.73 10.91
 0 -5 11 44.99 7.72
 0 -5 11 44.25 7.95
 0 -5 11 56.23 6.05
 0 -5 -11 42.79 7.29
 0 -5 -11 64.44 11.89
 0 -5 11 55.1 6.31
 0 -5 -11 67.44 7.17
 0 -5 11 49.69 8.34
 0 -5 -11 52.38 5.92
 0 -5 -11 77.9 10.75
 0 -5 -11 51.77 9.8
 0 -5 -11 52.88 9.98
 0 -5 11 63.7 9.11
 0 -5 12 1.66 4.14
 0 -5 -12 5.82 5.07
 0 -5 12 8.85 5
 0 -5 12 8.1 4.31
 0 -5 12 9.32 2.99
 0 -5 -12 5.42 3.18
 0 -5 12 5.38 1.82
 0 -5 -12 7.66 2.41
 0 -5 -12 2.28 4.78
 0 -5 12 8.39 4.56
 0 -5 -12 3.94 1.6
 0 -5 -12 11.13 5.18
 0 -5 -12 10.81 5.62
 0 -5 -12 7.06 3.68
 0 -5 12 7.59 3.4
 0 -5 13 370.79 27.26
 0 -5 -13 322.67 27.24
 0 -5 13 340.12 23.53
 0 -5 13 333.07 23.78
 0 -5 13 428.16 25.92
 0 -5 13 340.04 15.34
 0 -5 -13 331.67 15.44
 0 -5 13 348.89 24.68
 0 -5 -13 434.65 32.2
 0 -5 -13 326.85 23.57
 0 -5 13 359.37 23.66
 0 -5 -13 386.52 29.45
 0 -5 13 351.51 17.69
 0 -5 -13 345.69 23.58
 0 -5 -13 348.14 26.73
 0 -5 14 4.52 4.28
 0 -5 -14 10.24 7.46
 0 -5 14 0.86 2.21
 0 -5 14 -0.19 4.77
 0 -5 14 -3.52 4.88
 0 -5 14 -1.02 4.58
 0 -5 -14 -0.72 2.79
 0 -5 -14 -0.34 5.1
 0 -5 -14 -1.56 5.29
 0 -5 -14 -5.82 6.21
 0 -5 -14 2.81 5.96
 0 -5 14 -2.3 4.32
 0 -5 -14 6.29 4.51
 0 -5 14 1.42 2.25
 0 -5 15 125.51 14.62
 0 -5 -15 108.2 10.47
 0 -5 -15 100.2 16.55
 0 -5 -15 73.92 12.77
 0 -5 -15 113.08 14.6
 0 -5 -15 87.51 15.43
 0 -5 15 78.39 12.41
 0 -5 15 100.68 13.74
 0 -5 -15 115.84 17.16
 0 -5 15 127.03 16.91
 0 -5 -15 126.87 15.28
 0 -5 15 110.24 10.54
 0 -5 16 21.4 5.64
 0 -5 -16 31.33 9.11
 0 -5 -16 30.05 9.64
 0 -5 -16 32.89 8.79
 0 -5 -16 40.15 11.87
 0 -5 16 20.99 6.79
 0 -5 16 29.65 10.07
 0 -5 -16 26.94 8.65
 0 -5 16 45.45 11.59
 0 -5 -16 31.75 8.19
 0 -5 17 114.61 14.06
 0 -5 -17 128.26 18.95
 0 -5 -17 106.77 16.88
 0 -5 -17 110.26 15.17
 0 -5 -17 149.41 20.33
 0 -5 17 117.17 16.5
 0 -5 17 85.89 13.99
 0 -5 -17 117.82 17.7
 0 -5 17 112.07 16.5
 0 -5 -17 112.17 14.89
 0 -5 18 2.35 4.01
 0 -5 -18 12.85 6.88
 0 -5 -18 3.89 7.02
 0 -5 -18 1.51 4.11
 0 -5 -18 9.56 6.89
 0 -5 18 6.24 6.34
 0 -5 18 2.51 4.79
 0 -5 -18 3.28 5.62
 0 -5 18 0.11 6.01
 0 -5 -18 5.5 5.6
 0 -5 -19 77.08 13.83
 0 -5 -19 67.53 13.33
 0 -5 -19 66.65 12.8
 0 -5 -19 108.88 18.1
 0 -5 19 76.06 13.95
 0 -5 19 87.2 14.99
 0 -5 -19 90.8 16.44
 0 -5 19 116.35 19.16
 0 -5 -19 124.13 20.21
 0 -5 -20 14.1 7.75
 0 -5 -20 16.8 9.69
 0 -5 -20 10.68 7.28
 0 -5 -20 9.75 7.63
 0 -5 20 11.69 7.69
 0 -5 20 8.96 7.46
 0 -5 -20 14.06 8.95
 0 -5 20 13.81 9.06
 0 -5 -20 13.83 8.06
 0 -5 -21 20.84 8.34
 0 -5 -21 11.57 9.22
 0 -5 -21 13.93 5.39
 0 -5 -21 11.68 8.92
 0 -5 21 17.1 8.19
 0 -5 21 13.84 8.61
 0 -5 -21 3.87 6.09
 0 -5 21 18.32 9.81
 0 -5 -21 18.82 10.11
 0 -5 -22 9.78 6.18
 0 -5 -22 13.38 7.84
 0 -5 -22 19.95 8.72
 0 -5 -22 18.27 9.65
 0 -5 22 32.53 11.28
 0 -5 22 11.46 6.75
 0 -5 -22 4.62 8.34
 0 -5 22 -0.68 6.55
 0 -5 -22 13.23 9.89
 0 -5 -23 1.67 6.86
 0 -5 -23 5.88 7.52
 0 -5 23 -13.52 9.94
 0 -5 23 -7.32 6.7
 0 -5 -23 6.52 6.47
 0 -5 23 6.88 8.87
 0 -5 -23 15.32 12.56
 0 -5 -24 2.64 7.03
 0 -5 24 5.03 8.12
 0 -5 24 -6.27 9.97
 0 -5 -24 -2.98 6.55
 0 -5 -24 4.81 7.13
 0 -5 -24 2.44 6.73
 0 -5 25 15.88 9.82
 0 -5 25 16.14 11.25
 0 -5 -25 -4.74 8.21
 0 -5 -25 14.12 8.3
 0 -5 -25 -1.22 8.12
 0 -5 26 12.46 10.4
 0 -5 26 4.32 9.84
 0 -5 -26 1.53 8.36
 0 -5 -26 -2.39 9.42
 0 -5 -26 23.29 11.77
 0 -5 -27 15.12 10.08
 0 -5 27 12.13 7.88
 0 -5 27 8.02 7.56
 0 -5 -27 7.49 6.79
 0 -5 -28 16.31 11.55
 0 -4 0 2063.11 47.9
 0 -4 0 2132.11 49.5
 0 -4 0 2126.51 46.73
 0 -4 0 2089.19 50.98
 0 -4 -1 2364.72 49.52
 0 -4 1 2281.34 52.93
 0 -4 -1 2286.98 54.12
 0 -4 1 2326.24 55.25
 0 -4 1 2335.18 51.4
 0 -4 1 2272.48 52.97
 0 -4 -1 2338.76 50.28
 0 -4 1 2284.66 47.77
 0 -4 1 2271.73 53.32
 0 -4 -1 2299.36 53.48
 0 -4 -2 1324.71 36.73
 0 -4 -2 1373.03 36.57
 0 -4 2 1403.25 36.03
 0 -4 2 1378.48 38.42
 0 -4 2 1376.1 36.09
 0 -4 2 1401.14 30.73
 0 -4 2 1378.48 37.27
 0 -4 -2 1463.25 32.27
 0 -4 -2 1434.22 37.39
 0 -4 2 1381.11 36.85
 0 -4 -2 1447.54 32.67
 0 -4 -3 1495.26 39.7
 0 -4 -3 1468.02 38.27
 0 -4 3 1478.42 41.12
 0 -4 3 1494.51 39.38
 0 -4 3 1406.2 34.74
 0 -4 -3 1585.22 31.47
 0 -4 -3 1558.28 32.76
 0 -4 3 1476.68 40.67
 0 -4 3 1421.59 39.44
 0 -4 -3 1504.47 40.44
 0 -4 -3 1528.02 41.24
 0 -4 -4 483.53 20.59
 0 -4 -4 486.28 13.89
 0 -4 -4 499.95 19.46
 0 -4 -4 445.3 17.11
 0 -4 4 476.26 20.12
 0 -4 4 472.16 18.99
 0 -4 4 462.72 19.28
 0 -4 -4 451.39 19.76
 0 -4 4 444.78 16.76
 0 -4 4 477.05 13.93
 0 -4 -4 505.51 12.56
 0 -4 4 492.85 20.34
 0 -4 4 492.33 20.1
 0 -4 5 524.94 21.64
 0 -4 -5 524.03 16.36
 0 -4 -5 515.02 20.94
 0 -4 -5 513.51 18.19
 0 -4 -5 471.52 21.36
 0 -4 5 500.83 20.94
 0 -4 5 508.19 19.1
 0 -4 5 497.43 14.66
 0 -4 -5 468.51 22.08
 0 -4 5 490.49 21.47
 0 -4 5 480.28 21.75
 0 -4 6 403.38 20.4
 0 -4 -6 393.36 20.51
 0 -4 6 386 17.61
 0 -4 6 415.15 19.45
 0 -4 6 396.33 19.25
 0 -4 -6 376.17 15.46
 0 -4 -6 423.54 19.41
 0 -4 -6 355.09 19.67
 0 -4 -6 407.52 20.69
 0 -4 6 406.29 19.52
 0 -4 6 388.17 13.1
 0 -4 -6 401.37 15.66
 0 -4 7 323.27 19.04
 0 -4 -7 322.34 19.7
 0 -4 7 321.43 16.84
 0 -4 7 310.79 17.61
 0 -4 -7 369.61 16.39
 0 -4 7 326.73 17.96
 0 -4 -7 320.63 13.87
 0 -4 -7 345.38 18.58
 0 -4 -7 309.42 19.28
 0 -4 -7 321.83 19.54
 0 -4 7 351.29 18.44
 0 -4 7 340.94 18.6
 0 -4 7 331.52 12.57
 0 -4 -7 327.12 15.5
 0 -4 -8 1888.22 59.32
 0 -4 8 1916.89 54.8
 0 -4 8 1963.05 55.73
 0 -4 -8 2134.68 50.8
 0 -4 8 2012.44 48.38
 0 -4 8 2032.28 56.74
 0 -4 -8 1897.8 46.99
 0 -4 -8 1997.8 57.13
 0 -4 -8 1796.48 59.02
 0 -4 -8 1881.02 59.31
 0 -4 8 1993.24 56.11
 0 -4 8 1957.45 56.12
 0 -4 -8 1880.68 51.68
 0 -4 8 1973.67 45.83
 0 -4 -9 1143.35 44.98
 0 -4 9 1211.7 41.22
 0 -4 9 1212.05 41.75
 0 -4 -9 1330.65 35.33
 0 -4 9 1145.48 41.44
 0 -4 9 1163.41 33.38
 0 -4 -9 1184.44 32.71
 0 -4 -9 1256.03 43.07
 0 -4 -9 1197.01 45.9
 0 -4 -9 1151.81 44.87
 0 -4 9 1251.93 41.72
 0 -4 9 1195.3 41.31
 0 -4 -9 1121.43 38.67
 0 -4 9 1260.79 33.48
 0 -4 10 1706.52 43.66
 0 -4 -10 1692.68 43.01
 0 -4 10 1578.34 41.61
 0 -4 10 1647.38 53.37
 0 -4 -10 1643.46 41.66
 0 -4 -10 1780.74 55.08
 0 -4 -10 1621.86 57.37
 0 -4 -10 1624.48 57.8
 0 -4 10 1707.51 53.51
 0 -4 10 1713.27 53.01
 0 -4 10 1665.46 52.52
 0 -4 -10 1658.59 57.98
 0 -4 11 536.26 21.24
 0 -4 -11 508.79 18.64
 0 -4 11 507.24 27.49
 0 -4 11 518.37 18.38
 0 -4 -11 559.19 33.07
 0 -4 -11 519.53 18.65
 0 -4 -11 561.77 28.46
 0 -4 -11 446.67 28.4
 0 -4 -11 542.27 31.52
 0 -4 11 510.2 27.01
 0 -4 11 460.87 25.9
 0 -4 -11 540.66 31.35
 0 -4 11 478.48 25.57
 0 -4 11 557.77 30.41
 0 -4 12 1068.86 29.28
 0 -4 -12 1080.53 29.58
 0 -4 -12 1263.66 52.81
 0 -4 -12 1113.95 30.89
 0 -4 -12 1098.12 43.89
 0 -4 12 1111.6 42.62
 0 -4 -12 1143.6 50.59
 0 -4 12 1157.21 44.55
 0 -4 12 1073.54 43.38
 0 -4 -12 1096.23 49.13
 0 -4 12 1150.97 47.73
 0 -4 12 1065.27 34.79
 0 -4 -13 776.88 28.99
 0 -4 13 722.7 21.46
 0 -4 -13 839.33 44.16
 0 -4 -13 788.69 36.88
 0 -4 13 840.3 36.48
 0 -4 -13 863.07 43.22
 0 -4 13 725.04 27.85
 0 -4 13 784.27 37.12
 0 -4 13 710.07 35.54
 0 -4 -13 894.79 44.48
 0 -4 13 886.78 42.26
 0 -4 -13 796.2 38.22
 0 -4 13 791.2 29.63
 0 -4 -14 874.1 46.04
 0 -4 -14 853.54 39.74
 0 -4 14 896.54 44.28
 0 -4 -14 862.89 45.14
 0 -4 14 778.1 38.7
 0 -4 14 735.55 37.68
 0 -4 -14 900.29 45.18
 0 -4 14 777.58 29.91
 0 -4 -14 795.91 30.7
 0 -4 14 890.9 39.12
 0 -4 -14 837.41 40.6
 0 -4 14 830.79 31.87
 0 -4 -15 753.13 43.4
 0 -4 -15 723.59 37.39
 0 -4 15 785.89 42.53
 0 -4 -15 817.55 44
 0 -4 15 659.45 36.45
 0 -4 15 656.15 36.4
 0 -4 15 718.95 28.56
 0 -4 -15 716.8 41.11
 0 -4 15 806.29 37.58
 0 -4 -15 726.6 38.26
 0 -4 15 705.61 30.22
 0 -4 -16 734.18 44.24
 0 -4 -16 733.83 38.59
 0 -4 16 788.17 43.84
 0 -4 -16 757.34 43.02
 0 -4 16 722.74 39.7
 0 -4 16 658.14 37.47
 0 -4 16 691.75 29.25
 0 -4 -16 774.61 43.12
 0 -4 16 763.57 37.04
 0 -4 16 705.44 31.33
 0 -4 -16 733.09 39.33
 0 -4 -17 517.11 37.4
 0 -4 -17 525.95 33.15
 0 -4 17 592.03 39.38
 0 -4 -17 600.93 38.58
 0 -4 17 573.27 35.99
 0 -4 17 439.97 31.81
 0 -4 -17 545.29 36.93
 0 -4 17 608.06 32.83
 0 -4 -17 598.63 35.91
 0 -4 18 499.82 29.89
 0 -4 -18 486.9 32.27
 0 -4 -18 454.03 31.58
 0 -4 -18 440.77 34.89
 0 -4 -18 430.91 33.5
 0 -4 18 470.83 33.46
 0 -4 18 430.77 31.85
 0 -4 -18 513.97 36.05
 0 -4 -18 463.88 35.98
 0 -4 18 467.65 36.01
 0 -4 -19 501.98 34.52
 0 -4 -19 538.32 35.33
 0 -4 -19 457.3 36.83
 0 -4 -19 575.81 39.29
 0 -4 19 506.64 35.55
 0 -4 19 508.05 35.53
 0 -4 -19 584.08 39.05
 0 -4 -19 526.12 39.6
 0 -4 19 537.59 39.06
 0 -4 -20 274.95 25.48
 0 -4 -20 300.93 26.51
 0 -4 -20 275.1 29.39
 0 -4 -20 281.65 28.01
 0 -4 20 218.46 24.89
 0 -4 20 301.92 27.87
 0 -4 -20 288.12 27.78
 0 -4 -20 289.08 30.43
 0 -4 20 295.22 29.78
 0 -4 -21 544.18 36.46
 0 -4 -21 524.24 36.24
 0 -4 21 461.42 37.91
 0 -4 -21 490.66 37.19
 0 -4 21 410.02 34.11
 0 -4 21 446.61 35.46
 0 -4 -21 414.07 35.17
 0 -4 -21 448.18 37.79
 0 -4 -21 439.56 38.07
 0 -4 -22 131.24 19.04
 0 -4 -22 121.13 21.29
 0 -4 -22 136.33 19.19
 0 -4 -22 102.08 18.88
 0 -4 22 131.96 19.93
 0 -4 22 121.4 19.77
 0 -4 -22 140.58 20.66
 0 -4 22 144.81 21.8
 0 -4 -22 141.57 21.9
 0 -4 -23 237.59 25.4
 0 -4 -23 236.98 29.07
 0 -4 -23 203.68 26.06
 0 -4 23 272.2 29.43
 0 -4 23 227.97 26.21
 0 -4 -23 235.13 26.88
 0 -4 23 268.35 29.84
 0 -4 -23 187.2 25.46
 0 -4 -24 199.24 23.89
 0 -4 -24 204.61 28.3
 0 -4 -24 189.27 25.44
 0 -4 24 222.93 27.65
 0 -4 24 165.05 23.81
 0 -4 -24 228.98 26.81
 0 -4 -24 236.05 29.46
 0 -4 24 195.24 26.08
 0 -4 -25 100.18 21
 0 -4 25 112.57 20.03
 0 -4 25 102.99 18.47
 0 -4 -25 119.17 21.34
 0 -4 -25 91.59 18.39
 0 -4 -25 121.67 19.41
 0 -4 -26 151.7 24.9
 0 -4 26 181.64 25.73
 0 -4 26 124.26 21.27
 0 -4 -26 143.63 22.61
 0 -4 -26 169.64 25.88
 0 -4 -26 147.92 22.57
 0 -4 27 77.72 17.29
 0 -4 27 101.18 19.59
 0 -4 -27 83.86 20.99
 0 -4 -27 125.06 23.88
 0 -3 0 0.69 0.96
 0 -3 0 0.97 0.89
 0 -3 0 -0.2 0.81
 0 -3 0 1.25 0.98
 0 -3 1 105.77 5.92
 0 -3 -1 90.96 6.25
 0 -3 1 98.01 6.74
 0 -3 1 101.89 6.36
 0 -3 -1 98.36 6.27
 0 -3 1 95.44 6.16
 0 -3 -1 100.51 5.14
 0 -3 1 95.12 4.26
 0 -3 -1 96.32 4.99
 0 -3 2 9.31 2.15
 0 -3 -2 11.83 2.35
 0 -3 -2 7.22 1.57
 0 -3 2 6.99 1.31
 0 -3 -2 8.1 1.96
 0 -3 2 9.67 2.15
 0 -3 -2 5.15 1.46
 0 -3 2 6.07 1.87
 0 -3 -2 6.84 1.16
 0 -3 -2 9.48 2.32
 0 -3 -3 173.44 6.4
 0 -3 3 162.86 9.61
 0 -3 -3 169.01 9.32
 0 -3 -3 172.25 8.43
 0 -3 3 172.68 9.58
 0 -3 -3 169.99 9.9
 0 -3 3 165.04 9.11
 0 -3 3 173.67 6.52
 0 -3 3 177.86 8.27
 0 -3 -3 165.62 9.78
 0 -3 3 182.46 10.15
 0 -3 4 888.53 26.88
 0 -3 -4 858.01 23.53
 0 -3 -4 947.86 27.1
 0 -3 4 888.64 27.22
 0 -3 -4 861.07 27.96
 0 -3 -4 836.42 27.61
 0 -3 4 879.12 20.9
 0 -3 -4 868.65 22.33
 0 -3 4 850.63 25.03
 0 -3 -4 893.01 28.22
 0 -3 4 865.47 27.4
 0 -3 5 67.71 6.59
 0 -3 5 58.21 4.04
 0 -3 -5 52.99 4.52
 0 -3 -5 56.6 6.21
 0 -3 -5 58.22 7.19
 0 -3 5 55.82 6.04
 0 -3 -5 53.71 6.34
 0 -3 5 58.79 5.87
 0 -3 5 41.59 5.78
 0 -3 -5 69.16 7.38
 0 -3 6 875.45 30.79
 0 -3 -6 911.89 32.07
 0 -3 6 907.82 29.75
 0 -3 6 822.52 28.18
 0 -3 6 837.39 28.53
 0 -3 6 870.55 29.69
 0 -3 -6 960.54 30.61
 0 -3 -6 883.77 23.93
 0 -3 -6 800.48 31.28
 0 -3 -6 857.84 31.31
 0 -3 6 907.44 29.96
 0 -3 6 866.13 23.1
 0 -3 7 2.21 2.89
 0 -3 7 -0.65 2.89
 0 -3 -7 2.86 3.21
 0 -3 7 2.82 2.53
 0 -3 7 0.8 1.91
 0 -3 7 1.12 2.12
 0 -3 -7 2.75 2
 0 -3 7 0.6 1.16
 0 -3 -7 3.21 1.6
 0 -3 -7 3.25 2.82
 0 -3 -7 1.68 3.09
 0 -3 7 2.17 2.07
 0 -3 7 2.78 1.45
 0 -3 8 363.69 18.56
 0 -3 8 350.94 19.21
 0 -3 -8 347.34 13.77
 0 -3 8 350.66 13.26
 0 -3 -8 308.08 12.7
 0 -3 -8 395.85 20.57
 0 -3 8 338.04 18.2
 0 -3 -8 301.93 19.96
 0 -3 8 341.08 18.74
 0 -3 8 328.94 18.3
 0 -3 -8 346.03 20.78
 0 -3 8 348.01 20.1
 0 -3 8 337.66 14.36
 0 -3 -9 4.18 2.84
 0 -3 9 4.09 3.39
 0 -3 9 2.45 1.94
 0 -3 -9 1.58 1.24
 0 -3 9 5.45 1.76
 0 -3 9 -0.38 2.39
 0 -3 -9 8.43 2.09
 0 -3 -9 3.48 2.78
 0 -3 -9 5.05 3.82
 0 -3 9 5.4 2.14
 0 -3 9 1.99 2.52
 0 -3 9 3.2 1.94
 0 -3 -10 4.44 3.05
 0 -3 10 13.49 4.59
 0 -3 10 7.02 3.54
 0 -3 -10 8.53 2
 0 -3 10 11.84 2.15
 0 -3 10 9.1 4.63
 0 -3 -10 10.23 2.16
 0 -3 -10 12.43 4.45
 0 -3 -10 6.47 3.83
 0 -3 10 7.36 2.99
 0 -3 10 8.41 3.44
 0 -3 10 14.94 3.35
 0 -3 -11 127.64 14.4
 0 -3 11 116.55 12.63
 0 -3 11 110.99 12.14
 0 -3 -11 102.44 9.15
 0 -3 -11 101.64 5.79
 0 -3 11 101.84 5.97
 0 -3 -11 101.26 7.11
 0 -3 -11 100.94 11.7
 0 -3 -11 137.71 15.24
 0 -3 11 119.82 11.89
 0 -3 11 102.91 9.15
 0 -3 12 28.42 7.14
 0 -3 -12 26.54 7.59
 0 -3 12 34.22 5.39
 0 -3 12 38.08 7.93
 0 -3 12 48.35 8.6
 0 -3 -12 28.69 5.04
 0 -3 -12 35.42 8.58
 0 -3 12 34.96 2.91
 0 -3 -12 27.51 2.32
 0 -3 -12 40.69 4.57
 0 -3 -12 16.45 5.55
 0 -3 -12 33.11 7.92
 0 -3 12 28.11 5.97
 0 -3 12 33.69 5.7
 0 -3 -13 108.22 10.28
 0 -3 -13 139.65 16.74
 0 -3 -13 125.06 7.67
 0 -3 -13 119.93 13.67
 0 -3 -13 127.89 15.49
 0 -3 13 125.5 10.68
 0 -3 13 117.82 13.99
 0 -3 13 104.9 13.17
 0 -3 -13 121.82 15.24
 0 -3 13 102.31 10.38
 0 -3 13 116.57 14.88
 0 -3 14 3.74 5.73
 0 -3 -14 5.75 3.87
 0 -3 14 2.47 3.92
 0 -3 14 6.33 4.51
 0 -3 -14 0.32 2.95
 0 -3 14 4.73 3.18
 0 -3 -14 14.06 5.24
 0 -3 14 1.1 2.56
 0 -3 -14 -6.96 7.16
 0 -3 -15 34.14 9.64
 0 -3 15 52.35 11.11
 0 -3 -15 49.32 11.34
 0 -3 15 58.3 10.56
 0 -3 15 34.98 8.43
 0 -3 -15 53.63 10.33
 0 -3 -15 56.27 11.67
 0 -3 15 47.18 7.13
 0 -3 15 41.58 8.42
 0 -3 15 36.5 7.09
 0 -3 -16 25.12 8.46
 0 -3 16 24.18 8.15
 0 -3 -16 16.28 6.84
 0 -3 16 11.51 7.04
 0 -3 16 27.68 8.54
 0 -3 -16 15.34 6.43
 0 -3 16 14.44 4.25
 0 -3 -16 19.53 7.92
 0 -3 16 12.9 5.37
 0 -3 16 19.75 5.04
 0 -3 -17 17.96 7.82
 0 -3 17 26.18 9.8
 0 -3 -17 -2.78 5.92
 0 -3 17 7.24 4.41
 0 -3 17 14.73 8.26
 0 -3 -17 7.2 5.55
 0 -3 -17 13.79 7.16
 0 -3 17 6.5 3.18
 0 -3 17 4.08 3.79
 0 -3 17 8.62 4.09
 0 -3 -17 14.62 6.87
 0 -3 -18 9.39 6.8
 0 -3 18 7.17 6.6
 0 -3 -18 10.81 6.79
 0 -3 18 20.29 7.79
 0 -3 18 17.74 6.89
 0 -3 -18 14.55 6.76
 0 -3 -18 15.82 8.26
 0 -3 18 15.41 5.15
 0 -3 -18 15.79 7.52
 0 -3 18 10.05 4.91
 0 -3 19 19.39 9.25
 0 -3 -19 20.19 8.8
 0 -3 19 29.04 8.88
 0 -3 19 12.03 5.75
 0 -3 -19 12.34 6.52
 0 -3 -19 13.75 6.88
 0 -3 -19 17.65 6.73
 0 -3 -19 32.51 11.35
 0 -3 20 39.18 11.81
 0 -3 -20 55.42 12.2
 0 -3 20 22.12 8.78
 0 -3 20 44.55 11.21
 0 -3 -20 38.5 10.09
 0 -3 -20 24.16 9.09
 0 -3 -20 36.94 9.06
 0 -3 -20 54.59 14.11
 0 -3 21 -0.04 5.81
 0 -3 -21 -2.58 6.9
 0 -3 21 0.54 5.27
 0 -3 21 2.86 7.29
 0 -3 -21 9 6.26
 0 -3 -21 4.87 6.06
 0 -3 -21 2.07 6.51
 0 -3 -21 -5.27 8.01
 0 -3 22 54.65 14.14
 0 -3 -22 21.28 8.9
 0 -3 22 15.83 9.22
 0 -3 22 11.18 7.72
 0 -3 -22 15.89 8.26
 0 -3 -22 28.34 10.23
 0 -3 -22 19.17 9.17
 0 -3 -22 32.66 11.7
 0 -3 -23 14.22 9.97
 0 -3 -23 17.62 10.83
 0 -3 -23 9.56 6.51
 0 -3 -23 14.65 9.1
 0 -3 23 1.51 7.59
 0 -3 23 21.57 8.83
 0 -3 -23 18.15 9.81
 0 -3 23 5.11 7.83
 0 -3 -23 15.91 7.95
 0 -3 -24 15.41 8.96
 0 -3 -24 0.69 7.59
 0 -3 -24 5.17 7.27
 0 -3 24 18.83 10.15
 0 -3 24 14.06 8.5
 0 -3 -24 4.59 6.92
 0 -3 -24 17.5 10.36
 0 -3 24 21.69 10.54
 0 -3 -25 -2.06 7.82
 0 -3 -25 7.49 7.53
 0 -3 -25 20.16 10.46
 0 -3 25 -5.47 6.76
 0 -3 25 4.13 7.05
 0 -3 -25 6.71 7.7
 0 -3 -25 8.88 9.26
 0 -3 -26 -3.13 9.09
 0 -3 26 -14.62 9.89
 0 -3 26 -2.04 7.03
 0 -3 -26 -1.97 9.39
 0 -3 -26 1.65 7
 0 -3 -26 15.61 12.33
 0 -3 27 7.46 9.29
 0 -3 27 -6.72 7
 0 -3 -27 -11.44 11.15
 0 -3 -27 5.82 9.95
 0 -3 -28 -0.72 8.22
 0 -2 -2 7824.46 148.66
 0 -2 2 7631.15 148.18
 0 -2 -2 7863.55 148.72
 0 -2 2 7597.95 145.48
 0 -2 2 7867.02 143.22
 0 -2 2 7400.43 148.51
 0 -2 2 7673.77 148.64
 0 -2 -2 8180.01 148
 0 -2 -2 7640.99 145.78
 0 -2 -3 855.76 23.01
 0 -2 -3 833.97 20
 0 -2 3 826.57 23.14
 0 -2 -3 785.51 23.36
 0 -2 -3 819.31 23.7
 0 -2 3 813.56 21.88
 0 -2 3 786.22 23.1
 0 -2 3 824.16 18.49
 0 -2 4 3728.88 81.13
 0 -2 -4 3867.98 75.27
 0 -2 -4 3711.49 82.22
 0 -2 4 3721.27 80.07
 0 -2 -4 3686.23 82.27
 0 -2 4 3837.32 79.96
 0 -2 4 3872.51 81.34
 0 -2 4 3849.53 74.86
 0 -2 -5 9.86 2.62
 0 -2 5 8.71 2.54
 0 -2 5 9.1 2.53
 0 -2 5 11.63 2.69
 0 -2 5 12.5 2.12
 0 -2 -5 15.7 2.03
 0 -2 -5 14.73 2.93
 0 -2 -5 18.83 4.05
 0 -2 5 11.59 2.84
 0 -2 5 8.98 2.62
 0 -2 6 4918.81 102.8
 0 -2 6 4957.52 105.26
 0 -2 -6 4993.75 95.58
 0 -2 6 4834.96 95
 0 -2 -6 4747.99 95.3
 0 -2 -6 4706.02 107.35
 0 -2 6 4736.86 104.01
 0 -2 6 4873.7 104.47
 0 -2 -6 4722.77 106.56
 0 -2 6 4831.48 103.5
 0 -2 6 4861.53 106.22
 0 -2 7 176.68 11.29
 0 -2 7 169.88 7.29
 0 -2 -7 182.17 7.6
 0 -2 -7 162.42 7.92
 0 -2 -7 173.36 12.38
 0 -2 -7 159.22 12.73
 0 -2 7 170.01 11.75
 0 -2 7 140.61 10.99
 0 -2 -7 144.72 12
 0 -2 7 167.9 11.17
 0 -2 7 173.63 13
 0 -2 8 2745.56 65.47
 0 -2 8 2658.56 53.74
 0 -2 8 2570.43 67.69
 0 -2 -8 2683.23 53.97
 0 -2 -8 2576.83 56.79
 0 -2 -8 2656.05 68.7
 0 -2 -8 2716.09 72.73
 0 -2 8 2584.11 67.28
 0 -2 8 2578.18 67.45
 0 -2 -8 2524.62 70.38
 0 -2 8 2604.89 65.24
 0 -2 8 2599.79 69.49
 0 -2 9 111.39 9.8
 0 -2 -9 120.66 7.17
 0 -2 -9 102.43 10.63
 0 -2 -9 96 11.51
 0 -2 -9 104.09 4.96
 0 -2 9 99.36 4.93
 0 -2 9 100.64 10.3
 0 -2 9 101.51 10.57
 0 -2 -9 107.67 11.67
 0 -2 9 100.88 9.36
 0 -2 -10 2695.98 64.86
 0 -2 10 2821.78 69.95
 0 -2 -10 2639.15 57.85
 0 -2 -10 2649.25 72.61
 0 -2 10 2618.97 63.23
 0 -2 -10 2700.9 76.41
 0 -2 10 2599.37 51.4
 0 -2 10 2589.07 71.93
 0 -2 10 2564.56 71.03
 0 -2 -10 2730.64 77.41
 0 -2 10 2667.32 68.37
 0 -2 -11 136.2 14.08
 0 -2 11 140.9 13.56
 0 -2 11 122.57 12.59
 0 -2 -11 131.34 7.84
 0 -2 -11 129.4 13.21
 0 -2 -11 137.36 14.48
 0 -2 11 129.58 10.2
 0 -2 11 133.58 11.97
 0 -2 -11 137.9 11.04
 0 -2 11 137.18 12.37
 0 -2 -12 1525.08 55.57
 0 -2 -12 1401.48 35.44
 0 -2 -12 1375.75 49.86
 0 -2 -12 1498.12 53.69
 0 -2 12 1352.86 41.98
 0 -2 12 1273.5 48.71
 0 -2 12 1422.13 50.28
 0 -2 -12 1428.68 52.79
 0 -2 12 1456.38 53.21
 0 -2 -12 1438.88 44.17
 0 -2 -13 78.54 12.35
 0 -2 -13 73.1 5.86
 0 -2 -13 71.9 10.72
 0 -2 13 73.54 8.41
 0 -2 -13 100.14 13.07
 0 -2 13 65.23 10.13
 0 -2 13 66.51 10.48
 0 -2 -13 88.36 12.46
 0 -2 -13 68.52 8.4
 0 -2 13 65.67 10.67
 0 -2 -14 1089.48 45.54
 0 -2 14 1060.79 37.5
 0 -2 -14 1154.28 48.24
 0 -2 14 1119.66 46.98
 0 -2 -14 1103.41 46.82
 0 -2 -14 1184.53 51.13
 0 -2 14 1149.48 50.1
 0 -2 15 199.16 20.87
 0 -2 -15 184.84 18.57
 0 -2 15 189.58 19.1
 0 -2 15 178.76 18.43
 0 -2 -15 173.57 17.59
 0 -2 -15 190.23 19.09
 0 -2 15 185.62 14.57
 0 -2 15 194.6 16.5
 0 -2 -15 215.4 21.33
 0 -2 -16 784.73 42.87
 0 -2 16 727.87 41.38
 0 -2 -16 784.12 39.9
 0 -2 16 713.58 39.16
 0 -2 16 714.95 38.65
 0 -2 -16 739.97 38.78
 0 -2 -16 773.91 40.96
 0 -2 16 698.38 31.05
 0 -2 16 715.32 34.25
 0 -2 16 735.59 32.64
 0 -2 -17 222.64 21.96
 0 -2 17 213.23 22.17
 0 -2 -17 221.32 21.18
 0 -2 17 195.39 20.15
 0 -2 17 204.05 21.32
 0 -2 -17 205.09 20.11
 0 -2 17 174.96 15.52
 0 -2 -17 187.82 20.1
 0 -2 17 226.66 18.43
 0 -2 -17 223.31 17.5
 0 -2 17 180.27 15.8
 0 -2 -18 666.94 41.7
 0 -2 18 716.17 42.3
 0 -2 -18 640.53 37.48
 0 -2 18 614.58 38.35
 0 -2 18 579.25 37.32
 0 -2 -18 712.54 39.35
 0 -2 18 608.51 30.57
 0 -2 -18 657.22 39.32
 0 -2 18 681.21 33.62
 0 -2 18 586.53 30.49
 0 -2 -19 331.64 29.27
 0 -2 19 245.84 25.15
 0 -2 -19 280.28 24.92
 0 -2 19 281.46 26.19
 0 -2 19 233.52 24.42
 0 -2 -19 280.17 24.88
 0 -2 -19 246.22 24.58
 0 -2 19 287.84 21.82
 0 -2 19 238.88 19
 0 -2 -20 667.52 40.11
 0 -2 -20 598.32 42.1
 0 -2 -20 660 41.37
 0 -2 20 645.4 41.03
 0 -2 20 635.84 41.03
 0 -2 -20 617.22 38.56
 0 -2 20 654.29 42.62
 0 -2 -20 592.55 38.28
 0 -2 -21 161.97 19.93
 0 -2 -21 181.76 21.65
 0 -2 -21 155.17 20.79
 0 -2 21 165.24 21.92
 0 -2 21 148.86 20.47
 0 -2 -21 120.4 17.37
 0 -2 21 156.38 20.86
 0 -2 -21 172.25 21.98
 0 -2 -22 516.46 36.75
 0 -2 -22 467.11 37.85
 0 -2 -22 479.67 36.49
 0 -2 22 422.52 35.17
 0 -2 22 401.02 34.42
 0 -2 -22 501.62 35.69
 0 -2 -22 440.41 34.22
 0 -2 22 445.15 36.42
 0 -2 23 134.92 20.78
 0 -2 -23 133.24 19.73
 0 -2 23 122.35 19.84
 0 -2 23 130.95 20.8
 0 -2 -23 165.26 21.3
 0 -2 -23 148.58 21.4
 0 -2 -23 138.2 20.48
 0 -2 -23 163.83 23.3
 0 -2 24 269.15 28.95
 0 -2 -24 208.85 24.3
 0 -2 -24 264.15 28.46
 0 -2 -24 256.95 27.18
 0 -2 24 241.81 28.19
 0 -2 24 151.66 22.99
 0 -2 -24 243.74 29.91
 0 -2 -24 277.24 27.04
 0 -2 -25 160.68 22.25
 0 -2 -25 113.91 18.3
 0 -2 25 134.53 21.46
 0 -2 25 123.44 20.3
 0 -2 -25 133.89 21.69
 0 -2 -25 151.48 21.09
 0 -2 26 121.6 21.51
 0 -2 26 171.92 24.59
 0 -2 -26 146.64 24.72
 0 -2 -26 135.32 20.54
 0 -2 -26 163.66 23.64
 0 -2 27 13.73 9.33
 0 -2 27 44.39 13.37
 0 -2 -27 29.83 11.04
 0 -2 -27 33.26 10.32
 0 -2 -28 69.86 17.31
 0 -2 28 97.28 20.21
 0 -2 28 72.34 16.9
 0 -2 -28 73.98 19.33
 0 -1 3 42.91 3.91
 0 -1 3 39.66 3.69
 0 -1 -3 47.06 4.21
 0 -1 -3 37.38 3.94
 0 -1 3 33.46 3.65
 0 -1 3 45.38 4.03
 0 -1 3 42.05 3.66
 0 -1 -3 33.01 3.96
 0 -1 4 501.89 16.32
 0 -1 4 521.59 17.82
 0 -1 -4 506.93 13.54
 0 -1 -4 548.41 18.89
 0 -1 -4 490.03 18.53
 0 -1 4 478.6 17.12
 0 -1 4 523.52 17.72
 0 -1 -4 492.15 18.17
 0 -1 -4 523.09 18.59
 0 -1 4 520.77 16.77
 0 -1 5 87.84 7.22
 0 -1 5 104.64 7.05
 0 -1 -5 107.74 8.22
 0 -1 -5 94.31 8.25
 0 -1 5 99.51 7.47
 0 -1 5 83.96 7.1
 0 -1 -5 88.07 7.87
 0 -1 -5 102.34 8.52
 0 -1 5 96.34 6.96
 0 -1 6 20.17 3.41
 0 -1 -6 19.85 4.12
 0 -1 -6 14.51 3.88
 0 -1 6 19.86 3.55
 0 -1 6 14.46 3.09
 0 -1 -6 12.27 3.27
 0 -1 6 12.58 3.15
 0 -1 -6 18.71 4.06
 0 -1 6 17.18 3.33
 0 -1 7 7.41 2.12
 0 -1 -7 6.94 2.53
 0 -1 -7 2.79 2.3
 0 -1 7 4.79 2.39
 0 -1 7 7.09 3.2
 0 -1 -7 3.71 2
 0 -1 7 13.63 4.08
 0 -1 -7 2.68 2.29
 0 -1 -7 10.87 2.79
 0 -1 7 9.26 2.7
 0 -1 8 18.29 3.61
 0 -1 -8 23.39 5.21
 0 -1 -8 23.44 5.43
 0 -1 8 15.61 3.77
 0 -1 8 19.08 4.6
 0 -1 8 18.68 3.59
 0 -1 -8 22.39 5.42
 0 -1 8 18.56 4.88
 0 -1 -8 15.33 4.28
 0 -1 -8 21.37 3.64
 0 -1 8 26.83 4.84
 0 -1 9 26.3 4.61
 0 -1 -9 30.85 6.18
 0 -1 -9 31.36 6.25
 0 -1 9 29.57 5.61
 0 -1 9 27.71 5.55
 0 -1 -9 28.21 6.27
 0 -1 9 20.71 3.62
 0 -1 9 26.91 5.93
 0 -1 -9 29.85 6.02
 0 -1 -9 24.3 4.46
 0 -1 9 30.81 5.28
 0 -1 -10 216.82 16.21
 0 -1 -10 198.86 16.26
 0 -1 10 216.54 13.18
 0 -1 10 210.63 15.65
 0 -1 10 212.35 15.83
 0 -1 -10 209.42 16.43
 0 -1 -10 187.33 16.05
 0 -1 -10 200.43 13.05
 0 -1 10 242.54 15.29
 0 -1 -11 112.81 12.22
 0 -1 11 95.01 9.04
 0 -1 -11 104.7 12.05
 0 -1 11 87.3 10.95
 0 -1 11 97.75 11
 0 -1 -11 81.74 10.61
 0 -1 -11 83.64 8.84
 0 -1 11 98.95 10.43
 0 -1 -11 81.32 10.99
 0 -1 12 66.25 9.97
 0 -1 -12 73.17 10.83
 0 -1 -12 69.84 10.41
 0 -1 12 63.92 9.94
 0 -1 12 54.65 9.26
 0 -1 -12 81.94 10.98
 0 -1 12 68.08 8.11
 0 -1 -12 86.7 11.4
 0 -1 -12 66.31 8.64
 0 -1 -12 72.82 10.79
 0 -1 -13 100.64 12.74
 0 -1 13 99.02 9.94
 0 -1 -13 106.07 12.92
 0 -1 13 96.99 11.86
 0 -1 13 97.18 12.19
 0 -1 -13 75.28 11.36
 0 -1 -13 95.45 12.83
 0 -1 13 106.4 13.91
 0 -1 -14 12.87 2.69
 0 -1 -14 8.52 5.17
 0 -1 14 11.72 4.28
 0 -1 -14 14.25 5.54
 0 -1 14 10.8 5.05
 0 -1 14 18.5 5.81
 0 -1 -14 12.21 4.26
 0 -1 -14 7.69 4.3
 0 -1 14 10.52 5.79
 0 -1 15 72.82 9.9
 0 -1 -15 77.47 11.79
 0 -1 -15 69.8 11.85
 0 -1 15 74.21 9.62
 0 -1 15 72.9 11.51
 0 -1 15 76.07 12.21
 0 -1 -15 88.86 12.76
 0 -1 -15 90.71 13.39
 0 -1 15 91.48 14.38
 0 -1 -16 118.4 13.05
 0 -1 16 83.26 11.19
 0 -1 -16 117.81 15.04
 0 -1 16 109.13 12.03
 0 -1 -16 112.69 14.91
 0 -1 16 90.84 13.49
 0 -1 16 99.57 14.59
 0 -1 -16 113.09 13.91
 0 -1 -16 125.08 16
 0 -1 16 108.88 15.39
 0 -1 17 26.52 7.09
 0 -1 -17 11.7 4.9
 0 -1 -17 14.73 6.11
 0 -1 -17 11.61 6.87
 0 -1 17 15.17 5.56
 0 -1 17 18.16 6.27
 0 -1 17 14.85 7.37
 0 -1 -17 14.6 6.83
 0 -1 -17 23.85 7.87
 0 -1 17 7.81 6.1
 0 -1 18 12.29 5.22
 0 -1 -18 22.45 6.02
 0 -1 -18 12.59 6.5
 0 -1 18 16.83 5.44
 0 -1 -18 27.16 8.64
 0 -1 18 14.63 7.41
 0 -1 18 26.3 8.88
 0 -1 -18 19.28 7.1
 0 -1 -18 26.51 9.5
 0 -1 18 22.98 8.98
 0 -1 19 6.51 4.84
 0 -1 -19 9.16 4.91
 0 -1 19 3.53 3.9
 0 -1 -19 -8.39 5.73
 0 -1 19 3.52 8.35
 0 -1 19 4.32 5.88
 0 -1 -19 3.08 5.09
 0 -1 -19 7.19 7.69
 0 -1 19 3.32 5.81
 0 -1 20 3.75 3.92
 0 -1 -20 14.14 7.5
 0 -1 -20 11.41 6.68
 0 -1 20 22.43 8.65
 0 -1 20 5.57 4.89
 0 -1 -20 10.75 6.69
 0 -1 -20 18.91 8.5
 0 -1 20 5.41 6.73
 0 -1 -21 23.52 9.99
 0 -1 -21 11.25 6.65
 0 -1 -21 5.2 6.25
 0 -1 21 5.16 6.2
 0 -1 21 10.52 7.5
 0 -1 -21 -1.77 5.92
 0 -1 -21 1.45 5.63
 0 -1 21 9.49 7.54
 0 -1 -22 6.49 6.65
 0 -1 -22 4.16 6.18
 0 -1 -22 -2.6 8.2
 0 -1 22 0.22 5.84
 0 -1 22 9.9 6.83
 0 -1 -22 2.11 4.55
 0 -1 -22 -3.34 7.43
 0 -1 22 2.8 5.26
 0 -1 -23 30.68 10.68
 0 -1 -23 11.49 7.27
 0 -1 -23 28.45 11.75
 0 -1 23 36.53 12.49
 0 -1 23 14.22 8.59
 0 -1 -23 32.06 10.66
 0 -1 -23 19.51 8.22
 0 -1 23 36.46 10.52
 0 -1 -24 9.94 8.12
 0 -1 -24 16.64 8.76
 0 -1 -24 10.63 9.41
 0 -1 24 21.77 10.15
 0 -1 24 -5.22 8.67
 0 -1 -24 19.54 9.5
 0 -1 -24 13.27 8.67
 0 -1 24 44.22 13.57
 0 -1 25 26.86 11.48
 0 -1 25 12.71 9.27
 0 -1 -25 34.27 12.04
 0 -1 -25 10.27 8.63
 0 -1 26 13.26 9.18
 0 -1 26 2.3 8.22
 0 -1 -26 8.37 6.59
 0 -1 -26 8.01 8.6
 0 -1 27 19.02 9.04
 0 -1 27 1.6 7.13
 0 -1 -27 14.22 8.42
 0 -1 -27 -11.15 10.53
 0 -1 -28 5.56 9.04
 0 -1 -28 14.82 9.82
 0 -1 28 -3.44 8.27
 0 -1 28 -14.35 10.38
 0 -1 -28 -5.64 9.43
 0 0 3 5.25 1.14
 0 0 -3 2.57 1.35
 0 0 -3 2.07 1.26
 0 0 3 3.94 1.41
 0 0 3 2.41 1.09
 0 0 -3 1.57 1.17
 0 0 -3 1.18 0.83
 0 0 -3 3.52 1.68
 0 0 -4 3955.95 83.98
 0 0 4 3957.6 79.82
 0 0 -4 4077.74 84.2
 0 0 4 3949.58 82.5
 0 0 4 3726.52 82.27
 0 0 -4 4038.96 83.46
 0 0 4 3980.88 78.87
 0 0 5 2.39 1.47
 0 0 5 1.84 1.01
 0 0 -5 0.67 1.54
 0 0 -5 1.85 1.92
 0 0 5 2.15 1.28
 0 0 5 1.66 1.15
 0 0 5 3.85 1.35
 0 0 -5 2.42 1.88
 0 0 -5 4.22 2.6
 0 0 -5 3.05 1.64
 0 0 6 3747.97 78.56
 0 0 -6 3604.92 85.25
 0 0 6 3727.96 79.81
 0 0 -6 3958.37 86.51
 0 0 6 3674.55 83.41
 0 0 6 3639.95 83.43
 0 0 -6 3641.1 83.8
 0 0 -6 3830.77 86.83
 0 0 6 3852.54 84.59
 0 0 7 1.88 1.99
 0 0 7 6.61 2.23
 0 0 -7 4.54 3.2
 0 0 7 6.24 2.78
 0 0 -7 3.54 2.89
 0 0 7 5.13 2.97
 0 0 7 2.32 1.9
 0 0 -7 5.07 2.75
 0 0 7 0.77 1.92
 0 0 -7 9.05 2.78
 0 0 -7 4.41 3.03
 0 0 -8 3661.98 89.1
 0 0 -8 3653.07 86.29
 0 0 8 3548.03 86.1
 0 0 8 3560.8 85.66
 0 0 -8 3541.36 88.34
 0 0 8 3460 80.92
 0 0 -8 3560.57 87.75
 0 0 8 3643.49 85.82
 0 0 -8 3585.15 81.26
 0 0 -9 1.84 2.35
 0 0 -9 6.3 3.78
 0 0 9 -3.46 3.56
 0 0 9 2.24 2.1
 0 0 -9 2.94 2.73
 0 0 -9 -0.55 2.87
 0 0 9 1.97 1.65
 0 0 9 1.77 2.18
 0 0 -9 0.27 1.87
 0 0 9 1.24 1.95
 0 0 -10 2121.25 64.86
 0 0 -10 2256.91 65.48
 0 0 10 2269.73 58.95
 0 0 10 2180.58 63.88
 0 0 10 2167.62 63.61
 0 0 -10 2403.27 64.64
 0 0 10 2409.75 62.28
 0 0 -10 2219.5 59.35
 0 0 -10 2236.52 66.37
 0 0 -11 3.99 4.02
 0 0 -11 6.18 4.08
 0 0 11 1.18 2.55
 0 0 11 -2.07 3.33
 0 0 -11 2.34 3.09
 0 0 -11 -3.16 3.49
 0 0 11 0.64 2.63
 0 0 11 2.98 3.23
 0 0 -11 3.95 2.39
 0 0 -11 0.16 3.15
 0 0 -12 1828.22 60.58
 0 0 -12 1932.4 61.24
 0 0 12 1841.31 54.22
 0 0 12 1694.46 58.63
 0 0 12 1829.57 59.93
 0 0 -12 1842.93 58.32
 0 0 -12 1939.33 62.51
 0 0 12 2022.38 64.74
 0 0 -12 1872.98 59.86
 0 0 -13 3.2 3.48
 0 0 13 1.66 2.31
 0 0 -13 -1.54 3.83
 0 0 13 0.35 3.7
 0 0 13 2.9 4.39
 0 0 -13 1.93 3.71
 0 0 13 0.17 3.93
 0 0 -13 15.71 6.02
 0 0 -13 6.3 5.14
 0 0 -14 797.15 38.4
 0 0 -14 744.26 36.69
 0 0 14 730.27 32.32
 0 0 14 759.91 37.56
 0 0 14 813.24 39.05
 0 0 -14 849.42 37.5
 0 0 -14 822.14 38.92
 0 0 -14 841.21 40.42
 0 0 14 790.45 39.85
 0 0 15 4.41 4.96
 0 0 -15 4.21 5.17
 0 0 -15 3.95 3.46
 0 0 15 0.12 4.9
 0 0 15 -4.2 4.97
 0 0 -15 6.53 4.35
 0 0 -15 3.15 4.07
 0 0 15 6.85 3.76
 0 0 -15 3.06 3.16
 0 0 15 2.66 4.55
 0 0 -15 12.14 5.5
 0 0 -16 1240.86 53.57
 0 0 16 1343.17 55.97
 0 0 -16 1312.54 51.29
 0 0 16 1229.58 53.51
 0 0 16 1282.59 54.79
 0 0 -16 1230.7 52.69
 0 0 16 1357.82 48.46
 0 0 -16 1334.49 53.63
 0 0 16 1284.48 46.92
 0 0 -16 1334.66 49.48
 0 0 -16 1312.86 54.83
 0 0 17 2.09 5.39
 0 0 -17 6.87 5.8
 0 0 17 9.28 6.54
 0 0 17 -7.7 5.89
 0 0 -17 -0.91 4.36
 0 0 17 8.85 5.17
 0 0 -17 3.63 4.54
 0 0 17 6.87 4.93
 0 0 -17 7.09 5.38
 0 0 -17 13.31 7.46
 0 0 18 1117.8 52.68
 0 0 -18 1118.88 48.05
 0 0 18 1027.68 50.9
 0 0 18 1052.72 51.62
 0 0 -18 1073.49 50.85
 0 0 18 1075.07 44.73
 0 0 -18 1049.67 49.75
 0 0 -18 1071.37 46.15
 0 0 18 1053.97 43.47
 0 0 -18 1142.54 52.82
 0 0 19 -1.07 4.94
 0 0 -19 10.99 5.39
 0 0 19 0.37 6.57
 0 0 19 7.42 6.13
 0 0 -19 12.9 5.92
 0 0 19 -2.43 4.79
 0 0 -19 7.77 6.05
 0 0 19 1.99 4.02
 0 0 -19 11.08 6.3
 0 0 -19 2.1 5.56
 0 0 -20 408 31.4
 0 0 -20 374.43 29.92
 0 0 20 349.49 25.22
 0 0 20 384.33 31.39
 0 0 20 363.11 30.26
 0 0 -20 395.59 28.5
 0 0 -20 342.81 29.48
 0 0 20 398.32 32
 0 0 -21 -5.17 6.96
 0 0 -21 7.49 7.16
 0 0 21 1.85 5.5
 0 0 21 3.55 6.54
 0 0 -21 8.05 7.32
 0 0 -21 5.93 6.6
 0 0 21 7.17 7.52
 0 0 -22 390.35 33.4
 0 0 -22 363.45 31.61
 0 0 -22 390.98 31.64
 0 0 22 347.85 31.71
 0 0 22 385.93 32.97
 0 0 -22 423.93 30.84
 0 0 -22 369.93 31.79
 0 0 22 377.98 32.69
 0 0 -23 8.16 7.82
 0 0 -23 11.66 7.7
 0 0 -23 5.48 6.99
 0 0 23 -11.77 9.5
 0 0 23 2.75 7.23
 0 0 -23 5.57 7.03
 0 0 -23 0.63 7.22
 0 0 23 6.79 5.62
 0 0 -24 223.98 25.59
 0 0 24 160.29 22.99
 0 0 24 177.53 24.3
 0 0 -24 186.89 23.54
 0 0 -24 248.04 27.1
 0 0 24 188.24 23.33
 0 0 -25 11.88 8.59
 0 0 -25 11.22 8.65
 0 0 25 16.1 10.38
 0 0 25 -6.64 8.17
 0 0 -25 0.27 6.22
 0 0 -26 129.48 20.14
 0 0 26 95.06 18.6
 0 0 26 94.24 18.58
 0 0 -26 76.05 16.65
 0 0 -27 17.64 9.3
 0 0 27 -9.68 7.74
 0 0 27 -7 9.02
 0 0 -27 11.08 10.47
 0 0 -28 124.38 20.86
 0 0 -28 146.5 22.44
 0 0 28 108.2 20.37
 0 0 28 95.42 20.47
 0 1 3 46.16 4.13
 0 1 -3 39.5 3.75
 0 1 3 47.5 4.17
 0 1 3 39.71 4.12
 0 1 -3 45.06 3.86
 0 1 -3 41.1 3.34
 0 1 -3 42.17 3.43
 0 1 -3 41.2 3.83
 0 1 -3 40.32 4.2
 0 1 -4 500.55 15.98
 0 1 -4 496.63 16.94
 0 1 4 514.66 18.47
 0 1 4 517.92 17.86
 0 1 -4 514.7 18.37
 0 1 4 487.69 17.07
 0 1 -4 491.4 17.12
 0 1 5 91.74 7.05
 0 1 -5 105.24 7.78
 0 1 5 109.8 8
 0 1 5 82.01 7.36
 0 1 -5 94.62 6.89
 0 1 -5 91.96 7.05
 0 1 -5 88.3 6.82
 0 1 -5 101.78 8.27
 0 1 -6 18.19 3.63
 0 1 6 18.27 3.44
 0 1 -6 21.36 4.01
 0 1 6 28.72 4.44
 0 1 6 15.51 3.71
 0 1 -6 16.32 3.24
 0 1 -6 16.48 3.34
 0 1 6 22.69 4.34
 0 1 -6 12.27 3.49
 0 1 -7 8 3.58
 0 1 -7 10.22 3.1
 0 1 7 8.79 2.73
 0 1 7 6.88 2.89
 0 1 -7 9.31 3.11
 0 1 7 8.69 2.66
 0 1 -7 8.24 3.01
 0 1 7 11.24 3.66
 0 1 -7 9.39 2.96
 0 1 -8 21.63 5.31
 0 1 -8 21.37 4.45
 0 1 8 31.48 5.61
 0 1 8 29.48 5.55
 0 1 -8 20.57 4.86
 0 1 8 23.36 4.57
 0 1 -8 17.48 4.67
 0 1 8 18.95 4.56
 0 1 -8 33.49 5.4
 0 1 -9 22.64 5.32
 0 1 -9 35.82 5.88
 0 1 9 16.05 4.52
 0 1 9 29.31 5.86
 0 1 -9 21.78 5.38
 0 1 9 24.88 5.16
 0 1 -9 20.42 5.41
 0 1 9 22.51 5.13
 0 1 -9 26.76 5.06
 0 1 -10 229.46 17.78
 0 1 -10 195.45 14.36
 0 1 10 205.62 16.17
 0 1 10 202.42 15.7
 0 1 -10 187.32 15.7
 0 1 -10 220.56 16.64
 0 1 10 194.43 14.29
 0 1 -10 213.48 14.41
 0 1 10 190.67 14.65
 0 1 -11 74.89 10.32
 0 1 -11 106.06 11.02
 0 1 11 90.69 11.03
 0 1 11 81.33 10.18
 0 1 -11 80.45 10.53
 0 1 11 89.43 9.56
 0 1 -11 105.86 11.89
 0 1 11 79.29 9.73
 0 1 -11 85.33 9.78
 0 1 -12 50.97 8.91
 0 1 -12 58.27 8.46
 0 1 12 43.25 8.23
 0 1 12 59.41 9.47
 0 1 12 68.55 9.13
 0 1 -12 66.91 9.98
 0 1 12 72.54 9.97
 0 1 -12 79.05 10.06
 0 1 -13 90.91 12.33
 0 1 -13 83.37 10.35
 0 1 13 99.68 12.97
 0 1 13 85.08 11.64
 0 1 -13 87.03 12.6
 0 1 13 95.33 10.83
 0 1 -13 102.75 12.88
 0 1 -13 112.68 12.49
 0 1 13 79.37 10.68
 0 1 -14 9.52 4.85
 0 1 -14 13.85 6.52
 0 1 -14 8.47 4.92
 0 1 14 11.45 3.81
 0 1 14 6.68 3.52
 0 1 14 16.98 6.04
 0 1 -14 12.4 5.19
 0 1 -14 9.36 5.22
 0 1 -14 7.62 5.4
 0 1 14 23.18 8.04
 0 1 -15 81.9 11.39
 0 1 15 87.62 10.79
 0 1 -15 83.26 12.76
 0 1 15 66.48 9.9
 0 1 -15 72.8 10.75
 0 1 15 80.65 12.37
 0 1 15 59.66 11.44
 0 1 -15 83.73 11.4
 0 1 -15 81.38 11.57
 0 1 15 80.64 12.25
 0 1 -15 82.89 13.49
 0 1 -16 89.62 12.15
 0 1 16 111.88 12.43
 0 1 -16 117.4 15.64
 0 1 -16 80.29 12.43
 0 1 16 118.23 13.33
 0 1 16 107.6 14.97
 0 1 16 139.75 16.61
 0 1 -16 111.98 13.4
 0 1 -16 102.76 14
 0 1 16 93.72 14.19
 0 1 -16 96.33 13.76
 0 1 17 13.05 6.23
 0 1 -17 12.63 4.76
 0 1 -17 19.38 7.21
 0 1 17 20.93 6.73
 0 1 -17 25.63 8.38
 0 1 17 18.5 7.01
 0 1 17 14.46 6.26
 0 1 -17 14.95 6.04
 0 1 -17 21.91 7.46
 0 1 -17 19.98 8.28
 0 1 17 12.87 7.37
 0 1 -18 21.4 7
 0 1 18 18.12 5.87
 0 1 -18 17.38 8.06
 0 1 -18 7.06 5.23
 0 1 18 7.85 4.8
 0 1 18 30.54 9.45
 0 1 18 8.74 6.39
 0 1 -18 23.24 7.74
 0 1 -18 14.34 6.42
 0 1 -18 25.28 8.81
 0 1 18 10.64 7.43
 0 1 -19 -0.45 4.87
 0 1 19 0.39 3.4
 0 1 -19 0.7 5.08
 0 1 -19 3.63 4.81
 0 1 19 7.94 6.24
 0 1 19 -3.6 6.12
 0 1 19 3.69 6.51
 0 1 -19 0.21 3.87
 0 1 -19 -0.71 5.13
 0 1 19 -1.34 5.09
 0 1 -19 5.89 5.96
 0 1 -20 8.38 5.35
 0 1 -20 5.64 6.46
 0 1 20 4.52 4.25
 0 1 -20 0.23 6.46
 0 1 20 12.12 6.52
 0 1 20 -3.83 7.1
 0 1 -20 -0.17 4.38
 0 1 -20 5.33 4.65
 0 1 20 7.87 4.98
 0 1 -21 2.59 5.88
 0 1 21 0.49 4.11
 0 1 -21 7.99 5.33
 0 1 21 -2.61 7.14
 0 1 21 6.91 7.56
 0 1 -21 12.77 5.5
 0 1 -21 14.85 7.44
 0 1 21 1.71 5.01
 0 1 -22 -1.95 7.28
 0 1 22 0.55 5.22
 0 1 22 1.91 6.54
 0 1 -22 12.36 6.45
 0 1 22 1.72 6.34
 0 1 -22 4.41 6.92
 0 1 -23 22.06 9.86
 0 1 -23 34.17 11.59
 0 1 23 -0.24 6.66
 0 1 23 24.34 9.95
 0 1 -23 19.88 8.43
 0 1 -23 20.83 10.04
 0 1 23 23.56 9.92
 0 1 -24 24.66 10.72
 0 1 24 15.49 9.44
 0 1 24 19.75 9.15
 0 1 -24 17.3 9.88
 0 1 -24 30.57 11.14
 0 1 24 16.18 9.35
 0 1 -25 22.95 10.21
 0 1 -25 14.56 8.32
 0 1 25 8.35 8.92
 0 1 25 28.1 11.92
 0 1 -25 3.52 8.38
 0 1 -26 19.48 10.56
 0 1 26 12.24 7.82
 0 1 26 2.93 8.19
 0 1 -26 17.84 9.94
 0 1 -27 5.08 8.8
 0 1 27 31.89 13.01
 0 1 27 8.93 8.28
 0 1 -27 2.36 7.59
 0 1 -28 0.23 6.91
 0 1 -28 2.51 7.97
 0 1 28 2.86 7.33
 0 1 28 16.05 10.71
 0 2 2 7878.07 147.96
 0 2 -2 7751.62 147.73
 0 2 -2 7722.83 147.76
 0 2 2 7650.59 146.28
 0 2 2 7847.83 150.3
 0 2 -2 7711.72 147.34
 0 2 -2 7604.18 146.92
 0 2 3 871.33 25.06
 0 2 3 805.94 23.38
 0 2 3 815.82 22.63
 0 2 -3 789.4 22.76
 0 2 -3 792.39 23.16
 0 2 -3 820.9 22.43
 0 2 -4 3587.23 79.07
 0 2 4 3828.41 81.85
 0 2 4 3723.91 79.74
 0 2 4 3868.08 81.31
 0 2 -4 3682.89 76.61
 0 2 -4 3861.74 79.62
 0 2 -4 3761.81 80.78
 0 2 -4 3782.36 78.75
 0 2 -5 14.04 2.99
 0 2 -5 8.17 1.95
 0 2 5 17.54 3.45
 0 2 5 10.48 2.75
 0 2 -5 19.84 3.72
 0 2 -5 6.38 2.21
 0 2 5 9.01 2.9
 0 2 -6 4819.03 102.62
 0 2 -6 4615.48 101.74
 0 2 6 4845.33 103.74
 0 2 6 4755.05 103.44
 0 2 6 4948.55 105.36
 0 2 -6 4722.4 99.3
 0 2 -6 4946.1 102.28
 0 2 -6 4739.59 104.77
 0 2 6 4578.19 103.12
 0 2 -7 158.86 11.34
 0 2 -7 166.94 11.64
 0 2 7 158.15 11.64
 0 2 7 185.05 13.07
 0 2 7 160.84 11.66
 0 2 -7 183.96 11.91
 0 2 -7 176.41 10.92
 0 2 -7 183.7 13.14
 0 2 7 144.33 11.47
 0 2 -8 2576.84 65.83
 0 2 8 2630.82 66.71
 0 2 -8 2518.85 65.66
 0 2 8 2516.62 67.49
 0 2 8 2536.05 68.01
 0 2 -8 2634.29 65.41
 0 2 -8 2643.39 63.7
 0 2 8 2649.29 68.39
 0 2 -8 2640.23 69.42
 0 2 9 90.82 10.03
 0 2 -9 89.53 10.26
 0 2 -9 89.79 9.41
 0 2 -9 96.76 9.17
 0 2 9 90.19 9.78
 0 2 9 107.87 11.02
 0 2 -9 82.23 9.79
 0 2 -9 91.22 10.03
 0 2 9 96.66 9.99
 0 2 -9 99.49 9.71
 0 2 -9 89.98 8.15
 0 2 -10 2682.72 74.12
 0 2 -10 2633.58 68.02
 0 2 10 2550.2 71.49
 0 2 10 2581.82 71.33
 0 2 10 2613.01 69.08
 0 2 -10 2586.38 69.97
 0 2 10 2569.03 70.77
 0 2 -10 2576.8 65.16
 0 2 -11 135.5 14.66
 0 2 -11 143.03 12.54
 0 2 11 123.12 12.66
 0 2 11 121.47 12.8
 0 2 -11 124.03 12.97
 0 2 -11 137.4 12.91
 0 2 11 130.5 12.23
 0 2 11 116.5 12.3
 0 2 -11 115.61 10.71
 0 2 -12 1461.22 53.03
 0 2 -12 1477.97 47.73
 0 2 12 1313.67 49.67
 0 2 12 1416.36 50.86
 0 2 -12 1352.38 51.28
 0 2 12 1379.77 47.84
 0 2 -12 1448.02 50.57
 0 2 -12 1416.76 46.16
 0 2 12 1248 47.62
 0 2 13 62.43 9.38
 0 2 -13 61.85 10.78
 0 2 -13 70.86 9.69
 0 2 13 57.66 9.76
 0 2 13 86.41 11.63
 0 2 -13 70.99 10.75
 0 2 13 81.48 10.98
 0 2 -13 72.61 10.72
 0 2 -13 64.79 9.41
 0 2 -13 83.5 10.28
 0 2 14 1021.23 42.59
 0 2 -14 1094.34 46.95
 0 2 -14 1100.14 41.78
 0 2 14 1048.8 46
 0 2 14 1060.19 45.69
 0 2 -14 1010.3 46.26
 0 2 -14 1047.79 44.4
 0 2 14 1004.95 41.79
 0 2 -14 1072.94 43.26
 0 2 14 1096.32 40.95
 0 2 -14 1055.13 41.71
 0 2 15 200.87 18.19
 0 2 -15 206.31 19.91
 0 2 -15 220.34 17.56
 0 2 15 178.85 18.29
 0 2 15 197.67 19.31
 0 2 -15 162.34 17.79
 0 2 15 193.94 17.28
 0 2 -15 211.27 19.55
 0 2 15 186.96 15.62
 0 2 -15 188.06 17.38
 0 2 -15 175.06 16.28
 0 2 -16 713.14 39.2
 0 2 -16 754.14 35.2
 0 2 16 707.03 38.58
 0 2 16 730.94 39.18
 0 2 -16 676.56 38.71
 0 2 -16 738.19 38.17
 0 2 16 696.66 35.07
 0 2 16 730.9 33.62
 0 2 -16 672.16 35.35
 0 2 -16 628.76 33.87
 0 2 -17 194.68 20.05
 0 2 17 174.26 19.59
 0 2 -17 215.37 18.62
 0 2 17 195.88 20.47
 0 2 17 177.5 19.45
 0 2 -17 202.1 21.21
 0 2 -17 202.9 20.03
 0 2 17 191.16 17.82
 0 2 -17 172.4 17.71
 0 2 17 222.69 18.03
 0 2 -17 181.5 18.02
 0 2 -18 651.58 39.22
 0 2 18 637.6 38.5
 0 2 -18 653.61 33.81
 0 2 18 588.67 37.49
 0 2 18 675.66 39.55
 0 2 -18 643.05 39.24
 0 2 18 597.92 33.97
 0 2 -18 655.17 37.44
 0 2 -18 670.24 36.81
 0 2 18 620.66 32.5
 0 2 -18 642.96 36.31
 0 2 19 291.52 26.14
 0 2 -19 271.75 26.2
 0 2 -19 278.88 22.38
 0 2 19 230.46 23.44
 0 2 19 247.49 24.07
 0 2 -19 272.06 25.69
 0 2 19 265.54 22.33
 0 2 -19 264.39 24.48
 0 2 19 265.85 21.26
 0 2 -19 270.01 23.66
 0 2 -19 291.05 24.66
 0 2 20 667.71 41.37
 0 2 -20 599.98 39.5
 0 2 -20 656.85 36.08
 0 2 20 635.05 40.97
 0 2 20 564.39 38.92
 0 2 -20 590.57 39.43
 0 2 -20 610.73 37.69
 0 2 20 651.9 36.67
 0 2 -20 705.36 39.76
 0 2 -20 675.18 39.69
 0 2 -21 166 19.53
 0 2 21 152.46 17.72
 0 2 21 158.9 20.94
 0 2 21 146.88 20.03
 0 2 -21 156 17.58
 0 2 21 153.19 20.52
 0 2 -21 164.06 21.01
 0 2 -21 144.79 20.02
 0 2 22 435.12 30.65
 0 2 -22 443.42 33.89
 0 2 22 457.18 36.54
 0 2 22 436.81 35.41
 0 2 -22 462.37 30.78
 0 2 22 441.06 35.01
 0 2 -22 450.77 35.91
 0 2 23 144.97 21.15
 0 2 23 149.53 21.39
 0 2 -23 148.5 20.55
 0 2 23 144.8 21.02
 0 2 -23 146.91 21.22
 0 2 -24 241.24 27.67
 0 2 24 195.3 25.65
 0 2 24 220.82 26.66
 0 2 -24 229.87 25.54
 0 2 -24 214.09 25.81
 0 2 24 246.47 26.95
 0 2 -25 123.45 19.61
 0 2 -25 116.21 19.65
 0 2 -25 111.4 19.3
 0 2 25 120.47 20.64
 0 2 25 108.89 19.64
 0 2 -26 165.43 23.45
 0 2 -26 154.96 22.05
 0 2 26 109.15 19.91
 0 2 26 118.35 20.34
 0 2 -27 19.99 9.72
 0 2 -27 29.47 10.81
 0 2 27 34.13 12.46
 0 2 27 18.66 9.92
 0 2 28 70.54 16.98
 0 2 28 78 18.07
 0 2 -28 67.67 17.53
 0 3 0 2.58 1.25
 0 3 0 1.01 1.18
 0 3 0 1.86 1.22
 0 3 0 1.53 1.29
 0 3 1 83.65 5.84
 0 3 -1 96.51 6.22
 0 3 -1 90.94 6.14
 0 3 -1 93.11 5.32
 0 3 1 96.29 6.66
 0 3 1 93.96 3.92
 0 3 -1 92.53 6.18
 0 3 1 101.97 6.49
 0 3 -1 104.17 6.38
 0 3 1 90.85 6.25
 0 3 -2 8.74 2.3
 0 3 2 8.79 2.55
 0 3 -2 9.59 1.65
 0 3 2 7.61 1.46
 0 3 -2 6.07 1.82
 0 3 2 9.95 2.32
 0 3 -2 5.63 1.61
 0 3 -3 156.43 8.92
 0 3 3 169.11 10.55
 0 3 3 171.11 8.75
 0 3 -3 167.16 9.33
 0 3 3 169.52 9.6
 0 3 -3 173.72 9.56
 0 3 -4 851.06 25.88
 0 3 4 881.86 28.73
 0 3 4 836.97 25.6
 0 3 -4 866.41 26.46
 0 3 -4 861.96 26.85
 0 3 4 862.86 27.09
 0 3 -5 60.14 6.39
 0 3 -5 52.67 5.07
 0 3 -5 56.84 6.12
 0 3 5 59.35 6.19
 0 3 5 46.45 5.88
 0 3 5 47.88 6.28
 0 3 -5 62.07 6.25
 0 3 -5 49.67 5.58
 0 3 -5 56.76 3.5
 0 3 -6 837.57 29.75
 0 3 -6 849.95 26.2
 0 3 -6 892.42 29.14
 0 3 6 876.23 30.76
 0 3 6 859.59 29.18
 0 3 -6 859.76 28.78
 0 3 6 875.72 31.39
 0 3 -6 859.18 22.19
 0 3 -6 859.67 28.28
 0 3 -7 2.84 2.61
 0 3 -7 1.45 1.92
 0 3 -7 1.22 1.82
 0 3 7 2.27 2.92
 0 3 7 1.49 2.66
 0 3 -7 -1.63 2.98
 0 3 -7 1.46 1.87
 0 3 7 3.21 2.51
 0 3 7 0.05 2.21
 0 3 -7 0.63 1.21
 0 3 -8 329.93 14.17
 0 3 8 311.12 18.78
 0 3 -8 344.12 18.16
 0 3 8 343.03 19.01
 0 3 8 328.5 19.2
 0 3 -8 350.3 16.51
 0 3 -8 333.77 17.93
 0 3 8 297.61 18.13
 0 3 -8 322.3 18.96
 0 3 -9 1.13 1.66
 0 3 -9 -0.46 2.71
 0 3 9 -0.94 3.49
 0 3 9 8.86 4.23
 0 3 9 3.35 2.68
 0 3 -9 10.26 3.33
 0 3 -9 2.92 1.77
 0 3 9 5.15 3.49
 0 3 -9 2.03 3.34
 0 3 -10 7.93 2.41
 0 3 -10 11.27 3.88
 0 3 10 11.05 3.9
 0 3 10 5.3 3.18
 0 3 10 5.42 3.58
 0 3 -10 11.03 3.35
 0 3 -10 12.88 4.09
 0 3 10 2.46 2.65
 0 3 -10 8.74 4.18
 0 3 -11 119.16 13.24
 0 3 -11 134.18 12.64
 0 3 -11 111.81 10.84
 0 3 11 104.02 11.84
 0 3 11 113.98 12.6
 0 3 -11 109.67 13.12
 0 3 -11 95.28 10.85
 0 3 11 92.69 10.89
 0 3 -11 99.62 9.43
 0 3 11 111.93 12.12
 0 3 -12 43.76 7.63
 0 3 12 25.1 5.7
 0 3 12 28.16 2.33
 0 3 -12 31.83 2.71
 0 3 12 27.5 2.37
 0 3 -12 28.76 2.48
 0 3 -12 33.58 8.28
 0 3 -12 21.28 4.52
 0 3 12 33.2 6.74
 0 3 12 15.64 5.02
 0 3 12 36.5 7.77
 0 3 -12 39.33 6.99
 0 3 -12 35.6 5.95
 0 3 -12 35.76 8.2
 0 3 13 111.76 13.03
 0 3 -13 128.87 15.74
 0 3 -13 123.47 12.55
 0 3 13 118.38 14.08
 0 3 13 122.49 13.63
 0 3 -13 100.63 13.39
 0 3 13 115.5 12.71
 0 3 -13 114.43 13.13
 0 3 -13 122.33 13.43
 0 3 -13 117.11 11.29
 0 3 14 2.97 5.46
 0 3 -14 -1.85 4
 0 3 -14 4.85 3.4
 0 3 14 3.89 4.03
 0 3 14 2.51 4.11
 0 3 -14 6.13 3.83
 0 3 14 4.37 4.76
 0 3 -14 7.51 4.06
 0 3 -14 -0.31 3.11
 0 3 -14 4.79 3.32
 0 3 15 30.55 8.17
 0 3 -15 25.4 8.04
 0 3 -15 43.34 8.19
 0 3 15 33.77 8.7
 0 3 15 27.1 6.87
 0 3 -15 35.33 8.94
 0 3 15 27.41 6.79
 0 3 -15 57.11 10.56
 0 3 -15 41.36 9.16
 0 3 -15 39.22 7.33
 0 3 16 30.16 7.68
 0 3 -16 13.25 4.85
 0 3 -16 7.35 3.31
 0 3 16 20.15 7.14
 0 3 16 15.66 6.53
 0 3 -16 14.33 5.95
 0 3 16 5.34 4.33
 0 3 -16 22.91 7.76
 0 3 -16 19.51 6.13
 0 3 -16 19.46 5.75
 0 3 17 19.44 7.84
 0 3 -17 29.77 9.16
 0 3 -17 3.86 3.81
 0 3 17 3.26 4.91
 0 3 17 18 8
 0 3 -17 14.77 6.52
 0 3 17 5.68 3.66
 0 3 -17 4.06 4.27
 0 3 -17 6.63 5.39
 0 3 17 11.46 5.86
 0 3 -17 4.09 3.47
 0 3 -18 18.72 7.5
 0 3 -18 17.55 6.49
 0 3 18 16.69 7.15
 0 3 18 9.14 6.11
 0 3 -18 8.26 5.56
 0 3 18 11.38 4.53
 0 3 -18 14.73 6.3
 0 3 -18 24.42 8.17
 0 3 18 17.29 5.23
 0 3 -18 21.84 6.31
 0 3 -19 18.01 9.62
 0 3 19 31.55 9.06
 0 3 -19 18.27 7.48
 0 3 19 25.96 8.96
 0 3 19 10.71 6.71
 0 3 -19 25.9 8.98
 0 3 19 25.48 9.28
 0 3 -19 34.06 11.13
 0 3 19 36.83 8.49
 0 3 -19 25.83 9
 0 3 -20 19.16 6.56
 0 3 20 39.31 9.79
 0 3 -20 12.88 6.93
 0 3 20 29.07 9.44
 0 3 20 32.82 9.64
 0 3 -20 43.27 9.85
 0 3 20 24.84 9.71
 0 3 -20 31.75 10.61
 0 3 -20 25.29 7.57
 0 3 -21 -13.71 6.86
 0 3 21 -4.67 5.44
 0 3 -21 1.87 7.13
 0 3 21 -1.1 6.51
 0 3 21 18.79 9.34
 0 3 -21 0.59 4.07
 0 3 -21 11.74 8.58
 0 3 21 6.87 6.15
 0 3 -21 7.65 5.85
 0 3 22 31.39 11.07
 0 3 22 17.65 8.48
 0 3 22 37.12 10.47
 0 3 -22 35.21 11.48
 0 3 22 24.61 9.76
 0 3 -22 25.66 10.6
 0 3 -22 13.65 5.77
 0 3 23 32.27 11.95
 0 3 23 24.9 10.02
 0 3 -23 9.57 6.8
 0 3 23 14.41 8.18
 0 3 -23 15.17 7.92
 0 3 24 6.17 6.42
 0 3 24 0.32 7.25
 0 3 -24 8.62 8.51
 0 3 24 4.31 7.73
 0 3 -24 2.96 7.05
 0 3 -25 -8.15 8.93
 0 3 -25 8.03 7.65
 0 3 25 -14.92 8.99
 0 3 25 24.99 12.18
 0 3 -25 7.77 9.53
 0 3 -26 12.74 6.82
 0 3 -26 16.82 11.17
 0 3 26 16.55 9.57
 0 3 26 0.87 6.96
 0 3 -26 11.84 7.79
 0 3 -27 -0.64 6.46
 0 3 27 -9.45 7.47
 0 3 27 -5.81 9.05
 0 3 -27 -3.92 9.07
 0 3 -28 2.62 7.58
 0 3 28 4.33 9.57
 0 4 0 2149.88 49.46
 0 4 0 2135.46 50.03
 0 4 0 2145.55 50.55
 0 4 0 2085.54 50.32
 0 4 1 2311.88 54.11
 0 4 -1 2275.12 53.49
 0 4 1 2227 53.29
 0 4 -1 2291.62 53.67
 0 4 -1 2357.72 51.17
 0 4 1 2387.41 54.88
 0 4 1 2286.82 53.71
 0 4 -1 2333.58 53.92
 0 4 1 2262.51 50.94
 0 4 -1 2314.14 53.17
 0 4 2 1439.05 37.64
 0 4 2 1360.44 36.41
 0 4 -2 1404.49 36.47
 0 4 2 1434.61 39.1
 0 4 -2 1330.1 32.84
 0 4 2 1395.89 31.1
 0 4 -2 1386.17 36.57
 0 4 2 1367.67 32.99
 0 4 -2 1371.23 36.33
 0 4 -3 1471.65 39.15
 0 4 -3 1489.59 34.68
 0 4 3 1545.37 42.94
 0 4 3 1605.17 36.88
 0 4 -3 1465.86 39.51
 0 4 -3 1431.04 39.21
 0 4 3 1477.82 40.06
 0 4 -4 441.29 18.29
 0 4 4 447.1 20.44
 0 4 4 454.7 17.2
 0 4 -4 464.16 18.75
 0 4 -4 473.04 18.98
 0 4 4 444.19 19.08
 0 4 5 482.54 21.05
 0 4 5 475.96 19.98
 0 4 5 494.96 22.43
 0 4 5 516.58 19.87
 0 4 -5 505.64 20.52
 0 4 -5 485.14 19.99
 0 4 -5 499.84 20.9
 0 4 -6 374.49 18.84
 0 4 -6 350.51 17.99
 0 4 -6 391.14 16.56
 0 4 6 408.92 18.79
 0 4 6 399.33 19.83
 0 4 6 383.16 18.43
 0 4 6 383.65 20.4
 0 4 -6 363.81 18.01
 0 4 -6 362.8 17.66
 0 4 -6 417.16 11.09
 0 4 -7 362.73 19.26
 0 4 -7 316.49 17.33
 0 4 -7 311.11 15.14
 0 4 7 359.8 18.55
 0 4 7 318.26 18.82
 0 4 -7 307.58 17.17
 0 4 7 341.43 19.63
 0 4 -7 336.44 11.41
 0 4 -7 328.74 17.29
 0 4 -8 1879.55 43.4
 0 4 8 1909.67 56.83
 0 4 8 1993.31 57.97
 0 4 8 1928.13 54.92
 0 4 -8 1957.25 49.9
 0 4 -8 1925.21 53.84
 0 4 -8 1872.23 55.19
 0 4 8 1841.99 54.66
 0 4 -9 1147.69 31.89
 0 4 9 1267.07 43.75
 0 4 -9 1124.18 39.77
 0 4 9 1185.3 43.85
 0 4 9 1242.28 42.23
 0 4 -9 1190.66 37.06
 0 4 -9 1191.86 40.5
 0 4 9 1124.88 41.01
 0 4 -9 1216.15 42.64
 0 4 -10 1622.93 53.88
 0 4 -10 1608.59 51.44
 0 4 -10 1739.06 48.99
 0 4 10 1711.94 54.1
 0 4 10 1700.7 55.88
 0 4 -10 1690.15 54.13
 0 4 -10 1672.88 52.36
 0 4 10 1697.7 54.84
 0 4 -10 1669.96 43.51
 0 4 10 1633.34 53.51
 0 4 -11 515.52 28.11
 0 4 -11 538.44 24.4
 0 4 -11 513.12 26.33
 0 4 11 528.35 27.89
 0 4 11 495.4 28.08
 0 4 -11 533.8 27.9
 0 4 -11 521.78 26.79
 0 4 11 483.62 27.06
 0 4 -11 529.9 21.28
 0 4 11 488.55 27.23
 0 4 -12 1131.29 45.82
 0 4 -12 1128.95 39.51
 0 4 -12 1059.11 41.86
 0 4 12 1144.76 45.04
 0 4 12 1058.16 44.41
 0 4 -12 1098.1 43.73
 0 4 -12 1013.09 41.47
 0 4 12 1109.61 44.13
 0 4 -12 1083.91 35.4
 0 4 12 1133.7 45.29
 0 4 13 728.26 36.05
 0 4 -13 804.65 38.65
 0 4 -13 771.47 35.31
 0 4 -13 781.47 33.22
 0 4 13 784.88 37.12
 0 4 13 752.14 37.31
 0 4 -13 698.15 37.14
 0 4 13 678.6 34.75
 0 4 -13 802.39 36.42
 0 4 -13 777.18 36.72
 0 4 -13 726.09 28.98
 0 4 14 773.6 37.37
 0 4 -14 740.03 39.19
 0 4 -14 848.35 35.72
 0 4 14 817.8 39.33
 0 4 14 720.43 37.89
 0 4 -14 692.81 38.16
 0 4 14 737.03 36.76
 0 4 -14 808.24 37.69
 0 4 -14 774.39 38.08
 0 4 -14 742.95 31.07
 0 4 15 688.61 36.38
 0 4 -15 718.07 39.67
 0 4 -15 767.05 34.15
 0 4 15 699.98 37.38
 0 4 15 629.92 36.37
 0 4 -15 609.98 36.77
 0 4 15 729.97 36.66
 0 4 -15 771.5 37.92
 0 4 -15 693.62 36.64
 0 4 -15 687.89 30.64
 0 4 16 671.28 36.55
 0 4 -16 738.75 40.91
 0 4 -16 691.51 33.11
 0 4 16 670.45 38.48
 0 4 16 703.33 38.23
 0 4 -16 649.43 38.69
 0 4 16 677.96 36.4
 0 4 -16 680.44 36.89
 0 4 -16 732.39 38.82
 0 4 -16 660.26 31.45
 0 4 -17 555.13 35.77
 0 4 -17 557.28 29.92
 0 4 17 524.63 34
 0 4 17 483.15 33.35
 0 4 -17 457.43 33.45
 0 4 -17 550.5 34.22
 0 4 17 562.1 33.53
 0 4 -17 572.54 35.08
 0 4 17 484.41 31.62
 0 4 -18 457.85 33.51
 0 4 -18 474.13 28.16
 0 4 18 443.96 31.87
 0 4 18 468.21 33.56
 0 4 -18 427.21 33.14
 0 4 18 458.74 30.65
 0 4 -18 530.45 34.1
 0 4 18 484.34 28.74
 0 4 -18 440.58 31.51
 0 4 18 421.96 30.22
 0 4 -19 569.17 38.11
 0 4 -19 494.03 29.25
 0 4 19 452.81 33.2
 0 4 19 437.22 33.79
 0 4 -19 543.39 38.64
 0 4 19 478.88 32.15
 0 4 -19 504.21 33.95
 0 4 19 498.45 30
 0 4 -19 507.68 34.93
 0 4 19 547.61 35.08
 0 4 -20 263.44 27.74
 0 4 -20 272.37 25.15
 0 4 20 283.47 24.86
 0 4 20 224.58 24.73
 0 4 20 250.11 25.28
 0 4 -20 256.07 21.14
 0 4 20 267.4 26.77
 0 4 -20 291.62 27.71
 0 4 -20 286.14 26.79
 0 4 -21 461.72 33.27
 0 4 21 385.39 29.74
 0 4 -21 398.89 34.13
 0 4 21 386.68 33.74
 0 4 21 458.64 34.95
 0 4 21 467.67 35.53
 0 4 -21 548.44 38.79
 0 4 -21 440.32 33.96
 0 4 22 140.51 20.53
 0 4 22 126.54 19.81
 0 4 22 118.71 16.8
 0 4 -22 139.55 18.39
 0 4 -22 131.38 19.98
 0 4 22 159.6 21.62
 0 4 -22 140.66 19.47
 0 4 23 195.08 24.23
 0 4 23 191.81 24.89
 0 4 -23 220.11 23.79
 0 4 23 194.64 21.77
 0 4 23 214.29 24.83
 0 4 -23 216.2 24.98
 0 4 -23 215.77 25.75
 0 4 24 180.72 24.6
 0 4 24 210.45 25.84
 0 4 -24 203.71 23.76
 0 4 -24 233.52 27.22
 0 4 24 186.23 24.06
 0 4 -24 202.53 25.32
 0 4 -25 135.11 21.94
 0 4 25 124.27 21.1
 0 4 25 99.64 18.69
 0 4 -25 131.2 19.38
 0 4 -25 111.16 19.98
 0 4 25 120.93 20.14
 0 4 -26 151.56 21.65
 0 4 -26 153.44 23.41
 0 4 26 156.86 24.36
 0 4 26 142.07 22.6
 0 4 -26 176.28 24.96
 0 4 27 98.4 19.57
 0 4 27 108.28 21.05
 0 4 -27 94.03 18.32
 0 5 0 0.45 1.13
 0 5 0 2.13 1.4
 0 5 0 0.57 1.48
 0 5 0 1.16 1.48
 0 5 1 40.48 5.26
 0 5 -1 33.41 4.75
 0 5 1 39 5.27
 0 5 -1 31.08 4.67
 0 5 1 40.27 5.27
 0 5 -1 42.34 4.62
 0 5 1 39.54 5.14
 0 5 -1 47.47 5.79
 0 5 -1 34.62 4.6
 0 5 1 43.81 4.72
 0 5 -2 10.34 2.77
 0 5 -2 5.78 2.23
 0 5 2 14.78 1.96
 0 5 2 9.6 2.08
 0 5 -2 9.24 2.55
 0 5 2 12.6 3.18
 0 5 -2 19.13 3.59
 0 5 2 16.03 3.78
 0 5 -2 9.84 2.13
 0 5 2 19.2 3.61
 0 5 2 6.21 2.08
 0 5 3 12.1 3.45
 0 5 3 9.68 2.84
 0 5 -3 10.62 3
 0 5 3 10.63 2.98
 0 5 -3 13.14 2.58
 0 5 3 8.17 1.97
 0 5 -3 9.33 2.42
 0 5 3 8.83 2.85
 0 5 -3 9.56 2.62
 0 5 -4 70.17 7.14
 0 5 4 71.46 8.17
 0 5 4 72.56 6.27
 0 5 -4 72.51 7.63
 0 5 -4 77.86 7.71
 0 5 4 74.2 7.73
 0 5 5 15.42 3.94
 0 5 5 16.77 4.33
 0 5 5 19.38 4.48
 0 5 5 22.1 4.22
 0 5 -5 15.4 4.08
 0 5 -5 15.57 4.42
 0 5 -5 20.09 4.53
 0 5 6 21.8 4.41
 0 5 6 20.16 4.64
 0 5 6 25.55 5.05
 0 5 6 17.55 3.8
 0 5 -6 21.68 4.39
 0 5 -6 16.98 3.91
 0 5 -6 25.99 5.23
 0 5 7 66.52 7.97
 0 5 7 72.3 9.33
 0 5 -7 57.61 7.35
 0 5 7 55.81 7.99
 0 5 7 67.12 7.55
 0 5 -7 76.29 8.51
 0 5 -7 67.6 7.07
 0 5 -7 63.26 8.27
 0 5 -7 70.14 7.98
 0 5 -8 70.39 8.3
 0 5 -8 57.64 3.96
 0 5 -8 70.59 8.62
 0 5 8 67.05 9.16
 0 5 8 73.08 8.44
 0 5 8 63.94 8.81
 0 5 -8 64.27 7.1
 0 5 -8 62.97 8.29
 0 5 8 63.71 8.83
 0 5 -8 64.39 8.78
 0 5 -9 2.37 2.76
 0 5 -9 2.56 2.01
 0 5 -9 1.57 3.67
 0 5 9 8.74 4.88
 0 5 9 0.3 2.65
 0 5 -9 -0.63 2.79
 0 5 9 6.45 4.12
 0 5 -9 5.2 2.99
 0 5 -9 0.92 1
 0 5 9 -0.67 3.62
 0 5 -10 292.44 20.18
 0 5 -10 320.79 17.73
 0 5 -10 342.54 20.84
 0 5 10 343.01 21.01
 0 5 10 355.19 23.48
 0 5 -10 326.72 21.54
 0 5 10 337.81 22.23
 0 5 -10 354.46 20.89
 0 5 -10 320.74 13.39
 0 5 10 318.42 20.8
 0 5 -11 67.48 10.4
 0 5 -11 58.08 8.87
 0 5 -11 52.27 7.43
 0 5 11 65.49 9.46
 0 5 11 64.6 10.05
 0 5 -11 61.88 9.74
 0 5 11 52.52 9.63
 0 5 -11 63.42 9.29
 0 5 -11 48.94 5.26
 0 5 11 64.78 9.73
 0 5 -12 11.15 5.59
 0 5 -12 11.47 4.21
 0 5 -12 11.89 5.35
 0 5 12 1.36 3.05
 0 5 12 6.2 4.46
 0 5 -12 13.34 5.27
 0 5 12 8.68 5.53
 0 5 -12 12.34 4.68
 0 5 -12 4.18 2.07
 0 5 12 2.21 3.69
 0 5 -13 329.85 24.25
 0 5 -13 343.31 20.81
 0 5 -13 364.58 23.38
 0 5 13 319.79 23.04
 0 5 13 361.87 25.7
 0 5 -13 363.24 25.02
 0 5 13 367.87 25.05
 0 5 -13 381.61 24.69
 0 5 -13 354.14 17.73
 0 5 13 346.35 25.03
 0 5 14 -8 6.39
 0 5 -14 2.39 6.1
 0 5 -14 -1.91 6.08
 0 5 -14 0.34 2.89
 0 5 14 7.02 5.41
 0 5 14 -8.03 5.32
 0 5 -14 5.46 4.42
 0 5 -14 0.25 3.67
 0 5 14 0.71 4.19
 0 5 -14 -4.23 4.1
 0 5 -14 1.55 2.15
 0 5 -15 124.41 15.55
 0 5 -15 93.86 14.28
 0 5 -15 106.61 13.84
 0 5 15 82.06 12.53
 0 5 15 86.13 13.63
 0 5 15 79.91 12.4
 0 5 -15 109.9 12.29
 0 5 -15 96.99 12.82
 0 5 15 89.19 13.14
 0 5 -15 111.25 15.69
 0 5 -16 27.01 7.09
 0 5 -16 22.68 7.53
 0 5 -16 32.82 8.1
 0 5 16 18.8 7.22
 0 5 16 31.77 8.67
 0 5 16 29.45 8.65
 0 5 -16 29.71 6.51
 0 5 16 38.34 8.99
 0 5 -16 19.22 6.88
 0 5 -17 97.18 14.58
 0 5 -17 79.25 13.69
 0 5 17 104.72 14.86
 0 5 -17 114.07 15.54
 0 5 17 62.64 12.73
 0 5 17 91.92 13.92
 0 5 -17 110.68 13.16
 0 5 17 135.7 16.93
 0 5 -17 100.99 15.36
 0 5 -18 1.88 5.37
 0 5 -18 -0.3 6.12
 0 5 18 -8.24 6.22
 0 5 -18 -1.43 6.14
 0 5 18 -1.52 6
 0 5 18 1.04 5.65
 0 5 -18 4.49 5.26
 0 5 18 5.94 5.56
 0 5 -18 0.07 6.71
 0 5 -19 81.27 14.01
 0 5 -19 80.88 14.55
 0 5 -19 79.84 13.53
 0 5 19 74.51 12.92
 0 5 19 61.41 12.68
 0 5 19 96.02 16.69
 0 5 -19 79.11 11.5
 0 5 -19 81.76 14.84
 0 5 19 113.03 16.04
 0 5 -20 15.83 8.04
 0 5 -20 18.22 7.95
 0 5 20 21.97 7.96
 0 5 -20 19.41 8.16
 0 5 20 13.71 8.91
 0 5 20 7.95 7.6
 0 5 -20 11.72 6.38
 0 5 20 11.58 7.42
 0 5 21 0.73 5.41
 0 5 -21 3.73 6.42
 0 5 -21 15.66 8.29
 0 5 21 1.74 6.53
 0 5 21 16.17 8.41
 0 5 -21 14.95 7.95
 0 5 -21 6.42 7.33
 0 5 -22 18.04 8.39
 0 5 22 6 5.36
 0 5 -22 2.89 5.8
 0 5 22 6.85 6.35
 0 5 22 19.6 9.94
 0 5 -22 5.82 6.27
 0 5 22 24.15 10.14
 0 5 -22 14.31 9.37
 0 5 23 -11.83 9.37
 0 5 23 -1.61 5.98
 0 5 -23 -4.68 7.59
 0 5 23 0.62 4.92
 0 5 -23 -6.14 9.8
 0 5 23 11.19 8
 0 5 -23 -8.35 9.19
 0 5 24 4.49 6.53
 0 5 24 -7.03 6.26
 0 5 24 1.4 5.93
 0 5 -24 -4.23 6.74
 0 5 -24 -7.99 10.5
 0 5 24 5.35 9
 0 5 -24 -3.6 8.59
 0 5 -25 6.08 9.75
 0 5 25 10.89 9.15
 0 5 25 3.64 6.09
 0 5 -25 0.01 7.03
 0 5 -25 -7.17 9.62
 0 5 -25 -7.38 7.45
 0 5 25 1.21 8.82
 0 5 -26 0.45 9.14
 0 5 -26 10.88 9.02
 0 5 26 11.38 9.12
 0 5 26 6.64 9.42
 0 5 -26 8.79 10.32
 0 5 27 -14.87 11.14
 0 5 27 7.02 7.29
 0 5 -27 10.56 9.76
 0 6 0 406.04 19.02
 0 6 0 367.94 17.32
 0 6 0 381.1 17.12
 0 6 0 382.56 18.41
 0 6 0 377.92 17.86
 0 6 0 395.16 18.52
 0 6 -1 3396.59 79.95
 0 6 1 3455.94 81.18
 0 6 -1 3516.84 81.24
 0 6 -1 3508.28 81.81
 0 6 1 3559.99 82.59
 0 6 -1 3475.02 78.25
 0 6 1 3482.4 81.6
 0 6 -1 3492.26 81.7
 0 6 1 3629.51 82.26
 0 6 -1 3469.55 80.63
 0 6 1 3572.26 77.95
 0 6 2 16 3.24
 0 6 -2 17.39 3.97
 0 6 2 18.82 4.22
 0 6 -2 26.17 4.8
 0 6 -2 14.58 3.8
 0 6 2 25.08 5.08
 0 6 -2 21.3 3.65
 0 6 -2 23.3 4.84
 0 6 2 18.94 4.18
 0 6 2 30.51 5.33
 0 6 3 1790.53 50.23
 0 6 3 1752.77 49.16
 0 6 -3 1741.2 48.4
 0 6 3 1767.6 51.89
 0 6 -3 1681.32 43
 0 6 3 1766.7 40.26
 0 6 -3 1702.36 48.61
 0 6 3 1802.41 49.67
 0 6 -3 1687.67 47.82
 0 6 -3 1750.58 46.85
 0 6 4 246.49 15.24
 0 6 4 259.3 16.14
 0 6 -4 253.53 15.1
 0 6 4 249.75 16.83
 0 6 -4 259.05 12.18
 0 6 4 256.87 12.18
 0 6 -4 233.97 15.02
 0 6 -4 251.48 15.11
 0 6 4 267.83 16.67
 0 6 5 2244.58 61.61
 0 6 5 2299.47 59.7
 0 6 5 2214.62 63.5
 0 6 5 2215.2 54.96
 0 6 -5 2327.07 60.7
 0 6 -5 2278.9 60.42
 0 6 -5 2221.53 59.41
 0 6 6 649.9 28.72
 0 6 6 643.26 26.86
 0 6 6 627.29 29.38
 0 6 6 632.19 24.39
 0 6 -6 653.38 27.22
 0 6 -6 675.55 27.99
 0 6 -6 659.91 27.09
 0 6 7 3084.55 81.44
 0 6 7 3056.36 78.03
 0 6 7 3097.82 83.22
 0 6 7 3075.02 75.35
 0 6 -7 3155.29 79.08
 0 6 -7 3161.24 78.3
 0 6 -7 3091.6 79.68
 0 6 -8 490.63 25.87
 0 6 8 430.49 23.61
 0 6 8 435.43 24.63
 0 6 8 441.78 22.92
 0 6 8 428.43 24.83
 0 6 -8 427.8 22.78
 0 6 8 422.48 21.71
 0 6 -8 461.62 23.79
 0 6 -8 442.24 20.53
 0 6 -8 447.45 23.01
 0 6 -8 442.32 24.01
 0 6 9 2470.02 70.44
 0 6 9 2450.5 73.07
 0 6 -9 2424.7 67.7
 0 6 -9 2450.1 68.66
 0 6 9 2429.96 72.38
 0 6 9 2346.58 66.41
 0 6 -9 2462.8 69.13
 0 6 -9 2500.18 63.85
 0 6 -9 2376.53 70.41
 0 6 -9 2609.82 73.67
 0 6 10 552.01 29.22
 0 6 10 606.9 32.34
 0 6 -10 641.9 31.29
 0 6 -10 620.38 29.61
 0 6 -10 568.86 25.24
 0 6 10 623.19 29.01
 0 6 10 646.45 32.78
 0 6 -10 538.19 27.88
 0 6 -10 588.88 30.96
 0 6 -10 595.36 16.09
 0 6 11 2048.18 64.68
 0 6 11 2031.56 68.33
 0 6 -11 1966.2 64.03
 0 6 -11 1960.11 56.75
 0 6 -11 1985.98 62.41
 0 6 11 1945.04 61.3
 0 6 -11 1953.14 61.91
 0 6 11 1988.58 65.79
 0 6 -11 2064.35 66.4
 0 6 -11 1976 44.5
 0 6 12 407.8 28
 0 6 -12 436.56 28.24
 0 6 -12 443.11 26.33
 0 6 12 386.07 25.97
 0 6 12 367.56 24.04
 0 6 -12 395.15 24.88
 0 6 -12 417.19 22.67
 0 6 -12 435.5 27.22
 0 6 12 461.44 27.79
 0 6 13 1212.04 52.95
 0 6 -13 1326.11 53.31
 0 6 13 1272.08 51.68
 0 6 -13 1332.69 50.33
 0 6 13 1309.99 50.13
 0 6 -13 1267.65 49.32
 0 6 -13 1310.31 44.82
 0 6 -13 1206.03 50.95
 0 6 13 1323.59 52.44
 0 6 -14 111.38 14.62
 0 6 14 103.61 13.9
 0 6 -14 95.33 12.97
 0 6 14 89.57 12.35
 0 6 14 103.51 14.58
 0 6 -14 110.12 13.82
 0 6 -14 112.62 11.62
 0 6 -14 96 13.9
 0 6 14 92.24 13.44
 0 6 15 755.75 42.1
 0 6 15 796.94 41.5
 0 6 -15 800.8 39.57
 0 6 15 758.64 40.53
 0 6 15 767.71 39.42
 0 6 -15 813.64 35.65
 0 6 -15 778.64 39.76
 0 6 -15 855.05 43.54
 0 6 -15 884.49 44.4
 0 6 -16 195.39 20.86
 0 6 -16 174.65 20.65
 0 6 16 188.41 19.37
 0 6 -16 174.13 18.58
 0 6 16 156.12 18.94
 0 6 16 169.74 18.38
 0 6 -16 191.43 17.18
 0 6 -16 187.2 18.88
 0 6 -16 172.44 19.36
 0 6 16 180.53 19.66
 0 6 17 752 41.17
 0 6 17 637.04 40.19
 0 6 -17 580.71 39.53
 0 6 17 662.27 38.68
 0 6 -17 705.51 39.46
 0 6 17 719.19 40.14
 0 6 -17 770.71 35.98
 0 6 -17 742.42 43.45
 0 6 -17 717.5 41.6
 0 6 -18 174.14 20.27
 0 6 -18 143.52 20.17
 0 6 18 144.23 18.6
 0 6 -18 204.07 21.2
 0 6 18 142.11 19.21
 0 6 18 172.36 19.66
 0 6 -18 175.52 16.83
 0 6 18 149.66 18.32
 0 6 -18 156.58 19.83
 0 6 19 330.85 30.2
 0 6 -19 370.79 32.07
 0 6 -19 378.39 30.25
 0 6 19 377.48 29.77
 0 6 -19 386.12 31.9
 0 6 19 339.78 28.58
 0 6 -19 348.03 30.55
 0 6 19 331.12 28.23
 0 6 -20 84.7 17.42
 0 6 -20 87.32 14.91
 0 6 20 57.76 11.95
 0 6 -20 72 14.76
 0 6 20 70.7 13.57
 0 6 20 82.66 15.32
 0 6 -20 70.38 13.86
 0 6 20 74.15 13.94
 0 6 -21 267.43 28.97
 0 6 -21 245.11 25.28
 0 6 21 272.01 26.19
 0 6 -21 319.92 30.66
 0 6 21 246.39 25.66
 0 6 21 231.82 26.33
 0 6 -21 281.07 28.35
 0 6 21 244.97 25.31
 0 6 22 54.62 13
 0 6 -22 95.89 15.85
 0 6 -22 106.71 19.03
 0 6 22 73.8 15.72
 0 6 22 77.81 15.07
 0 6 -22 78.89 16.46
 0 6 -22 66.22 13.66
 0 6 23 156.18 22.25
 0 6 23 139.78 21.9
 0 6 23 176.03 21.96
 0 6 -23 183.83 22.54
 0 6 -23 213.62 26.04
 0 6 23 198.56 25.7
 0 6 -23 236.93 28.55
 0 6 24 21.16 9.45
 0 6 24 37.57 13.18
 0 6 24 14.44 6.15
 0 6 -24 28.89 10.17
 0 6 24 49.22 14.03
 0 6 -24 32.29 12.3
 0 6 -24 31.07 11.93
 0 6 25 133.72 21.16
 0 6 25 175.95 24.98
 0 6 -25 171.98 21.26
 0 6 25 140.47 19.89
 0 6 -25 150.53 23.18
 0 6 25 168.36 24.35
 0 6 -25 160.9 24.86
 0 6 -26 60.45 15.97
 0 6 -26 35 13.02
 0 6 -26 34.02 12
 0 6 26 48.4 14.59
 0 6 26 48.46 14.85
 0 6 -27 67.34 16.96
 0 6 -27 96.27 19.51
 0 6 27 124.15 20.94
 0 6 27 100.15 19.72
 0 7 0 -0.6 2.38
 0 7 0 1.02 2.3
 0 7 0 -0.28 2.1
 0 7 0 2.21 2.37
 0 7 0 3.99 3.25
 0 7 0 5.49 2.76
 0 7 1 34.07 5.91
 0 7 -1 50.28 6.82
 0 7 1 58.75 7.7
 0 7 -1 47.83 6.71
 0 7 -1 39 5.54
 0 7 1 39.58 5.95
 0 7 -1 45.6 6.15
 0 7 1 42.03 5.58
 0 7 1 47.15 6.59
 0 7 -1 49.38 7.03
 0 7 -1 46.18 6.46
 0 7 -1 42.85 6.29
 0 7 2 4.32 2.35
 0 7 -2 6.59 3.02
 0 7 2 6.39 3.53
 0 7 2 5.14 2.47
 0 7 -2 7.48 2.58
 0 7 2 6.57 2.71
 0 7 2 4.59 2.64
 0 7 -2 0 2.04
 0 7 -2 6.72 3.51
 0 7 -2 6.19 3.38
 0 7 3 -1.94 2.93
 0 7 -3 -0.24 2.05
 0 7 3 1.74 2.14
 0 7 -3 1.76 1.96
 0 7 3 0.21 2.51
 0 7 -3 1.11 1.37
 0 7 -3 -0.15 2.36
 0 7 -3 -1.86 3.14
 0 7 3 4.88 3.15
 0 7 -4 52.97 7.86
 0 7 -4 56.4 7.58
 0 7 4 61.95 5.62
 0 7 4 52.83 7.81
 0 7 -4 64.32 7.54
 0 7 4 50.02 7.29
 0 7 4 50.92 6.87
 0 7 -4 62.61 6.2
 0 7 4 74.06 9.76
 0 7 -4 57.03 7.4
 0 7 4 56.86 8.05
 0 7 5 -1.86 3.61
 0 7 5 0.51 3.35
 0 7 5 0.12 2.79
 0 7 5 -1.12 2.35
 0 7 5 0.78 2.6
 0 7 5 3.88 2.16
 0 7 -5 2.86 2.82
 0 7 -5 2.35 3.25
 0 7 -5 2.58 2.37
 0 7 6 139.33 13.17
 0 7 6 128.73 11.85
 0 7 6 121.59 12.81
 0 7 6 138.42 10.46
 0 7 -6 147.12 13.01
 0 7 -6 137.3 12.39
 0 7 -6 135.78 12.15
 0 7 7 10.05 4.07
 0 7 -7 10.58 4.55
 0 7 7 5.65 3.14
 0 7 7 4.64 3.53
 0 7 7 5.94 2.89
 0 7 -7 10.19 4.53
 0 7 -7 10.22 4.24
 0 7 -7 4.21 4.01
 0 7 -8 101 12.35
 0 7 8 91.31 11.34
 0 7 8 102.46 12.1
 0 7 8 94.08 10.69
 0 7 -8 105.31 12.06
 0 7 8 86.66 11.46
 0 7 8 103.26 10.08
 0 7 -8 99.54 11.19
 0 7 -8 118.96 12.56
 0 7 -8 105.29 11.03
 0 7 9 6.25 3.29
 0 7 -9 2.99 3.77
 0 7 -9 0.15 3.32
 0 7 9 2.36 2.83
 0 7 9 1.06 4.33
 0 7 -9 11.5 5.01
 0 7 9 0.04 3.1
 0 7 9 5.14 3.3
 0 7 -9 3.38 2.22
 0 7 -9 11.54 4.83
 0 7 -9 3.19 3.87
 0 7 -9 5.16 3.81
 0 7 -10 1.65 2.91
 0 7 10 9.35 4.93
 0 7 10 6.22 3.94
 0 7 -10 10.83 4.98
 0 7 10 6.3 4.38
 0 7 10 8.51 4.2
 0 7 -10 9 3.74
 0 7 -10 4.21 4.57
 0 7 -10 10.25 5.27
 0 7 -10 7.25 4.25
 0 7 11 11.77 5.29
 0 7 11 5.66 4.09
 0 7 -11 14.37 3.81
 0 7 11 15.37 6.09
 0 7 11 10.02 3.96
 0 7 -11 11.23 4.03
 0 7 -11 10.03 4.89
 0 7 -11 7.87 3.97
 0 7 -11 27.25 7.95
 0 7 12 2.57 6
 0 7 -12 0.69 3.94
 0 7 12 2.86 3.99
 0 7 12 1.87 3.09
 0 7 12 -0.31 3.68
 0 7 -12 0.93 3.61
 0 7 -12 4.46 2.92
 0 7 -12 1.21 4.35
 0 7 -12 11 7.22
 0 7 13 3.06 5.09
 0 7 13 0.11 3.74
 0 7 -13 4.45 4.45
 0 7 13 6.46 3.75
 0 7 13 2.97 4.12
 0 7 -13 3.29 4.55
 0 7 -13 2.85 4.77
 0 7 -13 11.11 6.23
 0 7 -13 5.61 5.1
 0 7 14 25.89 7.04
 0 7 -14 9.12 5.16
 0 7 14 18.86 6.77
 0 7 14 16.22 6.14
 0 7 14 8.96 4.78
 0 7 -14 13.15 5.43
 0 7 -14 12.79 6.28
 0 7 -14 22.8 8.2
 0 7 -14 12.36 7.11
 0 7 15 77.22 13.04
 0 7 15 105.8 15
 0 7 -15 99.6 13.68
 0 7 15 104.54 15.88
 0 7 15 93.83 13.7
 0 7 -15 101.47 12.06
 0 7 -15 90.56 12.95
 0 7 -15 103.56 15.11
 0 7 -15 104.15 15.39
 0 7 16 6.09 5.53
 0 7 16 -2.03 6.56
 0 7 -16 -0.54 5.06
 0 7 16 10.83 6.59
 0 7 16 -5.7 6.31
 0 7 -16 -0.45 4.07
 0 7 -16 0.26 4.91
 0 7 -16 -7.82 8.1
 0 7 -16 4.69 6.97
 0 7 -17 33.23 10.63
 0 7 -17 23 6.45
 0 7 -17 19.65 6.69
 0 7 -17 10.46 7.23
 0 7 -17 28.64 7.9
 0 7 17 29.28 9.47
 0 7 17 23.72 8.31
 0 7 17 52.27 12.03
 0 7 -17 28.87 8.29
 0 7 17 33.01 10.13
 0 7 -18 1.2 5.23
 0 7 -18 11.94 7.88
 0 7 18 4.33 4.33
 0 7 -18 5.31 6.47
 0 7 18 -5.42 5.77
 0 7 18 15.76 8.37
 0 7 -18 9.92 7.6
 0 7 18 16.78 8.33
 0 7 -19 7.91 7.54
 0 7 -19 5.32 6.18
 0 7 19 5.85 6.31
 0 7 -19 10.41 8.71
 0 7 19 15.81 8.7
 0 7 19 -2.07 5.52
 0 7 -19 7.27 5.75
 0 7 19 2.67 6.2
 0 7 -20 -2.31 7.25
 0 7 -20 -5.17 5.63
 0 7 20 10.17 8
 0 7 -20 6.68 7.38
 0 7 20 5.59 7.21
 0 7 20 7.85 7.33
 0 7 -20 5.28 6.36
 0 7 20 3.92 5.3
 0 7 -21 -1.26 6.53
 0 7 21 5.81 7.23
 0 7 -21 -2.73 5.76
 0 7 -21 15.56 9.95
 0 7 21 -14.08 9.43
 0 7 21 -6.37 5.51
 0 7 -21 -1.11 6.57
 0 7 21 -7.02 7.66
 0 7 -22 9.17 9.76
 0 7 -22 -1.4 6.48
 0 7 22 9.55 8.19
 0 7 -22 -0.66 7.23
 0 7 22 11.67 9.17
 0 7 22 -0.32 5.56
 0 7 -22 -0.93 6.78
 0 7 22 -5.37 7.1
 0 7 -23 -2.53 6.55
 0 7 23 16.9 8.14
 0 7 -23 12.11 7.49
 0 7 23 9.98 7.23
 0 7 23 19.46 9.23
 0 7 -23 15.08 9.39
 0 7 -23 12.12 8.45
 0 7 24 -5.22 7.38
 0 7 24 5.11 6.68
 0 7 -24 -8.58 8.37
 0 7 24 -1.39 5.4
 0 7 24 14.34 10.74
 0 7 -24 -1.07 8.96
 0 7 -24 3.59 7.46
 0 7 25 -8.41 7.22
 0 7 25 10.99 10.44
 0 7 25 -5.51 7.49
 0 7 -25 18.69 10
 0 7 -25 0.39 9.76
 0 7 -26 -8.73 9.93
 0 7 -26 -8.54 9.73
 0 7 26 0.65 6.91
 0 7 26 -1.49 7.24
 0 7 -26 -2.24 7.74
 0 7 -27 -1.79 8.21
 0 7 27 1.29 7.9
 0 7 27 8.32 8.08
 0 8 0 27.08 5.5
 0 8 0 36.81 6.72
 0 8 0 31.93 5.68
 0 8 0 31.81 5.66
 0 8 0 34.25 6.19
 0 8 0 35.94 6.44
 0 8 -1 2277.61 64.42
 0 8 1 2349.55 64.93
 0 8 -1 2396.16 65.77
 0 8 -1 2297.64 61.16
 0 8 1 2389.84 64.49
 0 8 -1 2428.24 63.35
 0 8 1 2299.29 60.36
 0 8 -1 2435.04 65.81
 0 8 1 2311.98 65.62
 0 8 1 2407.4 66.29
 0 8 -1 2457.21 65.13
 0 8 -2 64.54 8.26
 0 8 -2 75.21 9.23
 0 8 2 68.96 9.08
 0 8 -2 63.6 7.44
 0 8 2 65.33 8.72
 0 8 -2 56.61 8.04
 0 8 2 60.67 6.94
 0 8 -2 70.1 8.9
 0 8 2 58.73 8.35
 0 8 2 65.95 8.61
 0 8 3 3662.05 91.62
 0 8 -3 3653.66 90.68
 0 8 3 3611.11 93.42
 0 8 -3 3660.71 84
 0 8 -3 3762.95 90.74
 0 8 -3 3540.54 90.72
 0 8 3 3729.88 91.83
 0 8 -3 3725.24 90.46
 0 8 3 3809.45 93.66
 0 8 4 5.82 4.17
 0 8 4 9.24 4.49
 0 8 4 7.37 3.39
 0 8 4 4.07 3.19
 0 8 -4 4.68 2.41
 0 8 4 1.55 2.45
 0 8 -4 2.21 2.99
 0 8 -4 3.57 2.96
 0 8 -4 2.85 2.93
 0 8 -5 2979.2 78.54
 0 8 5 3111.34 80.86
 0 8 -5 2935.27 78.83
 0 8 5 2983.9 68.54
 0 8 5 2983.85 80.88
 0 8 5 2996.26 77.77
 0 8 5 3022.73 83.48
 0 8 -5 3002.88 78.38
 0 8 5 3001.29 81.9
 0 8 6 22.43 5.02
 0 8 6 16.46 4.77
 0 8 6 22.61 6.18
 0 8 -6 21.29 6.08
 0 8 6 24.02 5.79
 0 8 6 18.88 5.36
 0 8 6 17.11 3.95
 0 8 -6 25.51 5.98
 0 8 -6 26.66 6.5
 0 8 -6 15.55 5.2
 0 8 -7 3239.3 84.87
 0 8 -7 3112.32 83.66
 0 8 7 3066.75 76.37
 0 8 -7 3313.73 87.82
 0 8 7 3239.37 85.04
 0 8 7 3053.9 86.5
 0 8 -7 3192.85 87.26
 0 8 7 3090.12 82.47
 0 8 7 3049.3 87.5
 0 8 -7 3103.84 82.63
 0 8 7 3271.67 88.57
 0 8 -8 15.27 5.73
 0 8 8 13.19 5.62
 0 8 8 22.3 7.06
 0 8 -8 7.46 4.38
 0 8 8 7.83 4.28
 0 8 8 12.66 5.88
 0 8 8 10.38 3.62
 0 8 -8 8.73 4.29
 0 8 -8 6.62 3.07
 0 8 -8 15.74 5.3
 0 8 -9 3057.04 87.49
 0 8 9 3046.95 83.96
 0 8 9 2925.67 86.54
 0 8 -9 3001.19 87.02
 0 8 9 2899.06 81.13
 0 8 9 2886.22 86.35
 0 8 9 2871.31 76.55
 0 8 -9 2989.44 82.95
 0 8 -9 2981.38 81.64
 0 8 -9 2905.45 82.86
 0 8 -10 11.45 4.07
 0 8 10 12.88 6.15
 0 8 10 2.83 3.79
 0 8 -10 5.69 4.06
 0 8 10 6.76 4.16
 0 8 10 11.86 6.04
 0 8 -10 12.55 5.18
 0 8 10 8.45 3.43
 0 8 -10 16.1 5.21
 0 8 -10 7.32 5.17
 0 8 -10 8.55 4.43
 0 8 -10 5.56 4.58
 0 8 -11 1851.9 65.78
 0 8 11 1780.39 62.5
 0 8 11 1756.07 65.58
 0 8 -11 1807 65.85
 0 8 11 1771 64.33
 0 8 -11 1809.28 60.85
 0 8 11 1687.57 56.72
 0 8 -11 1891.8 55.51
 0 8 -11 1800.2 60.95
 0 8 -11 1825.76 63.3
 0 8 -11 1776.94 60.02
 0 8 -12 -2.2 5.4
 0 8 -12 -5.22 4.78
 0 8 12 -2.64 5.12
 0 8 -12 5.97 4.43
 0 8 12 4.9 4.44
 0 8 12 -0.27 3.76
 0 8 -12 -1.94 3.25
 0 8 -12 0.81 4.07
 0 8 -12 0.97 4.32
 0 8 12 2.75 4.98
 0 8 13 1359.22 60.18
 0 8 -13 1488.08 59.9
 0 8 -13 1440.67 54.94
 0 8 13 1418.77 57.64
 0 8 13 1324.15 51.19
 0 8 -13 1418.81 54.61
 0 8 -13 1410.57 48.14
 0 8 -13 1294.52 54.82
 0 8 13 1362.44 55.92
 0 8 -14 5.53 6.77
 0 8 14 14.91 6.65
 0 8 -14 18.25 6.79
 0 8 14 19.88 6.99
 0 8 14 21.97 7.07
 0 8 -14 20.71 7.84
 0 8 -14 12.44 5.09
 0 8 -14 16.4 8
 0 8 14 23.22 7.43
 0 8 15 1021.35 52.4
 0 8 -15 1107.58 52.86
 0 8 15 932.13 47.51
 0 8 -15 1005.2 46.84
 0 8 15 989.44 45.66
 0 8 -15 990.74 46.82
 0 8 -15 958.93 40.17
 0 8 -15 990.4 49.01
 0 8 15 1044.34 50.45
 0 8 -16 -1.48 5.73
 0 8 16 4.62 5.71
 0 8 -16 1.94 4.52
 0 8 16 1.94 4.09
 0 8 16 -2.03 5.74
 0 8 -16 5.6 5.68
 0 8 -16 3.83 3.38
 0 8 -16 1.55 5.54
 0 8 16 7.44 6.01
 0 8 17 342 30.94
 0 8 17 377.87 30.79
 0 8 -17 380.44 28.8
 0 8 17 323.71 27.96
 0 8 17 313.88 26.26
 0 8 -17 352.19 28.27
 0 8 -17 366.99 24.26
 0 8 -17 348.35 29.69
 0 8 -17 364.66 30.82
 0 8 -18 10.25 6.93
 0 8 -18 10.37 8.29
 0 8 18 -2.03 4.85
 0 8 -18 1.73 5.57
 0 8 18 -0.71 5.24
 0 8 18 -3.24 5.74
 0 8 -18 8.6 6.49
 0 8 18 -0.19 5.09
 0 8 -18 -0.52 7.35
 0 8 19 309.49 30.3
 0 8 -19 294.2 30.09
 0 8 19 308.47 28.34
 0 8 -19 340.13 28.86
 0 8 -19 290.06 29.36
 0 8 19 274.85 25.78
 0 8 -19 315.75 30.35
 0 8 19 265.29 26.55
 0 8 -20 1.62 7.48
 0 8 -20 5.84 7.34
 0 8 20 -4.04 7.37
 0 8 -20 4.24 6.5
 0 8 20 -0.87 6.33
 0 8 20 1.48 5.56
 0 8 -20 10.02 8.69
 0 8 20 26.57 11.73
 0 8 -21 124.65 20.29
 0 8 -21 158.87 20.81
 0 8 21 162.33 21.68
 0 8 -21 167.04 23.15
 0 8 21 197.48 25.38
 0 8 21 181.51 21.83
 0 8 -21 185.13 24.34
 0 8 21 166.23 21.27
 0 8 -22 11.61 6.88
 0 8 22 21.46 8.88
 0 8 -22 -2.29 5.94
 0 8 -22 6.52 7.27
 0 8 22 5.06 6.56
 0 8 22 18.11 10.53
 0 8 -22 0.34 8.86
 0 8 22 22.88 10.51
 0 8 -23 175.71 25.66
 0 8 -23 156.01 21.16
 0 8 23 171.16 23.05
 0 8 -23 183.72 25.76
 0 8 23 165.37 24.44
 0 8 23 146.9 21.02
 0 8 -23 184.55 26.03
 0 8 23 145.86 21.28
 0 8 24 13.84 8.92
 0 8 24 -3.9 7.43
 0 8 24 -6.76 6.45
 0 8 -24 4.4 6.78
 0 8 -24 4.78 10.23
 0 8 -24 2.54 8.1
 0 8 -24 4.64 8.04
 0 8 25 117.37 22.21
 0 8 25 103.26 19.13
 0 8 25 92.73 17.08
 0 8 -25 138.36 23.01
 0 8 -25 150.98 24.53
 0 8 -26 19.17 10.68
 0 8 26 8.12 9.01
 0 8 26 -0.97 6.56
 0 8 -26 -5.51 9
 0 8 -26 4.66 10.23
 0 8 26 -4.43 8.11
 0 8 -27 84.58 20.11
 0 9 0 1.57 2.29
 0 9 0 1.86 2.19
 0 9 0 1.82 2.59
 0 9 0 2.87 2.42
 0 9 0 1.17 2.84
 0 9 0 1.85 2.78
 0 9 0 0.36 3.21
 0 9 1 9.87 4.1
 0 9 -1 17.01 5.11
 0 9 1 12.42 3.87
 0 9 -1 11.02 3.35
 0 9 1 13.82 4.68
 0 9 -1 15.1 4.35
 0 9 -1 16.92 4.62
 0 9 1 12.79 4.24
 0 9 1 15.83 4.5
 0 9 -1 12.47 4.58
 0 9 -1 20.12 5.33
 0 9 1 16.2 5.05
 0 9 1 5.34 2.45
 0 9 -1 11.45 3.64
 0 9 2 21.85 5.76
 0 9 2 28 6.27
 0 9 2 26.2 5.95
 0 9 2 22.38 5.94
 0 9 -2 25.06 4.84
 0 9 -2 29.2 6.48
 0 9 -2 17.38 5.11
 0 9 2 30.29 6.56
 0 9 -2 20.12 5.31
 0 9 2 21.79 4.91
 0 9 2 25.71 5.8
 0 9 -2 27.82 6.14
 0 9 -3 18.31 5.06
 0 9 3 10.95 4.07
 0 9 3 8.28 3.18
 0 9 3 10.81 4.13
 0 9 3 11.3 4.55
 0 9 -3 13.09 3.84
 0 9 -3 13.86 5.27
 0 9 3 13.26 5
 0 9 -3 9.27 4.06
 0 9 -3 9.23 4.23
 0 9 3 20.12 6.15
 0 9 -4 26.32 6.58
 0 9 4 13.21 5.55
 0 9 4 28.11 6.71
 0 9 4 30.09 6.25
 0 9 -4 32.53 7.05
 0 9 4 31.95 7.13
 0 9 -4 23.05 4.66
 0 9 -4 28.57 6.41
 0 9 -4 20.88 6.04
 0 9 4 40.88 7.73
 0 9 -4 20.04 5.21
 0 9 4 20.52 6.16
 0 9 5 35.07 7.66
 0 9 -5 31.81 6.76
 0 9 -5 23.74 5.86
 0 9 -5 53.32 9.1
 0 9 5 35.43 7.06
 0 9 5 24.3 6.46
 0 9 -5 29.72 7.01
 0 9 5 21.57 5.42
 0 9 -5 30.85 5.18
 0 9 5 35.18 7.21
 0 9 -5 38.38 7.15
 0 9 5 31.22 7.28
 0 9 6 51.66 9.08
 0 9 -6 48.08 8.32
 0 9 -6 52.05 8.41
 0 9 6 48.24 6.16
 0 9 -6 61.78 10.1
 0 9 6 33.29 7.02
 0 9 6 42.74 8.13
 0 9 6 47.88 7.78
 0 9 -6 55.79 9.51
 0 9 6 40.67 8.63
 0 9 -6 53.54 8.83
 0 9 6 50.79 8.49
 0 9 7 4.96 4.47
 0 9 -7 -0.08 3.46
 0 9 -7 1.45 4.39
 0 9 7 2.09 2.5
 0 9 -7 -2.74 4.24
 0 9 7 1.09 4.54
 0 9 7 -3.65 4.3
 0 9 -7 2.26 4.45
 0 9 7 -1.19 3.42
 0 9 7 -2.88 3.39
 0 9 -7 0.16 3.99
 0 9 7 2.25 2.87
 0 9 8 84.03 12.8
 0 9 -8 77.85 11.14
 0 9 -8 82.3 11.5
 0 9 8 66.79 8.29
 0 9 -8 63.31 10.22
 0 9 8 94.41 12.1
 0 9 8 72.66 11.49
 0 9 8 73.09 10.17
 0 9 -8 70.55 11.33
 0 9 8 82.21 12.1
 0 9 -8 56.53 9.22
 0 9 8 49.91 9.28
 0 9 -9 0.36 3.71
 0 9 9 12.01 6.14
 0 9 9 -1.84 4
 0 9 9 -0.44 3.1
 0 9 -9 2.05 5.2
 0 9 9 6.42 6.28
 0 9 9 6.93 4
 0 9 -9 -0.93 5.11
 0 9 -9 -2.83 4.48
 0 9 -9 -5.4 5.24
 0 9 -10 3.66 5.78
 0 9 10 -1.29 5.69
 0 9 10 6.4 4.73
 0 9 -10 4.75 4.42
 0 9 10 8.12 4.54
 0 9 -10 -1.39 4.16
 0 9 10 2.31 4.54
 0 9 10 -0.98 2.91
 0 9 -10 -0.21 4.18
 0 9 -10 -1.5 3.26
 0 9 -10 5.8 4.57
 0 9 -10 0.39 3.91
 0 9 -11 14.84 8.01
 0 9 11 7.44 4.99
 0 9 11 9.37 6.06
 0 9 -11 25.68 7.66
 0 9 -11 12.81 5.7
 0 9 11 4.99 6.22
 0 9 11 12.89 4.96
 0 9 -11 15.38 6.86
 0 9 -11 17.96 4.83
 0 9 -11 9.49 5.22
 0 9 -11 19.04 6.86
 0 9 -12 4.27 4.63
 0 9 12 10.28 5.82
 0 9 12 5.81 5.69
 0 9 -12 7.18 6.01
 0 9 -12 5.2 4.95
 0 9 12 6.45 5.68
 0 9 12 4.74 4.43
 0 9 -12 6.61 5.05
 0 9 -12 12.07 5.04
 0 9 -12 11.28 4.46
 0 9 -12 -1.03 4.59
 0 9 13 0.38 5.38
 0 9 13 -0.65 4.45
 0 9 -13 -5.13 5.91
 0 9 13 -0.66 4.58
 0 9 -13 -2.94 6.18
 0 9 13 1.41 3.69
 0 9 -13 -0.73 3.4
 0 9 -13 -1.76 4.31
 0 9 -13 0.52 5.05
 0 9 -13 7.69 5.21
 0 9 -14 4.48 5.01
 0 9 -14 -1.24 4.84
 0 9 -14 2.92 3.05
 0 9 14 5.87 5.45
 0 9 14 -3.18 4.72
 0 9 -14 3.63 5.05
 0 9 -14 11.3 5.4
 0 9 14 7.13 5.58
 0 9 14 13.37 6.76
 0 9 -14 2.44 5.07
 0 9 -15 48.45 11.62
 0 9 -15 63.98 10.17
 0 9 -15 50.26 11.16
 0 9 15 49.19 10.54
 0 9 15 44.06 10.42
 0 9 -15 66.59 14.16
 0 9 -15 53.89 10.04
 0 9 15 59.23 12.26
 0 9 15 27.04 7.61
 0 9 -15 54.27 12.75
 0 9 -16 3.09 6.57
 0 9 -16 5.61 4.61
 0 9 -16 10.41 7.3
 0 9 16 8.25 6.98
 0 9 16 -1.57 4.85
 0 9 -16 11.22 6.74
 0 9 16 -0.87 6.81
 0 9 -16 -4.38 5.46
 0 9 16 2.14 7.85
 0 9 -16 -5.95 6.95
 0 9 -17 39.58 10.19
 0 9 -17 46.73 11.46
 0 9 17 57.1 13.19
 0 9 17 41.56 10.06
 0 9 -17 51.31 13.41
 0 9 17 50.97 11.57
 0 9 -17 43.94 10.39
 0 9 17 61.34 13.98
 0 9 -17 49.86 12.75
 0 9 -18 -1.85 5.92
 0 9 -18 -9.22 7.41
 0 9 18 -9.13 6.42
 0 9 18 -6 5.3
 0 9 -18 -8.68 8.9
 0 9 -18 4.91 8.05
 0 9 18 1.92 6.18
 0 9 -18 6.24 6.18
 0 9 18 -0.36 5.96
 0 9 -18 0.31 6.33
 0 9 -19 66.23 15.49
 0 9 -19 41.16 10.79
 0 9 19 55.12 14.09
 0 9 19 31.47 9.72
 0 9 19 40.52 10.53
 0 9 -19 76.3 14.09
 0 9 -19 20.1 8.91
 0 9 -19 39.36 10.7
 0 9 19 56.01 13.26
 0 9 -19 70.78 15.71
 0 9 -20 -1.56 7.11
 0 9 20 0.6 4.97
 0 9 20 -9.09 6.43
 0 9 -20 -1.03 5.99
 0 9 20 2.54 6.07
 0 9 -20 9.75 7.21
 0 9 -20 1.09 6.09
 0 9 20 12.92 9.08
 0 9 -20 6.55 9.33
 0 9 -21 2.68 6.71
 0 9 21 4.58 6.01
 0 9 21 -7.72 8.21
 0 9 21 4.13 5.94
 0 9 -21 5.22 7.94
 0 9 -21 -2.77 8.6
 0 9 -21 3.16 6.89
 0 9 21 8.13 8.15
 0 9 -21 -3.03 5.68
 0 9 -22 4.88 8.2
 0 9 22 14.98 8.45
 0 9 22 10.54 9.26
 0 9 -22 19.42 9.51
 0 9 22 -8.27 9.19
 0 9 -22 0.03 7.47
 0 9 -22 6.33 7.12
 0 9 22 12.14 8.1
 0 9 -22 -3.11 6.98
 0 9 -23 1.8 8.2
 0 9 23 4.13 6.24
 0 9 23 -3.32 6.19
 0 9 -23 -10.91 10.67
 0 9 23 16.66 10.01
 0 9 -23 -0.14 7.52
 0 9 -23 -3.96 7.16
 0 9 23 -1.65 6.61
 0 9 -23 -8.42 9.2
 0 9 -24 4.12 7.63
 0 9 24 0.11 6.21
 0 9 24 -0.05 6.65
 0 9 24 8.49 7.28
 0 9 -24 21.18 12.52
 0 9 -24 7.64 10.85
 0 9 24 3.1 7.32
 0 9 -24 16.78 9.81
 0 9 25 -8.67 9.52
 0 9 -25 12.89 11.08
 0 9 -25 2.14 9.12
 0 9 25 14.43 10.42
 0 9 25 6.21 7.26
 0 9 26 18.39 10.3
 0 9 -26 22.22 12.86
 0 9 26 -7.72 9.13
 0 9 26 -20.02 11.93
 0 10 0 20.88 5.39
 0 10 0 21.43 5.32
 0 10 0 19.35 4.89
 0 10 0 19.81 5.39
 0 10 0 35.21 6.7
 0 10 0 34.87 7.85
 0 10 0 28.43 6.38
 0 10 0 24.02 5.59
 0 10 -1 2050.45 60.37
 0 10 1 2033.86 60.6
 0 10 1 1933 61.67
 0 10 -1 1872.81 60.57
 0 10 -1 1983.51 61.48
 0 10 1 2016.15 61.16
 0 10 1 1868.59 59.39
 0 10 -1 1948.32 57.63
 0 10 -1 1931.41 58.58
 0 10 1 1954.98 56.66
 0 10 -1 1973.35 62.13
 0 10 1 1751.17 59.75
 0 10 1 1898.27 62.03
 0 10 -1 1962.29 62.39
 0 10 -1 1972.53 60.4
 0 10 1 1945.61 60.78
 0 10 -2 41.03 7.75
 0 10 -2 53.1 8.71
 0 10 2 30.07 6.94
 0 10 2 37.1 7.5
 0 10 -2 45.25 7.89
 0 10 2 34.36 6.83
 0 10 2 46.31 8.23
 0 10 -2 43.78 8.2
 0 10 -2 62.89 8.25
 0 10 2 42.46 7.58
 0 10 2 34.28 6.02
 0 10 -2 36.66 6.76
 0 10 -2 29.22 6.72
 0 10 2 36.62 7.78
 0 10 -3 2372.05 68.99
 0 10 -3 2357.49 70.24
 0 10 3 2039.83 68.07
 0 10 -3 2285.63 66.95
 0 10 3 2393.56 69.07
 0 10 3 2313.94 70.79
 0 10 3 2439.94 69.49
 0 10 -3 2374.33 71.09
 0 10 3 2316.8 70.83
 0 10 -3 2298.77 63.06
 0 10 -3 2343.48 69.19
 0 10 -3 2411.18 70.46
 0 10 3 2437.06 72.65
 0 10 -4 54.16 8.61
 0 10 4 44.85 8.51
 0 10 -4 47.91 8.85
 0 10 -4 46.36 7.8
 0 10 4 48.22 8.76
 0 10 4 65.57 10.4
 0 10 4 65.9 9.56
 0 10 -4 72.99 10.5
 0 10 4 67.06 10.41
 0 10 -4 63.39 7.83
 0 10 -4 56.49 9.33
 0 10 -4 75.53 10.11
 0 10 4 57.09 9.84
 0 10 -5 1405.9 50.36
 0 10 -5 1367.55 50.69
 0 10 5 1344.43 51.2
 0 10 5 1513.35 51.8
 0 10 -5 1442.33 49.05
 0 10 5 1341.55 51.81
 0 10 -5 1419.95 52.63
 0 10 5 1455.35 50.64
 0 10 5 1390.49 54.01
 0 10 -5 1425.33 43.47
 0 10 -5 1454.49 52.44
 0 10 -5 1433.23 50.98
 0 10 5 1424.35 53.59
 0 10 -6 174.61 16.24
 0 10 -6 167.45 16.34
 0 10 6 183.46 17.08
 0 10 -6 174.07 17.07
 0 10 6 192.05 17.23
 0 10 -6 190.24 15.54
 0 10 6 130.7 15.57
 0 10 -6 165.71 16.42
 0 10 6 178.17 15.84
 0 10 6 181.79 18.09
 0 10 -6 156.91 15.08
 0 10 6 191.63 18.22
 0 10 -7 1425.49 51.96
 0 10 7 1400.94 53.26
 0 10 -7 1483.68 53.16
 0 10 7 1370.98 42.34
 0 10 -7 1450.67 54.76
 0 10 -7 1417.06 49.1
 0 10 7 1459.82 52.83
 0 10 7 1416.16 54.99
 0 10 -7 1452.86 55.19
 0 10 7 1396.93 50.95
 0 10 7 1400.69 55.26
 0 10 -7 1408.48 51.48
 0 10 7 1362.93 54.8
 0 10 8 128.59 15.65
 0 10 -8 127.46 14.31
 0 10 -8 152.16 15.66
 0 10 8 102.62 10.26
 0 10 -8 119.18 14.7
 0 10 -8 122.86 13.02
 0 10 8 108.63 13.4
 0 10 8 95.25 13.96
 0 10 8 115.87 13.42
 0 10 -8 97.24 13.34
 0 10 8 102.6 14.01
 0 10 -8 113.4 13.26
 0 10 8 110.73 13.8
 0 10 -9 1610.12 58.21
 0 10 -9 1503.24 56.6
 0 10 9 1484.54 57.88
 0 10 9 1535.42 49.73
 0 10 -9 1588.04 60.85
 0 10 -9 1609.92 54.27
 0 10 9 1797.89 61.22
 0 10 9 1562.33 61.12
 0 10 9 1591.2 56.61
 0 10 -9 1625.38 61.42
 0 10 9 1510.31 59.97
 0 10 -9 1543.58 56.36
 0 10 9 1572.8 61.29
 0 10 -10 204.32 18.94
 0 10 10 217.82 20.37
 0 10 -10 196.33 18.4
 0 10 10 186.74 15.25
 0 10 -10 259.17 22.7
 0 10 10 204.64 19.7
 0 10 10 180.53 19.24
 0 10 10 196.27 18.03
 0 10 -10 209.15 20.64
 0 10 10 189.11 19.71
 0 10 -10 189.24 18.13
 0 10 10 168.17 18.89
 0 10 -11 1233.81 51.29
 0 10 -11 1156.79 49.58
 0 10 -11 1100.6 42.5
 0 10 11 1110.94 43.38
 0 10 -11 1266.08 54.71
 0 10 11 1214.7 51.73
 0 10 11 1094.84 52.79
 0 10 -11 1178.59 53.75
 0 10 11 1123.33 48.01
 0 10 -11 1162.81 49.27
 0 10 11 1084.75 51.02
 0 10 -11 1126.3 48.19
 0 10 11 1145.64 53.57
 0 10 -12 136.07 17.72
 0 10 12 182.58 19.52
 0 10 12 159.33 20.06
 0 10 -12 140.43 17.95
 0 10 12 124.85 16.5
 0 10 -12 135.73 16.27
 0 10 12 147.05 14.8
 0 10 -12 166.63 17.82
 0 10 -12 152.34 14.56
 0 10 -12 146.72 16.13
 0 10 -12 146.03 17.23
 0 10 13 815.68 43.5
 0 10 13 810.54 46.54
 0 10 -13 894.72 47.73
 0 10 -13 786.27 41.19
 0 10 13 750.74 43.14
 0 10 13 752.41 36.89
 0 10 -13 803.17 41.87
 0 10 -13 799.84 35.72
 0 10 -13 938.02 48.79
 0 10 -13 783.89 42.62
 0 10 14 129.24 17.31
 0 10 14 123.1 18.41
 0 10 -14 149.9 20.16
 0 10 14 137.25 18.07
 0 10 -14 120.67 15.54
 0 10 14 119.71 14.66
 0 10 -14 148.45 18.08
 0 10 -14 144.66 14.8
 0 10 -14 140.08 19.45
 0 10 -14 134.98 17.95
 0 10 15 629.8 39.91
 0 10 15 653.44 44.4
 0 10 -15 626.59 42.72
 0 10 -15 663.81 38.28
 0 10 15 593.52 38.94
 0 10 15 563.05 33.51
 0 10 -15 613.93 37.54
 0 10 -15 574.83 30.91
 0 10 -15 658.43 42.44
 0 10 -15 659.52 40.49
 0 10 16 22.35 10.47
 0 10 -16 47.78 11.68
 0 10 -16 31.94 8.85
 0 10 16 38.79 10.72
 0 10 16 46.62 9.1
 0 10 -16 43.7 10.97
 0 10 -16 46.16 12.89
 0 10 -16 64.13 13.1
 0 10 17 510.98 38.28
 0 10 17 520.73 41.27
 0 10 -17 541.12 41.36
 0 10 -17 499.33 34.99
 0 10 17 568.75 39.16
 0 10 17 491.89 33.07
 0 10 -17 509.83 35.85
 0 10 -17 540.22 39.73
 0 10 -17 533.75 38.29
 0 10 18 27.3 10.63
 0 10 18 16.4 10.17
 0 10 -18 13.38 8.46
 0 10 18 12.22 8.11
 0 10 -18 17.36 6.5
 0 10 18 21.19 8.07
 0 10 -18 22.79 8.18
 0 10 -18 2.3 6.63
 0 10 -18 6.16 7.92
 0 10 19 477.84 38.04
 0 10 19 476.82 40.13
 0 10 -19 429.71 38.17
 0 10 -19 572.31 44.99
 0 10 19 430.69 35.88
 0 10 -19 511.16 36.99
 0 10 19 491.42 35.19
 0 10 -19 549.61 38.68
 0 10 -19 537.63 40.32
 0 10 -19 497.4 40.72
 0 10 -20 -3.88 10.17
 0 10 -20 2.54 7.62
 0 10 -20 4.52 6.03
 0 10 20 13.11 9.15
 0 10 20 3.61 7.6
 0 10 20 10.4 7.91
 0 10 20 5.74 6.69
 0 10 -20 29.82 12.25
 0 10 -20 6.21 6.95
 0 10 21 306.13 33.33
 0 10 -21 247.85 30.09
 0 10 -21 302.52 34
 0 10 21 292.38 30.07
 0 10 -21 309.51 29.62
 0 10 21 286.47 29.87
 0 10 21 275.71 27.18
 0 10 -21 291.35 31.9
 0 10 -21 320.6 33.59
 0 10 -22 9.67 8.22
 0 10 -22 44.63 13.66
 0 10 22 34.51 11.56
 0 10 -22 29.53 11.12
 0 10 22 25.89 10.43
 0 10 22 45.14 12.52
 0 10 22 32.6 12.08
 0 10 -22 31.92 12.07
 0 10 -22 23.38 8.84
 0 10 23 90.3 19.18
 0 10 -23 61.21 17.18
 0 10 -23 69.8 17.88
 0 10 23 61.63 14.78
 0 10 23 54.36 14.95
 0 10 23 86.32 16.36
 0 10 -23 107.91 20.69
 0 10 -23 78.6 17.51
 0 10 -24 7.36 8.73
 0 10 -24 21.59 12.54
 0 10 24 18.96 10.54
 0 10 24 42.92 14.4
 0 10 24 30.14 11.73
 0 10 -24 2.57 9.26
 0 10 -24 7.47 9.11
 0 10 25 137.53 24.17
 0 10 -25 177.2 27.21
 0 10 25 161.88 23.84
 0 10 25 172.39 24.01
 0 10 -25 126.23 24.3
 0 10 -25 177.38 26.87
 0 10 -26 59.77 17.13
 0 10 26 29.87 10.73
 0 11 0 1.27 3.3
 0 11 0 6.21 4.05
 0 11 0 1.84 2.98
 0 11 0 -1.36 3.23
 0 11 0 0.89 2.97
 0 11 0 3.03 4.28
 0 11 0 0.12 2.77
 0 11 0 -3.4 4.71
 0 11 -1 11.39 5.22
 0 11 1 17.76 5.73
 0 11 1 3.74 2.88
 0 11 1 14.76 5.87
 0 11 -1 8.53 3.45
 0 11 1 9.31 4.24
 0 11 -1 15.3 5.35
 0 11 1 15.28 5.47
 0 11 -1 10.94 4.44
 0 11 -1 14.38 5.09
 0 11 1 7.95 4.5
 0 11 -1 10.89 4.93
 0 11 1 8.55 3.85
 0 11 1 1.56 4.45
 0 11 -1 9.58 4.48
 0 11 2 20.41 5.28
 0 11 -2 25.45 5.93
 0 11 2 25.25 6.68
 0 11 -2 24.53 6.71
 0 11 2 13.25 5.48
 0 11 2 18.81 4.99
 0 11 -2 26.17 7.01
 0 11 2 20.28 6.2
 0 11 -2 23.58 5.67
 0 11 -2 12.58 5.45
 0 11 2 10.9 4.41
 0 11 -2 25.34 7.03
 0 11 2 28.91 7.08
 0 11 -2 24.58 7.1
 0 11 2 11.4 5.03
 0 11 -3 8.3 5.31
 0 11 3 1.25 3.56
 0 11 -3 5.65 4.22
 0 11 3 1.32 3.48
 0 11 3 6.04 4.68
 0 11 -3 4.94 5.32
 0 11 -3 -0.45 3.05
 0 11 3 0.58 3.27
 0 11 -3 -0.9 3.92
 0 11 -3 1 3.61
 0 11 3 7.7 4.34
 0 11 -3 9.21 5.32
 0 11 3 9.44 6.05
 0 11 -4 83.38 11.53
 0 11 -4 89.65 11.08
 0 11 4 107.97 12.84
 0 11 4 69.72 10.97
 0 11 4 89.31 11.58
 0 11 -4 90.25 12.06
 0 11 -4 77.26 9.06
 0 11 4 77.14 11.95
 0 11 -4 85.41 11.82
 0 11 -4 76.96 11.59
 0 11 4 79.66 11.18
 0 11 -4 104.79 13.08
 0 11 4 101.54 13.37
 0 11 -5 16.83 5.96
 0 11 5 21.9 6.32
 0 11 -5 13.74 5.71
 0 11 5 19.42 6.12
 0 11 -5 15.35 6.21
 0 11 5 6.08 4
 0 11 -5 14.29 4.36
 0 11 5 16.68 7.03
 0 11 -5 20.49 6.31
 0 11 -5 15.99 5.96
 0 11 5 10.67 4.85
 0 11 -5 13.84 6.77
 0 11 5 10.15 5.19
 0 11 -6 45.5 9.57
 0 11 -6 39.88 7.71
 0 11 6 37.15 8.69
 0 11 6 25.18 7.28
 0 11 -6 31.85 8.02
 0 11 6 36.97 7.56
 0 11 6 31.31 8.95
 0 11 -6 51.93 9.59
 0 11 6 39.93 7.84
 0 11 -6 35.29 9.08
 0 11 -6 15.4 5.3
 0 11 6 44.57 9.81
 0 11 7 58.43 11.5
 0 11 -7 41.59 9.14
 0 11 -7 61.29 9.37
 0 11 7 82.8 12.3
 0 11 7 63.35 11.67
 0 11 7 81.04 11.91
 0 11 -7 74.59 12.39
 0 11 7 69.14 12.67
 0 11 -7 53.5 9.47
 0 11 -7 62.92 10.31
 0 11 -7 59.35 9.96
 0 11 7 76.25 12.35
 0 11 8 9.4 4.73
 0 11 -8 13.47 5.73
 0 11 -8 10.14 5.6
 0 11 -8 20.9 7.03
 0 11 8 9.99 5.62
 0 11 -8 14.03 5.04
 0 11 8 15.3 6.55
 0 11 8 17.64 5.48
 0 11 -8 15.61 6.66
 0 11 8 19.89 7.67
 0 11 -8 19.56 6.96
 0 11 8 9.55 4.47
 0 11 9 21.49 7.36
 0 11 -9 18.87 8.07
 0 11 -9 23.98 7.48
 0 11 9 21.75 5.45
 0 11 -9 21.6 7.18
 0 11 9 25.68 8.75
 0 11 -9 22.28 5.72
 0 11 9 14.51 6.51
 0 11 9 16.69 5.99
 0 11 -9 23.62 7.43
 0 11 9 14.48 5.73
 0 11 -9 26.73 7.8
 0 11 9 21.14 7.74
 0 11 10 26.73 8.33
 0 11 -10 25.38 7.83
 0 11 -10 27.82 7.7
 0 11 10 25.54 5.78
 0 11 -10 23.05 7.45
 0 11 -10 22.76 5.84
 0 11 10 16.08 6.74
 0 11 10 29.61 8.66
 0 11 -10 29.42 8.45
 0 11 10 11.31 6
 0 11 10 13.91 6.67
 0 11 -10 19.04 7.56
 0 11 10 31.25 9.13
 0 11 11 34.59 9.95
 0 11 -11 62.26 12.24
 0 11 -11 29.61 7.02
 0 11 -11 40.45 10.58
 0 11 11 38.61 7.58
 0 11 -11 44.38 10.46
 0 11 -11 44.19 8.77
 0 11 11 51.94 11.37
 0 11 11 50.6 11.48
 0 11 11 31.99 8.11
 0 11 -11 47.52 11.9
 0 11 -11 33.27 9.05
 0 11 11 38.12 9.49
 0 11 -11 34.62 8.66
 0 11 11 43.69 10.07
 0 11 12 9.59 8.08
 0 11 -12 10.47 7.2
 0 11 -12 5.49 5.46
 0 11 -12 -3.47 5.07
 0 11 12 -0.96 2.92
 0 11 -12 -1.47 5.15
 0 11 12 -4.56 6.42
 0 11 12 -5.54 6.63
 0 11 -12 -3.54 6.36
 0 11 12 5.29 6.96
 0 11 -12 2.01 4.76
 0 11 -12 3.53 4.86
 0 11 12 6.87 6.96
 0 11 13 103.62 16.8
 0 11 -13 91.57 14.6
 0 11 -13 98.5 15.15
 0 11 -13 87.7 11.69
 0 11 13 103.28 12.88
 0 11 -13 88.33 15.02
 0 11 13 90.1 15.4
 0 11 13 103.01 16.81
 0 11 -13 101.38 16.12
 0 11 -13 114.8 15.83
 0 11 13 92.16 15.33
 0 11 -13 110.52 15.33
 0 11 13 80.8 13.7
 0 11 -14 15.01 9.54
 0 11 14 19.7 8.96
 0 11 14 8.09 5.62
 0 11 -14 11.52 7.95
 0 11 -14 26.04 9.46
 0 11 14 -2.58 6.73
 0 11 14 9.58 5.36
 0 11 -14 20.58 6.74
 0 11 -14 15.5 8.01
 0 11 -14 14.17 7.61
 0 11 14 18.3 8.49
 0 11 15 50.94 11.85
 0 11 15 44.94 12.56
 0 11 -15 48.98 12.73
 0 11 -15 45.26 11.23
 0 11 15 34.39 10.79
 0 11 15 43.2 9.67
 0 11 -15 27.15 8.91
 0 11 -15 43.07 12.79
 0 11 -15 44.19 10.94
 0 11 16 9.8 6.98
 0 11 16 -1.77 6.59
 0 11 -16 1.96 6.07
 0 11 -16 11.21 7.13
 0 11 16 12.1 8.05
 0 11 16 11.56 5.75
 0 11 -16 -3.7 8.15
 0 11 -16 5.54 6.36
 0 11 -16 1.35 6.42
 0 11 17 31.25 10.53
 0 11 17 23.43 8.84
 0 11 -17 55.82 14.72
 0 11 17 33.46 10.36
 0 11 -17 52.07 11.87
 0 11 17 47.09 10.37
 0 11 -17 37.54 11.01
 0 11 -17 26.06 10.15
 0 11 -17 49.66 13.07
 0 11 18 -4.96 6.22
 0 11 18 2.61 6.12
 0 11 -18 -9.1 8.24
 0 11 18 3.27 6.04
 0 11 -18 7.93 5.66
 0 11 18 6.93 6.16
 0 11 -18 3.87 6.85
 0 11 -18 3.48 6.53
 0 11 19 -3.6 8.87
 0 11 19 -8.2 8.92
 0 11 -19 7.35 8.13
 0 11 -19 12.88 10.61
 0 11 -19 -3.83 6.86
 0 11 19 -5.07 8.01
 0 11 19 2.81 5.05
 0 11 -19 -4.72 7.38
 0 11 -19 -7.6 8.89
 0 11 -19 1.12 6.84
 0 11 20 10.46 7.93
 0 11 20 12.71 9.01
 0 11 -20 4.82 9.12
 0 11 -20 23.74 11.08
 0 11 20 -1.9 8.85
 0 11 -20 9.38 7.77
 0 11 20 -3.69 5.67
 0 11 -20 14.13 8.38
 0 11 -20 9.84 9.93
 0 11 -20 11.8 9.32
 0 11 21 44.01 13.63
 0 11 -21 38.25 14.8
 0 11 -21 42.29 16.54
 0 11 21 21.2 8.86
 0 11 -21 44.76 13.09
 0 11 21 26.48 10.59
 0 11 21 42.88 10.99
 0 11 -21 25.88 11.89
 0 11 -21 40.58 14.12
 0 11 22 1.95 6.15
 0 11 22 -8.34 9.77
 0 11 22 -2.26 7.37
 0 11 -22 4.37 7.44
 0 11 -22 10.04 9.25
 0 11 -22 9.73 10.05
 0 11 22 11.02 8.25
 0 11 -22 9.17 7.94
 0 11 -22 2.57 8.45
 0 11 23 8.8 10.11
 0 11 23 1.56 7.2
 0 11 -23 -18.22 13.55
 0 11 -23 6.84 12.04
 0 11 23 -5.82 6.25
 0 11 -23 -3.31 7.44
 0 11 -23 5.87 9.51
 0 11 -24 -6.73 11.5
 0 11 24 1.18 7.54
 0 11 24 -7.73 10.59
 0 11 -24 7.98 9.42
 0 11 24 10.38 8.6
 0 11 25 6.26 7.85
 0 11 -25 1.15 8.58
 0 11 25 -7.86 10.4
 0 12 0 375.86 24.43
 0 12 0 373.81 25.99
 0 12 0 366.53 25.48
 0 12 0 368.27 23.92
 0 12 0 383.85 23.47
 0 12 0 387.93 26.36
 0 12 0 351.09 25.66
 0 12 0 372.89 25.22
 0 12 -1 1067.95 43.53
 0 12 1 998.97 42.83
 0 12 1 1027.22 45.47
 0 12 1 1114.47 45.57
 0 12 -1 1083.72 45.52
 0 12 1 1005.51 42.73
 0 12 -1 1013.8 41.21
 0 12 1 987.29 40.25
 0 12 -1 1015.46 41.82
 0 12 1 1042.24 45.71
 0 12 -1 1045.3 45.56
 0 12 -1 1056.03 46.11
 0 12 1 1089.59 47.15
 0 12 -1 1028.58 44.17
 0 12 1 1019.72 44.17
 0 12 2 290.78 21.48
 0 12 -2 255.92 19.98
 0 12 2 273.31 22.33
 0 12 2 282.87 21.47
 0 12 -2 284.06 22.34
 0 12 -2 278 19.35
 0 12 2 247.36 20.23
 0 12 -2 268.57 20.6
 0 12 2 285.12 19.3
 0 12 -2 254.29 21.52
 0 12 2 270.07 21.77
 0 12 2 308.12 23.81
 0 12 -2 255.61 21.66
 0 12 2 266.88 21.48
 0 12 -2 274.75 21.4
 0 12 -3 603.93 31.52
 0 12 3 609.84 32.59
 0 12 3 563.3 33.12
 0 12 3 642.42 33.6
 0 12 -3 544.55 32.31
 0 12 3 609.08 33.77
 0 12 -3 609.5 29.07
 0 12 -3 648.66 33.34
 0 12 -3 578.12 32.67
 0 12 3 568.18 32.93
 0 12 3 600.83 34.58
 0 12 -3 592.82 33.69
 0 12 -3 575.33 32.06
 0 12 -4 595.51 32.25
 0 12 4 536.3 32.1
 0 12 -4 557.06 32.11
 0 12 4 537.65 31.01
 0 12 -4 598.55 31.53
 0 12 4 551.43 33.49
 0 12 4 589.94 32.2
 0 12 -4 581.48 33.64
 0 12 -4 548.68 27.05
 0 12 4 513.66 31.78
 0 12 -4 514.23 30.48
 0 12 -4 599.24 33.26
 0 12 4 559.97 33.87
 0 12 -5 868.28 40.71
 0 12 -5 862.25 41.7
 0 12 5 881.09 43.22
 0 12 5 876.23 41.02
 0 12 -5 881.21 39.55
 0 12 5 857.12 43.17
 0 12 5 873.15 40.5
 0 12 -5 928.33 43.98
 0 12 5 828.23 42.53
 0 12 -5 861.16 34.48
 0 12 -5 925.01 43
 0 12 -5 877.41 41.28
 0 12 5 931.28 44.74
 0 12 -6 651.21 35.36
 0 12 -6 676.64 36.77
 0 12 6 701.79 38.13
 0 12 6 736.66 37.33
 0 12 -6 723.31 35.47
 0 12 6 685 38.33
 0 12 -6 688.83 38.34
 0 12 6 688.66 35.97
 0 12 6 687.25 39.29
 0 12 -6 691.9 37.4
 0 12 -6 726.85 37.43
 0 12 6 668.86 38.17
 0 12 -7 506.95 31.21
 0 12 7 582.7 34.81
 0 12 -7 521.92 31.96
 0 12 7 575.55 33.35
 0 12 -7 578.34 31.27
 0 12 7 531.19 34.29
 0 12 -7 560.13 34.82
 0 12 7 526.57 31.32
 0 12 7 585.43 36.19
 0 12 -7 618.08 35.68
 0 12 -7 524.19 32.46
 0 12 7 523.97 34.46
 0 12 -8 643.14 35.67
 0 12 8 566.12 35.07
 0 12 -8 630.01 35.76
 0 12 -8 603.02 32.53
 0 12 8 638.66 36.07
 0 12 8 529.77 35.76
 0 12 -8 607.5 37.06
 0 12 8 645.82 35.26
 0 12 8 592.44 37.12
 0 12 -8 638.93 37.52
 0 12 -8 651.14 35.81
 0 12 8 585.7 36.92
 0 12 -9 391.67 28.46
 0 12 -9 382.92 27.77
 0 12 9 372.51 28.58
 0 12 -9 419.69 26.78
 0 12 9 399.56 28.84
 0 12 9 385.28 30.35
 0 12 9 393.5 27.57
 0 12 -9 414.63 30.88
 0 12 9 396.13 30.46
 0 12 -9 428.26 30.78
 0 12 -9 365.12 27.03
 0 12 9 396.5 30.97
 0 12 -10 268.33 24.02
 0 12 10 303.51 25.84
 0 12 -10 298.17 25.25
 0 12 10 307.69 25.32
 0 12 -10 350.06 24.48
 0 12 10 269.55 26.11
 0 12 -10 293.14 27.05
 0 12 10 293.94 24.23
 0 12 10 252.49 24.12
 0 12 -10 339.55 28.25
 0 12 -10 279.69 23.87
 0 12 10 290.48 26.54
 0 12 -11 267.09 24.31
 0 12 -11 280.96 24.74
 0 12 11 302.29 25.94
 0 12 11 249.74 24.14
 0 12 -11 288.91 22.6
 0 12 11 294 28.04
 0 12 -11 340.61 29.03
 0 12 11 294.25 24.74
 0 12 11 253.76 24.67
 0 12 -11 292.48 26.79
 0 12 -11 237.47 22.47
 0 12 11 289.51 27.58
 0 12 -12 328.97 27.62
 0 12 12 339.11 27.91
 0 12 -12 326.05 27.01
 0 12 -12 353.85 24
 0 12 -12 328.61 29.26
 0 12 -12 388.9 26.64
 0 12 12 347.21 28.93
 0 12 12 320.06 30.22
 0 12 -12 333.81 30.14
 0 12 -12 308.11 26.18
 0 12 12 311.21 28.22
 0 12 -12 318.46 26.23
 0 12 12 372.85 31.73
 0 12 -13 333.24 28.19
 0 12 -13 332.45 23.5
 0 12 -13 320.96 27.16
 0 12 13 326.37 28.2
 0 12 13 306.17 22.92
 0 12 -13 338.9 30.68
 0 12 -13 337.06 25.31
 0 12 13 374.82 30.54
 0 12 13 301.05 29.81
 0 12 -13 350.94 31.21
 0 12 13 353.84 31.17
 0 12 -13 332.57 27.35
 0 12 -13 358.32 28.45
 0 12 13 353.92 31.59
 0 12 -14 267.8 28.08
 0 12 14 312.73 28.33
 0 12 14 260.72 28.63
 0 12 -14 297.56 29.69
 0 12 14 279.6 27.54
 0 12 -14 294.22 26.16
 0 12 14 263.76 22.15
 0 12 14 285.15 26.26
 0 12 -14 240.51 24.25
 0 12 14 330.86 30.42
 0 12 -14 306.88 27.48
 0 12 -15 411.69 35.37
 0 12 15 332.49 29.97
 0 12 15 332.08 33.17
 0 12 -15 346.27 32.64
 0 12 15 299.58 29.35
 0 12 -15 313.71 27.7
 0 12 15 303.79 24.02
 0 12 -15 296.84 27.69
 0 12 15 309.91 27.42
 0 12 -15 304.76 28.75
 0 12 15 343.24 31.97
 0 12 16 237.6 25.94
 0 12 16 190.29 26.34
 0 12 -16 245.5 28.3
 0 12 -16 220.38 23.53
 0 12 16 175.69 22.99
 0 12 -16 171.89 21.54
 0 12 -16 247.91 25.81
 0 12 16 209.59 23.07
 0 12 16 208 24.77
 0 12 -16 174.85 23.99
 0 12 17 358.16 33.17
 0 12 17 335.69 34.69
 0 12 -17 389.98 36.77
 0 12 17 360.93 33.03
 0 12 -17 393 32.05
 0 12 -17 372.97 33.52
 0 12 17 318.46 28.84
 0 12 -17 408.98 33.22
 0 12 17 304.39 30.78
 0 12 -17 364.93 34.39
 0 12 -18 172.6 24.47
 0 12 18 143.03 20.52
 0 12 18 171.46 25.58
 0 12 -18 166.51 25.22
 0 12 18 132.08 20.4
 0 12 -18 196.33 23.6
 0 12 -18 170.33 23.2
 0 12 -18 168.98 22.34
 0 12 18 151.56 22.17
 0 12 18 172.51 21.55
 0 12 19 324.93 32.62
 0 12 19 265.18 32.18
 0 12 -19 327.74 35.35
 0 12 -19 277.02 27.66
 0 12 19 242.32 27.91
 0 12 -19 224.09 26.85
 0 12 -19 304.24 30.02
 0 12 -19 312.88 33.51
 0 12 19 258.41 29.26
 0 12 20 95.01 18.67
 0 12 20 98.91 20.85
 0 12 -20 107.59 21.68
 0 12 -20 85.35 19.24
 0 12 -20 122.1 19.66
 0 12 20 75.53 15.85
 0 12 -20 109.2 20.2
 0 12 -20 107.91 18.25
 0 12 20 82.52 16.73
 0 12 -20 90.33 18.27
 0 12 21 257.64 30.26
 0 12 21 208.46 29.73
 0 12 -21 309.6 30.22
 0 12 21 238.08 28.63
 0 12 -21 269.9 32.44
 0 12 -21 297.96 35.16
 0 12 -21 287.66 32.72
 0 12 21 273.83 31.25
 0 12 -21 338.52 35.58
 0 12 22 85.91 19.89
 0 12 22 131.28 22.01
 0 12 -22 79 19.33
 0 12 -22 115.03 21.89
 0 12 -22 102.41 20.17
 0 12 22 94.89 18.64
 0 12 -22 70.84 17.79
 0 12 -23 238.11 31.43
 0 12 -23 296.71 33.85
 0 12 23 257.28 33.88
 0 12 23 257.53 30.36
 0 12 23 190.19 26.37
 0 12 -24 129.91 24.41
 0 12 24 73.36 16.64
 0 12 24 90.33 18.99
 0 12 24 88.69 20.89
 0 13 0 -2.62 4.56
 0 13 0 -0.59 3.63
 0 13 0 1.83 3.77
 0 13 0 -2 4.7
 0 13 0 -2.51 4.15
 0 13 0 8.67 5.92
 0 13 0 8.35 4.79
 0 13 1 63.11 10.84
 0 13 -1 57.43 9.88
 0 13 1 41.32 9.17
 0 13 1 52.25 10.09
 0 13 -1 50.07 9.77
 0 13 -1 52.47 9.06
 0 13 1 43.31 9.07
 0 13 -1 56.85 10.81
 0 13 1 40.46 9.24
 0 13 -1 53.31 10.11
 0 13 1 36.66 9.1
 0 13 1 50.74 9.26
 0 13 -1 37.08 8
 0 13 -1 35.16 9.28
 0 13 1 36.37 8.91
 0 13 -2 13.22 6.22
 0 13 -2 15.8 5.79
 0 13 2 -0.17 3.89
 0 13 2 6.93 3.96
 0 13 2 7.39 5.6
 0 13 -2 6.68 5.92
 0 13 2 4.13 5.87
 0 13 -2 5.24 4.38
 0 13 2 7.56 4.58
 0 13 -2 10.46 6.09
 0 13 -2 3.97 4.8
 0 13 2 1.45 4.52
 0 13 -2 3.44 4.91
 0 13 2 10.75 6.66
 0 13 -3 6.71 4.69
 0 13 3 23.69 7.27
 0 13 -3 10.63 4.76
 0 13 3 18.27 6.92
 0 13 3 28.35 7.6
 0 13 -3 28.96 8.52
 0 13 3 17.21 7.15
 0 13 -3 11.9 4.26
 0 13 -3 12.69 5.86
 0 13 3 22.17 7.86
 0 13 3 24.45 8.78
 0 13 -3 14.97 6.58
 0 13 -3 7.81 5.54
 0 13 3 24.87 7.76
 0 13 -4 79.38 12.53
 0 13 4 86.21 13.05
 0 13 -4 76.78 11.75
 0 13 4 69.14 12.59
 0 13 4 109.46 14.08
 0 13 -4 82.31 13.55
 0 13 4 64.28 11.22
 0 13 -4 85.56 10.69
 0 13 -4 69.38 11.37
 0 13 -4 84.76 13.7
 0 13 4 87.66 13.28
 0 13 -4 75.28 12.01
 0 13 4 96.91 14.73
 0 13 -5 5.73 5.71
 0 13 -5 -3.85 5.41
 0 13 5 1.47 4.48
 0 13 5 0.47 4.54
 0 13 -5 -1.96 6.11
 0 13 5 -1.54 4.72
 0 13 -5 -4.28 3.42
 0 13 5 -2.06 5.48
 0 13 -5 -2.54 5.33
 0 13 -5 1.79 5.43
 0 13 5 0.71 4.14
 0 13 -5 1.12 4.62
 0 13 5 6.63 5.62
 0 13 -6 17.08 6.92
 0 13 -6 12.25 4.49
 0 13 6 21.76 7.54
 0 13 6 13.18 6.41
 0 13 6 18.52 7.02
 0 13 -6 17.27 7.48
 0 13 6 10.7 4.86
 0 13 -6 18.6 6.26
 0 13 -6 11.06 6.2
 0 13 6 18.18 6.75
 0 13 -6 18.64 6.56
 0 13 6 13.63 5.83
 0 13 -7 9.07 4.96
 0 13 -7 22.02 7.21
 0 13 7 20.21 6.7
 0 13 7 26.74 8.52
 0 13 -7 21.53 6.83
 0 13 7 15.41 6.33
 0 13 7 21.25 8.51
 0 13 -7 24.36 7.77
 0 13 7 16.1 7.05
 0 13 -7 3.99 4.69
 0 13 -7 25.65 7.97
 0 13 7 20.01 7.83
 0 13 -8 49.98 11.21
 0 13 -8 33.7 8.29
 0 13 8 37.23 9.87
 0 13 8 49.7 11.11
 0 13 8 38.4 8.81
 0 13 -8 36.74 10.54
 0 13 8 49.86 11.16
 0 13 -8 47.75 10.43
 0 13 8 66.6 12.94
 0 13 -8 40.65 9.53
 0 13 -8 50.27 10.6
 0 13 8 47.99 11.18
 0 13 -9 9.2 5.37
 0 13 -9 15.09 7.21
 0 13 9 5.35 6.05
 0 13 9 2.71 4.45
 0 13 9 2.88 5.59
 0 13 -9 3.34 6.45
 0 13 9 4.49 7.29
 0 13 -9 16.02 7.96
 0 13 -9 0.35 6.12
 0 13 9 2.02 5.11
 0 13 -9 2.76 5.07
 0 13 9 7.15 7.09
 0 13 10 41.23 10.23
 0 13 -10 45.57 12.04
 0 13 10 26.55 8.43
 0 13 -10 55.14 10.45
 0 13 10 27.93 8.86
 0 13 10 36.75 9.64
 0 13 -10 54.09 12.58
 0 13 10 41.92 11.79
 0 13 -10 34.87 9.2
 0 13 -10 25.61 8.99
 0 13 -10 49.61 10.97
 0 13 10 47.48 10.69
 0 13 11 -4.47 5.22
 0 13 -11 0.46 5.29
 0 13 -11 12.71 6.13
 0 13 11 8.52 6.08
 0 13 11 9.66 7.35
 0 13 11 10.33 6.51
 0 13 -11 14.88 8.42
 0 13 11 -6.49 6.31
 0 13 -11 0.65 6.89
 0 13 -11 -12.07 8.94
 0 13 -11 10.79 8.07
 0 13 11 17.18 8.03
 0 13 12 29.9 11.88
 0 13 -12 42.41 11.66
 0 13 -12 42.42 9.49
 0 13 12 55.97 12.19
 0 13 12 28.56 10.56
 0 13 12 30.52 9.38
 0 13 -12 38.31 10.99
 0 13 12 41.47 11.31
 0 13 -12 34.81 10.63
 0 13 -12 42.79 11.41
 0 13 -12 48.25 11.94
 0 13 -12 16.15 7.08
 0 13 -12 30.67 9.53
 0 13 12 41.22 11.2
 0 13 13 -3.13 7.08
 0 13 -13 13.09 8.52
 0 13 13 -4.17 6.68
 0 13 13 -1.4 4.94
 0 13 -13 -1.29 5.51
 0 13 -13 2.7 4.99
 0 13 13 10.91 9.04
 0 13 -13 -2.44 6.46
 0 13 -13 -1.61 5.57
 0 13 -13 13.08 8.15
 0 13 13 -3.46 5.22
 0 13 14 3.23 7.08
 0 13 -14 4.1 5.78
 0 13 14 3.51 6.02
 0 13 14 -2.97 6.74
 0 13 -14 6.94 8.01
 0 13 -14 -1.86 5.48
 0 13 14 -1.17 7.03
 0 13 -14 -1.2 5.81
 0 13 -14 -0.69 6.44
 0 13 -14 -2.73 6.16
 0 13 14 -1.86 5.06
 0 13 -15 -6.54 6.81
 0 13 15 -4.16 7.99
 0 13 15 0.77 6.92
 0 13 -15 1.13 9.41
 0 13 -15 -4.91 5.66
 0 13 15 -2.25 5.59
 0 13 -15 -0.28 6.4
 0 13 -15 21.21 10.9
 0 13 15 7.07 6.95
 0 13 15 -7.83 6.98
 0 13 -16 9.28 7.24
 0 13 16 7.21 7.27
 0 13 16 -1.38 7.38
 0 13 -16 -6.27 7.2
 0 13 -16 4.58 5.17
 0 13 16 -5.65 9.88
 0 13 -16 0.32 7.74
 0 13 -16 12.44 8.55
 0 13 16 1.54 7.34
 0 13 16 9.45 7.71
 0 13 -17 13.01 9.44
 0 13 17 11.68 10.24
 0 13 17 3.3 6.34
 0 13 -17 -5.38 9.85
 0 13 17 11.15 7.18
 0 13 -17 3.18 6.65
 0 13 -17 -3.71 8.07
 0 13 -17 1.4 5.91
 0 13 17 -2.83 8.01
 0 13 17 -4.64 6.46
 0 13 18 -10.78 8.53
 0 13 18 -5.11 8.11
 0 13 -18 -9.99 8.57
 0 13 18 -0.06 8.68
 0 13 -18 3.79 5.86
 0 13 -18 0.06 7.4
 0 13 -18 -9.07 8.63
 0 13 -18 21.62 10.06
 0 13 18 3.67 8.16
 0 13 19 25.58 12.29
 0 13 19 37.96 14
 0 13 -19 18.07 9.97
 0 13 -19 30.61 11.03
 0 13 19 5.14 7.09
 0 13 -19 21.71 12.42
 0 13 -19 26.79 9.96
 0 13 -19 39.15 14.35
 0 13 19 25.37 10.84
 0 13 20 0.52 7.1
 0 13 20 16.27 11.28
 0 13 -20 21.44 11.91
 0 13 -20 20.11 11.56
 0 13 20 7.82 8.32
 0 13 -20 -6.41 8.36
 0 13 -20 1.1 8.41
 0 13 -20 -5.67 10.29
 0 13 20 6.89 9.22
 0 13 -20 15.52 9.95
 0 13 21 -9.46 9.96
 0 13 -21 15.24 9.08
 0 13 -21 5.01 7.42
 0 13 21 -7.53 8.15
 0 13 -21 13.1 11.7
 0 13 -21 23.6 11.95
 0 13 21 -2.16 7.96
 0 13 -21 -18.09 11.16
 0 13 -22 30.01 13.17
 0 13 -22 10 7.59
 0 13 22 24.91 11.6
 0 13 22 1.14 10.5
 0 13 22 27.42 11.91
 0 13 -23 4.75 8.77
 0 13 23 4.76 6.81
 0 13 -23 19.45 12.17
 0 13 23 -2.2 6.74
 0 13 23 -3.22 8.09
 0 14 0 1090.64 51.79
 0 14 0 1132.93 50.61
 0 14 0 1084.02 47.04
 0 14 0 1199.61 51.21
 0 14 0 1077.49 50.36
 0 14 0 1160.34 47.36
 0 14 0 1110.52 48.7
 0 14 1 346.92 25.54
 0 14 -1 316.17 24.39
 0 14 1 302.16 25.9
 0 14 -1 342.71 26.36
 0 14 1 293.02 24.42
 0 14 1 293.41 23.69
 0 14 -1 324.39 23.42
 0 14 1 287.07 24.27
 0 14 -1 317.91 25.21
 0 14 -1 295.69 24.85
 0 14 1 273.23 24.25
 0 14 1 292.73 25.87
 0 14 -1 257.25 23.84
 0 14 1 276.43 21.52
 0 14 -1 339.57 24.6
 0 14 -2 1529.54 58.15
 0 14 2 1524.5 58.62
 0 14 2 1433.11 60.56
 0 14 -2 1478.64 60.47
 0 14 2 1515.35 59.61
 0 14 -2 1455.53 54.27
 0 14 2 1428.11 57.85
 0 14 -2 1390.31 57.36
 0 14 2 1451.59 58.98
 0 14 2 1443.57 59.68
 0 14 -2 1496.04 60.94
 0 14 2 1437.61 61.35
 0 14 -2 1499.88 61.4
 0 14 -2 1499.61 57.44
 0 14 -3 442.93 29.06
 0 14 3 431.37 30.24
 0 14 3 379.7 29.47
 0 14 -3 408.85 29.84
 0 14 3 406.71 29.11
 0 14 3 386.92 28.63
 0 14 -3 408.15 25.76
 0 14 -3 432.97 29.77
 0 14 3 405.6 29.35
 0 14 3 423.14 30.49
 0 14 -3 436.05 30.58
 0 14 3 425.69 31.69
 0 14 -3 414.75 29.92
 0 14 -3 412.3 28.6
 0 14 -4 1001.19 45.72
 0 14 4 1038.94 47.81
 0 14 4 1011.81 50.13
 0 14 4 1050.04 48.29
 0 14 -4 1014.92 49.47
 0 14 -4 978.03 41.23
 0 14 4 1005.15 49.09
 0 14 4 1015.88 48.59
 0 14 -4 1024.68 47.56
 0 14 -4 955.51 47.24
 0 14 4 951.52 48.14
 0 14 4 982 50.03
 0 14 -4 913.49 46.31
 0 14 -4 1053.92 48.34
 0 14 -5 148.77 18.17
 0 14 -5 157.66 17.14
 0 14 5 164.89 18.51
 0 14 5 126.96 17.85
 0 14 -5 176.14 20.15
 0 14 5 175.4 18.79
 0 14 5 151.87 18.53
 0 14 -5 144.16 14.25
 0 14 -5 164.67 18.75
 0 14 5 124.63 16.83
 0 14 -5 151.92 17.89
 0 14 -5 167.9 19.09
 0 14 5 144.11 17.97
 0 14 -6 834.68 44.31
 0 14 -6 839.06 41.43
 0 14 6 828.4 43.22
 0 14 6 756.36 44.89
 0 14 -6 852.39 46.05
 0 14 6 793.02 42.07
 0 14 6 814.6 45.49
 0 14 -6 798.61 42.17
 0 14 -6 856.65 44.47
 0 14 6 747.08 42.97
 0 14 -6 784.17 42.54
 0 14 6 839.67 46.57
 0 14 -7 91.99 14.84
 0 14 -7 82.11 12.8
 0 14 7 94.86 14.87
 0 14 7 77.53 14.9
 0 14 7 101.61 14.79
 0 14 -7 72.04 13.93
 0 14 7 76.2 14.04
 0 14 -7 77.4 13.24
 0 14 -7 87.4 14.85
 0 14 7 95.71 15.77
 0 14 -7 58.69 12.65
 0 14 7 103.7 15.8
 0 14 -8 435.44 33.04
 0 14 -8 504.95 31.87
 0 14 8 465.16 32.96
 0 14 8 457.05 35.25
 0 14 -8 487.38 35.59
 0 14 8 543.39 34.75
 0 14 8 460.94 34.28
 0 14 -8 519.43 34.2
 0 14 -8 505.67 34.81
 0 14 8 479.2 34.22
 0 14 -8 488.29 33.5
 0 14 8 447.21 34.79
 0 14 -9 70.58 13.87
 0 14 9 56.72 11.96
 0 14 -9 57.55 10.39
 0 14 9 57.3 12.72
 0 14 9 74.75 13.39
 0 14 -9 71.27 13.97
 0 14 9 77.99 15.1
 0 14 -9 77.85 13.46
 0 14 -9 66.31 13.56
 0 14 9 37.74 11.02
 0 14 -9 69.98 13.11
 0 14 9 62.16 14.19
 0 14 -10 473.53 36.11
 0 14 -10 501.8 31.61
 0 14 10 446.07 33.42
 0 14 10 364.72 32.71
 0 14 10 462.89 32.82
 0 14 -10 482.82 36.88
 0 14 10 412.88 33.54
 0 14 -10 429.86 32.14
 0 14 10 451.26 34.04
 0 14 -10 426.67 32.6
 0 14 -10 429.66 32.35
 0 14 10 495.5 38.01
 0 14 -11 119.95 18.04
 0 14 -11 102.09 14.52
 0 14 11 105.35 15.94
 0 14 11 64.31 14.55
 0 14 11 77.99 14.08
 0 14 -11 98.55 16.82
 0 14 11 91.29 16.38
 0 14 -11 90.3 15.41
 0 14 -11 125.82 17.82
 0 14 11 81.03 14.52
 0 14 -11 79.69 14.4
 0 14 11 100.68 17.71
 0 14 -12 489.73 38.03
 0 14 12 459.48 34.73
 0 14 12 349.78 33.62
 0 14 12 370.55 30.44
 0 14 -12 426.04 35.9
 0 14 12 424.68 34.76
 0 14 -12 409.81 32.76
 0 14 -12 440.72 33.95
 0 14 -12 414.86 32.9
 0 14 12 410.93 33.07
 0 14 -12 449.08 33.45
 0 14 12 394.01 35.42
 0 14 13 151.62 22.26
 0 14 -13 112.81 18.65
 0 14 13 126.15 18.84
 0 14 13 121.93 20.61
 0 14 -13 164.53 23.44
 0 14 -13 124.88 18.2
 0 14 13 101.82 17.23
 0 14 -13 127.26 18.32
 0 14 -13 162.15 20.41
 0 14 -13 102.62 16.31
 0 14 13 89.09 15.06
 0 14 -14 368.64 34.5
 0 14 14 402.03 33.77
 0 14 14 384.98 37.24
 0 14 -14 364.87 35.07
 0 14 14 358.25 33.18
 0 14 -14 377.91 31.6
 0 14 -14 373.78 32.67
 0 14 -14 340.22 31.38
 0 14 14 357.5 30.97
 0 14 -14 392.76 32.31
 0 14 14 403.1 36.34
 0 14 -15 62.27 13.86
 0 14 15 62.63 14.38
 0 14 15 65.5 15.7
 0 14 -15 83.81 18.15
 0 14 -15 57.73 12.92
 0 14 15 93.16 18.03
 0 14 -15 77.19 15.87
 0 14 -15 67.57 15.6
 0 14 15 59.9 14.89
 0 14 15 94.44 16.4
 0 14 16 433.11 37.58
 0 14 16 409.52 40.42
 0 14 -16 398.14 38.38
 0 14 16 398.72 36.32
 0 14 -16 454.85 35.75
 0 14 -16 421.26 36.34
 0 14 16 372.35 32.14
 0 14 -16 453.49 36.7
 0 14 -16 422.11 38.82
 0 14 16 397.93 37.06
 0 14 17 98.12 18.53
 0 14 17 60.92 17.49
 0 14 -17 61.56 15.27
 0 14 -17 72.88 15.5
 0 14 17 66.65 15.79
 0 14 -17 64.56 14.13
 0 14 -17 78.13 16.51
 0 14 -17 70.81 15.95
 0 14 17 71.28 17.2
 0 14 18 283.42 31.89
 0 14 18 277.53 34.64
 0 14 -18 289.09 34.33
 0 14 -18 294.29 29.82
 0 14 18 270.39 30.68
 0 14 -18 321.36 32.89
 0 14 -18 269.72 29.84
 0 14 -18 318.74 34.54
 0 14 18 207.79 27.38
 0 14 19 162.67 24.73
 0 14 19 145.43 25
 0 14 -19 154.39 26.05
 0 14 -19 108.22 18.27
 0 14 19 153.77 23.72
 0 14 -19 136 21.69
 0 14 -19 185.92 25.04
 0 14 19 120.22 21.45
 0 14 -19 173.57 26.14
 0 14 -20 247.44 32.73
 0 14 20 203.17 27.79
 0 14 -20 245.24 29.73
 0 14 -20 219.55 27.25
 0 14 20 224.98 32.56
 0 14 20 206.78 27.62
 0 14 -21 59.44 16.88
 0 14 21 91.48 19.17
 0 14 -21 107.45 21.82
 0 14 -21 149.94 23.38
 0 14 21 87.01 20.94
 0 14 21 96.61 20.02
 0 14 -22 149.97 26.04
 0 14 22 118.45 20.99
 0 14 -22 170.85 26.21
 0 14 22 84.48 18.93
 0 14 22 138.02 26.19
 0 14 23 7.23 9
 0 15 0 -0.52 4.6
 0 15 0 -4.6 5.93
 0 15 0 -4.57 4.03
 0 15 0 -3.27 4.77
 0 15 0 4.15 4.85
 0 15 0 -9.26 7.49
 0 15 0 -3.71 5.23
 0 15 1 2.16 5.41
 0 15 -1 -1.52 6.04
 0 15 -1 7.58 5.94
 0 15 -1 -15.16 9.05
 0 15 1 -1.24 4.74
 0 15 -1 1.33 4.1
 0 15 1 0.24 4.93
 0 15 -1 1.56 4.25
 0 15 1 17.4 8.73
 0 15 -1 6.95 6.15
 0 15 1 8.57 8.22
 0 15 -1 4.04 4.28
 0 15 1 2.09 5.14
 0 15 -2 0.41 4.86
 0 15 2 -3.25 6.06
 0 15 -2 3.05 5.5
 0 15 2 6.07 6.69
 0 15 2 10.26 7.37
 0 15 -2 12.49 7.31
 0 15 2 1.59 4.63
 0 15 -2 8.47 5.31
 0 15 2 8.55 6.33
 0 15 -2 -5.02 7.02
 0 15 2 4.43 6.65
 0 15 -2 4.22 5.58
 0 15 -2 0.24 5.45
 0 15 2 7.52 6.41
 0 15 -3 -1.4 5.41
 0 15 3 7.83 6.3
 0 15 -3 -1.73 4.54
 0 15 3 1.94 5.16
 0 15 3 -1.12 5.87
 0 15 -3 -0.66 5.35
 0 15 3 -0.65 4.57
 0 15 -3 -0.03 3.83
 0 15 3 3.94 5.21
 0 15 -3 8 6.71
 0 15 -3 11.98 7.95
 0 15 3 8.49 7.95
 0 15 -3 4.67 6.32
 0 15 3 -2.38 6.84
 0 15 -4 -2.49 5.63
 0 15 -4 9.49 5.51
 0 15 4 -1.38 5.28
 0 15 4 -2.28 4.09
 0 15 4 1.53 4.95
 0 15 -4 -0.37 6.26
 0 15 4 0.55 5.82
 0 15 -4 -0.22 3.32
 0 15 -4 -2.99 7.14
 0 15 4 9.59 7.51
 0 15 4 -7.35 7.52
 0 15 -4 1.22 5.61
 0 15 -4 7.91 8.31
 0 15 4 6.3 5.53
 0 15 -5 24.69 8.7
 0 15 5 20.12 7.85
 0 15 -5 30.38 8.27
 0 15 5 25.5 9.27
 0 15 5 22.31 7.18
 0 15 -5 15.82 6.94
 0 15 5 47.48 11.96
 0 15 -5 24.83 6.81
 0 15 -5 32.75 9.18
 0 15 5 20.63 8.09
 0 15 5 47.08 11.28
 0 15 -5 34.78 10.25
 0 15 -5 20.77 8.52
 0 15 5 33.1 10.68
 0 15 -6 7.36 6.58
 0 15 -6 7.65 6.18
 0 15 6 0.22 5.14
 0 15 6 -0.71 4.82
 0 15 -6 7.75 5.79
 0 15 6 25.88 9.41
 0 15 6 15.32 8.19
 0 15 -6 5.65 5.63
 0 15 6 9.79 6.14
 0 15 -6 6.64 6.17
 0 15 -6 11.9 6.59
 0 15 6 12.43 8.2
 0 15 -7 22.48 9.01
 0 15 7 23.49 8.8
 0 15 -7 25.4 8.78
 0 15 7 13.98 6.38
 0 15 -7 6.64 6.13
 0 15 7 1.71 4.36
 0 15 7 11.91 8.15
 0 15 -7 4.16 5.12
 0 15 -7 14.61 9.06
 0 15 7 5.93 5.8
 0 15 -7 20.13 8.65
 0 15 7 6.11 6.62
 0 15 -8 9.23 7.95
 0 15 -8 1.63 4.58
 0 15 8 -2.8 6.5
 0 15 8 3.91 6.93
 0 15 -8 -14.39 9.59
 0 15 8 -2.84 5.18
 0 15 8 3.03 5.9
 0 15 -8 10.44 7.2
 0 15 8 -2.32 7.24
 0 15 -8 10.31 7.5
 0 15 -8 -9.59 7.68
 0 15 8 -3.66 6.79
 0 15 -9 11.68 9.77
 0 15 9 14.5 6.3
 0 15 -9 15.68 7.31
 0 15 9 -2.65 5.01
 0 15 -9 -0.75 7.73
 0 15 9 -1.09 4.82
 0 15 9 -3.98 8.24
 0 15 -9 17.21 8.47
 0 15 -9 -3.27 6.38
 0 15 9 2 5.98
 0 15 -9 0.23 6.79
 0 15 9 9.17 7.72
 0 15 -10 9.1 8.28
 0 15 10 11.6 6.57
 0 15 -10 -2.88 3.98
 0 15 10 -0.6 6.48
 0 15 10 1.3 5.71
 0 15 -10 19.1 9.96
 0 15 10 -3.94 5.95
 0 15 -10 5.19 5.87
 0 15 10 1.67 5.75
 0 15 -10 8.29 7.6
 0 15 -10 13.54 9.01
 0 15 10 5.77 7.46
 0 15 -11 12.26 8.23
 0 15 11 18.37 9.32
 0 15 11 11.85 9.14
 0 15 -11 20.6 10.26
 0 15 11 24.27 8.98
 0 15 11 13.07 9.54
 0 15 -11 26.28 10.11
 0 15 -11 3.31 6.14
 0 15 11 3.46 5.26
 0 15 -11 5.77 6.74
 0 15 11 19.53 8.67
 0 15 -12 21.6 10.26
 0 15 12 8.08 7.03
 0 15 12 0.06 7.12
 0 15 12 0.66 5.75
 0 15 -12 3.75 6.67
 0 15 -12 2.91 5.89
 0 15 12 6.01 5.31
 0 15 -12 0.62 6.41
 0 15 12 6.62 7.72
 0 15 -12 -8.49 8.05
 0 15 -12 -0.85 6.51
 0 15 12 9.75 6.29
 0 15 -13 2.55 7.22
 0 15 13 4.84 7.61
 0 15 13 3.17 6.14
 0 15 -13 18.41 9.3
 0 15 13 -0.99 6.16
 0 15 -13 22.11 10.19
 0 15 -13 4.35 6.64
 0 15 13 -0.26 6.36
 0 15 -13 -1 7.07
 0 15 -13 6.1 6.62
 0 15 13 3.39 7.59
 0 15 -14 1.68 6.63
 0 15 14 -7.45 8.07
 0 15 14 11.23 9.52
 0 15 -14 9.62 8.52
 0 15 -14 8.48 7.75
 0 15 14 2.56 6.59
 0 15 -14 6.99 7.85
 0 15 14 0.38 6.61
 0 15 -14 -0.69 6.2
 0 15 -14 2.93 5.75
 0 15 14 7.21 6.59
 0 15 15 3.28 6.67
 0 15 15 20.17 11.06
 0 15 -15 17.46 9.32
 0 15 -15 21.79 8.49
 0 15 15 21.97 11.08
 0 15 -15 20.27 10.82
 0 15 15 15.78 7.98
 0 15 -15 5.79 7.38
 0 15 -15 28.16 12.2
 0 15 15 26.73 11.27
 0 15 16 -3.96 7.46
 0 15 16 -11.88 11.04
 0 15 -16 -1.68 8.61
 0 15 16 1.49 7.29
 0 15 -16 -13.91 9.81
 0 15 -16 9.66 8.93
 0 15 16 7.51 7.96
 0 15 -16 9.38 7.38
 0 15 -16 -0.85 7.79
 0 15 16 9.31 7.25
 0 15 17 19.51 10.89
 0 15 17 16.39 11.25
 0 15 -17 10.3 8
 0 15 17 30.4 10.76
 0 15 -17 9.99 6.96
 0 15 -17 6.59 8.6
 0 15 -17 45.81 14.34
 0 15 -17 25.59 12.58
 0 15 17 15.05 10.73
 0 15 18 0.99 8.78
 0 15 18 -1.75 6.88
 0 15 -18 5.47 9.36
 0 15 18 3.99 8.75
 0 15 -18 14.35 8.18
 0 15 -18 5.84 8.46
 0 15 -18 7.44 9.89
 0 15 18 16.62 10.87
 0 15 -18 2.45 8.34
 0 15 -19 -10.89 10.25
 0 15 19 6.42 8.23
 0 15 -19 26.09 12.99
 0 15 -19 6.2 7.74
 0 15 19 -1.73 7.23
 0 15 19 -7.86 7.33
 0 15 20 19.49 10.78
 0 15 -20 2.29 8.29
 0 15 -20 14.75 10.8
 0 15 20 18.72 11.14
 0 15 20 5.72 8.2
 0 15 -21 -0.42 7.79
 0 15 21 4.79 8.46
 0 15 -21 -7.45 9.28
 0 15 -21 -9.35 10.24
 0 15 21 4.27 8.52
 0 15 21 3.96 8.17
 0 15 22 -2.3 12.24
 0 16 0 1331.73 62.27
 0 16 0 1400.04 61.42
 0 16 0 1277.03 55.85
 0 16 0 1298.13 58.54
 0 16 0 1323.32 61.21
 0 16 0 1345.11 55.98
 0 16 0 1483.83 60.69
 0 16 -1 21.75 8.36
 0 16 1 29.03 9.24
 0 16 -1 8.71 7.67
 0 16 -1 27.18 9.68
 0 16 1 32.67 9.81
 0 16 1 26.9 8.53
 0 16 -1 13.18 5.52
 0 16 1 17.08 8.6
 0 16 -1 26.14 8.64
 0 16 1 19.59 8.43
 0 16 -1 32.78 9.74
 0 16 -1 21.57 7.49
 0 16 1 10.23 6.89
 0 16 2 1116.28 52.91
 0 16 -2 1180.68 53.3
 0 16 2 1032.67 54.25
 0 16 -2 1139.16 55.11
 0 16 2 1113.64 53.95
 0 16 -2 1082.42 48.51
 0 16 2 964.74 49.79
 0 16 -2 1006.35 50.7
 0 16 2 1060.84 52.65
 0 16 -2 1031.79 53.28
 0 16 2 1048.87 53.77
 0 16 -2 1090.53 55.01
 0 16 2 1131.32 57.39
 0 16 -2 1105.31 51.59
 0 16 -3 9.33 6.53
 0 16 3 12.38 6.35
 0 16 -3 25.91 7.64
 0 16 3 11.81 8.4
 0 16 3 17.45 7.56
 0 16 -3 11.16 7.06
 0 16 -3 19.86 7.21
 0 16 3 -0.24 6.96
 0 16 3 20.6 7.81
 0 16 -3 24.07 9.79
 0 16 -3 11.75 7.27
 0 16 3 17.89 7.91
 0 16 -3 11.73 6.27
 0 16 3 6.18 5.6
 0 16 -4 1436.27 59.42
 0 16 4 1375.04 60.47
 0 16 4 1172.12 60.16
 0 16 4 1362.79 60.23
 0 16 -4 1297.79 61.14
 0 16 -4 1233.72 51.36
 0 16 4 1262.38 59.46
 0 16 4 1250.25 59.11
 0 16 -4 1263.53 57.9
 0 16 -4 1316.64 60.79
 0 16 4 1242.17 60.06
 0 16 4 1224.04 61.6
 0 16 -4 1388.13 62.37
 0 16 -4 1379.91 60.52
 0 16 -5 -7 6.27
 0 16 5 3.7 6.77
 0 16 -5 7.48 5.74
 0 16 5 17.89 9.32
 0 16 5 4.96 7.79
 0 16 -5 3.17 5.91
 0 16 5 -0.66 7.66
 0 16 -5 4.5 7.26
 0 16 5 -7.69 7.98
 0 16 -5 -3.45 6.51
 0 16 5 1.41 6.17
 0 16 -5 0.46 6.17
 0 16 5 4.03 6.46
 0 16 6 996.92 51.39
 0 16 -6 874.22 46.34
 0 16 6 916.91 53.01
 0 16 6 1041.99 52.04
 0 16 -6 1029.52 54.7
 0 16 6 918.33 51.87
 0 16 -6 906.01 49.19
 0 16 6 974.65 52.02
 0 16 6 957.89 52.57
 0 16 -6 865.75 49.14
 0 16 -6 938.81 51.09
 0 16 6 1037.23 56.2
 0 16 -6 1020.61 52.36
 0 16 -7 18.59 9.63
 0 16 7 15.45 7.62
 0 16 -7 20.66 7.31
 0 16 7 22.53 7.75
 0 16 7 14.69 7.15
 0 16 -7 24.7 9.98
 0 16 7 8.56 6.37
 0 16 -7 21.36 9.39
 0 16 -7 2.79 7.19
 0 16 7 18.07 7.89
 0 16 -7 22.89 9.48
 0 16 7 21.45 10.13
 0 16 -8 690.59 44.71
 0 16 -8 643.28 38.73
 0 16 8 647.02 41.83
 0 16 8 548.75 42.32
 0 16 -8 648.22 44.06
 0 16 8 651.54 41.48
 0 16 8 619.96 42.94
 0 16 -8 615.19 40.23
 0 16 8 637.9 42.72
 0 16 -8 647.53 42.51
 0 16 -8 681.58 42.91
 0 16 8 612.36 43.89
 0 16 -9 22.97 9.45
 0 16 -9 32.51 8.54
 0 16 9 50.41 14.42
 0 16 9 17.26 9.18
 0 16 -9 24.3 10.65
 0 16 9 45.04 12.23
 0 16 9 27.4 10.33
 0 16 -9 43.46 11
 0 16 9 34.25 10.58
 0 16 -9 28.71 11.44
 0 16 -9 42.31 12.16
 0 16 9 37.92 11.29
 0 16 -10 505.28 39.7
 0 16 10 486.87 37.11
 0 16 10 443.48 39.12
 0 16 10 442.49 34.81
 0 16 -10 531.86 40.86
 0 16 10 433.9 36.35
 0 16 -10 483.68 36.82
 0 16 -10 464.83 36.36
 0 16 10 506.2 38.69
 0 16 -10 462.46 35.43
 0 16 10 499.75 41.2
 0 16 -11 13.14 7.68
 0 16 11 31.86 12.08
 0 16 11 17.74 9.76
 0 16 11 34.78 11.01
 0 16 -11 21.71 10.25
 0 16 11 20.67 9.52
 0 16 -11 9.08 8.79
 0 16 11 13.72 5.67
 0 16 -11 14.5 7.28
 0 16 -11 18.63 9.54
 0 16 11 3.46 6.25
 0 16 -12 434.36 38.31
 0 16 12 384.82 34.14
 0 16 12 342.72 35.89
 0 16 12 412.83 34.64
 0 16 -12 454.64 39.82
 0 16 -12 390.64 33.1
 0 16 12 387.16 35.48
 0 16 -12 391.52 34.14
 0 16 12 361.05 32.68
 0 16 -12 407.32 35.04
 0 16 -12 356.92 32.23
 0 16 12 342.62 35.55
 0 16 -13 -0.8 7.83
 0 16 13 12.82 8.19
 0 16 13 33.51 13.85
 0 16 -13 8.15 8.74
 0 16 -13 15.32 7.15
 0 16 13 -8.13 8.67
 0 16 -13 19.24 9.78
 0 16 -13 -0.09 7.5
 0 16 13 8.5 8.62
 0 16 -13 20.87 9.83
 0 16 13 5.61 8.64
 0 16 -14 283.05 32.4
 0 16 14 317.88 32.45
 0 16 14 337.77 36.59
 0 16 -14 376.76 37.43
 0 16 14 287.73 31.23
 0 16 -14 320.92 31.02
 0 16 -14 329.74 33.5
 0 16 14 262.05 27.83
 0 16 -14 262.74 29.02
 0 16 -14 338.77 32.32
 0 16 14 305.56 33.62
 0 16 15 0.1 6.75
 0 16 15 -6.74 9.11
 0 16 -15 -10.83 9.44
 0 16 -15 -8.84 10.13
 0 16 15 -4.25 7.95
 0 16 -15 0.04 6.46
 0 16 -15 3.47 7.32
 0 16 15 -0.28 5.47
 0 16 15 -6.72 7.82
 0 16 16 195.5 26.88
 0 16 16 228.99 32.07
 0 16 -16 214.61 29.7
 0 16 16 260.36 30.32
 0 16 -16 270.66 28.92
 0 16 -16 248.84 29.62
 0 16 16 188.79 27.39
 0 16 -16 256.07 32.22
 0 16 -17 1.67 7.59
 0 16 -17 3.78 6.84
 0 16 17 1.85 7.45
 0 16 -17 -1.04 7.22
 0 16 -17 -7.64 8.8
 0 16 17 -0.57 7.4
 0 16 17 7.74 9.25
 0 16 18 249.32 31.19
 0 16 -18 284.2 32.05
 0 16 -18 244.56 29.37
 0 16 18 254.3 31.82
 0 16 18 305.59 38.52
 0 16 19 8.5 11.33
 0 16 -19 -2.29 8.92
 0 16 -19 -11.17 9.7
 0 16 19 10.05 10.35
 0 16 19 3.48 8.78
 0 16 20 182.8 26.73
 0 16 -20 135.15 24.69
 0 16 -20 169.75 25.33
 0 16 20 143.53 24.27
 0 16 20 201.62 32.27
 0 16 21 -4.08 8.97
 0 17 0 4.84 8.46
 0 17 0 7.71 5.89
 0 17 0 6.11 6.13
 0 17 0 7.1 8.24
 0 17 0 -4.37 7.49
 0 17 0 3.49 7.99
 0 17 -1 -5.24 8.49
 0 17 1 -2.97 7.44
 0 17 1 -8.26 7.51
 0 17 -1 5.56 6.71
 0 17 1 -0.85 4.88
 0 17 -1 -2.18 6.44
 0 17 -1 0.57 4.98
 0 17 1 -3.49 5.09
 0 17 1 4.24 7.29
 0 17 -1 -3.2 5.5
 0 17 -1 -0.28 5.05
 0 17 -1 2.5 5.94
 0 17 1 1.83 4.99
 0 17 -2 33.16 10.3
 0 17 2 2.88 6.69
 0 17 -2 8.32 7.3
 0 17 2 28.55 9.55
 0 17 -2 17.06 9.34
 0 17 2 26.78 9.41
 0 17 -2 25.69 8.09
 0 17 2 26.09 9.09
 0 17 -2 15.44 7.94
 0 17 2 29.78 9.07
 0 17 -2 27.44 11.64
 0 17 -2 32.88 10.27
 0 17 2 44.36 12.93
 0 17 -3 6.06 6.65
 0 17 3 8.11 6.52
 0 17 -3 3.85 6.21
 0 17 3 2.92 6.33
 0 17 -3 1.97 6.27
 0 17 3 6.86 6.53
 0 17 -3 14.97 7.39
 0 17 3 -4.57 7.39
 0 17 3 1.82 6.62
 0 17 -3 9.63 6.47
 0 17 3 7.44 7.3
 0 17 -3 3 5.47
 0 17 -3 1.64 7.18
 0 17 3 11.8 9.33
 0 17 -4 17.49 7.79
 0 17 -4 25.74 9.39
 0 17 4 19.25 8.52
 0 17 4 25.71 10.3
 0 17 -4 26.16 10.21
 0 17 4 30.44 9.94
 0 17 4 38.86 11.36
 0 17 4 11.68 7.17
 0 17 -4 18.86 9.14
 0 17 4 25.16 10.42
 0 17 -4 39.9 11.62
 0 17 -4 40.87 12.87
 0 17 4 14.13 7.56
 0 17 -5 8.16 6.83
 0 17 5 8.07 7.37
 0 17 -5 4.35 5.69
 0 17 5 12.77 9.05
 0 17 -5 13.94 9.51
 0 17 5 14.63 9.59
 0 17 5 1.47 5.79
 0 17 5 2.73 5.57
 0 17 -5 3.44 6.09
 0 17 -5 -0.52 6.61
 0 17 5 4.93 5.97
 0 17 -5 9.88 8.31
 0 17 5 1.23 6.79
 0 17 -6 17.11 7.84
 0 17 6 31.58 10.08
 0 17 -6 44.94 10.87
 0 17 6 41.22 12.29
 0 17 6 30.74 10.23
 0 17 -6 36.76 11.25
 0 17 6 48.09 12.88
 0 17 -6 18.62 8.92
 0 17 6 30.05 9.21
 0 17 6 23.99 8.85
 0 17 -6 36.11 11.42
 0 17 -6 59.17 14.01
 0 17 6 31.5 11.27
 0 17 -7 4.8 8.71
 0 17 -7 0.51 5.76
 0 17 7 3.66 6.55
 0 17 7 -0.53 6.58
 0 17 -7 -3.95 6.69
 0 17 7 0.96 6.1
 0 17 7 1.74 6.4
 0 17 -7 13.77 8.62
 0 17 7 -7.41 6.72
 0 17 -7 -4.01 6.67
 0 17 7 -1.05 6.78
 0 17 -7 -12.51 9.35
 0 17 7 -0.58 6.79
 0 17 -8 6.35 7.88
 0 17 8 21.31 9.44
 0 17 -8 -2.87 5.35
 0 17 8 3.35 6.89
 0 17 8 1.92 5.4
 0 17 -8 13.19 10.15
 0 17 8 5.4 6.5
 0 17 -8 11.91 7.5
 0 17 8 13.15 8.08
 0 17 8 10.41 6.12
 0 17 -8 5.72 6.66
 0 17 -8 10.91 8.84
 0 17 8 5.43 5.76
 0 17 -9 0.69 5.45
 0 17 9 -7.75 7.2
 0 17 9 -0.21 5.96
 0 17 -9 -5.69 8.21
 0 17 9 6.39 7.02
 0 17 9 -0.4 6.08
 0 17 -9 -2.58 7.21
 0 17 9 18.66 10.38
 0 17 -9 1.85 5.83
 0 17 -9 15.39 8.8
 0 17 9 6.45 9.92
 0 17 -10 -3.19 6.69
 0 17 10 9.97 9.5
 0 17 10 15.06 9.18
 0 17 -10 -3.49 7.48
 0 17 10 13.52 10.24
 0 17 -10 0.94 7.68
 0 17 -10 10.02 6.63
 0 17 10 -7.35 9.13
 0 17 -10 2.62 6.27
 0 17 10 5.03 6.08
 0 17 -11 3.27 8.87
 0 17 11 11.87 6.89
 0 17 11 5.98 6.63
 0 17 -11 -1.07 8.34
 0 17 11 -6.18 7.29
 0 17 11 -2.01 6.13
 0 17 -11 -9.12 7.46
 0 17 11 9.91 7.33
 0 17 -11 8.41 8.46
 0 17 -11 14.14 9.84
 0 17 11 5.06 9.1
 0 17 -12 8.61 8.99
 0 17 12 5.09 7.14
 0 17 12 -8.73 8.54
 0 17 12 -0.08 7.02
 0 17 -12 -4.07 7.85
 0 17 -12 1.21 7.21
 0 17 12 10.79 10.13
 0 17 -12 9.79 8.99
 0 17 -12 -4.07 6.29
 0 17 12 5.41 7.73
 0 17 -12 10.25 8.76
 0 17 12 3.93 6.81
 0 17 -13 -3.54 6.57
 0 17 13 11.54 8.82
 0 17 13 6.88 8.94
 0 17 -13 -12.55 9.32
 0 17 -13 -3.45 9.13
 0 17 13 1.82 6.32
 0 17 -13 -7.43 8.66
 0 17 -13 -9.66 9.75
 0 17 13 1.05 5.44
 0 17 -13 -0.62 6.08
 0 17 13 6.43 7.09
 0 17 -14 14.06 10.6
 0 17 14 5.33 8.06
 0 17 14 -3.25 6.61
 0 17 -14 6.65 8.86
 0 17 14 4.11 7.65
 0 17 -14 -2.32 7.93
 0 17 -14 4.52 7.47
 0 17 14 12.05 7.19
 0 17 -14 -2.62 8.5
 0 17 -14 -0.18 6.96
 0 17 14 1.21 6.8
 0 17 15 -3.22 8.82
 0 17 15 -14.11 10.11
 0 17 -15 8.17 8.89
 0 17 15 -6.11 8.75
 0 17 -15 15.61 9.59
 0 17 -15 1.94 8.16
 0 17 -15 19.52 12.38
 0 17 15 18.04 9.11
 0 17 -15 7.04 9.66
 0 17 -16 -0.95 6.55
 0 17 16 -7.28 10.1
 0 17 -16 -3.33 9.48
 0 17 16 12.26 9.64
 0 17 16 14.43 7.74
 0 17 17 6.05 8.51
 0 17 -17 28.42 12.02
 0 17 -17 2.85 7.21
 0 17 17 -3.78 7.48
 0 17 17 4.75 7.88
 0 17 18 0.51 7.62
 0 17 -18 5.72 7.29
 0 17 -18 -4.58 9.25
 0 17 18 -10.98 12.94
 0 17 18 12.91 8.94
 0 17 -19 -2.6 10.04
 0 17 19 -7.52 10
 0 17 19 -6.65 11.15
 0 17 20 7.91 10.09
 0 18 0 682.38 44.83
 0 18 0 605.71 39.21
 0 18 0 621.56 41.68
 0 18 0 558.81 41.5
 0 18 0 699.38 43.38
 0 18 0 697.43 46.59
 0 18 -1 59.3 13.75
 0 18 1 71.26 14.42
 0 18 -1 56.51 11.96
 0 18 1 68.76 13.89
 0 18 -1 66.04 14.27
 0 18 1 67.67 13.74
 0 18 -1 63.69 14.58
 0 18 1 68.44 15.82
 0 18 -1 53.21 12.21
 0 18 1 72 14.65
 0 18 1 50.08 13.32
 0 18 -1 53.84 13.34
 0 18 2 567.15 42.79
 0 18 -2 578.95 41.94
 0 18 -2 615.65 42.5
 0 18 2 604.17 41.78
 0 18 2 564.21 39.35
 0 18 -2 565.98 36.2
 0 18 -2 534.31 38.73
 0 18 2 531.8 38.71
 0 18 -2 567.53 41.51
 0 18 2 592.99 42.4
 0 18 -2 629.71 40.21
 0 18 -2 587.92 39.38
 0 18 2 637.5 42.04
 0 18 -3 29.48 9.52
 0 18 3 50.39 12.67
 0 18 -3 39.84 11.69
 0 18 -3 40.13 12.87
 0 18 3 40.08 12.75
 0 18 3 35.99 10.95
 0 18 3 33.12 9.52
 0 18 -3 40.92 10.42
 0 18 -3 43.11 11.56
 0 18 3 38.8 10.71
 0 18 -3 48.37 11.31
 0 18 3 52.79 14.33
 0 18 -4 689.97 42.55
 0 18 4 709.21 44.65
 0 18 4 597.13 44.76
 0 18 -4 601.53 43.27
 0 18 4 645.25 42.75
 0 18 4 606.07 42.13
 0 18 4 547.08 39.97
 0 18 -4 622.32 41.51
 0 18 4 628.71 43.85
 0 18 -4 584.25 42.51
 0 18 4 631.84 46.05
 0 18 -4 614.76 44.04
 0 18 -4 603.2 40.96
 0 18 -5 8.15 7.61
 0 18 -5 4.55 5.9
 0 18 5 23.16 10
 0 18 5 0.46 6.38
 0 18 5 2.09 7.19
 0 18 -5 1.88 6.67
 0 18 5 -6.2 8.56
 0 18 -5 21.53 9.93
 0 18 5 12.74 6.82
 0 18 5 12.73 9.26
 0 18 -5 16.58 7.99
 0 18 -5 14.55 9.23
 0 18 5 9.71 7.8
 0 18 -6 661.21 41.7
 0 18 6 599.87 42.44
 0 18 6 592.95 45.77
 0 18 -6 584.94 43.94
 0 18 6 673.79 44.29
 0 18 6 574.62 42.96
 0 18 6 580.14 41.68
 0 18 -6 575.63 40.68
 0 18 -6 545.79 41.46
 0 18 6 600.5 43.79
 0 18 6 575.11 44.46
 0 18 -6 613.11 43.87
 0 18 -6 618.89 43.2
 0 18 -7 13.81 7.29
 0 18 -7 10.09 6.94
 0 18 7 21.67 8.85
 0 18 7 15.7 9.24
 0 18 7 28.09 11.58
 0 18 -7 30.61 11.08
 0 18 7 25.35 10.8
 0 18 -7 22.27 9.6
 0 18 7 11.51 7.87
 0 18 7 23.13 9.54
 0 18 -7 27.87 10.46
 0 18 -7 12.36 7.39
 0 18 7 14.18 8.64
 0 18 8 462.53 37.6
 0 18 8 396.08 38.09
 0 18 8 433.78 36.05
 0 18 -8 382.62 36.32
 0 18 8 424.35 37.57
 0 18 8 423.53 36.73
 0 18 -8 418.55 34.9
 0 18 -8 396.66 35.56
 0 18 8 415.35 36.71
 0 18 8 364.81 36.42
 0 18 -8 373.04 34.28
 0 18 -8 437.45 37.08
 0 18 -9 3.36 7.41
 0 18 9 -10.99 8.87
 0 18 9 -5.43 7.81
 0 18 -9 2.86 7.15
 0 18 9 4.95 6.53
 0 18 9 1.17 7.17
 0 18 -9 1.3 6.33
 0 18 9 9.94 8.68
 0 18 9 10.29 9.64
 0 18 -9 -3.95 7.67
 0 18 -9 6.97 8.32
 0 18 9 6.91 7.19
 0 18 10 343.95 33.4
 0 18 10 346.9 36.53
 0 18 -10 443.33 39.84
 0 18 10 373.9 34.3
 0 18 10 366.82 35.64
 0 18 -10 338.75 32.77
 0 18 -10 412.89 36.81
 0 18 10 328.86 32.2
 0 18 10 344.3 36.19
 0 18 -10 337.3 32.24
 0 18 -10 329.68 34.7
 0 18 -11 16.32 10.04
 0 18 11 -5.3 6.69
 0 18 11 7.86 6.82
 0 18 11 4.46 6.08
 0 18 -11 -2.38 7.48
 0 18 11 0.22 7.56
 0 18 -11 -6.63 8.45
 0 18 -11 -3.2 7.23
 0 18 11 -2.44 8.62
 0 18 -11 8.87 8.76
 0 18 11 5.78 9.59
 0 18 -12 399.24 38.84
 0 18 12 395.99 37.68
 0 18 12 390.46 40.55
 0 18 -12 488.27 43.37
 0 18 12 370.27 34.98
 0 18 12 378.2 36.84
 0 18 -12 481.85 39
 0 18 -12 422.53 37.43
 0 18 -12 449.55 38.84
 0 18 12 432.28 37.16
 0 18 -12 410.28 36.78
 0 18 12 485.38 44.36
 0 18 -13 14.58 8.69
 0 18 13 31.52 12.65
 0 18 13 4.87 7.62
 0 18 -13 23.44 11.75
 0 18 13 2.31 8.29
 0 18 -13 3.56 9.37
 0 18 -13 18.76 11.61
 0 18 13 9.63 8.34
 0 18 -13 9.86 9.46
 0 18 13 -2.83 9.48
 0 18 -13 16.4 9.84
 0 18 -14 310.51 33.23
 0 18 14 281.21 32.48
 0 18 -14 296.94 30.89
 0 18 -14 284.57 31.75
 0 18 -14 312.85 33.65
 0 18 14 297.45 30.85
 0 18 14 360.69 38.7
 0 18 14 301.62 37.12
 0 18 15 22.29 10.06
 0 18 -15 31.4 11.33
 0 18 -15 26.21 11.54
 0 18 -15 51.17 14.93
 0 18 15 49.68 15.72
 0 18 15 41.94 15.66
 0 18 16 271.58 32.93
 0 18 -16 237.77 30.24
 0 18 -16 244.72 30.43
 0 18 16 236.89 31.51
 0 18 16 252.51 35.24
 0 18 17 30.34 11.15
 0 18 -17 40.6 13.96
 0 18 -17 23.4 10.94
 0 18 17 32.68 11.91
 0 18 17 8.71 8.71
 0 18 18 159.34 29.7
 0 19 0 4.38 6.19
 0 19 0 13.5 8.14
 0 19 0 1.28 5.66
 0 19 0 12.93 9.87
 0 19 0 6.1 7.93
 0 19 0 3.62 9.36
 0 19 -1 -3.39 6.61
 0 19 1 8.49 7.54
 0 19 -1 1.83 4.75
 0 19 1 3.63 4.98
 0 19 -1 4.86 7.04
 0 19 1 -12.48 9.17
 0 19 -1 -0.29 7.48
 0 19 1 8.24 9.18
 0 19 1 -9.32 7.46
 0 19 -1 -3.95 6.8
 0 19 1 -1.76 6.79
 0 19 -1 -5.63 9.21
 0 19 -2 -13.78 10.28
 0 19 2 -4.31 8.69
 0 19 2 9.92 6.86
 0 19 2 -2.35 6.81
 0 19 -2 3.54 5.6
 0 19 2 2.17 6.89
 0 19 -2 6.25 7.64
 0 19 2 0.25 5.78
 0 19 -2 12.32 8.26
 0 19 2 -2.11 8.8
 0 19 -2 0.91 6.48
 0 19 3 13.29 10.42
 0 19 -3 -7.09 10.48
 0 19 3 10.6 9.61
 0 19 -3 9.12 7.48
 0 19 3 -7.85 8.1
 0 19 3 7.35 6.64
 0 19 -3 -1.34 5.71
 0 19 -3 3.7 7.28
 0 19 3 -1.22 7.3
 0 19 -3 14.94 9.32
 0 19 -3 -2.08 5.37
 0 19 3 -4.8 7.54
 0 19 4 7.46 6.6
 0 19 -4 2.04 5.09
 0 19 -4 5.42 6.91
 0 19 -4 1.35 6.19
 0 19 4 1.04 5.82
 0 19 4 0.32 8.01
 0 19 4 27.7 10.66
 0 19 -4 20.32 9.15
 0 19 4 -1.65 6.97
 0 19 -4 19.01 10.09
 0 19 -4 2.91 5.95
 0 19 4 5.46 9.24
 0 19 -5 0.1 5.59
 0 19 5 0.15 6.14
 0 19 -5 10.37 6.08
 0 19 5 20.38 11.27
 0 19 -5 -6.52 9.22
 0 19 5 6.24 7.52
 0 19 5 8.91 8.54
 0 19 -5 -2.91 6.56
 0 19 5 0.32 5.15
 0 19 5 11.23 8.04
 0 19 -5 3.88 6.44
 0 19 -5 -2.31 6.7
 0 19 5 1.03 6.52
 0 19 -6 41.24 13.31
 0 19 6 11.53 8.27
 0 19 -6 33.93 11.45
 0 19 6 32.92 11.9
 0 19 6 7.38 7.6
 0 19 -6 17.87 8.72
 0 19 6 12.46 8.86
 0 19 6 25.26 9.51
 0 19 -6 43.23 12.81
 0 19 -6 42.61 12.64
 0 19 6 6.26 6.83
 0 19 -6 25.04 11.26
 0 19 6 33.09 11.74
 0 19 -7 17.43 9.4
 0 19 7 -10.62 10.29
 0 19 7 28.05 12.29
 0 19 7 13.26 9.42
 0 19 -7 11.99 7.22
 0 19 7 -1.81 9.36
 0 19 -7 10.38 8.34
 0 19 7 4.95 9.12
 0 19 7 2.7 7.15
 0 19 -7 0.56 7.18
 0 19 -7 15.78 8.82
 0 19 7 -10.13 11.82
 0 19 -8 23.13 10.07
 0 19 8 16.48 9.85
 0 19 8 13.82 10.87
 0 19 -8 10.1 9.84
 0 19 8 21.18 9.72
 0 19 8 32.29 13.13
 0 19 8 9.03 7.05
 0 19 -8 -3.48 6.27
 0 19 -8 12.67 7.72
 0 19 8 8.46 9.19
 0 19 -8 30.71 12.37
 0 19 8 23.37 11.74
 0 19 -9 0.92 7.46
 0 19 9 -0.5 6.32
 0 19 9 2.83 10.25
 0 19 9 -6.56 7.04
 0 19 -9 3.94 8.54
 0 19 9 1.19 5.94
 0 19 9 -2.25 7.14
 0 19 -9 6.74 7.66
 0 19 -9 -8.31 8.66
 0 19 9 -2.79 6.84
 0 19 -9 11.49 9.22
 0 19 9 -9.87 9.39
 0 19 -10 -8.32 9.36
 0 19 10 21.68 9.87
 0 19 10 18.41 10.61
 0 19 10 9.02 8.21
 0 19 -10 -4.57 7.64
 0 19 10 -7.71 10.13
 0 19 -10 0.38 8.09
 0 19 -10 19.63 11.34
 0 19 10 -0.65 6.52
 0 19 -10 5.38 8.03
 0 19 10 5.31 7.94
 0 19 11 7.5 8.03
 0 19 11 8.52 8.85
 0 19 11 15.37 8.5
 0 19 -11 18.98 10.36
 0 19 11 10.55 9.14
 0 19 -11 19.67 10.7
 0 19 -11 3.43 7.39
 0 19 11 32.37 11.65
 0 19 11 6.18 7.59
 0 19 -11 -2.64 8.41
 0 19 -12 -4.98 8.3
 0 19 -12 -13.22 10.62
 0 19 12 -0.55 7.18
 0 19 -12 -8.2 10.06
 0 19 12 -4.16 8.74
 0 19 -12 -9.79 12.31
 0 19 12 5.99 9.7
 0 19 12 -0.82 8.6
 0 19 -13 0.56 7.71
 0 19 13 -9.3 9.72
 0 19 -13 9.76 9.79
 0 19 -13 7.38 9.17
 0 19 13 19.56 10.33
 0 19 -13 16.39 10.63
 0 19 13 16.3 11.55
 0 19 13 1.32 9.6
 0 19 -14 11.14 10.59
 0 19 -14 6.68 7.49
 0 19 14 -3.59 9.85
 0 19 -14 19.16 10.06
 0 19 -14 -3.24 8.21
 0 19 14 -1.95 7.84
 0 19 14 -7.8 10.63
 0 19 15 7.59 9.89
 0 19 -15 12.01 8.79
 0 19 15 -7.28 11.7
 0 19 15 26.8 13.93
 0 19 -15 23.9 12.95
 0 19 16 3.62 9.05
 0 19 16 22.06 13.92
 0 19 17 -8.11 14.68
 0 20 0 111.28 19.4
 0 20 0 114.37 19.45
 0 20 0 101.3 19.03
 0 20 0 134.9 20.29
 0 20 0 123.71 20.44
 0 20 -1 115.77 19.79
 0 20 1 90.98 18.04
 0 20 1 96.19 16.59
 0 20 -1 86.34 16.13
 0 20 1 107.78 18.23
 0 20 1 72.24 16.24
 0 20 -1 91.49 17.35
 0 20 1 107.43 18.99
 0 20 -1 109.57 18.42
 0 20 1 84.56 18.19
 0 20 -1 84.94 18.24
 0 20 2 158.01 22.81
 0 20 -2 179.04 25.6
 0 20 2 116.61 19.19
 0 20 -2 133.52 20.69
 0 20 2 108.68 19.13
 0 20 -2 155.17 23.3
 0 20 2 138.78 22.44
 0 20 -2 147.87 21.79
 0 20 2 217.11 25.46
 0 20 -2 128.93 21.33
 0 20 2 123.96 22.52
 0 20 3 134.26 21.08
 0 20 -3 116.65 19.94
 0 20 3 122.23 19.64
 0 20 -3 151.08 21.95
 0 20 3 104.02 18.11
 0 20 -3 115 20.69
 0 20 3 95.09 19.44
 0 20 -3 121.19 19.21
 0 20 3 102.54 18.75
 0 20 -3 52.34 13.7
 0 20 3 142.19 23.64
 0 20 4 167.21 25.67
 0 20 -4 116.77 21.09
 0 20 4 166.01 23.8
 0 20 -4 149.09 22.83
 0 20 4 121.65 20.17
 0 20 4 140.93 20.72
 0 20 -4 147.19 22
 0 20 4 136.23 22.66
 0 20 -4 150.81 22.61
 0 20 -4 155.99 21.68
 0 20 -4 177.09 22.86
 0 20 4 159.15 22.74
 0 20 5 127.03 20.78
 0 20 -5 114.05 19.13
 0 20 -5 105.15 20.25
 0 20 -5 118.93 20.87
 0 20 5 83.87 16.89
 0 20 5 110.14 18.71
 0 20 -5 100.34 17.25
 0 20 5 103.51 18.54
 0 20 -5 69.66 15.99
 0 20 5 121.47 19.84
 0 20 -5 79.49 16.25
 0 20 5 112.97 21.98
 0 20 -6 223.99 27.72
 0 20 6 238.93 28.39
 0 20 6 230.7 30.07
 0 20 6 169.19 23.2
 0 20 -6 227.89 29.41
 0 20 6 210.92 27.04
 0 20 6 204.51 26.82
 0 20 -6 185.72 24.83
 0 20 -6 216.63 27.57
 0 20 6 186.74 25.33
 0 20 -6 211 26.97
 0 20 6 215.83 29.33
 0 20 -7 86.1 17.6
 0 20 7 59.14 14.68
 0 20 7 70.9 17.09
 0 20 7 99.55 19.19
 0 20 -7 78.78 17.01
 0 20 7 80.13 17.65
 0 20 -7 83.06 16.53
 0 20 7 55.22 14.71
 0 20 -7 81.02 16.76
 0 20 -7 73.48 16.57
 0 20 7 119.18 22.34
 0 20 -8 214.22 28.61
 0 20 8 215.49 27.27
 0 20 8 235.19 31.75
 0 20 -8 267.17 31.91
 0 20 8 237.66 28.28
 0 20 8 177.04 25.61
 0 20 -8 255.1 28.61
 0 20 -8 258.96 30.45
 0 20 8 188.9 26.65
 0 20 -8 206.91 27.05
 0 20 8 166.43 25.71
 0 20 9 107.1 23.64
 0 20 9 107.5 21.57
 0 20 -9 98.82 19.4
 0 20 9 85.22 18.04
 0 20 -9 143.8 23.53
 0 20 -9 75.9 17.6
 0 20 9 105.26 21.47
 0 20 10 254.31 33.99
 0 20 10 256.48 31.49
 0 20 -10 281.42 31.55
 0 20 10 270.09 32.39
 0 20 -10 258.13 30.67
 0 20 -10 332.42 34.26
 0 20 10 254.73 33.37
 0 20 11 105.38 23.2
 0 20 11 60.17 16.18
 0 20 -11 100.64 19.41
 0 20 11 109.75 20.02
 0 20 -11 72.66 17.85
 0 20 -11 115.11 20.89
 0 20 11 81.6 19.63
 0 20 12 236.52 33.99
 0 20 -12 213.66 28.69
 0 20 12 270.83 32.37
 0 20 -12 288.66 31.7
 0 20 12 228.16 28.32
 0 20 -12 225.13 29.61
 0 20 -12 290.67 32.16
 0 20 12 244.85 33.86
 0 20 13 34.25 14.58
 0 20 -13 55.3 14.9
 0 20 13 32.13 12.35
 0 20 -13 55.4 15.75
 0 20 -13 38.9 12.39
 0 20 -13 42.72 13.99
 0 20 13 33.69 13.2
 0 20 -14 161.42 25.03
 0 20 14 189.71 30.93
 0 20 14 114 23.9
 0 20 -14 145.9 24.05
 0 20 15 88.43 22.55
 0 21 0 2.88 8.27
 0 21 0 27.57 12.32
 0 21 0 1 7.92
 0 21 0 21.05 13.18
 0 21 -1 6.83 7.04
 0 21 1 9.24 8.2
 0 21 1 4.62 7.88
 0 21 -1 23.31 12.01
 0 21 -1 0.4 6.14
 0 21 1 -0.06 8.49
 0 21 -1 5.31 7.31
 0 21 1 14.36 8.93
 0 21 2 11.92 7.99
 0 21 -2 -6.52 7.64
 0 21 2 9.04 7.19
 0 21 2 17.1 11.57
 0 21 -2 -0.38 8.26
 0 21 -2 -5.19 8.71
 0 21 2 -6.73 8.75
 0 21 2 7.52 8.57
 0 21 -2 -10.53 10.44
 0 21 3 7.73 6.07
 0 21 -3 13.81 8.59
 0 21 3 8.84 6.88
 0 21 3 12.82 11.01
 0 21 -3 2.92 8.2
 0 21 -3 2.74 5.87
 0 21 3 21 10.45
 0 21 3 5.6 9.78
 0 21 -3 2.06 6.98
 0 21 4 -9.28 9.09
 0 21 4 -5.13 7.63
 0 21 -4 -4.64 7.54
 0 21 4 6.37 9.24
 0 21 -4 2.81 7.38
 0 21 -4 -11.37 9.58
 0 21 -4 -1.14 8.08
 0 21 4 11.48 9.67
 0 21 5 8.84 9.03
 0 21 5 4.86 9.08
 0 21 -5 7.39 10.27
 0 21 5 6.17 8.64
 0 21 -5 1.07 7.98
 0 21 -5 15.6 9.07
 0 21 6 9.1 8.6
 0 21 6 -1.16 8.69
 0 21 6 11.38 11.15
 0 21 -6 12.38 11.53
 0 21 -6 13.57 10.86
 0 21 -6 -6.86 8.6
 0 21 7 6.43 7.8
 0 21 7 -6.66 7.41
 0 21 7 -2.18 8.06
 0 21 -7 -1.95 9.51
 0 21 -7 -2.21 7.81
 0 21 -7 7.24 8.89
 0 21 8 4.04 6.36
 0 21 8 0.89 6.47
 0 21 8 5.9 8.76
 0 21 -8 -2.04 10.43
 0 21 8 4.19 7.84
 0 21 -8 -0.02 6.54
 0 21 -8 -0.24 8.3
 0 21 9 22.1 11.97
 0 21 9 3.67 9.4
 0 21 9 12.7 9.77
 0 21 9 2.66 6.71
 0 21 -9 3.75 8.81
 0 21 -9 19.14 10.87
 0 21 -9 18.53 11.08
 0 21 10 -2.37 7.1
 0 21 10 -7.07 9.66
 0 21 10 -19.48 12.96
 0 21 10 13.73 10.48
 0 21 -10 -10.92 10.71
 0 21 -10 -1.34 7.24
 0 21 -10 7.76 7.86
 0 21 11 -1.2 7.72
 0 21 11 15.1 10.94
 0 21 11 18.2 12.14
 0 21 11 -0.75 8.39
 0 21 -11 11.66 9.99
 0 21 -11 6.38 9.37
 0 21 -11 21.37 11.83
 0 21 12 -11.72 12.4
 0 21 -12 10.42 9.95
 0 21 -12 13.88 8.65
 0 21 13 14.62 13.31
 0 22 0 20.13 11.19
 0 22 0 8.29 8.17
 0 22 1 143.84 23.43
 0 22 -1 172.43 25.31
 0 22 1 102.61 20.21
 0 22 -1 103.08 21.37
 0 22 -1 130.58 21.08
 0 22 2 40.8 13.53
 0 22 -2 28.37 12.98
 0 22 -2 14.38 10.18
 0 22 2 15.19 10.57
 0 22 -2 61.69 15.82
 0 22 -3 199.7 27.79
 0 22 3 173.98 25.97
 0 22 -3 128.94 20.92
 0 22 3 184.63 28.16
 0 22 -3 145.62 24.27
 0 22 4 78.62 18.46
 0 22 -4 36.71 14.23
 0 22 -4 43.4 14.43
 0 22 4 53.92 14.71
 0 22 -4 51.36 14.35
 0 22 4 45.21 13.87
 0 22 -5 268.31 32.2
 0 22 5 304.12 34.55
 0 22 -5 263.77 32.56
 0 22 5 239.37 32.21
 0 22 -5 187.35 26.3
 0 22 5 270.38 31.63
 0 22 -6 74.03 17.19
 0 22 6 52.69 15.59
 0 22 6 58.37 16.98
 0 22 -6 80.65 19.41
 0 22 -6 75.99 16.9
 0 22 6 70.8 18.82
 0 22 7 208.69 30.31
 0 22 -7 286.93 34.3
 0 22 7 204.58 31.04
 0 22 -7 195.59 28.49
 0 22 -7 189.28 25.85
 0 22 7 231.69 30.17
 0 22 8 63.9 17.98
 0 22 -8 45.26 14.64
 0 22 -8 40.26 13.62
 0 22 8 48.14 14.93
 0 22 9 170.7 26.26
 0 22 9 152.93 25.66
 0 22 -9 170.04 25.05
 0 22 9 130.76 26.32
 0 22 10 44.6 15.82
 0 23 1 11.42 8.45
 0 23 6 6.26 10.03
 -1 -23 5 231.74 31.14
 -1 -23 4 51.92 16.44
 1 -23 -4 44.43 14.06
 -1 -23 3 230.89 30.73
 1 -23 -3 285.92 35.65
 1 -23 -2 31.06 13.26
 -1 -23 2 28.15 13.74
 -1 -23 1 285.61 34.34
 1 -23 -1 276.76 34.69
 -1 -23 0 48.45 16.55
 1 -23 0 58.42 16.49
 -1 -23 -1 188 27.94
 1 -23 1 158.81 26.89
 1 -23 2 22.4 11.46
 -1 -22 9 -5.7 9.67
 1 -22 -9 5.18 8.16
 -1 -22 9 -4.75 8.89
 1 -22 -9 -0.68 10.75
 1 -22 -8 12.5 8.02
 -1 -22 8 -15.4 11.51
 1 -22 -8 3.29 11.84
 -1 -22 8 0.99 11.56
 1 -22 -7 9.52 7.84
 -1 -22 7 1.95 7.27
 1 -22 -7 -1.68 12.02
 -1 -22 7 23.04 15.43
 1 -22 -6 23.99 11.93
 -1 -22 6 4.64 7.62
 1 -22 -6 10.06 12.88
 -1 -22 6 15.74 12.14
 1 -22 -5 -3.37 7.38
 -1 -22 5 15.45 12.28
 1 -22 -5 -13.53 13.54
 -1 -22 5 3.27 10.22
 -1 -22 4 7.69 8.63
 1 -22 -4 38.36 14.59
 1 -22 -4 41.31 18.6
 -1 -22 4 19.55 13.75
 1 -22 -3 10.51 9.64
 -1 -22 3 2.87 8.12
 -1 -22 3 3.92 9.71
 1 -22 -3 15.8 12.42
 1 -22 -2 25.49 11.63
 -1 -22 2 54.46 16.17
 1 -22 -2 1.1 12.26
 -1 -22 2 50.49 19.85
 -1 -22 1 16.92 10.1
 1 -22 -1 24.74 13.86
 -1 -22 1 20.17 13.49
 1 -22 -1 23.34 16.92
 -1 -22 0 55.26 16.41
 1 -22 0 25.93 12.17
 -1 -22 0 13.42 12.61
 1 -22 0 37.34 17.05
 1 -22 1 -11.53 8.99
 -1 -22 -1 3.18 7.87
 1 -22 1 8.05 13.04
 -1 -22 -1 -12.81 13.36
 1 -22 2 18.27 8.69
 -1 -22 -2 31 12.97
 1 -22 2 15.59 14.07
 1 -22 3 5.93 7.42
 -1 -22 -3 -9.81 9.12
 -1 -22 -3 -3.9 10.67
 1 -22 3 -7.66 8.96
 1 -22 4 9.96 9.31
 -1 -22 -4 9.77 10.07
 1 -22 4 16.86 12.91
 -1 -22 -4 -0.55 12.76
 1 -22 5 -8.99 9.51
 -1 -22 -5 -2.36 7.53
 -1 -22 -5 23.57 15.4
 1 -22 5 16.82 13.12
 1 -22 6 1.02 8.17
 -1 -22 -6 5.63 8.86
 1 -22 6 -6.03 10.38
 -1 -22 -6 9.46 15.28
 1 -22 7 -11.49 11.71
 -1 -22 -7 -4.85 9.43
 1 -22 7 4.25 12
 1 -22 8 0.74 7.88
 1 -22 8 0.09 8.31
 -1 -22 -8 -8.54 12.27
 1 -22 9 1.54 9.14
 -1 -21 12 158.74 25.39
 1 -21 -12 147.53 27.49
 1 -21 -12 136.43 24.53
 -1 -21 12 74.87 19.16
 -1 -21 12 121.12 22.23
 1 -21 -11 158.02 26.43
 -1 -21 11 108.65 23.95
 1 -21 -11 128.49 25.01
 -1 -21 11 120.79 22.7
 1 -21 -10 228.31 32.91
 -1 -21 10 229.38 33.17
 1 -21 -10 225.16 33.34
 -1 -21 10 269.8 31.83
 -1 -21 9 172.21 29.75
 1 -21 -9 137.54 26.87
 1 -21 -9 169.48 28.25
 -1 -21 9 146.27 23.98
 -1 -21 8 297.33 38.41
 1 -21 -8 234.33 34.51
 1 -21 -8 252.32 33.22
 -1 -21 8 265.75 31.53
 -1 -21 7 227.48 34.04
 1 -21 -7 188.14 31.41
 -1 -21 7 172.98 25.65
 1 -21 -7 175.5 27.59
 -1 -21 6 225.92 33.74
 1 -21 -6 217.68 34.36
 1 -21 -6 276.69 34.31
 -1 -21 6 252.65 30.14
 -1 -21 5 175.76 29.87
 1 -21 -5 179.93 31.72
 1 -21 -5 172.84 27.19
 -1 -21 5 227.28 29.45
 -1 -21 4 161.99 29.69
 1 -21 -4 159.94 30.42
 1 -21 -4 169.06 25.91
 -1 -21 4 154.04 24.45
 1 -21 -3 297.7 41.72
 -1 -21 3 293.09 39.72
 -1 -21 3 249.31 29.71
 1 -21 -3 335.28 36.4
 -1 -21 2 101.47 23.98
 1 -21 -2 108.99 27
 -1 -21 2 129.55 22.1
 1 -21 -2 138.52 23.37
 1 -21 -1 232.53 36.96
 -1 -21 1 220.8 34.91
 1 -21 -1 194.3 28.72
 -1 -21 1 186.91 26.06
 1 -21 -1 191.59 27.68
 1 -21 0 96.52 25.8
 -1 -21 0 98.78 25.96
 1 -21 0 88.93 19.98
 -1 -21 0 100.37 19.97
 1 -21 0 99.6 20.3
 1 -21 1 92.98 19.22
 -1 -21 -1 109.56 20.13
 -1 -21 -1 104.21 26.26
 1 -21 1 110.48 26.61
 -1 -21 -2 59.1 15.39
 1 -21 2 110.37 21.2
 -1 -21 -2 125.28 27.09
 1 -21 2 115.87 27.86
 1 -21 3 231.96 30.28
 -1 -21 -3 222.99 28.88
 -1 -21 -3 141.76 30.62
 1 -21 3 208.92 33.38
 1 -21 4 29.45 12.67
 -1 -21 -4 59.82 15.72
 1 -21 4 71.98 21.28
 -1 -21 -4 73.8 21.43
 -1 -21 -5 148.77 24.56
 1 -21 5 177.36 26.56
 1 -21 5 181.15 30.88
 -1 -21 -5 147.1 29.37
 1 -21 6 85.08 19.38
 -1 -21 -6 78.02 17.88
 -1 -21 -6 76.12 20.43
 1 -21 6 122.11 25.3
 -1 -21 -7 136.07 23.56
 1 -21 7 136.69 23.48
 1 -21 7 203.24 31.7
 -1 -21 -7 211.95 34.05
 1 -21 8 71.06 17.6
 -1 -21 -8 97.61 20.35
 -1 -21 -8 91.34 23.11
 1 -21 8 68.78 19.29
 -1 -21 -9 270.53 34.34
 1 -21 9 281.2 33.32
 1 -21 9 206.71 30.6
 -1 -21 -9 257.43 35.34
 1 -21 10 102.76 21.77
 1 -21 10 82.99 19.33
 -1 -21 -10 128.08 24.5
 1 -21 11 53.94 15.52
 1 -21 11 94.33 21.89
 -1 -21 -11 68.85 18.04
 1 -21 12 46.16 15.29
 1 -20 -15 15.28 14.61
 1 -20 -14 2.51 9.51
 -1 -20 14 -0.53 7.97
 1 -20 -14 -23.22 17.95
 -1 -20 14 8.75 9.41
 1 -20 -13 -6.11 8.35
 -1 -20 13 0.65 8.28
 1 -20 -13 0.05 9.86
 -1 -20 13 2.71 6.68
 1 -20 -12 -7.81 10.01
 -1 -20 12 2.64 7.58
 1 -20 -12 2.69 9
 -1 -20 12 -3.33 9.3
 -1 -20 12 3.85 7.15
 -1 -20 11 9.67 9.71
 1 -20 -11 36.19 15.78
 1 -20 -11 15.19 10.93
 -1 -20 11 3.41 7.06
 -1 -20 10 -2.16 7.95
 1 -20 -10 -2.42 9.76
 -1 -20 10 -3.47 7.1
 1 -20 -10 5.73 8.9
 -1 -20 9 1.15 9.93
 1 -20 -9 -2.39 8.54
 -1 -20 9 14.22 9.72
 1 -20 -8 10.07 13.63
 -1 -20 8 -2.14 8.41
 -1 -20 8 -1.71 6.57
 1 -20 -8 -4.28 8.99
 -1 -20 7 0.92 8.27
 1 -20 -7 0.62 9
 -1 -20 7 5.94 10.58
 1 -20 -7 -4.04 7.74
 -1 -20 7 -6.28 8.79
 -1 -20 6 -5.95 9.11
 1 -20 -6 12.33 13.43
 -1 -20 6 2.67 8.39
 1 -20 -6 11.74 9.2
 -1 -20 6 4.25 6.39
 -1 -20 5 -5.39 11.95
 1 -20 -5 18.97 10.7
 -1 -20 5 -5.39 8.06
 1 -20 -5 0.29 6.94
 -1 -20 5 -1.43 6.23
 1 -20 -5 28.51 14.09
 1 -20 -4 15.56 15.51
 -1 -20 4 14.05 11.82
 1 -20 -4 6.25 11.54
 -1 -20 4 7.83 10.72
 1 -20 -4 6.46 7.11
 -1 -20 4 22.5 9.83
 -1 -20 3 13.79 12.74
 1 -20 -3 7.23 12.97
 -1 -20 3 11.33 8.5
 1 -20 -3 11.28 8.47
 -1 -20 3 -4.36 10.86
 1 -20 -3 -1.94 6.5
 -1 -20 2 18.29 13.95
 1 -20 -2 3.72 12.67
 1 -20 -2 4.52 7.98
 -1 -20 2 9.03 10.94
 1 -20 -2 -7.72 9.41
 -1 -20 2 2.14 6.42
 1 -20 -2 -6.63 7.97
 1 -20 -1 51.57 19.86
 -1 -20 1 47.1 17.73
 -1 -20 1 89.24 20.39
 1 -20 -1 43.09 14.07
 1 -20 -1 63.33 16.76
 -1 -20 1 52.93 14.85
 1 -20 0 21.21 12.07
 -1 -20 0 8.86 13
 1 -20 0 3.5 10.44
 -1 -20 0 -1.45 7.15
 1 -20 0 -12.44 6.69
 -1 -20 0 7.92 8.16
 1 -20 1 -26.87 17.64
 -1 -20 -1 -10.98 11.33
 1 -20 1 10.57 8.14
 -1 -20 -1 17.23 10.7
 1 -20 1 -9.35 10.39
 -1 -20 -1 11.83 6.67
 -1 -20 -2 11.35 9.53
 1 -20 2 -0.09 9.78
 1 -20 2 11.59 10.06
 -1 -20 -2 9.06 9.04
 -1 -20 -2 13.5 7.9
 1 -20 2 -1.71 7.77
 1 -20 3 -12.49 9.48
 -1 -20 -3 14.94 14.46
 1 -20 3 7.1 8.49
 -1 -20 -3 -14.4 9.95
 1 -20 3 -2.71 7.16
 1 -20 3 0.16 6.88
 -1 -20 -3 -6.88 9.18
 1 -20 4 12.31 11.05
 -1 -20 -4 8.14 11.22
 1 -20 4 2.09 7.49
 -1 -20 -4 -6.83 10.88
 1 -20 4 4.9 9.1
 1 -20 4 8.97 10.98
 -1 -20 -4 -5.33 9.59
 1 -20 5 12.48 9.81
 -1 -20 -5 14.45 12.09
 1 -20 5 4.58 8.48
 -1 -20 -5 -16.05 12.11
 1 -20 5 15.43 10.99
 -1 -20 -5 17.61 9.82
 1 -20 5 -7.52 8.31
 1 -20 6 14.66 14.12
 -1 -20 -6 -11.4 12.52
 1 -20 6 17.86 11.61
 1 -20 6 -10.51 8.3
 -1 -20 -6 20.93 11.56
 1 -20 6 3.72 9.55
 1 -20 7 9.99 10.82
 -1 -20 -7 9.63 11.55
 1 -20 7 8.96 9.78
 -1 -20 -7 15.11 9.56
 1 -20 7 5.56 8.97
 -1 -20 -8 35.28 13.59
 1 -20 8 19.46 10.68
 1 -20 8 26.35 12.81
 -1 -20 -8 19.49 10.15
 1 -20 9 11.47 8.81
 -1 -20 -9 -4.82 7.17
 -1 -20 -9 -13.73 11.44
 -1 -20 -10 31.41 12.26
 1 -20 10 10.05 8.58
 -1 -20 -10 21.17 10.38
 1 -20 10 41.79 15.4
 -1 -20 -11 -2.21 7.4
 1 -20 11 0.83 6.56
 1 -20 11 20.54 12.52
 -1 -20 -11 -5.71 10.43
 -1 -20 -12 1.76 9.41
 1 -20 12 -15.91 10.95
 -1 -20 -12 -1.84 7.81
 1 -20 12 -14.75 11.65
 1 -20 13 -10.31 10.27
 1 -20 13 -3.71 8.91
 -1 -20 -13 22.23 16.59
 -1 -20 -14 26.05 17.28
 -1 -19 16 218.76 28.28
 -1 -19 16 193.17 27.67
 1 -19 -16 269.4 40.15
 1 -19 -16 170.07 29.82
 -1 -19 16 168.46 28.79
 -1 -19 15 87.23 19.38
 1 -19 -15 105.2 26.35
 -1 -19 15 60.83 16.82
 1 -19 -15 103.13 23.03
 -1 -19 15 116.74 23.92
 -1 -19 14 191.19 26.35
 1 -19 -14 179.54 33.7
 1 -19 -14 198.59 31.06
 -1 -19 14 154.64 23.71
 -1 -19 14 150.35 25.76
 -1 -19 13 77.65 17.06
 -1 -19 13 89.38 19.38
 -1 -19 13 80.78 17.99
 1 -19 -13 55.81 15.96
 1 -19 -13 88.41 22.83
 -1 -19 13 91.28 19.42
 1 -19 -13 89.68 20.05
 -1 -19 12 256.54 31.64
 -1 -19 12 250.45 31.87
 1 -19 -12 173.48 30.12
 1 -19 -12 296.81 33.83
 1 -19 -12 275.94 35.82
 -1 -19 12 262.79 30.88
 1 -19 -11 101.27 20.33
 1 -19 -11 116.93 23.62
 -1 -19 11 82.39 18.32
 -1 -19 11 70.78 18.68
 -1 -19 11 122.29 21.39
 1 -19 -11 58.82 15.55
 1 -19 -10 375.26 41.32
 1 -19 -10 337.92 38.04
 -1 -19 10 368 35.66
 -1 -19 10 368.69 38.57
 -1 -19 10 419.71 43.73
 1 -19 -10 434.1 42.3
 -1 -19 9 125.48 24.28
 1 -19 -9 68 17.8
 -1 -19 9 101.4 21.85
 1 -19 -9 90.34 20.41
 -1 -19 9 73.15 16.27
 1 -19 -8 404.68 41.56
 -1 -19 8 344.66 38.57
 -1 -19 8 402.7 41.47
 1 -19 -8 413.36 40.54
 -1 -19 8 353 34.2
 -1 -19 7 96.18 20.33
 1 -19 -7 109.46 23.19
 -1 -19 7 88.81 20.48
 1 -19 -7 95.2 19.87
 -1 -19 7 90.28 17.78
 -1 -19 6 377.66 40.99
 1 -19 -6 336.1 39.03
 1 -19 -6 397.31 37.22
 -1 -19 6 330.15 36.67
 1 -19 -6 361.51 36.8
 -1 -19 6 343.49 33.88
 -1 -19 5 88.75 20.73
 1 -19 -5 63.48 18.75
 -1 -19 5 58.76 16.51
 1 -19 -5 80.35 17.4
 1 -19 -5 77.43 17.4
 -1 -19 5 66.33 14.9
 1 -19 -4 734.83 60.9
 -1 -19 4 609.27 52.47
 -1 -19 4 614.47 44.83
 1 -19 -4 623.38 47.61
 1 -19 -4 763.7 51.2
 -1 -19 4 701.23 52.13
 1 -19 -3 39.33 16.49
 -1 -19 3 48.61 15.77
 -1 -19 3 47.55 14.68
 1 -19 -3 87.03 19.83
 -1 -19 3 66.47 14.89
 1 -19 -3 44.35 14.23
 1 -19 -3 57.86 15.66
 1 -19 -2 550.83 41.51
 -1 -19 2 465.15 46.23
 1 -19 -2 429.99 46.63
 1 -19 -2 468.97 40.32
 -1 -19 2 544.62 41.43
 -1 -19 2 472 42.59
 1 -19 -2 596.42 45.03
 -1 -19 1 75.56 19.81
 1 -19 -1 81.27 21.09
 1 -19 -1 68.51 15.63
 -1 -19 1 60.22 15.87
 1 -19 -1 99.29 18.77
 -1 -19 1 70.23 15.13
 1 -19 -1 74.64 15.7
 1 -19 0 486.7 38.8
 1 -19 0 381.69 43.01
 -1 -19 0 368.71 41.59
 -1 -19 0 460.16 37.98
 1 -19 0 376.32 35.71
 1 -19 0 496.23 41.52
 -1 -19 0 447.39 39.98
 1 -19 1 134.9 21.55
 -1 -19 -1 172.37 23.36
 1 -19 1 110.91 22.97
 -1 -19 -1 164.54 27.92
 1 -19 1 171.68 24.85
 1 -19 1 155.58 21.76
 1 -19 1 154.82 24.33
 -1 -19 -1 124.31 21.31
 1 -19 2 173.7 24.22
 -1 -19 -2 209.79 25.61
 1 -19 2 197.31 29.34
 -1 -19 -2 141.7 27.38
 1 -19 2 224.2 29.02
 1 -19 2 194.98 24.46
 1 -19 2 220.92 27.81
 -1 -19 -2 173.52 25.76
 -1 -19 -3 49.63 18.67
 1 -19 3 77.86 20.62
 1 -19 3 53.65 13.8
 -1 -19 -3 61.13 16.16
 1 -19 3 108.39 20.5
 -1 -19 -3 60.92 14.27
 1 -19 3 76.79 16.85
 -1 -19 -4 204.77 32.92
 1 -19 4 225.47 32.27
 1 -19 4 240.29 31.03
 -1 -19 -4 233.84 28.62
 1 -19 4 222.85 29.3
 1 -19 4 271.23 30.64
 -1 -19 -4 270.15 30.24
 1 -19 5 24.92 10.42
 -1 -19 -5 56.81 17.67
 1 -19 5 48.43 15.69
 1 -19 5 56.4 15.61
 -1 -19 -5 44.89 14.78
 1 -19 5 33.32 10.16
 -1 -19 -5 55.17 15
 1 -19 6 310.46 36.53
 -1 -19 -6 325.74 38.87
 1 -19 6 269.47 32.55
 -1 -19 -6 369.6 36.46
 1 -19 6 290.97 33.77
 -1 -19 -6 295.35 32.01
 1 -19 6 269.47 31.38
 1 -19 7 63.47 19.56
 -1 -19 -7 42.31 13.89
 1 -19 7 55.54 15.54
 1 -19 7 31.59 13.45
 -1 -19 -7 56.16 16.01
 1 -19 7 29.18 12.14
 -1 -19 -8 309.37 36.68
 1 -19 8 337.09 37.74
 1 -19 8 403.05 39.95
 1 -19 8 369.19 39.09
 -1 -19 -8 314.42 34.5
 1 -19 8 376.47 36.27
 -1 -19 -9 31.82 13.29
 -1 -19 -9 6.73 9.19
 1 -19 9 11.1 11.34
 1 -19 9 22.37 11.83
 1 -19 9 40.72 13.86
 1 -19 9 25.57 10.51
 -1 -19 -9 41.22 13.92
 -1 -19 -10 243.88 32.58
 1 -19 10 281.69 34.76
 -1 -19 -10 278.29 36.11
 1 -19 10 250.38 32.35
 -1 -19 -10 287.38 33.67
 1 -19 10 248.48 30.36
 1 -19 10 226.37 33.1
 -1 -19 -11 -6.51 9.4
 -1 -19 -11 16.58 13.38
 1 -19 11 29.95 14.56
 -1 -19 -11 15.92 9.65
 1 -19 11 25.39 11.84
 1 -19 12 353.23 35.86
 -1 -19 -12 305.05 34.12
 1 -19 12 342.88 35.62
 -1 -19 -12 252.35 36.55
 -1 -19 -12 360.92 38.51
 -1 -19 -13 9.97 11.64
 1 -19 13 -1.7 7.67
 -1 -19 -13 8.22 9.72
 1 -19 14 275.3 32.34
 -1 -19 -14 322.9 44.55
 1 -19 14 285.83 33.34
 -1 -19 -14 217.71 31.67
 1 -19 15 5.28 7.86
 1 -19 15 9.05 10.12
 -1 -19 -15 24.84 13.86
 -1 -19 -15 -12.32 15.23
 -1 -19 -16 168.6 36.3
 1 -18 -18 9.1 10.14
 -1 -18 18 8.78 12.69
 1 -18 -18 1.94 7.54
 -1 -18 17 -6.17 8.58
 -1 -18 17 3.22 7.51
 1 -18 -17 -8.78 12.32
 -1 -18 17 -13.07 12.38
 1 -18 -17 -7.9 7.35
 -1 -18 16 17.2 11.36
 1 -18 -16 12.89 16.49
 -1 -18 16 -10.36 10.05
 -1 -18 16 -15.43 14.91
 1 -18 -16 13.48 10.32
 -1 -18 15 13.05 8.87
 1 -18 -15 17.43 15.3
 -1 -18 15 22.32 12.99
 -1 -18 15 5.14 6.59
 1 -18 -15 4.76 8.75
 -1 -18 14 1.09 7.84
 1 -18 -14 29.76 15.95
 -1 -18 14 17.68 9.42
 1 -18 -14 14.31 8.28
 -1 -18 14 11.94 8.83
 1 -18 -13 9.09 10.29
 -1 -18 13 4.9 8
 -1 -18 13 4.47 7.65
 -1 -18 13 8 11.03
 -1 -18 13 -0.17 8.47
 1 -18 -13 17.46 12.68
 -1 -18 13 18.62 10.82
 1 -18 -13 5.74 8.11
 -1 -18 12 -4.31 9.43
 -1 -18 12 14.45 8.15
 1 -18 -12 19.12 11.97
 -1 -18 12 33.29 15.68
 -1 -18 12 6.71 8.9
 1 -18 -12 18.01 14.65
 1 -18 -12 28.34 12.5
 -1 -18 11 4.22 6.28
 1 -18 -11 -4.95 10.87
 -1 -18 11 5.38 7.39
 -1 -18 11 9.73 11.95
 1 -18 -11 1.93 9.53
 1 -18 -11 -16.29 13.88
 -1 -18 11 4.45 9.98
 -1 -18 10 5.65 7.13
 -1 -18 10 22.5 10.7
 1 -18 -10 0.22 9.2
 -1 -18 10 4.11 9.26
 1 -18 -10 17.09 9.68
 -1 -18 10 -4.77 8.41
 1 -18 -10 9.09 10.16
 -1 -18 9 0.93 5.72
 -1 -18 9 5.7 6.5
 1 -18 -9 16.2 10.57
 -1 -18 9 -9.02 11.4
 1 -18 -9 2.1 8.91
 1 -18 -9 12.35 10.67
 -1 -18 9 22.94 9.53
 1 -18 -8 25.32 11.88
 -1 -18 8 39.3 11.64
 1 -18 -8 16.49 8.17
 -1 -18 8 11.51 8.44
 1 -18 -8 40.99 14.4
 -1 -18 8 25.75 12.03
 1 -18 -8 11.71 9.56
 1 -18 -7 21.44 10.17
 -1 -18 7 17.86 8.54
 -1 -18 7 32.22 11.05
 1 -18 -7 33.36 11.43
 -1 -18 7 54.49 15.15
 1 -18 -7 34.84 15.68
 -1 -18 7 5.14 8.87
 1 -18 -6 39.89 15.36
 -1 -18 6 36.59 10.7
 1 -18 -6 47.23 14.08
 1 -18 -6 19.37 8.7
 -1 -18 6 12.51 12.03
 1 -18 -6 38.75 13.24
 -1 -18 6 14.64 8.75
 1 -18 -5 39.49 15.54
 1 -18 -5 21.59 9.8
 -1 -18 5 42.27 12.16
 -1 -18 5 -1.9 7.21
 1 -18 -5 21.53 11.43
 1 -18 -5 32.55 16.26
 -1 -18 5 12.39 8.73
 1 -18 -4 26.03 11.44
 1 -18 -4 77.81 19.34
 -1 -18 4 33.06 13.36
 1 -18 -4 80.46 16.91
 -1 -18 4 38.7 12.2
 -1 -18 4 56.2 13.59
 1 -18 -4 45.3 15.12
 1 -18 -3 30.53 14.42
 -1 -18 3 8.19 11.5
 -1 -18 3 3.37 6.41
 1 -18 -3 11.31 8.39
 1 -18 -3 12.68 8.68
 1 -18 -3 12.72 8.73
 -1 -18 3 14.01 8.19
 1 -18 -2 40.24 13.99
 -1 -18 2 65.55 19.56
 -1 -18 2 25.65 9.88
 1 -18 -2 77.19 16.04
 1 -18 -2 29.48 10.82
 1 -18 -2 52.29 13.84
 -1 -18 2 50.67 12.53
 -1 -18 1 13.46 9.95
 1 -18 -1 -4.8 12.73
 -1 -18 1 21.06 9.46
 1 -18 -1 12.75 7.59
 -1 -18 1 21.38 9.38
 1 -18 -1 14.73 8.8
 1 -18 -1 21.26 9.35
 1 -18 0 13.46 7.07
 1 -18 0 15.58 10.04
 -1 -18 0 13.39 9.67
 -1 -18 0 27.94 15.54
 1 -18 0 24.42 14.51
 1 -18 0 14.34 6.92
 -1 -18 0 3.93 6.95
 1 -18 0 19.4 9.07
 1 -18 1 37.48 12.08
 1 -18 1 36.4 11.96
 -1 -18 -1 13.85 8.27
 -1 -18 -1 27.32 14.5
 1 -18 1 19.47 9.43
 1 -18 1 28.49 10.47
 1 -18 1 2.31 6.37
 -1 -18 -1 7.01 5.75
 1 -18 2 -5.3 6.47
 1 -18 2 0.65 7.46
 -1 -18 -2 0.71 6.15
 -1 -18 -2 12.71 14.82
 1 -18 2 15.49 10.83
 1 -18 2 7.12 7.02
 -1 -18 -2 3.63 6.13
 1 -18 2 -1.38 6.31
 1 -18 3 38.87 11.92
 -1 -18 -3 53.77 15.01
 1 -18 3 37.65 14.17
 1 -18 3 22.1 10.06
 1 -18 3 32.18 11.09
 -1 -18 -3 28.26 10.71
 -1 -18 -3 49.1 15.78
 1 -18 3 50.73 17.93
 1 -18 4 7.16 7.61
 1 -18 4 19.19 11.7
 -1 -18 -4 -5.18 7.92
 1 -18 4 -3.95 7.77
 -1 -18 -4 18.33 9.69
 1 -18 4 -2.84 7.87
 1 -18 4 13.05 9.9
 -1 -18 -4 -6.03 9.54
 1 -18 5 20.25 9.79
 -1 -18 -5 -4.11 7.43
 1 -18 5 11.25 7.69
 -1 -18 -5 22.77 10.62
 1 -18 5 5.04 7.27
 1 -18 5 15.89 8.89
 -1 -18 -5 20.78 11.97
 1 -18 5 16.2 7.83
 -1 -18 -6 2.51 7.68
 1 -18 6 1.23 6.17
 -1 -18 -6 6.77 8.85
 1 -18 6 2.2 7.85
 1 -18 6 -0.36 7.97
 1 -18 6 11.97 9.98
 -1 -18 -6 -6.29 8.1
 1 -18 7 13.58 7.15
 -1 -18 -7 13.39 9.06
 1 -18 7 3.6 7.95
 1 -18 7 7.28 7.68
 1 -18 7 -3.67 11.07
 -1 -18 -7 19.23 8.55
 -1 -18 -7 13.58 11.39
 -1 -18 -8 10.21 7.03
 1 -18 8 6.38 7.66
 1 -18 8 5.13 9.02
 -1 -18 -8 13.61 9.53
 -1 -18 -8 33.43 14.33
 1 -18 8 17.22 9.48
 -1 -18 -9 6.77 8.25
 1 -18 9 13.82 11.11
 1 -18 9 4.05 9.23
 1 -18 9 4.45 8.54
 -1 -18 -9 4.16 8.35
 1 -18 9 -8.09 9.38
 -1 -18 -9 9.64 10.75
 1 -18 10 -1.32 7.25
 -1 -18 -10 29.83 12.16
 1 -18 10 12.15 9.64
 1 -18 10 15.9 9.52
 1 -18 10 -4.49 10.84
 -1 -18 -10 12.75 11.18
 -1 -18 -10 15.63 8.18
 1 -18 11 8.2 7.6
 -1 -18 -11 7.03 7.37
 1 -18 11 4.97 11.54
 1 -18 11 16.28 11.44
 -1 -18 -11 -3.2 8.11
 -1 -18 -11 13.87 11.61
 1 -18 11 3.63 7.76
 1 -18 12 46 13.67
 1 -18 12 32.5 11
 -1 -18 -12 19.36 10.42
 -1 -18 -12 34.81 14.48
 -1 -18 -12 45.25 14.69
 1 -18 12 10.35 8.04
 1 -18 13 8.97 8.33
 -1 -18 -13 17.87 11.17
 1 -18 13 31.48 12.6
 1 -18 13 11.21 9.88
 -1 -18 -13 13.58 9.77
 1 -18 14 10.81 7.7
 1 -18 14 -6.77 10.18
 -1 -18 -14 18.28 14.74
 1 -18 14 -16.02 11.55
 -1 -18 -14 6.41 8.91
 1 -18 15 20.8 11.22
 1 -18 15 19.63 9.88
 -1 -18 -15 24.02 16.29
 1 -18 15 30.75 11.59
 -1 -18 -15 34.05 14.29
 1 -18 16 5.3 9.56
 1 -18 16 12.51 10.04
 -1 -18 -16 16.65 15.46
 1 -18 16 17.05 11.44
 -1 -18 -16 19.85 12.01
 1 -18 17 10.74 10.7
 1 -18 17 11.7 8.44
 -1 -18 -17 9.31 8.2
 1 -18 17 7.92 8.51
 -1 -18 -17 12.66 14.84
 1 -18 18 5.43 9.06
 -1 -17 19 9.75 11.97
 -1 -17 19 22.84 13.1
 -1 -17 19 -2.85 8
 1 -17 -19 -13.92 13.64
 1 -17 -19 22.38 14.47
 -1 -17 18 173.93 31.92
 -1 -17 18 152.23 24.55
 1 -17 -18 201.3 33.05
 -1 -17 18 171.46 25.54
 1 -17 -18 192.15 30.69
 -1 -17 17 14.23 9.66
 -1 -17 17 9.67 7.65
 -1 -17 17 27.77 12.53
 1 -17 -17 11.37 11.3
 1 -17 -17 16.77 11.64
 -1 -17 16 277.94 36.42
 -1 -17 16 238.03 29.12
 1 -17 -16 264.93 38.78
 -1 -17 16 260.89 30.75
 1 -17 -16 286.77 36.7
 -1 -17 15 32.93 11.29
 1 -17 -15 1.71 8.09
 -1 -17 15 22.38 11.41
 -1 -17 15 11.59 7.75
 1 -17 -15 42.07 17.13
 -1 -17 15 52.84 18.46
 1 -17 -14 290.2 35.85
 -1 -17 14 291.92 34.93
 -1 -17 14 348.43 33.53
 1 -17 -14 322.45 41.56
 -1 -17 14 331.13 33.27
 -1 -17 14 315.08 38.66
 -1 -17 13 20.05 11.04
 1 -17 -13 13.36 7.68
 -1 -17 13 32.05 10.74
 -1 -17 13 28.5 11.91
 1 -17 -13 32.72 11.92
 1 -17 -13 30.3 12.13
 -1 -17 13 29.9 13.61
 -1 -17 13 29.33 13.18
 1 -17 -12 444.95 41.91
 -1 -17 12 420.47 43.43
 -1 -17 12 424.34 39.51
 -1 -17 12 466.66 38.29
 1 -17 -12 461.41 39.05
 1 -17 -12 437.06 46.44
 -1 -17 12 404.34 36.86
 -1 -17 11 -5.89 12.7
 -1 -17 11 6.74 9.18
 1 -17 -11 1.77 8.71
 -1 -17 11 3.91 9.23
 1 -17 -11 -7.5 11.04
 1 -17 -11 5.46 8.72
 -1 -17 11 -6.44 9.22
 1 -17 -10 591.88 46.35
 -1 -17 10 539.44 46.84
 1 -17 -10 520.05 44.38
 -1 -17 10 456.97 38.59
 1 -17 -10 532.25 43.25
 -1 -17 10 464.07 37.61
 -1 -17 10 508.27 41.8
 1 -17 -10 518.86 46.96
 -1 -17 9 0.47 9.33
 1 -17 -9 -13.31 10.87
 -1 -17 9 -9.36 10.89
 1 -17 -9 -5.77 8.75
 1 -17 -9 18.45 10.69
 -1 -17 9 25.9 11.58
 -1 -17 9 -2.61 7.97
 1 -17 -9 7.95 9.29
 -1 -17 8 527.39 45.06
 1 -17 -8 582.03 46.23
 1 -17 -8 525.92 44.05
 -1 -17 8 532.67 43.56
 -1 -17 8 480.34 37.95
 1 -17 -8 478.55 40.17
 -1 -17 8 513.74 38.38
 1 -17 -8 507.63 44.13
 -1 -17 7 17.4 9.79
 1 -17 -7 11.39 8.11
 -1 -17 7 36.49 13.39
 1 -17 -7 22.67 11.28
 1 -17 -7 29.87 12.01
 -1 -17 7 14.94 8.53
 1 -17 -7 20.19 12.03
 -1 -17 7 7.71 5.11
 -1 -17 6 814.91 47.85
 1 -17 -6 795.54 51.2
 1 -17 -6 837.41 51.11
 -1 -17 6 851.34 55.6
 1 -17 -6 772.83 49.61
 -1 -17 6 748.89 52.57
 1 -17 -6 843.94 58.3
 -1 -17 6 753.25 44.28
 1 -17 -6 784.63 55.97
 -1 -17 5 -1.18 7.98
 1 -17 -5 -0.66 8.51
 -1 -17 5 -1.94 6.91
 1 -17 -5 14.76 9.39
 1 -17 -5 -1.49 6.48
 -1 -17 5 -3.21 5.27
 1 -17 -5 -3.75 10.44
 -1 -17 5 3.56 6.24
 -1 -17 4 563.83 39.37
 1 -17 -4 613.19 43.51
 1 -17 -4 617.43 42.02
 -1 -17 4 577.33 36.39
 1 -17 -4 588.12 49.85
 -1 -17 4 526.47 44.65
 -1 -17 4 627.3 46.04
 1 -17 -4 559.66 40.73
 1 -17 -4 534.27 45.32
 1 -17 -3 7.96 7.59
 1 -17 -3 1.8 9.73
 -1 -17 3 -10.05 10.2
 1 -17 -3 3.34 6.31
 -1 -17 3 -1.38 6.3
 1 -17 -3 -0.69 8.09
 -1 -17 3 2.45 4.99
 1 -17 -3 -0.39 5.83
 1 -17 -2 776.57 46.56
 1 -17 -2 727.26 52.62
 -1 -17 2 734.89 53.67
 1 -17 -2 746.65 56.55
 1 -17 -2 761.69 48.01
 -1 -17 2 817.96 51.81
 -1 -17 2 751.31 45.75
 1 -17 -2 708.66 46.79
 -1 -17 1 9.57 6.82
 1 -17 -1 4.79 6.42
 1 -17 -1 -0.08 5.22
 -1 -17 1 11.03 6.12
 1 -17 -1 -0.16 6.95
 -1 -17 1 10.76 8.58
 1 -17 -1 12.19 7.66
 -1 -17 1 5.33 7.35
 1 -17 -1 3.56 6.84
 1 -17 -1 3.56 6.57
 1 -17 0 972.11 55.54
 -1 -17 0 914.96 54.97
 1 -17 0 1097.54 55.02
 -1 -17 0 1036.43 51.66
 1 -17 0 953.68 61.07
 -1 -17 0 936.38 62.01
 1 -17 0 938.92 62.63
 1 -17 0 912.81 52.54
 -1 -17 0 910.5 51.14
 1 -17 0 1003.9 54.88
 1 -17 1 18.95 8.46
 -1 -17 -1 5.94 5.81
 1 -17 1 9.99 11.27
 -1 -17 -1 18.44 10.82
 1 -17 1 16.06 7.2
 1 -17 1 11.32 8.33
 -1 -17 -1 30.21 10.58
 1 -17 1 11.93 8.78
 -1 -17 -1 17.94 7.97
 -1 -17 -2 1120.51 57.39
 1 -17 2 1088.01 57.63
 1 -17 2 950.04 62.38
 -1 -17 -2 1072.86 67.89
 1 -17 2 1006.46 56.96
 1 -17 2 1129.23 56.71
 -1 -17 -2 1152.29 60.87
 1 -17 2 1112.23 60.29
 1 -17 3 -4.51 7.18
 -1 -17 -3 15.36 8.16
 1 -17 3 -18.28 12.81
 -1 -17 -3 13.51 11.01
 1 -17 3 5.84 6.02
 1 -17 3 -3.07 5.9
 1 -17 3 12.43 9.43
 -1 -17 -3 20.98 11.62
 1 -17 4 829.42 50.28
 -1 -17 -4 835.87 49.77
 -1 -17 -4 878.05 62.98
 1 -17 4 919.87 59.97
 1 -17 4 816.85 51.88
 1 -17 4 858.58 48.99
 1 -17 4 760.79 50.87
 -1 -17 -4 925.57 53.53
 -1 -17 -5 13.55 8.06
 1 -17 5 -2.87 6.72
 1 -17 5 -9.32 10.93
 -1 -17 -5 10.85 8.18
 -1 -17 -5 -0.35 6.04
 1 -17 5 1.51 9.04
 1 -17 5 26.7 10.75
 -1 -17 -5 18.08 8.96
 1 -17 5 8.62 10.13
 1 -17 6 1019.99 56.8
 -1 -17 -6 963.23 55.67
 -1 -17 -6 1005.76 65.37
 1 -17 6 1038.55 63.32
 -1 -17 -6 1149.84 61.71
 1 -17 6 1057.54 60.68
 1 -17 6 1033.49 55.29
 -1 -17 -6 1153.07 60.8
 1 -17 6 1011.84 61.3
 1 -17 7 4.46 6.77
 -1 -17 -7 6.99 5.66
 -1 -17 -7 4.61 9.6
 -1 -17 -7 3.57 9
 1 -17 7 -5.1 10.75
 1 -17 7 -5 7.61
 1 -17 7 1.88 7.5
 1 -17 7 9.72 9.81
 1 -17 8 709.81 47.52
 -1 -17 -8 805.28 51.46
 1 -17 8 764.86 52.68
 -1 -17 -8 747.8 54.18
 -1 -17 -8 699.19 52.64
 1 -17 8 719.18 50.8
 1 -17 8 743.34 47.63
 1 -17 8 741.79 53.84
 -1 -17 -9 35.64 13.33
 1 -17 9 11.95 9.73
 -1 -17 -9 24.77 10.67
 -1 -17 -9 21.89 9.06
 1 -17 9 5.09 6.81
 1 -17 9 -2.74 6.99
 1 -17 9 9.03 8.69
 1 -17 9 4.07 7.69
 -1 -17 -10 486.51 45.91
 1 -17 10 361.81 35.37
 -1 -17 -10 458.9 41.01
 1 -17 10 482.73 43.32
 1 -17 10 368.1 33.53
 1 -17 10 401.12 38.2
 1 -17 10 522.34 47.26
 1 -17 10 409.96 36.21
 -1 -17 -10 470.27 40.52
 -1 -17 -11 3.76 7.61
 1 -17 11 13.11 10.28
 -1 -17 -11 32.24 14.77
 -1 -17 -11 20.2 10.74
 1 -17 11 1.45 8.61
 1 -17 11 6.78 6.05
 1 -17 11 17.69 10.5
 1 -17 11 11.96 9.84
 1 -17 11 4.82 9.14
 1 -17 12 386.33 35.96
 -1 -17 -12 283.24 38.46
 1 -17 12 341.16 34.09
 -1 -17 -12 336.01 33.31
 1 -17 12 347.54 38.44
 -1 -17 -12 372.63 37.54
 1 -17 12 403.51 39.21
 1 -17 12 323.3 33.99
 1 -17 12 410.44 43.54
 1 -17 13 -6.02 9.19
 1 -17 13 6.47 10.24
 1 -17 13 12.38 10.59
 1 -17 13 3.98 7.46
 -1 -17 -13 3.62 7.39
 -1 -17 -13 5.36 6.05
 1 -17 13 8.17 8.83
 -1 -17 -13 -5.52 13.2
 1 -17 13 1.33 8.57
 1 -17 14 210.74 27.47
 -1 -17 -14 224.5 30.71
 1 -17 14 230.64 28.3
 1 -17 14 234.22 32.65
 1 -17 14 321.21 38.83
 -1 -17 -14 247.58 37.07
 1 -17 14 190.71 27.53
 1 -17 15 10.74 10.45
 -1 -17 -15 0.49 7.58
 1 -17 15 11.68 8.66
 1 -17 15 -11.93 11.72
 -1 -17 -15 4.28 11.52
 1 -17 15 11.47 10.16
 -1 -17 -16 267.84 34.67
 1 -17 16 291.92 33.41
 -1 -17 -16 282.48 40.98
 1 -17 16 277.43 34.79
 1 -17 16 301.23 33.29
 -1 -17 -17 -1.71 8.9
 -1 -17 -17 0.43 12.25
 1 -17 17 5.6 7.86
 1 -17 17 5.17 10.3
 1 -17 17 12.5 9.6
 -1 -17 -18 278.37 37.05
 1 -17 18 297.58 34.29
 -1 -17 -18 358.1 46.99
 1 -17 18 314.27 38.93
 1 -17 18 283.21 33
 -1 -17 -19 -11.2 11.39
 1 -17 19 0.4 10.2
 1 -16 -20 13.85 9.79
 1 -16 -20 -2.9 11.73
 -1 -16 20 -11.16 13.28
 -1 -16 20 16.04 9.91
 1 -16 -19 -8.2 9.08
 1 -16 -19 -1.06 10.76
 -1 -16 19 -16.86 12.55
 -1 -16 19 0.9 6.57
 1 -16 -18 21.89 14.89
 1 -16 -18 17.6 14.44
 -1 -16 18 11.01 9.58
 -1 -16 18 4.34 10.45
 -1 -16 18 -1.37 8.43
 1 -16 -17 14.1 8.82
 -1 -16 17 -13.85 10.79
 -1 -16 17 -1.83 7.73
 1 -16 -17 6.72 12.61
 -1 -16 17 14.81 12.7
 1 -16 -16 -4.07 7.6
 -1 -16 16 -4.17 8.36
 -1 -16 16 24.49 14.49
 -1 -16 16 4.25 7.94
 1 -16 -16 7.37 13.78
 -1 -16 16 8.67 9.82
 1 -16 -15 11.57 9.99
 -1 -16 15 18.36 7.46
 -1 -16 15 11.15 7.24
 -1 -16 15 21.07 13.55
 1 -16 -15 21.5 13.65
 -1 -16 15 1.93 7.96
 -1 -16 14 -8.02 9.53
 1 -16 -14 11.82 7.63
 -1 -16 14 1.75 7.22
 -1 -16 14 11.87 11.8
 1 -16 -14 25.2 17.07
 -1 -16 14 7.45 7.9
 -1 -16 13 41.21 11.3
 1 -16 -13 24.62 10.11
 -1 -16 13 37.47 13.03
 -1 -16 13 53.74 14.51
 -1 -16 13 35.67 13.07
 1 -16 -13 79.8 19.79
 1 -16 -13 17 7.35
 -1 -16 13 76 22.85
 -1 -16 12 10.75 8.14
 1 -16 -12 7.06 7.73
 1 -16 -12 7.32 10.12
 -1 -16 12 16.82 9.74
 1 -16 -12 2.16 5.93
 -1 -16 12 -9.75 10.06
 -1 -16 12 8.38 7.34
 -1 -16 11 60.59 14.48
 1 -16 -11 44.8 16.49
 1 -16 -11 35.37 11.15
 -1 -16 11 58.31 14.28
 1 -16 -11 38.88 12.46
 -1 -16 11 49.13 13.3
 -1 -16 11 55.69 15.27
 1 -16 -10 6.55 7.84
 1 -16 -10 19.88 11.88
 -1 -16 10 -7.19 8.72
 1 -16 -10 5 6.44
 -1 -16 10 0.58 5.61
 1 -16 -10 6.23 7.7
 -1 -16 10 -3.17 5.67
 -1 -16 10 16.88 10.84
 -1 -16 9 92.32 17.45
 1 -16 -9 73.56 16.56
 1 -16 -9 93.56 19.29
 -1 -16 9 102.38 17.56
 1 -16 -9 110.29 20.37
 1 -16 -9 104.28 18.17
 -1 -16 9 110.28 17.77
 -1 -16 9 113.85 20.26
 1 -16 -8 37.44 13.17
 -1 -16 8 26.89 11.86
 1 -16 -8 44.82 13.86
 -1 -16 8 31.12 10.27
 1 -16 -8 16.99 8.66
 1 -16 -8 33.47 11
 -1 -16 8 32.3 10.24
 -1 -16 8 4.25 7.05
 -1 -16 7 22.14 7.65
 1 -16 -7 40.97 12.15
 1 -16 -7 24.44 10.55
 -1 -16 7 18.39 7.31
 1 -16 -7 30.92 11.5
 1 -16 -7 30.95 12.16
 -1 -16 7 8.54 6.49
 -1 -16 7 23.74 9.29
 -1 -16 6 -8.81 7.05
 1 -16 -6 -7.34 11.04
 1 -16 -6 6.81 5.88
 -1 -16 6 6.72 8.06
 1 -16 -6 1.81 6.19
 -1 -16 6 -3.05 6.02
 1 -16 -6 8.84 8.1
 1 -16 -6 -5.53 5.95
 -1 -16 6 0.1 4.82
 1 -16 -5 9.64 6.09
 1 -16 -5 28.11 10.97
 -1 -16 5 14.02 9.01
 1 -16 -5 11.27 9.45
 -1 -16 5 16.65 9.83
 1 -16 -5 8.69 5.32
 1 -16 -5 13.54 6.81
 -1 -16 5 18.16 6.67
 -1 -16 5 29.33 8.74
 1 -16 -5 21.37 10.2
 1 -16 -4 31.96 9.72
 -1 -16 4 21.7 8
 1 -16 -4 25.46 12.42
 1 -16 -4 38.42 9.91
 -1 -16 4 15.79 9.35
 -1 -16 4 10.71 7.71
 1 -16 -4 17.54 9.57
 -1 -16 4 24.51 7.13
 1 -16 -4 30.02 12.13
 -1 -16 4 27.31 8.41
 1 -16 -4 33.15 10.56
 -1 -16 3 50.69 10.87
 1 -16 -3 47.83 12.06
 -1 -16 3 68.04 17.26
 1 -16 -3 56.29 15.79
 1 -16 -3 66.01 13.93
 -1 -16 3 64.1 15.28
 -1 -16 3 68.52 11.79
 1 -16 -3 46.77 13.08
 1 -16 -3 55.57 13.14
 -1 -16 3 40.6 10.28
 -1 -16 2 15.63 8.29
 1 -16 -2 -2.32 5.94
 -1 -16 2 8.33 5.26
 1 -16 -2 -1.39 5.02
 -1 -16 2 0.38 8.43
 1 -16 -2 6.04 8.27
 1 -16 -2 13.91 7.87
 -1 -16 2 -3.4 7.67
 1 -16 -2 -3.94 5.8
 -1 -16 2 7.74 5.5
 1 -16 -2 -7.37 8.13
 1 -16 -1 6.94 7.58
 1 -16 -1 -0.6 5.17
 -1 -16 1 8.31 6.79
 -1 -16 1 8.82 6.3
 1 -16 -1 10.2 5.64
 -1 -16 1 2.17 3.38
 -1 -16 1 -0.32 6.12
 1 -16 -1 20.86 11.68
 1 -16 -1 -0.96 4.28
 1 -16 -1 5.92 6.47
 -1 -16 1 6.79 5.73
 -1 -16 0 -1.1 5.48
 1 -16 0 -3.65 5.86
 -1 -16 0 2.13 4.68
 1 -16 0 5.91 6.14
 1 -16 0 4.76 6.73
 -1 -16 0 4.89 8
 1 -16 0 24.6 12.68
 1 -16 0 -6.36 7.84
 -1 -16 0 6.47 7.62
 1 -16 0 -1.56 5.34
 -1 -16 -1 21.59 7.8
 1 -16 1 17.03 8.06
 -1 -16 -1 25.18 8.53
 1 -16 1 20.7 7.93
 -1 -16 -1 27.93 9.96
 1 -16 1 11.46 8.72
 1 -16 1 12.34 7.51
 1 -16 1 22.36 9.29
 -1 -16 -1 11 7.74
 1 -16 1 24.52 10.46
 -1 -16 -2 16.34 8.65
 1 -16 2 39.9 11.09
 1 -16 2 10.57 7.28
 1 -16 2 46.09 13.76
 -1 -16 -2 33.56 13.52
 1 -16 2 24.84 8.7
 1 -16 2 34.26 10.08
 -1 -16 -2 32.78 8.78
 1 -16 2 25.55 8.8
 1 -16 3 21.33 7.37
 -1 -16 -3 21.77 8.75
 -1 -16 -3 20.54 7.71
 -1 -16 -3 27.03 11.72
 1 -16 3 15.95 7.54
 1 -16 3 24.21 8.89
 1 -16 3 25.71 9.01
 1 -16 3 27.77 10.25
 -1 -16 -3 51.18 12.74
 1 -16 4 1.1 5.51
 -1 -16 -4 12.6 6.68
 1 -16 4 22.22 10.58
 -1 -16 -4 7.16 4.89
 -1 -16 -4 -13.28 13.05
 1 -16 4 9.86 7.06
 1 -16 4 24.25 8.58
 -1 -16 -4 23.79 11.57
 1 -16 4 22.61 10.71
 -1 -16 -5 38.09 10.11
 1 -16 5 24.6 8.06
 -1 -16 -5 34.21 13.23
 1 -16 5 45.28 13.29
 -1 -16 -5 21.94 8.11
 1 -16 5 36.27 10.96
 1 -16 5 22.35 8.68
 1 -16 5 19.99 8.91
 -1 -16 -5 30.28 10.75
 1 -16 6 11.85 10.36
 -1 -16 -6 8.77 8.87
 1 -16 6 10.93 5.68
 1 -16 6 5.13 7.1
 -1 -16 -6 2.63 5.15
 -1 -16 -6 16.27 8.24
 1 -16 6 7.39 6.3
 1 -16 6 5.09 5.82
 -1 -16 -6 5.97 6.21
 1 -16 6 1.17 6.04
 1 -16 7 99.58 20.12
 1 -16 7 94.89 17.77
 1 -16 7 87.21 14.26
 -1 -16 -7 100.06 18.81
 -1 -16 -7 86.22 16.05
 1 -16 7 64.64 14.79
 1 -16 7 78.46 16.05
 1 -16 7 89.54 14.88
 1 -16 7 84.35 16.4
 -1 -16 -7 108.68 18.23
 1 -16 8 -0.16 7.14
 1 -16 8 6.78 9.15
 1 -16 8 -1.02 6.83
 1 -16 8 7.89 7.06
 -1 -16 -8 1.47 8.78
 -1 -16 -8 2.76 7.52
 1 -16 8 -8.23 6.93
 1 -16 8 14.84 8.72
 1 -16 8 1.9 6.09
 -1 -16 -8 2.78 5.51
 1 -16 9 74.03 17.75
 1 -16 9 53.1 15.44
 1 -16 9 80.64 14.98
 -1 -16 -9 80.82 18.34
 1 -16 9 84.49 17.55
 -1 -16 -9 103.08 19.18
 1 -16 9 103.53 18.57
 1 -16 9 106.11 16.61
 -1 -16 -9 86.38 17.08
 1 -16 9 73.65 15.24
 1 -16 10 12.02 6.4
 1 -16 10 3.57 7.5
 1 -16 10 11.58 7.75
 -1 -16 -10 4.63 6.49
 1 -16 10 19.95 9.05
 -1 -16 -10 3.14 7.58
 1 -16 10 40.86 13.83
 1 -16 10 11.94 7.01
 -1 -16 -10 11.3 7.36
 1 -16 10 12.69 8.95
 1 -16 11 15.85 7.34
 -1 -16 -11 20.25 9.3
 1 -16 11 -2.24 7.57
 -1 -16 -11 37.81 14.63
 1 -16 11 17.29 11.12
 1 -16 11 21.95 8.73
 -1 -16 -11 19.34 8.95
 1 -16 11 44.21 15.32
 1 -16 11 40.25 14.17
 1 -16 12 -8.2 9.08
 -1 -16 -12 9.79 7.82
 1 -16 12 -1.38 6.81
 -1 -16 -12 4.44 11.01
 1 -16 12 11.55 9.7
 -1 -16 -12 -5.95 7.88
 1 -16 12 4.95 8.34
 1 -16 12 3.02 8.93
 1 -16 12 17.13 10.73
 1 -16 13 11.63 6.89
 -1 -16 -13 45.49 14.75
 1 -16 13 18.17 8.68
 -1 -16 -13 20.45 8.98
 -1 -16 -13 21.91 12.15
 1 -16 13 13.95 8.59
 1 -16 13 13.16 7.57
 1 -16 13 22.97 12.06
 1 -16 13 29.42 11.93
 1 -16 14 -2.33 6.99
 1 -16 14 -6.84 7.15
 1 -16 14 -6.75 6.69
 -1 -16 -14 -3.96 7.17
 -1 -16 -14 -2.18 9.78
 1 -16 14 2.97 7.77
 1 -16 14 11.86 9.43
 1 -16 14 -7.5 9.8
 -1 -16 -15 -0.83 7.91
 1 -16 15 -4.55 7.63
 1 -16 15 4.97 7.83
 -1 -16 -15 -0.34 11.74
 1 -16 15 7.83 8.71
 1 -16 15 22.96 12.98
 1 -16 15 -9.08 9.28
 1 -16 16 -3.81 8.12
 -1 -16 -16 3.81 8.38
 1 -16 16 -0.53 8.77
 1 -16 16 -3.09 8.9
 -1 -16 -16 -15.89 14.08
 1 -16 16 0.87 7.72
 1 -16 16 -15.43 10.04
 1 -16 16 -5.29 9.56
 1 -16 17 1.21 9.58
 -1 -16 -17 24.85 13.38
 1 -16 17 8.83 10.04
 1 -16 17 5.47 8.63
 1 -16 17 1.19 10.28
 -1 -16 -17 38.65 15.23
 1 -16 18 17.56 11.5
 -1 -16 -18 11.57 11.61
 1 -16 18 27.94 13.07
 1 -16 18 0.45 8.81
 -1 -16 -18 30.73 14.31
 1 -16 19 14.58 10.14
 -1 -16 -19 -5.78 10.36
 1 -16 19 16.45 10.82
 1 -16 19 3.06 9.39
 -1 -16 -19 8.12 10.45
 1 -16 20 -6.19 11.96
 -1 -16 -20 -1.56 8.67
 1 -15 -21 40.66 14.98
 -1 -15 21 44.87 15.49
 -1 -15 21 14.54 10.29
 1 -15 -21 11.8 9.66
 1 -15 -20 281.41 38.42
 -1 -15 20 287.85 32.76
 -1 -15 20 254.1 37.08
 1 -15 -20 232.34 33.18
 1 -15 -19 41.72 13.45
 -1 -15 19 47.43 14.2
 -1 -15 19 47.37 16.68
 1 -15 -19 36.29 14.47
 1 -15 -18 263.28 35.19
 -1 -15 18 298.13 32.74
 1 -15 -18 308.45 39.31
 -1 -15 18 335.97 33.78
 -1 -15 18 400.01 43.57
 -1 -15 18 268.76 38.2
 1 -15 -17 117.28 23.01
 1 -15 -17 83.44 21.06
 -1 -15 17 115.2 20.49
 -1 -15 17 93.51 18.17
 -1 -15 17 104.19 23.1
 -1 -15 17 109.21 24.41
 1 -15 -16 297.07 36.02
 1 -15 -16 379.4 42.32
 -1 -15 16 350.42 33.42
 -1 -15 16 290.1 30.55
 -1 -15 16 253.75 32.63
 -1 -15 16 363.27 41.64
 1 -15 -15 75.58 17.74
 -1 -15 15 68.31 15.03
 -1 -15 15 69.13 15.11
 1 -15 -15 74.9 20.19
 -1 -15 15 65.36 17.34
 -1 -15 15 78.16 20.06
 -1 -15 15 43.07 13.52
 -1 -15 14 454.16 45.23
 -1 -15 14 446.24 36.69
 -1 -15 14 448.49 34.67
 1 -15 -14 504.73 48.8
 -1 -15 14 421.52 34.98
 -1 -15 14 400.77 39.99
 1 -15 -14 424.79 40.56
 -1 -15 13 60.48 13.21
 1 -15 -13 82.13 18.16
 -1 -15 13 53.44 12.64
 -1 -15 13 67.58 15.83
 -1 -15 13 97.13 16.45
 1 -15 -13 97.5 21.94
 1 -15 -13 83.52 15.26
 -1 -15 13 65.32 17.61
 -1 -15 12 495.59 41.31
 -1 -15 12 490.23 43.74
 1 -15 -12 506.18 41.91
 -1 -15 12 454.38 35.9
 1 -15 -12 457.97 36.1
 1 -15 -12 439.62 44.29
 -1 -15 12 471.84 36.53
 -1 -15 11 50.83 14.95
 -1 -15 11 60.11 14.22
 1 -15 -11 55.91 13.14
 -1 -15 11 53.67 12.05
 1 -15 -11 49.86 13.66
 -1 -15 11 44.5 12.05
 1 -15 -11 68.28 15.55
 1 -15 -11 56.54 15.85
 -1 -15 10 504.23 39.36
 1 -15 -10 591.57 43.67
 -1 -15 10 517.76 44.32
 1 -15 -10 562.71 42.42
 1 -15 -10 539.34 40.42
 -1 -15 10 536.59 37.67
 -1 -15 10 553.82 39.72
 1 -15 -10 523.72 45.59
 -1 -15 9 106.55 20.48
 -1 -15 9 102.58 17.02
 1 -15 -9 85.01 16.5
 -1 -15 9 95.22 15.48
 1 -15 -9 101.14 17.69
 -1 -15 9 114.86 17.79
 1 -15 -9 100.99 19.76
 1 -15 -9 125.71 20.1
 -1 -15 8 442.38 34.36
 1 -15 -8 439.68 37.36
 -1 -15 8 495.24 39.92
 -1 -15 8 430.52 32.63
 1 -15 -8 410.83 34.62
 1 -15 -8 478.93 39.28
 1 -15 -8 392.74 36.01
 -1 -15 8 388.29 34.15
 -1 -15 7 24.77 9.23
 1 -15 -7 26.11 9.13
 1 -15 -7 38.32 11.64
 -1 -15 7 48.52 14.03
 1 -15 -7 36.66 12.23
 -1 -15 7 40.34 12.12
 1 -15 -7 37.28 10.04
 -1 -15 7 63.57 11.34
 -1 -15 7 23.93 8.42
 1 -15 -7 45.78 12.19
 -1 -15 7 53.89 13.06
 1 -15 -6 343.09 32.98
 -1 -15 6 393.11 30.09
 -1 -15 6 412.3 28.79
 -1 -15 6 391.88 34.76
 1 -15 -6 449.76 38.79
 1 -15 -6 413.54 34.14
 -1 -15 6 403.99 34.51
 1 -15 -6 435.13 33.13
 -1 -15 6 375.99 32.37
 -1 -15 6 409.83 31.11
 1 -15 -6 402.43 33.28
 1 -15 -5 109.99 18.97
 -1 -15 5 83.91 14
 -1 -15 5 94.13 13.98
 1 -15 -5 105.74 16.22
 1 -15 -5 83.92 14.92
 -1 -15 5 111.97 18.38
 -1 -15 5 99.56 16.52
 1 -15 -5 134.62 21.39
 -1 -15 5 91.94 16.94
 1 -15 -5 86.64 14.45
 -1 -15 5 102.5 15.5
 1 -15 -5 126.06 18.84
 -1 -15 4 923.2 50.84
 1 -15 -4 843.86 52.58
 1 -15 -4 980.87 49.86
 -1 -15 4 928.76 44.56
 -1 -15 4 879.89 43.87
 1 -15 -4 935.12 49.6
 -1 -15 4 964.98 53.72
 1 -15 -4 1101.13 63.94
 1 -15 -4 926.27 48.56
 -1 -15 4 900.84 54.45
 1 -15 -4 957.3 51.1
 -1 -15 4 962.85 48.31
 -1 -15 3 60.78 12.13
 1 -15 -3 69.98 13.73
 1 -15 -3 60.93 12.6
 -1 -15 3 50.16 10.73
 1 -15 -3 36.8 10.04
 -1 -15 3 57.84 13.85
 1 -15 -3 72.1 15.68
 -1 -15 3 47.9 9.54
 -1 -15 3 46.55 13.35
 1 -15 -3 45.57 9.66
 1 -15 -3 40.09 12.44
 1 -15 -3 62.8 11.64
 -1 -15 3 47.47 11.64
 -1 -15 2 1495.57 64.69
 1 -15 -2 1535.68 62.13
 1 -15 -2 1379.46 69.11
 1 -15 -2 1499.29 62.62
 -1 -15 2 1581.54 60.16
 -1 -15 2 1460.36 55.57
 -1 -15 2 1497.49 67.32
 1 -15 -2 1478.55 64.44
 -1 -15 2 1482.02 72.23
 1 -15 -2 1537.57 58.1
 1 -15 -2 1367.12 72.3
 -1 -15 2 1369.45 59.97
 1 -15 -2 1466.68 64.19
 1 -15 -1 83.53 14.62
 -1 -15 1 131.67 17.32
 -1 -15 1 101.79 14.26
 1 -15 -1 89.02 14.22
 1 -15 -1 102.82 16.73
 -1 -15 1 98.47 17.19
 1 -15 -1 97.18 17.36
 -1 -15 1 78.07 11.47
 -1 -15 1 98.81 17.94
 1 -15 -1 91.56 18.92
 1 -15 -1 97.42 15.21
 -1 -15 1 91.97 14.93
 1 -15 0 1204.85 56.55
 1 -15 0 1300.72 65.15
 -1 -15 0 1258.25 53.65
 1 -15 0 1270.24 56.01
 -1 -15 0 1251.61 48.15
 1 -15 0 1268.05 59.51
 -1 -15 0 1271.34 59.93
 -1 -15 0 1084.52 62.27
 1 -15 0 1137.97 64.33
 -1 -15 0 1150.37 54.27
 1 -15 0 1250.61 57.9
 1 -15 1 90.69 15.07
 1 -15 1 95.27 17.28
 1 -15 1 105.91 15.77
 -1 -15 -1 93.06 13.81
 -1 -15 -1 103.57 12.75
 1 -15 1 118.53 17.08
 -1 -15 -1 81.71 14.42
 -1 -15 -1 114.64 20.08
 1 -15 1 99.66 18.74
 -1 -15 -1 106.12 13.64
 1 -15 1 118.34 17.25
 -1 -15 -1 113.05 15.7
 1 -15 2 1289.72 60.68
 1 -15 2 1407.41 68.25
 1 -15 2 1447.8 60.36
 -1 -15 -2 1373.15 58.17
 -1 -15 -2 1326.8 48.28
 -1 -15 -2 1372.94 56.16
 -1 -15 -2 1453.93 72.69
 1 -15 2 1249.4 66.32
 -1 -15 -2 1354.51 59.45
 1 -15 2 1264.72 59.35
 -1 -15 -2 1438.74 63.74
 1 -15 2 1417.19 64.35
 1 -15 3 27.56 10.19
 -1 -15 -3 24.39 9.58
 1 -15 3 14.05 4.93
 1 -15 3 17.23 10.34
 1 -15 3 30.76 10.26
 -1 -15 -3 7.95 7.67
 -1 -15 -3 18.89 7.65
 1 -15 3 16.2 7.51
 1 -15 3 18.82 7
 1 -15 3 30.8 9.85
 -1 -15 -3 25.82 8.93
 1 -15 4 1392.68 65.48
 -1 -15 -4 1500.32 65.07
 1 -15 4 1338.92 52.97
 -1 -15 -4 1441.89 74.49
 1 -15 4 1308.95 67.28
 -1 -15 -4 1426.88 61.81
 1 -15 4 1388.83 63.98
 1 -15 4 1472.63 61.93
 1 -15 4 1422.29 62.54
 -1 -15 -4 1340.65 60.18
 -1 -15 -5 58.06 12.96
 1 -15 5 42.3 12.76
 1 -15 5 78.99 16.38
 1 -15 5 33.04 8.59
 1 -15 5 33.37 10.87
 -1 -15 -5 47.58 10.8
 -1 -15 -5 46.77 14.6
 1 -15 5 48.63 11.66
 1 -15 5 52.38 11.85
 -1 -15 -5 43.18 11
 1 -15 5 48.96 11.95
 -1 -15 -6 1209.07 58.13
 1 -15 6 1154.9 63.52
 1 -15 6 1131.18 59.95
 1 -15 6 1083.22 49.98
 -1 -15 -6 1066.86 58.04
 1 -15 6 1105.92 59.73
 -1 -15 -6 1204.9 66.02
 1 -15 6 1101.25 57.81
 1 -15 6 1166.17 55.41
 1 -15 6 1112.04 55.27
 -1 -15 -6 1257.53 58.42
 1 -15 7 21.61 11.15
 1 -15 7 12.35 7.31
 1 -15 7 27.56 9.06
 1 -15 7 41.85 10.74
 -1 -15 -7 21.32 9.51
 -1 -15 -7 28.71 12.33
 1 -15 7 32.18 11.72
 1 -15 7 26.1 8.88
 1 -15 7 30.74 9.62
 -1 -15 -7 24.27 9.2
 1 -15 8 936.34 57.78
 1 -15 8 925.37 50.03
 1 -15 8 888.51 54.57
 1 -15 8 885.45 52.82
 -1 -15 -8 1002.93 57.53
 -1 -15 -8 914.16 56.92
 1 -15 8 990.56 55.07
 -1 -15 -8 918.5 51.65
 1 -15 8 949.21 51.24
 1 -15 8 879.63 47.54
 1 -15 9 64.37 15.53
 1 -15 9 32.91 11.08
 1 -15 9 48.69 12.6
 1 -15 9 31.08 10.78
 1 -15 9 39.71 11.73
 -1 -15 -9 32.37 12.16
 -1 -15 -9 58.25 14.36
 1 -15 9 21.2 9.21
 1 -15 9 51.57 12.38
 -1 -15 -9 26.48 9.73
 1 -15 10 729.16 52.27
 1 -15 10 665.95 43.29
 1 -15 10 664.21 48.75
 -1 -15 -10 725.6 52.87
 -1 -15 -10 735.93 47.8
 1 -15 10 749.87 46.5
 1 -15 10 697.98 47.07
 1 -15 10 607.06 41.86
 -1 -15 -10 689.66 46.29
 1 -15 10 633.28 42.85
 1 -15 11 27.7 11.54
 1 -15 11 39.4 13.35
 1 -15 11 19.92 9
 1 -15 11 32.22 10.9
 -1 -15 -11 11.53 9.14
 -1 -15 -11 41.95 13.11
 1 -15 11 20.27 7.41
 1 -15 11 23.9 11.1
 -1 -15 -11 40.21 12.83
 1 -15 11 24.48 11.61
 1 -15 12 420.41 40.29
 1 -15 12 435.87 36.03
 1 -15 12 395.98 39.52
 1 -15 12 468.3 41.81
 1 -15 12 363.86 34.13
 1 -15 12 389.85 34.13
 -1 -15 -12 375.35 40.91
 1 -15 12 416.3 33.71
 -1 -15 -12 437.96 35.32
 1 -15 12 439.39 38.04
 -1 -15 -12 385.62 35.79
 1 -15 13 37.21 14.78
 1 -15 13 40.99 14.68
 1 -15 13 39.66 12.72
 1 -15 13 41.62 11.6
 1 -15 13 20.93 12.35
 -1 -15 -13 54.55 17.42
 1 -15 13 63.22 13.28
 -1 -15 -13 56.98 13.02
 1 -15 13 37.01 12.43
 1 -15 13 46.08 13.05
 -1 -15 -13 78.53 17.23
 1 -15 14 387.56 37.95
 -1 -15 -14 451 40.87
 1 -15 14 464.87 44.21
 1 -15 14 548.97 47.8
 1 -15 14 457.6 37.39
 -1 -15 -14 497.98 50.48
 1 -15 14 503.01 39.82
 1 -15 14 448.94 39.82
 1 -15 14 523.42 45.23
 1 -15 15 13.56 8.4
 -1 -15 -15 15.38 9.81
 1 -15 15 19.25 9.13
 1 -15 15 -4.48 9.27
 1 -15 15 21.63 8.9
 -1 -15 -15 6.8 8.81
 1 -15 15 -5.92 8.87
 1 -15 15 12.1 8.69
 1 -15 15 12.07 11.32
 1 -15 16 293.52 31.77
 -1 -15 -16 315.54 35.71
 1 -15 16 291.6 37.22
 1 -15 16 272.56 30.18
 -1 -15 -16 289.12 39.42
 1 -15 16 314.72 36.27
 1 -15 16 332.45 39.88
 1 -15 16 276.23 33.82
 -1 -15 -17 19.42 12.31
 1 -15 17 -4.95 11.93
 1 -15 17 9.07 6.75
 -1 -15 -17 20.03 13.27
 1 -15 17 26.48 10.05
 1 -15 17 32.77 15.41
 1 -15 17 17.21 13.93
 1 -15 18 179.84 30.27
 1 -15 18 143.94 23
 1 -15 18 158.8 24.46
 -1 -15 -18 134.18 29.27
 1 -15 18 121.15 24.09
 -1 -15 -18 174.27 28.44
 1 -15 19 16.24 12.58
 1 -15 19 10.77 8.47
 1 -15 19 -2.18 7.91
 -1 -15 -19 10.89 10.22
 -1 -15 -19 44.88 20.51
 1 -15 19 13.21 9.31
 1 -15 20 201.65 28.02
 1 -15 20 185.85 31.11
 -1 -15 -20 205.92 31.22
 -1 -15 -20 244.05 36.77
 1 -15 21 2.84 8.11
 -1 -15 -21 11.31 10.25
 -1 -14 22 2.57 6.87
 -1 -14 22 -3.26 8.66
 1 -14 -22 9.82 11.18
 1 -14 -22 -3.38 9.29
 -1 -14 21 -3.37 7.24
 -1 -14 21 3.14 8.63
 1 -14 -21 8.13 9.37
 1 -14 -21 9.83 11.28
 -1 -14 20 -2.41 8.25
 1 -14 -20 -19.94 12.88
 -1 -14 20 10.36 11.91
 1 -14 -20 1.19 9.45
 -1 -14 19 9.38 12.35
 -1 -14 19 -3.11 10.7
 -1 -14 19 -3.5 7.26
 1 -14 -19 8.4 10.08
 -1 -14 19 14.19 14.33
 1 -14 -19 4.62 7.67
 -1 -14 18 -3.32 8.62
 -1 -14 18 1.72 8.21
 -1 -14 18 -1.31 8.01
 -1 -14 18 17.07 11.47
 1 -14 -18 3.08 10.9
 -1 -14 18 -1.18 8.28
 1 -14 -18 -7.25 9.85
 -1 -14 17 -7.48 9.53
 -1 -14 17 4.68 9.99
 -1 -14 17 -4.44 7.08
 -1 -14 17 2.22 7.82
 1 -14 -17 17.7 11.76
 -1 -14 17 -9.07 9.48
 1 -14 -17 13.81 12.39
 1 -14 -16 14.75 10.12
 -1 -14 16 -6.77 9.83
 -1 -14 16 -4.82 5.81
 -1 -14 16 -10.03 7.89
 1 -14 -16 10.53 10.87
 -1 -14 16 1.87 6.93
 -1 -14 15 18.6 9.94
 1 -14 -15 23.28 11.25
 -1 -14 15 3.59 8.67
 -1 -14 15 0.96 7.18
 -1 -14 15 7.8 10.13
 1 -14 -15 13.81 10.51
 -1 -14 15 4.91 6.79
 -1 -14 15 9.62 7.17
 -1 -14 14 -4.66 7.09
 -1 -14 14 3.68 9.01
 -1 -14 14 9.58 8.18
 -1 -14 14 -9.25 7.52
 1 -14 -14 0.63 7.44
 -1 -14 14 1.24 5.79
 1 -14 -14 3.67 5.46
 1 -14 -14 12.88 11.97
 -1 -14 14 1.43 5.17
 -1 -14 13 25.78 11.29
 -1 -14 13 18.43 9.9
 -1 -14 13 14.7 8.17
 -1 -14 13 26.01 10.06
 1 -14 -13 34.11 14.06
 -1 -14 13 17.2 8.91
 1 -14 -13 42.32 11.24
 1 -14 -13 7.02 7.04
 -1 -14 13 14.78 8.08
 -1 -14 12 5.49 5.96
 -1 -14 12 1.4 6.18
 -1 -14 12 15.01 8.01
 1 -14 -12 3.01 6.28
 -1 -14 12 12.58 5.56
 1 -14 -12 0.87 9.67
 1 -14 -12 2.55 5.57
 -1 -14 12 0.92 5.93
 -1 -14 11 86.64 18.12
 -1 -14 11 84.42 17.3
 1 -14 -11 95.96 17.33
 -1 -14 11 95.72 15.87
 -1 -14 11 80.05 14.28
 1 -14 -11 86.25 18.15
 1 -14 -11 113.77 17.85
 -1 -14 11 73.17 15.26
 1 -14 -11 102.58 16.44
 -1 -14 10 13.25 9.07
 -1 -14 10 7.08 7.17
 1 -14 -10 10.66 7.03
 -1 -14 10 15.26 7.71
 1 -14 -10 10.24 7.48
 -1 -14 10 -1.29 5.62
 1 -14 -10 -0.76 6.81
 -1 -14 10 19.15 7.78
 1 -14 -10 12.61 8.49
 -1 -14 9 36.92 11.04
 1 -14 -9 40.47 10.66
 -1 -14 9 34.98 10.84
 1 -14 -9 42.29 13.47
 1 -14 -9 12.83 8.32
 -1 -14 9 32.26 11.79
 -1 -14 9 30.17 8.92
 1 -14 -9 15.25 7.6
 -1 -14 9 22.41 8.36
 -1 -14 9 32.5 11.14
 -1 -14 8 -1.2 6.35
 1 -14 -8 0.89 6.16
 1 -14 -8 -6.79 5.97
 1 -14 -8 3.17 6.28
 -1 -14 8 -6.76 5.48
 -1 -14 8 7.85 6.52
 -1 -14 8 6.63 4.5
 -1 -14 8 0.73 4.41
 1 -14 -8 0.75 6.54
 -1 -14 8 4.93 5.16
 -1 -14 7 -0.32 5.2
 1 -14 -7 -4.66 5.7
 1 -14 -7 -4.72 5.81
 -1 -14 7 -1.83 4.84
 1 -14 -7 15.77 9.81
 -1 -14 7 3.26 6.44
 1 -14 -7 12.66 7.65
 -1 -14 7 0.15 4.24
 -1 -14 7 9 6.05
 1 -14 -7 3.04 5.75
 -1 -14 7 -9.29 9.06
 1 -14 -6 -1.98 5.41
 -1 -14 6 8.4 4.59
 -1 -14 6 9.65 5.31
 1 -14 -6 5.1 7.02
 -1 -14 6 6.25 6.82
 1 -14 -6 6.94 8.06
 -1 -14 6 -1.79 6.24
 1 -14 -6 8.82 5.74
 -1 -14 6 6.56 6.42
 1 -14 -6 3.27 6.45
 -1 -14 6 9.51 6.04
 1 -14 -5 2.98 5.87
 -1 -14 5 5.06 3.72
 -1 -14 5 1.66 3.83
 1 -14 -5 3.91 4.48
 1 -14 -5 2.36 6.88
 1 -14 -5 9.17 7.11
 -1 -14 5 0.92 5.65
 1 -14 -5 7.76 6.07
 -1 -14 5 -5.27 7.14
 -1 -14 5 9.05 5.57
 1 -14 -5 12.63 8.22
 -1 -14 5 9.07 6.31
 1 -14 -4 130.52 19.04
 -1 -14 4 140.95 16.37
 -1 -14 4 129.22 15.13
 1 -14 -4 125.01 16.88
 -1 -14 4 114.23 18.69
 1 -14 -4 163.89 18.84
 1 -14 -4 143.84 21.59
 1 -14 -4 126.47 17.73
 -1 -14 4 108.17 17.34
 -1 -14 4 141.44 17.91
 1 -14 -4 132.74 15.06
 -1 -14 4 144.71 17.2
 1 -14 -4 139.85 18.07
 1 -14 -3 5.94 7.46
 -1 -14 3 7.31 3.95
 -1 -14 3 0.49 4.62
 1 -14 -3 0.32 5.24
 1 -14 -3 -3.89 5.98
 -1 -14 3 -0.43 6.16
 -1 -14 3 2.51 5.15
 1 -14 -3 2.78 4.93
 -1 -14 3 -0.65 5.02
 1 -14 -3 3.91 3.59
 -1 -14 3 3.85 3.97
 1 -14 -3 14.61 8.4
 -1 -14 2 40.35 9.32
 1 -14 -2 27.79 8.72
 -1 -14 2 33.1 7.54
 1 -14 -2 37.27 9.88
 -1 -14 2 34.7 11.79
 1 -14 -2 42.03 8.8
 1 -14 -2 27.53 8.46
 -1 -14 2 42.2 11.2
 -1 -14 2 38.9 8.86
 1 -14 -2 20.65 8.53
 1 -14 -2 35.36 9.03
 -1 -14 2 37.82 9.52
 1 -14 -1 71.23 12.75
 -1 -14 1 91.56 14.05
 -1 -14 1 53.93 9.34
 1 -14 -1 68.33 11.98
 -1 -14 1 63.66 14.9
 1 -14 -1 74.29 10.98
 -1 -14 1 61.99 13.09
 1 -14 -1 66.61 12.85
 -1 -14 1 68.96 12.12
 1 -14 -1 61.73 11.28
 1 -14 -1 105.17 17.28
 -1 -14 1 62.7 10.14
 1 -14 0 4.4 4.43
 -1 -14 0 0.33 5.2
 1 -14 0 10.32 8.41
 1 -14 0 6.19 6.09
 -1 -14 0 7.86 4.6
 -1 -14 0 2.97 3.45
 1 -14 0 6.79 6.88
 -1 -14 0 1.31 5.32
 -1 -14 0 6.83 6.79
 -1 -14 0 7.37 3.95
 1 -14 0 -8.1 6.45
 -1 -14 0 6.81 5.9
 1 -14 1 12.92 5.87
 -1 -14 -1 22.81 6.71
 1 -14 1 11.52 4.71
 1 -14 1 19.56 9.16
 1 -14 1 12.1 6.15
 -1 -14 -1 22.91 6.45
 -1 -14 -1 3.86 2.84
 1 -14 1 20.14 8.31
 -1 -14 -1 12.4 8.14
 -1 -14 -1 19.81 10.23
 -1 -14 -1 15.52 5.47
 -1 -14 -1 11.67 5.33
 1 -14 1 22.36 8.56
 1 -14 2 60.15 12.25
 1 -14 2 54.92 9.08
 1 -14 2 49.16 12.02
 1 -14 2 46.76 10.66
 -1 -14 -2 41.56 9.16
 -1 -14 -2 51.32 8.5
 -1 -14 -2 63.64 11.06
 -1 -14 -2 37.36 11.62
 -1 -14 -2 57.69 11.3
 1 -14 2 44.75 10.91
 1 -14 2 61.91 13.67
 -1 -14 -2 72.07 13.6
 -1 -14 -3 60.78 12.11
 1 -14 3 53.1 11.94
 1 -14 3 26.71 9.63
 1 -14 3 56.65 9.57
 -1 -14 -3 65.64 16.02
 -1 -14 -3 40.78 9.68
 1 -14 3 55.51 11.51
 1 -14 3 64.87 12.82
 1 -14 3 59.35 12.19
 -1 -14 -3 68.95 12.4
 -1 -14 -4 14.2 7.94
 1 -14 4 8.31 8.02
 1 -14 4 2.99 7.01
 1 -14 4 -4.36 6.83
 1 -14 4 6.27 4.2
 1 -14 4 17.59 9.13
 -1 -14 -4 -2.58 5.82
 -1 -14 -4 1.02 6.79
 1 -14 4 1.83 4.37
 1 -14 4 2.82 4.38
 -1 -14 -4 7.6 4.61
 1 -14 4 1.85 6.17
 1 -14 5 79.04 14.25
 -1 -14 -5 67.02 12.75
 1 -14 5 89.19 16.36
 1 -14 5 48.47 9.18
 -1 -14 -5 71.02 15.73
 1 -14 5 58.97 14.4
 -1 -14 -5 55.07 11.77
 1 -14 5 78.95 14.28
 1 -14 5 55.48 11.27
 -1 -14 -5 56.11 11.2
 1 -14 5 39.37 9.54
 1 -14 6 81.52 15.53
 1 -14 6 65.11 13.2
 -1 -14 -6 63.19 12.57
 1 -14 6 78.39 12.34
 -1 -14 -6 66.46 14.89
 -1 -14 -6 39.61 10.85
 1 -14 6 63.38 14.67
 1 -14 6 58.77 13.16
 1 -14 6 67.94 13.38
 1 -14 6 68.56 12.97
 -1 -14 -6 84.45 14.04
 1 -14 7 54.72 13.82
 1 -14 7 84.84 16.13
 1 -14 7 65.33 11.81
 -1 -14 -7 45.24 12.88
 1 -14 7 70.48 15.14
 -1 -14 -7 55.75 13.03
 1 -14 7 90.6 16.34
 1 -14 7 82.69 13.55
 1 -14 7 91.43 14.96
 -1 -14 -7 64.03 12.87
 1 -14 8 51.72 12.57
 1 -14 8 85.36 16.85
 1 -14 8 66.75 12.8
 1 -14 8 78.37 15.48
 -1 -14 -8 59.68 14.08
 -1 -14 -8 56.13 14.05
 1 -14 8 62.27 13.92
 1 -14 8 70.94 13.7
 1 -14 8 63.12 12.62
 -1 -14 -8 56.41 12.44
 1 -14 9 59.08 14.85
 1 -14 9 55.56 13.6
 1 -14 9 77.15 14.04
 1 -14 9 86.2 14.64
 -1 -14 -9 60.93 13.08
 -1 -14 -9 61.57 15.52
 1 -14 9 49.21 11.77
 1 -14 9 64.41 14.05
 -1 -14 -9 68.01 13.64
 1 -14 9 67.05 13.25
 1 -14 10 57.06 14.39
 1 -14 10 49.43 14.02
 1 -14 10 39.67 10.6
 1 -14 10 32.24 10.74
 1 -14 10 55.02 12.3
 1 -14 10 26.76 9.9
 -1 -14 -10 68.51 14.41
 -1 -14 -10 44.03 13.78
 1 -14 10 33.48 10.9
 1 -14 10 41.42 11.98
 -1 -14 -10 45.66 11.53
 1 -14 11 29.83 11.4
 1 -14 11 12.81 7.7
 1 -14 11 29.75 9.03
 1 -14 11 27.52 11.9
 1 -14 11 22.87 9.38
 -1 -14 -11 39.2 11.75
 -1 -14 -11 35.45 13.43
 1 -14 11 37.11 10.93
 1 -14 11 18.67 8.26
 1 -14 11 34.19 10.38
 -1 -14 -11 39.83 10.56
 1 -14 12 22.73 10.75
 1 -14 12 7.76 7.57
 1 -14 12 24.55 9.72
 1 -14 12 32.61 13.09
 1 -14 12 13.7 9.8
 -1 -14 -12 29.22 9.67
 1 -14 12 13.74 7.25
 -1 -14 -12 15.28 10.43
 1 -14 12 14.89 7.88
 1 -14 12 17.33 8.05
 -1 -14 -12 8.47 7.21
 1 -14 13 9.71 8.34
 1 -14 13 19.36 11.08
 1 -14 13 5.17 6.57
 1 -14 13 6.49 6.85
 1 -14 13 22.88 13.84
 -1 -14 -13 13.12 11.77
 1 -14 13 7.87 7.18
 -1 -14 -13 11.83 7.93
 1 -14 13 10.31 9.02
 -1 -14 -13 6.27 5.82
 1 -14 13 38.13 12.47
 1 -14 14 10.83 10.56
 1 -14 14 -5.61 9.05
 1 -14 14 -2.52 7.16
 1 -14 14 1.14 6.74
 1 -14 14 21.12 11.06
 1 -14 14 7.56 6.91
 -1 -14 -14 6.85 10.72
 1 -14 14 15.21 9.21
 1 -14 14 3.97 7.75
 -1 -14 -14 4.14 6.47
 1 -14 15 -6.62 9.65
 1 -14 15 6.05 9.38
 1 -14 15 6.35 7.14
 1 -14 15 -1.04 6.81
 1 -14 15 -9.81 11.7
 1 -14 15 0.03 7.22
 -1 -14 -15 -4.46 9.72
 1 -14 15 -2.4 6.73
 1 -14 15 -0.37 6.26
 -1 -14 -15 6.02 6.76
 1 -14 16 57.38 14.2
 -1 -14 -16 50.69 16.56
 1 -14 16 73.44 19.16
 1 -14 16 54.08 13.15
 -1 -14 -16 36.83 16.08
 1 -14 16 38.4 13.27
 1 -14 16 48.31 15.8
 1 -14 16 57.82 17.14
 -1 -14 -17 19.72 10.2
 1 -14 17 20.35 14.6
 1 -14 17 -0.41 11.62
 1 -14 17 -1.81 6.61
 -1 -14 -17 8.63 10.16
 1 -14 17 1.13 8.23
 1 -14 17 20.41 11.15
 1 -14 17 0.11 8.41
 1 -14 18 -10.92 14.25
 1 -14 18 -1.89 8.11
 1 -14 18 -7.97 8.73
 -1 -14 -18 -17.48 10.99
 1 -14 18 2.98 8.43
 -1 -14 -18 8.2 8.94
 1 -14 18 4.6 8.95
 1 -14 19 -7.62 8.86
 1 -14 19 7.11 8.42
 1 -14 19 2.27 6.71
 1 -14 19 1.45 7.78
 -1 -14 -19 -1.92 9.9
 -1 -14 -19 -0.35 7.43
 1 -14 19 -0.12 8.17
 1 -14 20 -7.97 12.16
 1 -14 20 0.22 7.01
 -1 -14 -20 29.01 14.13
 1 -14 20 1.43 7.98
 -1 -14 -20 -7.22 11.68
 1 -14 21 2.86 9.33
 -1 -14 -21 -5.01 9.27
 1 -14 21 6.82 10.37
 -1 -14 -21 7.77 9.68
 -1 -14 -22 23.88 14
 1 -14 22 6.93 10.36
 -1 -13 23 120.3 22.19
 1 -13 -23 99.43 22.13
 -1 -13 23 102.86 23.26
 1 -13 -23 107.98 24.03
 -1 -13 22 183.42 25.55
 1 -13 -22 202.17 30.77
 -1 -13 22 197.6 31.73
 1 -13 -22 177.7 29.26
 -1 -13 21 223.41 28.19
 1 -13 -21 220.64 32.62
 1 -13 -21 252.82 34.18
 -1 -13 21 244.74 35.21
 -1 -13 20 188.83 32.46
 -1 -13 20 211.92 26.94
 1 -13 -20 256.7 34.52
 1 -13 -20 230.02 31.83
 -1 -13 20 208.11 32.03
 -1 -13 19 336.98 39.04
 -1 -13 19 307.06 39.91
 -1 -13 19 239.98 27.75
 1 -13 -19 341.11 39.05
 1 -13 -19 274.46 34.78
 -1 -13 19 340.71 41.06
 -1 -13 18 301.53 35.63
 -1 -13 18 292.15 37.27
 -1 -13 18 228.5 26.82
 -1 -13 18 232.99 27.25
 1 -13 -18 316.02 37.02
 1 -13 -18 251.73 32.5
 -1 -13 18 300.4 36.82
 -1 -13 17 429.98 43.81
 -1 -13 17 405.29 40.87
 -1 -13 17 353.65 32.88
 1 -13 -17 361.86 40.27
 -1 -13 17 385.07 34.46
 1 -13 -17 357.88 39.02
 -1 -13 17 332.95 38.11
 -1 -13 16 315.83 36.86
 -1 -13 16 348.8 37.27
 -1 -13 16 339.28 30.96
 1 -13 -16 389.3 40.38
 -1 -13 16 381.62 33.73
 1 -13 -16 366.41 37.56
 -1 -13 16 318.42 36.36
 1 -13 -15 444.95 40.06
 -1 -13 15 391.57 39.67
 -1 -13 15 414.21 38.62
 -1 -13 15 370.07 31.99
 1 -13 -15 425.46 41.98
 -1 -13 15 405.88 33.54
 -1 -13 15 439.8 37.09
 -1 -13 15 398.64 39.01
 1 -13 -14 303.52 31.65
 -1 -13 14 361.83 37.03
 -1 -13 14 301.96 32.96
 -1 -13 14 306.99 27.73
 1 -13 -14 302.39 25.72
 -1 -13 14 327.65 29.5
 1 -13 -14 341.41 37
 -1 -13 14 343.63 27.36
 -1 -13 14 325.98 33.41
 -1 -13 14 293.22 32.6
 1 -13 -13 395.31 35.99
 -1 -13 13 444.77 40
 -1 -13 13 420.41 38.26
 -1 -13 13 427.84 32.78
 -1 -13 13 416.5 37.69
 -1 -13 13 354.17 28.45
 -1 -13 13 382.18 31.62
 1 -13 -13 466.19 43.4
 1 -13 -13 445.96 31.95
 -1 -13 13 499.07 39.76
 -1 -13 12 394.88 29.95
 -1 -13 12 397.88 35.31
 -1 -13 12 466.49 37.94
 -1 -13 12 463.92 39.93
 -1 -13 12 461.34 39.08
 1 -13 -12 484.33 43.58
 -1 -13 12 440.11 32.11
 1 -13 -12 426.87 31.77
 -1 -13 12 425.11 32.2
 1 -13 -12 420.66 36.05
 -1 -13 11 408.26 29.55
 -1 -13 11 456.19 37.66
 -1 -13 11 407.82 34.55
 1 -13 -11 395.13 31.92
 -1 -13 11 395.22 35.92
 1 -13 -11 411.27 31.42
 -1 -13 11 386.35 30.09
 -1 -13 11 403.74 30.85
 1 -13 -11 439.39 40.08
 1 -13 -11 390.38 33.08
 -1 -13 10 446.7 32.01
 1 -13 -10 479.31 40.93
 1 -13 -10 455.54 33.81
 -1 -13 10 404.98 31.1
 -1 -13 10 453.87 30.5
 -1 -13 10 558.27 40.4
 -1 -13 10 461.47 35.56
 1 -13 -10 474.42 34.91
 -1 -13 10 482.74 38.78
 -1 -13 10 356.14 31.01
 1 -13 -10 482.21 36.33
 1 -13 -9 324.94 28.56
 -1 -13 9 325.94 27.97
 1 -13 -9 343.6 33.23
 -1 -13 9 327.45 24.96
 -1 -13 9 392.28 33.22
 1 -13 -9 366.79 30.55
 -1 -13 9 348.27 29.6
 -1 -13 9 310.57 30.56
 -1 -13 9 264.9 26.07
 1 -13 -9 323.04 28.71
 -1 -13 9 286.49 24.74
 1 -13 -8 660.34 42.1
 1 -13 -8 680.95 45.36
 -1 -13 8 591.81 38.41
 -1 -13 8 721.2 37.39
 -1 -13 8 753.63 46.3
 1 -13 -8 589 39.85
 -1 -13 8 703.51 40.92
 -1 -13 8 680.85 43.91
 -1 -13 8 698.95 42.09
 -1 -13 8 640.17 37.51
 1 -13 -8 639.66 40.45
 1 -13 -7 258.81 27.33
 -1 -13 7 335.66 28.07
 1 -13 -7 328.71 30.3
 -1 -13 7 359.08 27.65
 1 -13 -7 266.14 26.36
 -1 -13 7 320.79 23.59
 1 -13 -7 277.21 24.95
 -1 -13 7 323.17 29.2
 -1 -13 7 331.69 25.79
 1 -13 -7 302.57 26.9
 -1 -13 7 311.95 27.42
 -1 -13 6 551.08 37.58
 1 -13 -6 513.27 36.49
 -1 -13 6 508.24 32.56
 1 -13 -6 536.05 37.21
 -1 -13 6 576.26 32
 1 -13 -6 607.6 36.87
 1 -13 -6 564.58 34.94
 -1 -13 6 589 37.47
 -1 -13 6 651.31 40.99
 -1 -13 6 555.49 33.71
 1 -13 -6 576.8 37.07
 1 -13 -5 194.9 20.26
 -1 -13 5 177.71 16.84
 -1 -13 5 186.5 21.71
 1 -13 -5 179.2 20.1
 -1 -13 5 172.99 20.97
 1 -13 -5 178.54 19.41
 1 -13 -5 177.31 20.88
 -1 -13 5 198.3 19.2
 1 -13 -5 182.38 16.41
 -1 -13 5 182.42 20.45
 1 -13 -5 178.26 19.79
 -1 -13 5 174.2 18.38
 1 -13 -4 713.02 38.82
 -1 -13 4 671.53 34.06
 -1 -13 4 639.89 40.82
 1 -13 -4 674.53 38.62
 1 -13 -4 738.37 39.61
 -1 -13 4 685.15 41.48
 1 -13 -4 636.77 40.81
 -1 -13 4 695.33 35.82
 -1 -13 4 756.3 41.22
 1 -13 -4 673.27 34.25
 -1 -13 4 660.45 36.55
 1 -13 -4 651.15 38.33
 -1 -13 3 474.38 28.14
 1 -13 -3 488.85 31.38
 -1 -13 3 466.85 34.5
 1 -13 -3 493.9 30.89
 1 -13 -3 469.39 34.39
 -1 -13 3 480.41 28.33
 1 -13 -3 481.28 31.67
 -1 -13 3 455.4 32.97
 1 -13 -3 445.48 27.82
 -1 -13 3 460.16 31.25
 -1 -13 3 507.25 30.94
 1 -13 -3 455.22 31.38
 -1 -13 2 339.74 26.67
 1 -13 -2 365.85 25.44
 1 -13 -2 433.48 28.85
 -1 -13 2 386.35 25.16
 1 -13 -2 359.8 18.58
 -1 -13 2 381.1 24.53
 1 -13 -2 458.6 30.52
 -1 -13 2 321.49 27.85
 1 -13 -2 404.19 31.78
 -1 -13 2 344.24 30.28
 1 -13 -2 401.16 26.02
 -1 -13 2 392.01 26.99
 1 -13 -2 379.72 28.31
 1 -13 -1 420.45 28.27
 -1 -13 1 497.5 31.46
 -1 -13 1 477.75 28.28
 1 -13 -1 535.91 32.35
 1 -13 -1 431.85 21.76
 -1 -13 1 496.49 27.39
 -1 -13 1 474.11 32.67
 1 -13 -1 484.51 32.1
 1 -13 -1 439.97 33.19
 -1 -13 1 480.07 24.29
 1 -13 -1 481.86 27.42
 -1 -13 1 431.21 33.85
 1 -13 -1 481.25 31.73
 -1 -13 1 428.6 28.45
 1 -13 0 1176.85 50.56
 -1 -13 0 1175.42 50.1
 -1 -13 0 1152.74 47.1
 1 -13 0 1174.27 49.77
 1 -13 0 1108.49 38.98
 -1 -13 0 1110.62 42.8
 1 -13 0 1122.35 51.52
 -1 -13 0 1210.95 53.74
 1 -13 0 1081.71 54.34
 -1 -13 0 1231.37 44.33
 -1 -13 0 1097.77 56.9
 1 -13 0 1147.33 42.14
 1 -13 0 1090.4 50.05
 -1 -13 0 1108.33 48.37
 1 -13 1 350.63 26.48
 -1 -13 -1 416.83 27.41
 -1 -13 -1 435.63 27.44
 1 -13 1 376.72 27.09
 1 -13 1 412.31 22.37
 -1 -13 -1 389.74 23.05
 1 -13 1 394.11 29.41
 -1 -13 -1 419.09 30.31
 1 -13 1 376.05 30.5
 -1 -13 -1 361.5 23.79
 -1 -13 -1 404.47 33.39
 1 -13 1 423.07 21.72
 -1 -13 -1 412.97 27.76
 1 -13 1 413.17 28.87
 -1 -13 -2 1039.49 43.82
 1 -13 2 929.86 45.57
 1 -13 2 951.9 44.55
 -1 -13 -2 995.07 43.93
 -1 -13 -2 876.75 35.94
 1 -13 2 932.37 47.06
 -1 -13 -2 894.86 45.38
 1 -13 2 927.11 37.04
 1 -13 2 919.47 49.31
 -1 -13 -2 901.19 41.59
 -1 -13 -2 905.66 51.41
 -1 -13 -2 897.06 43.05
 1 -13 2 928.1 45.28
 1 -13 3 584.37 36.42
 1 -13 3 662.3 36.56
 -1 -13 -3 661.63 29.5
 -1 -13 -3 655.52 36.24
 -1 -13 -3 597.35 41.59
 1 -13 3 727.89 39.07
 -1 -13 -3 613.23 35.22
 1 -13 3 645.36 38.75
 1 -13 3 685.75 41.37
 -1 -13 -3 728.56 39.98
 1 -13 3 637.39 40.35
 1 -13 3 667.98 31.7
 -1 -13 -4 893.33 44.88
 1 -13 4 849.54 47.44
 1 -13 4 816.33 45.19
 1 -13 4 869.21 43.59
 1 -13 4 814.48 46.62
 1 -13 4 850.96 38.16
 -1 -13 -4 809.67 42.94
 -1 -13 -4 838.59 49.72
 1 -13 4 847.4 44.8
 -1 -13 -4 832.84 42.05
 1 -13 4 872.28 43.9
 -1 -13 -5 675.67 39
 1 -13 5 697.48 43.19
 1 -13 5 696.82 38.34
 1 -13 5 663.61 40.83
 1 -13 5 647.35 40.83
 1 -13 5 646.39 34.16
 -1 -13 -5 648.32 44.11
 -1 -13 -5 688.45 40.38
 1 -13 5 615.7 37.83
 -1 -13 -5 674.95 37.5
 1 -13 5 581.92 35.92
 -1 -13 -6 624.37 37.98
 1 -13 6 588.94 40.52
 1 -13 6 675.86 38.02
 1 -13 6 638.13 40.58
 1 -13 6 577.57 33.35
 -1 -13 -6 601.65 39.06
 -1 -13 -6 671.15 43.93
 1 -13 6 607.22 37.8
 -1 -13 -6 583.58 36.16
 1 -13 6 563.7 35.56
 1 -13 7 419.95 34.2
 1 -13 7 367.83 28.65
 1 -13 7 359.83 30.92
 1 -13 7 377.71 27.68
 1 -13 7 316.81 28.25
 -1 -13 -7 408.78 33.55
 -1 -13 -7 376.58 32.29
 1 -13 7 408.97 31.34
 -1 -13 -7 407.8 30.12
 1 -13 7 376.29 28.92
 1 -13 8 686.92 45.04
 1 -13 8 751.09 41.74
 1 -13 8 814.49 47.89
 1 -13 8 769 47.63
 1 -13 8 682.42 39.53
 -1 -13 -8 700.73 44.05
 1 -13 8 690.41 41.66
 -1 -13 -8 716.82 46.89
 1 -13 8 723.06 43.48
 -1 -13 -8 723.81 42.11
 1 -13 8 686.79 40.46
 1 -13 9 138.86 20.81
 1 -13 9 170.22 22.37
 1 -13 9 183.6 20.73
 1 -13 9 187.36 23.35
 1 -13 9 153.92 18.64
 1 -13 9 160.46 19.63
 -1 -13 -9 147.46 21.8
 -1 -13 -9 123.54 18.7
 1 -13 9 165.4 20.47
 1 -13 9 161.92 19.43
 -1 -13 -9 144.68 19.15
 1 -13 10 441.33 37.21
 1 -13 10 490.24 34.91
 1 -13 10 521.62 39.95
 1 -13 10 502.67 40.41
 1 -13 10 460.84 35.19
 1 -13 10 504.38 34.57
 -1 -13 -10 482.99 40.89
 -1 -13 -10 529.85 36.76
 1 -13 10 503.74 36.71
 1 -13 10 509.93 35.39
 -1 -13 -10 559.34 38.26
 1 -13 11 91.13 16.95
 1 -13 11 82.73 16.62
 1 -13 11 98.34 15.93
 1 -13 11 101.1 18.76
 1 -13 11 61.59 14.06
 -1 -13 -11 93.35 15.61
 1 -13 11 93.86 15.36
 -1 -13 -11 79.05 18.11
 1 -13 11 92.61 16.75
 -1 -13 -11 77.14 14.56
 1 -13 11 76.82 14.22
 1 -13 12 424.24 37.24
 1 -13 12 445.06 36.53
 1 -13 12 463.56 35.25
 1 -13 12 527.06 42.16
 1 -13 12 469 39.74
 -1 -13 -12 407.92 40.23
 -1 -13 -12 463.51 33.28
 1 -13 12 458.81 34.76
 1 -13 12 402.03 30.69
 1 -13 12 421.79 34.87
 -1 -13 -12 464.19 37.16
 1 -13 13 114.19 20.29
 1 -13 13 71.72 16.46
 1 -13 13 75.75 15.59
 1 -13 13 97.9 17.53
 1 -13 13 70.74 16.33
 1 -13 13 87.7 15.64
 -1 -13 -13 82.97 13.9
 1 -13 13 74.43 13.24
 -1 -13 -13 71.39 18.65
 1 -13 13 109.16 18.91
 1 -13 13 75.59 14.75
 -1 -13 -13 90.59 17.91
 1 -13 14 313.97 32.15
 1 -13 14 258.4 29.64
 1 -13 14 266.61 28.89
 1 -13 14 339.58 36.06
 1 -13 14 292.81 33.61
 1 -13 14 248.72 26.33
 1 -13 14 237.49 26.15
 -1 -13 -14 330.93 37.7
 1 -13 14 247.75 27.6
 -1 -13 -14 194.84 25.53
 1 -13 15 132.86 22.25
 1 -13 15 99.26 19.15
 -1 -13 -15 132.54 19.38
 1 -13 15 143.72 22.15
 1 -13 15 101.68 20.7
 1 -13 15 136.51 24.03
 1 -13 15 135.95 20.34
 -1 -13 -15 133.19 25.74
 1 -13 15 136.37 21.52
 -1 -13 -15 115.54 19.84
 1 -13 15 110.34 18.37
 1 -13 16 255.27 30.78
 1 -13 16 285.59 33.24
 -1 -13 -16 223.65 26.57
 1 -13 16 310.62 32.28
 1 -13 16 281.23 34.45
 1 -13 16 273.73 34.07
 1 -13 16 310.18 30.41
 1 -13 16 272.99 29.41
 -1 -13 -16 296.23 37.64
 1 -13 16 256.1 29.05
 -1 -13 -16 274.42 32.09
 1 -13 17 70.95 16.92
 -1 -13 -17 88.43 16.24
 1 -13 17 87.11 18.76
 1 -13 17 71.36 18.72
 1 -13 17 110.21 22.31
 1 -13 17 100.94 17.6
 -1 -13 -17 88.46 21.77
 1 -13 17 58.2 14.86
 1 -13 17 87.29 18.25
 -1 -13 -17 114 22.72
 1 -13 18 288.6 36.32
 1 -13 18 309.67 37.71
 1 -13 18 244.14 28.29
 1 -13 18 217.68 26.91
 -1 -13 -18 321.1 39.48
 -1 -13 -18 287.27 34.45
 1 -13 18 280.67 34.86
 -1 -13 -18 250.77 28.2
 1 -13 19 72.09 20.34
 1 -13 19 98.65 22.56
 1 -13 19 79.82 17.43
 1 -13 19 80.88 17.85
 -1 -13 -19 116.15 25
 -1 -13 -19 69.88 18.76
 1 -13 19 73.32 18.21
 1 -13 20 73.99 20.85
 1 -13 20 117.64 24.27
 1 -13 20 95 18.52
 -1 -13 -20 89.18 22.26
 -1 -13 -20 95.56 20.75
 1 -13 20 70.75 17.39
 1 -13 21 187.06 31.04
 1 -13 21 143.4 22.95
 -1 -13 -21 147.76 25.71
 1 -13 21 144.24 26.71
 -1 -13 -21 159.83 29.79
 1 -13 22 90.9 18.65
 -1 -13 -22 93.22 21.63
 1 -13 22 87.36 21.2
 -1 -13 -22 71.19 21.1
 -1 -13 -23 77.39 19.02
 -1 -12 24 13.9 10.35
 1 -12 -24 10.28 11.98
 -1 -12 24 -5.87 9.72
 1 -12 -24 -2.64 11.42
 -1 -12 23 -7.68 8.74
 1 -12 -23 19.35 12.62
 -1 -12 23 -2.8 11.83
 1 -12 -23 0.62 9.97
 -1 -12 22 3.76 8.68
 1 -12 -22 13.27 11.99
 1 -12 -22 2.33 7.95
 -1 -12 22 -5.62 9.22
 -1 -12 21 15.59 11.91
 -1 -12 21 7.65 8.01
 1 -12 -21 10.41 9.73
 1 -12 -21 19.16 13.08
 -1 -12 21 17.66 9.76
 -1 -12 20 3.58 8.16
 -1 -12 20 -5.51 9.82
 -1 -12 20 5.03 8.51
 1 -12 -20 11.38 8.43
 1 -12 -20 -6.91 9.72
 -1 -12 20 10.95 10.48
 -1 -12 19 -0.81 9.16
 -1 -12 19 3.91 8.51
 -1 -12 19 5.41 7.98
 1 -12 -19 23.82 13.12
 1 -12 -19 -6.72 10.93
 -1 -12 19 -8.39 10.16
 -1 -12 18 32.75 15.94
 -1 -12 18 18.25 9.31
 -1 -12 18 7.56 9.04
 1 -12 -18 -1.13 9.67
 1 -12 -18 11.83 9.55
 -1 -12 18 32.85 15.51
 -1 -12 17 -1.68 9.14
 -1 -12 17 -2.07 8.76
 -1 -12 17 -3.49 5.45
 -1 -12 17 2.99 5.65
 1 -12 -17 2.33 7.89
 1 -12 -17 -5.19 6.33
 -1 -12 17 -7.04 9.69
 1 -12 -16 -5.95 7.01
 -1 -12 16 -1.01 8.02
 -1 -12 16 4.35 6.42
 -1 -12 16 3.18 6.48
 1 -12 -16 -3.2 8.41
 -1 -12 16 -3.06 5.59
 -1 -12 16 1.12 5.86
 -1 -12 16 1.48 8.98
 1 -12 -15 17.12 8.31
 -1 -12 15 5.49 10.35
 -1 -12 15 10.97 7.58
 -1 -12 15 8.29 6.91
 -1 -12 15 -1.63 6.31
 1 -12 -15 18.82 11.27
 -1 -12 15 3.54 5.68
 -1 -12 15 10.6 9.17
 -1 -12 14 9.56 8.25
 -1 -12 14 1.97 5.43
 -1 -12 14 8.66 8.46
 -1 -12 14 7.31 10
 -1 -12 14 10.91 7.64
 1 -12 -14 11.22 10.29
 -1 -12 14 10.37 6.64
 1 -12 -14 3.89 4.97
 -1 -12 14 31.17 12.29
 1 -12 -14 4.83 7.52
 -1 -12 14 -1 5.31
 -1 -12 13 8.42 8.6
 -1 -12 13 13.06 6.64
 -1 -12 13 7.1 7.43
 -1 -12 13 -9.21 9.2
 -1 -12 13 -0.71 4.45
 1 -12 -13 2.72 6.41
 1 -12 -13 2.3 4.3
 -1 -12 13 -4.75 5.47
 -1 -12 13 -8.7 8.47
 -1 -12 13 0.86 5.83
 1 -12 -13 -5.08 7.66
 -1 -12 12 13.78 5.92
 1 -12 -12 54.64 11.07
 -1 -12 12 44.12 10.84
 -1 -12 12 16.92 9.43
 -1 -12 12 58.44 13.32
 -1 -12 12 53.4 11.54
 1 -12 -12 27.66 10.69
 -1 -12 12 31.59 7
 1 -12 -12 47.4 10.59
 -1 -12 12 56.02 13.09
 1 -12 -12 56.66 13.23
 -1 -12 12 28.45 8.84
 1 -12 -11 48.76 11.3
 -1 -12 11 24.97 8.71
 1 -12 -11 64.68 15.49
 -1 -12 11 38.04 9.65
 -1 -12 11 44.44 12.31
 -1 -12 11 39.53 11.27
 -1 -12 11 14.19 7.34
 1 -12 -11 46.03 10.4
 -1 -12 11 19.7 8.46
 -1 -12 11 56.69 13.28
 -1 -12 11 29.86 8.16
 1 -12 -11 37.81 10.47
 -1 -12 10 23.27 9
 1 -12 -10 21.92 7.89
 1 -12 -10 32.42 12.38
 -1 -12 10 18.83 6.93
 -1 -12 10 15.38 8.22
 -1 -12 10 29.03 10.36
 -1 -12 10 8.54 4.9
 1 -12 -10 19.58 8.12
 -1 -12 10 10.55 7.61
 -1 -12 10 14.1 5.99
 1 -12 -10 14.65 5.94
 -1 -12 10 15.81 9.22
 -1 -12 9 25.99 8.02
 1 -12 -9 25.27 9.32
 1 -12 -9 27.23 10.83
 1 -12 -9 22.92 8.04
 -1 -12 9 20.34 7.51
 -1 -12 9 23.62 8.03
 -1 -12 9 10.18 6.06
 -1 -12 9 34.14 8.04
 1 -12 -9 31.72 9.02
 -1 -12 9 14.93 6.63
 -1 -12 9 14.78 6.51
 -1 -12 8 2.57 4.15
 1 -12 -8 -3.65 3.98
 -1 -12 8 -5.71 5.54
 1 -12 -8 -7.14 6.79
 1 -12 -8 -6.29 6.44
 -1 -12 8 -7.24 7.26
 -1 -12 8 -4.02 6.32
 -1 -12 8 -1.75 4.01
 -1 -12 8 -3.94 5.18
 1 -12 -8 3.73 5.69
 -1 -12 8 -5.29 5.42
 1 -12 -7 14.56 7.32
 -1 -12 7 28.43 8.49
 -1 -12 7 15.29 5.38
 1 -12 -7 14.42 7.46
 -1 -12 7 1.18 4.83
 -1 -12 7 26.23 8.42
 -1 -12 7 17.06 8.15
 -1 -12 7 21.94 7.89
 -1 -12 7 6.24 3.79
 1 -12 -7 5.45 5.33
 -1 -12 6 6.03 5.16
 1 -12 -6 -5.41 6.27
 -1 -12 6 6.51 4.31
 1 -12 -6 0.88 4.89
 -1 -12 6 -4.6 6.63
 1 -12 -6 3.59 5.06
 -1 -12 6 7.41 5.25
 1 -12 -6 -2.44 5.66
 -1 -12 6 1.32 5.04
 1 -12 -6 -1.39 3.21
 -1 -12 6 1.46 4.23
 1 -12 -6 -6.82 6.62
 1 -12 -5 21.66 6.74
 -1 -12 5 26.48 6.8
 -1 -12 5 23.4 6.43
 1 -12 -5 22.02 7.11
 -1 -12 5 22.1 9.25
 1 -12 -5 31.39 8.71
 -1 -12 5 21.57 8.25
 1 -12 -5 33.24 8.72
 1 -12 -5 20.18 5.22
 -1 -12 5 28.17 7.95
 -1 -12 5 18.35 6.12
 1 -12 -5 16.3 7.53
 -1 -12 4 14.23 5.26
 1 -12 -4 4.33 4.13
 -1 -12 4 17.48 5.11
 1 -12 -4 7.67 5.9
 1 -12 -4 14.36 5.52
 -1 -12 4 19.34 5.96
 1 -12 -4 1.09 4.2
 -1 -12 4 0.53 6.05
 1 -12 -4 11.7 4.39
 -1 -12 4 15.7 6.71
 1 -12 -4 8.94 5.52
 -1 -12 4 10.96 5.11
 -1 -12 3 16.3 5.6
 1 -12 -3 14.59 6.12
 -1 -12 3 13.45 4.6
 1 -12 -3 22.5 7.17
 1 -12 -3 3.39 3.4
 -1 -12 3 8.45 2.31
 -1 -12 3 11.12 5.91
 -1 -12 3 8.98 7.12
 1 -12 -3 10.62 6.17
 -1 -12 3 8.37 4.73
 1 -12 -3 16.48 5.84
 1 -12 -3 7.38 4.08
 -1 -12 3 9.62 5.63
 1 -12 -2 41.15 7.82
 -1 -12 2 64.28 10.84
 -1 -12 2 53.43 8.94
 1 -12 -2 52.38 10.39
 -1 -12 2 62.35 9.66
 1 -12 -2 59.55 10.51
 1 -12 -2 53.35 6.64
 -1 -12 2 51.17 11.16
 1 -12 -2 61.11 11.31
 -1 -12 2 58.33 12.48
 1 -12 -2 64.29 10.14
 -1 -12 2 61.08 7.56
 -1 -12 2 63.89 10.56
 1 -12 -2 53.71 9.81
 -1 -12 1 3.25 3.54
 1 -12 -1 7.83 2.85
 1 -12 -1 10.93 7.08
 1 -12 -1 11.23 5.95
 -1 -12 1 14.31 5.41
 -1 -12 1 11.84 7.26
 -1 -12 1 14.03 3.86
 1 -12 -1 13.05 4.68
 -1 -12 1 20.71 8.03
 1 -12 -1 18.86 6.97
 1 -12 -1 14.96 6.04
 -1 -12 1 7.77 4.69
 1 -12 -1 12.75 6.04
 -1 -12 1 7.29 4.2
 1 -12 0 18.44 7.33
 -1 -12 0 24.83 5.49
 1 -12 0 19.03 4.37
 1 -12 0 18.52 6.38
 -1 -12 0 34.6 7.41
 -1 -12 0 41.62 7.36
 1 -12 0 28.51 5.88
 -1 -12 0 27.38 10.19
 -1 -12 0 24.87 7.33
 1 -12 0 31.82 8.47
 -1 -12 0 37.66 8.12
 1 -12 0 35.67 9.19
 1 -12 0 41.24 8.46
 -1 -12 0 33.99 8.24
 1 -12 1 17.45 6.06
 -1 -12 -1 20.22 6.01
 1 -12 1 19.48 4.84
 1 -12 1 6.58 4.48
 1 -12 1 14.13 5.23
 -1 -12 -1 30.26 7.24
 -1 -12 -1 20.68 5.07
 1 -12 1 18.16 7.22
 -1 -12 -1 9.98 6.4
 -1 -12 -1 32.31 9.83
 -1 -12 -1 14 4.48
 1 -12 1 15.06 4.16
 -1 -12 -1 10.96 4.42
 1 -12 1 23.34 6.48
 1 -12 2 18.42 7.62
 -1 -12 -2 17.25 5.55
 -1 -12 -2 15.75 7.25
 1 -12 2 3.73 4.78
 1 -12 2 17.59 5.69
 1 -12 2 5.41 3.99
 -1 -12 -2 8.96 4.76
 -1 -12 -2 8.09 3.37
 -1 -12 -2 10.82 5.46
 1 -12 2 23.07 8.2
 1 -12 2 14.19 5.82
 1 -12 2 11.83 3.7
 -1 -12 -2 4.45 5.64
 -1 -12 -2 20.13 6.19
 1 -12 2 12.84 4.76
 -1 -12 -2 16.26 5.61
 -1 -12 -3 19.66 5.1
 1 -12 3 12.66 4.97
 1 -12 3 20.41 7.73
 1 -12 3 11.31 4.72
 -1 -12 -3 4.25 3.97
 1 -12 3 18.82 7.41
 -1 -12 -3 17.3 6.12
 -1 -12 -3 20.51 4.93
 -1 -12 -3 23.93 8.96
 -1 -12 -3 15.84 6.02
 1 -12 3 18.19 6.46
 -1 -12 -3 13.07 5.68
 1 -12 3 18.86 6.81
 1 -12 3 30.23 7.86
 -1 -12 -3 16.8 6.45
 -1 -12 -4 59.71 10.91
 1 -12 4 70.63 12.51
 1 -12 4 49.21 10.93
 1 -12 4 66.46 9.86
 1 -12 4 69.31 12.07
 -1 -12 -4 61.93 11.56
 -1 -12 -4 64.71 13.14
 -1 -12 -4 68.77 11.42
 1 -12 4 71.57 12.52
 1 -12 4 53.74 10.05
 1 -12 4 73.61 12.09
 -1 -12 -4 71.65 11.27
 -1 -12 -5 1.26 5.04
 1 -12 5 -1.63 5.05
 1 -12 5 0.53 4.44
 -1 -12 -5 2.33 4.99
 1 -12 5 6.84 5.04
 1 -12 5 -4.61 6.5
 -1 -12 -5 9.12 5.27
 -1 -12 -5 6.85 6.2
 1 -12 5 9.1 5.63
 1 -12 5 13.65 6.1
 -1 -12 -5 9.84 5.52
 1 -12 5 9.22 5.36
 1 -12 6 117.83 17.29
 1 -12 6 114.29 16.48
 -1 -12 -6 111.81 15.81
 1 -12 6 113.53 15.05
 1 -12 6 128.23 14.91
 1 -12 6 88.71 14.28
 -1 -12 -6 104.39 15.12
 -1 -12 -6 102.68 15.63
 -1 -12 -6 103.45 16.44
 1 -12 6 118.51 15.54
 -1 -12 -6 117.08 15.11
 1 -12 6 90.42 13.41
 1 -12 7 -6.56 6.93
 1 -12 7 10.1 7.3
 1 -12 7 6.63 4.61
 1 -12 7 5.05 5.71
 -1 -12 -7 12.06 6.51
 1 -12 7 2.74 3.45
 -1 -12 -7 7.65 5.14
 -1 -12 -7 15.23 8.02
 1 -12 7 4.05 5.36
 1 -12 7 2.35 4.69
 -1 -12 -7 8.34 5.34
 1 -12 8 4.52 5.61
 1 -12 8 2.32 4.85
 1 -12 8 7.64 5.47
 1 -12 8 -3.67 7.9
 -1 -12 -8 6.24 4.02
 1 -12 8 10.2 4.83
 1 -12 8 1.3 4.34
 -1 -12 -8 -1.88 5.81
 -1 -12 -8 3.26 4.9
 1 -12 8 2.46 4.58
 -1 -12 -8 5.11 4.87
 1 -12 8 -0.55 5.08
 1 -12 9 11.92 7.8
 1 -12 9 4.87 4.64
 1 -12 9 10.37 5.94
 1 -12 9 16.12 9.55
 1 -12 9 24.87 8.19
 -1 -12 -9 -0.19 7.21
 -1 -12 -9 10.72 7.97
 1 -12 9 8.72 6.73
 1 -12 9 2.04 4.51
 1 -12 9 7.62 5.88
 -1 -12 -9 10.88 7.01
 1 -12 10 159.17 21.16
 1 -12 10 168.81 21.95
 1 -12 10 136.71 17.78
 1 -12 10 148.52 20.96
 1 -12 10 129.93 17.58
 -1 -12 -10 161.31 18.91
 -1 -12 -10 140.08 21.32
 1 -12 10 151.07 17.33
 1 -12 10 142.49 18.39
 1 -12 10 144.69 17.74
 -1 -12 -10 177.84 20.51
 1 -12 11 30.99 9.73
 1 -12 11 41.17 11.52
 1 -12 11 24.22 8.79
 1 -12 11 31.59 12.07
 -1 -12 -11 36.76 9.6
 1 -12 11 21.63 8.33
 -1 -12 -11 43.22 10.84
 1 -12 11 24.99 8.67
 -1 -12 -11 26.86 10.83
 1 -12 11 35.22 10.44
 1 -12 11 28.17 9.13
 -1 -12 -11 25.26 8.06
 1 -12 12 49.65 12.66
 -1 -12 -12 65.64 12.95
 1 -12 12 62.74 14.55
 1 -12 12 68.22 13.66
 1 -12 12 70.53 16.02
 1 -12 12 96.87 17.98
 -1 -12 -12 39.04 12.74
 1 -12 12 68.05 12.5
 -1 -12 -12 55.16 10.69
 1 -12 12 88.01 16.14
 1 -12 12 47.37 11.46
 -1 -12 -12 61.61 13.66
 1 -12 13 69.71 15.59
 1 -12 13 64.13 15.11
 -1 -12 -13 45.02 10.69
 1 -12 13 77.07 15.4
 1 -12 13 63.6 15.79
 1 -12 13 60.39 14.08
 1 -12 13 40.8 11.27
 1 -12 13 53.87 10.61
 -1 -12 -13 52.22 14.53
 -1 -12 -13 44.46 10.06
 1 -12 13 68.95 13.82
 1 -12 13 36.45 9.88
 -1 -12 -13 44.86 12.27
 1 -12 14 54.09 13.6
 1 -12 14 42.79 12.52
 -1 -12 -14 40.15 11.05
 1 -12 14 41.09 11.69
 1 -12 14 46.55 13.15
 1 -12 14 37.76 13.4
 1 -12 14 38.61 11.22
 -1 -12 -14 57.69 15.98
 1 -12 14 35.7 10.66
 1 -12 14 46.69 11.14
 -1 -12 -14 40.83 12.68
 1 -12 15 55.66 13.96
 1 -12 15 12.51 7.05
 -1 -12 -15 57.19 12.48
 1 -12 15 45.96 12.71
 1 -12 15 35.74 12.58
 1 -12 15 40.52 14.05
 1 -12 15 38.15 10.06
 -1 -12 -15 60.62 18.06
 1 -12 15 50.78 12.86
 1 -12 15 58.22 13.61
 -1 -12 -15 59.61 14.91
 1 -12 16 5.36 10.46
 1 -12 16 -6.79 7.24
 -1 -12 -16 6.73 7.67
 1 -12 16 0.49 5.96
 1 -12 16 16.07 10.61
 1 -12 16 15.92 10.99
 1 -12 16 -1.79 6.66
 -1 -12 -16 8.94 12.43
 1 -12 16 7.24 7.37
 1 -12 16 4.34 7.63
 -1 -12 -16 26.98 12.46
 1 -12 17 5.33 10.18
 -1 -12 -17 11.11 7.57
 1 -12 17 -6.5 10.55
 1 -12 17 3.46 8.38
 1 -12 17 -0.76 7.16
 1 -12 17 2.45 6.74
 1 -12 17 2.09 5.61
 -1 -12 -17 -7.76 9.55
 1 -12 17 10.27 7.25
 -1 -12 -17 8.51 8.49
 -1 -12 -18 -1.58 5.94
 1 -12 18 1.92 7.43
 1 -12 18 6.63 7.24
 1 -12 18 -6.78 7.76
 1 -12 18 -6.18 9.9
 1 -12 18 8.45 8.02
 -1 -12 -18 -6.66 9.6
 1 -12 18 -0.38 6.28
 1 -12 18 -3.43 6.82
 -1 -12 -18 -4.84 8.1
 1 -12 19 33.97 14.14
 1 -12 19 24.05 12.56
 1 -12 19 23.62 13.31
 1 -12 19 42.39 12.6
 -1 -12 -19 24.23 12.45
 -1 -12 -19 55.9 16.43
 -1 -12 -19 15.53 9.3
 1 -12 19 41.03 13.15
 1 -12 20 19.02 11.4
 1 -12 20 12.44 12.72
 1 -12 20 13.37 10.46
 -1 -12 -20 18.93 12.52
 -1 -12 -20 -2.13 10.63
 1 -12 20 -2.48 10.53
 1 -12 21 41.89 17.01
 1 -12 21 54.99 14.65
 -1 -12 -21 44.08 16.74
 -1 -12 -21 39.67 13.22
 1 -12 21 46.79 14.51
 1 -12 22 42.06 17.89
 1 -12 22 36.65 13.42
 -1 -12 -22 27.92 11.9
 1 -12 22 10.41 11.51
 -1 -12 -22 34.06 16.22
 1 -12 23 4.33 8.31
 -1 -12 -23 25.76 13.23
 1 -12 23 6.16 7.64
 -1 -12 -23 11.92 15.54
 -1 -12 -24 31.22 14.25
 1 -11 -25 134.05 25.87
 -1 -11 24 99.08 19.83
 1 -11 -24 113 23.91
 -1 -11 24 47.16 16.1
 1 -11 -24 79.61 21.85
 -1 -11 23 203.54 26.94
 1 -11 -23 236.93 33.12
 1 -11 -23 187.32 28.64
 -1 -11 23 239.38 34.23
 -1 -11 22 149.45 29.49
 -1 -11 22 118.47 20.26
 1 -11 -22 140.27 25.85
 1 -11 -22 141.7 24.67
 -1 -11 22 142.04 25.99
 -1 -11 21 221.47 32.31
 -1 -11 21 149.21 23.03
 1 -11 -21 172.27 27.65
 1 -11 -21 170.88 26.46
 -1 -11 21 115.56 23.4
 -1 -11 20 123 23.35
 -1 -11 20 79.32 19.98
 -1 -11 20 93.23 18.04
 1 -11 -20 100.57 20.87
 1 -11 -20 100.56 19.99
 -1 -11 20 80.97 19.15
 -1 -11 19 596.55 53.17
 -1 -11 19 577.85 47.45
 -1 -11 19 421.92 35.86
 1 -11 -19 570.95 47.79
 1 -11 -19 492.89 43.47
 -1 -11 19 470.37 44.13
 -1 -11 18 132.3 22.57
 -1 -11 18 110.46 22.76
 -1 -11 18 102.5 17.94
 1 -11 -18 120.3 21.46
 1 -11 -18 112.88 20.63
 -1 -11 18 71.36 17.62
 -1 -11 17 621.52 50.25
 -1 -11 17 642.42 47.76
 -1 -11 17 574.83 39.85
 1 -11 -17 709.97 51.71
 -1 -11 17 557.75 39.77
 1 -11 -17 618.77 47.39
 -1 -11 17 596.66 49.29
 -1 -11 16 123.55 22.08
 1 -11 -16 158.67 18.9
 -1 -11 16 191.55 22.62
 -1 -11 16 162.92 23.76
 -1 -11 16 120.83 21.39
 -1 -11 16 139.78 19.05
 -1 -11 16 145.47 17.43
 -1 -11 16 136.84 18.71
 1 -11 -16 195.65 26.37
 -1 -11 16 158.46 20.6
 1 -11 -16 152.81 23.34
 -1 -11 15 610.18 46.97
 1 -11 -15 654.66 37.95
 -1 -11 15 608.97 40.07
 -1 -11 15 587 46.44
 -1 -11 15 687.9 47.78
 -1 -11 15 575.25 34.57
 -1 -11 15 585.7 38.26
 -1 -11 15 631.45 40.12
 1 -11 -15 679.13 49.3
 -1 -11 15 682.19 43.39
 1 -11 -15 615.62 45.6
 -1 -11 14 241.89 28.37
 1 -11 -14 175.74 19.07
 -1 -11 14 265.05 25.09
 -1 -11 14 240.29 27.17
 -1 -11 14 287.61 31.1
 -1 -11 14 254.93 23.89
 -1 -11 14 233.57 20.79
 -1 -11 14 246.82 20.62
 -1 -11 14 270.51 25.11
 1 -11 -14 209.33 27.03
 1 -11 -14 270.78 21.9
 -1 -11 14 287.4 27.72
 1 -11 -14 268.74 28.49
 1 -11 -13 678.75 38.29
 -1 -11 13 728.46 47.99
 -1 -11 13 685.7 39.59
 -1 -11 13 679.32 45.43
 -1 -11 13 714.19 48.05
 -1 -11 13 650.53 38.93
 -1 -11 13 599.96 33.44
 -1 -11 13 673.14 36
 -1 -11 13 701.45 40.51
 1 -11 -13 676.44 36.31
 1 -11 -13 767.07 50.74
 -1 -11 13 812.78 47.03
 1 -11 -13 642.04 43.6
 -1 -11 12 530.93 39.62
 1 -11 -12 527.34 32.94
 -1 -11 12 517.62 32.77
 -1 -11 12 551.6 39.59
 -1 -11 12 502.45 39.06
 -1 -11 12 483.04 32.27
 -1 -11 12 530.03 29.53
 1 -11 -12 524.74 41.57
 -1 -11 12 497.82 33.14
 1 -11 -12 495.23 31.2
 -1 -11 12 495.39 30.48
 1 -11 -12 524.88 37.97
 -1 -11 12 603.83 39.45
 -1 -11 11 828.74 46.37
 1 -11 -11 797.41 41.47
 -1 -11 11 800.35 47.26
 -1 -11 11 857.75 41.5
 -1 -11 11 806.45 48.38
 -1 -11 11 807.84 47.32
 -1 -11 11 779.7 35.47
 1 -11 -11 778.76 40.43
 -1 -11 11 777.23 39.53
 -1 -11 11 788.12 41.6
 1 -11 -11 825.42 52.63
 -1 -11 11 733.16 42.99
 1 -11 -11 729.33 44.6
 1 -11 -10 765.31 40.18
 -1 -11 10 701.05 37.99
 -1 -11 10 665.36 36.24
 1 -11 -10 814.89 50.21
 -1 -11 10 691.82 36.52
 -1 -11 10 772.79 43.65
 1 -11 -10 670.53 38.22
 -1 -11 10 677.02 41.53
 -1 -11 10 654.39 42.3
 -1 -11 10 789.85 46.55
 -1 -11 10 761.71 42.59
 1 -11 -10 718.32 42.34
 -1 -11 9 826.89 41.65
 1 -11 -9 1009.97 53.94
 1 -11 -9 950.58 45.87
 -1 -11 9 938.86 41.35
 -1 -11 9 963.7 48.91
 1 -11 -9 876.87 44.11
 -1 -11 9 852.32 45.36
 -1 -11 9 875.52 48.65
 -1 -11 9 905.49 48.45
 -1 -11 9 841.69 44.69
 -1 -11 9 909.48 43.18
 1 -11 -9 832.8 45.1
 1 -11 -8 276.25 26.58
 -1 -11 8 236.61 21.55
 -1 -11 8 220.94 18.62
 -1 -11 8 286.99 25.16
 -1 -11 8 247.5 22.3
 1 -11 -8 255.68 22.39
 -1 -11 8 236.57 23.8
 -1 -11 8 235.8 22.23
 -1 -11 8 246.15 20.72
 1 -11 -8 249.78 23.05
 -1 -11 7 1225.35 52.84
 1 -11 -7 1194.24 57.12
 1 -11 -7 1187.86 53.16
 -1 -11 7 1374.34 54.71
 -1 -11 7 1275.32 48.12
 -1 -11 7 1476.76 60.22
 -1 -11 7 1250.56 56.28
 1 -11 -7 1305.72 55.21
 -1 -11 7 1269.54 50.71
 -1 -11 7 1289.29 54.5
 1 -11 -7 1387.12 42.6
 1 -11 -6 485.48 33.16
 -1 -11 6 474.36 31.23
 1 -11 -6 476.19 31.69
 -1 -11 6 545.76 31.68
 -1 -11 6 561.76 28.71
 1 -11 -6 541.22 32.34
 -1 -11 6 549.21 35.2
 1 -11 -6 554.34 25.45
 -1 -11 6 539.13 32.84
 -1 -11 6 568.29 35.15
 1 -11 -6 533.97 32.07
 -1 -11 6 516.23 29.63
 1 -11 -6 529.41 32.48
 1 -11 -5 883.71 43.69
 -1 -11 5 885.91 39.69
 1 -11 -5 874.34 40.6
 1 -11 -5 870.37 40.53
 -1 -11 5 829.1 43.28
 1 -11 -5 819.29 42.25
 -1 -11 5 849.34 43.2
 1 -11 -5 865.75 34.82
 -1 -11 5 935.24 43.24
 1 -11 -5 846.58 41.15
 -1 -11 5 798.21 37.92
 1 -11 -4 426.83 29.49
 -1 -11 4 438.07 26.01
 1 -11 -4 436.46 27.71
 1 -11 -4 437.06 27.52
 -1 -11 4 422.27 15.86
 1 -11 -4 459.44 28.93
 -1 -11 4 471.67 30.97
 -1 -11 4 462.08 30.57
 1 -11 -4 415.61 23.29
 -1 -11 4 411.11 27.44
 1 -11 -4 386.16 26.7
 -1 -11 4 415.61 25.86
 -1 -11 3 933.51 42.16
 1 -11 -3 872.83 36.61
 1 -11 -3 864.1 39.93
 1 -11 -3 879.41 28.45
 -1 -11 3 884.36 43.13
 1 -11 -3 874.66 40.62
 -1 -11 3 939.61 38.45
 1 -11 -3 934.61 44.46
 -1 -11 3 911.92 44.75
 -1 -11 3 906.85 28.9
 1 -11 -3 870.69 39.97
 -1 -11 3 906.79 39.43
 1 -11 -3 892.5 41.06
 1 -11 -2 545.87 28.56
 -1 -11 2 575.05 31.48
 1 -11 -2 574.36 30.89
 1 -11 -2 551.13 21.97
 1 -11 -2 571.73 32.02
 -1 -11 2 566.13 33.15
 1 -11 -2 583.9 34.34
 -1 -11 2 606.23 28.91
 1 -11 -2 542.18 29.09
 -1 -11 2 552.58 23.11
 -1 -11 2 592.82 35.42
 1 -11 -2 560.17 31.5
 -1 -11 2 545.28 29.3
 -1 -11 1 1790.49 60.88
 1 -11 -1 1809.4 59.46
 1 -11 -1 1793.27 65.83
 1 -11 -1 1853.49 61.74
 1 -11 -1 1798.55 49.47
 -1 -11 1 1850.63 56.88
 1 -11 -1 1927.01 64.38
 -1 -11 1 1904.34 65.51
 -1 -11 1 1810.95 52.68
 1 -11 -1 1807.2 56.76
 -1 -11 1 1907.36 70
 -1 -11 1 1879.17 60.53
 1 -11 -1 1822.9 62.86
 1 -11 0 98.71 11.79
 -1 -11 0 117.79 13.11
 1 -11 0 82.94 12.79
 -1 -11 0 87.63 10.18
 1 -11 0 91.19 11.87
 -1 -11 0 92.21 10.9
 1 -11 0 83.93 8.56
 -1 -11 0 91.86 12.54
 1 -11 0 104.08 13.23
 -1 -11 0 82.78 9.5
 1 -11 0 102.41 10.67
 -1 -11 0 91.18 14.37
 1 -11 0 101.43 12.94
 -1 -11 0 96.24 11.75
 -1 -11 -1 1960.45 60.88
 1 -11 1 1857.14 62.93
 1 -11 1 1883.47 68.22
 -1 -11 -1 1866.08 67.73
 1 -11 1 1894.02 54.09
 -1 -11 -1 1972.27 60.97
 1 -11 1 1856.23 62.29
 -1 -11 -1 1880.87 55.75
 1 -11 1 1964.36 68.03
 -1 -11 -1 1990.83 66.49
 1 -11 1 1941.55 66.23
 1 -11 1 1929.06 52.9
 -1 -11 -1 1919.14 71.34
 -1 -11 -1 1864.06 58.2
 1 -11 1 1867.01 63.7
 -1 -11 -1 1913.28 62.1
 1 -11 2 52.52 9.39
 -1 -11 -2 67.85 9.54
 -1 -11 -2 62.56 10.88
 1 -11 2 68.96 8.68
 1 -11 2 61.94 11.17
 1 -11 2 66.41 10.18
 -1 -11 -2 55.62 9.06
 -1 -11 -2 54.1 7.59
 1 -11 2 64.71 12.14
 -1 -11 -2 48.51 10.15
 1 -11 2 58.68 11.25
 -1 -11 -2 46.45 10.21
 1 -11 2 60.99 6.83
 -1 -11 -2 56.06 9.03
 -1 -11 -2 60 9.59
 1 -11 2 53.06 9.55
 1 -11 3 1935.77 66.22
 -1 -11 -3 2124.19 60.36
 -1 -11 -3 1996.78 69.81
 1 -11 3 1919.78 58.62
 1 -11 3 1968.47 70.47
 1 -11 3 2003.63 65.41
 -1 -11 -3 2118.12 65.95
 -1 -11 -3 1907.34 55.84
 1 -11 3 1997.12 70.68
 1 -11 3 2016.49 69.43
 -1 -11 -3 2026.09 67.82
 1 -11 3 1936.13 65.8
 -1 -11 -3 1933.77 64.05
 1 -11 3 1993.75 48.01
 -1 -11 -3 2083.67 74.96
 -1 -11 -3 1974.29 65.16
 -1 -11 -4 37.79 8.88
 1 -11 4 50.68 10.97
 1 -11 4 25.04 5.46
 1 -11 4 26.45 6.44
 -1 -11 -4 32.79 7.84
 -1 -11 -4 39.19 8.98
 1 -11 4 29.53 8.58
 1 -11 4 39.67 9.05
 -1 -11 -4 47.72 9.51
 1 -11 4 39.79 9.54
 1 -11 4 35.72 8.59
 -1 -11 -4 29.55 6.51
 1 -11 5 1245.11 53.44
 1 -11 5 1328.7 56.11
 -1 -11 -5 1076.64 49.26
 1 -11 5 1286.1 54.06
 1 -11 5 1251.16 46.83
 1 -11 5 1403.4 52.41
 1 -11 5 1180.09 35.36
 -1 -11 -5 1309.84 58.3
 -1 -11 -5 1207.86 52.45
 1 -11 5 1348.59 56.16
 -1 -11 -5 1298.29 51.8
 1 -11 5 1210.12 51.43
 -1 -11 -5 1205.17 48.93
 1 -11 5 1143.84 48.57
 1 -11 6 440.64 31.42
 1 -11 6 384.8 28.39
 -1 -11 -6 394.1 27.42
 1 -11 6 447.76 30.24
 1 -11 6 376.78 24.99
 1 -11 6 422.96 27.45
 1 -11 6 389.1 18.89
 -1 -11 -6 404.57 31.19
 -1 -11 -6 379.36 28.9
 -1 -11 -6 413.34 27.68
 1 -11 6 375 28.72
 1 -11 6 361.5 27.19
 1 -11 6 386.09 26.48
 -1 -11 -6 386 26.41
 1 -11 7 1117.67 52.83
 1 -11 7 1058.09 50.67
 -1 -11 -7 1051.66 46.89
 1 -11 7 1015.62 45.62
 1 -11 7 1057.94 46.99
 1 -11 7 1066.56 36.34
 -1 -11 -7 1237.79 54.75
 -1 -11 -7 1073.57 52.82
 1 -11 7 1083.12 51.72
 1 -11 7 1069.87 48.71
 1 -11 7 1043.56 46.7
 -1 -11 -7 1050.59 47.18
 1 -11 8 90.93 14.71
 1 -11 8 103.85 14.15
 -1 -11 -8 87.97 12.61
 1 -11 8 100.25 14.22
 1 -11 8 95.47 10.11
 -1 -11 -8 102.59 16.12
 -1 -11 -8 87.59 13.8
 1 -11 8 92.29 14.71
 1 -11 8 91.3 14.58
 1 -11 8 78.51 13.29
 -1 -11 -8 112.02 14.99
 1 -11 8 71.13 11.73
 1 -11 9 954 50.32
 1 -11 9 950.17 49.91
 1 -11 9 922.84 46.08
 -1 -11 -9 852.65 43.84
 -1 -11 -9 877.85 41.61
 1 -11 9 977.44 46.5
 1 -11 9 809.52 34.47
 -1 -11 -9 974.85 47.42
 1 -11 9 863.69 42.06
 -1 -11 -9 931.21 51.63
 1 -11 9 905.2 48.76
 1 -11 9 898.59 45.39
 -1 -11 -9 870.36 44.88
 1 -11 9 880.66 43.88
 1 -11 10 101.16 16.69
 1 -11 10 118.89 18.24
 1 -11 10 67.62 12.77
 -1 -11 -10 92.66 13.16
 -1 -11 -10 128.6 16.99
 1 -11 10 106.78 15.21
 1 -11 10 97.71 11.66
 1 -11 10 119.24 14.8
 -1 -11 -10 123.5 19.11
 -1 -11 -10 131.55 16.61
 1 -11 10 119.51 17.27
 1 -11 10 120.44 17.04
 1 -11 10 121.19 16.07
 -1 -11 -10 84.42 14.15
 1 -11 11 741.56 46.57
 1 -11 11 803.41 48.47
 1 -11 11 767.55 45.15
 -1 -11 -11 759.98 43.42
 1 -11 11 865.21 45.87
 1 -11 11 837.73 37.71
 -1 -11 -11 752.96 50.39
 1 -11 11 796.28 43.03
 -1 -11 -11 851.2 42.47
 1 -11 11 797.27 39.77
 1 -11 11 802.4 47.14
 1 -11 11 868.76 45.84
 -1 -11 -11 835.62 46.14
 1 -11 12 240.46 26.84
 1 -11 12 307.97 29.84
 1 -11 12 257.26 26.4
 -1 -11 -12 270.59 25.56
 1 -11 12 282.51 26.64
 1 -11 12 296.06 22.24
 1 -11 12 267.11 21.59
 -1 -11 -12 271.3 22.85
 -1 -11 -12 268.45 30.92
 1 -11 12 252.94 24.11
 1 -11 12 275.47 27.13
 1 -11 12 280.96 25.98
 -1 -11 -12 223.07 24
 1 -11 13 562.47 41.99
 1 -11 13 511.2 40.09
 1 -11 13 463.03 36.23
 -1 -11 -13 442.28 33.24
 1 -11 13 450.03 34.57
 1 -11 13 475.29 33.88
 1 -11 13 455.13 29.43
 1 -11 13 460.5 33.65
 1 -11 13 469.6 29.28
 -1 -11 -13 514.12 30.95
 -1 -11 -13 566.76 44.93
 1 -11 13 496.4 37.6
 1 -11 13 524.99 36.37
 -1 -11 -13 424.02 34.93
 1 -11 14 203.3 26.52
 1 -11 14 177.78 23.31
 -1 -11 -14 195.23 22.51
 1 -11 14 194.18 25.4
 1 -11 14 226.04 24.93
 1 -11 14 166.67 18.44
 1 -11 14 189.62 21.8
 -1 -11 -14 212.33 28.68
 1 -11 14 220.04 24.05
 1 -11 14 240.62 26.72
 1 -11 14 201.73 23.21
 -1 -11 -14 206.04 25.08
 1 -11 15 457.4 40.75
 1 -11 15 491.9 41.18
 -1 -11 -15 445.34 34.32
 1 -11 15 449 38.99
 1 -11 15 494.72 38.34
 1 -11 15 443.04 31.08
 1 -11 15 448.27 33.71
 1 -11 15 402.84 32.73
 -1 -11 -15 440.33 43.17
 1 -11 15 500.1 39.12
 1 -11 15 446.43 35.02
 -1 -11 -15 483.89 40.09
 1 -11 16 136.4 21.8
 1 -11 16 132.8 22.38
 1 -11 16 104.01 20.09
 -1 -11 -16 98.13 16.15
 1 -11 16 124.04 20.03
 1 -11 16 110.77 15.78
 1 -11 16 102.85 17.27
 -1 -11 -16 99.02 21.36
 1 -11 16 91.07 16.41
 1 -11 16 155.53 21.54
 1 -11 16 114.68 19.62
 -1 -11 -16 120.39 21.06
 1 -11 17 275.04 32.75
 1 -11 17 239.83 31
 1 -11 17 211.19 28.43
 -1 -11 -17 249.29 25.95
 1 -11 17 268.16 29.8
 1 -11 17 236.84 23.76
 1 -11 17 248.24 26.83
 -1 -11 -17 254.63 33.12
 1 -11 17 224.25 25.66
 1 -11 17 237.84 26.68
 1 -11 17 219.26 25.18
 -1 -11 -17 229.53 28.74
 -1 -11 -18 78.57 21.04
 1 -11 18 81.75 16.27
 1 -11 18 69.99 16.21
 1 -11 18 80.03 14.21
 1 -11 18 98.02 16.95
 1 -11 18 61.81 15.63
 -1 -11 -18 81.85 15.84
 1 -11 18 85.65 16.44
 1 -11 18 46.77 12.99
 1 -11 18 69.69 17.08
 -1 -11 -18 78.99 17.54
 1 -11 19 279.45 33.02
 -1 -11 -19 355.97 32.4
 1 -11 19 305.21 30.75
 1 -11 19 307.73 28.52
 1 -11 19 373.23 37.4
 1 -11 19 338.27 37.69
 1 -11 19 341.12 39.49
 -1 -11 -19 321.06 38.37
 -1 -11 -19 330.16 34.83
 1 -11 20 39.73 12.86
 1 -11 20 24.37 11.48
 1 -11 20 25.07 9.82
 1 -11 20 58 15.98
 1 -11 20 41.93 15.41
 1 -11 20 62.71 16.18
 -1 -11 -20 31.53 14.75
 -1 -11 -20 32.56 12.72
 -1 -11 -21 165.83 26.52
 1 -11 21 174.32 28.35
 1 -11 21 135.99 26.05
 1 -11 21 181.68 24.92
 -1 -11 -21 197.61 31.75
 1 -11 21 142.2 25.08
 -1 -11 -22 13.83 10.53
 1 -11 22 72.46 21.11
 1 -11 22 23.52 11.63
 -1 -11 -22 26.77 16.48
 1 -11 22 40.14 16.41
 -1 -11 -23 156.99 26.63
 1 -11 23 148.33 26.27
 -1 -11 -23 163.45 28.58
 1 -11 23 190.88 29.07
 1 -11 23 143.6 22.98
 -1 -11 -24 63.49 17.98
 -1 -11 -24 33.85 14.88
 1 -11 24 24.34 11.87
 1 -11 24 42.54 13.23
 1 -10 -25 37.87 15.85
 -1 -10 25 33.92 14.85
 -1 -10 25 13.24 9.62
 1 -10 -24 -10.72 10.93
 1 -10 -24 0.43 7.87
 -1 -10 24 7.86 9.5
 -1 -10 24 -2.81 7.89
 1 -10 -23 -8.98 10.28
 -1 -10 23 -8.73 8.12
 -1 -10 23 -4.85 6.98
 1 -10 -23 8.42 11.24
 -1 -10 23 3.87 8.09
 1 -10 -22 19.88 12.76
 -1 -10 22 12.78 9.27
 -1 -10 22 -4.55 6.44
 -1 -10 22 -8.17 11.01
 1 -10 -22 5.29 8.14
 -1 -10 22 5.6 10.64
 1 -10 -21 26.26 11.85
 -1 -10 21 17.34 8.89
 -1 -10 21 13.27 7.7
 -1 -10 21 19.58 11.55
 1 -10 -21 35.36 11.79
 1 -10 -21 34.32 12.68
 -1 -10 21 20.06 11.41
 1 -10 -20 -7.78 7.14
 -1 -10 20 5.73 6.63
 -1 -10 20 2.64 6
 -1 -10 20 7.39 17.14
 -1 -10 20 -6.53 8.21
 1 -10 -20 -10.27 10.1
 1 -10 -20 13.89 12.6
 -1 -10 20 4.24 8.25
 1 -10 -19 40.95 13.81
 -1 -10 19 30.78 11.27
 -1 -10 19 35.59 10.02
 -1 -10 19 57 16.27
 -1 -10 19 56.5 19.06
 1 -10 -19 50.55 16.53
 1 -10 -19 33.62 12.67
 -1 -10 19 35.07 13.58
 -1 -10 18 5.08 8.38
 -1 -10 18 7.22 8
 -1 -10 18 -4.51 6.02
 -1 -10 18 -6.46 5.36
 -1 -10 18 -8.82 6.76
 -1 -10 18 4.23 8.31
 1 -10 -18 8.2 10.22
 1 -10 -18 8.12 9.35
 1 -10 -18 12.26 10.42
 1 -10 -17 19.78 6.85
 -1 -10 17 17.47 10.6
 -1 -10 17 12.56 6.57
 -1 -10 17 9.5 4.46
 -1 -10 17 11.21 6.43
 -1 -10 17 5.73 8.39
 -1 -10 17 15.09 8.95
 1 -10 -17 23.82 12.1
 1 -10 -17 28.8 10.66
 1 -10 -17 13.27 9.91
 -1 -10 16 9.09 5.45
 1 -10 -16 -3.6 7.26
 -1 -10 16 -1.9 8.86
 1 -10 -16 -1.34 5.92
 -1 -10 16 2.18 5.43
 -1 -10 16 6.85 5.45
 -1 -10 16 3.03 5.12
 -1 -10 16 5.98 4.74
 1 -10 -16 9.21 8.64
 1 -10 -16 11.25 6.21
 -1 -10 16 4.17 7.81
 -1 -10 16 5.52 8.75
 -1 -10 15 36.43 9.63
 1 -10 -15 39.32 11.54
 -1 -10 15 39.22 12.35
 1 -10 -15 32.73 8.26
 -1 -10 15 48.4 10.82
 -1 -10 15 35 8.3
 -1 -10 15 38.96 9.54
 -1 -10 15 25.12 8.87
 1 -10 -15 35.81 12.39
 1 -10 -15 42.3 12.1
 -1 -10 15 34.74 11.97
 -1 -10 15 44.89 12.59
 -1 -10 14 9.24 5.18
 1 -10 -14 5.57 3.65
 1 -10 -14 -9.3 8.05
 -1 -10 14 1.25 5.17
 1 -10 -14 1.92 3.8
 -1 -10 14 -3.58 7.11
 -1 -10 14 12.77 6.38
 -1 -10 14 5.51 6.15
 -1 -10 14 0.66 3.34
 -1 -10 14 1.72 6.34
 1 -10 -14 5.36 9.11
 1 -10 -14 7.74 5.62
 -1 -10 14 9.73 6.69
 -1 -10 14 -1.86 5.76
 1 -10 -13 53.08 9.14
 -1 -10 13 53.53 9.12
 1 -10 -13 95.36 17.95
 1 -10 -13 68.7 11.53
 -1 -10 13 70.16 15.49
 -1 -10 13 44.36 9.78
 -1 -10 13 59.3 11.42
 -1 -10 13 53.36 9.84
 -1 -10 13 57.93 11.44
 1 -10 -13 43.37 13.45
 1 -10 -13 54.35 13.39
 -1 -10 13 38.71 9.67
 -1 -10 13 44.87 11.62
 -1 -10 13 29.68 10.63
 1 -10 -12 3.49 3.67
 1 -10 -12 17.67 8.58
 -1 -10 12 7.71 4.97
 1 -10 -12 4.64 3.89
 1 -10 -12 8.94 5.17
 -1 -10 12 -2.42 4.24
 -1 -10 12 2.38 4.06
 -1 -10 12 -0.45 4.36
 -1 -10 12 13.4 7.01
 1 -10 -12 8.92 6.86
 -1 -10 12 9.94 7.53
 -1 -10 12 5.08 5.96
 -1 -10 12 1.11 4.4
 1 -10 -12 15.55 7.35
 -1 -10 11 47.51 10.13
 1 -10 -11 26.9 7.03
 1 -10 -11 18.81 6.95
 -1 -10 11 30.09 9.03
 -1 -10 11 30.19 8.01
 -1 -10 11 39.25 11.08
 -1 -10 11 26.83 8.73
 -1 -10 11 26.92 6.88
 1 -10 -11 32.98 12.06
 1 -10 -11 27.12 7.21
 -1 -10 11 28.05 7.39
 -1 -10 11 29.69 8.5
 1 -10 -11 36.83 10.8
 -1 -10 11 23.92 7.7
 -1 -10 10 64.46 12.56
 1 -10 -10 54.26 10.12
 -1 -10 10 68.53 12.72
 -1 -10 10 58.45 9.98
 -1 -10 10 81.33 14.04
 -1 -10 10 91.88 14.88
 -1 -10 10 73.29 9.84
 1 -10 -10 71.88 11.76
 -1 -10 10 83.13 12.12
 1 -10 -10 65.2 13.76
 -1 -10 10 72.28 13.23
 1 -10 -10 65.57 12.27
 -1 -10 10 61.86 10.65
 -1 -10 9 37.72 9.35
 1 -10 -9 49.22 9.76
 -1 -10 9 49.18 10.76
 -1 -10 9 52.03 8.69
 -1 -10 9 46.58 10.67
 -1 -10 9 38.7 10.29
 -1 -10 9 34.03 6.41
 -1 -10 9 35.73 9.62
 1 -10 -9 56.61 11.98
 -1 -10 9 39.56 7.95
 1 -10 -9 49.15 10.24
 -1 -10 9 53.23 9.64
 -1 -10 8 7.34 4.35
 -1 -10 8 3.52 3.87
 1 -10 -8 10.76 5.67
 -1 -10 8 7.16 4.98
 -1 -10 8 17.95 8.45
 -1 -10 8 10.85 4.01
 -1 -10 8 4.62 3.96
 1 -10 -8 10.44 5.57
 -1 -10 8 10.47 5.82
 -1 -10 8 -0.24 5.03
 -1 -10 7 3.24 5
 1 -10 -7 8.08 5.31
 -1 -10 7 4.16 3.81
 1 -10 -7 -1.99 3.76
 -1 -10 7 11.99 4.63
 -1 -10 7 7.6 5.95
 -1 -10 7 3.41 1.9
 -1 -10 7 6.76 6.08
 -1 -10 7 0.56 5.19
 1 -10 -7 8.24 2.83
 -1 -10 7 4.69 4.61
 -1 -10 6 12.52 5.15
 1 -10 -6 13.61 5.3
 1 -10 -6 15.17 6.74
 -1 -10 6 7.05 3.59
 1 -10 -6 15.85 5.34
 -1 -10 6 20.07 7.43
 -1 -10 6 24.69 8.33
 1 -10 -6 6.57 4.64
 -1 -10 6 16.95 3.27
 -1 -10 6 8.63 3.81
 1 -10 -6 10.59 3.63
 -1 -10 6 13.02 5.33
 1 -10 -5 58.74 10.81
 -1 -10 5 66.22 9.77
 -1 -10 5 64.17 10.18
 1 -10 -5 70.71 10.87
 1 -10 -5 70.22 10.64
 -1 -10 5 72.14 12.05
 1 -10 -5 80.63 11.13
 -1 -10 5 85.83 12.2
 -1 -10 5 67.92 4.93
 -1 -10 5 93.32 12.75
 1 -10 -5 68.27 7.95
 -1 -10 5 80.68 11.56
 1 -10 -4 65.22 9.8
 -1 -10 4 52.71 8.62
 1 -10 -4 83.75 11.18
 -1 -10 4 48.04 9.88
 -1 -10 4 61.04 5.29
 -1 -10 4 78.11 12.02
 1 -10 -4 81.27 10.99
 -1 -10 4 59.86 10.29
 1 -10 -4 72.71 8.69
 -1 -10 4 75.73 10.66
 1 -10 -4 81.01 11.82
 1 -10 -3 79.75 11.54
 -1 -10 3 50.09 8.15
 -1 -10 3 76.31 10.13
 1 -10 -3 59.72 9.75
 1 -10 -3 64.13 9.81
 -1 -10 3 66.62 10.88
 1 -10 -3 65.33 10.22
 1 -10 -3 62.61 6.02
 -1 -10 3 58.44 5.9
 -1 -10 3 75.32 12.2
 -1 -10 3 50.56 9.13
 1 -10 -3 56.81 7.97
 1 -10 -2 148.07 13.37
 -1 -10 2 147.76 14.57
 1 -10 -2 152.68 14.57
 1 -10 -2 170.38 15.87
 -1 -10 2 159.1 16.27
 1 -10 -2 145.28 9.95
 1 -10 -2 140.84 13.58
 -1 -10 2 158.32 10.88
 -1 -10 2 124.64 15.24
 1 -10 -2 149.92 15.14
 -1 -10 2 143.98 13.6
 1 -10 -2 148.85 16.39
 -1 -10 2 154.53 13.51
 1 -10 -1 0.94 4.56
 -1 -10 1 6.11 3.2
 1 -10 -1 4.79 2.36
 1 -10 -1 4.77 3.23
 1 -10 -1 4.85 3.68
 -1 -10 1 -0.47 4.16
 -1 -10 1 5.08 1.96
 1 -10 -1 1.84 2.06
 -1 -10 1 7.03 5.76
 -1 -10 1 5.38 3.41
 1 -10 -1 7.17 4.39
 1 -10 -1 8.75 3.8
 -1 -10 1 9.4 3.69
 1 -10 0 121.87 12.53
 -1 -10 0 123.79 12.54
 1 -10 0 120.61 14.61
 1 -10 0 129.29 10.11
 -1 -10 0 138.04 15.48
 1 -10 0 125.77 13.05
 1 -10 0 94.79 12.01
 -1 -10 0 135.8 14.75
 1 -10 0 107.88 13.49
 1 -10 0 110.74 5.77
 -1 -10 0 110.57 10.75
 1 -10 0 129.01 11.41
 -1 -10 0 133.09 15.64
 -1 -10 0 102.43 10.03
 -1 -10 0 95.72 11.12
 1 -10 0 118.29 13.42
 1 -10 1 2.82 2.66
 -1 -10 -1 3.83 4.39
 1 -10 1 -2.75 4.87
 -1 -10 -1 -0.13 2.21
 1 -10 1 1.57 3.64
 1 -10 1 -1.49 3.63
 1 -10 1 0.03 3.87
 -1 -10 -1 -2.08 4.41
 1 -10 1 3 2.15
 -1 -10 -1 5.25 3.36
 -1 -10 -1 -0.03 4.78
 1 -10 1 2 1.17
 1 -10 1 -1.05 3.98
 -1 -10 -1 0.9 2.5
 1 -10 1 2.5 3.05
 -1 -10 -1 -2.34 2.77
 -1 -10 -2 32.93 6.15
 1 -10 2 45.76 8.46
 -1 -10 -2 41.81 6.42
 1 -10 2 31.66 5.72
 1 -10 2 41.86 8.95
 -1 -10 -2 23.85 6.51
 1 -10 2 29.9 6.42
 -1 -10 -2 56.54 9.84
 1 -10 2 48.29 9.27
 1 -10 2 41.85 7.95
 1 -10 2 47.4 4.13
 -1 -10 -2 32.5 6.34
 1 -10 2 45.73 8.55
 -1 -10 -2 40.72 9.62
 1 -10 2 42.93 5.26
 -1 -10 -2 41.49 7.58
 1 -10 3 36.74 8.51
 -1 -10 -3 45.13 6.57
 1 -10 3 34.17 7.48
 -1 -10 -3 40.71 8.29
 1 -10 3 45.4 8.93
 -1 -10 -3 42.82 6.47
 1 -10 3 39.75 6.83
 1 -10 3 37.49 8.43
 -1 -10 -3 36.74 7.84
 -1 -10 -3 26.2 6.34
 1 -10 3 21.29 6.4
 1 -10 3 32.44 6.42
 -1 -10 -3 39.08 7.57
 -1 -10 -3 45.56 8.19
 -1 -10 -3 26.75 7.54
 1 -10 3 29.49 3.6
 1 -10 3 32.91 3.92
 1 -10 4 16.38 6.79
 1 -10 4 14.48 4.76
 1 -10 4 10.19 5.47
 -1 -10 -4 17.76 6.07
 1 -10 4 7.63 3.34
 1 -10 4 13.76 2.93
 -1 -10 -4 7.22 3.94
 -1 -10 -4 9.6 3.74
 1 -10 4 9.5 1.63
 -1 -10 -4 7.68 3.7
 1 -10 4 15.32 5.56
 1 -10 4 3.11 3.69
 -1 -10 -4 10.38 3.11
 1 -10 4 4 3.1
 1 -10 4 5 3.98
 -1 -10 -4 10.5 4.5
 1 -10 5 5.36 6.11
 1 -10 5 0.06 5.28
 -1 -10 -5 0.41 3.07
 1 -10 5 -5.09 4.29
 1 -10 5 8.33 4.4
 1 -10 5 0.89 1.42
 -1 -10 -5 -4.52 4.64
 -1 -10 -5 0.21 3.63
 1 -10 5 10.45 5.86
 -1 -10 -5 11.99 5.85
 1 -10 5 2.47 4.16
 1 -10 5 -1.72 4.13
 -1 -10 -5 3.58 4.23
 1 -10 5 1.46 3.52
 1 -10 6 24.21 6.83
 1 -10 6 18.27 6.09
 -1 -10 -6 20.06 6.52
 1 -10 6 22.47 5.81
 1 -10 6 17.68 5.56
 1 -10 6 29.24 4.87
 -1 -10 -6 25.11 8.61
 -1 -10 -6 14.91 6.22
 1 -10 6 18.45 7.2
 1 -10 6 20.67 7.76
 -1 -10 -6 26.59 7.16
 1 -10 6 16.72 5.18
 1 -10 6 24.98 7.25
 -1 -10 -6 18.65 6.31
 1 -10 7 0.18 4.3
 -1 -10 -7 5.53 4.27
 1 -10 7 8.65 4.77
 -1 -10 -7 9.25 4.84
 1 -10 7 3.48 3.85
 1 -10 7 2.75 3.66
 1 -10 7 6.6 3.32
 -1 -10 -7 1.47 5.85
 -1 -10 -7 -0.99 5.7
 1 -10 7 7.73 5.56
 1 -10 7 6.47 5.66
 1 -10 7 8.37 4.36
 1 -10 7 2.04 3.72
 -1 -10 -7 12.9 4.66
 1 -10 8 155.53 18.48
 1 -10 8 151.49 18.44
 -1 -10 -8 155.61 17
 1 -10 8 164.68 17.64
 -1 -10 -8 139.73 14.88
 1 -10 8 164.33 17.01
 1 -10 8 147.19 12.54
 -1 -10 -8 128.12 17.9
 -1 -10 -8 134.83 16.39
 1 -10 8 166.25 18.8
 1 -10 8 157.19 17.14
 -1 -10 -8 128.47 15.39
 1 -10 8 155.81 16.46
 1 -10 9 11.58 6.99
 1 -10 9 2.82 4.62
 -1 -10 -9 1.69 3.61
 -1 -10 -9 6.45 4.09
 1 -10 9 5.51 4.98
 1 -10 9 2.71 3.67
 1 -10 9 1.36 2.84
 -1 -10 -9 -0.92 5.78
 -1 -10 -9 -4.27 4.94
 1 -10 9 1.26 5.02
 1 -10 9 -9.84 7.15
 -1 -10 -9 0.02 4.42
 1 -10 9 -1.32 4.64
 1 -10 10 30.27 9.94
 1 -10 10 21.1 8.63
 -1 -10 -10 15.13 5.22
 1 -10 10 2.13 4.5
 -1 -10 -10 6.7 5.21
 1 -10 10 9.54 5.5
 1 -10 10 9.26 3.7
 -1 -10 -10 13.84 6.61
 1 -10 10 3.29 4.08
 -1 -10 -10 20.47 6.79
 1 -10 10 13.42 7.47
 1 -10 10 11.65 6.8
 1 -10 10 18.34 7.07
 -1 -10 -10 0.1 3.79
 1 -10 11 6.18 6.56
 1 -10 11 6.13 6.54
 -1 -10 -11 1.94 5.92
 1 -10 11 -1.44 3.92
 1 -10 11 -2 3.68
 1 -10 11 4.79 4.54
 -1 -10 -11 -0.27 6.32
 -1 -10 -11 2.55 4.36
 1 -10 11 -2.05 4.88
 1 -10 11 -1.6 4.44
 -1 -10 -11 1.24 4.63
 1 -10 11 -4.85 4.52
 1 -10 12 27.72 9.9
 1 -10 12 20.75 9.39
 -1 -10 -12 20.19 7.73
 1 -10 12 10.2 6.37
 1 -10 12 29.93 7.69
 1 -10 12 19.72 5.93
 -1 -10 -12 14.58 6.7
 -1 -10 -12 16.1 5.85
 1 -10 12 26.85 8.82
 1 -10 12 29.13 9.8
 -1 -10 -12 42.64 10.62
 1 -10 12 19.79 6.96
 1 -10 13 22.01 10.14
 1 -10 13 17.1 8.53
 -1 -10 -13 20.19 7.74
 1 -10 13 10.14 5.69
 1 -10 13 13.76 5.94
 1 -10 13 15.27 7.04
 -1 -10 -13 7.96 4.81
 -1 -10 -13 19.94 10.54
 1 -10 13 13.29 5.48
 1 -10 13 23.09 7.85
 1 -10 13 23.43 8.11
 1 -10 13 15.25 5.77
 -1 -10 -13 8.21 6.45
 1 -10 14 8.6 6.52
 1 -10 14 15.23 9.6
 -1 -10 -14 -2.25 5.05
 1 -10 14 5.44 5.26
 1 -10 14 6.28 5.82
 1 -10 14 12.52 6.65
 -1 -10 -14 -11.27 10.67
 1 -10 14 2.83 4.98
 1 -10 14 -2.81 5.97
 -1 -10 -14 1.88 5.09
 1 -10 14 10.23 6.25
 1 -10 15 50.04 13.61
 1 -10 15 36.55 10.47
 -1 -10 -15 37.35 9.46
 1 -10 15 40.42 11.45
 1 -10 15 39.32 10.47
 1 -10 15 48.03 10.37
 -1 -10 -15 34.88 13.15
 1 -10 15 43.08 11.08
 1 -10 15 45.9 10.85
 -1 -10 -15 47.05 12.7
 1 -10 15 49.52 11.7
 1 -10 16 24.19 11.72
 1 -10 16 23.48 9.19
 -1 -10 -16 30.59 10.27
 1 -10 16 36.49 11.26
 1 -10 16 34.04 10.28
 1 -10 16 25.26 8.38
 -1 -10 -16 33.31 13.9
 1 -10 16 16.45 7.65
 1 -10 16 45.04 12.18
 1 -10 16 4.94 5.66
 -1 -10 -16 19.15 8.82
 1 -10 17 93.86 18.62
 1 -10 17 26.64 10.59
 -1 -10 -17 42.86 11.6
 1 -10 17 81.26 16.33
 1 -10 17 79.65 14.37
 1 -10 17 64.49 14.24
 -1 -10 -17 67.68 15.72
 1 -10 17 101.37 17.27
 1 -10 17 77.94 14.95
 1 -10 17 74.86 13.95
 -1 -10 -17 71 16.39
 -1 -10 -18 34.14 14.05
 1 -10 18 32.35 12.64
 1 -10 18 41.88 10.81
 1 -10 18 28.52 10.42
 -1 -10 -18 36.1 11.46
 1 -10 18 37.51 11.92
 1 -10 18 27.18 12.6
 1 -10 18 8.46 7.62
 -1 -10 -18 24.63 10.31
 -1 -10 -19 61.43 13.95
 1 -10 19 39.3 11.11
 1 -10 19 58.22 14.31
 1 -10 19 53.85 13.76
 1 -10 19 86.56 20.6
 1 -10 19 56.78 16.67
 -1 -10 -19 57.76 17.88
 -1 -10 -19 42.28 13.48
 -1 -10 -20 18.84 9.58
 1 -10 20 12.05 7.19
 1 -10 20 15.72 7.1
 1 -10 20 27.67 12.06
 1 -10 20 17.15 10.98
 1 -10 20 -2.01 10.59
 -1 -10 -20 38.34 15.62
 -1 -10 -20 -10.52 11.13
 1 -10 21 3.78 7.47
 1 -10 21 10.33 5.49
 1 -10 21 51.55 15.64
 1 -10 21 32 16.02
 1 -10 21 35.36 15.58
 -1 -10 -21 29.42 11.96
 -1 -10 -21 19.01 10.07
 1 -10 22 -5.51 7.61
 1 -10 22 1.69 6.56
 1 -10 22 3.13 7.84
 1 -10 22 -10.2 12.34
 1 -10 22 5.97 9.68
 1 -10 22 -11.07 9.3
 -1 -10 -22 -5.37 9.65
 -1 -10 -22 5.27 7.73
 -1 -10 -23 27.83 12.64
 1 -10 23 43.61 14.75
 -1 -10 -23 52.4 16.65
 1 -10 23 28.92 13.32
 1 -10 23 7.68 6.58
 1 -10 23 60.94 16.04
 -1 -10 -24 7.8 10.22
 -1 -10 -24 21.03 14.5
 1 -10 24 11.18 9.8
 1 -10 24 15.21 7.62
 1 -10 24 3.08 7.41
 -1 -10 -25 -0.96 9.87
 -1 -10 -25 -2.19 7.41
 1 -10 25 -0.48 7.36
 1 -9 -26 14.3 11.59
 1 -9 -26 19.08 11.68
 -1 -9 26 21.93 13.19
 -1 -9 26 13.82 10.76
 -1 -9 26 -8.49 9.9
 1 -9 -25 162.07 26.78
 -1 -9 25 161.98 23.36
 -1 -9 25 137.8 23.9
 1 -9 -25 136.38 24.62
 -1 -9 25 133.68 25.22
 1 -9 -24 5.29 8.05
 -1 -9 24 25.41 11.78
 -1 -9 24 24.07 12.76
 1 -9 -24 30.87 14.34
 1 -9 -24 20.59 11.99
 -1 -9 24 23.93 10.38
 1 -9 -23 111.53 21.36
 -1 -9 23 121.48 20.89
 -1 -9 23 136.38 21.1
 -1 -9 23 112.29 25.5
 1 -9 -23 141.14 24.1
 1 -9 -23 147.24 25.61
 -1 -9 23 124.06 23.97
 1 -9 -22 8.36 7.09
 -1 -9 22 4.27 7.29
 -1 -9 22 -5.12 8.78
 1 -9 -22 -0.14 7.85
 1 -9 -22 11.99 9.84
 -1 -9 22 11.91 10.17
 1 -9 -21 379.74 37.59
 -1 -9 21 420.2 34.13
 -1 -9 21 391.97 34.87
 -1 -9 21 433.21 40.34
 -1 -9 21 439.74 46.01
 1 -9 -21 391.2 38.71
 1 -9 -21 378.29 38.37
 -1 -9 21 357.88 37.2
 -1 -9 20 36.4 12.65
 -1 -9 20 12.96 8.19
 -1 -9 20 28.07 9.18
 -1 -9 20 11.52 6.37
 -1 -9 20 32.48 14.53
 -1 -9 20 27.32 14.05
 1 -9 -20 35 12.41
 1 -9 -20 21.23 9.01
 1 -9 -20 24.47 9.72
 -1 -9 19 354.29 35.62
 -1 -9 19 386.83 35.12
 -1 -9 19 311.83 28.1
 -1 -9 19 278.4 28.13
 -1 -9 19 347.37 38.25
 -1 -9 19 473.8 40.87
 1 -9 -19 389.91 37.96
 1 -9 -19 386.97 37.05
 1 -9 -19 388.33 36.46
 1 -9 -18 16.48 6.88
 -1 -9 18 9.85 7.84
 -1 -9 18 -1.85 6.93
 -1 -9 18 10.29 5.83
 -1 -9 18 16.6 7.96
 -1 -9 18 10.58 7.98
 -1 -9 18 3.74 8.13
 1 -9 -18 14.22 10.36
 1 -9 -18 24.95 10.33
 1 -9 -18 14.63 8.05
 1 -9 -17 430.14 29.75
 -1 -9 17 346.07 34.92
 -1 -9 17 376.77 32.64
 -1 -9 17 354.82 28.11
 -1 -9 17 381.95 30.81
 -1 -9 17 450.03 37.45
 -1 -9 17 403.32 38.59
 1 -9 -17 389.05 36.77
 1 -9 -17 356.17 33.88
 1 -9 -17 408.51 36.66
 -1 -9 16 16.43 7.4
 1 -9 -16 0.01 7.43
 -1 -9 16 14.74 9.02
 1 -9 -16 7.71 4.36
 -1 -9 16 -3.8 5.1
 -1 -9 16 9.9 5.88
 -1 -9 16 5.41 5.43
 -1 -9 16 -1.3 5.41
 1 -9 -16 -4.38 9.61
 1 -9 -16 15.59 9.68
 -1 -9 16 16.7 10.05
 -1 -9 16 4.2 8.36
 -1 -9 15 439.47 31.62
 1 -9 -15 497.82 39.28
 1 -9 -15 447.12 29.94
 -1 -9 15 446.43 38.38
 -1 -9 15 492.95 34.4
 -1 -9 15 406.8 28.67
 -1 -9 15 489.48 32.85
 -1 -9 15 481.35 33.36
 1 -9 -15 490.7 40.6
 1 -9 -15 463.1 36.76
 -1 -9 15 442.23 37.49
 -1 -9 15 477.45 36.52
 1 -9 -14 45.05 12.84
 -1 -9 14 37.09 9.22
 -1 -9 14 38.83 7.22
 1 -9 -14 30.92 6.98
 -1 -9 14 36.4 10.16
 1 -9 -14 23.95 7.83
 -1 -9 14 39.59 9.12
 -1 -9 14 32.06 8.63
 -1 -9 14 37.25 8.68
 -1 -9 14 49.21 11.07
 1 -9 -14 44.83 11.81
 1 -9 -14 32.8 10.67
 -1 -9 14 29.29 8.64
 -1 -9 14 33.52 9.81
 -1 -9 13 936.57 38.72
 1 -9 -13 931.47 39.33
 1 -9 -13 1063.71 56.88
 -1 -9 13 920.39 44.65
 1 -9 -13 908.68 42.72
 -1 -9 13 940.24 52.79
 1 -9 -13 967.01 40.98
 -1 -9 13 951.25 45.81
 -1 -9 13 937.5 42.37
 -1 -9 13 934.62 44.76
 -1 -9 13 1008.08 48.48
 1 -9 -13 966.64 54.17
 1 -9 -13 910.83 50.58
 -1 -9 13 921.07 52.5
 -1 -9 13 1009.46 51.52
 -1 -9 12 70.48 13.13
 -1 -9 12 70.57 14.19
 1 -9 -12 58.45 13.49
 1 -9 -12 74.41 13.98
 1 -9 -12 77.01 10.72
 -1 -9 12 67.32 10
 1 -9 -12 75.52 10.63
 -1 -9 12 74.19 14.53
 1 -9 -12 79.36 12.02
 -1 -9 12 75.47 12.33
 -1 -9 12 75.91 10.6
 -1 -9 12 63.95 10.91
 -1 -9 12 61.58 11.78
 1 -9 -12 72.1 13.75
 -1 -9 12 91.5 12.9
 -1 -9 12 66.79 13.16
 -1 -9 11 1113.1 52.18
 -1 -9 11 1169.9 55.37
 1 -9 -11 1061.31 53.96
 -1 -9 11 1125.7 47.63
 1 -9 -11 1269.56 60.53
 1 -9 -11 1186.62 45.95
 -1 -9 11 1075.67 43.03
 1 -9 -11 1081.18 45.46
 -1 -9 11 1002.28 51.59
 1 -9 -11 1102.07 45.64
 -1 -9 11 1173.59 47.76
 -1 -9 11 1117.96 47.04
 -1 -9 11 1047.34 42.37
 -1 -9 11 1245.11 52.44
 1 -9 -11 1055.66 51.35
 -1 -9 11 1115.44 50.13
 -1 -9 10 68.25 13.62
 -1 -9 10 65.79 12.14
 1 -9 -10 71.41 13.15
 -1 -9 10 59.73 9.11
 1 -9 -10 62.68 10.1
 1 -9 -10 64.44 9.52
 -1 -9 10 55.64 11.85
 -1 -9 10 52.31 9.1
 -1 -9 10 69.83 9.25
 -1 -9 10 57.24 11.13
 1 -9 -10 48.37 10.11
 -1 -9 10 47.71 8.78
 -1 -9 10 53.36 10.28
 -1 -9 9 2301.06 73.71
 1 -9 -9 2010.35 66.79
 1 -9 -9 2007.31 65.59
 -1 -9 9 2182.85 75.12
 1 -9 -9 2187.53 74.52
 -1 -9 9 2193.96 62.39
 -1 -9 9 2178.21 67.23
 -1 -9 9 2210.86 69.18
 1 -9 -9 2228.07 77.39
 -1 -9 9 2121.05 71.87
 -1 -9 9 2167.82 76.54
 -1 -9 9 2273.28 75.87
 -1 -9 8 263.98 20.21
 1 -9 -8 268.45 22.04
 -1 -9 8 280.76 20.77
 -1 -9 8 312.95 23.33
 1 -9 -8 302.22 14.1
 1 -9 -8 291.88 21.56
 -1 -9 8 287.64 23.19
 -1 -9 8 329.64 18.5
 -1 -9 8 289.09 24.03
 -1 -9 8 257.74 22.18
 -1 -9 8 298.65 23.03
 -1 -9 7 2239.55 71.17
 1 -9 -7 2193.94 71.7
 -1 -9 7 2473.42 75.56
 -1 -9 7 2318.56 70.02
 1 -9 -7 2510.78 76.54
 -1 -9 7 2293.96 73.78
 1 -9 -7 2391.75 58.21
 -1 -9 7 2529.9 63.16
 -1 -9 7 2543.89 77.16
 -1 -9 7 2496.06 77.4
 -1 -9 7 2286.89 77.37
 -1 -9 6 125.74 13.92
 1 -9 -6 109.64 13.04
 -1 -9 6 136.09 14.09
 -1 -9 6 129.71 13.36
 1 -9 -6 106.35 12.84
 1 -9 -6 140.24 14.53
 -1 -9 6 138.62 9.85
 -1 -9 6 158.51 16.16
 1 -9 -6 134.65 10.27
 -1 -9 6 114.35 13.52
 -1 -9 6 112.29 14.08
 -1 -9 6 141.38 15.2
 1 -9 -6 135.31 13.8
 1 -9 -5 2968.36 83.3
 -1 -9 5 3201.5 88.42
 -1 -9 5 2987.69 85.77
 -1 -9 5 2932.7 82.41
 1 -9 -5 2816.34 84.36
 1 -9 -5 3153.24 85.45
 1 -9 -5 2995.47 73.45
 -1 -9 5 3077.54 86.25
 -1 -9 5 3279.57 66.74
 1 -9 -5 3011.25 85.22
 -1 -9 5 3011.81 81.64
 -1 -9 5 2922.1 87.7
 -1 -9 4 74.8 9.59
 1 -9 -4 77.36 10.54
 -1 -9 4 71.36 8.7
 1 -9 -4 75.82 10.28
 -1 -9 4 77.77 10.56
 1 -9 -4 76.13 8.54
 -1 -9 4 87.72 11.94
 1 -9 -4 79.94 10.6
 -1 -9 4 76.11 10.86
 -1 -9 4 64.71 5.06
 -1 -9 4 82.23 10.16
 1 -9 -4 83.1 10.89
 1 -9 -3 3277.39 86.34
 1 -9 -3 3281.53 85.97
 -1 -9 3 3246.58 80.59
 1 -9 -3 3217.83 70.05
 -1 -9 3 3189.86 86.21
 1 -9 -3 3066.22 78.88
 1 -9 -3 3135 88.42
 -1 -9 3 3124.91 82.45
 -1 -9 3 3265.06 70.36
 -1 -9 3 3281.94 90.63
 -1 -9 3 3150.45 82.75
 1 -9 -3 3180.01 86.46
 1 -9 -2 5.58 3.97
 1 -9 -2 5.51 4
 -1 -9 2 3.93 2.04
 -1 -9 2 5.44 3.01
 1 -9 -2 10.94 4.19
 -1 -9 2 4.54 3.23
 1 -9 -2 -0.96 2.76
 1 -9 -2 5.64 3.13
 -1 -9 2 9.34 4.09
 -1 -9 2 10.63 4.89
 -1 -9 2 9.56 2.51
 1 -9 -2 5.43 2.06
 1 -9 -1 2280.47 54.8
 -1 -9 1 2266.33 63.89
 1 -9 -1 2237.86 66.21
 1 -9 -1 2156.62 62.38
 -1 -9 1 2297.12 65.19
 -1 -9 1 2312.8 61.98
 1 -9 -1 2282.14 69.72
 -1 -9 1 2163.02 68.85
 -1 -9 1 2239.61 71.49
 -1 -9 1 2248.4 57.66
 1 -9 -1 2269.57 67.22
 -1 -9 0 1.82 2.9
 1 -9 0 9.66 4.48
 -1 -9 0 8.19 4.08
 -1 -9 0 8.17 3.42
 1 -9 0 21.81 5.21
 1 -9 0 2.44 2.34
 1 -9 0 6.08 2.71
 -1 -9 0 7.49 3.36
 -1 -9 0 5.74 2.37
 -1 -9 0 11.55 5.63
 1 -9 0 5.44 2.59
 1 -9 0 5.43 4.53
 -1 -9 -1 2423.76 64.2
 1 -9 1 2496.1 71.24
 -1 -9 -1 2467.94 68.63
 1 -9 1 2682.1 53.38
 1 -9 1 2493.38 62.72
 -1 -9 -1 2341.45 73.02
 1 -9 1 2519.82 74.63
 -1 -9 -1 2698.02 68.25
 1 -9 1 2488.38 70.15
 -1 -9 -1 2410.24 66.76
 1 -9 1 2359.12 60.97
 -1 -9 -1 2407.4 76.38
 1 -9 1 2444.99 72.5
 -1 -9 -2 7.04 2.77
 1 -9 2 5.97 2.51
 -1 -9 -2 -0.79 4.05
 1 -9 2 4.39 3.3
 1 -9 2 5.87 2.92
 -1 -9 -2 6.55 3.82
 1 -9 2 6.36 1.65
 1 -9 2 7.46 3.74
 -1 -9 -2 7.15 3.36
 1 -9 2 6.93 3.76
 -1 -9 -2 13.69 5.69
 1 -9 2 7.19 2.37
 -1 -9 -2 -1.27 3.08
 -1 -9 -3 2513.06 63.33
 1 -9 3 2383.14 74.1
 -1 -9 -3 2460.04 73.4
 1 -9 3 2366.59 65.27
 -1 -9 -3 2503.9 69.95
 1 -9 3 2454.68 71.64
 1 -9 3 2553.61 56.13
 1 -9 3 2573.5 75.65
 1 -9 3 2635.31 76.9
 1 -9 3 2498.64 74.31
 -1 -9 -3 2535.54 64.13
 1 -9 3 2404.47 71.04
 -1 -9 -3 2459.1 77.5
 1 -9 3 2529.03 54.63
 -1 -9 -3 2395.86 71.43
 1 -9 4 6.73 2.88
 1 -9 4 11.07 5.41
 -1 -9 -4 9.06 3.5
 -1 -9 -4 12.79 4.5
 1 -9 4 7.76 4.72
 1 -9 4 4.82 2.25
 1 -9 4 7.99 5.37
 1 -9 4 24.8 7.15
 -1 -9 -4 11.92 5.14
 1 -9 4 10.82 6.1
 -1 -9 -4 6.51 2.56
 1 -9 4 3.33 3.09
 1 -9 4 6.49 1.25
 -1 -9 -4 7.49 4.01
 -1 -9 -4 9.66 4.34
 -1 -9 -5 2206 70.45
 -1 -9 -5 2234.09 71.88
 1 -9 5 2091.12 68.35
 -1 -9 -5 2075.09 65.13
 1 -9 5 2191.09 63.76
 1 -9 5 2179.65 66.53
 1 -9 5 2044.25 53.14
 1 -9 5 2182.38 70.38
 -1 -9 -5 2174.34 66.73
 1 -9 5 2219.48 70.21
 1 -9 5 2239.15 71.61
 -1 -9 -5 2263.83 65.96
 1 -9 5 2164.48 66.13
 1 -9 5 1980.94 65.8
 -1 -9 -6 62.16 10.94
 -1 -9 -6 79.15 11.95
 1 -9 6 85.86 12.2
 1 -9 6 74.49 10.83
 -1 -9 -6 56.15 8.65
 -1 -9 -6 56.74 8.99
 1 -9 6 56.66 9.2
 1 -9 6 62.3 7.26
 1 -9 6 83.27 11.94
 -1 -9 -6 69.84 10.39
 1 -9 6 89.83 12.65
 1 -9 6 60.62 10.73
 -1 -9 -6 63.6 9.86
 1 -9 6 66.44 10.31
 1 -9 6 50.46 9.11
 -1 -9 -7 1615.37 61.97
 -1 -9 -7 1681.78 60.13
 1 -9 7 1496.23 56.01
 -1 -9 -7 1543.75 55.62
 -1 -9 -7 1473.54 51.82
 1 -9 7 1535.76 55.37
 1 -9 7 1502.35 55.15
 1 -9 7 1467.09 45.48
 1 -9 7 1625.22 60.21
 1 -9 7 1596.46 60.14
 1 -9 7 1619.82 59.72
 -1 -9 -7 1480.63 54.18
 1 -9 7 1544.07 54.88
 1 -9 7 1556.4 56.33
 1 -9 8 40.54 8.57
 -1 -9 -8 44.73 8.87
 -1 -9 -8 41.15 9.93
 -1 -9 -8 32.74 6.5
 -1 -9 -8 42.14 8.99
 1 -9 8 42.62 8.6
 1 -9 8 33.59 6.16
 1 -9 8 42.88 8.97
 1 -9 8 44.53 9.33
 1 -9 8 35.75 8.88
 -1 -9 -8 48.79 9.59
 1 -9 8 38.45 8.15
 -1 -9 -8 36.6 4.77
 1 -9 9 2352.76 75.06
 -1 -9 -9 2412.72 73.8
 -1 -9 -9 2240.78 82.07
 -1 -9 -9 2243.34 66.37
 -1 -9 -9 2168.27 72.87
 1 -9 9 2273.92 74.15
 1 -9 9 2211.45 64.39
 1 -9 9 2300.42 77.64
 1 -9 9 2289.62 78.55
 1 -9 9 2342.49 79.58
 1 -9 9 2193.37 72.22
 -1 -9 -9 2261.22 74.9
 -1 -9 -9 2270.18 56.6
 1 -9 10 49.53 9.74
 -1 -9 -10 35.87 7.94
 -1 -9 -10 70.9 14.03
 -1 -9 -10 43.54 9.34
 -1 -9 -10 54.04 8.34
 1 -9 10 46.7 9.83
 1 -9 10 42.06 7.44
 1 -9 10 36.4 9.41
 1 -9 10 46.35 11.38
 1 -9 10 24.69 8.67
 -1 -9 -10 56.39 10.4
 1 -9 10 34.39 8.29
 -1 -9 -10 54.71 7.06
 1 -9 11 1659.82 65.5
 -1 -9 -11 1574.12 62.48
 -1 -9 -11 1733.62 52.58
 1 -9 11 1724.69 64.96
 1 -9 11 1482.82 53.77
 -1 -9 -11 1624.62 56.64
 -1 -9 -11 1609.91 71.33
 1 -9 11 1620.22 54.98
 1 -9 11 1639.78 61.26
 1 -9 11 1526.13 65.35
 1 -9 11 1757.73 69.37
 1 -9 11 1540.5 60.96
 -1 -9 -11 1605.18 63.82
 1 -9 12 3.53 7.92
 -1 -9 -12 1.98 5.81
 1 -9 12 6.35 5.98
 1 -9 12 1.33 5
 1 -9 12 0.8 4.45
 1 -9 12 0.37 3.89
 -1 -9 -12 -5.24 9.06
 -1 -9 -12 4.13 5.29
 1 -9 12 0.03 5.6
 1 -9 12 0.71 6.25
 1 -9 12 4.09 5.11
 1 -9 12 -0.61 4.54
 -1 -9 -12 0.38 4.06
 1 -9 13 1787.92 69.87
 -1 -9 -13 1727.31 66.76
 1 -9 13 1687.56 68.69
 1 -9 13 1619.41 63.29
 1 -9 13 1600.39 59.1
 -1 -9 -13 1661.74 77.41
 1 -9 13 1563.07 63.39
 1 -9 13 1674.13 55.03
 -1 -9 -13 1637.09 55.89
 1 -9 13 1675.44 72.17
 1 -9 13 1704.72 72.14
 1 -9 13 1600.26 63.83
 -1 -9 -13 1688.89 70.36
 1 -9 14 27.51 9.58
 -1 -9 -14 9.53 7.27
 1 -9 14 13.25 7.73
 1 -9 14 6.94 5.5
 1 -9 14 1.18 5.1
 -1 -9 -14 29.49 11.88
 1 -9 14 22.59 9.67
 1 -9 14 26.46 11.18
 1 -9 14 0.76 5.69
 -1 -9 -14 8.49 6.04
 1 -9 14 21.91 8.57
 1 -9 15 1302.65 60.19
 -1 -9 -15 1096.68 53.89
 1 -9 15 1311.36 61.78
 1 -9 15 1168.76 54.1
 1 -9 15 1121.5 51.18
 -1 -9 -15 1252.87 69.17
 1 -9 15 1135.86 54.55
 1 -9 15 1194.05 62.55
 1 -9 15 1172.85 62.78
 1 -9 15 1183.05 55.42
 -1 -9 -15 1192.17 61.53
 1 -9 16 20.4 7.78
 -1 -9 -16 26.51 9.97
 1 -9 16 22.86 10
 1 -9 16 21.38 8.33
 1 -9 16 38.85 9.99
 -1 -9 -16 6.21 6.7
 1 -9 16 14.84 6.25
 1 -9 16 40.69 12.81
 1 -9 16 20.15 9.57
 1 -9 16 6.38 6.42
 -1 -9 -16 46.26 12.48
 1 -9 17 679.07 42.7
 -1 -9 -17 626.45 40.86
 1 -9 17 749.82 49.17
 1 -9 17 567.66 38.86
 1 -9 17 701.28 41.71
 1 -9 17 674.05 42.86
 -1 -9 -17 753.91 54.55
 1 -9 17 596.94 47.05
 1 -9 17 728.96 49.89
 1 -9 17 633.84 41.02
 -1 -9 -17 702.66 47.75
 -1 -9 -18 -15.08 10.93
 1 -9 18 17.52 9.15
 1 -9 18 5.71 6.93
 1 -9 18 -2.09 6.48
 -1 -9 -18 12.46 8.04
 1 -9 18 -4.87 10.01
 1 -9 18 0.36 8.82
 1 -9 18 3.66 5.18
 -1 -9 -18 18.94 8.44
 -1 -9 -19 316.91 30.26
 1 -9 19 308.11 29.51
 1 -9 19 243.89 25.2
 1 -9 19 300.43 32.91
 1 -9 19 244.63 32.13
 1 -9 19 295.2 33.69
 -1 -9 -19 294.43 34.98
 -1 -9 -19 241.6 29.17
 -1 -9 -20 16.81 10.49
 1 -9 20 -1.09 6.07
 1 -9 20 2.68 6.16
 1 -9 20 5.39 6.93
 1 -9 20 14.01 10.8
 1 -9 20 4.21 9.61
 -1 -9 -20 -0.73 8.77
 -1 -9 -20 11.6 9.76
 -1 -9 -21 330.87 31.11
 1 -9 21 354.11 31.74
 1 -9 21 349.17 33.3
 1 -9 21 381.58 39.17
 1 -9 21 442.29 42.8
 1 -9 21 304.56 36.88
 -1 -9 -21 363.92 39.29
 -1 -9 -21 345.96 36
 1 -9 22 5.21 5.66
 1 -9 22 0.45 6.41
 1 -9 22 4.68 7.71
 1 -9 22 -8.25 10.05
 1 -9 22 0.02 10.75
 -1 -9 -22 13.57 9.74
 -1 -9 -22 15.9 10.8
 1 -9 23 163.37 23.04
 1 -9 23 165.51 24.41
 1 -9 23 262.96 34.4
 1 -9 23 188.35 29.03
 1 -9 23 158.86 29.01
 -1 -9 -23 176.02 29.02
 -1 -9 -23 206.16 28.86
 -1 -9 -24 -3.07 8.71
 1 -9 24 -8.42 7.98
 1 -9 24 -6.3 6.71
 -1 -9 -25 103.03 22.13
 1 -9 25 70.41 16.26
 1 -9 25 111.21 22.16
 -1 -9 -25 107.57 22.05
 1 -9 25 160.56 26.13
 1 -9 26 13.61 10.28
 -1 -8 27 -6.59 8.48
 1 -8 -26 -10.21 10.38
 1 -8 -26 3.83 7.92
 -1 -8 26 0.23 7.03
 -1 -8 26 -7.57 7.36
 -1 -8 26 0.86 9.1
 1 -8 -26 13.58 14.03
 1 -8 -25 5.36 8.08
 1 -8 -25 18.71 10.68
 -1 -8 25 19.34 11.13
 -1 -8 25 10.91 8.14
 -1 -8 25 26.12 14.36
 1 -8 -25 -17.43 11.85
 1 -8 -24 19.17 12.86
 -1 -8 24 -8.41 8.7
 -1 -8 24 1.68 5.89
 1 -8 -24 -5.45 10.24
 -1 -8 24 -5.08 8.94
 1 -8 -24 6.08 9.2
 1 -8 -23 -3.16 7.86
 -1 -8 23 -2.82 6.77
 -1 -8 23 -12.19 9.37
 -1 -8 23 23.04 16.9
 1 -8 -23 -12.96 10.48
 -1 -8 23 9.46 8.09
 1 -8 -23 13.57 9.36
 1 -8 -22 13.6 9.94
 -1 -8 22 10.76 6.36
 -1 -8 22 9.67 6.5
 -1 -8 22 -12.78 12.97
 1 -8 -22 17.84 12.42
 -1 -8 22 9.28 7.8
 1 -8 -22 11.15 11.47
 1 -8 -21 9.51 7.62
 -1 -8 21 -6.42 6.82
 -1 -8 21 1.39 4.7
 -1 -8 21 5.06 9.37
 -1 -8 21 -5.31 7.69
 1 -8 -21 10.2 9.65
 -1 -8 21 -8.11 9.3
 1 -8 -21 -0.41 7.68
 1 -8 -20 6.26 8.45
 -1 -8 20 -4.75 6.62
 -1 -8 20 11.95 7.71
 -1 -8 20 19.91 10.85
 -1 -8 20 -10.22 11.77
 1 -8 -20 8.2 6.68
 -1 -8 20 -9.75 10.42
 1 -8 -20 2.48 8.61
 -1 -8 19 3.12 6.81
 -1 -8 19 -2.78 6.59
 -1 -8 19 5.9 7.46
 -1 -8 19 2.02 6.76
 1 -8 -19 0.31 6.76
 1 -8 -19 10.4 10.05
 1 -8 -19 -2.25 5.7
 1 -8 -18 20.72 9.97
 -1 -8 18 17.33 8.2
 -1 -8 18 2.7 4.57
 -1 -8 18 26.1 13.69
 -1 -8 18 20.13 7.74
 1 -8 -18 25.86 10.34
 1 -8 -18 15.3 9.6
 1 -8 -18 11.88 5.94
 1 -8 -17 8.35 6.37
 1 -8 -17 5.01 6.4
 -1 -8 17 21.24 8.49
 -1 -8 17 8.97 6.25
 -1 -8 17 10.65 7.86
 -1 -8 17 1.17 5.03
 1 -8 -17 4.89 6.23
 -1 -8 17 3.43 5.35
 1 -8 -17 9.79 9.96
 1 -8 -16 0.72 3.6
 1 -8 -16 5.22 6.97
 -1 -8 16 1.58 3.88
 -1 -8 16 3.62 4.5
 -1 -8 16 -0.13 4.92
 -1 -8 16 -10.33 10.49
 1 -8 -16 7.1 6.07
 -1 -8 16 3.96 5.46
 1 -8 -16 2.96 5.71
 1 -8 -15 7.22 6.74
 -1 -8 15 5.82 4.53
 1 -8 -15 8.01 5.14
 -1 -8 15 1.24 4.55
 -1 -8 15 4 3.57
 -1 -8 15 -2.82 6.3
 -1 -8 15 -8 7.26
 -1 -8 15 14.14 6.2
 1 -8 -15 -0.3 6.88
 1 -8 -15 -0.64 5.75
 -1 -8 15 10.67 6.66
 -1 -8 14 4.21 3.43
 1 -8 -14 0.01 5.4
 -1 -8 14 10.2 5.91
 1 -8 -14 0.86 3.64
 -1 -8 14 -0.67 5.25
 -1 -8 14 6.51 3.98
 -1 -8 14 3.7 5.49
 -1 -8 14 3.84 5.92
 -1 -8 14 -2.72 6.13
 1 -8 -14 11.54 8.38
 1 -8 -14 5.31 4.95
 -1 -8 14 18.46 7.67
 -1 -8 13 8.32 6.04
 -1 -8 13 0.46 2.67
 1 -8 -13 8.47 8.11
 1 -8 -13 -4.11 3.97
 1 -8 -13 -1.11 3.38
 -1 -8 13 3.99 5.18
 1 -8 -13 0.34 3.55
 -1 -8 13 0.26 4.26
 -1 -8 13 6.53 5.19
 -1 -8 13 -8.38 5.68
 -1 -8 13 0.72 6
 -1 -8 13 2.34 4.44
 1 -8 -13 1.64 6.35
 1 -8 -13 -0.34 5.19
 -1 -8 13 -0.9 5.08
 -1 -8 12 29.56 7.58
 -1 -8 12 32.93 6.83
 1 -8 -12 29.58 6.52
 -1 -8 12 39.54 10.49
 1 -8 -12 30.1 7.58
 1 -8 -12 30.85 7.14
 -1 -8 12 39.43 8.47
 -1 -8 12 29.63 7.33
 -1 -8 12 25.34 7.15
 -1 -8 12 28.32 9.36
 -1 -8 12 47.45 10.69
 1 -8 -12 36.6 10.3
 1 -8 -12 36.68 9.79
 -1 -8 12 34.64 8.13
 -1 -8 12 40.72 5.87
 1 -8 -12 32.65 5.65
 -1 -8 11 -1.13 4.94
 -1 -8 11 11.47 5.22
 -1 -8 11 0.67 2.99
 1 -8 -11 3.02 3.44
 1 -8 -11 -0.7 3.55
 1 -8 -11 -0.75 3.41
 -1 -8 11 -0.43 5.48
 -1 -8 11 1.47 3.09
 1 -8 -11 0.15 5.13
 -1 -8 11 6.66 4.89
 -1 -8 11 0.21 3.44
 -1 -8 11 0.12 3.06
 -1 -8 11 -0.32 1.89
 1 -8 -11 7.28 5.75
 -1 -8 11 2.1 4.15
 -1 -8 11 9.45 7.92
 1 -8 -11 0.95 1.75
 -1 -8 10 16.73 7.2
 -1 -8 10 5.87 4.5
 1 -8 -10 7.93 6.53
 -1 -8 10 5.64 3.64
 1 -8 -10 6.91 3.12
 -1 -8 10 17.2 7.84
 1 -8 -10 20.28 5.48
 1 -8 -10 16.21 6.78
 -1 -8 10 11.95 5.52
 -1 -8 10 10.75 4.16
 -1 -8 10 11.65 3.46
 -1 -8 10 9.14 4.79
 -1 -8 10 3.24 3.53
 -1 -8 10 3.31 3.85
 1 -8 -10 10.64 2.68
 -1 -8 9 7.22 4.64
 -1 -8 9 18.51 6.92
 1 -8 -9 14.04 7.62
 -1 -8 9 11.07 4.2
 1 -8 -9 10.29 4.31
 1 -8 -9 7.9 3.55
 -1 -8 9 15.43 6.43
 -1 -8 9 5.82 3.49
 1 -8 -9 25.8 7.49
 -1 -8 9 11.46 4.07
 -1 -8 9 20 6.25
 -1 -8 9 12.49 5.12
 1 -8 -9 13.65 2.56
 1 -8 -9 17.24 2.77
 -1 -8 8 7.42 3.76
 -1 -8 8 23.6 7.56
 1 -8 -8 16.83 6.02
 -1 -8 8 13.53 4.88
 1 -8 -8 7.83 3.24
 1 -8 -8 16.16 5.51
 -1 -8 8 22.46 7.49
 1 -8 -8 27.24 7.7
 -1 -8 8 18.68 5.7
 -1 -8 8 23.89 5.59
 -1 -8 8 21.41 6.86
 -1 -8 8 16.95 5.48
 1 -8 -8 14.24 2.87
 1 -8 -8 11.61 1.98
 -1 -8 7 61.43 9.61
 -1 -8 7 69.45 9.63
 -1 -8 7 77.35 10.95
 1 -8 -7 68.29 9.57
 -1 -8 7 72.94 9.73
 1 -8 -7 66.62 10.41
 -1 -8 7 75.37 8.18
 1 -8 -7 53.15 9.27
 -1 -8 7 65.08 9.74
 1 -8 -7 70.4 6.48
 -1 -8 7 62.29 10.49
 -1 -8 7 59.24 10.29
 -1 -8 6 285.27 19.66
 1 -8 -6 288.24 19.85
 -1 -8 6 321.61 21.37
 -1 -8 6 274.51 17.36
 1 -8 -6 314.23 21.51
 -1 -8 6 324.33 21.46
 1 -8 -6 263.34 13.76
 -1 -8 6 302.19 15.51
 -1 -8 6 304.83 19.19
 -1 -8 6 292.92 21.08
 -1 -8 5 51.89 8.54
 -1 -8 5 78.83 9.73
 1 -8 -5 73.84 10.04
 -1 -8 5 66.78 8.08
 1 -8 -5 64.91 9.19
 1 -8 -5 66.47 6.9
 -1 -8 5 69.53 9.88
 -1 -8 5 81.67 6.9
 1 -8 -5 66.89 9.1
 -1 -8 5 78.75 9.24
 1 -8 -5 60.47 9.24
 1 -8 -4 312.44 19.94
 -1 -8 4 319.03 17.61
 -1 -8 4 341.32 11.66
 -1 -8 4 267.51 19.67
 1 -8 -4 311.32 20.47
 -1 -8 4 303.83 19.01
 -1 -8 4 331.01 20.84
 1 -8 -4 299.01 15.95
 -1 -8 4 328.81 11.7
 -1 -8 4 335.86 19.45
 1 -8 -4 313.36 20.4
 1 -8 -3 4.59 1.66
 1 -8 -3 2.89 2.83
 -1 -8 3 2.8 2.32
 -1 -8 3 2.53 2.91
 -1 -8 3 1.42 1.11
 -1 -8 3 3.01 1.74
 -1 -8 3 8.47 3.43
 1 -8 -3 2.23 2.32
 1 -8 -3 3.28 2.2
 -1 -8 3 4.07 2.64
 1 -8 -2 292.11 12.95
 -1 -8 2 298.04 17.41
 1 -8 -2 303.48 20.14
 -1 -8 2 307.44 14.02
 -1 -8 2 349.83 22.3
 -1 -8 2 305.13 16.92
 -1 -8 2 310.29 18.94
 1 -8 -2 297.15 16.75
 1 -8 -2 318.2 19.86
 -1 -8 2 295.56 17.64
 -1 -8 1 41 7.48
 1 -8 -1 26.86 3.89
 -1 -8 1 29.79 5.34
 1 -8 -1 19.09 5.3
 -1 -8 1 25.43 4.32
 -1 -8 1 17.35 5.37
 -1 -8 1 34.64 5.73
 1 -8 -1 28.79 6.34
 -1 -8 1 27.1 5.46
 1 -8 -1 24.21 5.05
 -1 -8 1 27.5 5.48
 -1 -8 0 282.76 15.78
 -1 -8 0 268.35 18.76
 1 -8 0 277.28 19.12
 1 -8 0 273.63 13.51
 -1 -8 0 298.08 16.64
 -1 -8 0 287.42 15.57
 -1 -8 0 287.61 20.3
 -1 -8 0 280.71 16.88
 1 -8 0 257.2 17.36
 -1 -8 0 266.92 16.49
 1 -8 0 237.18 15.99
 -1 -8 -1 -1.86 2.53
 -1 -8 -1 1.83 2.53
 1 -8 1 1.9 1.75
 1 -8 1 -2.96 3.6
 -1 -8 -1 0.42 1.85
 1 -8 1 1.39 2.36
 -1 -8 -1 1.37 2.1
 1 -8 1 -2.44 3.15
 -1 -8 -1 1.57 1.7
 -1 -8 -1 0.08 1.82
 -1 -8 -1 3.52 3.27
 1 -8 1 1.45 1.11
 1 -8 1 0.89 2.49
 -1 -8 -2 63.86 7.15
 -1 -8 -2 71.38 8.53
 1 -8 2 60.04 8.51
 1 -8 2 75.01 5.56
 1 -8 2 86.13 10.46
 1 -8 2 64.76 7.14
 -1 -8 -2 63.95 9.03
 -1 -8 -2 62.17 7.05
 1 -8 2 75.94 9.37
 -1 -8 -2 71.04 10.39
 -1 -8 -2 66.01 8.5
 1 -8 2 74.34 6.05
 1 -8 2 58.91 8.81
 -1 -8 -3 15.27 3.84
 1 -8 3 12.83 4.48
 -1 -8 -3 5.18 2.75
 1 -8 3 17.27 4.17
 1 -8 3 13.8 4.28
 -1 -8 -3 17.92 4.37
 1 -8 3 17.42 2.91
 1 -8 3 14.69 5.12
 -1 -8 -3 22.56 6.52
 -1 -8 -3 5.88 3.02
 1 -8 3 16.28 2.42
 -1 -8 -3 21.59 3.92
 1 -8 3 16.17 4.53
 -1 -8 -4 186.22 15.23
 1 -8 4 207.35 16.72
 1 -8 4 196.72 14.24
 1 -8 4 202.53 15.93
 -1 -8 -4 193.93 14.87
 1 -8 4 209.23 11.25
 1 -8 4 210.84 17.16
 1 -8 4 163.42 15.22
 -1 -8 -4 194.78 17.24
 -1 -8 -4 225.66 17.57
 1 -8 4 195.3 15.96
 -1 -8 -4 219.52 11.88
 -1 -8 -5 5.55 4.17
 -1 -8 -5 8.96 3.85
 1 -8 5 8.88 4.43
 1 -8 5 14.43 5.47
 1 -8 5 8.43 4.23
 -1 -8 -5 7 2.36
 1 -8 5 9.3 2.76
 1 -8 5 6.01 3.23
 1 -8 5 6.76 4.04
 1 -8 5 14.27 5.57
 1 -8 5 7.15 3.99
 -1 -8 -5 8.09 4.27
 -1 -8 -5 1.47 3.54
 -1 -8 -6 30.92 6.6
 -1 -8 -6 31.6 7.18
 1 -8 6 39.77 7.51
 -1 -8 -6 45.29 7.01
 -1 -8 -6 24.99 5.89
 -1 -8 -6 48.21 7.99
 1 -8 6 48.3 8.27
 1 -8 6 34.36 5.43
 1 -8 6 41.88 8.97
 1 -8 6 34.47 7.9
 1 -8 6 29.71 7.18
 1 -8 6 28.73 6.74
 -1 -8 -6 35.17 4.08
 1 -8 7 9.11 4.6
 -1 -8 -7 12.87 6.44
 -1 -8 -7 11.07 4.36
 -1 -8 -7 12.35 4.66
 1 -8 7 14.42 4.95
 -1 -8 -7 20.01 5.87
 1 -8 7 8.24 4.29
 1 -8 7 13.59 4.02
 1 -8 7 12.1 5.7
 1 -8 7 10.85 5.59
 1 -8 7 12.63 5.59
 -1 -8 -7 10.15 4.17
 1 -8 7 13.48 4.97
 -1 -8 -7 15.91 3.28
 1 -8 8 65.47 10.09
 -1 -8 -8 89.23 13.91
 -1 -8 -8 93.76 11.89
 -1 -8 -8 71.84 10.63
 -1 -8 -8 71.25 9.15
 1 -8 8 89.01 11.71
 1 -8 8 69.5 8.59
 1 -8 8 82.7 11.98
 1 -8 8 88.25 12.22
 1 -8 8 68.87 11.32
 -1 -8 -8 83.73 10.98
 1 -8 8 87.16 11.68
 -1 -8 -8 87.66 7.83
 1 -8 9 61.09 10.45
 -1 -8 -9 42.87 10.41
 -1 -8 -9 42.87 8.36
 -1 -8 -9 47.5 8.73
 -1 -8 -9 56.69 8.01
 1 -8 9 57.06 9.68
 1 -8 9 54.46 8.24
 1 -8 9 64.77 11.13
 1 -8 9 50.38 10.31
 1 -8 9 51.22 10.27
 -1 -8 -9 46.33 9.29
 1 -8 9 41.91 8.63
 -1 -8 -9 52.67 6.56
 1 -8 10 11.36 6.03
 -1 -8 -10 11.63 6.77
 -1 -8 -10 10.29 2.96
 -1 -8 -10 9.87 4.22
 -1 -8 -10 4.27 3.38
 1 -8 10 3.89 4.76
 1 -8 10 12.89 4.94
 1 -8 10 14.58 6.81
 1 -8 10 10.87 6.3
 1 -8 10 20.07 7.9
 -1 -8 -10 15.54 6.04
 1 -8 10 16.52 6.6
 -1 -8 -10 16.6 4.35
 1 -8 11 8.27 5.62
 -1 -8 -11 4.16 5.71
 1 -8 11 6.78 3.97
 -1 -8 -11 4.49 3.94
 -1 -8 -11 9.53 4.63
 -1 -8 -11 5.51 3.17
 1 -8 11 17.92 7.51
 1 -8 11 3.26 5.46
 1 -8 11 9.08 4.31
 1 -8 11 5.48 5
 1 -8 11 14.53 7.07
 1 -8 11 8.34 4.42
 -1 -8 -11 4.95 4.71
 1 -8 11 9.18 5.12
 -1 -8 -11 10.48 3.79
 1 -8 12 52.57 10.18
 -1 -8 -12 45.79 8.15
 1 -8 12 47.43 7.99
 -1 -8 -12 78.7 15.62
 -1 -8 -12 50.99 10.91
 1 -8 12 74.14 13.38
 1 -8 12 48.02 9.79
 1 -8 12 36.4 7.92
 1 -8 12 36.15 10.2
 1 -8 12 64.85 13.36
 1 -8 12 54.37 11.95
 1 -8 12 41.29 8.86
 -1 -8 -12 51.97 10.7
 -1 -8 -12 49.34 7.73
 1 -8 13 0.93 4.43
 -1 -8 -13 0.09 5.85
 -1 -8 -13 -0.54 3.28
 1 -8 13 2.58 3.33
 -1 -8 -13 18.34 8.18
 1 -8 13 -3.53 5.97
 1 -8 13 -2.72 4.71
 1 -8 13 4.18 5.46
 1 -8 13 2.5 5.55
 1 -8 13 -3.44 7.62
 1 -8 13 1.2 5.57
 1 -8 13 3.93 5.19
 -1 -8 -13 7.44 5.38
 -1 -8 -13 -1.53 3.54
 1 -8 14 62.69 12.27
 -1 -8 -14 70.26 15.4
 1 -8 14 51.85 11.21
 -1 -8 -14 55.83 11.04
 1 -8 14 61.18 12.41
 1 -8 14 42.6 9.02
 1 -8 14 47.94 10.25
 1 -8 14 49.03 11.5
 1 -8 14 52.78 12.45
 1 -8 14 46.99 11.4
 -1 -8 -14 39.83 10.71
 -1 -8 -14 45.85 8.8
 1 -8 15 6.62 5.08
 1 -8 15 -7.46 6.94
 -1 -8 -15 1.03 6.98
 -1 -8 -15 4.47 6.34
 1 -8 15 -2.1 7.78
 1 -8 15 -2.74 5.34
 1 -8 15 -0.08 5.06
 1 -8 15 3.24 6.5
 1 -8 15 -6.42 8.34
 1 -8 15 1.91 6.17
 -1 -8 -15 -2.31 6.48
 -1 -8 -15 -3.35 3.2
 1 -8 16 94.7 17.75
 1 -8 16 109.82 18.3
 -1 -8 -16 112.81 16.73
 1 -8 16 104.51 17.68
 1 -8 16 90.46 13.43
 1 -8 16 67.49 12.4
 -1 -8 -16 72.02 16.44
 1 -8 16 84.15 14.29
 1 -8 16 73.69 14.28
 1 -8 16 88.45 14.17
 -1 -8 -16 54.1 13
 1 -8 17 7.88 7.63
 1 -8 17 -3.7 8.77
 -1 -8 -17 8 6.93
 1 -8 17 4.74 6.35
 1 -8 17 4.35 6.38
 1 -8 17 3.34 4.45
 -1 -8 -17 -1.94 7.31
 1 -8 17 -1.8 4.62
 1 -8 17 -5.04 6.79
 -1 -8 -17 -8.73 8.27
 1 -8 18 38.44 9.99
 1 -8 18 43.68 12.92
 1 -8 18 27.16 9.35
 1 -8 18 44.84 11.7
 -1 -8 -18 19.92 8.39
 -1 -8 -18 31.52 11
 1 -8 18 31.93 12.22
 1 -8 18 34.33 13.16
 -1 -8 -18 24.82 9.96
 1 -8 19 -0.81 5.8
 -1 -8 -19 -11.26 12.74
 1 -8 19 -4.03 6.53
 1 -8 19 -0.79 5.93
 1 -8 19 3.63 7.94
 -1 -8 -19 10.65 7.2
 1 -8 19 -1.19 8.4
 1 -8 19 -7.26 10.31
 -1 -8 -19 0.01 5.3
 -1 -8 -20 14.26 12.65
 1 -8 20 16.59 8.92
 1 -8 20 9.29 6.94
 1 -8 20 2.56 8.06
 -1 -8 -20 23.95 10.84
 1 -8 20 18.25 9.65
 1 -8 20 3.61 7.76
 -1 -8 -20 18.89 10.97
 -1 -8 -21 2.64 8.3
 1 -8 21 -11.99 8.4
 1 -8 21 1.81 6
 1 -8 21 -7.93 7.75
 -1 -8 -21 -8.46 7.73
 1 -8 21 3.69 8.35
 1 -8 21 -0.44 8.55
 -1 -8 -21 3.86 8.4
 -1 -8 -22 27.73 11.91
 1 -8 22 32.14 11.51
 1 -8 22 43.4 13.74
 1 -8 22 20.04 10.68
 -1 -8 -22 17.77 9.07
 -1 -8 -22 54.42 16.34
 1 -8 22 39.09 14.03
 1 -8 22 28.46 12.1
 1 -8 23 19.08 13.89
 -1 -8 -23 13.35 9.19
 1 -8 23 4.29 8.71
 1 -8 23 10.57 6.72
 1 -8 23 -0.75 9.29
 1 -8 23 -2.15 7.41
 -1 -8 -23 25.89 12.65
 1 -8 24 -1.07 10.12
 -1 -8 -24 21.36 13.3
 1 -8 24 14.55 10.33
 1 -8 24 -1.35 7.03
 1 -8 24 15.31 10.55
 -1 -8 -24 -5.32 8.81
 -1 -8 -25 -8.9 10.23
 1 -8 25 -4.95 6.97
 1 -8 25 10.8 8.21
 1 -8 25 -0.49 10.83
 -1 -8 -25 3.88 7.75
 -1 -8 -26 2.15 8.61
 -1 -8 -26 5.59 9.35
 1 -8 26 12.25 10.29
 1 -8 26 -5.28 6.8
 -1 -7 27 159.25 26.61
 1 -7 -27 151.69 26.14
 1 -7 -27 148.66 26.67
 1 -7 -27 128.53 22.63
 -1 -7 27 114.24 21.47
 -1 -7 26 -5.16 9.59
 1 -7 -26 13.22 9.44
 1 -7 -26 2.39 9.84
 1 -7 -26 10.01 10.9
 -1 -7 26 2.77 7.46
 -1 -7 26 -14.65 10.17
 -1 -7 25 260.46 32.16
 -1 -7 25 240.53 29.87
 -1 -7 25 257.65 29.04
 1 -7 -25 223.06 30.13
 1 -7 -25 244.06 31.91
 1 -7 -25 283.73 32.34
 -1 -7 24 16.06 10.97
 1 -7 -24 44.27 14.79
 1 -7 -24 30.74 12.63
 -1 -7 24 25.04 11.22
 -1 -7 24 36.39 11.93
 1 -7 -24 19.53 12.92
 -1 -7 24 37.82 15.64
 1 -7 -23 241.42 30.68
 1 -7 -23 230.26 29.36
 -1 -7 23 283.93 29.74
 -1 -7 23 254.13 29.37
 1 -7 -23 286.69 32.6
 -1 -7 23 297.26 38.78
 1 -7 -22 28.58 11.21
 1 -7 -22 31.3 10.88
 -1 -7 22 32.76 11.32
 -1 -7 22 35.3 10.27
 1 -7 -22 4.9 8.45
 -1 -7 22 8.16 9.02
 1 -7 -21 172.78 23.96
 1 -7 -21 135.62 21.56
 -1 -7 21 162.17 22.06
 -1 -7 21 183.41 22.73
 1 -7 -21 167.14 24.42
 -1 -7 21 173.41 27.51
 -1 -7 21 171.85 23.78
 1 -7 -20 42.01 12.86
 -1 -7 20 64.45 14.7
 -1 -7 20 31.68 10
 1 -7 -20 31 11.39
 1 -7 -20 50.79 14.48
 -1 -7 20 36.17 12.98
 -1 -7 20 32.66 12.22
 1 -7 -19 246.24 23.05
 1 -7 -19 228.81 26.86
 1 -7 -19 251.48 27.94
 -1 -7 19 238.53 24.03
 -1 -7 19 239.19 25.32
 1 -7 -19 256.53 28.23
 1 -7 -19 265.94 29.13
 -1 -7 19 276.02 32.54
 -1 -7 19 254.68 28.65
 1 -7 -18 43.92 10.25
 1 -7 -18 50.96 13.31
 1 -7 -18 64.5 16.18
 -1 -7 18 64.61 13.35
 -1 -7 18 43.07 11.18
 1 -7 -18 46.71 12.31
 -1 -7 18 39.13 12.45
 -1 -7 18 36.63 13.45
 1 -7 -18 37.58 10.6
 1 -7 -17 360.5 32.34
 1 -7 -17 372.32 26.99
 1 -7 -17 321.01 30.35
 1 -7 -17 333.68 32.24
 -1 -7 17 350.11 27.92
 -1 -7 17 311.92 26.93
 1 -7 -17 346.8 31.78
 -1 -7 17 352.47 33.96
 -1 -7 17 353.32 31.28
 -1 -7 17 326.67 24.69
 -1 -7 16 83.88 12.66
 1 -7 -16 118.28 18.11
 1 -7 -16 68.46 11.03
 1 -7 -16 68.14 14.16
 1 -7 -16 67.21 14.25
 -1 -7 16 59.92 11.22
 -1 -7 16 80.28 13.45
 1 -7 -16 93.9 17.35
 -1 -7 16 71.81 13.53
 -1 -7 16 85.78 16.23
 1 -7 -16 70.57 10.98
 -1 -7 15 635.93 35.61
 1 -7 -15 639.34 41.71
 1 -7 -15 593.9 33.54
 1 -7 -15 606.58 40.4
 1 -7 -15 683.78 44.89
 -1 -7 15 644.77 36.86
 -1 -7 15 628.01 35.26
 1 -7 -15 632.7 43.14
 -1 -7 15 618.18 42.69
 -1 -7 15 656.13 40.82
 1 -7 -15 678.91 33.48
 -1 -7 14 74.41 12.41
 -1 -7 14 66.41 12
 -1 -7 14 80.54 8.9
 1 -7 -14 101.64 16.06
 1 -7 -14 96.93 12.94
 1 -7 -14 84.51 15.22
 1 -7 -14 75.63 14.71
 1 -7 -14 88.31 15.92
 1 -7 -14 72.78 10.18
 -1 -7 14 73.28 11.96
 -1 -7 14 88.14 12.05
 -1 -7 14 77.9 13.72
 -1 -7 14 83.95 14.84
 -1 -7 13 1196.28 48.81
 1 -7 -13 1201.79 41.67
 1 -7 -13 1093.62 44.83
 1 -7 -13 971.41 50.81
 -1 -7 13 1056.98 45.92
 -1 -7 13 1128.93 46.41
 1 -7 -13 1133.65 38.23
 -1 -7 13 1002.98 36.29
 -1 -7 13 1019.96 45.93
 1 -7 -13 1001.39 53.1
 1 -7 -13 1060.54 40.44
 -1 -7 13 1071.31 35.68
 -1 -7 13 1138.3 55.08
 -1 -7 13 1084.5 50.39
 -1 -7 12 120.54 13.85
 -1 -7 12 89.11 12.16
 -1 -7 12 119.78 11.21
 1 -7 -12 119.52 11.36
 1 -7 -12 115.76 11.85
 1 -7 -12 112.39 13.06
 1 -7 -12 99.66 14.64
 -1 -7 12 109.08 9.53
 -1 -7 12 105.74 12.75
 -1 -7 12 107.31 13.2
 1 -7 -12 72.32 12.87
 -1 -7 12 143.98 16.58
 -1 -7 12 119.87 16.45
 1 -7 -12 116.89 10.98
 -1 -7 11 1514.11 57.72
 -1 -7 11 1572.52 61.8
 1 -7 -11 1320.93 58.4
 -1 -7 11 1456.64 54.95
 -1 -7 11 1487.66 54.96
 1 -7 -11 1443.29 43.65
 1 -7 -11 1440.91 51.67
 1 -7 -11 1452.47 48.85
 -1 -7 11 1558.59 54.37
 -1 -7 11 1517.23 52.42
 -1 -7 11 1464.23 41.94
 -1 -7 11 1498.32 53.12
 1 -7 -11 1466.42 59.34
 1 -7 -11 1535.54 48.13
 -1 -7 11 1457.84 53.11
 -1 -7 11 1426.05 46.05
 1 -7 -10 361.88 17.06
 1 -7 -10 377.37 22.64
 1 -7 -10 365.3 21.47
 1 -7 -10 359.48 26.02
 -1 -7 10 379.76 17.41
 -1 -7 10 350.23 22.59
 -1 -7 10 334.36 21.31
 1 -7 -10 375.42 13.01
 -1 -7 10 376.87 24.98
 1 -7 -10 371.22 26.87
 -1 -7 10 330.77 22.48
 -1 -7 10 376.54 20.65
 -1 -7 10 371.61 25.48
 -1 -7 10 379.79 27.54
 1 -7 -9 2292.98 55.74
 1 -7 -9 2372.41 67.18
 -1 -7 9 2486 77.61
 1 -7 -9 2393.57 67.66
 1 -7 -9 2453.03 75.95
 -1 -7 9 2424.95 66.89
 -1 -7 9 2378.79 58.03
 -1 -7 9 2444.73 72.97
 1 -7 -9 2394.01 52.28
 1 -7 -9 2415.87 77.24
 -1 -7 9 2182.21 67.9
 -1 -7 9 2391.14 65.74
 -1 -7 9 2385.31 73.39
 -1 -7 9 2426.38 76.74
 1 -7 -8 617.69 27.69
 1 -7 -8 622.9 28.26
 -1 -7 8 549.27 31.04
 1 -7 -8 597.76 31.44
 -1 -7 8 578.81 21.71
 -1 -7 8 594.72 26.39
 -1 -7 8 600.16 27.19
 -1 -7 8 564.72 28.12
 1 -7 -8 572.01 18.68
 -1 -7 8 596.76 30.44
 1 -7 -8 567.54 31.64
 1 -7 -8 622.16 18.85
 1 -7 -7 3524.56 67.81
 -1 -7 7 3360.63 91.15
 1 -7 -7 3380.64 84.16
 1 -7 -7 3225.12 85.11
 -1 -7 7 3428.49 84.16
 -1 -7 7 3543.72 81.86
 1 -7 -7 3319.93 92.26
 -1 -7 7 3280.49 88.83
 1 -7 -7 3292.47 72.52
 -1 -7 7 3355.7 85.03
 -1 -7 7 3274.12 85.32
 1 -7 -7 3284.98 90.22
 1 -7 -6 417.99 21.09
 1 -7 -6 359.61 20.83
 -1 -7 6 378.54 22.84
 -1 -7 6 373.85 19.4
 -1 -7 6 441.11 19.08
 1 -7 -6 405.02 24.01
 -1 -7 6 412.71 23.17
 1 -7 -6 345.67 15.17
 -1 -7 6 410.2 22.19
 -1 -7 6 363.79 20.6
 1 -7 -6 367.68 22.66
 -1 -7 5 2771.86 74.16
 1 -7 -5 2691.12 73.54
 -1 -7 5 2898.02 69.56
 1 -7 -5 2761.82 76.12
 -1 -7 5 2843.16 75.73
 1 -7 -5 2501.38 62.32
 -1 -7 5 2823.83 74.69
 1 -7 -5 2698.07 74.74
 -1 -7 5 2772.87 71.83
 -1 -7 4 78.13 7.87
 -1 -7 4 90.64 6.19
 -1 -7 4 86.28 9.35
 1 -7 -4 62.09 8.21
 -1 -7 4 102.26 10.8
 1 -7 -4 86.46 7.47
 -1 -7 4 79.66 9.76
 -1 -7 4 78.84 8.74
 1 -7 -4 78.21 9.49
 -1 -7 3 2856.65 67.58
 -1 -7 3 2899.69 56.02
 1 -7 -3 2746.29 65.78
 -1 -7 3 2893.88 73.88
 1 -7 -3 2879.86 73.61
 -1 -7 3 2554.38 68.7
 -1 -7 3 2820.77 59.67
 -1 -7 3 2796.12 75.13
 -1 -7 3 2765.65 70.68
 1 -7 -3 2521.14 72.43
 1 -7 -2 17.2 2.74
 -1 -7 2 20.14 4.71
 1 -7 -2 14.9 4.21
 -1 -7 2 14.04 3.83
 1 -7 -2 17.1 3.73
 -1 -7 2 19.09 4.04
 1 -7 -2 13 3.6
 -1 -7 2 19.5 4.24
 -1 -7 2 21.34 5.64
 -1 -7 2 23.28 3.65
 1 -7 -1 3078.53 65.2
 -1 -7 1 3045.96 72.25
 1 -7 -1 3025.64 77.66
 -1 -7 1 2990.85 78.05
 -1 -7 1 3006.35 74.09
 1 -7 -1 2884.51 71.23
 -1 -7 1 2980.11 70.44
 -1 -7 1 2920.85 72.34
 1 -7 -1 3019.15 75.81
 -1 -7 1 2949 67.69
 -1 -7 1 3023.07 79.38
 -1 -7 0 81.5 7.76
 -1 -7 0 78.79 9.84
 1 -7 0 95.79 10.26
 1 -7 0 83.1 6.65
 -1 -7 0 85.74 8.49
 1 -7 0 86.86 8.6
 -1 -7 0 81.15 7.9
 1 -7 0 85.82 9.19
 -1 -7 0 84.25 8.31
 1 -7 0 87.2 9.14
 -1 -7 0 79.84 7.55
 -1 -7 0 82.37 9.82
 -1 -7 -1 2446.89 59.63
 1 -7 1 2436.7 64.54
 -1 -7 -1 2425.58 61.59
 -1 -7 -1 2395.29 65.83
 1 -7 1 2499.61 67.12
 1 -7 1 2371.38 56.92
 1 -7 1 2443.7 63.29
 -1 -7 -1 2498.9 60.26
 -1 -7 -1 2421.55 68.79
 -1 -7 -1 2406.42 61.55
 1 -7 1 2308.72 63.65
 -1 -7 -1 2392.57 61.74
 -1 -7 -2 113.26 8.88
 -1 -7 -2 105.05 9.66
 1 -7 2 102.57 10.12
 1 -7 2 114 6.68
 -1 -7 -2 104.58 9.62
 1 -7 2 92.41 9.81
 1 -7 2 106.53 10.3
 -1 -7 -2 101.32 8.25
 -1 -7 -2 97.65 9.74
 -1 -7 -2 121.04 12.24
 1 -7 2 105.1 11.06
 -1 -7 -2 97.76 10.18
 1 -7 2 89.35 7.96
 1 -7 3 2721.55 72.55
 1 -7 3 2689.9 65.72
 -1 -7 -3 2676.29 69.82
 -1 -7 -3 2645.47 67.97
 1 -7 3 2726.62 70.5
 -1 -7 -3 2850.63 61.56
 1 -7 3 2672.72 70
 -1 -7 -3 2707.8 74.38
 1 -7 3 2672.56 54.4
 -1 -7 -3 2777.5 71.74
 -1 -7 -3 2669.61 63.34
 1 -7 4 148.95 13.43
 -1 -7 -4 148.13 12.33
 -1 -7 -4 147.95 12.77
 -1 -7 -4 152.98 12.44
 1 -7 4 160.18 12.99
 1 -7 4 165.21 9.75
 -1 -7 -4 157.77 14.23
 -1 -7 -4 144.46 13.55
 1 -7 4 157.79 13.35
 -1 -7 -5 2615.98 68.82
 1 -7 5 2664.1 73.07
 -1 -7 -5 2674.94 72.91
 1 -7 5 2532.8 71.25
 -1 -7 -5 2705.54 71.31
 1 -7 5 2692.59 63.12
 -1 -7 -5 2681.3 58.79
 1 -7 5 2671.14 75.06
 -1 -7 -5 2634.34 76.1
 -1 -7 -5 2724.16 74.88
 1 -7 5 2734.07 73.37
 1 -7 6 14.14 4.94
 -1 -7 -6 8.23 4.15
 -1 -7 -6 4.15 2.92
 -1 -7 -6 6.46 3.08
 1 -7 6 9.28 4.17
 1 -7 6 6.06 2.9
 -1 -7 -6 5.22 2.1
 1 -7 6 11.65 4.83
 1 -7 6 17.35 4.57
 1 -7 6 1.02 3.04
 -1 -7 -6 4.83 3.85
 -1 -7 -6 13.34 5.67
 -1 -7 -7 1971.38 66.36
 -1 -7 -7 2065.02 60.97
 1 -7 7 1904.59 59.22
 -1 -7 -7 1984.13 60.59
 -1 -7 -7 1825.45 52.89
 1 -7 7 1882.83 58.92
 -1 -7 -7 1960.19 60.29
 1 -7 7 1896.69 52.79
 1 -7 7 1967.73 62.67
 1 -7 7 1916.19 62.58
 1 -7 7 1804.83 61.83
 1 -7 7 1831.88 59.23
 -1 -7 -7 1929.39 48.11
 1 -7 8 4 3.36
 -1 -7 -8 -0.24 4.02
 -1 -7 -8 4.93 2.79
 -1 -7 -8 0.58 3.07
 -1 -7 -8 2.37 1.8
 1 -7 8 11.12 4.98
 1 -7 8 3.6 2.82
 1 -7 8 3.19 3.53
 1 -7 8 8.49 5.77
 1 -7 8 4.44 4.14
 -1 -7 -8 1.78 3.07
 1 -7 8 1.64 3.5
 -1 -7 -8 5.35 2.65
 1 -7 9 2018.9 63.61
 1 -7 9 1893.67 64.83
 -1 -7 -9 1857.28 69.81
 1 -7 9 1905.12 62.27
 -1 -7 -9 2081.5 60.6
 -1 -7 -9 1955.94 53.03
 -1 -7 -9 1988.64 64.83
 1 -7 9 1921.14 64.57
 1 -7 9 1937.63 57.79
 1 -7 9 2027.53 68.43
 1 -7 9 2074.19 68.91
 -1 -7 -9 1929.7 64.75
 -1 -7 -9 1971.67 53.49
 1 -7 10 24.3 7.18
 1 -7 10 30.35 6.99
 -1 -7 -10 23.24 5.51
 -1 -7 -10 17.96 6.71
 -1 -7 -10 15.82 6.37
 -1 -7 -10 16.13 3.92
 1 -7 10 26.29 8.28
 1 -7 10 30.07 6.6
 1 -7 10 22.61 6.89
 1 -7 10 26.6 7.2
 -1 -7 -10 39.05 9.81
 1 -7 10 18.63 6.19
 -1 -7 -10 26.82 7.79
 -1 -7 -10 25.64 5.19
 1 -7 11 2139.1 69.71
 1 -7 11 2289.35 73.68
 -1 -7 -11 2146.74 80.17
 1 -7 11 2148.35 60.28
 -1 -7 -11 2164.05 62.38
 1 -7 11 2177.45 69.69
 -1 -7 -11 2326.05 74.29
 -1 -7 -11 2130.59 54.68
 1 -7 11 2287.12 74.91
 1 -7 11 2194.96 69.42
 1 -7 11 2093.32 65.9
 1 -7 11 2271.3 77.04
 1 -7 11 2145.05 75.7
 -1 -7 -11 2194.76 77.19
 -1 -7 -11 2046.21 73.25
 -1 -7 -11 2189.06 62.43
 1 -7 12 73.26 12.18
 1 -7 12 79.29 13.05
 1 -7 12 87.83 9.36
 -1 -7 -12 66.58 14.41
 -1 -7 -12 73.5 9.03
 -1 -7 -12 80.85 12.74
 1 -7 12 78.11 12.29
 1 -7 12 73.19 11.73
 -1 -7 -12 81.4 13.67
 1 -7 12 63.62 10.11
 1 -7 12 71.35 10.97
 -1 -7 -12 58.33 12.71
 1 -7 12 57.06 12.44
 1 -7 12 92.79 14.99
 -1 -7 -12 79.9 10.04
 1 -7 13 1762.57 70.13
 1 -7 13 1654.27 68.43
 -1 -7 -13 1619.75 68.74
 1 -7 13 1636.51 48.8
 -1 -7 -13 1701.27 73.27
 -1 -7 -13 1685.23 50.45
 1 -7 13 1653.47 62.04
 -1 -7 -13 1678.15 63.73
 -1 -7 -13 1587.6 66.42
 1 -7 13 1684.85 59.74
 1 -7 13 1581.51 60.32
 1 -7 13 1768.81 65.22
 1 -7 13 1677.71 61.61
 -1 -7 -13 1591.74 56.12
 1 -7 14 83.33 15.5
 1 -7 14 68.65 13.05
 -1 -7 -14 41.93 11.33
 -1 -7 -14 65.39 14.52
 1 -7 14 34.2 9.04
 -1 -7 -14 49.53 9.93
 -1 -7 -14 67.37 13.93
 1 -7 14 60.39 10.4
 1 -7 14 58.32 10.77
 1 -7 14 55.28 10.78
 1 -7 14 76.19 12.72
 -1 -7 -14 62.3 10.27
 1 -7 15 1310.02 62.85
 1 -7 15 1287.26 62.89
 -1 -7 -15 1296.28 64.7
 1 -7 15 1272.69 55.82
 -1 -7 -15 1522.75 71.11
 -1 -7 -15 1226.84 55.71
 -1 -7 -15 1168.83 58.49
 1 -7 15 1277.46 53.79
 1 -7 15 1273.87 54.97
 1 -7 15 1443.47 59.61
 1 -7 15 1343.67 55.48
 -1 -7 -15 1216.38 51.85
 1 -7 16 29.59 13.12
 1 -7 16 43.62 12.18
 -1 -7 -16 21.33 6.67
 -1 -7 -16 -7.27 11.16
 -1 -7 -16 25.89 9.71
 -1 -7 -16 23.57 9.87
 1 -7 16 32.33 9.12
 1 -7 16 19.97 7.59
 1 -7 16 26.46 9.39
 1 -7 16 22.68 9.17
 -1 -7 -16 24.51 8.51
 1 -7 17 839.37 51.8
 1 -7 17 805.23 51.63
 -1 -7 -17 817.24 53.67
 -1 -7 -17 892.25 56.16
 -1 -7 -17 774.61 44.55
 -1 -7 -17 732.96 46.97
 1 -7 17 702.48 42.68
 1 -7 17 770.81 43.21
 1 -7 17 872.63 45.59
 1 -7 17 786.62 42.87
 -1 -7 -17 832.32 44.47
 1 -7 18 21.74 7.06
 -1 -7 -18 -4.98 7.3
 -1 -7 -18 10.15 8.23
 1 -7 18 14.37 7.9
 1 -7 18 10.84 7.36
 -1 -7 -18 10.91 9.89
 -1 -7 -18 20.57 8.88
 -1 -7 -18 6.94 4.61
 1 -7 18 18.56 10.48
 1 -7 18 12.27 7.89
 -1 -7 -19 676.08 50.21
 -1 -7 -19 557.94 42.52
 1 -7 19 608.63 40.52
 1 -7 19 590.32 40.27
 -1 -7 -19 588.63 39.78
 -1 -7 -19 613.01 47.48
 1 -7 19 578.08 37.05
 1 -7 19 629.56 49.22
 1 -7 19 633.48 47.42
 -1 -7 -20 40.94 12.65
 1 -7 20 30.89 9.54
 1 -7 20 40.24 13.13
 -1 -7 -20 29.46 12.19
 -1 -7 -20 39.63 13.31
 -1 -7 -20 22.7 11.74
 1 -7 20 53.66 16.13
 1 -7 20 62.47 15.46
 -1 -7 -21 350.99 31.77
 1 -7 21 329.59 31.73
 1 -7 21 342.28 31.31
 -1 -7 -21 316.42 33.68
 -1 -7 -21 382.79 36.93
 -1 -7 -21 385.68 38.85
 1 -7 21 272.64 33.23
 1 -7 21 356.73 39.12
 -1 -7 -22 14.48 9.56
 1 -7 22 -0.72 7.95
 1 -7 22 22.58 11.05
 -1 -7 -22 49.63 15.21
 1 -7 22 37.35 16.97
 1 -7 22 20.75 10.27
 -1 -7 -22 17.64 8.85
 1 -7 23 168.56 24.42
 1 -7 23 194.75 24.79
 -1 -7 -23 201.75 29.62
 1 -7 23 229.34 29.95
 1 -7 23 209.11 31.93
 -1 -7 -23 167.89 26.13
 1 -7 24 12.42 8.87
 1 -7 24 6.35 7.5
 -1 -7 -24 8.23 10.19
 1 -7 24 20.4 11.09
 1 -7 24 28.39 13.16
 -1 -7 -24 15.91 9.32
 -1 -7 -25 155.24 26.25
 -1 -7 -25 140.78 24.52
 1 -7 25 145.28 23.55
 1 -7 25 152.48 23.13
 -1 -7 -26 16.9 12.5
 -1 -7 -26 12.39 10.77
 1 -7 26 26.84 11.78
 1 -7 26 8.87 7.78
 1 -6 -28 -2.3 8.42
 -1 -6 27 -8.31 8.68
 1 -6 -27 19.86 11.45
 1 -6 -27 -20.8 13.43
 1 -6 -27 12.73 10.58
 -1 -6 27 -2.56 6.42
 -1 -6 27 -6.09 6.58
 -1 -6 26 -8.45 8.74
 1 -6 -26 9.88 10.74
 1 -6 -26 9.15 10.5
 -1 -6 26 1.29 7.79
 -1 -6 26 -10.81 9.46
 1 -6 -25 -8 8.09
 -1 -6 25 19.99 11.24
 -1 -6 25 15.42 9.32
 1 -6 -25 20.35 12.98
 1 -6 -25 14.43 9.56
 1 -6 -24 6.18 8.22
 -1 -6 24 10.76 6.7
 -1 -6 24 -3.63 7.56
 1 -6 -24 3.91 6.8
 1 -6 -24 0.85 7.55
 -1 -6 24 -9.18 11.3
 1 -6 -23 3.81 7.58
 1 -6 -23 22.7 11.68
 -1 -6 23 15.54 8.36
 -1 -6 23 5.4 7.41
 1 -6 -23 -7.22 8.46
 1 -6 -23 -8.45 9.42
 1 -6 -22 5.31 7.73
 1 -6 -22 14.72 10.06
 -1 -6 22 5.14 7.07
 -1 -6 22 -10.35 8.8
 1 -6 -22 -5.42 8.83
 1 -6 -22 12.5 7.5
 -1 -6 22 8.05 7.13
 1 -6 -21 4.97 6.26
 1 -6 -21 3.8 6.14
 -1 -6 21 17.05 9.25
 -1 -6 21 -0.8 6.49
 1 -6 -21 15.77 9.48
 1 -6 -21 3.54 7.64
 -1 -6 21 1.7 6.37
 1 -6 -20 2.84 4.73
 1 -6 -20 0.89 6.22
 1 -6 -20 10.79 9.91
 -1 -6 20 6.01 7.26
 -1 -6 20 -4.7 7.49
 1 -6 -20 19.45 7.84
 -1 -6 20 8.63 7.28
 1 -6 -20 20.48 9
 1 -6 -19 -3.71 7.25
 1 -6 -19 -0.2 4.43
 1 -6 -19 -3.25 5.06
 1 -6 -19 2.12 6.94
 -1 -6 19 -2.7 7.12
 -1 -6 19 -2.81 5.8
 1 -6 -19 -4.15 5.69
 -1 -6 19 -4 5.43
 1 -6 -19 1.35 4.83
 1 -6 -18 -1.89 7.35
 1 -6 -18 -3.22 5.57
 1 -6 -18 -7.54 7.38
 1 -6 -18 5.02 6.07
 -1 -6 18 10.48 7.94
 -1 -6 18 2.1 5.59
 1 -6 -18 -12.26 8.77
 -1 -6 18 -0.69 6.15
 1 -6 -18 5.63 4.37
 -1 -6 17 6.58 4.87
 1 -6 -17 0.23 5.73
 1 -6 -17 1.73 3.82
 1 -6 -17 9.01 7.61
 1 -6 -17 -1.08 5.78
 -1 -6 17 4.48 6.06
 -1 -6 17 1.4 5.09
 1 -6 -17 4.11 6.56
 -1 -6 17 4.28 5.79
 1 -6 -17 -3.42 3.96
 -1 -6 16 1.14 3.65
 1 -6 -16 -2.39 6.33
 1 -6 -16 5.56 5.83
 1 -6 -16 2.87 5.76
 1 -6 -16 -2.35 6.47
 -1 -6 16 5.08 4.67
 -1 -6 16 -4.91 6.42
 1 -6 -16 16.65 8.82
 -1 -6 16 -3.68 5.98
 1 -6 -16 -2.3 3.79
 -1 -6 15 1.38 3.78
 1 -6 -15 10.79 8.05
 1 -6 -15 -0.59 4.19
 1 -6 -15 3.18 4.17
 1 -6 -15 -5.59 8.56
 -1 -6 15 -1.24 5.33
 -1 -6 15 -8.43 6.44
 1 -6 -15 1.8 6.43
 -1 -6 15 6.8 6.41
 -1 -6 15 -1.36 2.74
 1 -6 -15 1.23 3.56
 -1 -6 14 10.01 3.79
 1 -6 -14 7.23 4.22
 1 -6 -14 8.39 4.48
 1 -6 -14 8.83 5.96
 1 -6 -14 1.1 5.41
 -1 -6 14 11.2 5.88
 -1 -6 14 2.8 4.86
 1 -6 -14 15.87 8.54
 -1 -6 14 2.53 4.38
 -1 -6 14 6.67 5.83
 -1 -6 13 24.02 6.84
 1 -6 -13 23.88 4.78
 -1 -6 13 18.68 4.01
 -1 -6 13 13.63 6.13
 1 -6 -13 16.2 4.38
 1 -6 -13 13.06 4.31
 1 -6 -13 5.78 4.38
 1 -6 -13 10.95 6.87
 -1 -6 13 18.24 6.75
 -1 -6 13 4.05 3.98
 1 -6 -13 23.4 8.89
 -1 -6 13 6.4 4.65
 -1 -6 13 17.8 4.32
 1 -6 -13 22.16 5.9
 1 -6 -12 1.65 2.03
 -1 -6 12 0.2 3.35
 -1 -6 12 4.18 3.23
 1 -6 -12 2.47 2.78
 1 -6 -12 0.86 2.24
 1 -6 -12 -4.01 5.48
 1 -6 -12 -1.98 4.69
 -1 -6 12 2.43 3.34
 -1 -6 12 0.74 4.65
 -1 -6 12 4.2 1.66
 1 -6 -12 -0.55 4.5
 -1 -6 12 3.66 5.15
 -1 -6 12 2.69 3.89
 -1 -6 12 5.29 2.81
 1 -6 -12 0.2 2.62
 1 -6 -11 104.93 10.81
 -1 -6 11 113.01 9.49
 -1 -6 11 115.95 10.28
 1 -6 -11 133.61 11.29
 -1 -6 11 129.35 13.79
 1 -6 -11 114.61 12.53
 1 -6 -11 106.09 10.46
 1 -6 -11 110.88 14.83
 1 -6 -11 123.04 15.59
 -1 -6 11 108.1 12.3
 -1 -6 11 129.78 13.31
 1 -6 -11 114.83 15.95
 -1 -6 11 112.63 15.38
 -1 -6 11 126.09 14.36
 1 -6 -11 118.87 7.08
 -1 -6 11 125.19 14.29
 -1 -6 10 4.88 2.53
 1 -6 -10 7.24 2.7
 -1 -6 10 1.71 2.26
 1 -6 -10 1.94 2.63
 1 -6 -10 3.6 2.76
 -1 -6 10 -0.42 2.78
 1 -6 -10 2.17 3.76
 1 -6 -10 7.4 3.71
 -1 -6 10 7.35 3.82
 -1 -6 10 3.41 2.45
 1 -6 -10 1.08 3.56
 -1 -6 10 0.44 4.11
 -1 -6 10 15.86 6.8
 1 -6 -10 5.51 1.51
 -1 -6 10 1.18 3.03
 -1 -6 9 105.79 9.81
 1 -6 -9 90.98 9.62
 1 -6 -9 111.36 11.03
 -1 -6 9 99.62 11.33
 1 -6 -9 93.33 12.48
 1 -6 -9 101.23 13.13
 -1 -6 9 95.95 11.55
 1 -6 -9 100.15 6.32
 -1 -6 9 102.51 8.37
 1 -6 -9 98.99 8.43
 -1 -6 9 109.98 11.23
 -1 -6 9 100.38 11.06
 1 -6 -9 112.03 13.45
 -1 -6 8 37.65 6.12
 1 -6 -8 36.91 5.89
 1 -6 -8 28.91 5.68
 1 -6 -8 39.75 7.81
 -1 -6 8 37.18 6.86
 -1 -6 8 37.9 6.46
 -1 -6 8 46.71 6.98
 -1 -6 8 34.36 7.54
 1 -6 -8 37.46 3.85
 1 -6 -8 40.01 7.4
 -1 -6 8 39.09 5.03
 1 -6 -8 35.58 4.43
 1 -6 -7 33.26 6.76
 -1 -6 7 26.91 5.82
 1 -6 -7 31.96 3.61
 -1 -6 7 35.32 6.1
 1 -6 -7 34.52 5.95
 -1 -6 7 23.42 7.21
 1 -6 -7 38.59 6
 -1 -6 7 35.28 6.06
 -1 -6 7 53.84 7.03
 -1 -6 7 39.88 7.17
 1 -6 -7 38.82 7.2
 -1 -6 7 35.29 6.3
 1 -6 -7 36.77 3.78
 -1 -6 7 34.6 4.55
 1 -6 -6 360.27 21.89
 -1 -6 6 336.98 20.13
 1 -6 -6 356.08 13.74
 -1 -6 6 335.43 19.56
 -1 -6 6 368.3 19.49
 1 -6 -6 368.66 18.58
 1 -6 -6 331.85 18.69
 -1 -6 6 344.04 20.86
 -1 -6 6 373.89 18.33
 -1 -6 6 357.37 15.33
 -1 -6 6 391.02 17.96
 1 -6 -6 359.82 21.15
 -1 -6 6 333.43 18.82
 1 -6 -6 384.56 11.37
 -1 -6 5 67.83 8.17
 -1 -6 5 57.66 7.37
 1 -6 -5 60 7.05
 1 -6 -5 65.15 7.87
 -1 -6 5 70.38 8.73
 -1 -6 5 61.05 6.94
 -1 -6 5 72.98 6.74
 -1 -6 5 71.95 8.9
 -1 -6 5 59.38 7.9
 1 -6 -5 67.47 5.63
 -1 -6 5 60.98 7.36
 1 -6 -5 51.97 7.53
 1 -6 -5 79.32 9.2
 -1 -6 4 184.46 13.66
 -1 -6 4 183.42 13.25
 1 -6 -4 190.22 13.46
 -1 -6 4 165.72 10.98
 1 -6 -4 185.5 10.01
 -1 -6 4 170.78 13.28
 -1 -6 4 163.61 13.16
 -1 -6 4 207.49 10.15
 1 -6 -4 174.59 13.38
 -1 -6 4 170.07 12.21
 1 -6 -4 189.82 13.79
 1 -6 -3 7.26 3.45
 -1 -6 3 0.09 1.7
 -1 -6 3 4.71 2.15
 -1 -6 3 2.72 1.19
 1 -6 -3 5.8 2.42
 -1 -6 3 2.06 1.94
 -1 -6 3 3.42 2.42
 -1 -6 3 4.83 3.02
 -1 -6 3 2.39 1.11
 1 -6 -3 7.95 2.74
 -1 -6 3 2.01 1.64
 1 -6 -2 248.97 9.75
 -1 -6 2 247.32 14.34
 1 -6 -2 262.45 15.87
 -1 -6 2 245 10.62
 -1 -6 2 240.94 15.89
 -1 -6 2 231.98 12.6
 1 -6 -2 281.26 13.46
 -1 -6 2 241.83 14.73
 1 -6 -2 253.14 15.06
 -1 -6 2 253.32 14.01
 1 -6 -1 69.64 5.12
 -1 -6 1 63.62 7.87
 1 -6 -1 72.71 8.13
 -1 -6 1 59.96 6.5
 -1 -6 1 55.57 7.64
 -1 -6 1 59.6 5.57
 -1 -6 1 73.89 6.64
 1 -6 -1 72.94 8.12
 -1 -6 1 59.85 6.53
 -1 -6 1 54.45 6.48
 1 -6 -1 69.51 6.97
 -1 -6 0 201.18 11.87
 1 -6 0 198.31 9.74
 1 -6 0 200.43 13.77
 -1 -6 0 190.47 13.58
 -1 -6 0 197.13 11.6
 1 -6 0 200.2 13.25
 -1 -6 0 182.62 10.89
 -1 -6 0 193.23 14.31
 1 -6 0 205.02 12.3
 -1 -6 0 212.29 12.37
 -1 -6 0 203.24 12.23
 1 -6 0 191.76 12.78
 -1 -6 -1 13.48 4.18
 1 -6 1 14.76 2.77
 -1 -6 -1 19.88 3.85
 1 -6 1 15.75 4.34
 1 -6 1 14.6 3.85
 -1 -6 -1 11.28 2.68
 -1 -6 -1 14.03 4.19
 -1 -6 -1 15.83 3.49
 1 -6 1 16.02 3.62
 -1 -6 -1 10.36 2.97
 -1 -6 -1 9.12 2.14
 1 -6 1 21.74 3.97
 -1 -6 -2 30.09 4.57
 -1 -6 -2 28.26 4.95
 1 -6 2 36.89 4.72
 1 -6 2 37.72 6.3
 1 -6 2 37.88 5.94
 -1 -6 -2 38.03 5.76
 1 -6 2 40.88 3.89
 -1 -6 -2 38.33 6.64
 -1 -6 -2 31.64 5.5
 -1 -6 -2 35.97 4.39
 1 -6 2 46.24 6.43
 1 -6 2 35.67 5.56
 -1 -6 -2 36.68 5.35
 1 -6 3 30.61 5.34
 1 -6 3 27.82 3.67
 -1 -6 -3 30.94 5.13
 -1 -6 -3 22.35 4.97
 1 -6 3 25.08 5.14
 -1 -6 -3 32.08 5.47
 -1 -6 -3 33.41 6.06
 -1 -6 -3 25.14 3.33
 1 -6 3 25.56 5.01
 1 -6 3 19.5 4.54
 -1 -6 -3 30.11 4.84
 -1 -6 -4 67.9 5.39
 1 -6 4 66.82 8.18
 -1 -6 -4 78.62 8.39
 1 -6 4 78.89 8.87
 1 -6 4 78.97 6.55
 1 -6 4 69.01 8.45
 -1 -6 -4 72.7 8.41
 -1 -6 -4 76.98 7.95
 -1 -6 -4 61.28 8.06
 -1 -6 -4 73.9 9.11
 1 -6 4 64.06 8.05
 -1 -6 -5 185.64 13.51
 1 -6 5 187.28 13.98
 1 -6 5 182.78 11.08
 -1 -6 -5 193.17 12.44
 -1 -6 -5 213.76 15.07
 1 -6 5 165.53 13.66
 -1 -6 -5 184.87 9.68
 -1 -6 -5 187.62 15.43
 -1 -6 -5 172.56 13.82
 1 -6 5 166.47 13.89
 -1 -6 -6 209.87 14.98
 -1 -6 -6 166.13 15.04
 -1 -6 -6 138.68 12.46
 1 -6 6 173.5 13.61
 1 -6 6 135.81 10.24
 1 -6 6 170.18 13.57
 -1 -6 -6 160.94 13.63
 -1 -6 -6 137.53 10.63
 -1 -6 -6 162.85 9.58
 1 -6 6 152.5 13.71
 1 -6 6 172.45 13.93
 -1 -6 -7 34.75 7.82
 -1 -6 -7 48.64 7.28
 -1 -6 -7 40.22 5.57
 1 -6 7 35.52 6.28
 -1 -6 -7 25.63 5.65
 -1 -6 -7 30.17 6.3
 1 -6 7 40.13 6.81
 1 -6 7 36.02 5.65
 -1 -6 -7 45.22 5.46
 1 -6 7 29.84 6.68
 1 -6 7 24.12 6.23
 -1 -6 -8 86.53 9.77
 -1 -6 -8 69.72 10.98
 -1 -6 -8 79.17 10.67
 -1 -6 -8 68.73 7.09
 1 -6 8 75.24 9.76
 1 -6 8 88.56 10.5
 -1 -6 -8 82.62 10.56
 1 -6 8 74.47 8.62
 -1 -6 -8 73.03 10.75
 1 -6 8 102.02 12.73
 1 -6 8 70.07 10.67
 -1 -6 -8 83.26 8.24
 1 -6 9 11.49 5.29
 1 -6 9 6.87 4.66
 -1 -6 -9 13.38 5.9
 -1 -6 -9 0.26 4.93
 -1 -6 -9 4.49 3.5
 -1 -6 -9 2.42 1.37
 -1 -6 -9 4.14 4.43
 1 -6 9 10.49 4.29
 -1 -6 -9 9.95 4.76
 1 -6 9 5.02 2.49
 1 -6 9 3.85 4.77
 1 -6 9 1.73 3.01
 -1 -6 -9 5 2.87
 1 -6 10 16.28 6.45
 1 -6 10 15.54 5.58
 -1 -6 -10 26.98 7.13
 -1 -6 -10 32.08 6.14
 -1 -6 -10 13.69 5.01
 -1 -6 -10 12.86 5.49
 -1 -6 -10 21.8 3.67
 1 -6 10 26.08 6.46
 -1 -6 -10 30.16 8.56
 1 -6 10 22.82 5.75
 1 -6 10 18.06 5.23
 1 -6 10 31.15 7.32
 1 -6 10 21.32 6.05
 -1 -6 -10 27.87 5.59
 1 -6 10 21.21 2.51
 1 -6 11 13.89 6.72
 1 -6 11 9.14 5.41
 -1 -6 -11 4.63 5.32
 -1 -6 -11 5.37 2.63
 -1 -6 -11 0.76 4
 1 -6 11 4.46 2.15
 -1 -6 -11 4.44 2.08
 -1 -6 -11 6.67 3.56
 -1 -6 -11 6.41 4.73
 1 -6 11 2.86 4.43
 1 -6 11 1.07 3.08
 1 -6 11 4.03 4.28
 1 -6 11 5.23 5.02
 1 -6 11 5.62 3.89
 -1 -6 -11 12.06 4.01
 1 -6 11 8.15 1.87
 1 -6 12 47.37 10.56
 -1 -6 -12 49.88 11.13
 -1 -6 -12 45.2 11.65
 -1 -6 -12 52.23 7.11
 1 -6 12 54.07 6.69
 -1 -6 -12 56.7 10.06
 1 -6 12 46.85 9.31
 -1 -6 -12 38.23 9.18
 1 -6 12 46.85 8.67
 1 -6 12 56.05 9.26
 1 -6 12 63.93 11.18
 1 -6 12 47.45 8.95
 -1 -6 -12 49.76 8.97
 1 -6 13 48.56 10.23
 -1 -6 -13 70.94 13.66
 -1 -6 -13 47.13 6.25
 1 -6 13 43.95 5.87
 -1 -6 -13 44.16 12.57
 1 -6 13 32.1 7.96
 -1 -6 -13 43.55 9.91
 -1 -6 -13 41.45 9.96
 1 -6 13 60 10.35
 1 -6 13 51.37 9.77
 1 -6 13 44.47 10.05
 1 -6 13 41.61 8.92
 -1 -6 -13 45.84 9.06
 1 -6 14 46.99 11.24
 -1 -6 -14 29.97 9.67
 -1 -6 -14 53.88 12.71
 1 -6 14 49.64 10.61
 -1 -6 -14 69.19 11.93
 -1 -6 -14 54.37 12.58
 1 -6 14 64.07 11.17
 1 -6 14 57.16 10.5
 1 -6 14 53.51 10.29
 1 -6 14 43.75 8.64
 -1 -6 -14 56.39 10.05
 1 -6 15 158.62 19.82
 -1 -6 -15 119.49 18.44
 -1 -6 -15 111.27 18.94
 -1 -6 -15 96.94 14.67
 -1 -6 -15 111.14 16.4
 1 -6 15 130.51 15.96
 1 -6 15 127.75 16.05
 1 -6 15 121.52 16.45
 1 -6 15 134.61 15.48
 -1 -6 -15 117.07 15.19
 1 -6 16 37.5 10.39
 -1 -6 -16 37.03 11.69
 -1 -6 -16 56.7 13.67
 -1 -6 -16 62.66 11.95
 -1 -6 -16 40.39 11.16
 1 -6 16 56.18 11.14
 1 -6 16 41.34 9.53
 1 -6 16 58.37 11.89
 1 -6 16 55.57 11.37
 -1 -6 -16 53.05 11.1
 1 -6 17 139.77 16.92
 -1 -6 -17 108.9 16.12
 -1 -6 -17 117.25 18.27
 1 -6 17 118.93 16.08
 1 -6 17 121.64 16.7
 -1 -6 -17 109.84 18.57
 -1 -6 -17 115.99 19.91
 -1 -6 -17 117.82 16.49
 1 -6 17 97.09 17.49
 1 -6 18 43.62 10.37
 -1 -6 -18 29.59 8.99
 -1 -6 -18 12.99 7.76
 1 -6 18 17.72 7.98
 1 -6 18 32.96 8.94
 -1 -6 -18 41.32 14.18
 -1 -6 -18 31.37 8.88
 -1 -6 -18 26.62 7.46
 1 -6 18 33.09 10.99
 1 -6 19 135.39 17.29
 -1 -6 -19 104.13 20.3
 -1 -6 -19 86.73 16.34
 1 -6 19 111.02 17.11
 1 -6 19 99.33 17.05
 -1 -6 -19 115.74 17.52
 -1 -6 -19 114.84 20.63
 -1 -6 -19 88.72 14.6
 1 -6 19 96.77 18.54
 -1 -6 -20 56.84 15.42
 -1 -6 -20 48.71 13.77
 1 -6 20 31.7 9.55
 1 -6 20 43.81 12.47
 -1 -6 -20 42.52 11
 -1 -6 -20 31.81 10.29
 -1 -6 -20 58.24 13.04
 1 -6 20 74.23 16.65
 -1 -6 -21 44.49 11.49
 1 -6 21 51.74 12.89
 1 -6 21 43.11 12.84
 -1 -6 -21 65.65 16.11
 -1 -6 -21 64.39 14.88
 -1 -6 -21 47.68 14.68
 1 -6 21 30.63 9.34
 -1 -6 -22 36.82 11.11
 1 -6 22 30.01 10.72
 1 -6 22 54.75 13.57
 -1 -6 -22 32.9 12.66
 -1 -6 -22 45.54 14.54
 -1 -6 -22 40.3 14.74
 1 -6 22 65.28 16.18
 -1 -6 -23 15.17 9.11
 1 -6 23 25.6 10.66
 1 -6 23 53.94 14.61
 -1 -6 -23 50.71 15.12
 -1 -6 -23 35.88 12.7
 -1 -6 -23 35.63 13.21
 1 -6 23 27.61 11.85
 1 -6 24 4.44 5.87
 1 -6 24 -4.3 8.04
 -1 -6 -24 8.95 9.86
 1 -6 24 3.78 8.83
 1 -6 24 8.91 9.69
 -1 -6 -24 -5.92 8.41
 -1 -6 -25 5.44 7.83
 1 -6 25 30.86 12.23
 1 -6 25 20.3 9.96
 -1 -6 -25 16.51 12.04
 -1 -6 -26 1.87 7.75
 1 -6 26 12.17 9.5
 1 -6 26 6.34 8.49
 -1 -6 -26 6.47 7.97
 -1 -6 -27 4.61 9.34
 -1 -6 -27 7.67 11.07
 1 -6 27 1.56 8.11
 1 -5 -28 68.37 18.64
 1 -5 -28 67.86 17.9
 -1 -5 27 102.62 21.07
 1 -5 -27 106.14 22.12
 -1 -5 27 69.65 16.79
 -1 -5 27 126.51 22.09
 1 -5 -27 137.37 22.11
 1 -5 -27 96.65 20.85
 1 -5 -26 140.18 25.1
 -1 -5 26 110.91 20.12
 -1 -5 26 125.4 21.31
 1 -5 -26 147.69 23.37
 1 -5 -26 170.77 24.81
 1 -5 -26 144.06 24.73
 1 -5 -25 116.62 22.34
 -1 -5 25 141.68 22.3
 -1 -5 25 126.7 20.89
 1 -5 -25 97.02 18.06
 1 -5 -25 149.31 21.83
 1 -5 -25 120.26 21.21
 1 -5 -24 126.17 23.32
 -1 -5 24 135.95 21.35
 -1 -5 24 173.06 23.71
 1 -5 -24 189.07 25.67
 1 -5 -24 213.58 26.06
 1 -5 -24 184.85 25.69
 1 -5 -23 312.79 34.07
 1 -5 -23 267.08 29.92
 -1 -5 23 297.11 30.99
 -1 -5 23 270.87 28.57
 1 -5 -23 269.58 30.56
 1 -5 -23 320.76 32.14
 -1 -5 22 167.54 22.78
 1 -5 -22 159.84 22.49
 -1 -5 22 166.96 21.65
 -1 -5 22 151.27 20.99
 1 -5 -22 159.44 23.8
 1 -5 -22 167.66 23.84
 1 -5 -22 171.6 20.05
 1 -5 -22 218.68 27.09
 -1 -5 21 377.38 33.47
 1 -5 -21 320.67 30.33
 -1 -5 21 319.82 29.93
 -1 -5 21 287.98 27.88
 1 -5 -21 286.42 30.37
 1 -5 -21 317.45 30.48
 1 -5 -21 307.86 26.77
 1 -5 -21 303.19 30.1
 1 -5 -20 231.15 26.3
 1 -5 -20 240.6 23.04
 1 -5 -20 232.42 27.16
 1 -5 -20 247.71 27.59
 -1 -5 20 212.05 23.37
 -1 -5 20 232.9 24.13
 1 -5 -20 270.41 26.97
 -1 -5 20 277.03 28.57
 1 -5 -20 246.56 23.31
 1 -5 -19 549.33 39.96
 1 -5 -19 535.7 33.6
 1 -5 -19 446.42 36.85
 1 -5 -19 587.66 40.48
 -1 -5 19 455.14 34.4
 -1 -5 19 478.29 34.68
 1 -5 -19 546.01 38.32
 -1 -5 19 646.18 43.08
 1 -5 -19 577.79 34.47
 1 -5 -18 349.43 30.93
 1 -5 -18 402.93 28.04
 1 -5 -18 312.21 29.88
 1 -5 -18 358.44 30.8
 -1 -5 18 342.18 28.44
 -1 -5 18 346.99 28.65
 1 -5 -18 353.88 30.61
 -1 -5 18 432.62 33.99
 1 -5 -18 390.18 27.45
 -1 -5 17 633.62 32.86
 1 -5 -17 681.81 42.64
 1 -5 -17 712.93 37.02
 1 -5 -17 552.64 39.35
 1 -5 -17 710.76 42.8
 -1 -5 17 594.18 36.68
 -1 -5 17 599.13 37.04
 1 -5 -17 680.73 41.51
 -1 -5 17 687.14 42.23
 1 -5 -17 682.61 36.43
 -1 -5 16 448.81 26.73
 1 -5 -16 427.64 32.63
 1 -5 -16 471.18 29.18
 1 -5 -16 422.47 33.12
 1 -5 -16 463.68 33.67
 -1 -5 16 434.67 30.07
 -1 -5 16 405.5 29.04
 1 -5 -16 439.9 33.25
 -1 -5 16 554.25 35.96
 -1 -5 16 458.87 24.92
 -1 -5 15 824.24 33.77
 1 -5 -15 841.37 38.94
 1 -5 -15 729.53 42.97
 1 -5 -15 858.11 45.86
 -1 -5 15 721.16 38.68
 -1 -5 15 794.07 40.58
 1 -5 -15 854.32 46.05
 -1 -5 15 879.97 45.05
 -1 -5 15 814.65 37.21
 1 -5 -14 523.95 28.89
 1 -5 -14 448.2 32.13
 1 -5 -14 492.63 33.71
 -1 -5 14 451.26 28.85
 -1 -5 14 496.81 30.09
 1 -5 -14 541.01 35
 -1 -5 14 533.79 33.16
 -1 -5 14 525.34 25.06
 1 -5 -13 963.09 29.73
 -1 -5 13 889.87 28.91
 1 -5 -13 976.13 40.23
 1 -5 -13 1019.02 34.25
 1 -5 -13 865.91 44.95
 1 -5 -13 1074.98 49.88
 -1 -5 13 952.81 28.49
 -1 -5 13 1005.98 42.92
 -1 -5 13 953.04 41.61
 1 -5 -13 1035.75 49.38
 -1 -5 13 958.76 44.49
 -1 -5 13 979.92 35.01
 1 -5 -12 817.63 27.68
 -1 -5 12 796.15 26.91
 -1 -5 12 778.95 36.42
 1 -5 -12 849.75 31.51
 1 -5 -12 866.2 36.12
 1 -5 -12 691.9 39.02
 -1 -5 12 808.8 24.58
 1 -5 -12 886.74 44.38
 -1 -5 12 768.64 35.96
 -1 -5 12 852.34 38.14
 1 -5 -12 934.64 45.75
 -1 -5 12 806.77 39.02
 -1 -5 12 848.32 30.83
 1 -5 -11 1100.69 33.72
 -1 -5 11 1029.99 32.34
 -1 -5 11 1018.09 41.36
 1 -5 -11 1096.55 36.08
 1 -5 -11 1085.2 40.51
 1 -5 -11 984.77 45.81
 -1 -5 11 1062.47 28.55
 1 -5 -11 994.44 46.29
 -1 -5 11 1085.49 42.56
 -1 -5 11 1037.05 41.06
 1 -5 -11 1068.02 47.9
 -1 -5 11 1068.7 44.04
 -1 -5 11 1053.94 34.42
 1 -5 -10 983.85 44.11
 -1 -5 10 971.41 38.37
 -1 -5 10 1045.8 40.01
 -1 -5 10 971.93 38.78
 -1 -5 10 987.29 31.96
 1 -5 -10 1090.41 39.16
 1 -5 -10 992.77 34.11
 1 -5 -10 970.85 43.72
 1 -5 -10 1036.45 44.44
 -1 -5 10 1126.92 39.64
 -1 -5 10 1058.59 40.63
 -1 -5 10 961.76 31.73
 1 -5 -9 1072.82 44.78
 -1 -5 9 1068.9 39.25
 -1 -5 9 1083.71 39.32
 -1 -5 9 1086.76 33.83
 -1 -5 9 1151.14 40.87
 1 -5 -9 1151.21 38.68
 1 -5 -9 1031.49 35.21
 1 -5 -9 999.71 42.66
 1 -5 -9 1079.31 43.87
 -1 -5 9 1114.1 39.29
 -1 -5 9 1144.8 41.69
 -1 -5 9 1046.15 32.45
 1 -5 -8 2047.43 64.77
 -1 -5 8 2264.3 60.4
 -1 -5 8 2199.29 59.49
 -1 -5 8 2215.19 59.44
 -1 -5 8 2058.17 54.1
 -1 -5 8 2144.31 60.05
 1 -5 -8 1926.84 54.81
 1 -5 -8 2201.21 58.23
 1 -5 -8 2071.24 64.17
 1 -5 -8 1985.66 63.63
 1 -5 -8 2110.88 46.94
 -1 -5 8 2092.56 61.39
 -1 -5 8 2140.96 51.83
 -1 -5 7 2343.57 65.05
 1 -5 -7 2332.43 68.37
 -1 -5 7 2469.73 62.51
 -1 -5 7 2527.78 63.7
 -1 -5 7 2464.86 60.34
 -1 -5 7 2289.59 62.89
 1 -5 -7 2350.73 60.54
 1 -5 -7 2410.55 61.09
 1 -5 -7 2342.88 67.63
 1 -5 -7 2396.8 67.9
 -1 -5 7 2292.82 64.95
 1 -5 -7 2359.95 51.51
 -1 -5 7 2352.15 55.69
 -1 -5 6 2574.96 67.47
 1 -5 -6 2559.43 70.07
 1 -5 -6 2579.47 55.26
 -1 -5 6 2482.59 67.45
 -1 -5 6 2708.92 66.44
 -1 -5 6 2570.64 65.79
 -1 -5 6 2581.18 64
 1 -5 -6 2667.19 63.75
 -1 -5 6 2793.54 71.49
 1 -5 -6 2276.41 62.5
 -1 -5 6 2657.81 63.84
 -1 -5 6 2695.02 64.35
 -1 -5 6 2589.76 58.77
 1 -5 -6 2560.23 69.3
 1 -5 -6 2560.2 55.11
 -1 -5 5 2631.84 67.42
 1 -5 -5 2626.49 69.36
 1 -5 -5 2711.62 57.36
 -1 -5 5 2531.01 67.83
 -1 -5 5 2768.1 67
 -1 -5 5 2679.9 65.9
 1 -5 -5 2677.13 63.79
 1 -5 -5 2566.68 65.25
 -1 -5 5 2676.34 69.06
 -1 -5 5 2663.62 63.02
 -1 -5 5 2873.84 63.51
 -1 -5 5 2604.28 59.61
 1 -5 -5 2581.65 68.54
 -1 -5 5 2608.31 65.39
 1 -5 -5 2728.01 53.59
 -1 -5 4 1395.21 40.9
 -1 -5 4 1419.16 41.01
 1 -5 -4 1360.33 40.12
 -1 -5 4 1325.19 41.12
 1 -5 -4 1361.76 38.13
 -1 -5 4 1352.15 36.81
 -1 -5 4 1330.85 34.98
 -1 -5 4 1526.42 36.51
 -1 -5 4 1377.69 41.08
 1 -5 -4 1363.3 41.98
 -1 -5 4 1310.99 38.68
 1 -5 -4 1354.65 41.72
 -1 -5 4 1408.08 42.01
 1 -5 -4 1355.87 33.79
 -1 -5 3 2239.48 57.97
 1 -5 -3 2323.54 51.52
 -1 -5 3 2184.24 57.73
 -1 -5 3 2206.57 56.76
 1 -5 -3 2243.18 57.46
 -1 -5 3 2195.02 52.76
 -1 -5 3 2457.6 49.28
 -1 -5 3 2217.54 58.31
 -1 -5 3 2310.91 47.32
 1 -5 -3 2272.01 57.94
 -1 -5 3 2205.17 57.87
 1 -5 -3 2258.97 58.15
 -1 -5 3 2247.17 55.57
 1 -5 -2 989.83 23.09
 -1 -5 2 936.76 27.34
 -1 -5 2 1008.63 21.26
 -1 -5 2 960.52 31.12
 1 -5 -2 953.31 27.39
 1 -5 -2 971.52 31.39
 -1 -5 2 941.95 29.21
 -1 -5 2 1002.91 32.8
 -1 -5 2 958.65 24.74
 -1 -5 2 979.74 30.48
 1 -5 -2 970.06 31.66
 1 -5 -1 2690.19 64.13
 1 -5 -1 2578.77 53.65
 -1 -5 1 2605.91 60.69
 -1 -5 1 2688.19 61.76
 -1 -5 1 2562.46 57.84
 -1 -5 1 2568.52 59.72
 1 -5 -1 2640.44 62.97
 -1 -5 1 2634.24 65.25
 -1 -5 1 2694.05 56.98
 -1 -5 0 1007.58 29.53
 -1 -5 0 1040.26 32.87
 1 -5 0 1013.6 25.72
 1 -5 0 993.9 32.38
 1 -5 0 1010.63 29.92
 -1 -5 0 1040.64 29.67
 -1 -5 0 990.07 28.48
 1 -5 0 994.81 31.46
 -1 -5 0 995.75 29.22
 -1 -5 0 975.97 28.55
 -1 -5 0 1010.77 33.63
 -1 -5 -1 1450.44 38.3
 1 -5 1 1465.3 42.31
 -1 -5 -1 1443.05 40.99
 1 -5 1 1492.6 36.14
 -1 -5 -1 1497.13 39.09
 -1 -5 -1 1532.92 37.27
 1 -5 1 1453.28 39.84
 -1 -5 -1 1465.06 38.62
 1 -5 1 1418.23 40.77
 -1 -5 -1 1479.12 43.29
 -1 -5 -1 1407.82 39.27
 -1 -5 -2 935.58 27.99
 1 -5 2 936.05 31.69
 -1 -5 -2 942.9 31.43
 -1 -5 -2 939.22 30.21
 1 -5 2 956.8 31.5
 -1 -5 -2 995.4 30.77
 1 -5 2 964.82 30.79
 -1 -5 -2 1013.21 25.99
 -1 -5 -2 1013.44 33.38
 -1 -5 -2 949.75 31.17
 1 -5 2 1000.02 25.28
 1 -5 2 901.44 30.63
 -1 -5 -2 947.76 29.13
 1 -5 3 2165.66 56.92
 -1 -5 -3 2272.18 57.5
 -1 -5 -3 2198.06 54.37
 1 -5 3 2224.4 57.34
 1 -5 3 2176.47 49.64
 -1 -5 -3 2173.24 58.03
 -1 -5 -3 2161.62 57.63
 -1 -5 -3 2207.55 48.13
 1 -5 3 2118.13 56.03
 -1 -5 -3 2225.54 54.47
 1 -5 3 2179.26 56.23
 -1 -5 -4 124.76 9.07
 1 -5 4 141.64 11.05
 -1 -5 -4 132.61 10.75
 1 -5 4 141.68 11.31
 1 -5 4 135.66 8.6
 -1 -5 -4 141.53 11.95
 -1 -5 -4 130.54 10.86
 -1 -5 -4 127.95 7.52
 1 -5 4 124.88 10.41
 -1 -5 -4 139.32 10.31
 1 -5 4 137.87 10.93
 1 -5 5 1718.82 49.36
 -1 -5 -5 1756.2 49.09
 -1 -5 -5 1711.51 52.77
 -1 -5 -5 1712.16 44.16
 1 -5 5 1757.07 48.99
 -1 -5 -5 1800.04 50.71
 1 -5 5 1732.8 50.68
 1 -5 5 1735.78 50.84
 -1 -5 -5 1747.19 41.91
 1 -5 5 1755.9 44.69
 -1 -5 -5 1731.97 48.99
 -1 -5 -6 79.44 6.73
 1 -5 6 80.26 8.97
 -1 -5 -6 64.95 7.98
 1 -5 6 81.03 7.81
 -1 -5 -6 85.49 9.3
 -1 -5 -6 79.69 6.76
 1 -5 6 79.3 8.53
 -1 -5 -6 77.47 8.23
 -1 -5 -6 74.93 9.94
 -1 -5 -6 70.74 8.98
 1 -5 6 74.99 8.55
 -1 -5 -7 1611.98 42.89
 -1 -5 -7 1591.98 39.86
 1 -5 7 1573.21 46.81
 -1 -5 -7 1598.64 50.65
 -1 -5 -7 1557.54 50.01
 1 -5 7 1525.77 48.37
 1 -5 7 1513.88 31.77
 1 -5 7 1558.85 45.33
 -1 -5 -7 1630.56 46.28
 -1 -5 -7 1512.1 52.99
 -1 -5 -7 1603.29 51.35
 1 -5 7 1533.04 47.75
 -1 -5 -8 317.8 16.65
 -1 -5 -8 295.65 13.26
 -1 -5 -8 315.46 20.48
 -1 -5 -8 317.3 20.79
 1 -5 8 300.98 17.42
 1 -5 8 306.55 9.83
 -1 -5 -8 323.61 22.61
 1 -5 8 308.44 19.02
 -1 -5 -8 329.53 17.43
 -1 -5 -8 322.15 21.21
 1 -5 8 313.89 21.13
 1 -5 8 292.47 18.62
 1 -5 9 1335.38 31.01
 -1 -5 -9 1360.97 42.6
 -1 -5 -9 1437.22 50.11
 -1 -5 -9 1262.02 33.74
 -1 -5 -9 1296.9 49.35
 1 -5 9 1329.29 45.74
 1 -5 9 1365.57 44.55
 -1 -5 -9 1326.3 40.65
 1 -5 9 1376.95 46.74
 -1 -5 -9 1321.54 52.06
 -1 -5 -9 1388.08 50.68
 1 -5 9 1361.97 50.52
 1 -5 9 1279.88 45.17
 1 -5 10 707.71 20.49
 -1 -5 -10 726.92 30.45
 -1 -5 -10 629.22 36.16
 1 -5 10 682.49 32.29
 -1 -5 -10 703.32 26.37
 -1 -5 -10 780.55 36.28
 -1 -5 -10 687.75 20.56
 -1 -5 -10 698.15 35.59
 1 -5 10 758.51 33.34
 1 -5 10 713.22 31.22
 -1 -5 -10 664.99 34.79
 1 -5 10 690.2 31.78
 1 -5 10 720.18 36.36
 1 -5 11 1443.81 55.02
 -1 -5 -11 1326.27 53.29
 1 -5 11 1290.93 46.68
 1 -5 11 1312.74 48
 1 -5 11 1414.08 50.6
 1 -5 11 1320.07 37.39
 1 -5 11 1269.33 47.9
 -1 -5 -11 1292 38.38
 -1 -5 -11 1312.03 55.35
 -1 -5 -11 1271.39 30.17
 -1 -5 -11 1397.76 51.92
 -1 -5 -11 1080.65 48.67
 -1 -5 -11 1232.19 52.06
 1 -5 11 1229.52 46.03
 -1 -5 -11 1318.21 46.49
 1 -5 11 1295.07 33.46
 1 -5 12 924.35 44.09
 -1 -5 -12 798.46 41.55
 1 -5 12 838.54 38.37
 1 -5 12 852.9 37.7
 1 -5 12 942.05 41.05
 -1 -5 -12 860.13 26.63
 -1 -5 -12 817.47 27.73
 1 -5 12 838.69 38.97
 -1 -5 -12 802.89 43.89
 1 -5 12 822.99 27.25
 -1 -5 -12 857.25 40.15
 -1 -5 -12 814.32 41.24
 -1 -5 -12 813.19 42.37
 1 -5 12 873.37 37.6
 1 -5 12 848.53 26.24
 -1 -5 -12 833.52 37.63
 1 -5 13 901.33 44.84
 -1 -5 -13 711.05 40.8
 1 -5 13 774.55 37.31
 1 -5 13 784.12 37.96
 1 -5 13 931 41.66
 -1 -5 -13 824.85 26.47
 1 -5 13 748.58 25.37
 -1 -5 -13 788.9 44.78
 1 -5 13 848.06 39.93
 -1 -5 -13 785.21 39.51
 -1 -5 -13 700.09 39.58
 -1 -5 -13 819.7 43.85
 1 -5 13 822.02 37.57
 1 -5 13 767.7 25.94
 -1 -5 -13 718.28 36.46
 1 -5 14 459.62 32.37
 -1 -5 -14 409.6 31.24
 1 -5 14 425.05 27.8
 1 -5 14 424.47 28.27
 1 -5 14 481 30.18
 -1 -5 -14 424.61 33.16
 -1 -5 -14 414.67 28.66
 -1 -5 -14 385.94 29.81
 -1 -5 -14 399.28 31.03
 1 -5 14 406.72 26.22
 -1 -5 -14 391.78 27.4
 1 -5 15 612.02 39.23
 -1 -5 -15 582.85 39.38
 1 -5 15 612.28 34.67
 1 -5 15 544.63 33.25
 1 -5 15 618.22 35.33
 -1 -5 -15 581.69 40.46
 -1 -5 -15 627.15 36.46
 -1 -5 -15 469.86 34.19
 -1 -5 -15 603.13 40.27
 1 -5 15 593.55 33.09
 -1 -5 -15 569.65 34.87
 1 -5 16 270.98 26.74
 -1 -5 -16 253.33 26.58
 1 -5 16 233.73 22.18
 1 -5 16 289.92 24.47
 1 -5 16 287.94 24.03
 -1 -5 -16 312.96 30.39
 -1 -5 -16 300.73 25.52
 -1 -5 -16 245.41 24.79
 1 -5 16 282.43 18.09
 -1 -5 -16 283.67 27.55
 1 -5 16 271.29 22.07
 -1 -5 -16 300.96 26.16
 1 -5 17 489.95 31.72
 -1 -5 -17 454.13 36.94
 -1 -5 -17 442.19 31.82
 1 -5 17 482.66 36.88
 -1 -5 -17 462.56 36.56
 1 -5 17 399.98 30.59
 1 -5 17 418.34 31.03
 -1 -5 -17 449.37 35.57
 -1 -5 -17 487.54 33.94
 -1 -5 -17 416.97 33.5
 1 -5 18 142.61 17.29
 -1 -5 -18 89.18 17.32
 -1 -5 -18 120.8 18.82
 -1 -5 -18 122.08 17.55
 -1 -5 -18 95.61 17.22
 1 -5 18 107.12 15.87
 1 -5 18 115.15 17.23
 -1 -5 -18 136.41 19.96
 1 -5 18 144.4 20.97
 -1 -5 -18 122.94 16.99
 1 -5 19 416.59 29.66
 -1 -5 -19 440.41 38.34
 -1 -5 -19 450.65 34.2
 -1 -5 -19 393.67 32.26
 -1 -5 -19 429.57 35.93
 1 -5 19 406.94 32.51
 1 -5 19 421.4 33
 -1 -5 -19 429.26 36.07
 1 -5 19 452.44 38.1
 -1 -5 -19 465.31 37.54
 -1 -5 -20 112.25 20.8
 -1 -5 -20 92.98 17.22
 -1 -5 -20 105.96 16.73
 -1 -5 -20 84.48 16.33
 1 -5 20 94.27 16.07
 1 -5 20 64.5 14.07
 -1 -5 -20 123.71 19.28
 -1 -5 -20 81.06 14.57
 1 -5 20 90.63 17.84
 -1 -5 -21 273.67 31.07
 -1 -5 -21 289.46 27.84
 -1 -5 -21 241.34 25.44
 -1 -5 -21 252.16 28.74
 -1 -5 -21 225.18 27.37
 -1 -5 -21 185.97 25.23
 1 -5 21 256.31 27.15
 1 -5 21 269.01 27.78
 1 -5 21 217.39 27.02
 -1 -5 -22 42.83 15.29
 -1 -5 -22 54.61 13.37
 1 -5 22 66.79 15.53
 1 -5 22 46.55 12.48
 -1 -5 -22 60.94 14.97
 -1 -5 -22 50.24 13.61
 1 -5 22 24.61 10.22
 -1 -5 -22 51.95 12.32
 -1 -5 -23 170.82 25.08
 1 -5 23 147.53 21.51
 1 -5 23 174.9 23.98
 -1 -5 -23 171.21 22.58
 -1 -5 -23 183.23 25.42
 -1 -5 -23 171.88 25.9
 1 -5 23 254.12 29.75
 -1 -5 -24 56.55 15.82
 -1 -5 -24 44.05 12.06
 1 -5 24 51.12 12.84
 1 -5 24 63.6 14.99
 -1 -5 -24 48.95 16.38
 1 -5 24 57.66 14.4
 -1 -5 -25 155.43 24.95
 -1 -5 -25 139.49 22.18
 -1 -5 -25 158.32 25.7
 1 -5 25 149.98 23.66
 1 -5 25 127.18 20.58
 1 -5 25 125.7 21.95
 1 -5 26 76.51 18.23
 1 -5 26 33.16 12.75
 -1 -5 -26 55.33 15.01
 -1 -5 -26 41.17 15.06
 1 -5 27 98.68 20.01
 1 -5 27 74.92 18.54
 -1 -5 -27 78.26 19.66
 -1 -5 -27 109.91 22.6
 -1 -4 28 -13.26 10.49
 1 -4 -28 1.16 8.97
 1 -4 -28 15.45 9.08
 1 -4 -27 -4.8 9.64
 1 -4 -27 2.64 7.5
 -1 -4 27 12.41 9.42
 -1 -4 27 16 8.82
 1 -4 -27 3.44 8.92
 1 -4 -27 11.34 9.13
 1 -4 -26 -1.31 8.25
 1 -4 -26 7.46 9.94
 -1 -4 26 -3.42 7.87
 -1 -4 26 -11.3 10.32
 1 -4 -26 11.88 10.61
 1 -4 -26 19.54 10.61
 1 -4 -25 15.03 11.5
 1 -4 -25 -4.53 8.65
 -1 -4 25 9.91 8.51
 -1 -4 25 11.86 8.35
 1 -4 -25 13.03 10.14
 1 -4 -25 -9.52 7.97
 1 -4 -24 -6.76 8.58
 1 -4 -24 7.17 8.04
 1 -4 -24 -1.86 6.28
 -1 -4 24 1.12 6.12
 -1 -4 24 28.42 12.04
 1 -4 -24 3.61 6.71
 1 -4 -24 6.87 8.12
 1 -4 -23 -4.48 10.41
 1 -4 -23 23.98 10.67
 -1 -4 23 1.87 7.51
 -1 -4 23 32.83 11.35
 1 -4 -23 8.58 6.17
 1 -4 -23 11.44 7.43
 1 -4 -23 24.19 11.09
 1 -4 -22 1.75 6.01
 -1 -4 22 14.1 7.7
 1 -4 -22 6.08 5.97
 -1 -4 22 -5.38 7.68
 -1 -4 22 20.14 10.58
 1 -4 -22 13.57 9.68
 1 -4 -22 9.85 7.11
 1 -4 -22 2.79 6.78
 1 -4 -21 14.77 8.38
 1 -4 -21 3.65 6.5
 1 -4 -21 11.21 6.86
 1 -4 -21 19.39 9.91
 -1 -4 21 17 8.83
 -1 -4 21 23.31 9.4
 1 -4 -21 18.13 8
 -1 -4 21 19.57 8.05
 1 -4 -21 8.85 4.94
 1 -4 -20 14.65 7.76
 1 -4 -20 1.74 6.46
 1 -4 -20 3.81 4.86
 1 -4 -20 -4.78 7.15
 -1 -4 20 8.24 7.23
 -1 -4 20 -2.54 5.35
 1 -4 -20 16.84 9.96
 -1 -4 20 9.34 7.03
 1 -4 -20 3.14 4.43
 1 -4 -19 10.97 7.09
 1 -4 -19 -0.91 6.11
 1 -4 -19 7.93 6.71
 1 -4 -19 0.25 6.21
 -1 -4 19 -3.02 5.31
 -1 -4 19 0.15 4.87
 1 -4 -19 10.16 7.56
 -1 -4 19 -10.99 7.49
 1 -4 -19 -2.98 5.25
 1 -4 -18 0.27 5.16
 1 -4 -18 4.77 4.43
 1 -4 -18 6.03 5.95
 -1 -4 18 -0.97 5.67
 -1 -4 18 4.93 6.39
 1 -4 -18 14.16 8.21
 -1 -4 18 10.16 8.96
 1 -4 -18 -4.09 5.49
 -1 -4 17 1.49 3.47
 1 -4 -17 0.89 3.27
 1 -4 -17 -1.51 5.97
 1 -4 -17 1.21 5.7
 1 -4 -17 3.23 4.58
 1 -4 -17 1.97 6.39
 -1 -4 17 5.97 5.8
 -1 -4 17 -5.1 6.47
 1 -4 -17 6.38 5.58
 -1 -4 17 -5.01 5.16
 -1 -4 17 0.36 3.76
 -1 -4 16 -2.76 4.47
 1 -4 -16 -0.18 2.7
 1 -4 -16 -3.88 6.43
 1 -4 -16 -6.98 7.23
 1 -4 -16 1.69 4.86
 1 -4 -16 -0.21 5.34
 -1 -4 16 -2.52 5.87
 -1 -4 16 2.27 4.27
 1 -4 -16 3.9 5.22
 -1 -4 16 0.46 3.13
 -1 -4 16 3.5 5.35
 1 -4 -15 34.21 9.73
 1 -4 -15 31.46 7.91
 1 -4 -15 29.61 8.14
 -1 -4 15 38.89 8.25
 -1 -4 15 23.15 6.88
 1 -4 -15 38.13 9.6
 -1 -4 15 23.15 5.76
 -1 -4 15 29.47 7.71
 -1 -4 14 22.24 7.67
 1 -4 -14 21.87 7.78
 -1 -4 14 18.58 6.45
 -1 -4 14 19.75 5.23
 1 -4 -14 19.41 4.16
 1 -4 -14 20.13 6.18
 1 -4 -14 21.83 6.08
 -1 -4 14 14.72 3.86
 1 -4 -14 16.7 6.84
 -1 -4 14 12.92 4.35
 -1 -4 13 45.75 7.08
 -1 -4 13 56.58 5.09
 1 -4 -13 57.38 5
 1 -4 -13 59.79 6.84
 1 -4 -13 59.15 8.98
 -1 -4 13 50.83 6.1
 1 -4 -13 60.95 11.91
 -1 -4 13 53.7 10.14
 -1 -4 13 51.08 9.19
 1 -4 -13 45.86 9.74
 1 -4 -13 44.68 10
 -1 -4 13 76 11.44
 -1 -4 12 41.27 6.39
 -1 -4 12 50.86 5.01
 1 -4 -12 37.82 4.42
 1 -4 -12 45.01 6.01
 1 -4 -12 46.95 8.07
 1 -4 -12 39.27 9.48
 -1 -4 12 49.08 5.42
 -1 -4 12 37.14 7.8
 -1 -4 12 34.95 7.85
 1 -4 -12 34.59 7.66
 1 -4 -12 33.7 7.95
 -1 -4 12 49.25 9.1
 -1 -4 11 22.46 5.02
 -1 -4 11 17.49 3.13
 1 -4 -11 24.84 3.82
 1 -4 -11 29.77 5
 1 -4 -11 21.34 5.23
 1 -4 -11 12.6 5.61
 -1 -4 11 20.37 3.24
 1 -4 -11 36.9 9.03
 -1 -4 11 21.86 5.98
 -1 -4 11 28.7 6.52
 1 -4 -11 22.82 6.93
 -1 -4 11 27.89 4.95
 -1 -4 10 1.82 2.65
 -1 -4 10 7.29 3.53
 -1 -4 10 4.66 1.63
 1 -4 -10 4.07 2.29
 1 -4 -10 4.59 2.35
 1 -4 -10 1.33 3.89
 -1 -4 10 2.02 1.57
 1 -4 -10 3.75 3.81
 -1 -4 10 1.03 2.49
 -1 -4 10 2.3 2.64
 1 -4 -10 0.91 3.9
 -1 -4 10 -1.74 2.23
 -1 -4 9 2.61 2.41
 1 -4 -9 9.08 4.86
 -1 -4 9 3.27 2.37
 -1 -4 9 6.14 2.6
 -1 -4 9 6.11 2.44
 -1 -4 9 12.19 4.47
 -1 -4 9 9.58 2.71
 1 -4 -9 9.2 2.69
 1 -4 -9 5.1 2.73
 1 -4 -9 3.36 3.3
 1 -4 -9 1.32 2.98
 -1 -4 9 8.76 2.85
 -1 -4 8 8.31 4.07
 1 -4 -8 10.37 4.31
 -1 -4 8 7.37 2.98
 -1 -4 8 11.42 3.7
 -1 -4 8 13.91 3.75
 -1 -4 8 10.75 2.45
 1 -4 -8 8.1 2.84
 1 -4 -8 6.15 3.14
 -1 -4 8 5.81 3.22
 1 -4 -8 5.73 3.11
 1 -4 -8 5.31 3.3
 -1 -4 8 6.89 3.39
 -1 -4 8 10.14 2.79
 -1 -4 7 117.1 10.4
 1 -4 -7 105.84 11.22
 -1 -4 7 109.39 9.84
 -1 -4 7 98.18 9.42
 -1 -4 7 107.19 9.44
 -1 -4 7 85.97 9.14
 -1 -4 7 116.02 8.55
 1 -4 -7 115.96 9.1
 1 -4 -7 121.18 9.56
 1 -4 -7 107.28 11.15
 1 -4 -7 122.32 11.89
 -1 -4 7 105.06 10.28
 -1 -4 7 106.04 7.73
 -1 -4 6 214.35 13.58
 1 -4 -6 191.56 14.34
 -1 -4 6 206.27 12.7
 -1 -4 6 206.85 12.42
 -1 -4 6 198.99 11.57
 -1 -4 6 192.83 12.73
 1 -4 -6 227.83 12.55
 1 -4 -6 205.5 12.06
 1 -4 -6 214.28 14.9
 1 -4 -6 193.69 14.05
 -1 -4 6 205.16 13.7
 -1 -4 6 204.24 10.45
 -1 -4 5 246.15 13.8
 1 -4 -5 227.19 14.65
 -1 -4 5 238.99 12.69
 -1 -4 5 237.15 13.03
 -1 -4 5 222.46 12.61
 -1 -4 5 210.42 12.76
 1 -4 -5 226.45 12.48
 1 -4 -5 247.21 14.98
 1 -4 -5 208.84 13.65
 1 -4 -5 224.98 9.26
 -1 -4 5 251.68 14.56
 -1 -4 5 226.08 10.74
 -1 -4 4 24.38 4.09
 1 -4 -4 15.72 3.55
 -1 -4 4 23.21 4.49
 1 -4 -4 22.89 2.74
 -1 -4 4 20.6 3.56
 -1 -4 4 17.25 3.46
 1 -4 -4 27.34 4.19
 1 -4 -4 20.04 3.41
 -1 -4 4 27.32 4.97
 -1 -4 4 22.35 3.32
 -1 -4 4 23.89 3.45
 -1 -4 4 23.39 3.95
 1 -4 -4 26.27 4.37
 -1 -4 4 21.22 3.04
 -1 -4 3 78.9 7.19
 1 -4 -3 100.36 5.9
 -1 -4 3 84.61 7.52
 -1 -4 3 90.82 7.7
 1 -4 -3 92.61 7.58
 -1 -4 3 95.54 6.3
 -1 -4 3 96.26 6.5
 -1 -4 3 86.74 5.64
 -1 -4 3 82.95 7.39
 1 -4 -3 87.99 7.72
 -1 -4 3 76.23 6.63
 1 -4 -3 95.48 8.01
 -1 -4 3 88.69 7.49
 -1 -4 2 4.18 1.25
 -1 -4 2 3.56 1.79
 1 -4 -2 5.79 1.88
 -1 -4 2 2.6 1.26
 -1 -4 2 4.46 1.27
 -1 -4 2 5.21 2.06
 1 -4 -2 5.41 1.67
 1 -4 -2 3.5 0.84
 -1 -4 2 5.57 1.1
 1 -4 -2 3.84 1.89
 -1 -4 2 4.22 1.64
 1 -4 -2 5.35 2.07
 1 -4 -1 19.03 3.6
 1 -4 -1 16.57 1.78
 -1 -4 1 15.87 2.93
 1 -4 -1 16.82 2.78
 -1 -4 1 19.25 3.23
 -1 -4 1 18.33 2.6
 -1 -4 1 19.9 2.95
 1 -4 -1 16.25 3.08
 -1 -4 1 19.43 2.64
 -1 -4 1 18.41 3.64
 -1 -4 0 106.34 7.21
 -1 -4 0 103.55 6.71
 1 -4 0 113.59 8.01
 -1 -4 0 99.8 6.77
 -1 -4 0 89.49 7.85
 -1 -4 0 108.57 7.01
 -1 -4 0 99.88 6.84
 1 -4 0 95.94 6.88
 1 -4 0 104.53 8.1
 1 -4 0 99.99 5.31
 -1 -4 -1 42.32 5.14
 1 -4 1 34.2 4.54
 -1 -4 -1 35.35 4.59
 1 -4 1 39.57 4.67
 -1 -4 -1 37.86 4.19
 -1 -4 -1 35.99 4.16
 -1 -4 -1 37.89 4.2
 -1 -4 -1 39.75 4.69
 -1 -4 -1 28.6 4.5
 1 -4 1 31.25 4.26
 -1 -4 -1 35.61 3.62
 1 -4 2 7.6 2.64
 -1 -4 -2 2.62 1.81
 -1 -4 -2 6.93 2.02
 -1 -4 -2 3.35 1.49
 1 -4 2 5.58 2.29
 1 -4 2 1.71 1.38
 -1 -4 -2 7.4 2.04
 -1 -4 -2 5.16 1.43
 -1 -4 -2 4.03 2.19
 -1 -4 -2 5.21 2.01
 1 -4 2 3.78 1.27
 -1 -4 -3 228.92 12.04
 1 -4 3 243.92 13.24
 1 -4 3 249 10.89
 -1 -4 -3 271.05 14.1
 1 -4 3 240.92 13.1
 -1 -4 -3 229.13 11.61
 -1 -4 -3 262.74 10.23
 -1 -4 -3 246.88 14.14
 -1 -4 -3 228.45 13.27
 1 -4 3 233.07 12.87
 -1 -4 -4 75.87 8.34
 -1 -4 -4 70.19 7.02
 1 -4 4 81.1 7.6
 -1 -4 -4 70.47 7.5
 -1 -4 -4 73.1 5.9
 1 -4 4 70.76 7.29
 -1 -4 -4 82.36 7.44
 1 -4 4 75.24 6.26
 -1 -4 -4 69.59 4.48
 1 -4 4 81.24 7.69
 -1 -4 -4 73.57 5.52
 -1 -4 -5 9.71 4.62
 -1 -4 -5 11.08 2.94
 -1 -4 -5 8.84 2
 -1 -4 -5 15.83 4.03
 1 -4 5 6.33 2.26
 1 -4 5 9.23 3.06
 -1 -4 -5 6.55 2.48
 -1 -4 -5 5.92 3.11
 1 -4 5 8.83 2.89
 -1 -4 -5 13.97 2.12
 1 -4 5 10.25 3.34
 1 -4 5 9.43 2.8
 -1 -4 -5 13.24 2.81
 -1 -4 -6 202.8 15.5
 -1 -4 -6 261.8 13.72
 -1 -4 -6 217.62 9.94
 1 -4 6 211.28 13.19
 -1 -4 -6 233.53 15.39
 1 -4 6 242.82 15.27
 -1 -4 -6 220.66 14.71
 -1 -4 -6 218.37 14.88
 1 -4 6 231.08 13.43
 1 -4 6 223.66 14.78
 1 -4 6 226.09 14.38
 -1 -4 -6 234.27 12.32
 1 -4 6 229.03 7.06
 1 -4 7 6.69 3.3
 1 -4 7 0.1 2.57
 -1 -4 -7 3.83 3.49
 -1 -4 -7 2.97 2.37
 -1 -4 -7 4.79 1.48
 -1 -4 -7 6.33 2.95
 1 -4 7 1.49 0.94
 -1 -4 -7 2.82 2.53
 1 -4 7 -1.59 2.19
 -1 -4 -7 3.27 2.7
 1 -4 7 0.05 2.5
 -1 -4 -7 1.12 2.48
 -1 -4 -8 7.36 3.08
 1 -4 8 9.44 3.2
 1 -4 8 10.42 3.84
 -1 -4 -8 15.16 3.63
 -1 -4 -8 11.96 4.62
 -1 -4 -8 11.05 1.89
 -1 -4 -8 13.19 4.2
 -1 -4 -8 7.67 3.2
 -1 -4 -8 11.93 3.53
 1 -4 8 7.64 1.61
 1 -4 8 11.26 4.23
 -1 -4 -8 10.7 3.83
 1 -4 8 6.96 3.08
 -1 -4 -9 1.16 2.61
 1 -4 9 2.64 2.51
 1 -4 9 4.28 2.72
 -1 -4 -9 4.08 2.69
 1 -4 9 1.47 1.38
 -1 -4 -9 0.66 1.98
 -1 -4 -9 3.52 3.47
 -1 -4 -9 1.61 0.88
 -1 -4 -9 1.28 2.82
 -1 -4 -9 -0.11 2.7
 1 -4 9 -0.21 2.33
 -1 -4 -9 -1.62 3.55
 1 -4 9 2.25 2.51
 1 -4 10 69.03 10.58
 -1 -4 -10 66.87 9.95
 1 -4 10 54.16 8.44
 1 -4 10 70.96 9.4
 -1 -4 -10 61.21 5.56
 -1 -4 -10 58.79 10.02
 -1 -4 -10 58.62 6.18
 1 -4 10 51.63 8.2
 -1 -4 -10 53.16 3.42
 -1 -4 -10 56.65 9.33
 -1 -4 -10 55.58 9.5
 1 -4 10 59.78 5.47
 -1 -4 -10 55.06 8.25
 1 -4 10 61.77 8.41
 -1 -4 -11 14.73 3.21
 1 -4 11 14.38 3.03
 1 -4 11 12.74 4.47
 -1 -4 -11 14.4 3
 -1 -4 -11 4.52 4.31
 1 -4 11 8.76 3.69
 -1 -4 -11 9.6 3.71
 -1 -4 -11 7.4 4.1
 1 -4 11 19.08 5.46
 1 -4 11 9.56 3.81
 -1 -4 -11 17.64 5.94
 1 -4 11 10.52 5.4
 -1 -4 -11 13.96 4.8
 1 -4 11 13.02 3.01
 -1 -4 -12 33.56 4.66
 1 -4 12 20.39 6.09
 -1 -4 -12 42.06 9.97
 -1 -4 -12 19.02 3.31
 1 -4 12 31.5 7.06
 1 -4 12 23.69 3.41
 1 -4 12 33.25 7.41
 -1 -4 -12 28.35 7.11
 -1 -4 -12 40.89 9.3
 1 -4 12 31.51 7.3
 1 -4 12 29.63 7.12
 -1 -4 -12 25.42 6.97
 1 -4 12 28.63 8.82
 -1 -4 -12 22.85 6.27
 1 -4 12 35.56 5.12
 -1 -4 -13 26.19 4.51
 1 -4 13 44.31 8.79
 -1 -4 -13 17.92 6.81
 1 -4 13 34.58 7.43
 -1 -4 -13 37.11 8.34
 -1 -4 -13 16.7 6.52
 1 -4 13 24.63 6.6
 1 -4 13 24.79 6.9
 -1 -4 -13 22.62 7.07
 1 -4 13 41.12 9.92
 1 -4 13 30.25 5
 -1 -4 -13 26.93 7.37
 -1 -4 -14 99.27 9.07
 1 -4 14 102.02 12.98
 -1 -4 -14 93.32 14.91
 1 -4 14 97.63 12.37
 -1 -4 -14 83.54 12.99
 -1 -4 -14 104.9 16.17
 1 -4 14 88.19 12.55
 1 -4 14 87.73 12.87
 -1 -4 -14 98.48 14.53
 1 -4 14 91.37 14.68
 1 -4 14 97.73 9.24
 -1 -4 -14 101.74 14.34
 1 -4 15 62.77 10.98
 -1 -4 -15 34.9 10.8
 1 -4 15 49.52 9.85
 -1 -4 -15 56.52 11.63
 -1 -4 -15 57.56 12.35
 1 -4 15 34.02 9
 1 -4 15 53.42 10
 -1 -4 -15 41.74 9.93
 1 -4 15 42.74 7.01
 1 -4 15 40.55 6.35
 -1 -4 -15 43.04 9.54
 1 -4 15 63.02 12.67
 -1 -4 -16 94.99 16.01
 1 -4 16 58.1 12.11
 1 -4 16 68.88 9.19
 -1 -4 -16 81.01 14.94
 1 -4 16 92.35 13.58
 1 -4 16 69.85 12.58
 -1 -4 -16 83.41 14.02
 -1 -4 -16 83.57 14.76
 1 -4 16 78.17 12.14
 -1 -4 -16 82.92 13.86
 -1 -4 -17 119.03 18.17
 1 -4 17 90.3 15.35
 -1 -4 -17 105.58 16.75
 1 -4 17 90.17 14.16
 1 -4 17 104.7 15.16
 -1 -4 -17 86.36 14.14
 -1 -4 -17 97.55 16.24
 1 -4 17 77.15 10.47
 1 -4 17 95.43 13.93
 -1 -4 -17 99.77 15.82
 -1 -4 -18 36.65 11.65
 1 -4 18 28.88 10.27
 -1 -4 -18 47.64 12.65
 1 -4 18 34.69 10.15
 1 -4 18 32.2 9.37
 -1 -4 -18 34.75 9.46
 -1 -4 -18 48.68 10.85
 1 -4 18 38.21 9.24
 -1 -4 -18 44.92 10.93
 -1 -4 -19 161.99 23
 1 -4 19 160.26 22.25
 -1 -4 -19 167.88 21.62
 1 -4 19 137.54 18.79
 1 -4 19 174.97 21.13
 -1 -4 -19 183.41 20.96
 -1 -4 -19 143.25 19.7
 1 -4 19 181.67 18.9
 -1 -4 -19 160.38 20.04
 -1 -4 -20 -2.92 7.55
 -1 -4 -20 -1.22 7.62
 -1 -4 -20 9.99 8.53
 -1 -4 -20 -1.83 6.46
 1 -4 20 28.77 10.65
 1 -4 20 11.43 7.53
 -1 -4 -20 14.66 9.89
 -1 -4 -20 21.08 8.61
 1 -4 20 12.84 8.57
 -1 -4 -21 38.58 11.61
 -1 -4 -21 16.31 9.38
 -1 -4 -21 52.38 12.94
 -1 -4 -21 28.38 11.2
 1 -4 21 34.1 11.06
 1 -4 21 23.08 9.36
 -1 -4 -21 40.41 11.29
 -1 -4 -21 24.51 9.67
 1 -4 21 19.92 9.92
 -1 -4 -22 15.98 8.97
 -1 -4 -22 15.44 9.09
 -1 -4 -22 14.51 9.04
 -1 -4 -22 28.13 12.33
 1 -4 22 12.24 9.14
 1 -4 22 30.62 11.05
 -1 -4 -22 12.96 8.02
 -1 -4 -22 20.72 9.99
 1 -4 22 13.41 9.49
 -1 -4 -23 25.74 11.96
 -1 -4 -23 3.31 6.74
 -1 -4 -23 27.95 11.06
 -1 -4 -23 25.57 11.31
 1 -4 23 7.59 6.56
 1 -4 23 24.87 10.81
 -1 -4 -23 23.04 9.37
 -1 -4 -23 -2.53 7.79
 1 -4 23 14.35 9.33
 -1 -4 -24 35.34 13.6
 -1 -4 -24 19.79 12.36
 -1 -4 -24 34.63 12.04
 -1 -4 -24 22.71 8.68
 -1 -4 -24 28.35 11.37
 1 -4 24 30.59 10.52
 1 -4 24 38.14 11.58
 -1 -4 -24 25.72 10.61
 1 -4 24 48.08 14
 -1 -4 -25 52.47 16.12
 1 -4 25 52.49 15.46
 1 -4 25 48.81 14.43
 1 -4 25 42.74 13.93
 -1 -4 -25 54.08 16.67
 1 -4 26 9.47 9.74
 1 -4 26 8.32 9.16
 -1 -4 -26 10.62 11.89
 -1 -4 -26 19.35 12.21
 1 -4 27 -3.67 7.01
 1 -4 27 17.4 11.28
 -1 -4 -27 5.03 7.99
 1 -3 -28 151.86 25.98
 -1 -3 28 119.34 22.17
 -1 -3 28 123.57 21.98
 1 -3 -28 167.43 25.28
 1 -3 -27 64.91 15.8
 1 -3 -27 27.63 13.43
 -1 -3 27 53.57 13.3
 -1 -3 27 45.13 13.08
 1 -3 -27 22.99 9.39
 1 -3 -27 47.69 14.02
 1 -3 -26 266.87 30.21
 1 -3 -26 251.76 33.16
 -1 -3 26 291.68 31.94
 -1 -3 26 275.86 31.45
 1 -3 -26 274.2 31.77
 1 -3 -26 288.37 30.37
 1 -3 -25 120.48 18.67
 -1 -3 25 121.29 20.32
 -1 -3 25 104.47 19.49
 1 -3 -25 124.05 20.06
 1 -3 -25 134.93 23.49
 1 -3 -25 98.78 17.8
 1 -3 -25 117.53 20
 1 -3 -24 201.5 24.4
 -1 -3 24 152.17 22.89
 -1 -3 24 185.1 23.71
 1 -3 -24 162.67 22.27
 1 -3 -24 175.79 26.89
 1 -3 -24 195.27 22.82
 1 -3 -24 185 25.03
 1 -3 -23 91.16 16.26
 -1 -3 23 55.68 12.73
 -1 -3 23 64.44 14.45
 1 -3 -23 81.77 18.41
 1 -3 -23 92.24 17.34
 1 -3 -23 77.83 15.3
 1 -3 -23 86.29 17.07
 -1 -3 22 406.27 34.14
 1 -3 -22 469.75 35.32
 -1 -3 22 400.37 34.7
 -1 -3 22 378.6 32.96
 1 -3 -22 437.36 38.64
 1 -3 -22 511.83 38.59
 1 -3 -22 405.97 34.81
 1 -3 -22 464.66 33.72
 1 -3 -21 304.52 26.36
 -1 -3 21 253.03 26.39
 1 -3 -21 321.53 28.55
 -1 -3 21 253.37 25.88
 -1 -3 21 282.6 28.17
 1 -3 -21 315.5 29.63
 1 -3 -21 295.05 28.97
 1 -3 -21 285.88 25.93
 -1 -3 20 504.07 36.14
 1 -3 -20 423.22 32.83
 -1 -3 20 507.46 36.37
 -1 -3 20 410.63 32.56
 1 -3 -20 496.04 35.94
 1 -3 -20 473.95 36.34
 1 -3 -20 480.82 32.57
 1 -3 -19 422.42 29.51
 -1 -3 19 497 35.18
 1 -3 -19 456.67 32.66
 -1 -3 19 439.51 32.56
 -1 -3 19 397.57 31.79
 1 -3 -19 446.01 33.47
 -1 -3 19 454.65 28.2
 1 -3 -19 429.23 33.27
 1 -3 -18 437.47 32.83
 1 -3 -18 458.98 29.6
 -1 -3 18 465.84 34.05
 1 -3 -18 476.63 32.59
 -1 -3 18 453.51 31.8
 -1 -3 18 423.28 31.21
 1 -3 -18 432.41 32.15
 1 -3 -18 434.89 25.74
 -1 -3 18 426.12 26.68
 1 -3 -17 718.73 42.57
 1 -3 -17 729.28 37.63
 -1 -3 17 843.98 45.15
 1 -3 -17 722.66 40.19
 -1 -3 17 664.15 38.61
 -1 -3 17 685.31 39.2
 1 -3 -17 770.48 42.06
 1 -3 -17 786.21 34.74
 -1 -3 17 743.32 33.7
 -1 -3 17 742.02 35.42
 1 -3 -16 838.15 43.96
 1 -3 -16 829.16 39.2
 -1 -3 16 908.4 45.63
 1 -3 -16 823.97 42.12
 -1 -3 16 753.26 40.39
 -1 -3 16 849.99 42.46
 -1 -3 16 762.25 30.37
 1 -3 -16 832.92 43.22
 -1 -3 16 792.81 36.47
 1 -3 -16 846.47 35.53
 -1 -3 15 1027.69 47.04
 1 -3 -15 1030.27 46.55
 -1 -3 15 943.65 43.98
 -1 -3 15 813.86 40.73
 -1 -3 15 901.85 32.86
 1 -3 -15 936.53 45.31
 1 -3 -15 967.28 41.54
 -1 -3 15 950.52 38.96
 -1 -3 14 1376.26 54.03
 1 -3 -14 1360.19 53.92
 -1 -3 14 1297.62 51.59
 -1 -3 14 1199.16 49.27
 1 -3 -14 1384.58 54.85
 -1 -3 14 1263.16 39.27
 -1 -3 14 1311.99 46
 1 -3 -14 1332.43 38.1
 1 -3 -14 1348.07 48.95
 1 -3 -13 940.61 29.74
 1 -3 -13 964.72 38.31
 -1 -3 13 993.17 42.58
 1 -3 -13 986.59 43.73
 -1 -3 13 845.66 29.38
 -1 -3 13 917.84 35.35
 -1 -3 13 911.28 40.42
 -1 -3 13 939.92 40.22
 -1 -3 13 824.71 20.22
 1 -3 -13 946.18 42.5
 1 -3 -12 1295.14 29.52
 -1 -3 12 1211.25 29.5
 1 -3 -12 1307.76 51.05
 -1 -3 12 1324.59 49.15
 -1 -3 12 1201.9 45.8
 -1 -3 12 1227.84 35.91
 1 -3 -12 1301.82 50.93
 1 -3 -12 1271.89 44.63
 1 -3 -12 1260.77 37.02
 -1 -3 12 1276.06 42.16
 -1 -3 12 1383.48 43.92
 1 -3 -11 765.61 21.43
 -1 -3 11 750.75 21.23
 1 -3 -11 751.21 36.48
 -1 -3 11 688.35 32.25
 -1 -3 11 749.68 34.17
 -1 -3 11 749.52 24.49
 1 -3 -11 813.31 37.44
 1 -3 -11 755.78 26.36
 1 -3 -11 772.32 31.96
 -1 -3 11 794.27 29.83
 -1 -3 11 801.34 30.75
 -1 -3 10 2167.29 49.42
 1 -3 -10 2141.59 55.11
 1 -3 -10 2339.93 61.98
 1 -3 -10 2287.54 69.79
 -1 -3 10 2289.02 65.12
 -1 -3 10 2159.04 63.02
 -1 -3 10 2211.15 51.4
 1 -3 -10 2301.73 69.44
 -1 -3 10 2243.94 59.15
 -1 -3 10 2195.43 57.76
 -1 -3 9 775.84 23.03
 1 -3 -9 845.47 30.7
 1 -3 -9 817.15 27.32
 -1 -3 9 740.04 31.19
 1 -3 -9 801.06 36.08
 -1 -3 9 815.88 32.71
 -1 -3 9 759.65 31.06
 1 -3 -9 820.81 36.16
 -1 -3 9 791.1 23.04
 -1 -3 9 799.83 28.57
 -1 -3 9 820.47 27.92
 -1 -3 8 1895.05 49.43
 -1 -3 8 1827.98 53.04
 -1 -3 8 1980.26 44.64
 1 -3 -8 1804.78 47.7
 1 -3 -8 1978.27 52.03
 1 -3 -8 1803.13 57.25
 -1 -3 8 1870.12 41.86
 1 -3 -8 1838.65 57.6
 -1 -3 8 1925.84 54.4
 -1 -3 8 1835.61 52.58
 1 -3 -8 1872.48 58.58
 -1 -3 8 1838.12 53.07
 -1 -3 8 1878.29 47.83
 -1 -3 7 801.05 29.09
 1 -3 -7 821.98 33.02
 -1 -3 7 835.57 30.2
 -1 -3 7 808.95 29.12
 -1 -3 7 828.04 26.93
 -1 -3 7 770.11 29.16
 -1 -3 7 811.78 24.22
 1 -3 -7 790.46 25.91
 1 -3 -7 851.22 27.96
 1 -3 -7 797.38 32.51
 1 -3 -7 775.25 31.91
 -1 -3 7 777.06 29.28
 -1 -3 7 835.14 25.64
 -1 -3 6 2733.62 65.69
 1 -3 -6 2631.92 69.71
 -1 -3 6 2823.68 67.06
 -1 -3 6 2720.44 65.68
 -1 -3 6 2890.18 63.65
 -1 -3 6 2782.1 61.2
 -1 -3 6 2598.96 66.05
 1 -3 -6 2914.95 63.98
 1 -3 -6 2637.65 62.49
 1 -3 -6 2655.87 69.73
 1 -3 -6 2725.49 69.76
 -1 -3 6 2754.42 67.65
 -1 -3 6 2803.25 61.26
 -1 -3 5 782.12 25.3
 1 -3 -5 674.52 26.75
 -1 -3 5 797.7 25.86
 -1 -3 5 738.35 24.78
 -1 -3 5 762.82 23.66
 -1 -3 5 746.53 25.13
 -1 -3 5 781.28 23.29
 1 -3 -5 771.6 23.24
 1 -3 -5 716.54 23.49
 1 -3 -5 697.94 26.74
 1 -3 -5 732.24 27.09
 -1 -3 5 757.34 26.49
 -1 -3 5 729.31 21.85
 -1 -3 4 5686.02 116.54
 1 -3 -4 5542.07 120.01
 -1 -3 4 6072.45 116.9
 -1 -3 4 6001.25 115.54
 -1 -3 4 5774.55 116.08
 -1 -3 4 5647.23 116.84
 1 -3 -4 5485.2 115.72
 1 -3 -4 5952.88 114.17
 1 -3 -4 5559.42 119.61
 1 -3 -4 5583.73 119.19
 -1 -3 4 5831.46 119.48
 -1 -3 4 5686.15 113.21
 -1 -3 3 2690.96 59.38
 -1 -3 3 2700.12 58.84
 1 -3 -3 2655.33 61.41
 -1 -3 3 2711.42 56.99
 -1 -3 3 2861.36 57.78
 1 -3 -3 2678.14 55.06
 -1 -3 3 2717.59 61.77
 1 -3 -3 2755.33 57.12
 -1 -3 3 2679.95 61.17
 1 -3 -3 2590.3 59.51
 -1 -3 3 2668.08 56.2
 1 -3 -3 2610.61 60.67
 -1 -3 3 2631.59 59.85
 -1 -3 3 2668.01 59.1
 1 -3 -3 2469.57 61.13
 1 -3 -2 587.77 19.48
 -1 -3 2 596.24 19.6
 -1 -3 2 599.08 16.32
 1 -3 -2 610.18 16.83
 1 -3 -2 606.13 19.72
 -1 -3 2 564.87 17.56
 -1 -3 2 625.44 15.61
 -1 -3 2 583.58 19.88
 -1 -3 2 612.73 15.71
 -1 -3 2 586 18.07
 1 -3 -2 611.35 20.22
 -1 -3 1 1232.62 27.52
 1 -3 -1 1215.07 29.3
 -1 -3 1 1299.01 31.64
 -1 -3 1 1231.77 28.35
 -1 -3 1 1214.9 32.91
 1 -3 -1 1222.41 32.01
 -1 -3 1 1206.26 31.16
 -1 -3 1 1226.28 29.41
 1 -3 -1 1208 31.72
 -1 -3 0 3012.99 59.34
 -1 -3 0 2918.17 61.69
 -1 -3 0 2900.34 64.46
 -1 -3 0 2816.85 60.7
 1 -3 0 2768.38 62.99
 1 -3 0 2942.37 61.2
 -1 -3 0 2952.78 59.86
 1 -3 0 2852.93 62.7
 1 -3 1 1889.53 43.6
 1 -3 1 1826.84 44.35
 -1 -3 -1 1877.29 44.89
 1 -3 1 1883.53 44.47
 -1 -3 -1 1924.77 41.73
 -1 -3 -1 1882.79 42.77
 1 -3 1 1851.2 40.83
 -1 -3 -1 1929.14 45.7
 -1 -3 -1 1864.14 43.97
 -1 -3 -1 1935.48 40.41
 -1 -3 -1 1832.78 40.42
 1 -3 2 5170.06 105.01
 1 -3 2 5424.66 109.55
 -1 -3 -2 5465.61 107.16
 -1 -3 -2 5503.58 102.83
 -1 -3 -2 5518.62 110.66
 -1 -3 -2 5397.79 110
 -1 -3 -2 5637.17 104.75
 -1 -3 -2 5680.68 110.87
 -1 -3 -2 5236.7 106.38
 1 -3 2 5247.97 109.01
 1 -3 2 4953.27 108.43
 1 -3 3 2325.73 50.76
 1 -3 3 2289.72 52.95
 -1 -3 -3 2310.63 54.91
 -1 -3 -3 2214.96 52.24
 1 -3 3 2266.82 53.66
 -1 -3 -3 2279.9 45.54
 -1 -3 -3 2264.88 52.99
 -1 -3 -3 2204.22 55.12
 -1 -3 -3 2362.51 49.37
 1 -3 3 2197.7 52.8
 -1 -3 -4 3862.11 84.29
 1 -3 4 3855.14 80.85
 1 -3 4 3874.04 81.84
 -1 -3 -4 3830.66 75.95
 -1 -3 -4 4127.27 85.98
 -1 -3 -4 3701.32 83.02
 1 -3 4 3841.43 83.56
 -1 -3 -4 3666.77 72.66
 -1 -3 -4 3758.73 86.27
 -1 -3 -4 3718.84 81.13
 -1 -3 -4 3959.77 79.09
 1 -3 4 3742.3 82.64
 -1 -3 -5 876.01 29.29
 1 -3 5 864.24 27.21
 -1 -3 -5 870.8 26.01
 -1 -3 -5 883.32 31.24
 -1 -3 -5 848.8 21.32
 1 -3 5 882.74 26.94
 -1 -3 -5 927.02 30.61
 1 -3 5 840.41 28.7
 -1 -3 -5 787.2 28.94
 1 -3 5 862.5 18.86
 -1 -3 -5 871.88 25.95
 1 -3 5 850.91 27.97
 1 -3 5 872.6 29.46
 1 -3 6 2809.37 69.33
 -1 -3 -6 2780.78 55.57
 1 -3 6 2775.73 64.07
 -1 -3 -6 2855.79 70.88
 1 -3 6 2711.36 66.44
 -1 -3 -6 2701.28 68.35
 -1 -3 -6 2624.49 70.98
 1 -3 6 2750.81 67.98
 -1 -3 -6 2790.69 62.47
 1 -3 6 2711.79 65.9
 1 -3 6 2798.64 55.81
 -1 -3 -6 2823.98 64.99
 -1 -3 -6 2705.13 68.74
 1 -3 7 205.76 14.05
 -1 -3 -7 221.61 15.4
 -1 -3 -7 201.46 7.01
 1 -3 7 192.55 12.83
 -1 -3 -7 185.39 14.08
 1 -3 7 206.78 13.95
 -1 -3 -7 203.9 15.46
 -1 -3 -7 201.37 10.62
 1 -3 7 182.89 12.91
 1 -3 7 217.42 13.71
 -1 -3 -7 179.54 12.22
 -1 -3 -7 215.97 14.85
 1 -3 8 1966.73 55.72
 -1 -3 -8 1908.8 43.44
 -1 -3 -8 2028.7 58.85
 1 -3 8 1976.87 53.44
 -1 -3 -8 1897.61 56.79
 -1 -3 -8 1980.2 46.19
 -1 -3 -8 1858.42 58.69
 1 -3 8 1862.02 54.31
 1 -3 8 1854.83 53.86
 1 -3 8 1890.19 53.6
 -1 -3 -8 1908.62 53.61
 -1 -3 -9 336.06 13.37
 -1 -3 -9 332.76 22.11
 -1 -3 -9 322.61 13.51
 1 -3 9 318.72 19.26
 -1 -3 -9 321.58 20.99
 1 -3 9 279.23 17.47
 -1 -3 -9 293.96 20.16
 1 -3 9 331.23 19.23
 1 -3 9 325.69 19.27
 -1 -3 -9 313.4 20.21
 -1 -3 -9 287.89 18.29
 -1 -3 -10 1538.15 39.69
 -1 -3 -10 1495.57 54.59
 -1 -3 -10 1577.91 37.49
 1 -3 10 1511.28 50.43
 -1 -3 -10 1531.91 53.08
 1 -3 10 1620.43 55.23
 -1 -3 -10 1592.47 53.68
 1 -3 10 1526.42 50.01
 1 -3 10 1593.97 50.93
 -1 -3 -10 1466.61 53.34
 -1 -3 -10 1547.18 51.17
 1 -3 10 1566.32 48.24
 -1 -3 -11 107.57 8.16
 -1 -3 -11 87.72 5.63
 1 -3 11 84.15 5.62
 -1 -3 -11 97.77 12.2
 1 -3 11 94.48 10.55
 -1 -3 -11 95.64 12.11
 -1 -3 -11 66.16 10.3
 1 -3 11 95.02 11.38
 1 -3 11 94.51 10.96
 -1 -3 -11 86.7 11.77
 1 -3 11 93.89 12.4
 -1 -3 -11 77.48 10.79
 -1 -3 -12 1244.93 37.19
 1 -3 12 1367.98 48.9
 -1 -3 -12 1205.93 28.09
 1 -3 12 1313.7 29.5
 -1 -3 -12 1191.47 51.36
 -1 -3 -12 1387.57 51.54
 1 -3 12 1408.59 53.86
 -1 -3 -12 1274.16 51.2
 1 -3 12 1292.81 47.73
 1 -3 12 1235.51 47.13
 -1 -3 -12 1390.84 54.65
 -1 -3 -12 1193.56 48.55
 1 -3 12 1294.25 44.95
 1 -3 13 88.94 11.75
 -1 -3 -13 78.11 8
 -1 -3 -13 123.88 15.38
 1 -3 13 67.15 9.28
 -1 -3 -13 76.46 11.48
 -1 -3 -13 117.83 15.6
 1 -3 13 86.86 12.12
 1 -3 13 79.21 11.04
 -1 -3 -13 84.54 12.79
 1 -3 13 105.11 14.44
 -1 -3 -13 83.01 12.55
 1 -3 14 1192.63 47.67
 -1 -3 -14 1087.65 36.06
 -1 -3 -14 1078.41 51.5
 -1 -3 -14 1133.54 48.99
 1 -3 14 1207.98 52.82
 -1 -3 -14 1170.64 52
 1 -3 14 1050.64 45.81
 1 -3 14 1111.74 46.61
 1 -3 14 1037.35 38.57
 -1 -3 -14 1175.64 52.01
 -1 -3 -14 1109.2 49.64
 1 -3 14 1050.58 42.44
 -1 -3 -15 69.01 8.46
 1 -3 15 70.06 11.03
 -1 -3 -15 70.7 12.48
 1 -3 15 66.31 10.2
 -1 -3 -15 72.77 12.48
 -1 -3 -15 79.04 13.2
 1 -3 15 76.23 12.24
 1 -3 15 57.13 10.58
 -1 -3 -15 83.13 14
 1 -3 15 75.79 9.72
 1 -3 15 88.04 14.07
 1 -3 15 68.32 8.64
 -1 -3 -15 67.54 12.52
 -1 -3 -16 651.61 40.77
 -1 -3 -16 648.57 37.34
 1 -3 16 573.75 32.87
 1 -3 16 576.3 28.79
 -1 -3 -16 686.03 39.51
 1 -3 16 582.07 34.8
 1 -3 16 569.39 34.96
 -1 -3 -16 644.76 38.82
 -1 -3 -16 649.51 38.77
 1 -3 16 609.2 27.61
 1 -3 16 599.41 39.26
 -1 -3 -17 96.99 16.74
 1 -3 17 85.53 14.47
 -1 -3 -17 89.93 14.76
 1 -3 17 76.69 12.89
 1 -3 17 81.78 13.88
 -1 -3 -17 103.26 15.38
 1 -3 17 82.94 10.46
 -1 -3 -17 90.26 14.93
 1 -3 17 87.93 13.15
 -1 -3 -17 101.23 15.06
 -1 -3 -18 575.27 40.54
 -1 -3 -18 545.71 36.05
 1 -3 18 587.63 33.6
 -1 -3 -18 592.97 38.61
 1 -3 18 504.11 28
 1 -3 18 512.8 35.11
 1 -3 18 489.3 33.95
 -1 -3 -18 562.86 37.32
 -1 -3 -18 623.99 39.03
 1 -3 18 609.31 40.87
 -1 -3 -19 124.78 19.86
 1 -3 19 133.33 19.35
 -1 -3 -19 136.26 17.97
 1 -3 19 125.01 18.03
 1 -3 19 153.55 19.39
 -1 -3 -19 139.75 18.69
 -1 -3 -19 139.03 19.05
 1 -3 19 137.04 16.18
 -1 -3 -19 157.61 20.14
 -1 -3 -20 263.97 26.18
 -1 -3 -20 256.9 26.03
 -1 -3 -20 257.06 26.46
 1 -3 20 281.42 27.42
 1 -3 20 256.05 26.02
 -1 -3 -20 268.31 26.51
 1 -3 20 243.57 26.77
 -1 -3 -20 278.23 29.7
 -1 -3 -21 303.41 28.81
 -1 -3 -21 303.97 28.89
 -1 -3 -21 334.99 30.84
 1 -3 21 298.48 28.83
 1 -3 21 312.4 30.02
 -1 -3 -21 329.25 29.92
 1 -3 21 314.05 31.25
 -1 -3 -21 304.53 31.43
 -1 -3 -22 335.29 31.06
 -1 -3 -22 356.73 34.66
 -1 -3 -22 343.42 31.74
 1 -3 22 393.46 34.16
 1 -3 22 302.13 29.8
 -1 -3 -22 359.88 31.6
 -1 -3 -22 330.88 30.95
 1 -3 22 351.01 33.71
 1 -3 23 117.01 20.35
 -1 -3 -23 107.05 17.47
 1 -3 23 102.92 18.12
 1 -3 23 91.54 17.21
 -1 -3 -23 104.65 18.21
 -1 -3 -23 109.35 18.4
 -1 -3 -23 112.76 18.62
 -1 -3 -23 94.77 17.39
 -1 -3 -24 124.41 21.48
 -1 -3 -24 116.94 21.29
 -1 -3 -24 140.99 20.76
 -1 -3 -24 109.75 19.71
 1 -3 24 114.38 19.26
 1 -3 24 108.53 18.8
 -1 -3 -24 105.85 17.64
 1 -3 24 129.4 21.4
 -1 -3 -24 114.5 18.41
 -1 -3 -25 76.54 18.08
 -1 -3 -25 104.14 19.06
 1 -3 25 105.28 19.94
 1 -3 25 70.04 16.64
 1 -3 25 94.67 18.32
 -1 -3 -25 83.84 17.29
 -1 -3 -25 63.89 15.21
 -1 -3 -26 96.82 20.7
 1 -3 26 99.88 19.92
 1 -3 26 55.53 15.93
 -1 -3 -26 55.28 13.49
 -1 -3 -26 66.42 17.31
 -1 -3 -26 68.44 17.23
 -1 -3 -27 64.7 17.96
 1 -3 27 55.39 15.46
 1 -3 27 72.52 17.06
 1 -2 -28 26.51 11.68
 1 -2 -28 12.68 9.4
 -1 -2 28 2.67 7.19
 -1 -2 28 -5.92 9.13
 1 -2 -27 17.63 11.65
 -1 -2 27 12.41 9.61
 -1 -2 27 10.03 10.05
 1 -2 -27 1.9 6.59
 1 -2 -27 3.68 8.12
 1 -2 -26 11.08 9.43
 1 -2 -26 -10.09 11.38
 1 -2 -26 -10.59 9.46
 -1 -2 26 -4.87 7.26
 -1 -2 26 -8.04 7.85
 1 -2 -26 3.4 6.02
 1 -2 -26 -9.09 9.12
 1 -2 -25 5.5 8.83
 1 -2 -25 -7.7 8.8
 -1 -2 25 1.62 7.09
 -1 -2 25 6.96 8.02
 1 -2 -25 -4.22 6.44
 1 -2 -25 4.3 6.92
 1 -2 -25 0.61 6.64
 1 -2 -24 -8.44 7.36
 1 -2 -24 7.42 8.94
 -1 -2 24 -0.3 7.15
 -1 -2 24 -0.7 7.12
 1 -2 -24 4.45 6.11
 1 -2 -24 3.82 5.73
 1 -2 -23 -6.93 9.62
 1 -2 -23 4.16 7.06
 -1 -2 23 20.07 10.37
 -1 -2 23 -9.13 9.89
 1 -2 -23 6.02 5.6
 1 -2 -23 2.84 6.65
 -1 -2 23 3.08 5.23
 1 -2 -22 -2.58 5.31
 1 -2 -22 2.95 5.62
 -1 -2 22 1.33 7.65
 -1 -2 22 4.81 6.35
 1 -2 -22 -8.7 8.01
 1 -2 -22 7.1 7.86
 -1 -2 22 8.08 7.41
 1 -2 -21 15.36 5.73
 1 -2 -21 15.4 8.44
 -1 -2 21 19.47 9.71
 -1 -2 21 20.86 8.62
 1 -2 -21 18.22 7.8
 1 -2 -21 28.72 9.23
 -1 -2 21 23.48 9.56
 -1 -2 20 3.07 6.79
 1 -2 -20 9.51 6.63
 -1 -2 20 -3.97 6.22
 -1 -2 20 7.88 7.46
 1 -2 -20 14.26 7.57
 1 -2 -20 4.72 6.28
 -1 -2 20 11.64 5.58
 1 -2 -20 -8.18 7.38
 1 -2 -19 -7.96 6.87
 -1 -2 19 -7.43 7.3
 1 -2 -19 -0.98 5.8
 -1 -2 19 -1.79 4.94
 -1 -2 19 5.93 4.43
 1 -2 -19 1.88 5.59
 1 -2 -19 7.4 7.82
 1 -2 -19 -2.53 4.68
 -1 -2 19 5.69 4.15
 1 -2 -18 7.12 7.51
 -1 -2 18 15.47 8.02
 1 -2 -18 2.11 4.79
 -1 -2 18 6.03 6.28
 -1 -2 18 9.02 7.23
 1 -2 -18 0.85 5.38
 1 -2 -18 7.57 6.73
 1 -2 -18 3.86 3.12
 -1 -2 18 12.89 4.88
 1 -2 -17 -4.68 5.35
 -1 -2 17 4.73 5.26
 1 -2 -17 3.31 5.46
 -1 -2 17 8.83 7.56
 -1 -2 17 4.75 5.66
 1 -2 -17 -0.21 4.21
 -1 -2 17 -1.22 3.15
 1 -2 -17 2.7 5.39
 -1 -2 17 5.44 4.29
 1 -2 -17 3.56 4.41
 -1 -2 17 0.75 3.49
 1 -2 -16 28.52 7.99
 1 -2 -16 42.19 10.02
 -1 -2 16 28.62 8.53
 -1 -2 16 31.44 7.94
 1 -2 -16 17.08 5.4
 1 -2 -16 25.39 7.66
 -1 -2 16 29.26 5.77
 1 -2 -16 25.66 6.18
 -1 -2 16 16.99 4.98
 -1 -2 15 93.17 11.48
 1 -2 -15 114.28 9.09
 1 -2 -15 138.43 14.84
 -1 -2 15 95.36 9.99
 1 -2 -15 135.29 16.09
 -1 -2 15 101.38 14.31
 -1 -2 15 107.4 14.05
 1 -2 -15 111.52 14.18
 -1 -2 15 130.55 15.89
 1 -2 -15 110.24 12
 1 -2 -14 -0.4 1.82
 1 -2 -14 2.17 3.77
 -1 -2 14 -0.04 2.59
 1 -2 -14 8.2 4.13
 -1 -2 14 -0.76 3.68
 -1 -2 14 0.79 3.71
 1 -2 -14 3.82 3.66
 -1 -2 14 4.55 4.64
 -1 -2 14 -0.6 3.28
 -1 -2 13 3.59 2.98
 1 -2 -13 1.23 1.65
 1 -2 -13 0.71 3.66
 -1 -2 13 2.68 2.63
 1 -2 -13 1.64 4.23
 -1 -2 13 6.77 3.99
 -1 -2 13 3.26 4.28
 1 -2 -13 6.43 3.93
 -1 -2 13 3.93 4.28
 -1 -2 13 8.49 3.77
 1 -2 -12 11.62 3.1
 1 -2 -12 28.52 6.66
 -1 -2 12 15.01 3.81
 1 -2 -12 27.58 6.53
 -1 -2 12 11.77 4.31
 -1 -2 12 20.61 5.41
 -1 -2 12 13.69 5.18
 1 -2 -12 17.86 5.5
 -1 -2 12 19.25 4.87
 -1 -2 11 0.98 2.17
 -1 -2 11 2.16 0.98
 1 -2 -11 0.66 1.39
 1 -2 -11 3.84 2.94
 1 -2 -11 7.18 2.98
 -1 -2 11 -0.51 1.7
 -1 -2 11 0.61 2.83
 -1 -2 11 6.36 2.94
 1 -2 -11 1.17 3.8
 -1 -2 11 2.72 3
 -1 -2 10 41.56 5.97
 1 -2 -10 49.14 3.43
 -1 -2 10 47.09 3.43
 1 -2 -10 49.62 5.58
 1 -2 -10 45.92 6.68
 -1 -2 10 42.3 5.02
 1 -2 -10 48.16 7.98
 -1 -2 10 59.54 8.26
 -1 -2 10 54.11 8.41
 1 -2 -10 33.45 7.04
 -1 -2 10 42.71 7.14
 -1 -2 10 49.16 6.86
 -1 -2 9 70.61 7.25
 -1 -2 9 61.49 4.31
 1 -2 -9 61.34 6.23
 1 -2 -9 69.23 8
 1 -2 -9 66.34 9.36
 -1 -2 9 68.15 5.96
 -1 -2 9 63.89 8.4
 -1 -2 9 74.77 9.56
 1 -2 -9 65.81 9.01
 -1 -2 9 67.8 8.49
 -1 -2 9 57.53 6.76
 -1 -2 8 138.35 9.61
 -1 -2 8 146.13 7.15
 1 -2 -8 155.61 9.64
 1 -2 -8 154.49 11.19
 1 -2 -8 114.87 11.92
 -1 -2 8 148.64 8.2
 -1 -2 8 151.83 12.35
 -1 -2 8 134.91 11.55
 1 -2 -8 144.31 12.87
 -1 -2 8 149.86 11.69
 -1 -2 8 143.25 10.29
 -1 -2 7 467.13 17.62
 -1 -2 7 450.61 14.4
 1 -2 -7 425.46 17.14
 1 -2 -7 488.36 19.52
 -1 -2 7 468.36 14.68
 1 -2 -7 451.99 23.07
 -1 -2 7 449.54 20.1
 -1 -2 7 467.28 21.52
 1 -2 -7 452.01 23.17
 -1 -2 7 443.03 19.67
 -1 -2 7 453.38 18.13
 -1 -2 6 16.53 2.74
 -1 -2 6 14.39 2.24
 -1 -2 6 14 3.55
 1 -2 -6 19.55 3.2
 1 -2 -6 10.46 2.66
 1 -2 -6 21.23 4.6
 -1 -2 6 14.72 1.97
 -1 -2 6 6.9 2.45
 -1 -2 6 10.51 3.05
 1 -2 -6 14.87 4.26
 -1 -2 6 13.08 2.81
 -1 -2 6 17.77 3.48
 -1 -2 5 48.92 5.25
 -1 -2 5 48.33 4.09
 1 -2 -5 54.39 4.91
 1 -2 -5 50.51 4.9
 -1 -2 5 47.17 4.72
 1 -2 -5 51.34 6.23
 -1 -2 5 47.74 2.87
 -1 -2 5 45.35 5.31
 -1 -2 5 41.51 4.91
 1 -2 -5 45.66 6.2
 -1 -2 5 51.07 4.53
 -1 -2 5 42.36 4.74
 -1 -2 4 104.82 5.91
 -1 -2 4 88.67 6.82
 -1 -2 4 97.45 6.03
 1 -2 -4 113.61 6.21
 1 -2 -4 95.79 6.49
 1 -2 -4 88.56 7.45
 1 -2 -4 105.68 8.12
 -1 -2 4 100.83 7.27
 -1 -2 4 96.36 6.91
 1 -2 -4 87.81 7.78
 -1 -2 4 101.2 6.2
 -1 -2 4 100.71 6.6
 -1 -2 3 526.31 16.37
 -1 -2 3 529.32 16.79
 1 -2 -3 557.89 14.84
 1 -2 -3 498.35 16.59
 -1 -2 3 520.14 18.1
 -1 -2 3 529.74 15.73
 1 -2 -3 528.25 18.23
 -1 -2 3 547.93 16.96
 -1 -2 3 534.67 15.47
 1 -2 -3 473.28 18.35
 -1 -2 2 1926.24 42.88
 1 -2 -2 1870.83 42.45
 -1 -2 2 1838.02 42.84
 -1 -2 2 1899.96 41.08
 1 -2 -2 1908.41 43.5
 1 -2 -2 1909.88 42.63
 -1 -2 2 1957.2 39.84
 1 -2 -2 1782.98 43.05
 1 -2 -2 1912.72 39.82
 -1 -2 2 1916.06 41.09
 1 -2 -1 27.17 3.01
 -1 -2 1 25.26 2.84
 1 -2 -1 30.72 3.2
 1 -2 -1 29.87 3.06
 -1 -2 1 26.53 2.42
 1 -2 -1 28.6 2.63
 1 -2 -1 33.41 3.07
 -1 -2 1 26.43 2.75
 -1 -2 1 23.8 2.75
 -1 -2 1 31.01 2.62
 -1 -2 1 24.47 3.05
 -1 -2 0 1498.45 34.08
 1 -2 0 1505.98 34.58
 1 -2 0 1573.01 34.32
 1 -2 0 1583.6 33.3
 -1 -2 0 1600.54 35.11
 -1 -2 0 1568.89 36.4
 -1 -2 0 1472.1 34.03
 1 -2 0 1533.44 35.03
 -1 -2 0 1550.97 32.26
 -1 -2 0 1607.26 35.66
 -1 -2 -1 95.72 4.87
 1 -2 1 78.26 3.93
 -1 -2 -1 83.44 5.11
 1 -2 1 88.6 5.57
 -1 -2 -1 84.71 5.72
 -1 -2 -1 91.58 4.92
 1 -2 1 80.09 5.17
 -1 -2 -1 71.94 5.39
 -1 -2 -1 83.25 5.62
 -1 -2 -1 80.96 3.92
 -1 -2 -1 86.84 4.4
 1 -2 1 74.41 5.12
 -1 -2 -2 785.19 23.44
 -1 -2 -2 817.29 22.29
 -1 -2 -2 785.46 21.14
 1 -2 2 803.88 21.08
 1 -2 2 830.3 22.15
 -1 -2 -2 833.79 23.65
 -1 -2 -2 816.13 20.56
 1 -2 2 799.76 22.17
 -1 -2 -3 255.74 10.48
 -1 -2 -3 243.16 12.08
 1 -2 3 254.14 10.51
 -1 -2 -3 266.1 12.51
 1 -2 3 232.84 11.11
 -1 -2 -3 246.42 11.08
 1 -2 3 247.12 10.56
 1 -2 3 231.17 10.78
 -1 -2 -3 243.94 9.91
 -1 -2 -4 48.15 5.55
 -1 -2 -4 54.61 4.45
 -1 -2 -4 54.5 6.16
 1 -2 4 49.14 4.47
 1 -2 4 51.49 5.37
 -1 -2 -4 48.36 5.03
 -1 -2 -4 44.18 5.06
 1 -2 4 44.6 4.7
 1 -2 4 53.82 5.11
 -1 -2 -4 54.72 4.91
 -1 -2 -5 518.29 21.61
 1 -2 5 460.79 16.61
 1 -2 5 483.5 18.52
 -1 -2 -5 473.91 19.25
 -1 -2 -5 476.56 18.1
[truncated: 4,439,250 more chars]
