# Supplementary material for: Refinement of X-ray and electron diffraction crystal structures using analytical Fourier transforms of Slater-type atomic wavefunctions in Olex2
Source: J Appl Crystallogr. 2024 Feb 1;57(Pt 1):161–74. doi: 10.1107/S1600576723010981 (PMC10840308; doi:10.1107/S1600576723010981)
Supplement: Supplementary file 1 [file j-57-00161-sup1.zip › cifs/timmy_SFAC.cif]

data_timmy
_audit_creation_date               2023-01-23
_audit_creation_method
;
Olex2 1.5-dev
(compiled Jan 23 2023 09:41:20, GUI svn.r6410)
;
_audit_contact_author_address      ?
_audit_contact_author_email        ?
_audit_contact_author_name         ''
_audit_contact_author_phone        ?
_publ_contact_author_id_orcid      ?
_publ_section_references
;
Bourhis, L.J., Dolomanov, O.V., Gildea, R.J., Howard, J.A.K., Puschmann, H.
 (2015). Acta Cryst. A71, 59-75.

Dolomanov, O.V., Bourhis, L.J., Gildea, R.J, Howard, J.A.K. & Puschmann, H.
 (2009), J. Appl. Cryst. 42, 339-341.
;
_chemical_formula_moiety           'C4 H8 Ca O8, 2(H2 O)'
_chemical_formula_sum              'C4 H12 Ca O10'
_chemical_formula_weight           260.212
_chemical_absolute_configuration   unk
_chemical_oxdiff_formula           'C10 H10 O2'
loop_
  _atom_type_symbol
  _atom_type_scat_dispersion_real
  _atom_type_scat_dispersion_imag
  _atom_type_scat_Cromer_Mann_a1
  _atom_type_scat_Cromer_Mann_a2
  _atom_type_scat_Cromer_Mann_a3
  _atom_type_scat_Cromer_Mann_a4
  _atom_type_scat_Cromer_Mann_b1
  _atom_type_scat_Cromer_Mann_b2
  _atom_type_scat_Cromer_Mann_b3
  _atom_type_scat_Cromer_Mann_b4
  _atom_type_scat_Cromer_Mann_c
  _atom_type_scat_source
  _atom_type_scat_dispersion_source
 C 0.00347 0.00161 2.31000 1.02000 1.58860 0.86500 20.84390 10.20750 0.56870
 51.65120 0.21560 'International Tables Volume C Table 6.1.1.4 (pp. 500-502)'
 'Henke, Gullikson and Davis, At. Data and Nucl. Data Tables, 1993, 54, 2'
 Ca 0.23320 0.31634 8.62660 7.38730 1.58990 1.02110 10.44210 0.65990 85.74840
 178.43700 1.37510 'International Tables Volume C Table 6.1.1.4 (pp. 500-502)'
 'Henke, Gullikson and Davis, At. Data and Nucl. Data Tables, 1993, 54, 2'
 H 0.00000 0.00000 0.49300 0.32291 0.14019 0.04081 10.51090 26.12570 3.14236
 57.79970 0.00304 'International Tables Volume C Table 6.1.1.4 (pp. 500-502)'
 'Henke, Gullikson and Davis, At. Data and Nucl. Data Tables, 1993, 54, 2'
 O 0.01158 0.00611 3.04850 2.28680 1.54630 0.86700 13.27710 5.70110 0.32390
 32.90890 0.25080 'International Tables Volume C Table 6.1.1.4 (pp. 500-502)'
 'Henke, Gullikson and Davis, At. Data and Nucl. Data Tables, 1993, 54, 2'

_space_group_crystal_system        'orthorhombic'
_space_group_IT_number             19
_space_group_name_H-M_alt          'P 21 21 21'
_space_group_name_Hall             ' P 2ac 2ab'
loop_
  _space_group_symop_id
  _space_group_symop_operation_xyz
 1 x,y,z
 2 x+1/2,-y+1/2,-z
 3 -x,y+1/2,-z+1/2
 4 -x+1/2,-y,z+1/2

_symmetry_Int_Tables_number        19
_cell_length_a                     9.1718(4)
_cell_length_b                     9.5882(3)
_cell_length_c                     10.5502(4)
_cell_angle_alpha                  90
_cell_angle_beta                   90
_cell_angle_gamma                  90
_cell_volume                       927.80(6)
_cell_formula_units_Z              4
_cell_measurement_reflns_used      5018
_cell_measurement_temperature      120.02(10)
_cell_measurement_theta_max        37.3900
_cell_measurement_theta_min        2.8450
_exptl_absorpt_coefficient_mu      0.719
_exptl_absorpt_correction_T_max    0.951
_exptl_absorpt_correction_T_min    0.935
_exptl_absorpt_correction_type     analytical
_exptl_absorpt_process_details
;
CrysAlisPro 1.171.39.7c (Rigaku Oxford Diffraction, 2015)
Analytical numeric absorption correction using a multifaceted crystal
			model based on expressions derived by R.C. Clark & J.S. Reid.
(Clark, R. C. & Reid, J. S. (1995). Acta Cryst. A51, 887-897)
Empirical absorption correction using spherical harmonics,
 implemented in SCALE3 ABSPACK scaling algorithm.
;
_exptl_crystal_density_diffrn      1.863
_exptl_crystal_F_000               545.460
loop_
  _exptl_crystal_face_index_h
  _exptl_crystal_face_index_k
  _exptl_crystal_face_index_l
  _exptl_crystal_face_perp_dist
 -5 -2 -4 0.0886
 5 2 4 0.0886
 -2 -2 -5 0.0982
 2 2 5 0.0982
 5 0 -4 0.0809
 -5 0 4 0.0809
 1 -1 -5 0.0907
 -1 1 5 0.0907
 3 -5 -2 0.0960
 -3 5 2 0.0960
 0 5 -3 0.1104
 0 -5 3 0.1104
 5 -5 3 0.1064
 -5 5 -3 0.1064
 -1 3 -5 0.1166
 1 -3 5 0.1166
 5 4 1 0.0824
 -5 -4 -1 0.0824
 -4 -5 -5 0.0974
 4 5 5 0.0974

_exptl_crystal_size_max            0.236
_exptl_crystal_size_mid            0.195
_exptl_crystal_size_min            0.162
loop_
  _exptl_oxdiff_crystal_face_indexfrac_h
  _exptl_oxdiff_crystal_face_indexfrac_k
  _exptl_oxdiff_crystal_face_indexfrac_l
  _exptl_oxdiff_crystal_face_x
  _exptl_oxdiff_crystal_face_y
  _exptl_oxdiff_crystal_face_z
 -4.9909 -1.9994 -4.0011 0.1489 0.4701 -0.0056
 4.9909 1.9994 4.0011 -0.1489 -0.4701 0.0056
 -1.9944 -1.9978 -4.9992 0.0785 0.3386 -0.1950
 1.9944 1.9978 4.9992 -0.0785 -0.3386 0.1950
 4.9946 0.0044 -3.9961 -0.0546 -0.1505 -0.4422
 -4.9946 -0.0044 3.9961 0.0546 0.1505 0.4422
 1.0008 -0.9964 -4.9978 0.0416 0.1355 -0.3232
 -1.0008 0.9964 4.9978 -0.0416 -0.1355 0.3232
 3.0018 -5.0001 -1.9960 -0.3452 0.1093 -0.2785
 -3.0018 5.0001 1.9960 0.3452 -0.1093 0.2785
 -0.0045 5.0047 -3.0010 0.3824 -0.1232 -0.1279
 0.0045 -5.0047 3.0010 -0.3824 0.1232 0.1279
 4.9983 -5.0033 3.0039 -0.5444 -0.1448 -0.0974
 -4.9983 5.0033 -3.0039 0.5444 0.1448 0.0974
 -1.0008 3.0050 -5.0004 0.3478 0.0737 -0.2052
 1.0008 -3.0050 5.0004 -0.3478 -0.0737 0.2052
 4.9895 4.0026 1.0012 0.0524 -0.4665 -0.1432
 -4.9895 -4.0026 -1.0012 -0.0524 0.4665 0.1432
 -3.9889 -4.9998 -4.9992 -0.0377 0.5726 -0.1258
 3.9889 4.9998 4.9992 0.0377 -0.5726 0.1258

_diffrn_reflns_av_R_equivalents    0.0351
_diffrn_reflns_av_unetI/netI       0.0549
_diffrn_reflns_Laue_measured_fraction_full  1.0000
_diffrn_reflns_Laue_measured_fraction_max  1.0000
_diffrn_reflns_limit_h_max         15
_diffrn_reflns_limit_h_min         -8
_diffrn_reflns_limit_k_max         16
_diffrn_reflns_limit_k_min         -16
_diffrn_reflns_limit_l_max         18
_diffrn_reflns_limit_l_min         -17
_diffrn_reflns_number              10505
_diffrn_reflns_point_group_measured_fraction_full  0.9964
_diffrn_reflns_point_group_measured_fraction_max  0.9934
_diffrn_reflns_theta_full          25.2417
_diffrn_reflns_theta_max           34.99
_diffrn_reflns_theta_min           2.87
_diffrn_ambient_environment        N~2~
_diffrn_ambient_temperature        120.02(10)
_diffrn_detector                   'CCD plate'
_diffrn_detector_area_resol_mean   8.0756
_diffrn_detector_type              Sapphire3
_diffrn_measured_fraction_theta_full  1.0000
_diffrn_measured_fraction_theta_max  1.0000
_diffrn_measurement_details
;
List of Runs (angles in degrees, time in seconds):

  # Type    Start    End  Width  t~exp~   \w     \q     \k     \f   Frames
--------------------------------------------------------------------------
  1  \w      0.00 110.00   1.00   11.80    --   37.95  19.00 120.00  110
  2  \w     35.00 112.00   1.00   11.80    --   37.95 178.00 -60.00   77
  3  \w     19.00 106.00   1.00   11.80    --   37.95  57.00 -30.00   87
  4  \w     16.00  67.00   1.00   11.80    --   37.95  38.00-150.00   51
;
_diffrn_measurement_device         'four-circle diffractometer'
_diffrn_measurement_device_type    'Xcalibur, Sapphire3'
_diffrn_measurement_method         '\w scans'
_diffrn_orient_matrix_type        
 'CrysAlisPro convention (1999,Acta A55,543-557)'
_diffrn_orient_matrix_UB_11        -0.0324559000
_diffrn_orient_matrix_UB_12        0.0602715000
_diffrn_orient_matrix_UB_13        -0.0268452000
_diffrn_orient_matrix_UB_21        -0.0536466000
_diffrn_orient_matrix_UB_22        -0.0423103000
_diffrn_orient_matrix_UB_23        -0.0294264000
_diffrn_orient_matrix_UB_31        -0.0451460000
_diffrn_orient_matrix_UB_32        0.0069405000
_diffrn_orient_matrix_UB_33        0.0542499000
_diffrn_radiation_monochromator    graphite
_diffrn_radiation_probe            x-ray
_diffrn_radiation_type             'Mo K\a'
_diffrn_radiation_wavelength       0.71073
_diffrn_source                     'fine-focus sealed X-ray tube'
_diffrn_source_type                'Enhance (Mo) X-ray Source'
_reflns_Friedel_coverage           0.985
_reflns_limit_h_max                14
_reflns_limit_h_min                -14
_reflns_limit_k_max                15
_reflns_limit_k_min                -15
_reflns_limit_l_max                16
_reflns_limit_l_min                -16
_reflns_number_gt                  3768
_reflns_number_total               4066
_reflns_threshold_expression       I>=2u(I)
_computing_cell_refinement         'CrysAlisPro 1.171.39.7c (Rigaku OD, 2015)'
_computing_data_collection         'CrysAlisPro 1.171.39.7c (Rigaku OD, 2015)'
_computing_data_reduction          'CrysAlisPro 1.171.39.7c (Rigaku OD, 2015)'
_computing_molecular_graphics      'Olex2 1.5-dev (Dolomanov et al., 2009)'
_computing_publication_material    'Olex2 1.5-dev (Dolomanov et al., 2009)'
_computing_structure_refinement    'olex2.refine 1.5-dev (Bourhis et al., 2015)'
_refine_diff_density_max           0.4347
_refine_diff_density_min           -0.3734
_refine_diff_density_rms           0.0821
_refine_ls_abs_structure_details  
 'Hooft, R.W.W., Straver, L.H., Spek, A.L. (2010). J. Appl. Cryst., 43, 665-668.'
_refine_ls_abs_structure_Flack     0.003(18)
_refine_ls_d_res_high              0.6197
_refine_ls_d_res_low               7.0957
_refine_ls_goodness_of_fit_ref     0.9946
_refine_ls_hydrogen_treatment      mixed
_refine_ls_matrix_type             full
_refine_ls_number_constraints      1
_refine_ls_number_parameters       179
_refine_ls_number_reflns           4066
_refine_ls_number_restraints       0
_refine_ls_R_factor_all            0.0360
_refine_ls_R_factor_gt             0.0320
_refine_ls_restrained_S_all        0.9946
_refine_ls_shift/su_max            0.0003
_refine_ls_shift/su_mean           0.0001
_refine_ls_structure_factor_coef   Fsqd
_refine_ls_weighting_details      
 'w=1/[\s^2^(Fo^2^)+(0.0276P)^2^] where P=(Fo^2^+2Fc^2^)/3'
_refine_ls_weighting_scheme        calc
_refine_ls_wR_factor_gt            0.0652
_refine_ls_wR_factor_ref           0.0677
_olex2_refinement_description
;
1.a Rotating group:
 O1L(H1La,H1Lb)
;
loop_
  _atom_site_label
  _atom_site_type_symbol
  _atom_site_fract_x
  _atom_site_fract_y
  _atom_site_fract_z
  _atom_site_U_iso_or_equiv
  _atom_site_adp_type
  _atom_site_occupancy
  _atom_site_refinement_flags_posn
 Ca1 Ca 0.81362(3) 0.31706(2) 0.82363(2) 0.00739(5) Uani 1.000000 .
 H4 H 0.850(3) 0.673(2) 0.531(2) 0.045(7) Uiso 1.000000 .
 O1 O 0.94451(11) 0.53116(9) 0.83030(10) 0.01074(18) Uani 1.000000 .
 O1L O 0.77380(12) 0.33649(10) 0.58998(9) 0.0132(2) Uani 1.000000 .
 H1La H 0.769(2) 0.42209(11) 0.5695(3) 0.041(7) Uiso 1.000000 GR
 H1Lb H 0.8488(8) 0.3064(17) 0.55133(10) 0.042(7) Uiso 1.000000 GR
 O2 O 0.96425(11) 0.75927(10) 0.78541(9) 0.01076(18) Uani 1.000000 .
 O3 O 0.66236(11) 0.52548(9) 0.78743(10) 0.00993(19) Uani 1.000000 .
 H3 H 0.592(3) 0.543(2) 0.828(2) 0.034(6) Uiso 1.000000 .
 O4 O 0.77240(12) 0.63909(10) 0.54689(9) 0.00937(18) Uani 1.000000 .
 O5 O 0.44999(11) 0.76155(10) 0.69399(9) 0.01054(18) Uani 1.000000 .
 O6 O 0.51262(11) 0.73129(11) 0.49062(10) 0.01199(19) Uani 1.000000 .
 C1 C 0.89207(15) 0.64928(13) 0.79890(12) 0.0078(2) Uani 1.000000 .
 C2 C 0.72801(15) 0.65936(12) 0.77497(12) 0.0075(2) Uani 1.000000 .
 H2 H 0.684(2) 0.7218(18) 0.8333(17) 0.016(5) Uiso 1.000000 .
 C3 C 0.70209(15) 0.72075(12) 0.64313(12) 0.0077(2) Uani 1.000000 .
 H3a H 0.747(2) 0.8151(18) 0.6404(16) 0.011(4) Uiso 1.000000 .
 C4 C 0.54104(15) 0.73718(12) 0.60874(12) 0.0078(2) Uani 1.000000 .
 O1W O 0.42776(16) 0.57382(14) 0.93678(13) 0.0255(3) Uani 1.000000 .
 H1Wa H 0.384(2) 0.647(2) 0.9328(19) 0.025(6) Uiso 1.000000 .
 H1Wb H 0.406(3) 0.539(2) 0.997(2) 0.036(7) Uiso 1.000000 .
 O2L O 0.81006(14) 0.06224(10) 0.83656(11) 0.0144(2) Uani 1.000000 .
 H2La H 0.735(3) 0.018(2) 0.853(2) 0.027(6) Uiso 1.000000 .
 H2Lb H 0.855(3) 0.023(3) 0.784(2) 0.053(8) Uiso 1.000000 .
 O2W O 0.42801(14) 0.41577(12) 0.57599(12) 0.0172(2) Uani 1.000000 .
 H2Wa H 0.464(3) 0.441(2) 0.509(3) 0.052(8) Uiso 1.000000 .
 H2Wb H 0.488(3) 0.397(3) 0.626(3) 0.047(8) Uiso 1.000000 .

loop_
  _atom_site_aniso_label
  _atom_site_aniso_U_11
  _atom_site_aniso_U_22
  _atom_site_aniso_U_33
  _atom_site_aniso_U_12
  _atom_site_aniso_U_13
  _atom_site_aniso_U_23
 Ca1 0.00653(10) 0.00806(9) 0.00758(10) -0.00009(9) -0.00011(9) 0.00018(8)
 O1 0.0080(4) 0.0096(4) 0.0147(5) 0.0013(3) -0.0012(4) 0.0013(3)
 O1L 0.0126(5) 0.0160(5) 0.0111(4) 0.0036(4) 0.0017(4) 0.0004(4)
 O2 0.0091(5) 0.0100(4) 0.0132(4) -0.0028(4) -0.0004(4) 0.0004(3)
 O3 0.0074(5) 0.0086(4) 0.0138(4) -0.0009(3) 0.0016(4) 0.0023(3)
 O4 0.0067(4) 0.0129(4) 0.0084(4) 0.0007(3) 0.0019(4) -0.0007(3)
 O5 0.0080(4) 0.0134(4) 0.0102(4) 0.0016(4) 0.0017(4) -0.0002(3)
 O6 0.0087(4) 0.0193(5) 0.0080(4) 0.0035(4) -0.0008(4) -0.0006(3)
 C1 0.0074(6) 0.0104(5) 0.0056(5) -0.0002(4) -0.0001(4) -0.0011(4)
 C2 0.0069(5) 0.0076(5) 0.0079(5) -0.0005(4) 0.0006(4) 0.0004(4)
 C3 0.0073(6) 0.0082(4) 0.0076(5) 0.0005(4) 0.0004(4) 0.0002(4)
 C4 0.0076(6) 0.0064(4) 0.0093(5) 0.0000(4) -0.0000(4) 0.0007(4)
 O1W 0.0274(7) 0.0248(6) 0.0245(7) 0.0106(5) 0.0138(6) 0.0111(5)
 O2L 0.0108(5) 0.0117(4) 0.0209(5) -0.0008(4) 0.0038(5) -0.0004(4)
 O2W 0.0133(5) 0.0203(5) 0.0179(6) 0.0007(4) 0.0024(5) 0.0064(4)

loop_
  _geom_bond_atom_site_label_1
  _geom_bond_atom_site_label_2
  _geom_bond_distance
  _geom_bond_site_symmetry_2
  _geom_bond_publ_flag
 Ca1 H4 2.65(2) 4_665 y
 Ca1 O1 2.3791(9) . y
 Ca1 O1L 2.4990(10) . y
 Ca1 O2 2.4044(10) 3_746 y
 Ca1 O3 2.4625(10) . y
 Ca1 O4 2.5194(10) 4_665 y
 Ca1 O5 2.4827(11) 3_646 y
 Ca1 O6 2.4205(11) 4_665 y
 Ca1 O2L 2.4473(10) . y
 H4 O4 0.80(3) . ?
 O1 C1 1.2743(15) . ?
 O1L H1La 0.8500 . ?
 O1L H1Lb 0.8500 . ?
 O2 C1 1.2533(16) . ?
 O3 H3 0.79(2) . ?
 O3 C2 1.4240(15) . ?
 O4 C3 1.4353(16) . ?
 O5 C4 1.2494(16) . ?
 O6 C4 1.2744(16) . ?
 C1 C2 1.5288(19) . ?
 C2 H2 0.947(18) . ?
 C2 C3 1.5290(18) . ?
 C3 H3a 0.996(17) . ?
 C3 C4 1.529(2) . ?
 O1W H1Wa 0.81(2) . ?
 O1W H1Wb 0.74(2) . ?
 O2L H2La 0.83(2) . ?
 O2L H2Lb 0.79(3) . ?
 O2W H2Wa 0.82(3) . ?
 O2W H2Wb 0.78(3) . ?

loop_
  _geom_angle_atom_site_label_1
  _geom_angle_atom_site_label_2
  _geom_angle_atom_site_label_3
  _geom_angle
  _geom_angle_site_symmetry_1
  _geom_angle_site_symmetry_3
  _geom_angle_publ_flag
 O1 Ca1 H4 103.2(5) . 4_665 y
 O1L Ca1 H4 136.7(6) . 4_665 y
 O1L Ca1 O1 92.21(4) . . y
 O2 Ca1 H4 151.8(5) 3_746 4_665 y
 O2 Ca1 O1 77.61(3) 3_746 . y
 O2 Ca1 O1L 70.67(3) 3_746 . y
 O3 Ca1 H4 77.3(5) . 4_665 y
 O3 Ca1 O1 65.71(3) . . y
 O3 Ca1 O1L 72.79(3) . . y
 O3 Ca1 O2 126.17(3) . 3_746 y
 O4 Ca1 H4 17.5(5) 4_665 4_665 y
 O4 Ca1 O1 89.22(3) 4_665 . y
 O4 Ca1 O1L 149.77(4) 4_665 . y
 O4 Ca1 O2 138.69(4) 4_665 3_746 y
 O4 Ca1 O3 80.39(3) 4_665 . y
 O5 Ca1 H4 61.3(6) 3_646 4_665 y
 O5 Ca1 O1 132.74(3) 3_646 . y
 O5 Ca1 O1L 78.45(3) 3_646 . y
 O5 Ca1 O2 137.73(3) 3_646 3_746 y
 O5 Ca1 O3 67.28(3) 3_646 . y
 O5 Ca1 O4 78.51(3) 3_646 4_665 y
 O6 Ca1 H4 77.2(5) 4_665 4_665 y
 O6 Ca1 O1 79.14(3) 4_665 . y
 O6 Ca1 O1L 145.95(4) 4_665 . y
 O6 Ca1 O2 75.30(3) 4_665 3_746 y
 O6 Ca1 O3 129.74(4) 4_665 . y
 O6 Ca1 O4 63.75(3) 4_665 4_665 y
 O6 Ca1 O5 130.89(3) 4_665 3_646 y
 O2L Ca1 H4 89.1(5) . 4_665 y
 O2L Ca1 O1 150.06(4) . . y
 O2L Ca1 O1L 97.32(4) . . y
 O2L Ca1 O2 78.92(4) . 3_746 y
 O2L Ca1 O3 144.22(4) . . y
 O2L Ca1 O4 96.33(4) . 4_665 y
 O2L Ca1 O5 77.12(4) . 3_646 y
 O2L Ca1 O6 77.11(4) . 4_665 y
 O4 H4 Ca1 71.6(17) . 4_664 ?
 C1 O1 Ca1 124.66(9) . . ?
 H1La O1L Ca1 109.3 . . ?
 H1Lb O1L Ca1 109.2 . . ?
 H1Lb O1L H1La 104.5 . . ?
 C1 O2 Ca1 134.10(9) . 3_756 ?
 H3 O3 Ca1 122.9(16) . . ?
 C2 O3 Ca1 120.51(8) . . ?
 C2 O3 H3 102.0(16) . . ?
 H4 O4 Ca1 90.9(17) . 4_664 ?
 C3 O4 Ca1 115.45(7) . 4_664 ?
 C3 O4 H4 109.1(17) . . ?
 C4 O5 Ca1 129.58(9) . 3_656 ?
 C4 O6 Ca1 125.84(9) . 4_664 ?
 O2 C1 O1 125.31(13) . . ?
 C2 C1 O1 118.08(11) . . ?
 C2 C1 O2 116.61(11) . . ?
 C1 C2 O3 110.11(10) . . ?
 H2 C2 O3 109.3(11) . . ?
 H2 C2 C1 110.4(12) . . ?
 C3 C2 O3 111.42(10) . . ?
 C3 C2 C1 109.13(11) . . ?
 C3 C2 H2 106.4(10) . . ?
 C2 C3 O4 111.33(10) . . ?
 H3a C3 O4 106.7(10) . . ?
 H3a C3 C2 108.1(10) . . ?
 C4 C3 O4 108.80(10) . . ?
 C4 C3 C2 113.94(11) . . ?
 C4 C3 H3a 107.6(10) . . ?
 O6 C4 O5 125.14(13) . . ?
 C3 C4 O5 119.61(11) . . ?
 C3 C4 O6 115.16(11) . . ?
 H1Wb O1W H1Wa 107(2) . . ?
 H2La O2L Ca1 122.6(14) . . ?
 H2Lb O2L Ca1 115.6(19) . . ?
 H2Lb O2L H2La 109(2) . . ?
 H2Wb O2W H2Wa 112(3) . . ?

loop_
  _geom_torsion_atom_site_label_1
  _geom_torsion_atom_site_label_2
  _geom_torsion_atom_site_label_3
  _geom_torsion_atom_site_label_4
  _geom_torsion
  _geom_torsion_site_symmetry_1
  _geom_torsion_site_symmetry_2
  _geom_torsion_site_symmetry_3
  _geom_torsion_site_symmetry_4
  _geom_torsion_publ_flag
 Ca1 O1 C1 O2 -169.76(10) . . . . ?
 Ca1 O1 C1 C2 10.03(11) . . . . ?
 Ca1 O2 C1 O1 47.90(13) 3_756 . . . ?
 Ca1 O2 C1 C2 -131.89(12) 3_756 . . . ?
 Ca1 O3 C2 C1 -4.91(8) . . . . ?
 Ca1 O3 C2 C3 116.33(9) . . . . ?
 Ca1 O4 C3 C2 163.67(8) 4_664 . . . ?
 Ca1 O4 C3 C4 37.29(8) 4_664 . . . ?
 Ca1 O5 C4 O6 -2.71(11) 3_656 . . . ?
 Ca1 O5 C4 C3 173.49(9) 3_656 . . . ?
 Ca1 O6 C4 O5 -179.60(9) 4_664 . . . ?
 Ca1 O6 C4 C3 4.05(10) 4_664 . . . ?
 O1 C1 C2 O3 -2.82(13) . . . . ?
 O1 C1 C2 C3 -125.42(12) . . . . ?
 O2 C1 C2 O3 176.98(12) . . . . ?
 O2 C1 C2 C3 54.39(12) . . . . ?
 O3 C2 C3 O4 -64.79(11) . . . . ?
 O3 C2 C3 C4 58.71(11) . . . . ?
 O4 C3 C2 C1 57.02(11) . . . . ?
 O4 C3 C4 O5 156.09(9) . . . . ?
 O4 C3 C4 O6 -27.35(11) . . . . ?
 O5 C4 C3 C2 31.23(13) . . . . ?
 O6 C4 C3 C2 -152.21(11) . . . . ?
 C1 C2 C3 C4 -179.48(9) . . . . ?

loop_
  _diffrn_refln_index_h
  _diffrn_refln_index_k
  _diffrn_refln_index_l
  _diffrn_refln_intensity_net
  _diffrn_refln_intensity_u
  _diffrn_refln_scale_group_code
 0 0 -2 236973 1679.85 4
 0 0 2 243639 1943.94 2
 0 0 2 236825 1210.51 1
 0 0 3 12.3614 31.0193 1
 0 0 -3 -13.1837 59.5249 4
 0 0 -4 3584.97 298.45 4
 0 0 4 3691.22 212.761 1
 0 0 4 3759.21 342.957 2
 0 0 5 54.3254 96.086 2
 0 0 5 -4.00656 34.9268 1
 0 0 -5 -90.5211 92.0867 4
 0 0 6 102779 1319.66 1
 0 0 6 97290.4 2213.64 2
 0 0 -6 101926 1925.2 4
 0 0 7 110.738 55.0601 1
 0 0 7 77.1962 146.833 2
 0 0 8 215832 2064.19 1
 0 0 8 200206 3733.25 2
 0 0 9 170.261 187.563 2
 0 0 10 16981.6 1259.95 2
 0 0 11 357.871 269.06 2
 0 0 12 9109.6 1040.76 2
 0 0 13 -213.571 266.26 2
 0 0 14 2191.07 558.904 2
 0 0 15 117.119 269.654 2
 0 0 16 177.601 243.495 2
 0 0 17 -337.75 371.111 2
 0 -1 0 145.476 43.9498 3
 0 1 0 108.588 40.0966 1
 0 -1 1 137986 1231.07 2
 0 1 -1 136742 1317.78 4
 0 -1 1 136026 1265.77 3
 0 1 2 6783.23 303.191 2
 0 -1 2 6768.74 358.562 2
 0 1 2 7023.23 275.68 1
 0 1 -2 6649.95 354.848 4
 0 1 3 54810.6 1076.46 2
 0 -1 3 55324.6 1223.88 2
 0 1 -3 53279.4 1152.91 4
 0 1 3 55618.2 831.517 1
 0 -1 4 256679 2991.3 2
 0 1 4 257168 2740.55 2
 0 1 4 264389 1983.52 1
 0 1 -4 254902 2818.18 4
 0 -1 5 105362 1371.1 1
 0 1 -5 103173 1950.98 4
 0 1 5 106749 2001.05 2
 0 1 5 108734 1352.14 1
 0 -1 5 102710 2132.59 2
 0 1 6 49587.6 968.816 1
 0 1 -6 46527.3 1434.48 4
 0 -1 6 49301.2 1001.08 1
 0 1 6 47032.1 1482.82 2
 0 -1 6 48412.4 1609.88 2
 0 -1 7 156106 3126.04 2
 0 -1 7 159311 1846.68 1
 0 1 7 155133 2950.64 2
 0 1 -7 155035 2788.14 4
 0 1 7 161155 1816.71 1
 0 1 -8 148.403 93.5428 4
 0 1 8 507.293 228.687 2
 0 1 8 434.11 104.748 1
 0 -1 8 462.673 197.425 2
 0 -1 8 351.614 96.728 1
 0 1 9 50284.8 1967.42 2
 0 1 -9 52198.1 1822.94 4
 0 -1 9 51688.6 2091.97 2
 0 1 10 595.463 243.127 2
 0 -1 10 573.784 286.054 2
 0 -1 11 31708.3 1856.49 2
 0 1 11 31470.3 1764.78 2
 0 1 12 1229.35 406.425 2
 0 -1 12 2106.69 532.65 2
 0 -1 13 13709.8 1384 2
 0 1 13 15010 1386.27 2
 0 1 14 307.381 287.954 2
 0 -1 14 468.283 348.374 2
 0 1 15 2789.21 670.554 2
 0 -1 15 2520.39 689.637 2
 0 -1 16 2023.8 611.194 2
 0 1 16 1721.54 571.22 2
 0 1 17 24317.4 2124.98 2
 0 -1 17 26114.5 2276.69 2
 0 1 18 2659.18 765.712 2
 0 2 0 367724 2588.51 1
 0 -2 0 349486 2519.1 3
 0 -2 1 11038.2 401.735 2
 0 2 -1 11396.3 477.952 4
 0 -2 1 11660.8 478.957 3
 0 2 1 11064.5 451.934 1
 0 -2 -1 11110.3 477.441 3
 0 -2 2 15060.4 575.143 2
 0 2 2 17175.8 446.249 2
 0 -2 2 16435.9 624.61 3
 0 2 2 16677 571.598 1
 0 2 -2 17036.8 663.37 4
 0 -2 3 17305.9 726.021 2
 0 2 3 16144.5 578.93 1
 0 2 -3 17652.7 744.675 4
 0 2 3 17000.4 572.706 2
 0 2 -4 5435.02 463.419 4
 0 -2 4 5636.53 474.332 2
 0 2 4 5447.69 384.856 2
 0 2 4 5964.93 368.716 1
 0 2 -5 33617.7 1229.2 4
 0 -2 5 34020.1 1267.43 2
 0 2 5 33924.1 904.886 1
 0 2 5 34138.6 1096.37 2
 0 -2 6 36360.1 1434.74 2
 0 2 6 35139.6 963.995 1
 0 2 -6 34538.6 1330.63 4
 0 2 6 34116.5 1214.53 2
 0 2 -7 1059.86 253.566 4
 0 2 7 935.497 161.016 1
 0 2 7 881.48 238.928 2
 0 -2 7 564.944 129.784 1
 0 -2 7 778.949 272.611 2
 0 2 8 282.325 97.2144 1
 0 -2 8 151.506 184.437 2
 0 2 8 58.9544 128.167 2
 0 2 -8 115.602 117.962 4
 0 -2 8 355.813 113.123 1
 0 2 9 24293.6 1329.3 2
 0 2 -9 25919.3 1368.5 4
 0 -2 9 25490.8 1517.23 2
 0 2 10 23533.3 1415.39 2
 0 2 -10 24675.5 1408.89 4
 0 -2 10 24320.3 1573.57 2
 0 2 11 3225.64 579.226 2
 0 -2 11 2723.35 522.494 2
 0 -2 12 -128.497 281.788 2
 0 2 12 81.5885 160.92 2
 0 2 13 45579.8 2346.84 2
 0 -2 13 39991.8 2386.93 2
 0 2 14 5676.14 877.563 2
 0 -2 14 5269.61 920.424 2
 0 2 15 955.309 414.149 2
 0 -2 15 1800.61 585.422 2
 0 -2 16 2348.4 718.83 2
 0 2 16 2139.63 598.562 2
 0 2 17 2958.83 739.945 2
 0 -2 17 4929.99 1028.01 2
 0 -3 0 -9.6853 70.2543 3
 0 3 1 374955 3241.14 1
 0 -3 1 376973 3230.59 3
 0 3 -1 375841 3240.76 4
 0 -3 1 376397 2625.52 2
 0 -3 -1 376921 3292.07 3
 0 3 -2 174.353 112.343 4
 0 -3 2 433.104 114.983 2
 0 -3 -2 61.5964 80.6778 3
 0 -3 2 296.951 113.031 3
 0 3 2 183.841 88.6036 1
 0 -3 3 10681.8 603.433 2
 0 3 -3 10368.1 643.504 4
 0 3 3 10656.6 433.055 2
 0 -3 3 9745.91 601.886 3
 0 3 3 10740.4 560.719 1
 0 3 -4 238154 3307.95 4
 0 -3 4 234658 3155.62 2
 0 3 4 242583 2734.24 1
 0 3 4 239882 2439.18 2
 0 3 5 1735.63 239.164 1
 0 -3 5 1878.84 306.107 2
 0 3 5 1970.93 265.466 2
 0 3 -5 1936.08 325.843 4
 0 3 6 5672.47 439.855 1
 0 -3 6 5124.69 571.697 2
 0 3 6 4426.64 437.072 2
 0 3 -6 5239.18 560.109 4
 0 3 7 1424.41 272.983 2
 0 3 -7 1801.18 363.325 4
 0 3 7 1553.16 237.418 1
 0 -3 7 1617.45 356.867 2
 0 3 -8 12544.4 964.536 4
 0 3 8 12257.5 851.49 2
 0 -3 8 11812.5 997.534 2
 0 3 8 12510.7 672.354 1
 0 3 -9 75.7264 144.701 4
 0 -3 9 282.925 243.9 2
 0 3 9 142.469 169.708 2
 0 -3 10 16151.8 1315.48 2
 0 3 -10 17421.6 1245.24 4
 0 3 10 15091.2 1104.25 2
 0 3 -11 19677.3 1388.02 4
 0 3 11 20685.7 1369.7 2
 0 -3 11 20633.9 1564.43 2
 0 -3 12 14763.3 1394.06 2
 0 3 12 11670.5 1109.51 2
 0 3 13 214.133 272.097 2
 0 -3 13 -73.6654 325.195 2
 0 -3 14 10.4592 193.834 2
 0 3 14 840.248 359.38 2
 0 3 15 1801.16 480.48 2
 0 -3 15 4142 928.514 2
 0 -3 16 8161.47 1260.09 2
 0 -3 17 1971.83 698.26 2
 0 -4 0 90856.3 1828.39 3
 0 4 1 291980 3334.79 1
 0 -4 1 305010 3357.44 3
 0 -4 -1 295830 3372.42 3
 0 4 -1 305680 3331.19 4
 0 -4 1 301161 2592.6 2
 0 4 -2 108880 2136.53 4
 0 -4 2 108800 1791 2
 0 4 2 111353 2070.46 1
 0 -4 2 106318 2072.26 3
 0 -4 -2 110262 2156.52 3
 0 -4 3 2191.54 310.743 3
 0 4 -3 1585.88 297.972 4
 0 4 3 2343.38 317.368 1
 0 -4 3 2265.3 308.477 2
 0 -4 -3 1660.38 300.687 3
 0 -4 -4 3147.48 431.782 3
 0 -4 4 2698.29 366.085 2
 0 4 4 3212.85 359.936 1
 0 4 -4 2426.54 362.561 4
 0 -4 4 2959.56 417.324 3
 0 4 5 73837.5 1734.23 1
 0 4 5 71649.4 1494.66 2
 0 -4 5 78380.7 2063.21 2
 0 4 -5 72411.9 2106.79 4
 0 -4 6 54381.3 1863.39 2
 0 4 -6 55413.6 1948.09 4
 0 4 6 53562.8 1441.71 2
 0 4 6 56210.5 1537.32 1
 0 4 -7 115078 2946.19 4
 0 4 7 117508 2278.47 1
 0 -4 7 121227 2995.7 2
 0 4 7 111273 2323.14 2
 0 4 8 14901.8 823.841 1
 0 4 8 14085.4 899.431 2
 0 4 -8 14173.4 1079.72 4
 0 -4 8 13625.5 1095.29 2
 0 4 9 26040.9 1302.86 2
 0 4 -9 24153.8 1473.57 4
 0 -4 9 23839.4 1524.72 2
 0 4 -10 14107.2 1189.15 4
 0 4 10 15509.7 1102.5 2
 0 -4 10 16031.4 1332.9 2
 0 4 -11 8035.53 939.343 4
 0 4 11 9902.96 940.007 2
 0 -4 11 9954.55 1101.44 2
 0 -4 12 398.747 289.071 2
 0 4 -12 443.574 334.321 4
 0 4 12 73.8759 201.284 2
 0 4 13 44290.6 2219.2 2
 0 -4 13 43004.3 2561.84 2
 0 -4 14 1979.88 612.069 2
 0 -4 15 8415.59 1253.95 2
 0 -4 16 60.1545 290.335 2
 0 -4 17 41.6117 254.23 2
 0 -5 0 67.8359 121.172 3
 0 -5 1 679.45 141.502 2
 0 5 -1 614.935 181.628 4
 0 -5 1 618.248 210.976 3
 0 -5 -1 513.437 187.742 3
 0 -5 2 84736.7 2046.3 3
 0 -5 -2 83070.5 2086.72 3
 0 5 -2 86742.6 2100.13 4
 0 -5 2 85868.4 1692.21 2
 0 5 2 83117.9 2019.1 1
 0 5 -3 114.494 110.078 4
 0 -5 -3 163.921 103.985 3
 0 -5 3 -17.7223 155.647 3
 0 5 3 152.707 109.077 1
 0 -5 3 100.016 90.7889 2
 0 5 -4 116848 2728.14 4
 0 -5 4 117092 2579.84 3
 0 -5 4 117923 2442.49 2
 0 5 4 114368 2409.22 1
 0 -5 -4 118879 2728.85 3
 0 -5 5 9481.84 754.146 2
 0 5 -5 9151.93 805.978 4
 0 5 5 7970.08 639.997 1
 0 -5 -5 7854.5 740.25 3
 0 5 -6 38380.1 1725.97 4
 0 5 6 38896.3 1426.33 1
 0 5 6 41704.6 1233.94 2
 0 -5 6 38745 1643.2 2
 0 5 7 14292.7 795.622 2
 0 5 7 13132 846.422 1
 0 -5 7 13010.7 1024.26 2
 0 5 -7 13658.5 1090.82 4
 0 -5 8 10708.6 975.904 2
 0 5 8 10079.3 753.34 2
 0 5 -8 9502.88 948.045 4
 0 5 8 10876.9 777.428 1
 0 -5 9 43920.7 2107.55 2
 0 5 9 47104.3 1729.64 2
 0 5 10 34950.8 1615.43 2
 0 5 -10 35060.2 1959.83 4
 0 -5 10 30975.9 1886.2 2
 0 -5 11 173.801 198.83 2
 0 5 -11 851.189 348.119 4
 0 5 11 903.65 280.099 2
 0 -5 12 10532.6 1257.51 2
 0 5 -12 10788.8 1184.72 4
 0 -5 13 350.606 349.641 2
 0 5 -13 316.852 214.187 4
 0 -5 14 2159.62 645.264 2
 0 -5 15 2493.98 732.172 2
 0 -5 16 8436.46 1333.83 2
 0 -6 0 750.575 135.033 2
 0 -6 0 1061.62 277.466 3
 0 6 0 1152.95 251.162 4
 0 6 -1 147.398 136.721 4
 0 -6 1 148.587 74.3581 2
 0 -6 -1 186.655 180.371 3
 0 -6 1 29.9387 124.852 3
 0 -6 2 44423 1287.77 2
 0 -6 2 47458.5 1681.33 3
 0 -6 -2 47516.2 1734.56 3
 0 6 -2 48019.8 1704.11 4
 0 6 3 3437.11 462.569 1
 0 6 -3 2833.98 425.997 4
 0 -6 3 2998.78 452.042 3
 0 -6 -3 2920.49 445.259 3
 0 -6 3 3065.48 382.136 2
 0 -6 4 395.718 185.161 2
 0 6 -4 68.4174 137.594 4
 0 6 4 296.33 189.833 1
 0 -6 -4 223.326 146.446 3
 0 -6 4 319.058 206.787 3
 0 6 5 11783.8 859.699 1
 0 -6 -5 10233.1 907.987 3
 0 -6 5 10440.6 873.302 3
 0 -6 5 10168.8 812.9 2
 0 6 -5 11359.7 954.352 4
 0 6 6 11932.1 868.686 1
 0 -6 6 11482 921.902 2
 0 -6 -6 10538.3 954.949 3
 0 6 -6 10606.9 986.654 4
 0 -6 -7 20998.1 1410.94 3
 0 6 7 19886.4 1133.51 1
 0 -6 7 19038.8 1264.57 2
 0 6 -7 18331.2 1327.42 4
 0 -6 -8 15276.4 1275.89 3
 0 -6 8 15405.9 1213.38 2
 0 6 -8 16027.2 1308.17 4
 0 6 8 16338.6 1049.23 1
 0 -6 9 4005.21 677.535 2
 0 -6 -9 2857.85 626.814 3
 0 6 -9 3205.81 616.985 4
 0 -6 10 -131.063 199.206 2
 0 6 -10 -12.2381 313.806 4
 0 -6 11 2547.21 612.749 2
 0 6 -11 1877.86 498.88 4
 0 -6 12 3522.88 746.956 2
 0 6 -12 3794.32 758.541 4
 0 6 -13 3415.4 743.936 4
 0 -6 13 1612.01 553.55 2
 0 -6 14 14492.7 1591.87 2
 0 -6 -15 6261.72 1111.88 3
 0 -6 15 7307.59 1192.64 2
 0 -6 -16 860.331 466.012 3
 0 -6 16 839.945 508.79 2
 0 7 0 77.9853 96.8111 4
 0 -7 0 -65.4144 71.5992 2
 0 -7 0 -19.3645 149.457 3
 0 -7 -1 2584.49 439.571 3
 0 -7 -1 2397.99 214.93 2
 0 7 1 3200.41 429.466 4
 0 7 -1 2155.54 385.948 4
 0 -7 1 2942.21 469.026 3
 0 -7 1 3274.52 337.829 2
 0 -7 2 4611.49 441.427 2
 0 -7 2 3972.99 525.71 3
 0 7 -2 2894.09 456.248 4
 0 -7 -2 3457.51 532.554 3
 0 -7 3 11730.4 768.82 2
 0 7 -3 14095.3 1045.33 4
 0 -7 3 14298.2 1027.59 3
 0 -7 -3 13268.4 1027.68 3
 0 -7 4 35322.6 1443.59 2
 0 7 -4 34726 1694.58 4
 0 -7 -4 35477.6 1725.87 3
 0 -7 4 38146.6 1710.92 3
 0 -7 5 5836.23 698.872 3
 0 -7 -5 4779.44 683.097 3
 0 7 -5 5791.77 760.164 4
 0 -7 5 5195.18 593.189 2
 0 -7 6 3094.69 509.052 2
 0 -7 -6 3225.99 574.278 3
 0 7 -6 4418.11 684.883 4
 0 7 -7 1356.63 420.61 4
 0 -7 7 848.402 292.803 2
 0 -7 -7 1698.28 498.56 3
 0 -7 -8 6609.99 883.783 3
 0 -7 8 7120.23 854.954 2
 0 7 -8 5547.03 817.56 4
 0 -7 9 43471.7 2203.17 2
 0 -7 -9 45064.5 2363.93 3
 0 7 -9 45134 2380.87 4
 0 -7 10 4348.24 743.735 2
 0 -7 -10 3892.03 760.748 3
 0 7 -10 4403.2 790.117 4
 0 7 -11 4845.06 832.613 4
 0 -7 11 4999.24 850.741 2
 0 -7 -11 4547.59 827.895 3
 0 -7 -12 3780.78 815.982 3
 0 -7 12 5177.55 933.455 2
 0 7 -12 3066.31 727.085 4
 0 -7 -13 818.918 424.096 3
 0 7 -13 350.107 308.916 4
 0 -7 13 329.441 345.937 2
 0 -7 -14 659.802 310.745 3
 0 7 -14 1026.46 484.251 4
 0 -7 14 867.644 399.925 2
 0 -7 15 3111.36 796.335 2
 0 -7 -15 3435.58 895.937 3
 0 -8 0 14532.1 1090.84 3
 0 -8 0 16124.3 683.946 2
 0 8 0 14999.7 1019.75 4
 0 -8 -1 27934.4 1530.58 3
 0 -8 1 28005.3 1515.52 3
 0 8 -1 25650.7 1396 4
 0 8 1 29611 1376.92 4
 0 -8 1 28340.7 1031.55 2
 0 -8 2 4894.76 479.841 2
 0 8 -2 5181.22 675.893 4
 0 -8 2 4312.35 601.454 3
 0 -8 -2 3747.16 591.578 3
 0 8 2 4665.41 528.073 4
 0 -8 3 27947.7 1236.05 2
 0 8 3 28480.5 1242.52 4
 0 -8 -3 27739.9 1597.6 3
 0 -8 3 27601.5 1538.22 3
 0 8 -3 26777.7 1553.86 4
 0 -8 4 28139.1 1341.1 2
 0 -8 4 27709.9 1570.09 3
 0 -8 -4 23783.2 1502.53 3
 0 8 -4 28675.9 1647.4 4
 0 -8 5 15329.8 1066.71 2
 0 -8 -5 12410 1132.12 3
 0 8 -5 16748.4 1319.89 4
 0 -8 5 16250.3 1234.63 3
 0 -8 6 18989 1256.3 2
 0 8 -6 20067 1500.65 4
 0 -8 -6 20575.5 1493.84 3
 0 8 -7 9655.78 1061.65 4
 0 -8 -7 10202.9 1109.43 3
 0 -8 7 9459.68 949.771 2
 0 8 -8 24575.7 1766.57 4
 0 -8 8 22559.9 1554.61 2
 0 -8 -8 26889.5 1845.06 3
 0 8 -9 2802.34 645.272 4
 0 -8 9 3216.23 634.91 2
 0 -8 -9 2914.46 655.84 3
 0 -8 10 4466.85 781.545 2
 0 -8 -10 6051.87 972.988 3
 0 8 -10 3719.24 769.444 4
 0 -8 11 5892.59 953.404 2
 0 -8 -11 5437.89 949.336 3
 0 8 -11 4250.88 831.851 4
 0 -8 12 41380.3 2564.9 2
 0 -8 -12 48244.3 2876.41 3
 0 8 -12 41518.7 2625.02 4
 0 -8 13 5093.4 949.395 2
 0 8 -13 4712.81 916.665 4
 0 -8 -13 4578.23 922.907 3
 0 8 -14 11283.6 1439.08 4
 0 -8 -14 14493.7 1674.6 3
 0 -8 14 10997.2 1440.25 2
 0 -8 15 2260.18 700.045 2
 0 -8 -15 1310.87 504.905 3
 0 -9 0 83.7333 177.571 3
 0 9 0 360.505 176.867 4
 0 -9 1 1470.03 398.711 3
 0 -9 -1 1409.44 391.989 3
 0 9 1 887.269 285.436 4
 0 9 -1 1455.29 378.242 4
 0 9 -2 11693.6 1044.07 4
 0 -9 -2 11415.2 1062.88 3
 0 -9 2 10214.8 991.685 3
 0 -9 2 11978.5 772.549 2
 0 9 2 12862.1 951.009 4
 0 -9 -3 111927 3392.09 3
 0 9 3 120630 2779.32 4
 0 9 -3 113359 3358.74 4
 0 -9 3 115132 3335.83 3
 0 -9 3 124136 2691.82 2
 0 -9 4 16235.5 1274.52 3
 0 9 -4 18711 1424.71 4
 0 -9 4 18730.2 1127.88 2
 0 -9 -4 18966.5 1432.39 3
 0 -9 5 62937 2564.68 3
 0 9 -5 63584.1 2713.19 4
 0 -9 5 69212.9 2314.37 2
 0 -9 -5 64773.9 2733.96 3
 0 -9 6 1834.88 466.086 3
 0 -9 6 1055.86 339.787 2
 0 -9 -6 1957.27 492.17 3
 0 9 -6 1779.89 509.636 4
 0 9 -7 49.2346 275.917 4
 0 -9 -7 -335.404 303.327 3
 0 -9 7 27.4306 147.203 2
 0 9 -8 454.482 324.797 4
 0 -9 8 149.511 227.48 2
 0 -9 -8 134.583 269.563 3
 0 9 -9 763.224 403.456 4
 0 -9 -9 1966.73 571.967 3
 0 -9 9 1645.1 488.419 2
 0 9 -10 246.794 268.769 4
 0 -9 -10 819.028 417.703 3
 0 -9 10 57.7859 233.243 2
 0 -9 -11 6242.38 1048.43 3
 0 9 -11 6418.36 1076.32 4
 0 -9 11 6255.89 977.917 2
 0 -9 -12 646.825 408.169 3
 0 9 -12 396.658 336.794 4
 0 -9 12 235.954 196.543 2
 0 9 -13 703.519 454.467 4
 0 -9 13 -39.3895 315.379 2
 0 -9 -13 417.465 381.943 3
 0 -9 14 330.41 287.695 2
 0 9 -14 1076.25 576.704 4
 0 -9 -14 307.477 404.6 3
 0 10 0 32356.2 1723.56 4
 0 -10 0 28304.2 1754.15 3
 0 -10 1 36750 2001.23 3
 0 -10 -1 40021.4 2109.1 3
 0 10 1 40608.9 1867.94 4
 0 10 -1 42103.3 2039.97 4
 0 10 -2 1138.71 363.577 4
 0 -10 2 1771.76 501.14 3
 0 10 2 1597.58 370.453 4
 0 -10 -2 1480.3 432.728 3
 0 10 -3 4350.96 703.928 4
 0 -10 3 3709.13 653.662 3
 0 -10 -3 2856.6 593.489 3
 0 10 3 4343.12 567.61 4
 0 10 -4 2941.99 621.364 4
 0 -10 4 3701.11 703.714 3
 0 -10 -4 3667.23 706.405 3
 0 -10 -5 16725.2 1473.98 3
 0 -10 5 17028.4 1424.22 3
 0 10 -5 19584.4 1594.09 4
 0 -10 5 17658.1 1206.66 2
 0 10 -6 3736.78 733.742 4
 0 -10 6 3155.59 644.581 3
 0 -10 6 2654.28 502.468 2
 0 -10 -6 2472.64 610.825 3
 0 -10 7 10023.6 1038.92 2
 0 -10 -7 7597.26 1062.7 3
 0 10 -7 7278.78 1031.28 4
 0 -10 -8 96.704 313.537 3
 0 10 -8 -131.257 275.552 4
 0 -10 8 244.623 238.07 2
 0 -10 -9 6336.93 1010.89 3
 0 -10 9 5385.49 849.287 2
 0 10 -9 6967.15 1097.53 4
 0 10 -10 5612.99 1020.25 4
 0 -10 10 4562.17 824.709 2
 0 -10 -10 3836.77 854.276 3
 0 -10 11 4884.88 888.286 2
 0 -10 -11 3591.9 831.641 3
 0 10 -11 3439.3 812.301 4
 0 -10 -12 6517.16 1165.13 3
 0 -10 12 6190.74 1052.58 2
 0 10 -12 6298.81 1112.55 4
 0 -10 13 10124.4 1380.33 2
 0 -10 -13 12765 1621.77 3
 0 10 -13 9120.03 1375.64 4
 0 -11 0 60.1474 212.391 3
 0 11 0 -81.5936 205.761 4
 0 -11 1 -264.438 301.662 3
 0 11 -1 69.1409 177.079 4
 0 11 1 449.427 292.947 4
 0 -11 -2 22219.8 1705.67 3
 0 11 -2 20503.3 1558.84 4
 0 -11 2 21351.2 1633.71 3
 0 11 2 21657.1 1415.04 4
 0 11 -3 1139.69 411.18 4
 0 -11 -3 1459.23 453.465 3
 0 -11 3 1188.57 476.168 3
 0 11 -4 12760.1 1322.22 4
 0 -11 -4 13944.3 1372.19 3
 0 -11 4 11763.4 1241.11 3
 0 -11 -5 2545.11 673.763 3
 0 11 -5 2035.92 534.061 4
 0 -11 5 2805.39 635.844 3
 0 -11 6 242.964 237.065 3
 0 -11 -6 175.465 212.124 3
 0 11 -6 595.556 370.169 4
 0 -11 -7 8649.78 1169.02 3
 0 11 -7 6051.46 1007.66 4
 0 11 -8 12803.5 1484.79 4
 0 -11 -8 13147.8 1477.47 3
 0 -11 8 12412.4 1238.08 2
 0 -11 -9 1667.45 576.168 3
 0 -11 9 2512.92 597.281 2
 0 11 -9 2168.22 676.727 4
 0 -11 10 4568.37 831.857 2
 0 -11 -10 5459.82 1018.24 3
 0 11 -10 4179.61 890.623 4
 0 -11 11 670.519 349.381 2
 0 11 -11 526.916 325.078 4
 0 -11 -11 1333.02 575.102 3
 0 -11 12 122.941 323.635 2
 0 -11 -12 596.026 436.539 3
 0 11 -12 446.941 367.739 4
 0 -11 13 2220.59 695.847 2
 0 -12 0 24612.9 1855.52 3
 0 12 0 25442.6 1729.17 4
 0 12 -1 19314.2 1556.67 4
 0 -12 -1 18772.1 1628.25 3
 0 -12 1 20092.8 1673.94 3
 0 12 1 18491.6 1433.34 4
 0 -12 2 800.63 400.698 3
 0 12 -2 751.844 379.169 4
 0 -12 -2 860.206 374.354 3
 0 12 -3 3673.76 725.928 4
 0 -12 3 3161.39 715.293 3
 0 -12 -3 4260.62 813.442 3
 0 -12 4 -40.1224 206.944 3
 0 -12 -4 75.7889 188.819 3
 0 12 -4 244.527 257.614 4
 0 -12 -5 10454.7 1296.38 3
 0 12 -5 12033.8 1389.92 4
 0 -12 5 10393.8 1261.05 3
 0 -12 -6 3650.13 757.843 3
 0 12 -6 2102.92 590.972 4
 0 -12 6 3193.83 710.228 3
 0 12 -7 13032.7 1519.23 4
 0 -12 -7 14131.8 1561.24 3
 0 -12 -8 4068.92 899.292 3
 0 12 -8 4800.13 961.2 4
 0 -12 -9 1080.59 539.384 3
 0 12 -9 42.1148 361.352 4
 0 12 -10 6395.22 1161.56 4
 0 -12 -10 6582.73 1167.74 3
 0 -12 -11 7930.2 1315.94 3
 0 12 -11 7233.98 1264.07 4
 0 13 0 -153.006 170.832 4
 0 -13 0 -279.63 277.093 3
 0 -13 1 1979.92 590.478 3
 0 -13 -1 1084.1 443.125 3
 0 13 -1 1116.77 439.904 4
 0 -13 -2 23608.8 1953.55 3
 0 -13 2 24689.3 1955.17 3
 0 13 -2 26353.7 1967.77 4
 0 13 -3 914.059 465.106 4
 0 -13 3 1106.73 450.387 3
 0 -13 -3 793.25 411.118 3
 0 -13 -4 5716 989.481 3
 0 -13 4 6374.13 1026.35 3
 0 13 -4 4003.69 826.499 4
 0 13 -5 614.713 390.62 4
 0 -13 5 292.225 269.829 3
 0 -13 -5 500.733 359.249 3
 0 -13 6 1132.66 542.914 3
 0 -13 -6 1325.68 555.958 3
 0 13 -6 1297.97 548.712 4
 0 -13 -7 1355.76 564.869 3
 0 13 -7 783.826 440.687 4
 0 -13 -8 2567 734.693 3
 0 13 -8 1446.95 549.024 4
 0 -13 -9 2657.16 781.69 3
 0 13 -9 2183.29 783.259 4
 0 13 -10 10948.7 1540.74 4
 0 -13 -10 8845.43 1374.81 3
 0 -14 0 10722.7 1367.36 3
 0 14 -1 4939.48 869.27 4
 0 -14 1 3637.64 831.554 3
 0 -14 -1 2964.07 727.974 3
 0 14 -2 16142.6 1616.51 4
 0 -14 -2 15966.4 1681.73 3
 0 -14 2 14007 1554.11 3
 0 -14 -3 4040.39 881.679 3
 0 14 -3 4258.52 847.624 4
 0 -14 4 790.161 442.865 3
 0 -14 -4 401.821 432.343 3
 0 14 -4 -15.4284 355.48 4
 0 -14 5 2470.68 708.162 3
 0 14 -5 1994.76 604.439 4
 0 -14 -5 1765.25 636.932 3
 0 14 -6 12503.8 1553.44 4
 0 -14 -6 13046.3 1611.31 3
 0 14 -7 -160.435 279.327 4
 0 -14 -7 261.007 277.487 3
 0 14 -8 4334.84 963.475 4
 0 -14 -8 6061.3 1147.82 3
 0 -15 0 50.7841 221.485 3
 0 -15 1 6273.43 1101 3
 0 -15 -1 6116.02 1099.31 3
 0 -15 -2 142.264 308.119 3
 0 -15 2 1029.87 547.327 3
 0 15 -2 374.428 202.792 4
 0 15 -3 26024.8 2172.38 4
 0 -15 -3 23239 2143.85 3
 0 -15 3 22546.1 2041.95 3
 0 -15 4 5721.94 1055.09 3
 0 -15 -4 7828.11 1248.19 3
 0 15 -4 4990.51 984.687 4
 0 -15 -5 12059.3 1590.57 3
 0 15 -5 11272.4 1505.95 4
 0 -15 5 9160.97 1355.71 3
 0 15 -6 5340.38 1054.28 4
 0 -15 -6 5448.1 1116.53 3
 0 -16 0 -271.045 363.927 3
 0 -16 1 8660.31 1317.02 3
 0 -16 -1 9054.03 1384.27 3
 0 16 -3 2011.27 611.573 4
 1 0 0 -14.2072 28.1103 1
 1 0 1 18966.5 477.891 1
 -1 0 1 19080.4 492.577 2
 -1 0 2 108750 1451.86 2
 1 0 2 111942 1307.7 1
 1 0 3 155874 1960.06 2
 -1 0 3 155616 2030.87 2
 1 0 3 147562 1671.57 1
 1 0 -3 154639 1550.07 4
 1 0 -4 993706 4624.33 4
 1 0 4 992278 5649.8 2
 1 0 4 999999 4650.54 1
 1 0 5 45263.9 1389.3 2
 1 0 5 45339.1 1076.13 1
 1 0 -5 49756.6 1157.77 4
 -1 0 5 45230.2 1406.27 2
 -1 0 6 79229 2032.71 2
 1 0 -6 82814.5 1655.35 4
 1 0 6 81325 1527.15 1
 1 0 6 83207.2 2039.78 2
 1 0 -7 56234.5 1483.95 4
 1 0 7 54661.8 1301.28 1
 -1 0 7 55690.5 1855.75 2
 1 0 7 54911.5 1798.31 2
 1 0 8 1148.84 203.831 1
 -1 0 8 1353.63 341.495 2
 1 0 8 1092.26 305.718 2
 1 0 -8 691.455 189.447 4
 -1 0 9 2423.44 473.769 2
 1 0 9 2129.26 277.17 1
 1 0 9 2438.69 456.578 2
 1 0 10 24517.9 1508.01 2
 -1 0 10 25672.6 1549.08 2
 1 0 11 74.6887 162.156 2
 -1 0 11 163.063 240.321 2
 -1 0 12 10486.9 1117.91 2
 1 0 12 10341.2 1113.8 2
 1 0 13 12716.6 1300.29 2
 -1 0 13 12668.2 1294.34 2
 -1 0 14 5028.74 883.202 2
 1 0 14 4679.51 837.733 2
 1 0 15 67.9889 258.129 2
 -1 0 15 68.1273 257.245 2
 -1 0 16 9459.8 1284.53 2
 1 0 16 7011.51 1115.34 2
 1 0 17 473.835 363.757 2
 -1 0 17 772.869 473.032 2
 1 -1 17 2196.11 662.112 2
 -1 1 17 973.697 475.826 2
 -1 1 16 1378.17 533.549 2
 1 -1 16 1040.74 446.73 2
 -1 1 15 8886.79 1180.58 2
 1 -1 15 9022.81 1234.47 2
 -1 1 14 6606.4 971.37 2
 1 -1 14 7920.8 1085.6 2
 1 -1 13 52391.6 2673.53 2
 -1 1 13 51245 2572.57 2
 1 -1 12 1416.88 385.376 2
 -1 1 12 1678.94 488.107 2
 -1 1 11 17225.1 1326.82 2
 1 -1 11 17166.1 1368.48 2
 -1 1 10 14252.5 1130.44 2
 1 1 -10 13426.5 952.096 4
 1 -1 10 15714.9 1225.67 2
 -1 1 9 36824 1709.91 2
 1 -1 9 37189.9 1760.4 2
 1 1 -9 35639.6 1463.61 4
 1 -1 9 42076.8 1241.24 1
 1 1 -8 46711.9 1580.1 4
 1 -1 8 47854.2 1279 1
 1 -1 8 45008.3 1824.2 2
 -1 1 8 47362 1802.54 2
 -1 1 7 33744.9 1399.22 2
 1 1 -7 35788.2 1306.82 4
 1 -1 7 33883.6 1466.61 2
 1 -1 7 36344.3 1077.93 1
 1 1 -6 1066.04 218.986 4
 -1 1 6 767.488 193.405 2
 1 -1 6 1243.16 270.134 2
 1 -1 6 776.729 156.764 1
 1 -1 5 61070.4 1282.74 1
 -1 1 5 60795.4 1574.35 2
 1 1 -5 60564 1461.3 4
 1 -1 5 62582 1668.92 2
 1 1 -4 100433 1704.02 4
 -1 1 4 100712 1821.08 2
 1 -1 4 103580 1564.01 1
 1 -1 4 105571 1959.25 2
 1 -1 3 26004.8 861.105 2
 -1 1 3 25632.2 817.859 2
 1 1 -3 25469.8 778.288 4
 1 1 -2 74700.8 840.019 1
 -1 1 2 71147.8 1157.18 2
 1 -1 1 16400.6 490.398 3
 1 1 -1 17144.1 429.395 1
 -1 1 0 213716 1475.61 4
 1 -1 0 211993 1529.43 3
 -1 -1 0 202322 1234.6 3
 1 1 0 212663 1638.19 1
 -1 1 -1 15168.2 488.919 4
 -1 -1 1 15763.1 365.629 3
 1 -1 -1 15954.6 452.066 3
 -1 -1 1 16491.5 465.316 2
 1 1 1 16285.1 496.186 1
 -1 1 -2 68742.8 1227.33 4
 1 1 2 69505.3 968.788 2
 -1 -1 2 70569.4 1200.98 2
 1 1 2 68494.3 1108.89 1
 -1 -1 3 25290.6 849.524 2
 1 1 3 25543.3 724.166 1
 1 -1 -3 27114.6 454.483 4
 -1 1 -3 23976.8 833.512 4
 1 1 3 26991.5 747.462 2
 1 1 4 102103 1556.08 1
 1 -1 -4 108409 1188.01 4
 1 1 4 99594.7 1697.39 2
 -1 -1 4 105574 1960.39 2
 -1 1 -4 98872.1 1839.46 4
 -1 1 -5 59959.6 1563.78 4
 1 -1 -5 62394.7 1085.84 4
 1 1 5 58133.7 1476.95 2
 -1 -1 5 59561.4 1639.01 2
 1 1 5 59504.8 1255.18 1
 -1 1 -6 962.983 222.07 4
 -1 -1 6 1123.16 105.411 1
 1 1 6 1120.43 236.471 2
 1 1 6 1397.64 204.141 1
 -1 -1 6 1569.67 308.452 2
 -1 -1 7 32195.1 537.307 1
 1 1 7 33585.1 1360.28 2
 -1 -1 7 34858.3 1497.68 2
 1 1 7 32696 1035.51 1
 -1 -1 8 47637.1 1895.7 2
 1 1 8 49249 1285.25 1
 1 1 8 50037.6 1803.83 2
 1 1 9 35719.7 1648.28 2
 -1 -1 9 39043.2 1843.93 2
 1 1 9 40888.2 1197.18 1
 1 1 10 14232.4 1109.84 2
 -1 -1 10 15665.5 1234.02 2
 -1 -1 11 18688.8 1447.75 2
 1 1 11 16066 1264.47 2
 1 1 12 842.62 321.518 2
 -1 -1 12 1104.88 405.383 2
 -1 -1 13 49455.8 2610.78 2
 1 1 13 50969.8 2512.61 2
 1 1 14 8103.22 1068.37 2
 -1 -1 14 8567.55 1154.32 2
 -1 -1 15 9332.79 1267.86 2
 1 1 15 9775.45 1227.14 2
 -1 -1 16 1166.93 445.851 2
 1 1 16 1301.01 469.012 2
 1 1 17 1496.16 595.876 2
 -1 -1 17 1003.35 462.507 2
 1 1 18 7698.38 1265.95 2
 1 -2 17 13804.1 1679.71 2
 -1 2 17 11369.7 1450.32 2
 1 -2 16 7781.68 1229.23 2
 -1 2 16 5416.09 976.48 2
 1 -2 15 5437.3 966.911 2
 -1 2 15 4446.46 817.648 2
 -1 2 14 1212.74 400.778 2
 1 -2 14 1137.96 437.473 2
 1 -2 13 7154.2 1007.26 2
 -1 2 13 6573.69 901.139 2
 -1 2 12 9627.02 1033.69 2
 1 -2 12 9644.85 1121.42 2
 -1 2 11 2201.95 493.18 2
 1 -2 11 2374.39 564.35 2
 1 2 -11 2580.95 463.316 4
 1 -2 10 10251.9 1027.85 2
 1 2 -10 9851.04 866.296 4
 -1 2 10 11319.9 995.503 2
 -1 2 9 55290.1 2050.24 2
 1 -2 9 61199 1576.51 1
 1 -2 9 56746.5 2265.43 2
 1 2 -9 53598.1 1924.28 4
 1 -2 8 1162.75 212.203 1
 1 -2 8 774.636 269.688 2
 1 2 -8 1373.46 304.446 4
 -1 2 8 1264.97 301.814 2
 -1 2 7 2543.98 388.71 2
 1 2 -7 2395.86 377.537 4
 1 -2 7 2115.5 388.044 2
 1 -2 7 2300.1 293.663 1
 -1 2 6 15200 852.886 2
 1 2 -6 16180.2 908.211 4
 1 -2 6 15640.4 958.383 2
 1 2 -5 94442.3 2026.17 4
 1 -2 5 98467 2178.2 2
 -1 2 5 95016.5 1945.32 2
 1 2 -4 21983.2 899.73 4
 1 -2 4 21588.5 928.711 2
 -1 2 4 22169 836.522 2
 -1 2 3 10899.6 526.136 2
 1 2 -3 12370.4 624.528 4
 1 -2 2 28353.6 870.58 3
 1 2 -2 27580.8 726.624 1
 -1 2 1 40213.2 635.131 4
 1 2 -1 38677.8 875.314 1
 -1 -2 -1 37979.7 873.723 3
 1 -2 1 39790.5 950.092 3
 -1 -2 0 847.308 81.6997 2
 1 2 0 640.203 123.724 1
 1 -2 0 934.115 150.541 3
 -1 2 0 877.577 122.265 4
 -1 -2 0 734.932 119.064 3
 -1 -2 1 40184.9 815.975 3
 -1 -2 1 40727.7 778.171 2
 1 -2 -1 39138.7 922.394 3
 -1 2 -1 40152 946.943 4
 1 2 1 39589 935.767 1
 1 2 2 29532.3 837.401 1
 1 -2 -2 29990.1 873.286 3
 1 2 2 29677 522.816 2
 -1 -2 2 28065.2 795.662 2
 -1 2 -2 29538.6 913.987 4
 -1 -2 2 28569.2 764.219 3
 -1 2 -3 12610.2 660.315 4
 -1 -2 3 10222.2 567.408 2
 1 2 3 10657.3 429.716 2
 1 2 3 10537.2 518.794 1
 1 2 4 21433.5 779.525 1
 -1 2 -4 22559.9 970.737 4
 1 2 4 21387.3 732.52 2
 -1 -2 4 24015.1 972.718 2
 1 2 5 90940.9 1737.02 2
 -1 -2 5 86853.6 2053.14 2
 -1 2 -5 91369.9 2082.84 4
 1 2 5 89578.2 1656.83 1
 -1 2 -6 16445.7 944.251 4
 1 2 6 16796 740.251 1
 -1 -2 6 16272 978.764 2
 1 2 6 15677.6 812.754 2
 1 2 7 3003.47 327.291 1
 1 2 7 2808.94 378.283 2
 -1 2 -7 1824.02 340.866 4
 -1 -2 7 2907.21 455.824 2
 -1 -2 8 671.109 243.167 2
 1 2 8 890.719 193.211 1
 1 2 8 743.76 231.817 2
 -1 2 -8 1427.98 328.649 4
 -1 -2 9 56050 2247.24 2
 1 2 9 57489.2 2020.42 2
 1 2 9 60284.4 1531.94 1
 1 2 10 9482.95 887.54 2
 -1 -2 10 10402.8 1044.04 2
 -1 -2 11 2316.2 550.096 2
 1 2 11 1894.56 435.305 2
 -1 -2 12 9523.64 1126.75 2
 1 2 12 8694.9 969.805 2
 -1 -2 13 6904.42 996.58 2
 1 2 13 5654.58 819.934 2
 1 2 14 808.426 361.512 2
 -1 -2 14 2350.92 652.814 2
 1 2 15 5705.97 916.894 2
 -1 -2 15 6096.17 1051.96 2
 -1 -2 16 5202.84 1009.24 2
 1 2 16 5346.11 935.177 2
 -1 -2 17 12902.8 1653.91 2
 1 2 17 12695.7 1503.09 2
 1 -3 17 -169.519 339.246 2
 1 -3 16 980.658 481.551 2
 -1 3 16 534.676 346.775 2
 1 -3 15 1937.16 593.511 2
 -1 3 15 3436.98 724.422 2
 1 -3 14 17548.1 1693.66 2
 -1 3 14 20188.5 1642.01 2
 1 -3 13 794.749 409.118 2
 -1 3 13 1769.9 441.68 2
 -1 3 12 13544.1 1214.49 2
 1 -3 12 13095.8 1335.08 2
 1 3 -12 13772.5 1199.41 4
 1 -3 11 3354.36 650.747 2
 1 3 -11 3380.58 566.491 4
 -1 3 11 3054.25 566.945 2
 1 3 -10 183.578 163.258 4
 -1 3 10 11.5044 179.054 2
 1 -3 10 -70.7945 267.224 2
 1 3 -9 9023.46 852.239 4
 -1 3 9 7755.58 763.903 2
 1 -3 9 7613.36 859.381 2
 1 -3 9 10592.6 707.218 1
 1 -3 8 76399.9 1878.84 1
 1 3 -8 70850.5 2254.77 4
 -1 3 8 72072.9 2135.2 2
 1 -3 8 70874.8 2425.81 2
 -1 3 7 8181.7 675.716 2
 1 3 -7 7376.36 702.313 4
 1 -3 7 10134.4 854.418 2
 1 3 -6 34678 1419.93 4
 1 -3 6 34061.4 1467.36 2
 -1 3 6 33066.8 1245.73 2
 -1 3 5 27249.7 1020.32 2
 1 -3 5 26883.5 1189.21 2
 1 3 -5 25393.1 1142.35 4
 1 -3 4 17568.3 887.675 2
 1 3 -4 18369.5 916.946 4
 -1 3 4 18021.9 750.63 2
 1 -3 3 13883.7 749.957 3
 1 3 -3 14349.3 758.059 4
 -1 3 3 13876.1 322.602 4
 1 -3 2 172132 2429.29 3
 -1 3 2 181913 1475.18 4
 -1 -3 -2 176525 2421.51 3
 1 3 -2 172519 2206.86 1
 1 3 -1 9623.63 527.529 1
 -1 -3 -1 10104.3 534.667 3
 1 -3 1 9076.13 532.709 3
 -1 3 1 9248.54 406.264 4
 1 3 0 636184 4313.77 1
 -1 -3 0 619583 3960.72 3
 1 -3 0 621038 4277.94 3
 -1 3 0 640742 3802.06 4
 1 -3 -1 8683.32 516.488 3
 1 3 1 8690.95 518.215 1
 -1 -3 1 8856.43 389.081 2
 -1 -3 1 9239.14 486.658 3
 -1 3 -1 8677.44 498.147 4
 1 -3 -2 168052 2392.77 3
 -1 3 -2 171612 2447.7 4
 1 3 2 171002 2320.62 1
 -1 -3 2 171695 2074.93 2
 -1 -3 2 169378 2177.18 3
 -1 -3 3 15198.6 718.191 2
 1 -3 -3 13349.7 733.397 3
 1 3 3 15865 453.81 2
 -1 3 -3 13473.7 751.487 4
 -1 -3 3 14865.8 699.472 3
 1 3 3 14390.5 695.013 1
 -1 -3 4 17119.2 850.454 2
 -1 3 -4 17772 921.462 4
 1 3 4 18351.1 805.231 1
 1 3 4 18415.4 628.601 2
 -1 3 -5 26186.2 1199.26 4
 1 3 5 28347.8 1035.54 1
 -1 -3 5 27987.1 1202.79 2
 1 3 5 27420.5 910.384 2
 -1 -3 6 36786.2 1497.21 2
 1 3 6 37058.9 1185.59 2
 1 3 6 37088.7 1202.93 1
 -1 3 -6 35644.8 1478.54 4
 1 3 7 8956.68 652.39 2
 -1 3 -7 7208.64 716.206 4
 -1 -3 7 9430.42 826.232 2
 1 3 7 8379.4 589.507 1
 -1 -3 8 76711.3 2507.34 2
 -1 3 -8 74728.9 2407.22 4
 1 3 8 78899.6 1861.24 1
 1 3 8 70692.9 1992.18 2
 -1 -3 9 9306.32 962.39 2
 1 3 9 10811.1 707.125 1
 -1 3 -9 9042.8 878.838 4
 1 3 9 8433.16 755.958 2
 1 3 10 96.1499 189.473 2
 -1 -3 10 239.46 341.196 2
 -1 3 -10 61.2724 162.402 4
 1 3 11 3426.44 557.648 2
 -1 -3 11 4111.56 745.169 2
 1 3 12 13215.1 1155.65 2
 -1 -3 12 13657.1 1358.55 2
 1 3 13 1266.29 415.073 2
 -1 -3 13 1814.43 563.164 2
 -1 -3 14 17883.2 1718.26 2
 1 3 14 18760 1538.59 2
 1 3 15 3207.13 689.287 2
 -1 -3 15 2325.64 661.457 2
 -1 -3 16 -85.486 310.262 2
 -1 -3 17 54.4494 268.825 2
 1 -4 17 12272.8 1646.67 2
 1 -4 16 -24.3694 278.245 2
 1 -4 15 9772.26 1350 2
 -1 4 14 4139.55 750.878 2
 1 -4 14 2653.45 680.796 2
 1 -4 13 3616.86 791.73 2
 -1 4 13 3300.8 631.832 2
 1 4 -13 4085.54 733.256 4
 1 -4 12 15183 1455.88 2
 -1 4 12 18201.9 1374.67 2
 1 4 -12 18128.5 1429.37 4
 1 4 -11 14230.5 1227.15 4
 -1 4 11 16457.8 1226.22 2
 1 -4 11 13706.3 1309.79 2
 1 4 -10 248.321 167.334 4
 1 -4 10 8.67337 242.176 2
 -1 4 10 233.288 164.146 2
 1 -4 9 54228.8 2328.92 2
 1 4 -9 50200.2 2135.25 4
 -1 4 9 55206.4 1995.35 2
 1 -4 8 416.229 276.296 2
 1 4 -8 379.115 171.369 4
 -1 4 8 395.561 173.235 2
 1 -4 7 26426.4 1431.1 2
 -1 4 7 25991.9 1181.85 2
 1 4 -7 25786.7 1381.86 4
 1 4 -6 40420.4 1650.19 4
 1 -4 6 42718.3 1689.71 2
 -1 4 6 42451.6 1383.94 2
 1 4 -5 123127 2728.88 4
 1 -4 5 125795 2681.87 2
 1 -4 4 22551.8 1051.83 2
 1 4 -4 21963.2 1101.21 4
 1 -4 4 22548 1095.47 3
 -1 -4 -3 198813 3062.41 3
 1 4 -3 200192 3121.16 4
 1 -4 3 203618 2880.76 2
 -1 4 3 201963 1759.56 4
 1 -4 3 201755 3078.67 3
 -1 4 2 13642 522.446 4
 1 -4 2 12421.5 737.239 3
 -1 -4 -2 13093.8 744.901 3
 -1 -4 -1 18532.1 830.27 3
 -1 4 1 18238 677.296 4
 1 -4 1 19755.7 893.562 3
 1 4 -1 19542.4 863.89 1
 -1 -4 0 99344.3 1864.3 3
 1 -4 0 99704 1977.21 3
 -1 -4 0 105304 1098.99 2
 1 4 0 98528.7 1961.05 1
 -1 4 0 98938.4 1736.41 4
 1 -4 -1 18800.8 872.034 3
 1 4 1 19101.8 877.955 1
 -1 -4 1 21796.8 650.176 2
 -1 -4 1 19329.4 820.012 3
 -1 4 -1 19072.2 827.882 4
 -1 -4 2 13202.8 703.955 3
 -1 4 -2 14047.7 774.44 4
 1 -4 -2 12459.3 740.582 3
 1 4 2 13466.1 746.905 1
 -1 -4 2 12828.7 598.768 2
 1 4 3 193430 2859.21 1
 1 -4 -3 190289 3035.34 3
 -1 4 -3 201326 3131.63 4
 -1 -4 3 198475 2697.42 2
 -1 -4 3 197470 2820.05 3
 1 -4 -4 23876.1 1143.85 3
 1 4 4 22611.9 998.199 1
 -1 4 -4 23176.4 1138.24 4
 1 4 4 23098.9 634.483 2
 -1 -4 4 22354.2 1012.74 2
 1 4 5 124590 2390.19 1
 -1 4 -5 117926 2721.02 4
 1 4 5 120490 1788.77 2
 -1 -4 5 125776 2610.09 2
 -1 -4 6 43420 1665.97 2
 1 4 6 43805.4 1447.2 1
 1 4 6 42439.1 1213.81 2
 -1 4 -6 43203 1748.37 4
 1 4 7 27560.4 1169.73 1
 -1 -4 7 27091.9 1424.13 2
 1 4 7 26318.6 1075.61 2
 -1 4 -7 25877.2 1431.07 4
 -1 -4 8 404.307 237.275 2
 1 4 8 207.012 137.17 1
 1 4 8 281.6 152.854 2
 -1 4 -8 403.289 232.565 4
 1 4 9 59939.4 1805.58 1
 1 4 9 55969.5 1873.68 2
 -1 4 -9 56916.4 2312.88 4
 -1 -4 9 56531 2351.21 2
 -1 -4 10 -72.2128 328.954 2
 -1 4 -10 -109.05 180.987 4
 1 4 10 -17.5824 121.045 2
 1 4 11 16723.6 1188 2
 -1 -4 11 13646.3 1312.87 2
 -1 4 -11 15744 1332.25 4
 -1 -4 12 15900.1 1479.29 2
 1 4 12 15430.5 1233.37 2
 1 4 13 3476.36 627.114 2
 -1 -4 13 4498.74 837.092 2
 -1 -4 14 3766.69 829.573 2
 -1 -4 15 10802.5 1414.25 2
 -1 -4 16 199.671 259.439 2
 1 -5 16 8130 1318.76 2
 1 -5 15 1213.52 577.836 2
 1 -5 14 3902.58 837.887 2
 1 5 -14 2517.69 607.814 4
 1 -5 13 10302.3 1287.62 2
 1 5 -13 9665.56 1156.27 4
 -1 5 12 13230.7 1156.72 2
 1 5 -12 11833.1 1229.89 4
 1 -5 12 13200.1 1395.54 2
 -1 5 11 4499.2 635.107 2
 1 5 -11 3862.25 671.288 4
 1 -5 11 4043.86 731.627 2
 -1 5 10 1222.7 326.882 2
 1 -5 10 1064.89 408.993 2
 1 5 -10 396.981 293.455 4
 -1 5 9 16003.9 1049.93 2
 1 -5 9 16468 1301.54 2
 1 5 -9 14350.9 1198.51 4
 1 -5 8 24293.4 1486.63 2
 1 5 -8 24651.6 1515.06 4
 -1 5 8 27344.4 1284.52 2
 1 5 -7 15991 1170.94 4
 1 -5 7 18570.8 1243.73 2
 1 -5 6 27090.9 1381.83 2
 1 5 -6 27371.5 1451.4 4
 1 -5 5 27086.2 1298.54 2
 -1 5 5 25374 580.316 4
 1 5 -5 25069.1 1329.68 4
 -1 -5 -5 25652.7 1343.84 3
 1 -5 4 65773.2 1867.67 2
 -1 -5 -4 70731.8 2103.55 3
 -1 5 4 72292.6 1142.96 4
 1 -5 4 71358 2084.18 3
 1 5 -4 70511.9 2116.92 4
 1 -5 3 2080.44 324.853 2
 -1 5 3 2333.93 240.736 4
 1 5 -3 2887.79 430.827 4
 -1 -5 -3 3112.03 441.1 3
 1 -5 3 2447.66 387.409 3
 -1 5 2 59995 1312.29 4
 -1 -5 -2 60881.8 1780.02 3
 1 -5 2 64643.7 1856.92 3
 -1 -5 -1 18632.6 943.011 3
 -1 5 1 19592.6 814.323 4
 1 -5 1 20973 1027.7 3
 1 5 -1 19773.5 984.46 1
 -1 -5 0 290911 3644.17 3
 1 5 0 293490 3823.1 1
 -1 5 0 305035 3424.14 4
 1 -5 0 295227 3808.15 3
 -1 -5 1 21350.3 694.499 2
 1 -5 -1 19737.8 1012.35 3
 -1 5 -1 21028.8 964.874 4
 1 5 1 20410 1018.77 1
 -1 -5 1 20037.4 947.226 3
 1 5 2 60295.5 1749.51 1
 -1 -5 2 62652.1 1725.71 3
 1 -5 -2 59759 1812.16 3
 -1 5 -2 63461.6 1798.75 4
 -1 -5 2 61828.3 1402.03 2
 -1 5 -3 1878.44 340.229 4
 1 -5 -3 2802.77 401.442 3
 -1 -5 3 3134.4 351.594 2
 1 5 3 3329.6 410.565 1
 -1 -5 3 3426.72 416.487 3
 -1 5 -4 74318.1 2189.67 4
 1 -5 -4 72784.6 2144.17 3
 -1 -5 4 68759 1828.48 2
 -1 -5 4 72100.5 1958.98 3
 1 5 4 70194.2 1932.84 1
 1 5 5 26663.4 1219.74 1
 -1 -5 5 27293.2 1265.7 2
 1 -5 -5 27043.4 1374.66 3
 -1 5 -5 25009.9 1345.84 4
 1 5 5 26042.3 761.638 2
 1 5 6 28523.4 1290.07 1
 -1 -5 6 24336.3 1281.06 2
 1 5 6 27545.4 921.007 2
 1 -5 -6 27886.8 1481.64 3
 -1 5 -6 25790.8 1424.24 4
 1 5 7 19878.8 895.453 2
 1 5 7 20111.7 1088.85 1
 -1 5 -7 18104.1 1268.77 4
 -1 -5 7 19152.7 1240.02 2
 1 -5 -7 19546 1298.75 3
 -1 5 -8 25165.4 1550.55 4
 1 5 8 25943.8 1128.53 2
 -1 -5 8 25464.8 1509.25 2
 1 5 8 28226.3 1312.25 1
 -1 5 -9 15183.5 1267.55 4
 1 5 9 15663.1 968.439 2
 1 5 9 15241.7 984.42 1
 -1 -5 9 13656.9 1184.75 2
 -1 -5 10 480.702 271.467 2
 -1 5 -10 568.921 308.059 4
 -1 5 -11 3112.57 634.469 4
 -1 -5 11 3869.45 703.434 2
 -1 5 -12 14342.1 1380.86 4
 -1 -5 12 13083.9 1377.52 2
 -1 -5 13 8516.78 1169.84 2
 -1 -5 14 4762.34 909.038 2
 -1 -5 15 3110.45 805.143 2
 -1 -5 16 6480.41 1159.8 2
 1 -6 16 5189.67 1068.31 2
 1 -6 15 8486.87 1300.99 2
 1 6 -14 -23.914 310.934 4
 1 -6 14 1632.92 587.611 2
 1 6 -13 2020.78 570.139 4
 1 -6 13 1873.85 580.901 2
 1 -6 12 573.085 370.887 2
 1 6 -12 1586.23 468.326 4
 1 6 -11 10816.3 1192.13 4
 1 -6 11 9735.89 1138.57 2
 1 6 -10 4558.05 761.297 4
 1 -6 10 4721 761.909 2
 1 6 -9 16838.5 1379.9 4
 1 -6 9 17112.1 1377.17 2
 1 -6 8 1586.14 416.712 2
 1 6 -8 1775.17 472.161 4
 1 6 -7 7473.15 858.581 4
 1 -6 7 8203.83 861.314 2
 -1 -6 -7 7321.98 850.69 3
 1 -6 6 7916.55 777.016 2
 -1 -6 -6 8563.53 895.335 3
 1 6 -6 7968.13 844.585 4
 1 -6 5 3492.76 502.459 2
 1 -6 5 2428.75 434.993 3
 -1 -6 -5 3108.11 522.184 3
 1 6 -5 2756.82 503.858 4
 1 6 -4 93690.3 2630.07 4
 1 -6 4 93003.3 2321.36 2
 -1 6 4 92198.2 1566 4
 1 -6 4 95567.9 2593.36 3
 -1 -6 -4 91510.3 2574.76 3
 -1 -6 -3 48596.9 1793.07 3
 1 6 -3 50886 1860.91 4
 -1 6 3 52398.7 1289.9 4
 1 -6 3 50736.9 1589.46 2
 1 -6 3 50263.3 1827.42 3
 -1 -6 -2 7269.74 675.36 3
 -1 6 2 6168.11 481.342 4
 1 -6 2 6254.05 635.913 3
 -1 6 1 34337.9 1196.33 4
 1 -6 1 34623.6 1452.87 3
 -1 -6 -1 33984.6 1407.23 3
 -1 -6 0 25979.7 1204.62 3
 1 -6 0 26113.6 1260.94 3
 -1 6 0 26426.1 1125.36 4
 -1 -6 0 26129 663.185 2
 1 6 0 27152.1 1290.41 1
 1 6 1 34234.4 1457.74 1
 -1 -6 1 36158.4 963.546 2
 -1 6 -1 34457.8 1365.35 4
 1 -6 -1 34291.6 1455.65 3
 -1 -6 1 34049.3 1376.31 3
 1 -6 -2 8944.67 762.567 3
 1 6 2 8774.35 740.1 1
 -1 6 -2 6600.85 638.863 4
 -1 -6 2 7621.03 517.505 2
 -1 -6 2 7716.44 674.559 3
 1 -6 -3 48099.7 1816.8 3
 1 6 3 48197.1 1743.9 1
 -1 6 -3 48251.6 1791.35 4
 -1 -6 3 50359.5 1716.8 3
 -1 -6 3 49826.9 1473.77 2
 -1 -6 4 86892.6 2337.7 3
 -1 6 -4 88158.7 2556.17 4
 -1 -6 4 89655.8 2171.93 2
 1 6 4 87819.8 2387.44 1
 1 -6 -4 91641.5 2577.76 3
 1 6 5 2502.7 424.809 1
 -1 -6 5 3101.32 452.806 2
 1 -6 -5 2955.23 505.061 3
 -1 6 -5 2378.15 456.332 4
 -1 -6 5 2584.08 424.94 3
 -1 6 -6 8077.77 856.77 4
 -1 -6 6 7921.87 774.976 2
 1 -6 -6 6603.37 742.944 3
 1 6 6 8071.05 742.515 1
 -1 6 -7 7291.78 836.878 4
 -1 -6 7 7940.52 823.158 2
 1 -6 -7 7689.47 853.442 3
 1 6 7 8124.04 757.637 1
 -1 -6 8 2352.99 506.265 2
 1 -6 -8 1552.11 412.005 3
 -1 6 -8 1401.11 427.311 4
 1 6 8 2260.54 418.476 1
 -1 6 -9 17410.9 1418.99 4
 1 -6 -9 17023.3 1407.86 3
 1 6 9 18567.4 1168.05 1
 -1 -6 9 16810 1339.11 2
 1 -6 -10 5409.64 847.667 3
 -1 6 -10 3106.01 642.759 4
 -1 -6 10 5113.36 795.271 2
 -1 -6 11 9738.81 1140.88 2
 -1 6 -11 10880.4 1226.12 4
 1 -6 -11 9240.13 1137.86 3
 -1 -6 12 1761.6 562.655 2
 1 -6 -12 2165.19 643.798 3
 -1 6 -12 1071.3 398.971 4
 1 -6 -13 2560.09 680.125 3
 -1 -6 13 1894.12 616.166 2
 -1 -6 14 554.031 384.959 2
 1 -6 -14 944.761 440.411 3
 -1 -6 15 11026.2 1481.61 2
 1 -6 -15 11038.1 1438.51 3
 1 -6 -16 6799.33 1207.13 3
 -1 -6 16 7126.1 1231.81 2
 1 7 -15 6820.62 1113.34 4
 1 -7 15 10029.2 1415.22 2
 -1 -7 -15 8096.73 1308.55 3
 1 -7 14 942.608 436.083 2
 1 7 -14 2337.3 674.07 4
 -1 -7 -14 1625.31 610.614 3
 1 7 -13 21948.1 1875.89 4
 -1 -7 -13 23595.5 2043.73 3
 1 -7 13 25575.6 2091.75 2
 1 -7 12 3745.99 780.802 2
 1 7 -12 2881.78 682.943 4
 -1 -7 -12 2688.52 681.109 3
 1 7 -11 9133.62 1141.31 4
 -1 -7 -11 9093.72 1175.11 3
 1 -7 11 8975.23 1155.15 2
 1 -7 10 -113.726 257.528 2
 -1 -7 -10 86.9871 181.441 3
 1 7 -10 -6.70552 195.096 4
 1 -7 9 8444.95 1005.66 2
 -1 -7 -9 8618.1 1069.84 3
 1 7 -9 7956 993.182 4
 1 -7 8 14217.8 1214.72 2
 1 7 -8 13507.1 1248.22 4
 -1 -7 -8 13896.8 1293.98 3
 1 7 -7 20475.8 1487.87 4
 -1 -7 -7 18991.2 1428.9 3
 1 -7 7 21701.9 1413.26 2
 1 7 -6 14769 1203.03 4
 -1 -7 -6 15323.2 1239.39 3
 1 -7 6 16063.6 1152.82 2
 1 7 -5 26023 1558.39 4
 1 -7 5 24108.7 1441.8 3
 1 -7 5 24511.8 1324.5 2
 -1 -7 -5 23989.2 1457.05 3
 -1 7 4 43215.6 1228.04 4
 1 7 -4 41307.5 1893.64 4
 1 -7 4 40795.9 1602.09 2
 -1 -7 -4 37511.6 1765.1 3
 1 -7 4 40256.5 1798.3 3
 1 -7 3 23246.6 1129.96 2
 -1 -7 -3 22633 1325.28 3
 1 -7 3 22362.1 1316 3
 -1 7 3 23739.2 983.736 4
 1 7 -3 20507.7 1277.03 4
 1 7 -2 12358.7 952.877 4
 -1 -7 -2 12494.3 966.559 3
 1 -7 2 12724.4 780.623 2
 -1 7 2 13395.1 795.741 4
 1 -7 2 11694.1 955.245 3
 -1 7 1 25121.4 1134.14 4
 -1 -7 -1 26547.3 1356.22 3
 1 -7 1 24514.7 1339.21 3
 -1 -7 0 46204.3 1755.68 3
 -1 -7 0 47483.6 947.425 2
 1 -7 0 45794.1 1822.86 3
 -1 7 0 48345.6 1657.64 4
 1 -7 -1 27619.8 1425.69 3
 -1 7 -1 26898.4 1296.46 4
 -1 -7 1 29979.1 1412.69 3
 -1 -7 1 28420.6 904.963 2
 1 7 1 27816.4 1447.8 1
 -1 7 -2 12558.5 938.373 4
 -1 -7 2 12697 692.511 2
 1 7 2 12912.4 986.466 1
 1 -7 -2 12901.3 985.431 3
 -1 -7 2 12489.4 929.186 3
 -1 7 -3 22847.6 1328.21 4
 1 -7 -3 23060.8 1363.68 3
 -1 -7 3 22479.3 1026.25 2
 1 7 3 23517 1329.29 1
 -1 -7 3 23152.3 1276.88 3
 1 7 4 38669.8 1708.68 1
 -1 -7 4 40666.9 1510.49 2
 1 -7 -4 40837.1 1867.01 3
 -1 7 -4 39536.7 1822.38 4
 -1 -7 4 40731.8 1717.23 3
 -1 -7 5 25538.3 1300.85 2
 -1 -7 5 24792.7 1388.21 3
 1 7 5 26064.2 1424.74 1
 -1 7 -5 26090.8 1551.45 4
 1 -7 -5 25783.9 1523.98 3
 -1 7 -6 14463 1211.22 4
 1 -7 -6 14297.6 1180.21 3
 -1 -7 6 14660.7 1057.19 2
 1 7 6 16333.7 1142.97 1
 1 7 7 22013.3 1333.31 1
 -1 7 -7 20388.8 1493.23 4
 -1 -7 7 20978 1352.83 2
 1 -7 -7 21199.1 1501.46 3
 1 7 8 14249.5 1090.39 1
 -1 7 -8 13353.5 1242.92 4
 1 -7 -8 11393.1 1165.28 3
 -1 -7 8 12251.3 1111.42 2
 1 7 9 7732.49 812.049 1
 1 -7 -9 7589.55 989.856 3
 -1 7 -9 6415.4 919.016 4
 -1 -7 9 7776.09 928.59 2
 -1 7 -10 98.4531 263.611 4
 1 -7 -10 -56.4918 272.033 3
 -1 -7 10 36.6375 180.143 2
 -1 7 -11 8841.03 1149.51 4
 -1 -7 11 9437.98 1143.74 2
 1 -7 -11 8733.63 1128.71 3
 1 -7 -12 2495.85 636.607 3
 -1 7 -12 3021.58 720.734 4
 -1 -7 12 3074.07 699.371 2
 1 -7 -13 27336 2173 3
 -1 7 -13 25053.4 2050.4 4
 -1 -7 13 23886.8 2010.94 2
 -1 -7 14 1469.79 647.474 2
 1 -7 -14 1271.1 511.496 3
 1 -7 -15 8641.63 1312.61 3
 -1 -7 15 8622.12 1295.96 2
 1 -8 15 8831.44 1361.93 2
 1 8 -15 8528.97 1278.03 4
 -1 -8 -15 10931.6 1526.67 3
 -1 -8 -14 1088.38 512.444 3
 1 8 -14 1149.38 495.909 4
 1 -8 14 1399.02 563.722 2
 1 -8 13 10045.4 1336.28 2
 1 8 -13 9187.73 1308.69 4
 -1 -8 -13 10993.8 1433.96 3
 1 -8 12 4961.73 918.513 2
 -1 -8 -12 3277.76 789.668 3
 1 8 -12 3864.78 813.482 4
 1 8 -11 951.354 457.261 4
 -1 -8 -11 1281.79 503.209 3
 1 -8 11 313.016 275.801 2
 -1 -8 -10 18695 1658.8 3
 1 8 -10 20984.8 1755.51 4
 1 -8 10 22552 1740.19 2
 1 8 -9 11923.1 1281.32 4
 1 -8 9 11724.2 1194.2 2
 -1 -8 -9 10705.3 1217.03 3
 1 -8 8 23908.8 1629.84 2
 1 8 -8 26756 1880.83 4
 -1 -8 -8 24128.1 1754.48 3
 1 -8 7 11102.5 1035.94 2
 1 8 -7 11488.8 1180.23 4
 -1 -8 -7 10229.9 1123.03 3
 1 8 -6 6162.24 835.276 4
 1 -8 6 6284.23 739.127 2
 -1 -8 -6 6537.16 853.293 3
 -1 -8 -5 18252.8 1368.79 3
 1 -8 5 22171 1474.64 3
 1 -8 5 22703.8 1325.48 2
 1 8 -5 20082.8 1459.02 4
 1 -8 4 27402.2 1360.51 2
 1 -8 4 27908.7 1602.91 3
 1 8 -4 26646.3 1616.19 4
 -1 -8 -4 25865.2 1562.8 3
 -1 8 3 15197.7 873.809 4
 -1 -8 -3 15491.3 1184.67 3
 1 8 -3 15089.8 1174.19 4
 1 -8 3 17636.6 1251.92 3
 1 -8 3 15652.1 966.174 2
 1 -8 2 32676.5 1676.61 3
 -1 -8 -2 33662.1 1673.51 3
 -1 8 2 35702.5 1403.49 4
 1 8 -2 35228 1715.07 4
 1 -8 2 34587.2 1341.55 2
 1 8 -1 15723.5 1116.8 4
 -1 -8 -1 13552.6 1046.51 3
 -1 8 1 14747.1 944.943 4
 1 -8 1 13779.5 1089.42 3
 1 -8 1 14469.4 801.981 2
 -1 8 0 8303.65 753.27 4
 -1 -8 0 6590.88 730.073 3
 1 -8 0 6756.31 765.84 3
 1 -8 -1 13661.8 1089.87 3
 -1 -8 1 12884.1 639.164 2
 -1 -8 1 14724.5 1077.9 3
 -1 8 -1 12678 963.697 4
 -1 -8 2 35835.3 1217.29 2
 -1 -8 2 31816.1 1602.65 3
 -1 8 -2 34084.3 1646.25 4
 1 -8 -2 34033.5 1755.1 3
 -1 -8 3 15987 905.626 2
 1 8 3 15103.4 1146.59 1
 1 -8 -3 15915.5 1213.94 3
 -1 -8 3 15256.8 1112.92 3
 -1 8 -3 13823.8 1098.77 4
 -1 -8 4 27633.1 1298.24 2
 -1 -8 4 26738.4 1494.13 3
 1 -8 -4 26194.5 1614.87 3
 1 8 4 25762.6 1505.37 1
 -1 8 -4 23466.7 1506.45 4
 -1 -8 5 24325 1320.68 2
 -1 8 -5 23229.1 1543.19 4
 -1 -8 5 23817.8 1442.54 3
 1 -8 -5 22505.9 1525.33 3
 1 8 5 23770.9 1469.75 1
 -1 8 -6 7478.2 913.784 4
 1 -8 -6 7047.58 866.625 3
 1 8 6 7875.7 852.451 1
 -1 -8 6 7872.79 806.784 2
 1 -8 -7 12192.1 1202.96 3
 -1 -8 7 12178.3 1059.55 2
 1 8 7 11615.2 1042.05 1
 -1 8 -7 10851.4 1140.95 4
 1 -8 -8 27501 1861.13 3
 1 8 8 27199.3 1605.13 1
 -1 8 -8 26615.6 1866.21 4
 -1 -8 8 29805.9 1766.38 2
 1 -8 -9 12839.2 1334.5 3
 -1 -8 9 12111.9 1192.78 2
 -1 8 -9 12074.8 1286.28 4
 -1 8 -10 18414.3 1675 4
 -1 -8 10 18934.9 1573.43 2
 1 -8 -10 19084.7 1688.48 3
 -1 8 -11 942.483 419.02 4
 1 -8 -11 606.19 350.528 3
 -1 -8 11 284.598 301.966 2
 -1 8 -12 4632.55 901.382 4
 1 -8 -12 4298.77 867.694 3
 -1 -8 12 4049.51 831.317 2
 -1 8 -13 11012 1407.57 4
 -1 -8 13 10247.3 1321.95 2
 1 -8 -13 10544.4 1384.3 3
 -1 -8 14 1350.9 503.475 2
 1 -8 -14 296.938 205.138 3
 1 -8 -15 8548.24 1336.98 3
 -1 -8 15 8081 1288.93 2
 -1 -9 -14 5861.45 1092.72 3
 1 -9 14 4866.04 964.951 2
 1 9 -14 4442.98 918.018 4
 1 -9 13 2935.44 760.729 2
 -1 -9 -13 3705.86 885.028 3
 1 9 -13 3092.52 761.953 4
 1 -9 12 3714.11 800.696 2
 1 9 -12 3136.34 769.11 4
 -1 -9 -12 5020.39 1006.45 3
 -1 -9 -11 515.71 356.013 3
 1 9 -11 -17.1911 251.849 4
 1 -9 11 719.537 405.867 2
 -1 -9 -10 14796.2 1556.55 3
 1 9 -10 16097.9 1615.68 4
 1 -9 10 16538.2 1516.99 2
 1 -9 9 3774.12 689.805 2
 -1 -9 -9 4096.43 794.783 3
 1 9 -9 5191.32 897.923 4
 1 -9 8 9855.51 1072.71 2
 1 9 -8 8036.91 1054.89 4
 -1 -9 -8 6411 961.101 3
 -1 -9 -7 39746.6 2247.6 3
 1 -9 7 36532.3 1941.93 2
 1 9 -7 34385.8 2158.74 4
 -1 -9 -6 5643.48 821.191 3
 1 -9 6 5497.06 815.577 3
 1 -9 6 5977.49 750.188 2
 1 9 -6 6146.45 903.376 4
 -1 -9 -5 9558.4 1055.26 3
 1 9 -5 9892.13 1068.87 4
 1 -9 5 10030.1 918.873 2
 1 -9 5 9468.74 1026.68 3
 1 -9 4 12486.5 1144.27 3
 1 9 -4 12332.4 1163.07 4
 1 -9 4 13353.3 996.177 2
 -1 -9 -4 10286.2 1051.23 3
 1 9 -3 14096.2 1218.07 4
 1 -9 3 15274.5 1252.15 3
 1 -9 3 15017.5 996.762 2
 -1 9 3 17158.9 1000.01 4
 -1 -9 -3 15622.4 1261.3 3
 1 -9 2 51359 1696.41 2
 -1 9 2 50413.9 1808.45 4
 1 9 -2 45810.7 2090.28 4
 -1 -9 -2 50778.8 2230.27 3
 1 -9 2 50786.5 2255.54 3
 -1 -9 -1 59482.6 2366.33 3
 1 9 -1 59693.6 2318.58 4
 1 -9 1 63844.1 1757.95 2
 -1 9 1 66440.2 2176.61 4
 1 -9 1 63549.2 2502.8 3
 1 -9 0 10234.7 1012.25 3
 -1 -9 0 9025.87 920.273 3
 1 9 0 9441.01 899.926 4
 -1 9 0 10160.6 893.437 4
 -1 -9 1 64214.1 2428.99 3
 -1 9 -1 62256.2 2295.13 4
 1 -9 -1 61207.7 2455.55 3
 -1 -9 2 49961.2 2158.92 3
 1 -9 -2 50193.2 2261.72 3
 -1 9 -2 51302.6 2166.69 4
 -1 9 -3 14413.2 1191.26 4
 -1 -9 3 15132.8 1195.02 3
 -1 -9 3 15353.6 913.949 2
 1 -9 -3 14120.9 1218.4 3
 1 -9 -4 11116.1 1122.62 3
 -1 9 -4 9502.2 1020.45 4
 -1 -9 4 12689.3 906.403 2
 -1 -9 4 12058.4 1076.01 3
 -1 9 -5 10413.3 1093.11 4
 -1 -9 5 11539.9 938.937 2
 1 -9 -5 10958.1 1136.55 3
 -1 -9 5 9339.1 961.72 3
 -1 9 -6 5677.93 867.852 4
 1 -9 -6 6105.41 871.875 3
 -1 -9 6 4775.05 646.055 2
 1 -9 -7 38704.4 2249.06 3
 -1 -9 7 38782.9 1955.42 2
 -1 9 -7 35133.5 2168.54 4
 -1 -9 8 6702.82 862.639 2
 -1 9 -8 6326.91 960.65 4
 1 -9 -8 6007.91 913.841 3
 -1 -9 9 4271.04 725.233 2
 1 -9 -9 5634.73 934.184 3
 -1 9 -9 4528.42 862.666 4
 -1 -9 10 12460 1296.51 2
 -1 9 -10 15251.7 1577.83 4
 1 -9 -10 14465.2 1532.79 3
 -1 -9 11 828.278 383.132 2
 -1 9 -11 433.03 280.269 4
 1 -9 -11 265.541 263.453 3
 -1 9 -12 3831.92 840.204 4
 1 -9 -12 2699.46 729.182 3
 -1 -9 12 5000.69 905.473 2
 -1 9 -13 3583.14 839.063 4
 1 -9 -13 3607.93 807.855 3
 -1 -9 13 2725.23 728.539 2
 -1 -9 14 5324.44 1037.48 2
 1 -9 -14 4598.54 1011.91 3
 1 -10 13 3546.11 858.172 2
 1 10 -13 3439.24 862.939 4
 -1 -10 -13 2846.67 790.752 3
 1 -10 12 5683.87 1033.1 2
 -1 -10 -12 3273.39 833.586 3
 1 10 -12 3364.73 803.772 4
 -1 -10 -11 14844.1 1626.91 3
 1 10 -11 15483.8 1696.7 4
 1 -10 11 11993.7 1392.87 2
 1 10 -10 8717.84 1247.34 4
 1 -10 10 9014.7 1176.28 2
 -1 -10 -10 9585.82 1301.18 3
 -1 -10 -9 6737.19 1050.12 3
 1 10 -9 8376.54 1208.54 4
 1 -10 9 8269.62 1073.34 2
 1 10 -8 14537.2 1516.55 4
 1 -10 8 15379 1365.4 2
 -1 -10 -8 14934.8 1494.4 3
 -1 -10 -7 883.624 421.014 3
 1 10 -7 304.452 420.135 4
 1 -10 7 1145.24 394.626 2
 1 -10 6 6992.53 839.619 2
 1 -10 6 4980.33 802.026 3
 -1 -10 -6 5171.78 864.85 3
 1 10 -6 5148.2 865.321 4
 -1 -10 -5 16785.4 1464.37 3
 1 10 -5 18960.2 1576.84 4
 1 -10 5 18790 1291.46 2
 1 -10 5 16136.1 1394.18 3
 1 10 -4 6785.57 928.14 4
 -1 -10 -4 7020.86 929.992 3
 1 -10 4 6937.09 728.226 2
 1 -10 4 5572.26 805 3
 -1 -10 -3 12828.1 1221.76 3
 1 -10 3 12741 1229.49 3
 1 10 -3 12818.6 1222.91 4
 1 -10 2 4205.08 701.35 3
 -1 10 2 6429.14 699.007 4
 -1 -10 -2 5919.9 821.429 3
 1 10 -2 6194.41 841.819 4
 1 -10 1 374.732 209.169 3
 1 10 -1 315.628 263.329 4
 -1 10 1 312.314 181.463 4
 -1 -10 -1 712.529 360.833 3
 1 10 0 -114.202 162.883 4
 1 -10 0 348.219 257.432 3
 -1 10 0 518.346 259.678 4
 -1 -10 0 292.537 226.825 3
 -1 10 -1 620.169 258.005 4
 1 -10 -1 1001.12 393.075 3
 -1 -10 1 -50.49 274.893 3
 1 10 1 90.9594 205.892 4
 -1 -10 2 5454.61 785.351 3
 1 10 2 6550.98 757.395 4
 1 -10 -2 6269.22 864.628 3
 -1 10 -2 5416.89 776.069 4
 1 -10 -3 10760.7 1143.49 3
 -1 -10 3 10691.2 1075.16 3
 -1 10 -3 13564.6 1235.3 4
 1 10 3 11945.4 977.661 4
 1 -10 -4 6488.17 921.821 3
 -1 10 -4 6958.62 909.336 4
 -1 -10 4 5219.52 761.907 3
 1 -10 -5 17101.9 1494.67 3
 -1 10 -5 18942.1 1559.05 4
 -1 -10 5 16409.7 1369.44 3
 1 -10 -6 4743.73 800.262 3
 -1 -10 6 5789.71 838.236 3
 -1 -10 6 5744.24 713.027 2
 -1 10 -6 5746.51 889.073 4
 -1 -10 7 749.757 273.266 2
 -1 10 -7 956.651 425.612 4
 1 -10 -7 957.807 452.241 3
 1 -10 -8 16383.9 1586.06 3
 -1 10 -8 14891.9 1529.41 4
 -1 -10 8 17385.4 1423.15 2
 -1 -10 9 6574.67 943.748 2
 -1 10 -9 5741.35 974.535 4
 1 -10 -9 8786.73 1196.32 3
 -1 -10 10 10496.8 1214.76 2
 1 -10 -10 6791.4 1104.78 3
 -1 10 -10 8683.79 1264.23 4
 1 -10 -11 12849.3 1531.04 3
 -1 10 -11 13428.9 1593.05 4
 -1 -10 11 14777.7 1516.79 2
 -1 10 -12 4069.54 902.14 4
 -1 -10 12 3565.46 771.742 2
 1 -10 -12 4720.6 933.325 3
 -1 10 -13 4416.46 996.368 4
 -1 -10 13 2126.31 631.613 2
 1 -10 -13 4684.7 1018.91 3
 1 -11 13 1176.51 562.643 2
 -1 -11 -12 17272.8 1885.24 3
 1 -11 12 13697.7 1583.27 2
 1 11 -12 16610.6 1857.34 4
 -1 -11 -11 1643.82 601.663 3
 1 11 -11 1804.58 602.828 4
 1 -11 11 2289.77 644.389 2
 1 11 -10 5492.7 1015.29 4
 -1 -11 -10 4162.8 896.014 3
 1 -11 10 5481.84 953.671 2
 1 -11 9 3352.32 702.134 2
 1 11 -9 4906.67 963.983 4
 -1 -11 -9 4544.89 908.443 3
 1 11 -8 19172.9 1814.9 4
 -1 -11 -8 14016.7 1530.34 3
 1 -11 8 15437.9 1416.25 2
 1 11 -7 5317.55 943.477 4
 -1 -11 -7 5044.89 900.895 3
 1 -11 7 4926.95 768.725 2
 1 11 -6 16726.4 1590.97 4
 1 -11 6 14912.7 1454.88 3
 -1 -11 -6 15886.3 1551.8 3
 -1 -11 -5 3486.35 706.121 3
 1 11 -5 3542.51 712.946 4
 1 -11 5 4091.92 751.352 3
 -1 -11 -4 4427.32 776.129 3
 1 11 -4 6025.27 932.535 4
 1 -11 4 6549.21 955.613 3
 1 11 -3 9315.47 1093.56 4
 -1 -11 -3 8586.55 1065.19 3
 1 -11 3 9263.16 1104.59 3
 1 -11 2 11028.2 1190.52 3
 -1 -11 -2 11872.5 1242.13 3
 1 11 -2 11477.1 1180.35 4
 -1 -11 -1 1735.95 522.818 3
 1 -11 1 1682.04 491.489 3
 -1 11 1 1873.92 422.397 4
 1 11 -1 1835.66 466.509 4
 -1 11 0 3339.28 595.706 4
 1 11 0 4421.19 695.959 4
 -1 -11 0 3005.4 614.752 3
 1 -11 0 2927.5 637.495 3
 -1 11 -1 1659.3 449.566 4
 -1 -11 1 710.666 311.92 3
 1 11 1 1720.94 437.529 4
 1 -11 -1 1697.02 495.73 3
 1 11 2 12007.6 1085.14 4
 -1 11 -2 13791.7 1269.11 4
 1 -11 -2 12801.5 1306.3 3
 -1 -11 2 10656.2 1138.61 3
 -1 -11 3 10053.4 1116.05 3
 1 11 3 9539.21 943.359 4
 1 -11 -3 9471.58 1131.62 3
 -1 11 -3 10366.1 1139.44 4
 -1 -11 4 4836.85 787.084 3
 -1 11 -4 5199.92 829.115 4
 1 -11 -4 5432.16 873.207 3
 -1 -11 5 4194.42 748.215 3
 -1 11 -5 3855.95 772.188 4
 1 -11 -5 3521.82 730.82 3
 -1 -11 6 14478.6 1390.16 3
 1 -11 -6 13780.9 1441.45 3
 -1 11 -6 13841.2 1467.76 4
 1 -11 -7 5610.97 950.707 3
 -1 11 -7 4301.81 870.272 4
 1 -11 -8 16536.8 1653.19 3
 -1 11 -8 14103.3 1565.27 4
 1 -11 -9 3622.29 819.088 3
 -1 -11 9 4343.18 784.23 2
 -1 11 -9 4157.07 878.174 4
 1 -11 -10 4838.68 968.564 3
 -1 11 -10 3088.95 773.182 4
 -1 -11 10 6033.39 944.253 2
 -1 -11 11 1944.4 554.591 2
 -1 11 -11 1610.91 595.575 4
 1 -11 -11 2430.4 681.857 3
 -1 -11 12 16903.4 1722.18 2
 1 -11 -12 14287.4 1716.17 3
 -1 11 -12 14965 1754.79 4
 -1 -11 13 859.518 439.397 2
 1 -12 12 1051.39 501.644 2
 1 12 -11 16015.2 1853.51 4
 -1 -12 -11 19218.2 2013.45 3
 1 12 -10 29.6417 306.631 4
 -1 -12 -10 911.421 557.171 3
 -1 -12 -9 9232.69 1340.94 3
 1 12 -9 8810.51 1304.22 4
 -1 -12 -8 8527.65 1249.28 3
 1 12 -8 8343.81 1229.24 4
 -1 -12 -7 238.305 308.311 3
 1 12 -7 597.962 402.98 4
 -1 -12 -6 5045.66 923.055 3
 1 12 -6 5213.1 955.055 4
 1 -12 6 2864.72 686.745 3
 -1 -12 -5 9236.57 1217.82 3
 1 -12 5 7592.8 1090.91 3
 1 12 -5 8192.09 1141.9 4
 1 -12 4 4394.52 812.494 3
 1 12 -4 3607.64 749.216 4
 -1 -12 -4 5283.03 890.3 3
 1 -12 3 18981 1661.57 3
 1 12 -3 20652.8 1740.28 4
 -1 -12 -3 20821.9 1749.38 3
 1 -12 2 8407.67 1105.97 3
 1 12 -2 11150.1 1261.22 4
 -1 -12 -2 11814.5 1286.56 3
 1 -12 1 172.478 219.385 3
 -1 -12 -1 833.385 433.31 3
 1 12 -1 804.799 341.378 4
 1 -12 0 203.746 303.56 3
 -1 12 0 103.853 205.872 4
 1 12 0 480.573 312.834 4
 -1 -12 0 121.84 235.706 3
 1 -12 -1 745.258 417.114 3
 -1 12 -1 673.349 325.182 4
 -1 -12 1 -150.317 270.572 3
 1 12 1 475.742 323.35 4
 1 -12 -2 11030.1 1272.96 3
 1 12 2 11079.7 1099.47 4
 -1 12 -2 8694.91 1068.35 4
 -1 -12 2 10056.3 1161.04 3
 -1 12 -3 24856.6 1860.44 4
 -1 -12 3 23311.2 1785.02 3
 1 -12 -3 22272.5 1827.57 3
 1 -12 -4 3450.65 733.772 3
 -1 -12 4 3720.24 723.617 3
 -1 12 -4 3172.15 705.587 4
 -1 12 -5 11414.8 1336.98 4
 1 -12 -5 9836.22 1251.34 3
 -1 -12 5 8198.61 1087.73 3
 -1 -12 6 5277.82 900.214 3
 -1 12 -6 5738.74 989.503 4
 1 -12 -6 4891.88 930.473 3
 1 -12 -7 378.626 243.162 3
 -1 12 -7 218.665 267.525 4
 -1 12 -8 9465.81 1311.13 4
 1 -12 -8 9975.02 1354.09 3
 -1 12 -9 7843.4 1232.56 4
 1 -12 -9 7781.93 1217.03 3
 -1 12 -10 994.981 537.285 4
 1 -12 -10 549.554 430.112 3
 1 -12 -11 17032.6 1875.25 3
 -1 12 -11 16368.3 1873.18 4
 -1 -13 -10 109.914 281.104 3
 1 13 -10 683.584 451.81 4
 -1 -13 -9 8949.62 1343.94 3
 1 13 -9 8508.16 1334.88 4
 -1 -13 -8 8123.19 1246.96 3
 1 13 -8 10069.9 1421.17 4
 1 13 -7 7385.93 1186.62 4
 -1 -13 -7 7753.21 1199.89 3
 -1 -13 -6 8738.26 1260.07 3
 1 13 -6 9251.65 1322.27 4
 1 -13 6 10285 1337.34 3
 1 -13 5 5692.03 983.262 3
 -1 -13 -5 5930.46 1035 3
 1 13 -5 5701.63 1032.48 4
 1 13 -4 543.566 440.335 4
 1 -13 4 1033.22 434.146 3
 -1 -13 -4 67.039 296.266 3
 1 -13 3 6555.01 1062.06 3
 1 13 -3 8437.76 1166.78 4
 -1 -13 -3 8012.48 1159.79 3
 -1 -13 -2 2023.84 584.387 3
 1 13 -2 1889.8 547.415 4
 1 -13 2 1092 438.018 3
 -1 -13 -1 2357.93 625.812 3
 1 13 -1 2730.13 655.018 4
 1 -13 1 2614 680.592 3
 1 -13 0 1700.77 551.624 3
 1 13 0 1712.13 490.441 4
 -1 -13 0 1811.02 556.659 3
 -1 -13 1 1576.25 496.889 3
 1 13 1 2654.81 590.544 4
 -1 13 -1 3242.94 675.456 4
 1 -13 -1 2368.13 658.566 3
 -1 -13 2 3279.03 740.029 3
 1 -13 -2 2086.89 626.723 3
 -1 13 -2 1833.56 496.811 4
 1 -13 -3 8787.8 1242.75 3
 -1 -13 3 7830.43 1084.74 3
 -1 13 -3 8123.45 1108.36 4
 1 -13 -4 1228.91 497.025 3
 -1 -13 4 -13.2953 228.827 3
 -1 13 -4 611.642 391.643 4
 -1 -13 5 5125.13 908.262 3
 -1 13 -5 6657.47 1084.36 4
 1 -13 -5 5051.51 974.926 3
 1 -13 -6 10200.7 1383.29 3
 -1 13 -6 9232.18 1302.82 4
 -1 13 -7 7656.39 1217.28 4
 1 -13 -7 7123.64 1169.98 3
 -1 13 -8 7769.65 1252.78 4
 1 -13 -8 7107.5 1192.96 3
 -1 13 -9 7800.4 1279.75 4
 1 -13 -9 7166.37 1236.6 3
 1 -13 -10 714.798 459.694 3
 -1 13 -10 793.786 557.451 4
 1 14 -8 10770.2 1509.84 4
 -1 -14 -8 10623.5 1494.38 3
 -1 -14 -7 6167.3 1152.02 3
 1 14 -7 6102.96 1120.64 4
 -1 -14 -6 3111.91 812.6 3
 1 14 -6 6589.9 1128.87 4
 1 -14 5 2257.84 679.146 3
 -1 -14 -5 2648.94 741.304 3
 1 14 -5 3906.42 841.8 4
 -1 -14 -4 9991.11 1357.59 3
 1 -14 4 9166.99 1303.93 3
 1 14 -4 7984.76 1207.84 4
 -1 -14 -3 1845.51 604.395 3
 1 14 -3 1340.84 470.088 4
 1 -14 3 1568.52 547.601 3
 1 -14 2 13693.6 1558.6 3
 1 14 -2 12684.9 1436.13 4
 -1 -14 -2 10978.2 1373.62 3
 1 -14 1 2791.03 723.267 3
 -1 -14 -1 3132.07 736.38 3
 1 14 -1 2027.84 578.347 4
 1 -14 0 420.949 372.374 3
 -1 -14 0 500.515 337.966 3
 1 14 0 971.183 438.715 4
 1 -14 -1 1821.68 605.392 3
 -1 -14 1 2946.38 729.747 3
 -1 14 -2 14171.4 1498.82 4
 -1 -14 2 12193.5 1431.87 3
 1 -14 -2 12646.9 1526.54 3
 -1 -14 3 1484.22 526.034 3
 1 -14 -3 1313.48 535.457 3
 -1 14 -3 1377.51 531.248 4
 -1 14 -4 9481.11 1288.93 4
 -1 -14 4 8171.19 1177.75 3
 1 -14 -4 8776.99 1294.79 3
 -1 14 -5 3197.47 806.88 4
 -1 -14 5 3592.58 794.501 3
 1 -14 -5 4425.11 973.738 3
 1 -14 -6 3111.52 809.574 3
 -1 14 -6 4144.81 899.547 4
 -1 14 -7 7146.2 1222.79 4
 1 -14 -7 5054.88 1013.55 3
 1 -14 -8 10241.5 1473.48 3
 -1 14 -8 10659.2 1495.44 4
 1 15 -6 -1011.08 506.921 4
 -1 -15 -6 -274.133 397.327 3
 1 15 -5 7082.74 1214.74 4
 -1 -15 -5 7127.06 1195.34 3
 1 -15 5 8047.9 1250.53 3
 -1 -15 -4 5278.91 1034.63 3
 1 15 -4 4935.35 963.66 4
 1 -15 4 5960.28 1126.86 3
 -1 -15 -3 1142.1 512.669 3
 1 -15 3 1109.1 474.713 3
 1 15 -3 1298.35 546.704 4
 1 15 -2 5011.2 954.297 4
 -1 -15 -2 4034.1 873.537 3
 1 -15 2 3475.1 828.263 3
 1 15 -1 30796.9 2277.12 4
 -1 -15 -1 31317 2435.31 3
 1 -15 1 32027.7 2496.13 3
 1 -15 0 8518.18 1293.53 3
 -1 -15 0 6711.43 1122.8 3
 -1 -15 1 28003.5 2270.4 3
 1 -15 -1 30940.7 2463.57 3
 -1 -15 2 2403.06 707.424 3
 1 -15 -2 3709.51 912.464 3
 -1 -15 3 1203.2 532.848 3
 -1 15 -3 1080.25 404.238 4
 1 -15 -3 1788.16 662.443 3
 1 -15 -4 3595.67 896.479 3
 -1 -15 4 3996.68 871.7 3
 -1 15 -4 4698.58 937.97 4
 -1 15 -5 5089.17 1016.64 4
 1 -15 -5 4699.32 1015.57 3
 -1 -15 5 7801.76 1212.87 3
 -1 15 -6 46.3851 247.548 4
 1 16 -3 6797.95 1153.97 4
 -1 -16 -1 487.321 345.518 3
 -1 -16 0 4526.03 1011.23 3
 -1 -16 1 705.404 425.724 3
 -1 -16 2 8045.19 1253.89 3
 2 0 0 18724.5 583.027 1
 2 0 1 61928 1143.54 1
 2 0 -1 61390.7 947.66 1
 2 0 -2 53486 775.629 1
 2 0 2 51032.4 1129.06 1
 -2 0 2 49469.8 1138.77 2
 -2 0 3 199869 2542.68 2
 2 0 3 207864 2391.65 1
 2 0 4 55067.8 1314.33 1
 -2 0 4 55612.2 1487.08 2
 2 0 -4 56563.6 1119.94 4
 2 0 5 46593.4 1425.5 2
 -2 0 5 45056.2 1473.68 2
 2 0 5 45407.3 1256.59 1
 2 0 -5 47317 1112.66 4
 2 0 6 6057.27 481.595 1
 -2 0 6 4635.38 525.806 2
 2 0 6 5119.22 529.818 2
 2 0 -6 4959.84 395.149 4
 2 0 -7 31494.5 1074.65 4
 2 0 7 29809.7 1099.47 1
 2 0 7 32509.4 1416.02 2
 -2 0 7 31988.3 1448.93 2
 2 0 -8 11866.6 708.417 4
 2 0 8 14623.7 803.24 1
 2 0 8 10993.3 894.445 2
 -2 0 8 12698.4 982.361 2
 -2 0 9 34039.5 1713.68 2
 2 0 -9 36220.5 1317.54 4
 2 0 9 36863.7 1308 1
 2 0 9 36353.6 1718.49 2
 2 0 -10 24954.6 1146.65 4
 2 0 10 23841.1 1497.08 2
 -2 0 10 23069 1512.31 2
 -2 0 11 16035.7 1323.93 2
 2 0 11 14123.6 1214.79 2
 -2 0 12 3246.32 620.582 2
 2 0 12 3153.28 641.982 2
 -2 0 13 453.478 318.087 2
 2 0 13 836.806 286.919 2
 -2 0 14 9051.09 1188.98 2
 2 0 14 8312.58 1108.61 2
 2 0 15 3758.32 771.844 2
 -2 0 15 2601.29 680.159 2
 -2 0 16 3003.37 761.986 2
 2 0 16 2852.52 703.546 2
 2 0 17 8809.76 1304.74 2
 -2 0 17 10558.3 1451.7 2
 2 -1 17 3119.34 817.526 2
 -2 1 17 2015.85 600.234 2
 2 -1 16 -670.321 392.064 2
 -2 1 16 25.4331 315.064 2
 2 -1 15 4596.6 891.617 2
 -2 1 15 3915.67 818.375 2
 2 -1 14 8365.5 1139.2 2
 -2 1 14 7215.27 1050.77 2
 -2 1 13 4301.09 755.393 2
 2 -1 13 3901.65 747.424 2
 2 -1 12 21369 1630.38 2
 -2 1 12 21151.7 1593.65 2
 -2 1 11 8958.54 989.308 2
 2 -1 11 8633.76 982.094 2
 2 1 -11 8962.89 797.918 4
 -2 1 10 1798.46 440.228 2
 2 1 -10 2161.82 370.766 4
 2 -1 10 2745.52 554.456 2
 2 1 -9 90201.4 2277.81 4
 2 -1 9 94256.8 2158.6 1
 -2 1 9 92821.7 2791.32 2
 2 -1 9 88930.2 2791.68 2
 2 1 -8 15819.8 910.221 4
 2 -1 8 15937.3 1107.99 2
 2 -1 8 16154.5 859.743 1
 -2 1 8 15585.5 1062.53 2
 2 1 -7 11675.4 731.412 4
 2 -1 7 12252.6 894.386 2
 -2 1 7 11584.6 866.664 2
 2 -1 7 12561.2 726.47 1
 2 -1 6 17353.9 821.148 1
 -2 1 6 18588.6 1010.61 2
 2 1 -6 17738.7 846.071 4
 2 -1 6 17846.5 996.68 2
 2 1 -5 19863.4 837.545 4
 -2 1 5 21079.7 981.8 2
 2 -1 5 20386.7 854.062 1
 2 -1 5 20413.4 991.145 2
 -2 1 4 71869.5 1664.13 2
 2 -1 4 70398.2 1515.81 1
 2 -1 3 218664 2541.07 1
 2 1 -3 225866 1645.55 1
 2 1 -2 51025 862.591 1
 2 -1 1 13644.9 493.554 3
 2 1 -1 13226.3 482.597 1
 2 -1 0 76229.2 1026.16 3
 2 1 0 74151.1 1230.09 1
 2 -1 -1 14016.2 438.374 3
 2 1 1 12389.3 540.033 1
 2 1 2 47620 1115.97 1
 -2 -1 2 46479 1101.51 2
 -2 -1 3 206525 2611.66 2
 2 1 3 216372 2520.73 1
 2 1 4 70883.2 1500.89 2
 2 1 4 71469 1534.04 1
 2 -1 -4 75214.5 977.679 4
 -2 -1 4 71135.3 1704.32 2
 2 1 5 22018 885.619 1
 -2 -1 5 22187 1048.48 2
 2 -1 -5 23686.1 637.296 4
 2 1 5 23057.7 950.528 2
 2 1 6 17848.7 922.946 2
 -2 -1 6 19978.5 1083.59 2
 2 -1 -6 19372.2 651.913 4
 2 1 6 19403.1 864.742 1
 2 -1 -7 12263.9 571.996 4
 2 1 7 11207.8 800.575 2
 -2 -1 7 11157.3 874.76 2
 2 1 7 13261.8 744.087 1
 2 1 8 13959.6 964.959 2
 2 1 8 14043.7 796.498 1
 -2 -1 8 14475.3 1065.51 2
 -2 -1 9 93540.8 2902.88 2
 2 1 9 97640.6 2145.81 1
 2 1 9 88677.2 2602.42 2
 2 1 10 2067.2 430.087 2
 -2 -1 10 2367.84 489.946 2
 -2 -1 11 8067.37 958.662 2
 2 1 11 8381.54 914.03 2
 -2 -1 12 24260.9 1752.19 2
 2 1 12 21064.6 1535.67 2
 2 1 13 4087.01 739.753 2
 -2 -1 13 3679.39 743.304 2
 2 1 14 9044.48 1133.59 2
 -2 -1 14 7500 1110.22 2
 -2 -1 15 5023.79 930.463 2
 2 1 15 3911.76 786.366 2
 -2 -1 16 437.104 378.629 2
 2 1 16 -83.1537 284.755 2
 2 1 17 2714.98 732.127 2
 -2 -1 17 3393.66 857.028 2
 2 -2 17 1975.86 703.17 2
 -2 2 17 951.088 445.193 2
 -2 2 16 9763.38 1296.65 2
 2 -2 16 10587.5 1411.03 2
 2 -2 15 4471.49 894.289 2
 -2 2 15 4116.38 831.274 2
 -2 2 14 5830.86 909.667 2
 2 -2 14 5065.81 901.233 2
 2 -2 13 16558.2 1552.81 2
 -2 2 13 17085.2 1481.17 2
 -2 2 12 16257.4 1374.08 2
 2 -2 12 16161.6 1441.76 2
 2 2 -12 16218.5 1203.49 4
 -2 2 11 1528.31 422.733 2
 2 2 -11 1657.24 344.233 4
 2 -2 11 1748.26 503.097 2
 -2 2 10 26966.4 1577.58 2
 2 2 -10 27206.8 1423.96 4
 2 -2 10 26924.9 1677.8 2
 2 -2 9 25242 1151.57 1
 2 2 -9 23149.7 1264.72 4
 2 -2 9 24368.4 1493.02 2
 -2 2 9 23986.8 1395.93 2
 2 -2 8 24653.3 1409 2
 -2 2 8 26633.6 1373.97 2
 2 -2 8 25372 1120.17 1
 2 2 -8 23383.1 1199.53 4
 2 -2 7 4380.42 450.736 1
 2 2 -7 4148.61 485.895 4
 2 -2 7 4626.68 578.226 2
 -2 2 7 4502.07 533.994 2
 2 -2 6 840.846 251.953 2
 2 -2 6 1153.86 225.021 1
 2 2 -6 495.285 173.237 4
 -2 2 6 661.931 219.87 2
 -2 2 5 43070.5 1397.77 2
 2 -2 5 44880 1542.61 2
 2 2 -5 41943.8 1362.98 4
 -2 2 4 127541 2216.45 2
 2 2 -3 23095.4 695.02 1
 2 2 -2 30198.8 819.964 1
 2 -2 2 28691.4 918.475 3
 2 -2 1 3769.73 311.08 3
 2 2 -1 4335.44 330.046 1
 2 -2 0 1110.82 173.838 3
 2 2 0 1478.94 199.923 1
 -2 -2 0 1143.87 136.671 3
 2 -2 -1 4548.04 326.933 3
 -2 -2 1 5302.52 325.185 2
 2 2 1 4734.97 365.392 1
 -2 -2 1 4278.58 246.706 3
 -2 2 -1 5031.11 361.548 4
 -2 2 -2 30125 996.414 4
 -2 -2 2 30973.7 913.335 2
 2 2 2 30168.6 967.105 1
 2 -2 -2 30856.5 890.268 3
 -2 -2 2 31756 731.489 3
 -2 2 -3 23285.5 949.257 4
 -2 -2 3 24574.4 915.239 2
 2 2 3 25195.8 916.462 1
 -2 -2 4 127406 2326.6 2
 -2 2 -4 132871 2449.11 4
 2 2 4 128174 1857.21 2
 2 2 4 126972 2146.51 1
 -2 -2 5 48691.9 1572.12 2
 2 2 5 45667.6 1338.09 1
 2 2 5 43831.4 1235.8 2
 -2 2 -5 43412.8 1512.07 4
 2 2 6 988.326 200.233 1
 -2 -2 6 959.447 283.809 2
 2 2 6 909.142 209.6 2
 2 2 7 3413.96 416.574 2
 2 2 7 3338.16 390.534 1
 -2 -2 7 3443.52 514.62 2
 2 2 8 25876.3 1265.03 2
 2 2 8 26443.6 1121.36 1
 -2 -2 8 24540.5 1405.46 2
 2 2 9 22287.9 1057.96 1
 2 2 9 21807.1 1248.02 2
 -2 -2 9 20541.5 1378.98 2
 -2 -2 10 22384 1538.67 2
 2 2 10 22727.3 1375.48 2
 -2 -2 11 1416.61 469.823 2
 2 2 11 1658.02 414.486 2
 2 2 12 14856.8 1262.43 2
 -2 -2 12 15605.2 1432.23 2
 2 2 13 19749.9 1524.21 2
 -2 -2 13 16794.3 1577.58 2
 2 2 14 7389.93 990.159 2
 -2 -2 14 4537.51 849.393 2
 2 2 15 3093.38 709.436 2
 -2 -2 15 3354.21 787.419 2
 2 2 16 8871.97 1188.1 2
 -2 -2 16 10451.9 1417.11 2
 -2 -2 17 1372.49 673.5 2
 2 -3 17 1308.73 620.504 2
 -2 3 16 16223.4 1654.46 2
 2 -3 16 16672.8 1809.81 2
 -2 3 15 2965.87 687.882 2
 2 -3 15 1932.28 620.853 2
 -2 3 14 4943.79 833.148 2
 2 -3 14 5112.28 944.923 2
 2 -3 13 3068.01 687.57 2
 -2 3 13 3614.23 679.213 2
 -2 3 12 2139.77 518.657 2
 2 3 -12 2468.88 512.515 4
 2 -3 12 2180.18 578.511 2
 2 3 -11 7297.93 824.51 4
 2 -3 11 6514.47 894.408 2
 -2 3 11 6420.95 820.587 2
 -2 3 10 17784.1 1258.03 2
 2 3 -10 18253.9 1248.86 4
 2 -3 10 17412.7 1389.62 2
 2 -3 9 16680 1270.32 2
 -2 3 9 15813.7 1124.26 2
 2 3 -9 18111.7 1206.43 4
 2 -3 9 18554.2 1030.1 1
 2 -3 8 9408.74 719.655 1
 2 -3 8 7450.59 825.048 2
 -2 3 8 9025.72 787.929 2
 -2 3 7 35444.8 1481.79 2
 2 3 -7 34156 1490.16 4
 2 -3 7 34087.7 1595.74 2
 -2 3 6 2810.33 390.407 2
 2 3 -6 2905.53 417.365 4
 2 -3 6 3355.32 493.846 2
 2 -3 5 1182.59 316.799 2
 2 3 -5 811.289 213.584 4
 -2 3 5 887.239 221.61 2
 2 -3 3 25659.2 1065.54 3
 2 3 -3 26941.8 896.452 1
 2 -3 2 39332.8 1223 3
 2 3 -2 41179.8 1126.04 1
 2 -3 1 308944 3259.47 3
 -2 -3 -1 307171 2917.23 3
 -2 3 1 309636 2474.78 4
 2 3 -1 312699 3157.66 1
 -2 -3 0 -26.593 75.8144 3
 2 -3 0 180.25 87.7434 3
 -2 3 0 212.787 90.2447 4
 -2 -3 1 311376 2693.41 3
 -2 3 -1 317054 3156 4
 2 3 1 315516 3312.28 1
 -2 -3 1 320636 2552 2
 2 -3 -1 307831 3157.95 3
 -2 -3 2 42970.1 1093.51 2
 2 -3 -2 41607.5 1221.59 3
 2 3 2 43203.5 1270.38 1
 -2 3 -2 43515.2 1287.54 4
 -2 -3 2 42022.6 1026.66 3
 -2 -3 3 25657 973.493 2
 2 3 3 28512.4 644.826 2
 2 -3 -3 26849.7 1029.33 3
 -2 3 -3 24992.1 1056.21 4
 2 3 3 26417.8 1020.85 1
 -2 -3 3 25579.5 863.654 3
 -2 -3 4 195368 2958.03 2
 2 3 4 190166 2046.35 2
 -2 3 -4 193165 3166.56 4
 2 3 4 191966 2835.45 1
 2 -3 -4 187557 2911.44 3
 -2 -3 5 1254.87 272.296 2
 2 3 5 1135.19 191.304 2
 -2 3 -5 1100.27 288.094 4
 2 3 5 1471.45 262.826 1
 2 3 6 3430.69 407.435 1
 -2 -3 6 3144.15 467.836 2
 -2 3 -6 3364.98 473.59 4
 2 3 6 4418.47 411.046 2
 2 3 7 36044.1 1341.05 1
 -2 -3 7 36450.5 1647.58 2
 2 3 7 34787.1 1281 2
 -2 3 -7 37132.1 1661.33 4
 2 3 8 10086.5 737.253 1
 -2 -3 8 9205.62 893.642 2
 2 3 8 9663.17 741.144 2
 -2 3 -8 11338.3 973.646 4
 2 3 9 20423.5 1056.34 1
 -2 -3 9 18000.3 1323.85 2
 2 3 9 20813.7 1169.43 2
 -2 -3 10 19030.4 1436.53 2
 2 3 10 18718.6 1196.48 2
 2 3 11 7068.29 794.225 2
 -2 -3 11 7749.37 988.119 2
 2 3 12 2212.36 496.548 2
 -2 -3 12 2853.19 697.468 2
 -2 -3 13 2784.07 689.839 2
 2 3 13 4645.87 739.727 2
 2 3 14 6804.39 939.78 2
 -2 -3 14 6793.77 1069.14 2
 -2 -3 15 3557.66 821.047 2
 -2 -3 16 16299.6 1796.18 2
 -2 -3 17 1304.48 568.752 2
 2 -4 16 13140.7 1639.74 2
 -2 4 15 4230.49 806.91 2
 2 -4 15 6431.38 1084.98 2
 2 -4 14 5657.67 983.114 2
 -2 4 14 5875.63 891.959 2
 -2 4 13 25158.9 1768.22 2
 2 -4 13 25686.1 1992.47 2
 2 4 -13 27447.6 1818.39 4
 -2 4 12 1091.94 364.932 2
 2 4 -12 907.339 317.797 4
 2 -4 12 930.702 389.837 2
 2 4 -11 3210.73 579.91 4
 -2 4 11 3157.97 562.441 2
 2 -4 11 3701.29 705.894 2
 2 -4 10 59043.6 2585.43 2
 -2 4 10 54174.9 2189.83 2
 2 4 -10 57060.5 2364.9 4
 2 -4 10 59871.7 2006.23 1
 2 -4 9 21901.1 1194.28 1
 -2 4 9 20625.3 1275.63 2
 2 4 -9 22438.3 1414.05 4
 2 -4 9 21202.9 1480.07 2
 -2 4 8 23612.7 1270.12 2
 2 -4 8 24880.3 1509.96 2
 2 4 -8 24917 1440.88 4
 2 -4 7 8464.79 842.333 2
 2 4 -7 9234.93 842.59 4
 -2 4 7 7877.28 708.681 2
 2 4 -6 7465.58 725.611 4
 2 -4 6 7766.53 757.841 2
 2 -4 5 56278.6 1869.9 2
 2 4 -5 50647.4 1776.85 4
 -2 4 3 13381 400.899 4
 2 -4 3 11804.8 791.73 3
 -2 -4 -3 12918.8 788.368 3
 2 4 -3 12010.3 695.975 1
 -2 4 2 98771.8 1375.61 4
 2 4 -2 95045.3 1960.32 1
 2 -4 2 96022 2104.19 3
 -2 -4 -2 96561.2 2009.48 3
 2 4 -1 41715.5 1319.34 1
 2 -4 1 43231.7 1374.67 3
 -2 4 1 41319.8 1042.56 4
 -2 -4 -1 39347.1 1200.56 3
 -2 4 0 285844 3018.86 4
 2 4 0 286108 3484.06 1
 -2 -4 0 273667 3025.87 3
 2 -4 0 279299 3415.43 3
 -2 -4 0 288190 1991.93 2
 -2 4 -1 44164.7 1297.16 4
 2 4 1 43662.6 1378.52 1
 -2 -4 1 47491 1010.03 2
 -2 -4 1 44343.6 1193.38 3
 2 -4 -1 44280.5 1364.24 3
 2 4 2 97981.8 2109.31 1
 -2 4 -2 98800.2 2115.08 4
 -2 -4 2 96794.1 1797.72 3
 2 -4 -2 93897.2 2054.21 3
 -2 -4 2 94686.5 1693.58 2
 2 -4 -3 12748.6 781.174 3
 -2 -4 3 11545.3 655.719 3
 -2 4 -3 12680.5 815.391 4
 -2 -4 3 12036.6 685.681 2
 2 4 3 11715.2 299.852 2
 2 4 3 11727.1 748.575 1
 2 -4 -4 25112.8 1164.83 3
 -2 4 -4 24223.5 1191.72 4
 2 4 4 24733.4 1104.62 1
 -2 -4 4 25641.7 1100.1 2
 2 4 4 24305 629.605 2
 -2 -4 5 57284.2 1800.25 2
 2 -4 -5 55227.9 1832.43 3
 -2 4 -5 56958.3 1932.1 4
 2 4 5 55265.4 1690.9 1
 2 4 5 56144.3 1178.89 2
 2 -4 -6 7244.38 715.848 3
 2 4 6 7273.6 633.109 1
 -2 4 -6 6895 726.863 4
 -2 -4 6 7163.05 689.159 2
 2 4 6 8624.61 536.794 2
 2 4 7 10729.4 783.916 1
 -2 -4 7 11041.4 924.152 2
 2 4 7 10631.1 669.394 2
 -2 4 -7 10916.6 962.501 4
 2 4 8 25010.6 1231.98 1
 2 4 8 23287.6 1093.19 2
 -2 -4 8 25909.8 1504.07 2
 -2 4 -8 25907 1526.68 4
 2 4 9 22302.9 1188.57 1
 2 4 9 21156.6 1132.31 2
 -2 -4 9 20578.6 1427.07 2
 -2 4 -9 19568.3 1403.12 4
 2 4 10 54538.9 1967.21 2
 -2 -4 10 53060 2446.07 2
 -2 -4 11 3568.33 754.694 2
 2 4 11 3260.08 528.71 2
 2 4 12 378.049 209.063 2
 -2 -4 12 250.214 283.521 2
 -2 -4 13 23661.1 1912.03 2
 -2 -4 14 5814.76 1038.02 2
 -2 -4 15 3504.81 835.252 2
 -2 -4 16 12542.9 1588.05 2
 2 -5 16 14069.3 1706.34 2
 2 -5 15 8417.79 1280.69 2
 2 5 -14 5358.25 875.244 4
 2 -5 14 3327.48 821.14 2
 2 5 -13 47422 2512.35 4
 2 -5 13 44275.9 2685.72 2
 2 5 -12 7296.06 965.606 4
 2 -5 12 8463.41 1138 2
 2 5 -11 7125.51 918.264 4
 2 -5 11 7164.09 986.689 2
 2 -5 10 4116.03 723.816 2
 2 5 -10 2610.84 547.315 4
 2 -5 10 2838.26 463.55 1
 2 5 -9 1467.55 402.946 4
 2 -5 9 1569.1 448.127 2
 2 5 -8 7679.87 852.503 4
 2 -5 8 7067.28 821.37 2
 2 -5 7 26651.1 1507.59 2
 2 5 -7 25423.7 1473.25 4
 2 5 -6 14706.8 1086.14 4
 2 -5 6 15993.6 1121.83 2
 2 5 -5 54004.8 1968.38 4
 2 -5 5 58157.1 1975.7 2
 -2 -5 -4 23667.7 1220.29 3
 -2 5 4 23085.2 501.835 4
 2 -5 4 24477 1264.73 3
 2 5 -3 23350.9 1089.11 1
 -2 5 3 22038.7 660.159 4
 -2 -5 -3 21130 1097.46 3
 2 -5 3 22708.1 1166.24 3
 2 5 -2 9565.21 703.344 1
 -2 -5 -2 9970.62 711.688 3
 2 -5 2 10195.4 762.476 3
 -2 5 2 10414.2 531.408 4
 -2 -5 -1 3004.27 373.985 3
 2 5 -1 2711.73 384.433 1
 -2 5 1 3189.75 329.996 4
 2 -5 1 3049.48 412.542 3
 -2 -5 0 313.048 75.272 2
 2 5 0 364.051 139.045 1
 2 -5 0 222.219 137.517 3
 -2 5 0 406.872 158.679 4
 -2 -5 0 234.105 121.287 3
 2 5 1 3361.61 417.669 1
 -2 -5 1 2832.04 356.584 3
 -2 -5 1 3513.44 293.822 2
 -2 5 -1 3267.54 389.706 4
 2 -5 -1 2892.53 406.209 3
 2 -5 -2 10888.1 763.102 3
 -2 -5 2 10752.3 691.4 3
 -2 -5 2 10313.7 576.163 2
 -2 5 -2 10405.1 743.149 4
 2 5 2 10802.9 774.711 1
 2 -5 -3 21736.1 1136.48 3
 2 5 3 22057.1 1131.89 1
 -2 5 -3 21892.7 1140.87 4
 -2 -5 3 20528.9 918.591 2
 -2 -5 3 22033.4 1006.17 3
 -2 -5 4 23961.3 1095.88 2
 -2 5 -4 23632.1 1259.05 4
 2 -5 -4 24628.6 1248.33 3
 -2 -5 4 22614.6 1070.84 3
 2 5 4 24896.6 1211.39 1
 2 -5 -5 56751.8 1989.81 3
 -2 -5 5 55285.4 1820.79 2
 2 5 5 55043.9 1003.99 2
 2 5 5 57061.6 1857.03 1
 -2 5 -5 55293.7 2032.43 4
 2 -5 -6 14828.9 1070.34 3
 -2 5 -6 15150.2 1129.71 4
 2 5 6 15228.9 652.841 2
 -2 -5 6 15348.3 1033.48 2
 2 5 6 15347.2 987.011 1
 2 5 7 28162.4 1014 2
 -2 -5 7 27758.3 1498.01 2
 2 5 7 27046 1331.09 1
 2 -5 -7 27593.8 1536.28 3
 -2 5 -7 27143.4 1586.14 4
 2 -5 -8 7997.88 887.746 3
 2 5 8 9225.67 653.116 2
 -2 -5 8 8583.12 911.052 2
 -2 5 -8 7536.3 892.763 4
 2 5 8 9385.71 800.073 1
 -2 -5 9 1387.18 398.049 2
 2 5 9 998.802 284.82 1
 -2 5 -9 1509.1 445.754 4
 -2 -5 10 2462.23 555.28 2
 -2 5 -10 3185.26 640.564 4
 -2 -5 11 6660.03 935.247 2
 -2 -5 12 7259.47 1030.7 2
 -2 -5 13 37545.9 2451.73 2
 -2 -5 14 4177.05 880.424 2
 -2 -5 15 6714.3 1141.55 2
 -2 -5 16 16516 1854.32 2
 2 -5 -16 13839.4 1640.64 3
 2 -6 16 397.239 355.031 2
 2 -6 15 12158.5 1553.28 2
 2 6 -14 1534.56 508.426 4
 2 -6 14 1205.23 503.863 2
 2 -6 13 7071.84 1102.79 2
 2 6 -13 7150.25 1045.25 4
 2 -6 12 4620.94 851.523 2
 2 6 -12 3238.78 689.304 4
 2 -6 11 21939.1 1751.43 2
 2 6 -11 28849.2 1937.01 4
 2 -6 10 15693.7 1407.95 2
 2 6 -10 16071.6 1405.21 4
 2 -6 9 13820.4 1257.71 2
 2 6 -9 15819.1 1348.16 4
 2 6 -8 18726.9 1402.72 4
 2 -6 8 16344.5 1304.93 2
 2 6 -7 7305.11 853.812 4
 -2 -6 -7 6642.43 818.477 3
 2 -6 7 7082.98 809.435 2
 2 6 -6 11036.1 982.651 4
 2 -6 6 12304 987 2
 -2 -6 -6 14230.9 1103.43 3
 -2 -6 -5 12359.8 1003.88 3
 2 6 -5 12858.1 1043.31 4
 2 -6 5 14166.5 1074.75 3
 2 -6 5 14568.1 1033.99 2
 2 -6 4 18198.1 1175.15 3
 -2 6 4 19493.6 620.153 4
 2 -6 4 19952.7 1126.72 2
 2 6 -4 20150.1 1244.72 4
 -2 -6 -4 19368.9 1178.01 3
 2 -6 3 28385.8 1406.87 3
 -2 6 3 30329.8 919.779 4
 -2 -6 -3 29064.5 1382.75 3
 -2 -6 -2 830.948 228.111 3
 2 -6 2 1488.99 324.909 3
 -2 6 2 1747.27 259.796 4
 2 6 -2 1875.05 354.045 1
 2 6 -1 1420.86 334.614 1
 -2 -6 -1 1573.67 310.808 3
 2 -6 1 1356.89 314.905 3
 -2 6 1 1246.96 236.779 4
 2 6 0 369264 4853.2 1
 -2 -6 0 362727 4404.03 3
 -2 6 0 363950 4166.83 4
 2 -6 0 362591 4790.84 3
 -2 -6 1 1449.82 291.617 3
 2 6 1 1808.12 364.494 1
 -2 -6 1 1771.47 221.35 2
 2 -6 -1 1894.73 375.728 3
 -2 6 -1 1800.25 326.356 4
 -2 -6 2 1185.26 274.638 3
 2 -6 -2 872.456 271.324 3
 2 6 2 1721.12 351.097 1
 -2 6 -2 1721.36 344.585 4
 -2 -6 2 1438.65 229.906 2
 -2 6 -3 27771.8 1366.23 4
 2 -6 -3 27640.1 1392.79 3
 -2 -6 3 27053 1099.4 2
 -2 -6 3 27649.1 1237.49 3
 2 6 3 27559.1 1365.47 1
 -2 6 -4 16445.9 1114.48 4
 -2 -6 4 17831.7 978.999 2
 2 6 4 18250.2 1129.51 1
 2 -6 -4 17681.8 1158.23 3
 -2 -6 4 18379.2 1043.51 3
 2 6 5 15091.5 1041.11 1
 -2 -6 5 15903.7 1009.08 2
 2 -6 -5 14375.5 1072.53 3
 -2 6 -5 13942.2 1094.93 4
 -2 6 -6 13719.4 1116.68 4
 2 -6 -6 11888.8 1017.85 3
 2 6 6 12243.6 951.859 1
 -2 -6 6 12178.4 941.244 2
 2 6 7 6978.37 730.002 1
 -2 -6 7 6884.66 773.223 2
 2 -6 -7 6218.19 780.164 3
 -2 6 -7 6658.91 817.221 4
 -2 6 -8 17767.8 1405 4
 2 6 8 18099.5 1194.14 1
 2 -6 -8 17785.3 1366.33 3
 -2 -6 8 17328.3 1288.6 2
 2 6 9 16300 1151.52 1
 -2 -6 9 15128.1 1284.24 2
 -2 6 -9 16168.8 1386.5 4
 2 -6 -9 14647.7 1292.23 3
 2 -6 -10 15095.6 1380.07 3
 -2 -6 10 12725.8 1252.17 2
 -2 6 -10 15325.7 1415.41 4
 2 -6 -11 24970.4 1850.04 3
 -2 -6 11 28412.6 1955.05 2
 -2 6 -11 28016.3 1974.7 4
 -2 -6 12 3749.49 773.586 2
 2 -6 -12 3840.74 781.185 3
 2 -6 -13 6650.64 1060.72 3
 -2 -6 13 8133.73 1151.37 2
 -2 -6 14 1440.29 539.455 2
 2 -6 -14 1489.09 550.77 3
 -2 -6 15 12887.4 1583.22 2
 2 -6 -15 10533.6 1406.75 3
 -2 -6 16 305.209 298.096 2
 2 -6 -16 524.264 442.169 3
 2 7 -15 2327.14 657.429 4
 2 -7 15 1948.96 641.637 2
 -2 -7 -15 1593.82 647.335 3
 2 -7 14 3063.09 803.626 2
 -2 -7 -14 4633.74 971.967 3
 2 7 -14 3331.22 784.385 4
 -2 -7 -13 6549.94 1091.55 3
 2 7 -13 5925.45 1016.69 4
 2 -7 13 5003.85 949.923 2
 2 7 -12 3645.77 764.16 4
 -2 -7 -12 2879.49 687.672 3
 2 -7 12 2668.73 687.978 2
 2 -7 11 37265.2 2332.68 2
 -2 -7 -11 34407.8 2295.16 3
 2 7 -11 34407.5 2226.18 4
 -2 -7 -10 3253.27 721.176 3
 2 7 -10 3836.18 729.951 4
 2 -7 10 5271.7 878.427 2
 -2 -7 -9 19604.1 1577.69 3
 2 7 -9 19034.3 1533.61 4
 2 -7 9 20835.9 1578.47 2
 2 -7 8 17287.1 1371.15 2
 -2 -7 -8 18821.7 1490.31 3
 2 7 -8 15598.7 1355.42 4
 -2 -7 -7 27282.8 1704.74 3
 2 -7 7 26146.2 1593.34 2
 2 7 -7 23605.4 1610.22 4
 -2 -7 -6 13014.2 1132.72 3
 2 7 -6 13806.5 1187.23 4
 2 -7 6 13279.7 1082.67 2
 2 -7 5 34138.1 1630.99 2
 2 -7 5 35507.6 1792.48 3
 2 7 -5 33360.5 1772.45 4
 -2 -7 -5 33362.7 1729.84 3
 2 7 -4 12808.5 1076.54 4
 -2 -7 -4 15065.5 1123.21 3
 2 -7 4 13600.6 980.582 2
 2 -7 4 13221.6 1069.64 3
 -2 -7 -3 32495.3 1566.39 3
 -2 7 3 32894.6 1104.4 4
 2 -7 3 30735.9 1574.73 3
 -2 -7 -2 40976 1703.9 3
 -2 7 2 42959.1 1365.52 4
 -2 -7 -1 12933.2 929.368 3
 -2 7 1 13242.9 825.014 4
 2 7 -1 11342.4 922.569 1
 2 -7 1 11859.8 947.951 3
 2 7 0 47505.6 1906.95 1
 2 -7 0 50696.3 1942.5 3
 -2 -7 0 47250.5 1756.93 3
 -2 7 0 48057.3 1641.01 4
 -2 -7 1 13501.2 930.009 3
 2 7 1 13658.4 1032.64 1
 -2 -7 1 14753 637.124 2
 -2 7 -1 13003.4 908.878 4
 2 -7 -1 12788.7 990.339 3
 -2 7 -2 42481.3 1732.66 4
 -2 -7 2 42949.8 1670.09 3
 2 7 2 45099.5 1869.14 1
 -2 -7 2 46752 1326.92 2
 2 -7 -2 44164.4 1847.02 3
 -2 -7 3 31946.6 1227.34 2
 2 -7 -3 34308.1 1665.13 3
 -2 -7 3 31727.4 1448.35 3
 -2 7 -3 33955.3 1621.23 4
 2 7 3 35978 1673.73 1
 2 -7 -4 13434.6 1074.86 3
 -2 7 -4 13934.8 1087.18 4
 -2 -7 4 12705.9 848.813 2
 2 7 4 12810.3 1015.43 1
 -2 -7 4 13501.6 974.958 3
 2 -7 -5 30892.9 1673.47 3
 2 7 5 31347.7 1597.65 1
 -2 -7 5 33402.9 1499.88 2
 -2 7 -5 30269.7 1690.64 4
 -2 -7 5 30394.2 1499.07 3
 2 -7 -6 12052.8 1088.22 3
 2 7 6 12982.2 1040.77 1
 -2 -7 6 12499.9 982.621 2
 -2 7 -6 12433.9 1117.81 4
 2 -7 -7 25055 1622.11 3
 -2 7 -7 25936.7 1696.51 4
 -2 -7 7 27086.9 1550.95 2
 2 7 7 29263.6 1583.22 1
 2 -7 -8 20962.5 1556.89 3
 2 7 8 20511 1353.15 1
 -2 -7 8 18613.5 1356.9 2
 -2 7 -8 19457.9 1540.19 4
 -2 -7 9 20239.6 1508.26 2
 -2 7 -9 22494.4 1708.1 4
 2 -7 -9 19395.3 1551.85 3
 2 7 9 22342 1434.23 1
 -2 -7 10 4721.53 783.678 2
 -2 7 -10 4566.92 817.02 4
 2 -7 -10 3600.86 717.62 3
 -2 7 -11 35637.3 2317.1 4
 -2 -7 11 37351.2 2264.49 2
 2 -7 -11 36642.6 2308.18 3
 2 -7 -12 4580.17 877.452 3
 -2 -7 12 3257.15 685.908 2
 2 -7 -13 6142.89 1034.01 3
 -2 -7 13 5280.16 943.936 2
 2 -7 -14 5402.48 1009.66 3
 -2 -7 14 4158.08 890.456 2
 2 -7 -15 3041.67 793.465 3
 -2 -7 15 2736.66 740.246 2
 -2 -8 -15 2857.59 820.591 3
 2 8 -15 4099.46 923.295 4
 2 -8 15 3061.23 826.892 2
 2 -8 14 5242.08 1029.1 2
 -2 -8 -14 6685.96 1158.5 3
 2 8 -14 4778.06 957.402 4
 -2 -8 -13 5265.5 1019.18 3
 2 8 -13 6987 1109.37 4
 2 -8 13 6824.68 1136.07 2
 -2 -8 -12 8363.89 1204.75 3
 2 8 -12 6597.12 1054.92 4
 2 -8 12 9267.32 1261.71 2
 -2 -8 -11 7475.48 1093.98 3
 2 8 -11 6845.22 1069.67 4
 2 -8 11 7297.77 1080.66 2
 -2 -8 -10 12414.6 1375.83 3
 2 -8 10 10435.5 1206.85 2
 2 8 -10 11173.7 1281.62 4
 2 -8 9 27662.9 1872.64 2
 2 8 -9 27502.1 1964.92 4
 -2 -8 -9 28848.3 1994.81 3
 -2 -8 -8 3943.18 719.348 3
 2 -8 8 5213.69 783.87 2
 2 8 -8 4536.59 799.283 4
 2 -8 7 4227.71 682.367 2
 -2 -8 -7 3777.89 668.212 3
 2 8 -7 3852.39 674.39 4
 -2 -8 -6 29792.6 1799.47 3
 2 8 -6 30750.6 1869.9 4
 2 -8 6 32255.7 1735.68 2
 -2 -8 -5 30157.3 1733.47 3
 2 8 -5 27000.9 1706.07 4
 2 -8 5 29635.3 1738.98 3
 2 -8 5 30433.6 1596.78 2
 2 -8 4 2265.75 424.878 2
 2 -8 4 2485.28 519.069 3
 -2 -8 -4 1731.92 424.929 3
 2 8 -4 2595.57 557.137 4
 2 8 -3 30695.1 1697.47 4
 -2 -8 -3 29898.8 1618.87 3
 -2 8 3 32117.3 1207.64 4
 2 -8 3 31415.7 1718.72 3
 2 -8 3 29077.6 1399.08 2
 -2 -8 -2 44871.7 1907.49 3
 -2 8 2 42170 1490.6 4
 2 -8 2 41614 1942.3 3
 -2 -8 -1 16528 1147.41 3
 -2 8 1 19700.8 1077.83 4
 2 -8 1 18039.6 1263.63 3
 2 8 0 80131.7 2658.9 1
 2 -8 0 74753.7 2563.7 3
 -2 8 0 79259.7 2293.6 4
 -2 -8 0 79302.1 2453.18 3
 2 8 1 18007.7 1260.82 1
 -2 8 -1 18913.3 1170.68 4
 -2 -8 1 16227.9 1116.59 3
 2 -8 -1 16801.1 1231.53 3
 2 8 2 43032.7 1964.44 1
 2 -8 -2 43868.3 1993.26 3
 -2 -8 2 46142.1 1346.11 2
 -2 8 -2 44345.7 1882.87 4
 -2 -8 2 43539.4 1836.57 3
 -2 8 -3 33728.6 1716.76 4
 2 8 3 29927.3 1668.82 1
 2 -8 -3 29914.2 1665.13 3
 -2 -8 3 30975.7 1238.84 2
 -2 -8 3 28875 1510.01 3
 -2 -8 4 2391.04 449.871 3
 2 -8 -4 2472.68 503.757 3
 -2 -8 4 1369.09 303.156 2
 2 8 4 1915.81 441.953 1
 -2 8 -4 1599.21 409.787 4
 2 -8 -5 29707.7 1757.9 3
 -2 8 -5 29863.1 1760.25 4
 2 8 5 29083.4 1657.22 1
 -2 -8 5 33940 1548.79 2
 -2 -8 5 30275.5 1590.94 3
 2 -8 -6 31285.8 1862.97 3
 -2 -8 6 34434.8 1667.83 2
 2 8 6 32188.9 1774.92 1
 -2 8 -6 31119.9 1873.56 4
 -2 -8 7 3203.58 555.097 2
 2 8 7 3749.42 625.266 1
 2 -8 -7 3293.26 651.395 3
 -2 8 -7 4418.7 750.584 4
 2 8 8 4597.87 680.947 1
 2 -8 -8 4575.26 763.294 3
 -2 -8 8 5499.52 777.956 2
 -2 8 -8 4783.71 849.723 4
 2 -8 -9 27978.5 1947.88 3
 2 8 9 30443 1777.24 1
 -2 8 -9 28395.4 2006.63 4
 -2 -8 9 29670.7 1864.65 2
 -2 8 -10 9256.59 1202.38 4
 2 -8 -10 12476.9 1354.34 3
 -2 -8 10 12081.4 1273.55 2
 2 -8 -11 8671.26 1180 3
 -2 -8 11 8311.48 1110.19 2
 -2 8 -11 7029.02 1076.79 4
 -2 8 -12 5985.63 1019.57 4
 2 -8 -12 6422.99 1056.21 3
 -2 -8 12 6811.03 1052.45 2
 2 -8 -13 4532.47 887.413 3
 -2 -8 13 8451.11 1223.42 2
 2 -8 -14 8364.49 1251.85 3
 -2 -8 14 6260.46 1083.07 2
 2 -8 -15 4445.26 974.389 3
 -2 -8 15 4368.69 938.823 2
 -2 -9 -14 5861.17 1142.48 3
 2 9 -14 5545.92 1064.32 4
 2 -9 14 4058.36 914.517 2
 -2 -9 -13 1169.65 539.486 3
 2 -9 13 1479.7 597.334 2
 2 9 -13 565.87 391.795 4
 2 -9 12 4740.98 907.78 2
 2 9 -12 3641.55 837.053 4
 -2 -9 -12 5420.18 1025.12 3
 -2 -9 -11 13342.6 1528.41 3
 2 -9 11 13931.1 1490.96 2
 2 9 -11 13440 1532.39 4
 2 -9 10 497.855 334.403 2
 -2 -9 -10 -209.519 252.957 3
 2 9 -10 178.145 341.895 4
 2 -9 9 5455.87 857.524 2
 2 9 -9 3678.45 779.387 4
 -2 -9 -9 4980.5 848.442 3
 -2 -9 -8 26694.1 1926.47 3
 2 -9 8 24911.1 1750.76 2
 2 9 -8 27562.5 1997.13 4
 2 9 -7 2996.53 679.486 4
 -2 -9 -7 2381.95 573.5 3
 2 -9 7 2522.14 544.958 2
 -2 -9 -6 21924.7 1615.63 3
 2 -9 6 22480.5 1500.29 2
 2 9 -6 19265.3 1571.79 4
 2 9 -5 3787.11 673.218 4
 -2 -9 -5 3188.34 646.858 3
 2 -9 5 2348.36 451.816 2
 -2 -9 -4 16220.6 1316.43 3
 2 -9 4 18489.1 1418.98 3
 2 -9 4 18315.8 1214.25 2
 2 9 -4 16604 1375.09 4
 -2 -9 -3 11976.8 1088.73 3
 2 -9 3 13146.7 982.848 2
 2 9 -3 11698.3 1131.18 4
 2 -9 3 12386.7 1159.63 3
 -2 -9 -2 8989.25 927.164 3
 2 9 -2 8808.93 949.932 4
 -2 9 2 9885.06 789.066 4
 2 -9 2 9860.82 808.631 2
 2 -9 2 9631.83 1016.48 3
 -2 -9 -1 26442.8 1560.96 3
 -2 9 1 29366.8 1425.5 4
 2 -9 1 27222.4 1665.79 3
 -2 9 0 35812.5 1649.23 4
 2 -9 0 32092.8 1803.83 3
 -2 -9 0 34297.9 1750.98 3
 -2 -9 1 30103.1 1631.23 3
 2 -9 -1 27633.4 1683.84 3
 -2 9 -1 25741.3 1472.41 4
 2 9 2 8563.5 940.723 1
 2 -9 -2 7044.08 890.253 3
 -2 -9 2 9568.23 942.678 3
 -2 9 -2 7824.26 851.254 4
 2 9 3 11212.3 1105.63 1
 -2 -9 3 12410.2 1055.54 3
 -2 9 -3 11294.1 1051.03 4
 2 -9 -3 11349.8 1109.33 3
 2 9 4 17031.5 1341.59 1
 -2 9 -4 16094.6 1321.22 4
 -2 -9 4 17793 1055.58 2
 -2 -9 4 15997 1220.59 3
 2 -9 -4 15560.2 1318.21 3
 -2 -9 5 3097.65 550.283 3
 2 -9 -5 3283.97 628.558 3
 -2 9 -5 2441.54 566.071 4
 -2 -9 5 3524.39 501.886 2
 2 9 5 2315.09 488.315 1
 -2 9 -6 20632.3 1609.17 4
 2 9 6 22780.1 1580.46 1
 -2 -9 6 24216.9 1436.48 2
 2 -9 -6 23190.2 1684.87 3
 2 -9 -7 3272.23 693.058 3
 2 9 7 3773.94 659.864 1
 -2 9 -7 3205.83 666.908 4
 -2 -9 7 3781.75 617.465 2
 2 9 8 24963.2 1687.7 1
 2 -9 -8 23713.8 1805.32 3
 -2 -9 8 26219.3 1690.54 2
 -2 9 -8 24760.7 1890.32 4
 -2 9 -9 5258.56 905.61 4
 2 9 9 6834.06 891.215 1
 2 -9 -9 4311.62 799.847 3
 -2 -9 9 5738.67 860.176 2
 2 -9 -10 -274.479 319.907 3
 -2 9 -10 653.826 450.428 4
 -2 -9 10 169.476 249.22 2
 -2 9 -11 13893.5 1568.18 4
 -2 -9 11 12147.4 1362.79 2
 2 -9 -11 13045.1 1493.45 3
 2 -9 -12 6981.28 1145.24 3
 -2 9 -12 6696.89 1100.77 4
 -2 -9 12 3867.43 824.593 2
 -2 -9 13 594.126 354.12 2
 2 -9 -13 -412.86 446.363 3
 2 -9 -14 6800.33 1193.97 3
 -2 -9 14 4131.33 887.691 2
 2 10 -13 1117.57 523.414 4
 -2 -10 -13 873.017 485.306 3
 2 -10 13 1073.42 521.109 2
 -2 -10 -12 7288.5 1223.29 3
 2 -10 12 7167.14 1125.54 2
 2 10 -12 6179.35 1132.96 4
 -2 -10 -11 701.089 440.559 3
 2 10 -11 409.185 245.311 4
 2 -10 11 -77.4557 387.08 2
 -2 -10 -10 10959.7 1368.27 3
 2 -10 10 8594.32 1158.72 2
 2 10 -10 10588 1366.13 4
 2 -10 9 2668.44 635.329 2
 2 10 -9 3682.95 808.929 4
 -2 -10 -9 3098.77 723.055 3
 2 10 -8 11470.2 1342.73 4
 2 -10 8 10771.3 1190.08 2
 -2 -10 -8 9649.05 1213.11 3
 -2 -10 -7 15098.5 1475.01 3
 2 -10 7 15359.6 1353.36 2
 2 10 -7 15020.7 1514.24 4
 -2 -10 -6 10173.4 1172.5 3
 2 -10 6 12682.5 1320.96 3
 2 10 -6 12419.7 1338.01 4
 2 -10 6 12629.5 1150.93 2
 2 -10 5 887.792 415.33 3
 -2 -10 -5 609.741 322.386 3
 2 10 -5 741.719 387.533 4
 2 -10 5 1040.3 354.1 2
 -2 -10 -4 21535.6 1606.34 3
 2 10 -4 19537.9 1572.62 4
 2 -10 4 21466.8 1365.34 2
 2 -10 4 22336.3 1663.3 3
 2 -10 3 253.053 165.896 2
 2 -10 3 262.718 270.727 3
 -2 -10 -3 232.127 182.714 3
 2 10 -3 46.9476 286.056 4
 2 -10 2 11020.2 1163.74 3
 2 10 -2 11403.7 1154.76 4
 -2 -10 -2 10018.3 1052.79 3
 -2 10 1 16895.3 1155.86 4
 2 10 -1 14010.8 1252.17 4
 -2 -10 -1 17216 1337.53 3
 2 -10 1 14359.9 1298.03 3
 2 -10 0 3599.49 659.019 3
 -2 10 0 5083.76 666.245 4
 -2 -10 0 4251.07 684.186 3
 -2 10 -1 16575.6 1252.53 4
 2 -10 -1 15848.2 1368.86 3
 -2 -10 1 14790.1 1230.68 3
 -2 -10 2 11979.3 1104.57 3
 -2 10 -2 11966.9 1111.63 4
 2 -10 -2 12228.2 1212.41 3
 -2 -10 3 84.9809 221.086 3
 2 -10 -3 471.289 330.576 3
 -2 10 -3 135.678 167.806 4
 2 -10 -4 20107 1588.95 3
 -2 -10 4 20252.8 1464.59 3
 -2 10 -4 23410.1 1675.76 4
 -2 -10 5 536.646 278.256 3
 2 -10 -5 374.611 260.134 3
 -2 10 -5 411.853 249.221 4
 2 -10 -6 10697.5 1227.78 3
 -2 10 -6 8688.68 1087.54 4
 2 -10 -7 16861.2 1564.15 3
 -2 10 -7 16696.5 1574.87 4
 -2 -10 7 16989.9 1307.69 2
 2 -10 -8 8427.48 1152.55 3
 -2 -10 8 8368.69 983.879 2
 -2 10 -8 10609.8 1314.76 4
 2 -10 -9 2910.46 701.677 3
 -2 10 -9 3508.62 800.546 4
 -2 -10 9 2927.04 634.873 2
 2 -10 -10 12130.7 1430.03 3
 -2 -10 10 11708.7 1300.03 2
 -2 10 -10 12418 1493.48 4
 2 -10 -11 1224.04 536.751 3
 -2 10 -11 466.116 367.649 4
 -2 -10 11 441.928 352.445 2
 2 -10 -12 6022.29 1078.44 3
 -2 10 -12 7867.19 1287.22 4
 -2 -10 12 6163.97 1045.28 2
 2 -10 -13 477.564 485.678 3
 -2 -10 13 629.55 405.637 2
 -2 -11 -12 7787.67 1295.13 3
 2 11 -12 7014.18 1213.39 4
 2 -11 12 7784.73 1208.77 2
 2 11 -11 3478.96 857.593 4
 -2 -11 -11 2056.17 643.776 3
 2 -11 11 2745.25 715.563 2
 -2 -11 -10 12845.7 1558.02 3
 2 -11 10 13065.8 1443.07 2
 2 11 -10 15398.5 1716.6 4
 2 -11 9 3596.83 750.104 2
 -2 -11 -9 3717.36 810.463 3
 2 11 -9 2906.09 762.418 4
 2 11 -8 17396.9 1775.62 4
 -2 -11 -8 18933.7 1769.92 3
 -2 -11 -7 8902.8 1170.55 3
 2 -11 7 9914.31 1099.83 2
 2 11 -7 9051.72 1244.63 4
 2 -11 6 6469.88 861.643 2
 2 11 -6 6335.35 1021.55 4
 -2 -11 -6 5251.43 886.324 3
 2 -11 6 4330.9 813.6 3
 2 -11 5 5524.59 887.101 3
 2 11 -5 5054.54 880.952 4
 -2 -11 -5 5080.12 842.939 3
 -2 -11 -4 19005 1595.36 3
 2 -11 4 16252 1490.22 3
 2 11 -4 17483.8 1562.73 4
 2 11 -3 1186.59 438.022 4
 -2 -11 -3 2081.08 595.223 3
 2 -11 3 1441.75 485.847 3
 -2 -11 -2 23449.9 1702.39 3
 2 11 -2 22853.3 1703.14 4
 2 -11 2 21212.8 1691.04 3
 2 11 -1 23164.5 1682.78 4
 -2 11 1 25400.9 1514.02 4
 -2 -11 -1 20892.4 1580.52 3
 2 -11 1 24484.6 1799.53 3
 2 -11 0 2439.46 574.558 3
 -2 -11 0 2158.46 522.98 3
 -2 11 0 1801.86 466.439 4
 2 11 0 2433.92 555.538 4
 2 11 1 21003.2 1507.72 4
 -2 -11 1 19830.5 1523.01 3
 -2 11 -1 22429 1548.96 4
 2 -11 -1 22601.8 1723.31 3
 -2 11 -2 20611.6 1531.3 4
 2 -11 -2 23579 1777.11 3
 -2 -11 2 21441.3 1581.74 3
 2 -11 -3 1879 546.044 3
 -2 -11 3 923.794 352.641 3
 -2 11 -3 976.413 362.43 4
 -2 11 -4 15677.7 1453.23 4
 2 -11 -4 17235.6 1561.96 3
 -2 -11 4 15588.9 1370.17 3
 -2 11 -5 4200.11 791.315 4
 -2 -11 5 6934.66 928.568 3
 2 -11 -5 5257.83 923.882 3
 2 -11 -6 4435.84 855.592 3
 -2 11 -6 4538.79 837.993 4
 2 -11 -7 9227.95 1232.25 3
 -2 11 -7 7223.29 1083.15 4
 2 -11 -8 20121 1844.19 3
 -2 11 -8 18701.8 1786.39 4
 2 -11 -9 4698.16 937.062 3
 -2 11 -9 4290.01 888.134 4
 -2 11 -10 11649.6 1492.51 4
 2 -11 -10 15646.8 1709.41 3
 -2 -11 11 1786.42 575.451 2
 2 -11 -11 2952.26 775.258 3
 -2 -11 12 5028.24 950.98 2
 2 -11 -12 5000.01 1034.37 3
 -2 11 -12 6715.45 1202.14 4
 -2 -11 13 3426.27 838.624 2
 2 -12 12 6184.32 1103.41 2
 -2 -12 -11 3110.16 832.33 3
 2 -12 11 2087.76 612.741 2
 2 12 -11 2079.14 694.433 4
 2 12 -10 4602 951.243 4
 2 -12 10 3610.43 779.988 2
 -2 -12 -10 5908.8 1086.6 3
 -2 -12 -9 -71.8569 284.062 3
 2 12 -9 914.895 465.38 4
 -2 -12 -8 64.2062 304.446 3
 2 12 -8 674.023 446.511 4
 -2 -12 -7 30010.4 2263.16 3
 2 12 -7 29432.1 2312.29 4
 2 12 -6 3924.02 874.656 4
 -2 -12 -6 2135.57 644.185 3
 2 -12 6 3014 728.39 3
 2 -12 5 6920.23 1041.25 3
 -2 -12 -5 6860.52 1025.7 3
 2 12 -5 7472.7 1119.99 4
 2 12 -4 21844.6 1852.72 4
 2 -12 4 18147.6 1674.17 3
 -2 -12 -4 19267.9 1689.32 3
 -2 -12 -3 1473.98 482.785 3
 2 -12 3 1528.08 491.379 3
 2 12 -3 1311.27 476.585 4
 2 12 -2 24112.7 1838.59 4
 2 -12 2 21309.2 1786.25 3
 -2 -12 -2 23469 1806.89 3
 -2 -12 -1 25448.5 1849.37 3
 2 12 -1 28843.3 1962.31 4
 2 -12 1 24159.9 1889.52 3
 2 12 0 450.826 241.999 4
 -2 12 0 352.02 206.938 4
 -2 -12 0 382.757 277.34 3
 2 -12 0 -39.0944 209.178 3
 2 -12 -1 27767.9 2026.4 3
 2 12 1 26371.6 1798.09 4
 -2 12 -1 28453.5 1847.22 4
 -2 -12 1 26048 1853.84 3
 2 12 2 23217.4 1645.43 4
 -2 -12 2 24636.3 1804.36 3
 2 -12 -2 21965.5 1828.49 3
 -2 12 -2 23601.3 1729.37 4
 -2 -12 3 2132.5 551.042 3
 2 -12 -3 1809.85 539.1 3
 -2 12 -3 2546.27 626.557 4
 2 -12 -4 20372.8 1796.39 3
 -2 12 -4 20027.2 1722.82 4
 -2 -12 4 20405 1649.22 3
 -2 -12 5 7552.5 1020.12 3
 2 -12 -5 8253.23 1184.44 3
 -2 12 -5 6272.5 988.917 4
 2 -12 -6 3380.91 777.12 3
 -2 12 -6 3018 747.216 4
 2 -12 -7 29859.4 2288.15 3
 -2 12 -7 31056.7 2323.27 4
 -2 12 -8 552.087 403.869 4
 2 -12 -8 741.362 439.46 3
 -2 12 -9 16.9021 251.906 4
 2 -12 -9 177.659 410.668 3
 2 -12 -10 7167.38 1189.32 3
 -2 12 -10 5241.82 1066.66 4
 -2 12 -11 2267.12 700.635 4
 2 -12 -11 2680.7 801.526 3
 -2 -13 -10 4860.17 993.787 3
 -2 -13 -9 1993.22 708.2 3
 2 13 -9 2584.47 775.495 4
 -2 -13 -8 8768.22 1310.69 3
 2 13 -8 10624.9 1485.72 4
 2 13 -7 1871.08 649.951 4
 -2 -13 -7 3891.78 878.207 3
 -2 -13 -6 537.661 343.119 3
 2 13 -6 1015.32 514.068 4
 -2 -13 -5 13822.6 1529.11 3
 2 -13 5 15399.3 1637.55 3
 2 13 -5 12304.2 1483.2 4
 2 -13 4 1501.36 514.375 3
 -2 -13 -4 1610.17 527.787 3
 2 13 -4 1013.31 496.652 4
 2 13 -3 1696.71 557.132 4
 -2 -13 -3 1606.1 515.166 3
 2 -13 3 2897.53 734.139 3
 -2 -13 -2 4103.22 779.742 3
 2 -13 2 4372.1 845.653 3
 2 13 -2 5260.16 907.763 4
 2 13 -1 6744.56 1006.82 4
 2 -13 1 6805.39 1073.74 3
 -2 -13 -1 6790.28 1016.1 3
 -2 -13 0 5468.77 927.192 3
 2 13 0 6859.02 1001.24 4
 2 -13 0 6530.27 1065.17 3
 -2 13 -1 6664.15 938.259 4
 -2 -13 1 5376.11 914.369 3
 2 -13 -1 6850.89 1075.78 3
 2 13 1 6080.52 900.923 4
 -2 -13 2 3489.07 732.536 3
 2 -13 -2 4379.8 871.869 3
 -2 13 -2 4146.3 761.919 4
 2 -13 -3 1590.26 572.774 3
 -2 -13 3 1541.69 487.807 3
 -2 13 -3 1856.97 539.231 4
 -2 13 -4 862.921 388.362 4
 2 -13 -4 506.963 287.781 3
 -2 13 -5 12704 1469.29 4
 2 -13 -5 13221.2 1559.19 3
 -2 -13 5 15238.3 1526.16 3
 -2 13 -6 1596.64 589.788 4
 2 -13 -6 975.774 470.568 3
 2 -13 -7 5083.4 1019.78 3
 -2 13 -7 3596.3 805.846 4
 2 -13 -8 9214.46 1348.55 3
 -2 13 -8 9312.98 1354.36 4
 -2 13 -9 2033.13 625.915 4
 2 -13 -9 3870.53 919.183 3
 -2 -14 -8 2554.72 749.452 3
 2 14 -8 2355.83 737.59 4
 -2 -14 -7 2327.64 696.594 3
 2 14 -7 2866.13 854.968 4
 -2 -14 -6 -206.039 333.296 3
 2 14 -6 669.061 430.069 4
 2 -14 5 331.041 319.49 3
 2 14 -5 132.479 214.661 4
 2 14 -4 273.759 352.076 4
 2 -14 4 33.4674 235.876 3
 -2 -14 -4 -25.8881 278.92 3
 2 -14 3 8493.34 1258.42 3
 2 14 -3 7646.94 1188.02 4
 -2 -14 -3 7977.83 1177.18 3
 2 14 -2 3025.44 751.304 4
 2 -14 2 2619.13 719.773 3
 -2 -14 -2 3357.52 792.151 3
 -2 -14 -1 4952.46 920.754 3
 2 14 -1 4197.06 842.356 4
 2 -14 0 -158.721 284.528 3
 -2 -14 0 -65.0794 184.901 3
 2 14 0 -53.9364 199.199 4
 -2 -14 1 5060.23 921.654 3
 2 -14 -1 3671.49 838.159 3
 -2 -14 2 3608.06 755.548 3
 2 -14 -2 4264.1 907.236 3
 -2 14 -2 4958.52 900.284 4
 -2 14 -3 10344.9 1300.81 4
 2 -14 -3 8819.24 1297.6 3
 -2 -14 3 9829.48 1265.65 3
 -2 -14 4 -154.044 261.247 3
 -2 14 -4 47.4331 305.228 4
 2 -14 -4 381.321 355.621 3
 -2 -14 5 1622 575.299 3
 2 -14 -5 1309.91 639.266 3
 -2 14 -5 911.627 424.579 4
 -2 14 -6 682.379 357.409 4
 2 -14 -6 888.029 471.738 3
 2 -14 -7 3683.05 916.165 3
 -2 14 -7 3447.3 825.944 4
 2 -14 -8 2680.31 793.461 3
 -2 14 -8 2530.61 765.731 4
 2 -15 5 9880.3 1443.25 3
 -2 -15 -5 10146.7 1419.75 3
 2 15 -5 9269.62 1399.32 4
 -2 -15 -4 930.565 491.517 3
 2 -15 4 -288.195 410.032 3
 2 15 -4 -90.3374 330.067 4
 2 -15 3 8090.9 1285.53 3
 2 15 -3 6687.25 1138.5 4
 -2 -15 -3 5678.25 1047.92 3
 -2 -15 -2 1196.12 468.401 3
 2 15 -2 2371.51 705.422 4
 2 -15 2 1848.83 640.879 3
 2 -15 1 1474.74 660.241 3
 -2 -15 -1 1035.55 480.871 3
 2 15 -1 351.166 199.959 4
 2 -15 0 4167.14 959.865 3
 -2 -15 0 4170.66 863.356 3
 2 -15 -1 101.463 272.438 3
 -2 -15 1 884.438 404.913 3
 2 -15 -2 2650.93 766.603 3
 -2 -15 2 1603.52 600.222 3
 -2 -15 3 5611.97 1007.48 3
 2 -15 -3 6274.47 1150.48 3
 -2 15 -3 5618.82 995.72 4
 -2 15 -4 862.496 455.871 4
 -2 -15 4 313.472 261.555 3
 2 -15 -4 1128.73 498.777 3
 2 -15 -5 8422.65 1349.88 3
 -2 15 -5 6190.78 1087.62 4
 -2 -15 5 7195.22 1158.83 3
 -2 15 -6 9553.06 1386.4 4
 2 16 -2 480.876 367.675 4
 -2 -16 -1 1559.3 599.344 3
 -2 -16 0 1078.1 517.943 3
 -2 -16 1 1624.95 562.325 3
 -2 -16 2 585.117 432.454 3
 3 0 0 77.7716 82.9033 1
 3 0 -1 64582.8 1245.2 1
 3 0 1 70292.7 1452.99 1
 3 0 -2 110479 1069.59 3
 3 0 2 102134 1860.5 1
 3 0 -2 105082 1471.12 1
 -3 0 3 72050.7 1689.21 2
 3 0 -3 75719.2 1129.62 1
 3 0 3 74079.3 1649.59 1
 3 0 4 366.832 150.122 1
 3 0 -4 385.11 70.0002 1
 -3 0 4 392.827 169.98 2
 -3 0 5 44130.7 1553.11 2
 3 0 5 44487.4 1407.29 1
 3 0 6 22591.3 1039.2 1
 3 0 -6 22228.5 860.057 4
 3 0 6 24267.6 1161.21 2
 -3 0 6 22468.2 1192.16 2
 3 0 7 60491 1764.66 1
 -3 0 7 59281.5 2056.89 2
 3 0 -7 57756.1 1473.4 4
 3 0 7 59820.5 1962.53 2
 3 0 -8 5424.61 474.137 4
 3 0 8 5220.42 630.542 2
 3 0 8 4563.66 508.023 1
 -3 0 8 4655.95 618.236 2
 3 0 9 29061.6 1558.81 2
 -3 0 9 31289.1 1684.19 2
 3 0 9 32172.5 1376.46 1
 3 0 -9 34925.1 1267.92 4
 3 0 10 -0.8935 114.729 1
 3 0 10 221.995 226.756 2
 -3 0 10 27.0698 162.123 2
 -3 0 11 12096.7 1170.93 2
 3 0 11 9619.26 1017.14 2
 -3 0 12 31.107 283.78 2
 3 0 12 143.57 215.307 2
 -3 0 13 30186.7 2070.13 2
 3 0 13 34572.5 2149.77 2
 -3 0 14 1752.42 546.508 2
 3 0 14 1674.75 532.119 2
 -3 0 15 39624.9 2596.37 2
 3 0 15 42050.7 2582.49 2
 -3 0 16 14894.6 1660.99 2
 3 0 16 12828.6 1496.35 2
 -3 0 17 702.541 460.535 2
 3 0 17 -47.39 236.541 2
 3 -1 17 2021.24 649.202 2
 -3 1 17 2891.3 751.097 2
 -3 1 16 26275.5 2187.95 2
 3 -1 16 25528.4 2158.85 2
 -3 1 15 -269.34 290.944 2
 3 -1 15 206.603 259.854 2
 -3 1 14 877.583 419.058 2
 3 -1 14 1073.75 412.911 2
 -3 1 13 12168.1 1293.37 2
 3 -1 13 13472.7 1374.15 2
 -3 1 12 7887.83 1001.91 2
 3 -1 12 6442.46 906.362 2
 3 -1 11 2328.01 519.633 2
 -3 1 11 2259.86 508.485 2
 3 -1 10 22907.5 1525.89 2
 -3 1 10 24014.6 1558.74 2
 3 1 -10 22575.2 1191.69 4
 3 -1 10 23285.9 1204.92 1
 3 1 -9 24790.1 1197.86 4
 -3 1 9 21655.1 1392.77 2
 3 -1 9 24265.6 1476.25 2
 3 -1 9 27172.2 1269.15 1
 3 -1 8 5866.45 574.959 1
 3 -1 8 6099.73 694.489 2
 -3 1 8 5329.98 659.561 2
 3 1 -8 6711.77 599.997 4
 3 -1 7 5857.83 559.208 1
 3 -1 7 7300.44 710.06 2
 -3 1 7 6320.68 681.183 2
 3 1 -7 5539.95 510.597 4
 3 -1 6 113273 2356.63 1
 3 1 -6 110523 2148.33 4
 -3 1 6 113558 2632.93 2
 3 -1 6 108405 2569.86 2
 -3 1 5 12734.4 830.522 2
 3 -1 5 14092.2 806.466 1
 3 1 -5 13862.2 383.633 1
 3 1 -4 218046 1853.01 1
 -3 1 4 210218 3112.98 2
 3 -1 4 205546 2946.56 1
 3 -1 3 8139.72 569.814 1
 3 1 -3 7948.01 389.877 1
 3 -1 2 242896 2926.29 1
 3 1 -2 244079 2369.56 1
 3 -1 1 60096.6 1389.85 1
 3 1 -1 56711.7 1209.81 1
 3 -1 0 87531.7 1578.83 1
 3 1 0 86153.8 1568.43 1
 3 -1 0 87096.2 1188.75 3
 3 1 1 61020.1 1389.35 1
 3 -1 -1 59042.4 1233.29 1
 3 -1 -1 64888.8 980.989 3
 3 -1 -2 257621 2402.27 1
 3 1 2 250570 2980.67 1
 3 -1 -2 255268 2121.65 3
 3 -1 -3 7540.5 380.639 1
 -3 -1 3 7850.14 558.139 2
 3 1 3 7084.84 529.79 1
 3 1 4 210281 2986.49 1
 3 -1 -4 220196 1813.69 1
 -3 -1 4 212281 3159.95 2
 -3 -1 5 11613.9 805.236 2
 3 -1 -5 12814.6 500.382 4
 3 1 5 12934 767.29 1
 3 -1 -5 12852.7 348.489 1
 -3 -1 6 112506 2658.41 2
 3 1 6 106208 2277.35 1
 3 -1 -6 112393 1587.52 4
 3 1 6 111294 2383.63 2
 -3 -1 7 5672.92 648.441 2
 3 -1 -7 5498.73 382.401 4
 3 1 7 5483.67 543.519 1
 3 1 7 5338.43 557.857 2
 -3 -1 8 6118.2 728.193 2
 3 -1 -8 5527.72 406.675 4
 3 1 8 5899.34 638.757 2
 3 1 8 4654.76 505.328 1
 3 1 9 26257.3 1429.17 2
 -3 -1 9 22514 1448.91 2
 3 1 9 27530.5 1273.82 1
 -3 -1 10 24786.6 1619.82 2
 3 1 10 24667.3 1236.49 1
 3 1 10 22183.2 1413.13 2
 -3 -1 11 3269.78 640.008 2
 3 1 11 2885.95 554.007 2
 -3 -1 12 8313.44 1052.21 2
 3 1 12 7289.7 899.782 2
 -3 -1 13 12279.4 1337.46 2
 3 1 13 14590.2 1362.01 2
 -3 -1 14 1556.9 576.583 2
 3 1 14 1647.12 509.288 2
 -3 -1 15 -51.9572 218.875 2
 3 1 15 222.02 178.351 2
 -3 -1 16 28301.9 2334.68 2
 3 1 16 28477.7 2181.59 2
 -3 -1 17 2557.45 785.742 2
 3 1 17 2588.68 717.365 2
 -3 2 17 1246 574.471 2
 3 -2 17 1480.3 537.828 2
 -3 2 16 9679.96 1329.47 2
 3 -2 16 10415.7 1410.37 2
 -3 2 15 15107 1576.46 2
 3 -2 15 17817.9 1763.38 2
 -3 2 14 5872.17 944.72 2
 3 -2 14 7904.59 1124.66 2
 -3 2 13 20037.4 1629.46 2
 3 -2 13 23851.5 1863.02 2
 -3 2 12 10400 1127.32 2
 3 -2 12 11342.6 1227.49 2
 3 2 -11 578.061 258.716 4
 -3 2 11 216.795 179.489 2
 3 -2 11 25.3944 186.888 2
 3 -2 10 4976.3 733.745 2
 3 2 -10 5134.08 614.106 4
 -3 2 10 5180.84 733.251 2
 3 -2 10 4514.48 545.809 1
 3 2 -9 43133.9 1714.3 4
 -3 2 9 41025.2 1886.21 2
 3 -2 9 41575.3 1979.74 2
 3 -2 9 45919.4 1690.06 1
 -3 2 8 14399.8 1057.01 2
 3 -2 8 13691 1065.53 2
 3 2 -8 12660.5 900.5 4
 3 -2 8 13150.1 883.747 1
 3 -2 7 29426.8 1283.47 1
 -3 2 7 29131.5 1416.1 2
 3 -2 7 29132.6 1485.86 2
 3 2 -7 29030.5 1281.58 4
 3 -2 6 18180.4 972.583 1
 -3 2 6 17395.9 1035.49 2
 3 -2 6 15979.7 1029.87 2
 3 2 -6 16938 935.616 4
 3 -2 5 62985.9 1777.23 1
 3 2 -5 67006.3 1150.99 1
 -3 2 5 64050.4 1846.44 2
 3 2 -4 12310.8 532.93 1
 3 2 -3 13247.6 578.812 1
 3 2 -2 49158.7 1174.04 1
 3 -2 2 46913 1250.18 3
 3 -2 1 94163.9 1620.86 3
 3 2 -1 94178.9 1691.42 1
 3 -2 0 57632.9 1225.53 3
 3 2 0 59779.3 1402.07 1
 -3 -2 0 65490.4 939.407 3
 3 -2 -1 87893.9 1483.44 3
 3 2 1 91830.6 1814.8 1
 -3 -2 1 97263.5 1014.45 3
 -3 -2 2 51573.2 1313.46 2
 3 -2 -2 50524.3 1163.52 3
 3 2 2 51003 1420.45 1
 3 -2 -3 13619.4 661.634 3
 -3 -2 3 13924.5 755.811 2
 3 2 3 14192.9 779.716 1
 3 -2 -4 10720.6 631.865 3
 -3 -2 4 10542.7 716.565 2
 3 2 4 11212.1 722.511 1
 3 2 5 60935.5 1731.01 1
 3 2 5 61407.5 1537.17 2
 -3 -2 5 64101.7 1885.83 2
 3 -2 -5 60568 671.123 4
 3 2 6 15413.9 843.807 2
 -3 -2 6 14494.6 976.444 2
 3 2 6 15526.9 896.529 1
 3 -2 -6 14425.9 349.099 4
 -3 -2 7 30808.7 1512.36 2
 3 2 7 32333.4 1331.35 1
 3 2 7 30756.1 1297.98 2
 3 2 8 14505.7 964.922 2
 -3 -2 8 11971.6 1025.47 2
 3 2 8 12346.4 855.706 1
 -3 -2 9 40000.6 1982.6 2
 3 2 9 45409.9 1672.02 1
 3 2 9 44046.1 1788.96 2
 3 2 10 4374.12 612.086 2
 3 2 10 4679.75 556.094 1
 -3 -2 10 5358.65 788.454 2
 -3 -2 11 27.7177 192.142 2
 3 2 11 133.289 159.6 2
 -3 -2 12 12505.4 1317.61 2
 3 2 12 11347.3 1107.05 2
 3 2 13 20021.4 1557.96 2
 -3 -2 13 20429 1759.85 2
 -3 -2 14 7247.38 1090.58 2
 3 2 14 8584.45 1065.15 2
 -3 -2 15 15007.6 1647.01 2
 3 2 15 17421.1 1588.86 2
 -3 -2 16 8811.37 1327.49 2
 -3 -2 17 1357.46 633.073 2
 3 -3 17 10862.3 1506.65 2
 3 -3 16 3319.64 842.058 2
 -3 3 16 2538.63 679.124 2
 -3 3 15 3310.12 739.492 2
 3 -3 15 4620.66 944.246 2
 3 -3 14 4961.06 915.052 2
 -3 3 14 7595.23 1061.37 2
 3 -3 13 2397.77 621.516 2
 -3 3 13 3271.56 674.369 2
 3 3 -12 8058.01 901.607 4
 3 -3 12 8138.8 1069.46 2
 -3 3 12 9391.09 1062.26 2
 3 -3 11 16929 1456.49 2
 -3 3 11 15402.7 1297.9 2
 3 3 -11 17519.1 1290.33 4
 3 -3 10 6745.84 698.151 1
 3 -3 10 7340.23 909.797 2
 -3 3 10 6017.49 771.827 2
 3 3 -10 7043.24 776.413 4
 -3 3 9 25730 1496.23 2
 3 -3 9 25356.7 1605.94 2
 3 3 -9 26986.5 1466.2 4
 3 -3 9 29346.3 1403.44 1
 3 -3 8 25800.1 1284.07 1
 -3 3 8 25528.3 1396.12 2
 3 3 -8 24062.4 1321.24 4
 3 -3 8 23447 1455.72 2
 3 -3 7 2686.48 485.351 2
 -3 3 7 3705.45 503.055 2
 3 -3 7 3763.55 484.665 1
 3 3 -7 3459.4 488.839 4
 3 3 -6 6499.27 633.172 4
 3 -3 6 7506.1 742.05 2
 3 3 -5 129513 1985.35 1
 3 3 -4 6253.01 445.924 1
 3 3 -3 276247 3084.81 1
 3 3 -2 5890.45 457.19 1
 3 -3 2 5711.76 490.295 3
 -3 -3 -1 22668.5 783.935 3
 3 3 -1 22248 915.654 1
 3 -3 1 20594 873.514 3
 -3 -3 0 200606 2118 3
 3 3 0 194815 2769.18 1
 3 -3 0 200035 2616.91 3
 3 3 1 19725.8 904.501 1
 -3 -3 1 20491.9 639.744 3
 3 -3 -1 18833 806.918 3
 3 -3 -2 5828.2 456.009 3
 -3 -3 2 5562.91 345.455 3
 -3 -3 2 5764.55 444.27 2
 3 3 2 5543.36 501.098 1
 3 -3 -3 284349 3339.5 3
 -3 -3 3 284571 3429.34 2
 3 3 3 279513 3650.58 1
 -3 -3 4 5967.6 543.772 2
 3 3 4 6841.34 595.693 1
 3 -3 -4 7137.05 576.526 3
 3 3 4 6360.12 416.448 2
 3 -3 -5 134985 2651.03 3
 -3 -3 5 136242 2804.71 2
 3 3 5 139778 2714.26 1
 3 3 5 134949 2109.38 2
 -3 -3 6 6202.47 655.355 2
 3 3 6 5770.67 575.658 1
 3 3 6 6068.42 502.069 2
 -3 -3 7 3955.83 573.407 2
 3 3 7 4047.61 495.521 1
 3 3 7 3449.49 415.039 2
 3 3 8 24552 1233.28 1
 -3 -3 8 25591.2 1495.29 2
 3 3 8 23248.6 1167.09 2
 3 3 9 26121 1327.16 1
 -3 -3 9 24677.6 1565.41 2
 3 3 9 23802.4 1273.3 2
 -3 -3 10 6985.25 892.835 2
 3 3 10 6348.52 660.529 1
 3 3 10 6279.81 702.472 2
 -3 -3 11 17413.9 1487.77 2
 3 3 11 17927.4 1273.69 2
 3 3 12 9496.57 984.914 2
 -3 -3 12 8736.13 1095.56 2
 3 3 13 2063.34 504.549 2
 -3 -3 13 2111.31 588.834 2
 -3 -3 14 8120.41 1189.13 2
 -3 -3 15 3822.21 848.205 2
 -3 -3 16 3794.47 897.89 2
 3 -4 16 1500.87 610.316 2
 3 -4 15 6613.08 1133.96 2
 3 -4 14 17708.7 1747.33 2
 3 4 -13 773.035 340.22 4
 3 -4 13 1106.34 461.243 2
 3 -4 12 19379.8 1681.24 2
 3 4 -12 21550.7 1563.83 4
 3 -4 11 764.566 342.821 2
 3 4 -11 364.174 203.859 4
 3 -4 10 4440.97 606.875 1
 3 -4 10 4176.75 728.806 2
 3 4 -10 3680.5 618.344 4
 3 -4 9 25961.2 1388.92 1
 3 -4 9 22724.2 1558.65 2
 3 4 -9 23357.8 1457.93 4
 3 -4 8 29124.8 1434.31 1
 3 -4 8 27846 1621.68 2
 3 4 -8 26415.8 1484.99 4
 3 -4 7 8760.54 874.945 2
 3 4 -7 9352.54 851.705 4
 3 4 -6 50181.9 1881.04 4
 3 -4 6 51407.2 1987 2
 3 4 -4 132925 2333.89 1
 3 -4 3 699.392 211.47 3
 3 4 -3 658.135 190.626 1
 3 4 -2 40431.6 1356.59 1
 3 -4 2 40600.6 1431.98 3
 -3 -4 -2 40960.6 1303.58 3
 3 4 -1 81221.9 1939.86 1
 3 -4 1 83926 1985.86 3
 -3 -4 -1 81379.5 1693.94 3
 3 4 0 76824.8 1905.98 1
 -3 4 0 78037.3 1678.51 4
 -3 -4 0 80810.9 1587.68 3
 3 -4 0 77623.9 1857.25 3
 -3 -4 1 85911.7 1522.06 2
 3 4 1 81133.5 2000.99 1
 -3 -4 1 79809.2 1552.38 3
 -3 4 -1 80454.8 1844.99 4
 3 -4 -1 79635 1881.36 3
 3 -4 -2 42702.5 1401.31 3
 3 4 2 42469.5 1478.78 1
 -3 -4 2 43250.1 1216.64 2
 -3 4 -2 39721.2 1406.13 4
 -3 -4 2 42943.1 1135.94 3
 -3 -4 3 1149.47 197.33 3
 3 -4 -3 1565.15 288.054 3
 3 4 3 1115.64 134.262 2
 -3 4 -3 1074.4 247.817 4
 3 4 3 861.867 216.711 1
 -3 -4 3 1237.7 236.812 2
 3 4 4 132525 2732.92 1
 -3 -4 4 130525 2574.19 2
 3 4 4 130071 1617.98 2
 -3 4 -4 133082 2897.16 4
 3 -4 -4 131657 2669.94 3
 3 -4 -5 2452.66 389.544 3
 -3 -4 5 2612.62 403.617 2
 -3 4 -5 2409.78 423.496 4
 3 4 5 2710.54 409.036 1
 3 4 5 2895.12 280.43 2
 3 4 6 50846.5 1793.41 1
 -3 -4 6 52998.4 1910.22 2
 -3 4 -6 47823.7 1948.61 4
 3 4 6 50526.1 1318.94 2
 3 -4 -6 49335.5 1835.21 3
 3 -4 -7 11312.2 929.886 3
 3 4 7 9618.79 799.005 1
 -3 -4 7 8951.28 851.971 2
 3 4 7 10177.1 664.352 2
 3 4 8 27735.2 1383.11 1
 -3 -4 8 26714.8 1554.77 2
 3 4 9 25447.4 1350.76 1
 -3 -4 9 22918 1545.48 2
 3 4 9 24137 1226.99 2
 -3 -4 10 3916.16 697.643 2
 3 4 10 4128.43 566.947 1
 3 4 10 3735.45 526.26 2
 -3 -4 11 685.757 379.91 2
 -3 -4 12 19433.8 1659.11 2
 -3 -4 13 459.359 295.097 2
 -3 -4 14 17324.1 1717.48 2
 -3 -4 15 7299.33 1209.62 2
 -3 -4 16 943.475 498.387 2
 3 -4 -17 1731.46 636.519 3
 3 -5 16 2651.61 751.509 2
 3 -5 15 3132.94 780.816 2
 3 -5 14 1965.89 638.08 2
 3 5 -13 1551.74 439.035 4
 3 -5 13 1344.7 525.894 2
 3 -5 12 434.799 239.355 2
 3 5 -12 765.515 340.624 4
 3 -5 11 7663.83 1016.88 2
 3 5 -11 8519.69 998.276 4
 3 -5 10 2038.17 510.728 2
 3 -5 10 2791.77 504.651 1
 3 5 -10 3025.8 586.862 4
 3 -5 9 48195.5 2003.18 1
 3 -5 9 46113.8 2283.56 2
 3 5 -9 44799.4 2146.22 4
 3 5 -8 27045.6 1598.78 4
 3 -5 8 28862.2 1715 2
 3 -5 7 2113.49 470.712 2
 3 5 -7 2121.99 459.148 4
 3 5 -6 10656.7 935.115 4
 3 -5 6 9366.93 891.87 2
 -3 -5 -4 18485.6 1087.37 3
 3 -5 4 16513 1077.2 3
 3 5 -4 17431.2 952.867 1
 3 -5 3 70003.3 2098.64 3
 3 5 -3 70121.7 1918.31 1
 -3 -5 -3 70023.9 1968.77 3
 3 5 -2 32439.6 1325.06 1
 -3 -5 -2 32123.1 1265.8 3
 3 -5 2 33191.3 1400.09 3
 3 -5 1 3761.96 470.39 3
 -3 -5 -1 4240.95 431.026 3
 3 5 -1 4583.24 507.638 1
 -3 5 1 4245.11 389.08 4
 -3 -5 0 5860.23 505.106 3
 3 5 0 6068.87 591.562 1
 -3 5 0 6762.57 536.826 4
 3 -5 0 6340.35 596.649 3
 3 -5 -1 4840.6 523.41 3
 -3 -5 1 4619.55 430.211 3
 3 5 1 4736 533.507 1
 -3 -5 1 4920.41 371.313 2
 -3 5 -1 4689.72 486.804 4
 3 5 2 34695.5 1455.38 1
 3 -5 -2 35658.8 1410.42 3
 -3 -5 2 36840.9 1145.87 2
 -3 5 -2 33544.3 1371.32 4
 -3 -5 2 36571.4 1210.95 3
 3 5 3 73270.2 2148.7 1
 -3 -5 3 71385.4 1787.4 2
 3 -5 -3 72616.1 2069.9 3
 -3 5 -3 72884.2 2135.31 4
 -3 -5 3 76628.1 1790.81 3
 -3 -5 4 18196.8 996.053 2
 3 5 4 15410.5 998.954 1
 3 -5 -4 17083.1 1053.17 3
 3 5 4 16563.2 414.142 2
 -3 5 -4 18494 1144.33 4
 -3 -5 4 18725.9 936.828 3
 3 -5 -5 9844.26 836.443 3
 3 5 5 9331.99 798.587 1
 -3 -5 5 9783.87 789.297 2
 3 5 5 9998.51 437.494 2
 -3 5 -5 9153.37 861.391 4
 3 -5 -6 8524.72 822.948 3
 3 5 6 9364.66 816.899 1
 -3 -5 6 8213.24 771.56 2
 3 5 6 8410.95 483.494 2
 -3 5 -6 9691.7 920.897 4
 3 -5 -7 2579.14 491.079 3
 3 5 7 2683.22 433.021 1
 -3 5 -7 1829.04 443.44 4
 -3 -5 7 2031.23 422.795 2
 3 5 8 26973.4 1433.85 1
 -3 -5 8 25661.6 1557.58 2
 -3 5 -8 27186.4 1695.29 4
 3 -5 -8 23506.1 1485.56 3
 3 -5 -9 44954.8 2163.18 3
 3 5 9 44959.9 1907 1
 -3 -5 9 43121.2 2145.14 2
 3 -5 -10 1725.92 448.531 3
 -3 -5 10 1991.2 512.553 2
 3 5 10 2262.11 421.337 1
 3 -5 -11 7895.52 1004.54 3
 -3 -5 11 7574.73 1003.36 2
 3 -5 -12 90.3874 235.101 3
 -3 -5 12 514.541 320.318 2
 3 -5 -13 781.092 398.689 3
 -3 -5 13 847.821 390.888 2
 3 -5 -14 557.277 319.426 3
 -3 -5 14 1413.69 501.699 2
 3 -5 -15 1526.81 534.161 3
 -3 -5 15 1783.01 610.199 2
 3 -5 -16 1939.5 615.978 3
 -3 -5 16 2401.63 720.265 2
 3 -6 15 3030.56 811.224 2
 3 6 -14 3882.85 794.008 4
 3 -6 14 1542.08 563.663 2
 3 -6 13 10533 1362.28 2
 3 6 -13 13905.3 1446.97 4
 3 6 -12 398.347 352.4 4
 3 -6 12 83.7247 295.265 2
 3 -6 11 568.691 322.563 2
 3 6 -11 1753.93 494.164 4
 3 -6 10 502.703 380.161 2
 3 6 -10 241.758 230.895 4
 3 -6 10 314.473 216.709 1
 3 -6 9 2778.58 603.434 2
 3 6 -9 3419.28 639.657 4
 3 6 -8 24160.3 1609.85 4
 3 -6 8 22759.8 1564.25 2
 3 6 -7 23643.4 1535.73 4
 3 -6 7 24831.4 1551.39 2
 3 -6 6 16438.4 1216.61 2
 3 6 -6 17284.9 1272.26 4
 -3 -6 -6 15361.4 1163.53 3
 -3 -6 -5 3731.56 555.16 3
 -3 -6 -4 32822.3 1533.62 3
 3 -6 4 28643.7 1510.63 3
 3 6 -3 12676.3 906.167 1
 -3 -6 -3 12968.9 916.329 3
 3 -6 3 12277.6 954.967 3
 -3 -6 -2 33372 1395.59 3
 3 -6 2 29966.4 1463.44 3
 -3 6 2 31756.7 1060.27 4
 3 6 -2 29999.4 1402.75 1
 3 6 -1 12674 928.581 1
 -3 -6 -1 12742.5 834.737 3
 -3 6 1 13197.9 749.629 4
 3 -6 1 11188.7 872.973 3
 3 6 0 39966.7 1652.77 1
 -3 -6 0 39783.1 1443.64 3
 -3 6 0 42507.4 1444.08 4
 3 -6 0 41046.6 1653.38 3
 3 -6 -1 14347.7 975.896 3
 3 6 1 15579.2 1042.03 1
 -3 -6 1 13942 628.205 2
 -3 6 -1 12970.6 857.908 4
 -3 -6 1 15388.5 879.315 3
 -3 -6 2 30879 1254.92 3
 3 6 2 29783.1 1451.69 1
 3 -6 -2 30995.8 1448.36 3
 -3 -6 2 30722.6 1077.91 2
 -3 6 -2 31966 1419.21 4
 3 -6 -3 11363 887.651 3
 3 6 3 11929.5 942.556 1
 -3 -6 3 11918.5 742.739 2
 -3 6 -3 12058.2 926.202 4
 -3 -6 3 11668.6 780.431 3
 -3 6 -4 32063.1 1586.37 4
 3 -6 -4 31380.4 1538.53 3
 3 6 4 32892.4 1572.46 1
 -3 -6 4 33307.5 1359.53 2
 -3 -6 4 30968.3 1305.85 3
 3 -6 -5 3827.7 548.218 3
 3 6 5 4128.12 581.773 1
 -3 6 -5 3840.11 585.166 4
 -3 -6 5 3291.08 481.081 2
 3 6 6 16449.1 1155.55 1
 -3 -6 6 15555.3 1085.72 2
 3 -6 -6 13895.9 1095.7 3
 -3 6 -6 15910.1 1232.83 4
 3 6 7 27431.8 1507.43 1
 -3 -6 7 24848 1460.11 2
 3 -6 -7 21777.9 1437.85 3
 -3 6 -7 25509.6 1650.13 4
 3 -6 -8 23393.1 1554.96 3
 3 6 8 20726.9 1338.4 1
 -3 -6 8 23384.8 1519.19 2
 -3 6 -8 20323.8 1527.04 4
 -3 -6 9 3172.31 612.437 2
 3 -6 -9 2916.38 586.406 3
 3 6 9 2659.26 504.774 1
 -3 6 -9 2087.19 548.202 4
 -3 -6 10 418.213 319.441 2
 3 -6 -10 301.722 257.351 3
 3 6 10 -28.0015 136.894 1
 3 -6 -11 1789.23 504.508 3
 -3 -6 11 1287.83 433.32 2
 3 -6 -12 -224.369 270.224 3
 -3 -6 12 936.187 411.181 2
 3 -6 -13 10498.9 1309.53 3
 -3 -6 13 10559 1333.7 2
 3 -6 -14 3404.48 791.292 3
 -3 -6 14 2795.62 743.783 2
 3 -6 -15 1711.38 576.155 3
 -3 -6 15 2910.88 746.649 2
 3 -6 -16 128.761 316.342 3
 -3 -7 -15 3247.17 850.046 3
 3 -7 15 2472.73 764.194 2
 3 7 -14 7142.67 1098.69 4
 -3 -7 -14 6462.66 1123.04 3
 3 -7 14 7267.98 1210.69 2
 -3 -7 -13 5406.83 992.532 3
 3 -7 13 6648.87 1105.7 2
 3 7 -13 7174.25 1087.42 4
 3 -7 12 2918.78 667.206 2
 -3 -7 -12 1929 570.015 3
 3 7 -12 2023.57 564.464 4
 3 7 -11 5320.1 865.452 4
 3 -7 11 4585.24 854.357 2
 -3 -7 -11 4865.4 904.88 3
 3 -7 10 20044.3 1679.36 2
 -3 -7 -10 21333.1 1741.95 3
 3 7 -10 18517.6 1593.22 4
 3 -7 9 4282.47 728.331 2
 -3 -7 -9 2415.17 565.464 3
 3 7 -9 3867.04 718.296 4
 -3 -7 -8 23374 1661.3 3
 3 -7 8 25424.3 1708.91 2
 3 7 -8 24896 1715.62 4
 -3 -7 -7 33790.5 1908.46 3
 3 -7 7 31964.9 1816.74 2
 3 7 -7 35234.9 1977.53 4
 -3 -7 -6 7327.19 860.189 3
 3 -7 6 6686.35 794.522 2
 3 7 -6 7229.64 872.124 4
 -3 -7 -5 16056.6 1208.57 3
 3 7 -5 12566.3 1124.14 4
 3 -7 5 15332.8 1150.99 2
 3 -7 5 14558 1188.29 3
 -3 -7 -4 52631.5 2060.47 3
 3 -7 4 51570.6 2150.51 3
 3 7 -3 5789.2 664.79 1
 3 -7 3 5068.38 673.543 3
 -3 7 3 5386.52 436.618 4
 -3 -7 -3 5019.98 624.32 3
 -3 -7 -2 29708.4 1437.75 3
 3 7 -2 30613.4 1536.7 1
 -3 7 2 32872.5 1181.13 4
 3 -7 2 29764.9 1562.99 3
 3 7 -1 16488.4 1130.45 1
 -3 -7 -1 16479.4 1028.16 3
 -3 7 1 16372.6 915.483 4
 3 -7 1 17050 1162.48 3
 3 -7 0 183.799 137.713 3
 -3 -7 0 360.004 206.4 3
 3 7 0 153.697 155.803 1
 -3 7 0 61.0187 119.31 4
 3 7 1 16383 1154.79 1
 -3 -7 1 16424.3 685.677 2
 -3 7 -1 16201.9 1017.03 4
 -3 -7 1 16526.1 1006.15 3
 3 -7 -1 17231.9 1172.51 3
 3 7 2 30372.6 1593.36 1
 3 -7 -2 31227.6 1577.14 3
 -3 -7 2 32880.9 1126.17 2
 -3 7 -2 28407.5 1434.66 4
 -3 -7 2 31537.5 1388.55 3
 3 -7 -3 5734.17 713.072 3
 3 7 3 5713.17 703.919 1
 -3 -7 3 5447.93 590.314 3
 -3 -7 3 5949.48 539.571 2
 -3 7 -3 4684.46 617.898 4
 3 -7 -4 51505.8 2111.7 3
 3 7 4 50870.3 2087.93 1
 -3 -7 4 52029 1740.85 2
 -3 7 -4 49079.8 2073.85 4
 -3 -7 4 51385.6 1836.04 3
 3 7 5 14851.5 1152.56 1
 -3 -7 5 15887.7 1039.45 2
 3 -7 -5 14691 1167.41 3
 -3 7 -5 15781.9 1239.15 4
 -3 -7 5 16281 1077.79 3
 3 -7 -6 6361.9 811.638 3
 3 7 6 6661.53 785.279 1
 -3 -7 6 6974.27 744.499 2
 -3 7 -6 5579.71 766.996 4
 3 -7 -7 33085.1 1875.87 3
 3 7 7 34908.7 1804.48 1
 -3 -7 7 34922.4 1766.02 2
 -3 7 -7 30772.4 1878.39 4
 3 -7 -8 26260.6 1733.48 3
 3 7 8 24855.7 1554.41 1
 -3 -7 8 23268.6 1541.4 2
 -3 7 -8 24677.7 1753.93 4
 -3 7 -9 3938.02 768.475 4
 -3 -7 9 2732 569.46 2
 3 7 9 3626.38 609.974 1
 3 -7 -9 2861.94 614.935 3
 3 -7 -10 18917.9 1600.94 3
 3 7 10 20564.3 1455.68 1
 -3 -7 10 19332.4 1559.12 2
 -3 7 -10 18721.1 1623.2 4
 -3 -7 11 3701.03 718.527 2
 3 -7 -11 4538.63 818.392 3
 3 -7 -12 2437.79 654.49 3
 -3 -7 12 2750.53 675.648 2
 -3 -7 13 8277.39 1198.81 2
 3 -7 -13 7126.9 1100.16 3
 -3 -7 14 9611.12 1371.74 2
 3 -7 -14 7695.09 1181.99 3
 -3 -7 15 1787.11 632.369 2
 3 -7 -15 2571.54 721.048 3
 3 8 -15 1182.18 477.937 4
 -3 -8 -14 1187.09 508.459 3
 3 8 -14 965.209 449.461 4
 3 -8 14 1363.84 573.346 2
 -3 -8 -13 19085.9 1914.3 3
 3 -8 13 19089.8 1882.46 2
 3 8 -13 16925.8 1746.23 4
 3 -8 12 2241.08 651.443 2
 -3 -8 -12 1168.38 436.237 3
 3 8 -12 1115.41 499.085 4
 3 -8 11 6212.92 995.292 2
 -3 -8 -11 5526.34 952.578 3
 3 8 -11 6735.44 1037.53 4
 3 -8 10 6369.68 971.256 2
 3 8 -10 7232.18 1044.09 4
 -3 -8 -10 7944.03 1100.57 3
 3 -8 9 7512.62 1018.11 2
 -3 -8 -9 8401.69 1092.62 3
 3 8 -9 8367.85 1081.47 4
 3 -8 8 3695.05 679.182 2
 3 8 -8 2239.97 537.845 4
 -3 -8 -8 3690.5 727.734 3
 -3 -8 -7 33548.1 1996.36 3
 3 8 -7 30751.2 1970.06 4
 3 -8 7 37732.8 2035.49 2
 3 8 -6 23000.9 1631.02 4
 3 -8 6 23184.2 1525.29 2
 -3 -8 -6 21984.5 1544.39 3
 3 -8 5 22362.9 1439.56 2
 -3 -8 -5 23868.5 1536.71 3
 3 8 -5 20038.6 1497.51 4
 3 -8 5 20535.4 1483.38 3
 -3 -8 -4 18632.3 1316.11 3
 3 8 -4 19379.3 1428.45 4
 3 -8 4 18597.5 1363.63 3
 3 -8 3 6122.56 773.682 3
 -3 -8 -3 6069.64 717.396 3
 3 8 -2 15611.7 1185.01 1
 -3 8 2 14193.9 848.443 4
 -3 -8 -2 13390.3 1043.24 3
 3 -8 2 14335.8 1170.79 3
 -3 -8 -1 62775.8 2187.19 3
 3 8 -1 59398.7 2322.41 1
 -3 8 1 64863.8 1960.46 4
 3 -8 1 61917.7 2386.04 3
 3 8 0 26160.8 1564.86 1
 -3 -8 0 25763.4 1374.98 3
 -3 8 0 22672.4 1226.02 4
 3 -8 0 24308.5 1474.26 3
 3 8 1 64413.6 2449.87 1
 -3 8 -1 63013.5 2157.44 4
 -3 -8 1 61250.5 2104.31 3
 3 -8 -1 62872.9 2402.98 3
 3 -8 -2 13636.2 1136.4 3
 -3 8 -2 12916 1023.13 4
 3 8 2 15791.7 1267.59 1
 -3 -8 2 14402 1018.07 3
 3 -8 -3 5730.64 748.645 3
 3 8 3 6049.42 761.428 1
 -3 -8 3 6942.97 592.444 2
 -3 8 -3 5644.83 728.608 4
 -3 -8 3 5118.27 629.878 3
 3 8 4 17884.9 1332.11 1
 3 -8 -4 16243 1273.24 3
 -3 -8 4 19339.6 1094.16 2
 -3 8 -4 19882.8 1385.6 4
 -3 -8 4 20215.6 1244 3
 3 -8 -5 21411.2 1496.23 3
 3 8 5 20532.4 1428.7 1
 -3 -8 5 22636.8 1280.39 2
 -3 8 -5 20087.6 1461.95 4
 -3 -8 5 21451.3 1320.43 3
 3 -8 -6 23950.4 1625.66 3
 3 8 6 26103.7 1632.74 1
 -3 -8 6 23813.9 1411.23 2
 -3 8 -6 24079.1 1669.97 4
 3 8 7 34796.8 1894.92 1
 -3 -8 7 38858.3 1903.88 2
 -3 8 -7 34286.1 2052.16 4
 3 -8 -7 33289.5 1989.54 3
 3 8 8 3816.35 662.913 1
 3 -8 -8 3376.97 687.4 3
 -3 8 -8 3202.58 681.991 4
 -3 -8 8 3608 638.483 2
 3 -8 -9 10771.9 1216.36 3
 -3 -8 9 9994.64 1078.07 2
 3 8 9 11480.6 1129.4 1
 -3 8 -9 11431.7 1302.92 4
 -3 8 -10 7794.31 1105.02 4
 3 8 10 8105.52 966.661 1
 3 -8 -10 7115.95 1017.5 3
 -3 -8 10 8622.13 1074.51 2
 3 -8 -11 5515.72 929.646 3
 -3 -8 11 4657.35 844.054 2
 -3 -8 12 1063.93 456.611 2
 3 -8 -12 1797.97 573.953 3
 3 -8 -13 15152.8 1657.54 3
 -3 -8 13 17721.9 1734.94 2
 3 -8 -14 1211.94 468.125 3
 -3 -8 14 2296.18 697.51 2
 3 -8 -15 527.358 274.636 3
 -3 -9 -14 2194.97 665.459 3
 3 9 -14 3745.2 871.833 4
 3 -9 14 3807.3 910.509 2
 -3 -9 -13 2665.41 751.064 3
 3 -9 13 2220.65 644.991 2
 3 9 -13 1381.2 549.476 4
 -3 -9 -12 8261.22 1282.91 3
 3 -9 12 10218.1 1363.33 2
 3 9 -12 7957.81 1194.17 4
 -3 -9 -11 12994.7 1511.75 3
 3 -9 11 10628.3 1330.56 2
 3 9 -11 10421.8 1337.74 4
 -3 -9 -10 22453.3 1913.4 3
 3 -9 10 19585.6 1736.19 2
 3 9 -10 22581.8 1934.05 4
 3 -9 9 428.95 291.8 2
 -3 -9 -9 221.885 310.427 3
 3 9 -9 79.3038 188.455 4
 -3 -9 -8 14240.7 1394.35 3
 3 -9 8 15278.1 1407.52 2
 3 9 -8 16372.1 1562.8 4
 3 -9 7 4129.09 703.987 2
 -3 -9 -7 4277 748.801 3
 3 9 -7 4426.27 800.491 4
 3 -9 6 4641.75 736.079 2
 3 9 -6 4738.02 798.93 4
 -3 -9 -6 5069.35 777.496 3
 3 -9 5 4378.3 759.975 3
 3 -9 5 5004.74 701.597 2
 -3 -9 -5 4547.45 713.87 3
 3 9 -5 4419.55 764.211 4
 3 -9 4 6056.36 845.889 3
 -3 -9 -4 6764.49 828.438 3
 3 9 -4 6278.06 892.93 4
 3 -9 4 6464.19 771.889 2
 3 -9 3 730.203 356.004 3
 -3 -9 -3 1540.4 385.576 3
 3 -9 2 408.031 344.804 3
 -3 -9 -2 279.695 247.595 3
 -3 9 2 767.603 223.071 4
 3 -9 1 1568.6 457.668 3
 3 9 -1 1302.16 417.838 1
 -3 -9 -1 1106.57 353.05 3
 -3 9 1 1335.4 318.698 4
 3 9 0 10532.9 1076.89 1
 3 -9 0 10248 1043.63 3
 -3 9 0 11495 936.755 4
 -3 -9 0 10454.1 956.415 3
 3 9 1 522.708 280.755 1
 -3 -9 1 1002.39 326.625 3
 3 -9 -1 778.518 356.371 3
 -3 9 -1 892.838 291.786 4
 -3 -9 2 676.213 265.645 3
 3 9 2 1225.45 408.181 1
 3 -9 -2 429.678 275.9 3
 -3 9 -2 671.742 249.082 4
 -3 -9 3 864.379 326.066 3
 3 9 3 723.504 327.942 1
 3 -9 -3 287.428 305.989 3
 -3 9 -3 584.834 261.094 4
 3 -9 -4 6702.94 886.81 3
 3 9 4 6319.45 856.601 1
 -3 9 -4 5823.01 799.273 4
 -3 -9 4 6548.55 776.525 3
 3 9 5 4906.84 754.627 1
 3 -9 -5 5239.05 782.752 3
 -3 -9 5 3627.69 583.034 3
 -3 -9 5 5343.62 628.591 2
 -3 9 -5 5507.78 829.756 4
 3 9 6 3178.93 634.375 1
 3 -9 -6 4441.26 757.443 3
 -3 -9 6 3759.52 575.014 2
 -3 9 -6 5305.75 821.877 4
 -3 -9 7 3759.16 610.721 2
 -3 9 -7 3871.24 743.83 4
 3 9 7 2718.9 576.972 1
 3 -9 -7 3652.62 714.107 3
 3 -9 -8 12464 1332.07 3
 3 9 8 14708.2 1336.47 1
 -3 -9 8 17233.5 1388.84 2
 -3 9 -8 15628.5 1526.54 4
 3 -9 -9 560.845 432.461 3
 -3 -9 9 341.421 246.02 2
 -3 9 -9 643.862 372.845 4
 3 9 9 194.494 226.36 1
 3 -9 -10 19554.5 1768.63 3
 -3 -9 10 18860.9 1618.57 2
 3 9 10 21641.8 1655 1
 -3 9 -10 19618 1811.92 4
 3 -9 -11 9322.02 1241.9 3
 -3 -9 11 9397.2 1203.07 2
 3 -9 -12 9320.11 1300.36 3
 -3 -9 12 7400.91 1124.62 2
 -3 -9 13 2145.42 640.683 2
 3 -9 -13 2693.2 735.376 3
 3 -9 -14 3531.17 845.241 3
 -3 -9 14 2509.76 710.999 2
 -3 -10 -13 6870.83 1222.73 3
 3 10 -13 8146.79 1318.74 4
 3 -10 13 5313.22 1023.07 2
 -3 -10 -12 12577 1559.03 3
 3 -10 12 11355.5 1467.69 2
 3 10 -12 9395.22 1351.39 4
 -3 -10 -11 2705.93 717.353 3
 3 -10 11 2852.61 741.135 2
 3 10 -11 3511.29 817.763 4
 3 -10 10 4521.25 846.197 2
 -3 -10 -10 5116.06 966.801 3
 3 10 -10 5511.05 1044 4
 3 -10 9 1115.35 414.375 2
 -3 -10 -9 2909 743.988 3
 3 10 -9 2153.62 674.135 4
 3 -10 8 2966.92 666.027 2
 -3 -10 -8 2951.4 716.054 3
 3 10 -8 3320.77 757.886 4
 -3 -10 -7 4421.45 824.173 3
 3 10 -7 3814.78 739.436 4
 3 -10 7 3490.01 672.339 2
 -3 -10 -6 10804.9 1202.34 3
 3 -10 6 10116.5 1073.71 2
 3 10 -6 8790.83 1137.62 4
 3 -10 5 4876.07 844.035 3
 3 -10 5 5499.83 767.39 2
 -3 -10 -5 6266.99 881.184 3
 3 10 -5 5623.46 912.226 4
 3 10 -4 3534.89 706.078 4
 3 -10 4 3708.98 719.147 3
 -3 -10 -4 3566.98 657.78 3
 3 -10 4 4106.8 630.402 2
 3 -10 3 4243.31 734.539 3
 3 -10 3 5666.19 723.979 2
 -3 -10 -3 3996.95 681.718 3
 3 10 -3 4382.41 745.798 4
 3 -10 2 4530.23 742.713 3
 -3 -10 -2 3471.93 614.691 3
 -3 10 1 9360.22 863.037 4
 -3 -10 -1 8390.13 935.23 3
 3 -10 1 7789.11 977.618 3
 3 -10 0 11078.7 1162.16 3
 -3 -10 0 10777.7 1034.54 3
 -3 10 0 11468.5 994.254 4
 3 10 1 6780.87 928.995 1
 3 -10 -1 6367.67 890.667 3
 -3 -10 1 6753.98 814.28 3
 -3 10 -1 8089.55 883.969 4
 3 10 2 3306.98 627.954 1
 -3 -10 2 2892.29 557.488 3
 3 -10 -2 3207.9 668.547 3
 -3 10 -2 2687.93 515.348 4
 -3 -10 3 5067.15 721.647 3
 3 10 3 3845.36 712.793 1
 3 -10 -3 4592.99 788.953 3
 -3 10 -3 3862.2 660.577 4
 -3 -10 4 4264.77 652.36 3
 3 -10 -4 3834.29 710.09 3
 3 10 4 3992.65 730.474 1
 -3 10 -4 2972.27 623.112 4
 -3 -10 5 5572.73 765.769 3
 3 10 5 4927.82 808.534 1
 3 -10 -5 4458.31 772.133 3
 -3 10 -5 3804.22 717.146 4
 3 10 6 11817.7 1250.31 1
 3 -10 -6 10684.2 1222.35 3
 -3 10 -6 11487 1273.81 4
 3 10 7 4378.9 781.398 1
 3 -10 -7 4907.82 849.228 3
 -3 10 -7 4916.7 870.579 4
 3 10 8 3128.02 666.387 1
 3 -10 -8 2297.94 630.538 3
 -3 10 -8 3247.46 747.366 4
 -3 -10 8 2922.45 600.81 2
 3 10 9 1660.47 533.187 1
 3 -10 -9 1822.2 585.674 3
 -3 -10 9 1515.02 473.089 2
 -3 10 -9 2049.22 597.969 4
 3 -10 -10 3938.32 843.565 3
 -3 -10 10 2875.98 654.805 2
 -3 10 -10 3487.84 793.824 4
 3 10 10 2891.98 637.279 1
 -3 -10 11 5092.85 899.335 2
 3 -10 -11 3100.66 756.546 3
 3 -10 -12 11448 1467.88 3
 -3 -10 12 11204.6 1377.23 2
 -3 -10 13 5062.48 962.508 2
 3 -10 -13 7540.4 1247.73 3
 -3 -11 -12 5595.83 1086.83 3
 3 11 -12 5221.66 1062.11 4
 3 -11 12 5646.65 1068.28 2
 -3 -11 -11 17145.1 1844.46 3
 3 11 -11 18364.9 1926.84 4
 3 -11 11 15781.4 1685.31 2
 3 -11 10 5058.39 924.673 2
 -3 -11 -10 3461.7 846.049 3
 3 11 -10 3414.09 828.414 4
 -3 -11 -9 11209.3 1418.39 3
 3 -11 9 12132.6 1384.14 2
 3 11 -9 13488.4 1581.08 4
 3 -11 8 7445.78 1059.17 2
 -3 -11 -8 4963.63 925.654 3
 3 11 -8 4773 953.794 4
 3 11 -7 4894.08 935.214 4
 -3 -11 -7 5021.92 903.223 3
 3 -11 7 5716.52 867.709 2
 3 -11 6 3793.21 710.205 2
 3 11 -6 1976.25 568.032 4
 -3 -11 -6 2319.66 608.125 3
 -3 -11 -5 9258.99 1128.5 3
 3 -11 5 8016.77 1075.5 3
 3 -11 5 10811 1083.25 2
 3 11 -5 10421 1274.2 4
 3 -11 4 1728.27 437.632 2
 3 -11 4 1363.14 469.698 3
 -3 -11 -4 1630.75 494.794 3
 3 11 -4 1782.51 556.525 4
 3 11 -3 8167.48 1074.99 4
 3 -11 3 7040.76 996.564 3
 -3 -11 -2 2409.78 557.572 3
 3 -11 2 3243.77 681.066 3
 3 11 -2 2477.88 599.858 4
 3 11 -1 11046 1184.84 4
 3 -11 1 11935.8 1294.36 3
 -3 -11 -1 11704.9 1164.5 3
 -3 -11 0 14256 1281.76 3
 3 -11 0 15751.1 1454.91 3
 -3 11 0 15656.2 1224.58 4
 -3 11 -1 11535.1 1115.29 4
 -3 -11 1 12845.8 1201.43 3
 3 -11 -1 12751.2 1324.2 3
 -3 -11 2 2906.2 571.426 3
 3 -11 -2 1880.06 514.062 3
 -3 11 -3 11010.5 1174.7 4
 -3 -11 3 10569.7 1106.27 3
 3 -11 -3 9717.77 1179.29 3
 3 -11 -4 2059.34 573.593 3
 -3 11 -4 1884.53 553.47 4
 3 11 4 1533.99 517.322 1
 -3 -11 4 2624.26 576.129 3
 3 11 5 10884.6 1264.9 1
 -3 11 -5 10962.6 1260.22 4
 3 -11 -5 12116 1337.37 3
 -3 -11 5 12375 1199.34 3
 3 -11 -6 2089.15 598.941 3
 3 11 6 2449.55 637.995 1
 -3 11 -6 3869.16 765.404 4
 3 -11 -7 4711.91 908.198 3
 3 11 7 3923.42 767.797 1
 -3 11 -7 5046.02 934.74 4
 3 -11 -8 5470.37 976.566 3
 -3 11 -8 5889.83 1044.79 4
 3 -11 -9 11310.7 1441.49 3
 -3 11 -9 11192.5 1442.62 4
 3 -11 -10 5493.27 1036.12 3
 -3 11 -10 4043.2 879.874 4
 3 -11 -11 18668.2 1899.55 3
 3 -11 -12 5292.43 1014.29 3
 -3 -12 -11 7288.97 1247.71 3
 3 12 -11 6173.79 1161.25 4
 3 -12 11 5488.91 1018.74 2
 3 -12 10 2054.97 619.882 2
 -3 -12 -10 2695.75 748.293 3
 3 12 -10 3100 851.993 4
 -3 -12 -9 1562.56 634.591 3
 3 -12 9 1492.69 495.961 2
 3 12 -9 2234.89 626.735 4
 -3 -12 -8 15788.6 1673.51 3
 3 12 -8 17718.9 1849.84 4
 3 -12 8 14733.5 1492.38 2
 3 12 -7 2480.82 741.189 4
 -3 -12 -7 1898.78 598.849 3
 -3 -12 -6 21269 1842.61 3
 3 12 -6 17014 1736.66 4
 3 -12 5 5754.06 990.311 3
 3 12 -5 5820.06 1020.25 4
 -3 -12 -5 8190.38 1125.38 3
 3 12 -4 813.199 444.383 4
 -3 -12 -4 411.162 248.595 3
 3 12 -3 13268.2 1424.19 4
 3 -12 3 9824.71 1230.88 3
 -3 -12 -3 10348.6 1202.61 3
 3 -12 2 9096.52 1176.94 3
 3 12 -2 10080.9 1233.64 4
 -3 -12 -2 8217.66 1062.84 3
 3 -12 1 7142.49 1067.99 3
 -3 -12 -1 6228.84 911.427 3
 3 12 -1 7468.85 1063.05 4
 -3 -12 0 61146.7 2787.98 3
 3 -12 0 60958.5 3039.7 3
 3 12 0 56932.6 2769.58 4
 3 -12 -1 8661.92 1172.85 3
 -3 12 -1 7275.15 920.321 4
 -3 -12 1 7880.19 1013.89 3
 3 12 1 5661.93 860.121 4
 3 -12 -2 7834.98 1113.69 3
 -3 12 -2 9628.7 1127.83 4
 -3 -12 2 9721.44 1110.93 3
 -3 12 -3 9850.75 1147.43 4
 -3 -12 3 11500.5 1212.48 3
 3 -12 -3 9912.7 1251.34 3
 -3 -12 4 1490.31 478.907 3
 3 -12 -4 780.887 422.886 3
 -3 12 -4 242.265 266.558 4
 -3 -12 5 5977.47 892.911 3
 3 -12 -5 5663.92 968.868 3
 -3 12 -5 8153.26 1156.47 4
 -3 12 -6 18689.2 1761.86 4
 3 -12 -6 19289.8 1824.89 3
 3 -12 -7 2234.76 679.588 3
 -3 12 -7 1365.87 545.022 4
 3 -12 -8 15707.8 1700.48 3
 -3 12 -8 18790.4 1860.98 4
 -3 12 -9 1226.55 482.038 4
 3 -12 -9 3001.92 804.435 3
 -3 12 -10 2002.78 632.617 4
 3 -12 -10 2288.81 708.732 3
 3 -12 -11 6820.93 1214.56 3
 -3 -13 -9 1816.78 658.971 3
 3 13 -9 1719 621.185 4
 -3 -13 -8 407.244 341.775 3
 3 13 -8 69.4921 297.856 4
 -3 -13 -7 991.197 554.359 3
 3 13 -7 2390.46 712.099 4
 -3 -13 -6 7044.65 1121.22 3
 3 13 -6 7600.96 1217.84 4
 -3 -13 -5 189.374 224.463 3
 3 13 -5 379.646 356.498 4
 3 -13 5 231.146 280.289 3
 3 13 -4 17534 1748.49 4
 3 -13 4 19860 1864.23 3
 -3 -13 -4 17985.3 1699.51 3
 3 -13 3 4190.81 856.342 3
 -3 -13 -3 4385.03 849.419 3
 3 13 -3 4327.08 851.475 4
 3 -13 2 11586.4 1423.84 3
 3 13 -2 8906.91 1208.88 4
 -3 -13 -2 9562.98 1204.59 3
 -3 -13 -1 6806.32 1002.91 3
 3 13 -1 7765.5 1112.07 4
 3 -13 1 6065.55 1021.27 3
 3 -13 0 1552.07 561.654 3
 -3 -13 0 1165.23 447.491 3
 3 13 0 1515.82 508.793 4
 -3 -13 1 7647.62 1048.17 3
 3 13 1 6730.14 992.171 4
 3 -13 -1 9485.18 1308.21 3
 3 -13 -2 9642.2 1286.1 3
 -3 13 -2 8906.77 1111.53 4
 3 13 2 11735.8 1268.64 4
 -3 -13 2 8476.52 1108.8 3
 -3 -13 3 6080.85 945.71 3
 -3 13 -3 5420.14 912.869 4
 3 -13 -3 6084.5 1084.59 3
 -3 13 -4 19841.8 1769.46 4
 -3 -13 4 19637.3 1680.2 3
 3 -13 -4 21847.2 1968.69 3
 -3 -13 5 106.26 221.241 3
 3 -13 -5 175.37 323.542 3
 -3 13 -5 -693.619 386.292 4
 -3 13 -6 8730.75 1259.77 4
 3 -13 -6 10314.5 1408.64 3
 3 -13 -7 2774.34 782.721 3
 -3 13 -7 1925.72 624.522 4
 3 -13 -8 107.21 206.153 3
 -3 13 -8 1193.22 513.824 4
 3 -13 -9 2212.29 712.69 3
 -3 13 -9 2936.69 835.474 4
 -3 -14 -8 629.444 369.256 3
 -3 -14 -7 6831.4 1160.8 3
 3 14 -7 7526.2 1283.77 4
 -3 -14 -6 974.373 479.23 3
 3 14 -6 1066.46 528.826 4
 3 -14 5 8838.05 1313.16 3
 -3 -14 -5 8901.34 1293.2 3
 3 14 -5 7378.23 1195.62 4
 3 -14 4 -78.4707 292.839 3
 -3 -14 -4 -264.549 263.675 3
 3 14 -4 128.983 247.138 4
 3 -14 3 331.945 322.235 3
 3 14 -3 -266.402 342.93 4
 3 -14 2 1862.22 613.328 3
 -3 -14 -2 763.829 379.237 3
 3 14 -2 998.075 414.875 4
 -3 -14 -1 5346.45 946.442 3
 3 14 -1 6218.45 1039.66 4
 3 -14 1 7446.94 1172.23 3
 -3 -14 0 -83.02 256.688 3
 3 -14 0 347.426 416.944 3
 3 14 0 -127.076 372.416 4
 -3 -14 1 5175.7 915.595 3
 3 -14 -1 4849.85 999.486 3
 3 14 1 6775.51 1012.02 4
 -3 -14 2 1558.59 535.875 3
 3 -14 -2 1345.39 513.269 3
 -3 -14 3 261.659 293.213 3
 3 -14 -3 481.666 446.667 3
 -3 14 -3 -25.7969 301.192 4
 -3 -14 4 -182.744 303.557 3
 3 -14 -4 437.382 387.83 3
 -3 14 -4 196.784 249.683 4
 -3 -14 5 6795.11 1045.91 3
 3 -14 -5 8298.74 1263.08 3
 -3 14 -5 6813.59 1114.7 4
 3 -14 -6 787.671 421.784 3
 -3 14 -6 823.138 427.372 4
 -3 14 -7 8442.58 1307.07 4
 3 -14 -7 8746.37 1339.63 3
 -3 -15 -5 478.476 343.858 3
 3 15 -5 -265.818 257.672 4
 3 15 -4 12806.3 1606.3 4
 3 -15 4 12183.5 1579.46 3
 -3 -15 -4 11119.8 1445.91 3
 3 -15 3 1122.81 588.987 3
 -3 -15 -3 52.4155 223.61 3
 3 15 -3 538.373 380.978 4
 3 15 -2 17523.4 1831.9 4
 3 -15 2 15292.7 1765.27 3
 -3 -15 -2 14018.7 1604.85 3
 3 -15 1 2560.63 761.262 3
 -3 -15 -1 2183.73 678.785 3
 3 15 -1 1884.82 611.987 4
 3 -15 0 1217.71 570.049 3
 -3 -15 0 911.349 481.354 3
 3 15 0 -376.14 362.626 4
 -3 -15 1 2790.78 731.67 3
 3 -15 -1 1947.35 678.27 3
 -3 -15 2 15292.2 1633.47 3
 3 -15 -2 17032.3 1861.12 3
 -3 -15 3 176.393 294.023 3
 3 -15 -3 270.363 393.573 3
 -3 15 -4 13452.4 1567.17 4
 3 -15 -4 15928 1859.86 3
 -3 15 -5 339.304 316.597 4
 -3 -16 -1 18166.3 1865.01 3
 -3 -16 0 1168.44 563.594 3
 -3 -16 1 15820.6 1722.41 3
 4 0 0 187793 2623.58 1
 4 0 -1 2928.53 316.631 1
 4 0 1 3134.72 368.566 1
 4 0 -2 26694.8 474.24 3
 4 0 -2 24618.9 851.431 1
 4 0 2 24659.6 1034.89 1
 4 0 -3 153782 1547.19 3
 4 0 3 149867 2664.52 1
 4 0 -3 151585 1970.44 1
 4 0 4 3226.25 404.84 1
 4 0 -4 2587 242.33 1
 4 0 5 15930 938.87 1
 -4 0 5 14635.1 953.279 2
 4 0 -5 13894.2 475.797 1
 -4 0 6 363.782 202.782 2
 4 0 6 381.388 168.291 1
 4 0 -7 40543 1259.82 4
 -4 0 7 40187.5 1782.63 2
 4 0 7 39643.1 1658.25 2
 4 0 7 39614.7 1567.49 1
 -4 0 8 6747.64 771.912 2
 4 0 -8 6961.27 549.962 4
 4 0 8 6288.81 728.708 2
 4 0 8 6487.18 662.14 1
 -4 0 9 76052.4 2742.37 2
 4 0 9 77249.6 2610.48 2
 4 0 9 79347.9 2361.82 1
 4 0 10 -6.42621 233.672 2
 -4 0 10 337.795 268.219 2
 4 0 10 164.609 147.136 1
 -4 0 11 42829.7 2286.99 2
 4 0 11 44658.1 2216.87 2
 4 0 12 105.049 209.546 2
 -4 0 12 1116.89 446.87 2
 -4 0 13 434.521 289.189 2
 4 0 13 -24.3938 244.133 2
 -4 0 14 141.468 290.752 2
 4 0 14 -53.7459 243.872 2
 -4 0 15 573.636 353.61 2
 4 0 15 1482.05 550.674 2
 -4 0 16 295.324 301.114 2
 4 0 16 1271.32 521.374 2
 -4 0 17 8246.82 1331.29 2
 4 0 17 5460.36 1038.94 2
 -4 1 17 449.221 218.709 2
 4 -1 17 536.371 404.146 2
 -4 1 16 459.183 333.194 2
 4 -1 16 185.195 258.09 2
 -4 1 15 10294.5 1341.42 2
 4 -1 15 11524.9 1403.87 2
 4 -1 14 4257.15 834.443 2
 -4 1 14 5713.27 966.645 2
 -4 1 13 8668.87 1119.52 2
 4 -1 13 7395.09 1021.83 2
 4 -1 12 4901.69 803.549 2
 -4 1 12 5226.06 844.756 2
 4 -1 11 2737.83 609.812 2
 -4 1 11 2176.8 499.107 2
 4 -1 10 893.051 335.59 2
 4 -1 10 1563.95 348.345 1
 -4 1 10 1272.14 427.21 2
 -4 1 9 1197.15 371.52 2
 4 1 -9 1873.81 340.332 4
 4 -1 9 661.612 246.669 1
 4 -1 9 1253.64 360.545 2
 -4 1 8 66666.6 2402 2
 4 1 -8 67482.8 1911.76 4
 4 -1 8 66186.5 2346.49 2
 4 -1 8 67770.1 2124.62 1
 4 1 -7 9621.09 691.871 4
 -4 1 7 8993.4 842.467 2
 4 -1 7 10191.7 864.623 2
 4 -1 7 10004.6 796.102 1
 4 1 -6 88644.7 1010.92 1
 -4 1 6 87518.7 2463.19 2
 4 -1 6 88546.3 2290.78 1
 4 1 -5 11130.3 459.093 1
 4 -1 5 11279 792.136 1
 4 -1 4 6888.42 600.834 1
 4 1 -4 6236 384.142 1
 4 -1 3 16387.4 898.953 1
 4 1 -3 15939.8 665.282 1
 4 -1 2 333053 3884.95 1
 4 1 -2 332751 3219.78 1
 4 -1 1 122086 2237.97 1
 4 1 -1 122613 2068.8 1
 4 -1 0 465243 4215.32 1
 4 1 0 464125 4187.1 1
 4 -1 0 466651 2948.76 3
 4 1 1 118019 2219.61 1
 4 -1 -1 117550 2010.84 1
 4 -1 -1 121093 1426.22 3
 4 -1 -2 322866 3180 1
 4 1 2 329066 3832.88 1
 4 -1 -3 15957.7 662.153 1
 4 -1 -3 16910.4 624.429 3
 4 1 3 16588.9 904.374 1
 4 -1 -4 5959.16 421.915 3
 -4 -1 4 6491.55 597.064 2
 4 1 4 6785.5 601.123 1
 4 -1 -4 5999.45 381.263 1
 -4 -1 5 10017.4 793.63 2
 4 1 5 11358.6 802.363 1
 4 -1 -5 11916.7 469.109 1
 4 -1 -6 92437.6 1563.39 4
 -4 -1 6 92464.7 2560.33 2
 4 -1 -6 94696.1 966.441 1
 4 1 6 93989 2381.52 1
 -4 -1 7 7461.55 773.598 2
 4 -1 -7 9417.19 521.336 4
 4 1 7 8606.77 746.5 1
 4 1 7 7821.24 710.982 2
 -4 -1 8 66360.5 2430.45 2
 4 1 8 67853.9 2238.6 2
 4 1 8 67907.1 2156.71 1
 4 1 9 658.427 248.214 2
 4 1 9 823.69 233.693 1
 -4 -1 9 1254.45 397.621 2
 4 1 10 1416.99 324.429 1
 4 1 10 1586.73 415.299 2
 -4 -1 10 949.321 391.751 2
 4 1 11 2774.01 569.191 2
 -4 -1 11 2512.38 591.912 2
 -4 -1 12 5767.03 924.703 2
 4 1 12 4745.51 753.92 2
 -4 -1 13 7137.8 1033.89 2
 4 1 13 7860.58 994.994 2
 4 1 14 5371.31 887.981 2
 -4 -1 14 4600.62 884.473 2
 -4 -1 15 12444.8 1512.23 2
 4 1 15 12909.4 1423.52 2
 -4 -1 16 1015.08 537.97 2
 4 1 16 927.253 422.899 2
 -4 -1 17 107.19 291.242 2
 4 -2 17 5733.5 1058.81 2
 4 -2 16 7910.57 1244.98 2
 4 -2 15 867.229 442.534 2
 -4 2 15 1677.95 586.817 2
 -4 2 14 4029.95 797.739 2
 4 -2 14 4325.96 862.608 2
 4 -2 13 3692.34 749.924 2
 -4 2 13 2954.52 683.121 2
 4 -2 12 3167.27 677.61 2
 -4 2 12 2154.97 543.749 2
 -4 2 11 9876.89 1085.95 2
 4 -2 11 9601.86 1087.22 2
 4 -2 11 9129.38 865.549 1
 4 -2 10 29079.2 1791.82 2
 -4 2 10 27044.3 1705.99 2
 4 2 -10 29315.7 1504.33 4
 4 -2 10 28745.2 1490.68 1
 -4 2 9 50170.2 2181.51 2
 4 -2 9 49512.4 2223.8 2
 4 2 -9 50076.7 1871.45 4
 4 -2 9 51086.6 1948.86 1
 4 -2 8 3432.7 575.649 2
 4 -2 8 3854.39 518.56 1
 -4 2 8 4010.05 601.678 2
 4 2 -8 3192.93 443.711 4
 4 -2 7 2902.49 507.115 2
 4 2 -7 2167.2 373.618 4
 4 -2 7 2368.61 418.854 1
 4 -2 6 58400.7 1915.26 1
 4 2 -6 57329.4 1091.18 1
 4 -2 5 67544.2 1986.18 1
 4 2 -5 68221.7 1328.45 1
 4 -2 4 19799.4 1045.26 1
 4 2 -4 18861.5 741.903 1
 4 -2 3 118536 2491.16 1
 4 2 -3 114531 1949.5 1
 4 2 -2 91706.8 1814.52 1
 4 -2 1 6587.4 458.011 3
 4 2 -1 5450.02 458.353 1
 -4 -2 0 201248 1589.86 3
 4 2 0 193818 2830.05 1
 4 -2 0 190394 2304.92 3
 4 2 1 6195.3 531.785 1
 -4 -2 1 6294.06 206.82 3
 4 -2 -1 5661.83 385.968 3
 4 -2 -2 94689 1606.05 3
 4 2 2 95489.1 2136.03 1
 -4 -2 3 114360 2348.04 2
 4 2 3 114803 2442.25 1
 4 -2 -3 119195 1923.5 3
 4 -2 -4 19789.4 865.592 3
 -4 -2 4 21648.3 1089.08 2
 4 2 4 22007.6 1105.09 1
 4 -2 -5 66680.6 1293.06 1
 4 -2 -5 64381.3 1678.17 3
 -4 -2 5 65898.3 2043.01 2
 4 2 5 66039.8 1963.25 1
 -4 -2 6 57818.2 2028.24 2
 4 2 6 57281.3 1887.56 1
 4 -2 -6 57288 899.697 4
 4 2 6 59421 1737.1 2
 4 -2 -6 56196.6 1036.2 1
 4 2 7 3076.3 432.761 2
 4 2 7 2323.24 401.954 1
 -4 -2 7 1676.37 401.5 2
 4 2 8 2729.69 442.319 2
 4 2 8 3409.78 509.96 1
 -4 -2 8 2772.02 539.089 2
 -4 -2 9 46748 2187.84 2
 4 2 9 50752.9 1931.99 1
 4 2 9 47814.7 1919.98 2
 -4 -2 10 29758.8 1842.48 2
 4 2 10 29441 1507.73 1
 4 2 10 30688.5 1627.47 2
 -4 -2 11 9612.13 1115.27 2
 4 2 11 9431.14 962.213 2
 -4 -2 12 1753.93 467.065 2
 4 2 12 2485.03 491.426 2
 -4 -2 13 2808.9 710.049 2
 4 2 13 3388.79 679.22 2
 4 2 14 5686.15 868.011 2
 -4 -2 14 3248.16 764.06 2
 -4 -2 15 2058.4 595.576 2
 -4 -2 16 6596.07 1169.98 2
 4 -3 16 818.913 504.707 2
 4 -3 15 11550 1455.8 2
 4 -3 14 490.857 331.812 2
 4 -3 13 25337.8 1981.56 2
 4 -3 12 2756.43 641.298 2
 4 -3 11 7112.75 948.288 2
 4 3 -11 6548.18 797.346 4
 4 -3 11 8033.87 844.405 1
 4 -3 10 3799.16 683.728 2
 4 -3 10 4631.61 622.75 1
 4 3 -10 4906.96 662.889 4
 4 -3 9 24628.4 1606.37 2
 4 3 -9 24574.8 1416.13 4
 4 -3 9 28436.3 1496.86 1
 4 -3 8 8733.37 816.826 1
 4 -3 8 8105.48 876.03 2
 4 3 -8 7152.95 735.726 4
 4 3 -7 95930.4 2588.42 4
 4 -3 7 93958.1 2833.46 2
 4 -3 7 96969.6 2615.85 1
 4 -3 6 147.22 147.079 1
 4 -3 5 22992.8 1221.29 1
 4 3 -5 23661.8 891.714 1
 4 3 -4 11978.4 667.907 1
 4 3 -3 3587.69 379.315 1
 4 3 -2 30529.7 1133.12 1
 4 -3 2 30391.3 1156.36 3
 -4 -3 -1 213617 2405.5 3
 4 3 -1 215996 3093.07 1
 4 -3 1 218215 2954.71 3
 4 3 0 6320.35 546.272 1
 -4 -3 0 5771.92 342.33 3
 4 -3 0 6311.95 485.466 3
 4 3 1 216385 3305.38 1
 -4 -3 1 224949 1972.52 3
 4 -3 -1 215469 2808.76 3
 4 -3 -2 30946.9 1073.23 3
 4 3 2 29563 1257.3 1
 -4 -3 2 33174.8 752.286 3
 4 -3 -3 4222.32 418.022 3
 4 3 3 4395.43 509.076 1
 -4 -3 3 3354.96 399.482 2
 -4 -3 4 11249.9 793.424 2
 4 -3 -4 9701.78 661.415 3
 4 3 4 10917.5 807.669 1
 4 -3 -5 22638.8 1089.07 3
 -4 -3 5 23782.1 1238.19 2
 4 3 5 22981.5 1205.62 1
 4 3 6 26.2674 156.595 1
 4 3 6 240.51 161.344 2
 4 -3 -6 144.038 149.775 3
 -4 -3 6 279.926 191.381 2
 4 -3 -7 91167.7 2478.47 3
 -4 -3 7 92408.1 2762.47 2
 4 3 7 93579.7 2546.44 1
 4 3 7 89277.3 2195.24 2
 -4 -3 8 7494.23 866.102 2
 4 3 8 7418.49 738.399 1
 4 3 8 8408.47 728.19 2
 -4 -3 9 27731.3 1703.87 2
 4 3 9 30202.1 1517.09 1
 4 3 9 26362.8 1377.97 2
 -4 -3 10 3370.17 615.066 2
 4 3 10 4716.28 625.901 1
 4 3 10 4919.51 633.552 2
 4 3 11 8944.75 908.393 2
 -4 -3 11 7237.69 974.901 2
 -4 -3 12 2543.9 652.783 2
 4 3 12 2912.88 568.343 2
 -4 -3 13 25807.6 2022.84 2
 -4 -3 14 1130.91 489.032 2
 -4 -3 15 12158.6 1516.55 2
 -4 -3 16 993.343 530.796 2
 4 -4 16 24192.2 2215.01 2
 4 -4 15 2361.7 703.613 2
 4 -4 14 1326.84 514.456 2
 4 -4 13 2998.78 706.822 2
 4 -4 12 19587.2 1696.43 2
 4 4 -12 22519.2 1615.45 4
 4 -4 11 3015.59 651.531 2
 4 4 -11 3086.8 584.392 4
 4 -4 11 2595.81 506.216 1
 4 -4 10 24473.6 1745.62 2
 4 -4 10 24165.1 1454.84 1
 4 4 -10 21553.1 1472.59 4
 4 -4 9 5350.35 777.436 2
 4 -4 9 4658 639.552 1
 4 4 -9 5702.12 740.415 4
 4 -4 8 25551.8 1617.61 2
 4 4 -8 23689 1436.25 4
 4 -4 8 24097.4 1391.93 1
 4 -4 7 -64.4095 171.536 1
 4 4 -7 81.0719 194.734 4
 4 -4 7 -208.782 206.25 2
 4 4 -5 2335.9 320.24 1
 4 4 -4 143388 2564.03 1
 4 4 -3 8301.47 636.294 1
 4 -4 3 7705.77 674.07 3
 -4 -4 -2 9728.09 634.34 3
 4 4 -2 10588.3 727.088 1
 4 -4 2 9072.85 696.726 3
 -4 -4 -1 860.988 180.502 3
 4 4 -1 978.415 244.652 1
 4 -4 1 706.599 181.81 3
 -4 -4 0 5959.3 426.067 3
 4 4 0 5510 563.1 1
 4 -4 0 6031.69 539.954 3
 -4 -4 1 417.498 116.535 3
 4 -4 -1 688.54 202.55 3
 4 4 1 962.919 240.92 1
 4 -4 -2 9505.77 681.14 3
 4 4 2 10007.8 776.327 1
 -4 -4 2 10664.9 533.861 3
 -4 -4 3 8100.02 488.621 3
 4 -4 -3 8080.09 636.373 3
 -4 -4 3 7755.54 627.564 2
 4 4 3 7680.28 693.742 1
 4 -4 -4 136254 2726.82 3
 4 4 4 139371 3040.54 1
 4 -4 -5 2233.32 369.455 3
 4 4 5 2277.19 276.619 2
 -4 -4 5 1562 339.675 2
 4 4 5 1903.33 370.551 1
 -4 -4 6 15125.5 1068.24 2
 4 4 6 14061.5 1006.38 1
 4 4 6 13828.5 741.776 2
 4 -4 -6 14068.4 983.354 3
 4 4 7 -35.4653 109.046 2
 4 -4 -7 104.741 176.063 3
 -4 -4 7 55.8118 180.525 2
 4 4 7 140.929 169.139 1
 4 4 8 25958.6 1432.08 1
 -4 -4 8 22789.5 1490.32 2
 4 -4 -8 23461.9 1403.79 3
 4 4 8 25486.1 1185.91 2
 4 -4 -9 5847.83 753.227 3
 4 4 9 5407.4 680.594 1
 4 4 9 5316.82 586.725 2
 -4 -4 9 5101.99 747.077 2
 4 -4 -10 25010.7 1613.64 3
 4 4 10 27002.8 1518.46 1
 -4 -4 10 25813.9 1760.38 2
 4 -4 -11 2141.03 513.983 3
 -4 -4 11 2591.08 599.924 2
 4 -4 -12 19907.5 1581.29 3
 -4 -4 12 16030.4 1549.41 2
 4 -4 -13 2224.69 547.094 3
 -4 -4 13 1859.93 606.151 2
 4 -4 -14 1082.92 430.058 3
 -4 -4 14 1147.34 538.582 2
 4 -4 -15 2289.35 641.58 3
 -4 -4 15 2085.82 662.239 2
 4 -4 -16 27212.1 2194.75 3
 -4 -4 16 25812.6 2318.74 2
 4 -5 16 800.056 496.295 2
 4 -5 15 13540.8 1634.05 2
 4 -5 14 8054.16 1198.2 2
 4 -5 13 23835.9 2001.73 2
 4 5 -13 24571.9 1818.66 4
 4 5 -12 6945.22 941.571 4
 4 -5 12 6907.94 1035.33 2
 4 -5 11 7349.68 1053.46 2
 4 5 -11 8231.7 1013.37 4
 4 -5 11 7745.98 881.052 1
 4 -5 10 7067.27 824.864 1
 4 -5 10 6749.05 934.156 2
 4 5 -10 7605.78 928.758 4
 4 -5 9 29752.1 1870.59 2
 4 5 -9 29146.9 1753.27 4
 4 -5 9 32457 1731.53 1
 4 -5 8 5307.06 759.277 2
 4 -5 8 6963.44 787.784 1
 4 5 -8 5276.76 733.074 4
 4 5 -7 22500.9 1441.54 4
 4 -5 7 21044.4 1441.88 2
 4 5 -5 3657.91 449.588 1
 4 5 -4 2945.9 419.522 1
 -4 -5 -4 3480.05 484.097 3
 4 -5 4 3954.39 534.57 3
 -4 -5 -3 7331.81 638.801 3
 4 5 -3 6772.77 634.888 1
 4 -5 3 6193.2 659.36 3
 -4 -5 -2 12164.5 769.335 3
 4 5 -2 12714.7 878.1 1
 4 -5 2 11971.5 869.319 3
 -4 -5 -1 51025.2 1485.04 3
 4 5 -1 50436.4 1761.95 1
 4 -5 1 52154 1769.7 3
 -4 -5 0 18860.6 864.578 3
 4 5 0 18250.3 1082.58 1
 4 -5 0 18297.7 1032.6 3
 4 5 1 51116.8 1825.45 1
 -4 -5 1 51663.4 1401.74 3
 4 -5 -1 52358.3 1728.38 3
 -4 -5 2 12861.5 725.921 2
 4 5 2 12534.3 917.296 1
 -4 -5 2 11966.9 670.18 3
 4 -5 -2 11972.2 847.143 3
 4 -5 -3 6329.29 634.933 3
 4 5 3 7553.71 738.556 1
 -4 -5 3 7062.02 599.177 2
 -4 -5 3 6747.3 522.417 3
 4 -5 -4 3054.44 460.698 3
 4 5 4 3200.9 247.174 2
 4 5 4 4010.45 546.074 1
 -4 -5 4 3196.56 437.573 2
 4 -5 -5 3414.98 496.185 3
 -4 -5 5 4220.58 535.187 2
 4 5 5 3862 573.195 1
 4 -5 -6 3775.93 556.989 3
 4 5 6 4129.07 578.551 1
 -4 -5 6 4186.81 578.543 2
 4 5 7 21609 1339.61 1
 -4 -5 7 23549.4 1434.78 2
 4 -5 -7 21820.8 1358.22 3
 -4 -5 8 5470.43 744.068 2
 4 -5 -8 4889.82 678.055 3
 4 5 8 5442.58 695.435 1
 4 -5 -9 33649.3 1863.28 3
 4 5 9 31805.4 1693.37 1
 -4 -5 9 31567.5 1874.59 2
 4 -5 -10 6917.09 881.462 3
 4 5 10 7256.05 836.545 1
 -4 -5 10 7460.79 970.956 2
 4 -5 -11 9691.84 1102.44 3
 -4 -5 11 6816.57 952.573 2
 -4 -5 12 7181.48 1066.01 2
 4 -5 -12 9379.18 1141.31 3
 -4 -5 13 20440.9 1849.14 2
 4 -5 -13 19459.5 1691.59 3
 4 -5 -14 7863.75 1129.57 3
 -4 -5 14 8264.14 1214.07 2
 4 -5 -15 9839.79 1308.16 3
 -4 -5 15 8542.42 1283.98 2
 4 -5 -16 1291.91 532.331 3
 -4 -5 16 553.526 356.756 2
 4 -6 15 4171.84 967.408 2
 4 -6 14 535.14 343.133 2
 4 6 -13 2844.05 658.28 4
 4 -6 13 3340.01 778.96 2
 4 -6 12 14228.2 1542.43 2
 4 6 -12 13885.5 1405.13 4
 4 -6 11 7267.71 890.388 1
 4 -6 11 6258.36 1000.2 2
 4 6 -11 5016.72 827.295 4
 4 -6 10 22636.7 1557.94 1
 4 -6 10 22793.2 1782.27 2
 4 6 -10 21478.7 1641.45 4
 4 -6 9 4462.36 685.732 1
 4 6 -9 4663.33 749.498 4
 4 -6 9 4653.95 777.522 2
 4 -6 8 848.736 378.521 2
 4 6 -8 775.507 297.603 4
 4 -6 7 4770.34 738.682 2
 4 6 -7 4476.33 683.784 4
 -4 -6 -6 16543.8 1210.14 3
 -4 -6 -5 15509.1 1123.59 3
 -4 -6 -4 29532 1461.85 3
 4 6 -4 29822.5 1411.98 1
 4 -6 4 29170.4 1549.44 3
 4 -6 3 1506.92 358.727 3
 4 6 -3 1150.17 308.31 1
 -4 -6 -3 1470.83 314.526 3
 4 6 -2 19230 1150.97 1
 -4 -6 -2 20735.7 1101.2 3
 4 -6 2 21901.2 1265.99 3
 4 -6 1 690.062 262.385 3
 -4 -6 -1 834.871 231.502 3
 4 6 -1 562.301 242.229 1
 4 -6 0 4031.63 541.395 3
 4 6 0 3836.03 550.83 1
 -4 -6 0 4137.25 459.999 3
 -4 -6 1 1116.05 243.919 3
 4 -6 -1 1564.35 346.103 3
 4 6 1 1238.48 350.075 1
 -4 6 -1 1391.18 316.248 4
 4 6 2 20108.3 1251.11 1
 -4 -6 2 20722.6 959.829 2
 -4 -6 2 21912.3 1027.18 3
 -4 6 -2 19268.7 1142.07 4
 4 -6 -2 21165.1 1224.17 3
 -4 -6 3 1473.76 279.329 3
 4 -6 -3 1151.03 317.708 3
 4 6 3 1447.15 381.319 1
 -4 6 -3 1102.74 315.723 4
 -4 -6 3 1476.49 284.388 2
 4 -6 -4 30141.7 1511.57 3
 -4 6 -4 31914 1633.02 4
 4 6 4 29383.2 1565.87 1
 -4 -6 4 32009.1 1394.9 2
 -4 -6 4 30039.3 1252.5 3
 4 6 5 17416.1 1218.44 1
 -4 -6 5 16744.2 1082.51 2
 -4 6 -5 16330.7 1226.18 4
 4 -6 -5 17367.2 1188.76 3
 4 -6 -6 16601.5 1201.11 3
 4 6 6 15323.2 1170.97 1
 -4 -6 6 16330.9 1140.06 2
 -4 6 -6 14424 1217.33 4
 -4 -6 7 4715.94 666.211 2
 4 -6 -7 3590.93 580.529 3
 4 6 7 4259.43 639.235 1
 4 6 8 476.364 236.858 1
 -4 -6 8 281.028 165.711 2
 -4 -6 9 3978.41 677.456 2
 4 -6 -9 3370.63 622.335 3
 4 6 9 4974.45 708.723 1
 4 -6 -10 19132.5 1537.17 3
 4 6 10 21783.7 1501.13 1
 -4 -6 10 22020.8 1685.2 2
 4 -6 -11 6189.87 929.195 3
 -4 -6 11 5913.56 899.252 2
 4 -6 -12 13543 1406.88 3
 -4 -6 12 13660.6 1460.77 2
 4 -6 -13 3124.47 734.721 3
 -4 -6 13 3748.34 783.704 2
 4 -6 -14 574.634 371.964 3
 -4 -6 14 260.224 278.449 2
 4 -6 -15 2672.55 731.167 3
 -4 -6 15 2450.4 711.776 2
 4 -6 -16 6428.9 1122.65 3
 -4 -7 -15 1539.18 624.319 3
 4 -7 15 1170.64 618.379 2
 -4 -7 -14 19297.6 1957.5 3
 4 -7 14 18667.8 1944.43 2
 4 7 -14 17409.6 1720.21 4
 4 -7 13 958.935 466.767 2
 -4 -7 -13 659.176 441.688 3
 4 7 -13 757.299 424.772 4
 4 -7 12 27760.3 2177.04 2
 4 7 -12 25843.5 2020.89 4
 -4 -7 -11 10838.9 1315.37 3
 4 7 -11 14330.9 1451.59 4
 4 -7 11 13646.2 1464.56 2
 4 -7 10 520.632 333.421 2
 -4 -7 -10 653.453 392.849 3
 4 -7 10 820.346 324.171 1
 4 7 -10 727.013 294.964 4
 4 -7 9 2191.75 527.436 2
 4 7 -9 2931.48 621.663 4
 -4 -7 -8 16426.1 1399.6 3
 4 -7 8 16968 1425.53 2
 4 7 -8 17079.8 1455.75 4
 4 -7 7 668.927 292.912 2
 -4 -7 -7 1642.3 416.005 3
 4 7 -7 1487.56 458.229 4
 4 -7 6 27872 1688.89 2
 4 7 -6 27866.2 1754.38 4
 -4 -7 -6 30377.9 1725.37 3
 -4 -7 -5 2988.74 530.198 3
 -4 -7 -4 15706.6 1135.9 3
 4 7 -4 14969 1086.83 1
 4 -7 4 14887.7 1193.56 3
 -4 -7 -3 41394 1742.73 3
 4 7 -3 43214.2 1851.04 1
 4 -7 3 42910.5 1948.39 3
 -4 -7 -2 11768.5 890.375 3
 4 7 -2 13249.9 1039.58 1
 4 -7 2 11291 989.886 3
 -4 -7 -1 8507.35 728.193 3
 4 7 -1 7504.73 797.424 1
 4 -7 1 7028.2 767.203 3
 -4 7 0 126467 2742.41 4
 4 7 0 124622 3242.01 1
 4 -7 0 120439 3142.8 3
 -4 -7 0 124938 2742.01 3
 4 7 1 6709.18 783.489 1
 -4 7 -1 8004.42 745.241 4
 -4 -7 1 8820.49 715.952 3
 4 -7 -1 8709.72 827.412 3
 4 7 2 11856.3 1054.1 1
 -4 -7 2 13242.1 750.256 2
 -4 7 -2 13443.6 1017.23 4
 -4 -7 2 12592.2 855.86 3
 4 -7 -2 12465.2 1021.29 3
 4 7 3 40171.1 1921.33 1
 -4 -7 3 46908.2 1567.12 2
 -4 7 -3 42226.2 1874.49 4
 4 -7 -3 43983.8 1924.91 3
 -4 -7 3 44294.8 1616.22 3
 4 -7 -4 15353.4 1164.92 3
 4 7 4 15401.7 1209.21 1
 -4 -7 4 14425 959.149 2
 -4 7 -4 14009.7 1127.57 4
 -4 -7 4 16274.2 1004.5 3
 -4 7 -5 2757.06 527.347 4
 -4 -7 5 2947.09 471.433 2
 4 7 5 3757.03 619.721 1
 4 -7 -6 31314.5 1770.48 3
 4 7 6 30483.9 1729.64 1
 -4 -7 6 31023.7 1588.42 2
 -4 7 -6 28840.4 1769.54 4
 4 -7 -7 969.75 318.033 3
 -4 -7 7 1766.73 426.957 2
 4 7 7 1269.71 374.207 1
 -4 7 -7 679.162 275.84 4
 4 -7 -8 20856.9 1540.37 3
 4 7 8 19474.9 1440.86 1
 -4 -7 8 20390.4 1476.17 2
 4 -7 -9 4134.62 745.243 3
 4 7 9 2826.25 551.329 1
 -4 -7 9 4115.25 708.281 2
 4 -7 -10 731.863 354.312 3
 4 7 10 430.605 268.455 1
 -4 -7 10 313.728 243.577 2
 4 -7 -11 16369.9 1533.65 3
 -4 -7 11 12948.6 1385.21 2
 4 -7 -12 28378.9 2082.5 3
 -4 -7 12 28318.1 2114.96 2
 4 -7 -13 361.512 303.463 3
 -4 -7 13 646.447 384.062 2
 4 -7 -14 19218 1869.27 3
 -4 -7 14 17177.9 1780.39 2
 4 -7 -15 1765.76 595.927 3
 -4 -7 15 2168.08 680.808 2
 -4 -8 -14 641.152 403.34 3
 4 8 -14 780.44 422.52 4
 4 -8 14 559.207 406.102 2
 4 -8 13 188.78 313.235 2
 -4 -8 -13 -16.6762 216.534 3
 4 -8 12 819.343 448.569 2
 -4 -8 -12 996.667 448.07 3
 4 8 -12 1114.51 453.64 4
 -4 -8 -11 12414 1443.06 3
 4 8 -11 12347.4 1418.11 4
 4 -8 11 12206 1439.25 2
 4 -8 10 1322.44 473.274 2
 -4 -8 -10 604.377 371.389 3
 4 8 -10 303.326 216.466 4
 -4 -8 -9 12540.5 1327.47 3
 4 -8 9 13506.1 1388.82 2
 4 8 -9 14882.2 1473.7 4
 4 -8 8 3488.95 701.283 2
 4 8 -8 5143.26 867.992 4
 -4 -8 -8 4376.2 749.62 3
 4 -8 7 2219.29 522.145 2
 4 8 -7 3382.86 687.671 4
 -4 -8 -7 2994.38 642.163 3
 4 -8 6 5684.58 789.434 2
 -4 -8 -6 4696.51 734.637 3
 4 8 -6 4209.82 751.205 4
 -4 -8 -5 21573.5 1476.16 3
 4 -8 5 23001.3 1607.15 3
 -4 -8 -4 42409.5 1965.81 3
 4 -8 4 40504.7 2071.96 3
 4 8 -3 49604.8 2143.32 1
 4 -8 3 48303.3 2208.89 3
 -4 -8 -2 6214.18 717.121 3
 4 -8 2 4926.33 699.309 3
 4 8 -2 6024.61 761.206 1
 -4 -8 -1 20543.9 1238.32 3
 4 8 -1 22092.4 1452.18 1
 4 -8 1 21131.5 1415.82 3
 -4 8 1 22590.8 1169.72 4
 4 8 0 8669.06 931.51 1
 -4 8 0 8479.39 762.975 4
 4 -8 0 8831.63 925.822 3
 -4 -8 0 10445.1 871.125 3
 4 8 1 19485.3 1394.08 1
 -4 8 -1 21290.8 1272.88 4
 -4 -8 1 21563.9 1227.26 3
 4 -8 -1 20468.8 1380.64 3
 4 8 2 5830.59 786.471 1
 -4 8 -2 6753.79 756.915 4
 -4 -8 2 5463.25 635.54 3
 4 -8 -2 6187.2 781.55 3
 4 8 3 53401.9 2345.94 1
 -4 8 -3 55547.8 2251.83 4
 -4 -8 3 57825 2039.37 3
 4 -8 -3 50843.6 2235.27 3
 4 -8 -4 44207.6 2112.6 3
 4 8 4 39497.2 2038.21 1
 -4 -8 4 43530.5 1660.15 2
 -4 8 -4 41059.5 2035.75 4
 -4 -8 4 39968 1722.41 3
 4 -8 -5 21140 1500.61 3
 4 8 5 23572.3 1598.47 1
 -4 -8 5 24799.5 1365.66 2
 -4 8 -5 21209.5 1529.49 4
 4 -8 -6 2939.21 586.509 3
 4 8 6 5561.14 790.413 1
 -4 8 -6 4217.51 730.604 4
 -4 -8 6 4126.57 595.967 2
 4 -8 -7 2873.06 617.255 3
 4 8 7 2559.18 596.279 1
 -4 8 -7 3147.12 639.908 4
 -4 -8 7 2403.59 483.107 2
 4 -8 -8 4042.59 721.654 3
 4 8 8 4594.69 749.559 1
 -4 8 -8 4808.56 836.75 4
 -4 -8 8 4553.07 711.214 2
 4 -8 -9 12440.5 1294.34 3
 4 8 9 13529.2 1273.57 1
 -4 -8 9 12519 1239.29 2
 4 8 10 437.026 221.341 1
 4 -8 -10 1341.26 483.002 3
 -4 -8 10 564.773 337.448 2
 4 -8 -11 13054.5 1423.64 3
 -4 -8 11 13562.8 1418.7 2
 4 -8 -12 1202.79 444.761 3
 -4 -8 12 1417.52 482.878 2
 4 -8 -13 227.469 278.882 3
 -4 -8 13 358.352 270.708 2
 4 -8 -14 454.061 331.82 3
 -4 -8 14 344.71 321.409 2
 4 -8 -15 7091.87 1197.67 3
 4 9 -14 16794 1812.95 4
 -4 -9 -13 5742.76 1087.64 3
 4 9 -13 7869.53 1246.81 4
 4 -9 13 8257.59 1277.22 2
 4 -9 12 6231.75 1084.85 2
 -4 -9 -12 7607.64 1203.75 3
 4 9 -12 7540.16 1215.93 4
 4 -9 11 2121.77 635.672 2
 -4 -9 -11 2842.47 722.894 3
 4 9 -11 2819.73 731.26 4
 4 -9 10 6113.31 1004.95 2
 4 9 -10 6378.72 1056.19 4
 -4 -9 -10 5375.42 944.282 3
 4 -9 9 -298.029 329.766 2
 -4 -9 -9 87.5701 480.848 3
 4 9 -9 290.796 246.928 4
 4 -9 8 544.773 353.575 2
 -4 -9 -8 1084.16 417.883 3
 4 9 -8 1003.59 394.045 4
 4 -9 7 4559.63 769.031 2
 -4 -9 -7 3741.21 718.63 3
 4 9 -7 4371.04 813.312 4
 -4 -9 -6 12248.4 1211.46 3
 4 -9 6 10385 1104.49 2
 4 9 -6 12099.9 1288.43 4
 4 -9 5 6830.22 936.982 3
 4 -9 5 7064.46 876.727 2
 -4 -9 -5 6147.18 826.084 3
 4 9 -5 5189.67 831.433 4
 -4 -9 -4 6928.06 856.789 3
 4 -9 4 5120.07 786.308 3
 4 -9 3 1470.65 451.481 3
 -4 -9 -3 1033.5 356.426 3
 4 -9 2 4242.02 698.725 3
 -4 -9 -2 3332.23 558.4 3
 4 9 -2 4299.1 721.956 1
 4 -9 1 3269.43 616.741 3
 4 9 -1 3819.11 673.123 1
 -4 -9 -1 2946.13 517.814 3
 -4 9 1 2792.25 436.908 4
 4 -9 0 2106.72 512.041 3
 4 9 0 1163.1 386.503 1
 -4 -9 0 2272.87 442.2 3
 -4 9 0 2618.76 462.264 4
 -4 -9 1 4784.9 617.817 3
 4 9 1 3815.59 689.512 1
 -4 9 -1 3782.1 580.05 4
 4 -9 -1 4282.62 718.35 3
 -4 -9 2 3781.79 557.709 3
 4 -9 -2 3037.93 623.058 3
 4 9 2 3937.62 683.1 1
 -4 9 -2 3244.83 571.719 4
 -4 -9 3 1399.22 381.264 3
 4 -9 -3 1045.24 356.499 3
 4 9 3 751.287 270.828 1
 -4 9 -3 823.552 268.039 4
 4 -9 -4 5526.34 803.394 3
 4 9 4 6745.68 909.926 1
 -4 9 -4 7374.57 916.886 4
 -4 -9 4 7089.24 789.643 3
 4 -9 -5 5902.06 876.896 3
 4 9 5 5862.81 847.388 1
 -4 9 -5 5608.65 837.748 4
 -4 -9 5 7656.12 834.566 3
 4 -9 -6 10115.4 1125.84 3
 4 9 6 12135 1226.1 1
 -4 -9 6 11792.8 1021.16 2
 -4 9 -6 10712 1187.05 4
 4 -9 -7 4246.44 759.584 3
 4 9 7 3753.68 703.075 1
 -4 9 -7 3236.59 658.226 4
 -4 -9 7 4735.07 700.468 2
 4 9 8 1671.18 466.532 1
 4 -9 -8 1337.43 473.854 3
 -4 9 -8 1475.42 560.973 4
 -4 -9 8 1625.11 477.528 2
 4 9 9 -129.455 303.222 1
 4 -9 -9 -183.681 281.327 3
 -4 -9 9 151.011 152.326 2
 4 9 10 5517.03 869.692 1
 4 -9 -10 6256.39 997.679 3
 -4 -9 10 5625.08 906.616 2
 4 -9 -11 1942.82 573.419 3
 -4 -9 11 1424.57 476.751 2
 4 -9 -12 7989.13 1216.71 3
 -4 -9 12 9467.45 1249.03 2
 4 -9 -13 5909.22 1052.9 3
 -4 -9 13 6353.62 1077.92 2
 4 -9 -14 18324.2 1902.45 3
 -4 -9 14 17932.7 1866.11 2
 4 10 -13 1.50002 294.755 4
 4 -10 13 199.538 265.04 2
 4 -10 12 -528.053 413.167 2
 -4 -10 -12 -45.5952 264.449 3
 -4 -10 -11 2190.8 641.149 3
 4 10 -11 3008.95 770.912 4
 4 -10 11 2685.01 707.08 2
 -4 -10 -10 8689.39 1231.54 3
 4 -10 10 8162.55 1173.9 2
 4 10 -10 6666.5 1124.47 4
 -4 -10 -9 370.269 375.683 3
 4 -10 9 527.286 347.61 2
 4 10 -9 260.082 205.886 4
 4 -10 8 4262.28 784.523 2
 -4 -10 -8 3152.6 699.805 3
 4 10 -8 3599.54 795.951 4
 4 -10 7 2807.59 620.047 2
 -4 -10 -7 2982.68 691.074 3
 4 10 -7 1887.29 578.35 4
 4 -10 6 3236.02 649.228 2
 -4 -10 -6 2717.33 606.646 3
 4 10 -6 2433.95 611.859 4
 4 -10 5 514.799 359.572 3
 4 -10 5 1379.97 402.406 2
 4 10 -5 1017.35 384.079 4
 -4 -10 -5 857.857 386.431 3
 4 10 -4 3254.22 693.724 4
 4 -10 4 2471.44 515.492 2
 -4 -10 -4 3571.44 660.613 3
 4 -10 4 2282.99 559.384 3
 -4 -10 -3 15323.9 1299.22 3
 4 -10 3 15999.7 1455.19 3
 4 -10 2 4942.53 829.763 3
 -4 -10 -2 4407.67 675.14 3
 4 10 -1 10056 1127.3 1
 -4 -10 -1 11956.1 1091.38 3
 4 -10 1 10074.4 1136.24 3
 4 10 0 9639.45 1130.46 1
 -4 10 0 8067.75 830.266 4
 4 -10 0 9490.76 1091.09 3
 -4 -10 0 9568.04 973.529 3
 4 10 1 12571.7 1269.88 1
 -4 10 -1 11943.8 1088.44 4
 -4 -10 1 12007.5 1075.24 3
 4 -10 -1 12133.6 1211.62 3
 -4 -10 2 5613.32 748.365 3
 4 10 2 5832.01 897.843 1
 4 -10 -2 4878.75 799.536 3
 -4 10 -2 5422.54 774.833 4
 4 -10 -3 17085.1 1473.74 3
 4 10 3 14337.1 1369.33 1
 -4 10 -3 15871.8 1338.96 4
 -4 -10 3 16536.1 1255.53 3
 -4 -10 4 1610.18 414.351 3
 4 10 4 1799.23 540.285 1
 4 -10 -4 2318.95 589.027 3
 -4 10 -4 2613.28 580.963 4
 -4 -10 5 1204.23 347.879 3
 4 10 5 1203.96 496.201 1
 4 -10 -5 727.226 362.738 3
 -4 10 -5 2182.88 591.505 4
 4 10 6 1454.27 430.986 1
 4 -10 -6 2504.91 614.723 3
 -4 10 -6 2019.72 574.812 4
 4 10 7 2832.91 649.305 1
 4 -10 -7 2234.3 594.819 3
 -4 10 -7 1488.41 482.861 4
 4 10 8 2703.04 650.19 1
 4 -10 -8 4466.52 844.796 3
 -4 10 -8 3738.39 795.947 4
 4 10 9 360.2 307.688 1
 4 -10 -9 447.85 337.045 3
 4 10 10 7097.98 1030.42 1
 4 -10 -10 8328.34 1221.73 3
 -4 -10 10 9430.54 1169.68 2
 4 -10 -11 3698.19 827.724 3
 -4 -10 11 3548.07 765.516 2
 4 -10 -12 847.059 461.245 3
 -4 -10 12 -243.534 271.22 2
 4 -10 -13 1555.19 660.597 3
 -4 -10 13 1147.38 520.485 2
 -4 -11 -12 694.103 381.505 3
 4 11 -12 91.4368 398.631 4
 4 -11 12 431.077 309.108 2
 4 -11 11 5897.55 1052.72 2
 -4 -11 -11 7410.31 1229.04 3
 4 11 -11 7513.03 1252.2 4
 4 -11 10 18.9882 263.842 2
 -4 -11 -10 274.753 318.103 3
 4 -11 9 2679.54 678.739 2
 -4 -11 -9 2115.17 607.352 3
 4 11 -9 1197.54 517.454 4
 4 -11 8 929.943 448.829 2
 4 11 -8 1321.36 504.603 4
 -4 -11 -8 1292.45 514.16 3
 4 11 -7 22269.9 1975.77 4
 4 -11 7 24583.4 1881.37 2
 -4 -11 -7 24045.7 1927.78 3
 4 -11 6 1304.39 448.919 2
 -4 -11 -6 1372.66 450.192 3
 4 11 -6 1138.61 448.528 4
 -4 -11 -5 34377.5 2163.33 3
 4 -11 5 33833.7 2011.56 2
 4 11 -5 36842.2 2436.79 4
 4 -11 5 35042.3 2319.35 3
 4 -11 4 397.345 261.263 3
 4 -11 4 710.303 326.25 2
 -4 -11 -4 561.443 349.436 3
 4 11 -4 477.342 296.35 4
 4 -11 3 4397.59 805.925 3
 4 -11 3 3710.91 632.504 2
 -4 -11 -3 4513.6 744.166 3
 4 11 -3 3114.35 695.87 4
 4 -11 2 1851.79 544.122 3
 -4 -11 -2 2327.31 534.546 3
 4 -11 1 18575.6 1615.49 3
 -4 -11 -1 15793.7 1338.69 3
 4 -11 0 -9.91628 254 3
 -4 -11 0 449.759 283.553 3
 4 11 1 17144.4 1564.83 1
 -4 11 -1 17976.5 1379.41 4
 -4 -11 1 16674 1348.81 3
 4 -11 -1 17837.3 1568.5 3
 4 11 2 1980.55 535.545 1
 -4 -11 2 2693.37 562.529 3
 4 -11 -2 1620.8 535.598 3
 -4 11 -2 2404.28 534.38 4
 -4 -11 3 4090.75 668.838 3
 4 11 3 3752.34 759.951 1
 4 -11 -3 2780.81 666.922 3
 -4 11 -3 3310.25 639.702 4
 -4 -11 4 1114.36 364.684 3
 4 11 4 609.701 285.072 1
 4 -11 -4 1243.6 470.643 3
 -4 11 -4 793.718 401.074 4
 4 11 5 31708.5 2179.28 1
 -4 11 -5 33841.7 2187.76 4
 -4 -11 5 38997.2 2102.64 3
 4 -11 -5 34242.9 2276.31 3
 4 11 6 948.165 437.024 1
 4 -11 -6 1618.85 579.283 3
 -4 11 -6 1853.38 714.713 4
 4 -11 -7 25749.4 2044.27 3
 4 11 7 24614.1 1940.4 1
 -4 11 -7 26587.4 2095.15 4
 4 11 8 1507 475.485 1
 4 -11 -8 562.59 365.968 3
 -4 11 -8 802.88 484.035 4
 4 11 9 2863.82 696.497 1
 4 -11 -9 2904.5 737.45 3
 4 11 10 271.077 245.98 1
 4 -11 -10 460.001 392.981 3
 4 -11 -11 7226.23 1192.16 3
 4 -11 -12 404.612 315.181 3
 4 -12 11 4917.09 968.525 2
 -4 -12 -10 15292.2 1730.99 3
 4 -12 10 13496.7 1567.97 2
 4 12 -10 14189 1748 4
 -4 -12 -9 7882.16 1251.6 3
 4 -12 9 9269.77 1249.85 2
 4 12 -9 11147.4 1528.47 4
 4 -12 8 10860.9 1313.29 2
 4 12 -8 9767.14 1397.17 4
 -4 -12 -8 11801.2 1447.39 3
 4 -12 7 435.555 303.124 2
 -4 -12 -7 715.21 471.332 3
 4 12 -7 1365.28 560.329 4
 -4 -12 -6 2969.25 689.942 3
 4 12 -6 3176.03 808.399 4
 4 -12 5 3177.89 805.497 3
 -4 -12 -5 2815.22 666.008 3
 4 12 -5 2398.93 648.279 4
 4 12 -4 40085.6 2597.47 4
 4 -12 4 40282.1 2565.82 3
 -4 -12 -4 42208 2449.92 3
 4 -12 3 4422.78 864.461 3
 -4 -12 -3 3887.59 754.404 3
 4 12 -3 2694.86 670.308 4
 4 12 -2 21422.9 1831.2 4
 4 -12 2 19709.6 1764.79 3
 -4 -12 -2 22778.7 1724.82 3
 4 -12 1 496.508 374.871 3
 4 12 -1 210.419 204.399 4
 4 -12 0 2009.97 569.758 3
 -4 -12 0 1828.87 491.497 3
 -4 -12 1 99.4276 145.339 3
 4 -12 -1 -79.2939 285.446 3
 -4 12 -2 19904.9 1593.84 4
 -4 -12 2 20659.3 1619.53 3
 4 -12 -2 23006.2 1901.68 3
 -4 -12 3 2741.56 578.846 3
 4 -12 -3 3136.55 721.421 3
 -4 12 -3 2954.55 639.631 4
 -4 12 -4 46833.8 2606.38 4
 -4 -12 4 44232.9 2362.39 3
 4 -12 -4 39969.1 2545.37 3
 4 12 5 3584.59 789.626 1
 4 -12 -5 3500.84 823.328 3
 -4 12 -5 4187.76 833.435 4
 4 12 6 3156.51 754.616 1
 4 -12 -6 2865.35 714.342 3
 -4 12 -6 2563.41 677.223 4
 -4 12 -7 719.869 407.493 4
 4 -12 -7 730.043 394.711 3
 4 -12 -8 11328.5 1454.42 3
 -4 12 -8 11137.9 1431.5 4
 4 -12 -9 8400.01 1318.65 3
 4 -12 -10 13871.9 1668.8 3
 -4 -13 -9 210.922 343.559 3
 4 13 -9 -349.572 333.543 4
 -4 -13 -8 11561.7 1491.53 3
 4 13 -8 9417.35 1419.84 4
 -4 -13 -7 5247.98 974.88 3
 4 13 -7 5919.15 1126.73 4
 -4 -13 -6 4987.74 946.381 3
 4 13 -6 3550.34 864.455 4
 4 13 -5 1512.95 595.713 4
 4 -13 5 1609.62 546.435 3
 -4 -13 -5 1940.1 614.677 3
 4 -13 4 1899.42 635.475 3
 -4 -13 -4 1595.06 527.812 3
 4 13 -4 1399.36 551.493 4
 4 13 -3 125.464 242.563 4
 4 -13 3 -48.1013 279.235 3
 -4 -13 -3 638.84 383.636 3
 4 -13 2 9445.4 1311.09 3
 4 13 -2 11456 1395.46 4
 -4 -13 -2 10810.6 1265.73 3
 4 -13 1 4146.18 870.138 3
 -4 -13 -1 4263.57 801.613 3
 4 13 -1 4935.63 926.995 4
 -4 -13 0 11404.8 1260.71 3
 4 -13 0 12311.5 1466.07 3
 4 13 0 13449.3 1448.29 4
 -4 -13 1 3274.31 698.7 3
 4 -13 -1 3026.02 744.674 3
 4 13 1 4299.3 816.766 4
 4 -13 -2 10694.1 1387.02 3
 -4 -13 2 10689.5 1214.34 3
 -4 -13 3 338.803 312.485 3
 4 -13 -3 204.671 356.006 3
 -4 13 -3 -168.437 289.809 4
 4 -13 -4 1849.92 580.538 3
 -4 13 -4 2378.18 633.383 4
 4 -13 -5 1335.87 529.535 3
 -4 13 -5 1822.17 564.181 4
 4 -13 -6 4446.72 937.79 3
 -4 13 -6 4448.6 869.217 4
 4 -13 -7 5845 1091.48 3
 -4 13 -7 8905.55 1317.94 4
 4 -13 -8 12613.4 1602.98 3
 4 -13 -9 1324.26 618.894 3
 -4 -14 -7 1443.87 568.103 3
 4 14 -7 2412.39 761.846 4
 -4 -14 -6 409.634 301.804 3
 4 14 -6 -280.848 393.868 4
 -4 -14 -5 4824.38 963.584 3
 4 14 -5 5837.71 1092.93 4
 4 -14 5 3993.8 933.437 3
 4 -14 4 -298.102 333.457 3
 -4 -14 -4 169.886 273.588 3
 4 14 -4 76.0128 295.337 4
 4 -14 3 2435.38 779.496 3
 -4 -14 -3 1622.03 554.548 3
 4 14 -3 2976.78 813.042 4
 4 -14 2 1473.41 562.767 3
 -4 -14 -2 825.516 424.398 3
 4 14 -2 1921.37 630.553 4
 4 -14 1 1547.06 596.098 3
 -4 -14 -1 1743.46 569.721 3
 4 14 -1 985.912 473.529 4
 4 -14 0 625.257 407.343 3
 -4 -14 0 -168.555 257.454 3
 4 14 0 58.3752 230.805 4
 -4 -14 1 1676.79 556.512 3
 4 -14 -1 2829.03 758.845 3
 4 14 1 1593.41 547.774 4
 4 -14 -2 340.984 350.184 3
 4 -14 -3 926.684 475.084 3
 4 -14 -4 -429.926 482.655 3
 -4 14 -4 -197.42 264.19 4
 4 -14 -5 6222.54 1138.78 3
 -4 14 -5 5069.78 963.707 4
 4 -14 -6 288.801 303.049 3
 -4 14 -6 190.783 223.199 4
 4 -14 -7 648.416 354.562 3
 -4 -15 -5 1486.22 600.916 3
 -4 -15 -4 241.915 336.116 3
 4 15 -4 997.439 508.116 4
 4 -15 3 439.762 323.69 3
 -4 -15 -3 426.869 334.992 3
 4 15 -3 585.303 326.477 4
 4 -15 2 2799.22 812.866 3
 -4 -15 -2 3600.51 814.92 3
 4 15 -2 3068.48 808.407 4
 4 -15 1 518.806 440.183 3
 -4 -15 -1 715.981 440.748 3
 4 15 -1 344.923 316.201 4
 4 -15 0 10019.2 1428.23 3
 4 15 0 8061.57 1225.53 4
 4 -15 -1 727.08 506.354 3
 4 -15 -2 2433.72 717.921 3
 4 -15 -3 791.929 499.367 3
 4 -15 -4 1221.14 611.743 3
 5 0 0 98.1224 109.954 1
 5 0 -1 70607.5 1746.43 1
 5 0 1 72380.3 1902.68 1
 5 0 -2 14331.3 757.975 1
 5 0 2 14869.6 898.76 1
 5 0 -3 51685.3 789.136 3
 5 0 -3 49316.3 1333.43 1
 5 0 3 51134.8 1715.34 1
 5 0 -4 23673.6 699.217 3
 5 0 -4 23291.6 860.852 1
 5 0 4 22002.5 1176.86 1
 5 0 5 161.711 145.974 1
 5 0 -5 0.96765 51.3677 1
 5 0 -6 1497.58 170.14 1
 5 0 6 2265.84 405.079 1
 -5 0 7 63339.2 2345.41 2
 5 0 7 64096.4 2177.01 1
 5 0 8 2220.88 451.265 2
 -5 0 8 1399.18 413.715 2
 5 0 8 1355.15 333.137 1
 5 0 -8 2121.16 317.987 4
 -5 0 9 13739 1208.37 2
 5 0 9 16291.1 1239.01 2
 5 0 9 16005.4 1156.62 1
 5 0 10 2235.75 500.805 2
 5 0 10 2157.4 431.02 1
 -5 0 10 1692.37 491.834 2
 -5 0 11 14800.6 1401.46 2
 5 0 11 17647 1423.38 2
 5 0 11 16803 1237.38 1
 -5 0 12 992.992 403.454 2
 5 0 12 792.162 348.34 2
 -5 0 13 34655.9 2322.65 2
 5 0 13 41903 2401.19 2
 -5 0 14 830.451 386.413 2
 5 0 14 741.389 325.029 2
 -5 0 15 8206.22 1236.73 2
 5 0 15 8861.96 1213.32 2
 -5 0 16 7246.99 1243.52 2
 5 0 16 6849.46 1100.46 2
 5 0 17 -209.121 327.931 2
 5 -1 17 10320.5 1424.96 2
 5 -1 16 10861.9 1424.33 2
 5 -1 15 1496.93 564.978 2
 -5 1 14 2620.96 672.373 2
 5 -1 14 1831.04 570.669 2
 5 -1 13 553.163 348.794 2
 -5 1 13 934.029 454.749 2
 -5 1 12 16882.4 1542.19 2
 5 -1 12 17674.5 1531.24 2
 5 -1 11 3491.98 660.66 2
 5 -1 11 4233.36 630.214 1
 -5 1 11 2684.84 599.23 2
 -5 1 10 11072.4 1143.56 2
 5 -1 10 12584.2 1171.16 2
 5 -1 10 14528.6 1132.02 1
 5 -1 9 2444.8 520.108 2
 -5 1 9 1457.14 451.319 2
 5 1 -9 2027.68 359.148 4
 5 -1 9 2422.24 480.001 1
 5 -1 8 24272.4 1388.21 1
 5 1 -8 25635.4 1215.82 4
 5 -1 8 22424 1417.23 2
 5 -1 7 7717.99 755.124 1
 5 1 -6 42365.3 955.312 1
 5 -1 6 41162.9 1710.62 1
 5 -1 5 414.467 189.101 1
 5 1 -5 345.669 108.483 1
 5 1 -4 86219.1 1700.36 1
 5 -1 4 86299.9 2328.66 1
 5 1 -3 1895.96 265.156 1
 5 -1 3 1824.32 343.179 1
 5 1 -2 16405.6 823.262 1
 5 -1 2 15842.8 935.176 1
 5 1 -1 34212.5 1242.72 1
 5 -1 1 35774.2 1358.33 1
 5 -1 0 779.385 194.95 1
 5 1 0 1274.53 265.477 1
 5 1 1 34769 1339.33 1
 5 -1 -1 34501.2 779.546 3
 5 -1 -1 31968 1194.36 1
 5 -1 -2 15092.5 786.25 1
 5 1 2 15061.4 910.869 1
 5 -1 -2 15847.1 530.595 3
 5 -1 -3 1776.49 199.215 3
 5 -1 -3 1705.22 261.826 1
 5 1 3 2074.96 370.209 1
 5 -1 -4 88255.8 1558.32 3
 5 1 4 89968.2 2371.42 1
 5 -1 -4 87551.3 1697.03 1
 5 -1 -5 685.023 160.71 3
 5 1 5 452.254 194.825 1
 5 -1 -5 594.609 135.226 1
 -5 -1 6 37547 1735.31 2
 5 -1 -6 42286.4 939.382 1
 5 1 6 38024.1 1643.73 1
 -5 -1 7 6605.52 795.483 2
 5 -1 -7 6647.18 474.244 4
 5 1 7 7754.46 763.745 1
 -5 -1 8 22799.3 1513.06 2
 5 1 8 25970.8 1434.57 1
 5 1 8 24101 1372.28 2
 5 1 9 2010.56 436.014 2
 5 1 9 2414.1 473.766 1
 -5 -1 9 2924.3 607.222 2
 -5 -1 10 14250.5 1313.67 2
 5 1 10 15242.3 1149.9 1
 5 1 10 14376.8 1187.04 2
 5 1 11 2685.59 545.284 2
 5 1 11 3970.16 597.796 1
 -5 -1 11 3912.2 752.324 2
 -5 -1 12 15319.4 1509.81 2
 5 1 12 16083.1 1392.34 2
 -5 -1 13 345.995 302.997 2
 5 1 13 1270.07 444.002 2
 -5 -1 14 2238.26 664.321 2
 5 1 14 2443.82 604.856 2
 -5 -1 15 1418.69 595.233 2
 5 1 15 2220.57 650.975 2
 -5 -1 16 13114.5 1646.44 2
 5 -2 16 10597.1 1446.72 2
 5 -2 15 6219.59 1061.3 2
 5 -2 14 3308.07 816.565 2
 5 -2 13 12162 1368.34 2
 5 -2 12 8986.35 1141.07 2
 5 -2 11 8012.24 1022.79 2
 5 -2 11 7812.79 860.128 1
 5 -2 10 31719.9 1920.24 2
 5 2 -10 33003.6 1620.5 4
 5 -2 10 37067.8 1824.57 1
 5 -2 9 5001.05 742.052 2
 5 -2 9 4319.19 636.331 1
 5 2 -8 21379.1 1210.39 4
 5 -2 8 20674.7 1404.02 2
 5 -2 8 21000.8 1302.09 1
 5 -2 7 24637.7 1386.11 1
 5 2 -6 53683.2 1231.85 1
 5 -2 6 50800.2 1930.59 1
 5 -2 5 1274.6 320.597 1
 5 2 -5 1070.39 197.052 1
 5 -2 4 13784.3 955.847 1
 5 2 -4 12910.9 694.745 1
 5 -2 3 37068.6 1526.88 1
 5 2 -3 37448.1 1241.43 1
 5 -2 2 44238.5 1605.75 1
 5 2 -2 45376.3 1419.13 1
 5 -2 1 18197.7 1000.59 1
 5 2 -1 18919.7 953.898 1
 5 -2 1 19228 809.173 3
 -5 -2 0 85565.6 963.209 3
 5 -2 0 83506.6 2085.29 1
 5 2 0 79385 2024.84 1
 5 -2 0 85210.4 1587.93 3
 5 -2 -1 19519.3 969.662 1
 5 2 1 20847.8 1058.24 1
 5 -2 -1 19794.7 758.624 3
 5 -2 -2 40973.4 1353.31 1
 5 2 2 42314.3 1561.11 1
 5 -2 -2 44363.4 1119.33 3
 5 -2 -3 37738.4 1256.26 1
 5 2 3 40686.6 1579.51 1
 5 -2 -3 38011.1 1082.38 3
 5 -2 -4 11984.8 668.948 3
 5 -2 -4 13266.3 703.317 1
 5 2 4 12757.8 918.283 1
 5 2 5 1754.02 369.347 1
 5 -2 -5 1214.2 232.933 3
 -5 -2 5 1468.73 321 2
 5 -2 -5 1686.01 238.827 1
 5 -2 -6 53455.1 1639.26 3
 -5 -2 6 51929.4 2033.78 2
 5 2 6 52878 1957.79 1
 5 -2 -6 54506.4 1218.03 1
 5 -2 -7 21087.4 1117.21 3
 -5 -2 7 21677.4 1395.52 2
 5 2 7 20575.1 1264.89 1
 5 2 7 21019.8 1169.13 2
 -5 -2 8 23626.7 1527.53 2
 5 2 8 23217 1383.37 1
 5 2 8 21557 1264 2
 5 2 9 5278.08 672.037 1
 5 2 9 5354.28 678.361 2
 -5 -2 9 4694.69 747.59 2
 -5 -2 10 28917.4 1863.73 2
 5 2 10 30411.6 1646.55 1
 5 2 10 27987.1 1599.36 2
 -5 -2 11 8388.1 1086.38 2
 5 2 11 9343.73 932.927 1
 5 2 11 8142.58 927.483 2
 5 2 12 10417.5 1085 2
 -5 -2 12 7623.56 1067.42 2
 -5 -2 13 13657 1498 2
 5 2 13 13022.4 1280.71 2
 -5 -2 14 2813.51 691.734 2
 5 2 14 4881.13 820.457 2
 -5 -2 15 5442.9 1039.02 2
 -5 -2 16 9966.82 1463.52 2
 5 -3 16 3638.73 897.594 2
 5 -3 15 3371.84 800.146 2
 5 -3 14 6560.59 1090.55 2
 5 -3 13 1040.18 425.991 2
 5 -3 12 9336.36 1189.71 2
 5 -3 11 22068.2 1724.13 2
 5 3 -11 21786.3 1457.73 4
 5 -3 11 22621.8 1492.95 1
 5 -3 10 8013.95 1002.46 2
 5 3 -10 9292.78 928.96 4
 5 -3 10 8649.31 902.353 1
 5 -3 9 19811.3 1494.41 2
 5 3 -9 21436.4 1345.46 4
 5 -3 9 21887.3 1408.35 1
 5 -3 8 4755.7 706.91 2
 5 3 -8 4312.47 579.863 4
 5 -3 8 3733.92 577.688 1
 5 -3 7 28875.8 1541.46 1
 5 -3 6 46267.7 1891.03 1
 5 3 -6 48751.2 1353.57 1
 5 -3 5 33514.6 1571.31 1
 5 3 -5 32149.5 1160.65 1
 5 -3 4 31434.2 1498.01 1
 5 3 -4 29781.8 1141.04 1
 5 -3 3 67566 2125.61 1
 5 3 -3 63453.7 1726.86 1
 5 3 -2 10894.4 738.631 1
 5 -3 2 11090.9 723.991 3
 -5 -3 -1 2473.74 259.823 3
 5 -3 1 2510.79 337.788 3
 5 3 -1 2581.38 382.6 1
 5 3 0 3526.66 446.593 1
 -5 -3 0 4098.87 278.422 3
 5 -3 0 4101.5 406.816 3
 5 3 1 2692.9 415.627 1
 -5 -3 1 2718.88 187.261 3
 5 -3 -1 2778.08 335.998 3
 5 3 2 11442.5 849.179 1
 5 -3 -2 11795.9 686.801 3
 5 -3 -3 64465.8 1621.13 3
 5 3 3 67396.5 2103.24 1
 5 -3 -4 26813 1099.59 3
 -5 -3 4 28267.9 1335.66 2
 5 3 4 28086.4 1394.99 1
 5 -3 -5 31157.4 1262.64 3
 -5 -3 5 32842.7 1547.35 2
 5 3 5 29896.8 1482.61 1
 5 -3 -6 48645.7 1678.9 3
 5 -3 -6 49309.9 1315.99 1
 -5 -3 6 51421.5 2039.08 2
 5 3 6 49027.7 1939.2 1
 5 -3 -7 32979.7 1486.22 3
 -5 -3 7 32464.8 1716.89 2
 5 3 7 30493.9 1568.43 1
 5 3 7 30710.9 1359.94 2
 5 -3 -8 4752.61 605.217 3
 5 3 8 4491.07 612.254 1
 5 3 8 4668.84 563.676 2
 -5 -3 8 5142.38 747.866 2
 5 -3 -9 23231.3 1410.98 3
 -5 -3 9 23780.6 1632.69 2
 5 3 9 23130.7 1426.54 1
 5 3 9 24743.8 1368.04 2
 5 -3 -10 9215.39 944.697 3
 -5 -3 10 8891.42 1060.51 2
 5 3 10 9557.64 957.009 1
 5 3 10 7711.63 817.037 2
 5 -3 -11 20385 1482.14 3
 -5 -3 11 20406.7 1671.26 2
 5 3 11 22461.3 1477.68 1
 5 3 11 22373.7 1462.16 2
 -5 -3 12 11285.8 1306.35 2
 5 -3 -13 2176.51 589.784 3
 -5 -3 13 1052.6 495.581 2
 5 -3 -14 8031.51 1064.9 3
 -5 -3 14 5989.12 1035.52 2
 -5 -3 15 2701.68 746.079 2
 -5 -3 16 3604.91 887.251 2
 5 -4 16 497.201 376.439 2
 5 -4 15 1995.26 659.78 2
 5 -4 14 5752.74 1035.14 2
 5 -4 13 2027.17 589.579 2
 5 -4 12 15954.8 1602.96 2
 5 -4 11 6628.86 962.548 2
 5 -4 11 6134.79 806.649 1
 5 4 -11 8082.4 946.86 4
 5 -4 10 3569.49 729.341 2
 5 -4 10 3591.9 594.695 1
 5 4 -10 3637.2 616.57 4
 5 -4 9 2060.76 502.257 2
 5 -4 9 600.843 291.183 1
 5 4 -9 1696.49 420.925 4
 5 -4 8 20921.7 1519.79 2
 5 -4 8 22823.5 1453.19 1
 5 4 -8 21486.3 1399.34 4
 5 -4 7 8605.89 872.381 1
 5 -4 6 70387.8 2442.91 1
 5 4 -6 76673.8 1881.94 1
 5 4 -5 572.732 174.624 1
 5 4 -4 14344.2 865.291 1
 5 4 -3 29456.9 1266.61 1
 -5 -4 -2 42644.9 1311.34 3
 5 4 -2 41264.3 1531.78 1
 5 -4 2 39833.7 1495.35 3
 -5 -4 -1 18677.5 791.1 3
 5 4 -1 19452.6 1083.3 1
 5 -4 1 17902.9 965.261 3
 -5 -4 0 211501 2418.63 3
 5 4 0 208490 3603.75 1
 5 -4 0 204401 3223.72 3
 5 4 1 18394.6 1095.23 1
 -5 -4 1 19329.8 676.916 3
 5 -4 -1 17920.6 940.224 3
 5 4 2 39030.1 1632.44 1
 -5 -4 2 42338.8 970.46 3
 5 -4 -2 38148.4 1381.38 3
 5 -4 -3 29829.4 1236.37 3
 5 4 3 30516.3 1486.53 1
 5 -4 -4 15413.5 926.684 3
 -5 -4 4 13952.7 952.051 2
 5 4 4 14077.2 1032.26 1
 5 -4 -5 777.415 261.891 3
 -5 -4 5 621.996 225.849 2
 5 4 5 715.586 287.038 1
 5 -4 -6 75040.5 2228.12 3
 5 4 6 75976.7 1890.87 2
 -5 -4 6 75217.7 2467.59 2
 5 4 6 73031.4 2448.69 1
 5 -4 -7 9062.52 821.554 3
 -5 -4 7 8421.66 883.16 2
 5 4 7 9713.27 915.37 1
 5 4 7 10675.4 746.936 2
 5 -4 -8 20716.3 1317.37 3
 -5 -4 8 20431.7 1443.4 2
 5 4 8 20523.2 1356.76 1
 5 4 8 22037.8 1151.6 2
 5 -4 -9 2337.29 485.923 3
 -5 -4 9 1696.55 488.722 2
 5 4 9 1905.45 416.615 1
 5 -4 -10 2978.73 557.462 3
 -5 -4 10 3779.54 721.112 2
 5 4 10 4367.38 666.254 1
 5 -4 -11 7220.45 907.924 3
 5 4 11 7504.11 865.894 1
 -5 -4 11 7776.58 1037.05 2
 5 -4 -12 18384.4 1527.24 3
 -5 -4 12 17101 1611.47 2
 5 -4 -13 3470.38 721.64 3
 -5 -4 13 2508.28 667.016 2
 5 -4 -14 7489.02 1064.85 3
 -5 -4 14 6659.59 1140.32 2
 -5 -4 15 1052.02 507.07 2
 -5 -4 16 1313.68 596.639 2
 5 -5 15 3811.6 926.15 2
 5 -5 14 6317.84 1111.81 2
 5 -5 13 3128.8 782.167 2
 5 -5 12 787.986 438.703 2
 5 5 -12 842.125 351.089 4
 5 -5 11 10320.1 1249.05 2
 5 5 -11 11895.3 1225.25 4
 5 -5 11 13905.5 1244.13 1
 5 -5 10 735.911 408.196 2
 5 -5 10 1023.33 338.637 1
 5 5 -10 818.06 327.729 4
 5 -5 9 19506.9 1438.12 1
 5 -5 9 17189.4 1487.33 2
 5 5 -9 19751.9 1468.85 4
 5 -5 8 564.753 256.251 2
 5 -5 8 396.186 251.934 1
 5 5 -8 381.874 260.717 4
 5 -5 7 22669.6 1469.66 1
 5 5 -6 22321.4 1130.51 1
 5 5 -5 22180.7 1147.23 1
 5 5 -4 8008.55 705.025 1
 -5 -5 -4 8121.33 716.266 3
 -5 -5 -3 32233.7 1343.12 3
 5 5 -3 33593.8 1468.19 1
 5 -5 3 33500.9 1539.34 3
 -5 -5 -2 28475.6 1173.91 3
 5 5 -2 29933.7 1405.67 1
 5 -5 2 27806.2 1362.85 3
 -5 -5 -1 30046.6 1113.19 3
 5 5 -1 28569.9 1401.11 1
 5 -5 1 28372.9 1332.39 3
 5 -5 0 546.897 204.09 3
 -5 -5 0 546.561 149.349 3
 5 5 0 1064.92 285 1
 5 5 1 26362 1399.22 1
 -5 -5 1 27259.1 970.122 3
 5 -5 -1 26696.5 1271.66 3
 5 5 2 29672.8 1509.97 1
 -5 -5 2 31085.9 1003.91 3
 5 -5 -2 28623.2 1309.13 3
 -5 -5 3 35659.6 1105.86 3
 5 5 3 33967.2 1636.29 1
 5 -5 -3 32933.9 1432.27 3
 5 -5 -4 7046.99 693.799 3
 -5 -5 4 7836.4 714.919 2
 5 5 4 7660.41 801.989 1
 5 -5 -5 23314.1 1282.25 3
 -5 -5 5 23117.6 1326.05 2
 5 5 5 23235.1 1426.1 1
 5 -5 -6 18040.7 1188.19 3
 -5 -5 6 19020.4 1263.16 2
 5 5 6 21653.9 1392.31 1
 5 -5 -7 21904.8 1348.68 3
 5 5 7 22467.5 1460.7 1
 -5 -5 7 22696.7 1466.08 2
 5 -5 -8 435.097 245.74 3
 5 5 8 106.224 180.068 1
 -5 -5 8 547.97 250.488 2
 5 -5 -9 18090.6 1358.14 3
 5 5 9 18053.9 1351.75 1
 -5 -5 9 17311.8 1415.23 2
 5 -5 -10 1271.49 424.112 3
 5 5 10 446.428 239.525 1
 -5 -5 10 1208.34 411.972 2
 5 -5 -11 12511.2 1243.9 3
 5 5 11 13691 1226.54 1
 -5 -5 11 10492.3 1229.32 2
 5 -5 -12 110.72 189.648 3
 -5 -5 12 1040.43 489.342 2
 5 -5 -13 2491.07 620.324 3
 -5 -5 13 1801.96 558.611 2
 5 -5 -14 3696.34 770.088 3
 -5 -5 14 3264.34 794.977 2
 -5 -5 15 3345.85 830.247 2
 5 -6 15 12444.2 1614.28 2
 5 -6 14 1384.75 558.661 2
 5 -6 13 14185.3 1626.53 2
 5 6 -13 13542.3 1424.85 4
 5 -6 12 3242.34 765.257 2
 5 6 -12 3801.51 748.325 4
 5 -6 11 3380.6 748.75 2
 5 -6 11 5506.67 823.358 1
 5 6 -11 3488.73 700.997 4
 5 -6 10 4869.24 868.613 2
 5 -6 10 4323.26 733.144 1
 5 6 -10 4524.28 777.279 4
 5 -6 9 20610 1521.02 1
 5 -6 9 21564.9 1697.8 2
 5 6 -9 19518 1546.84 4
 5 -6 8 3626.52 703.763 2
 5 -6 8 3374.8 622.118 1
 5 6 -8 2140.92 515.73 4
 5 6 -7 9135.18 1008.25 4
 -5 -6 -6 30818.6 1680.2 3
 -5 -6 -5 19529.2 1257.21 3
 5 6 -5 20572.4 1198.58 1
 -5 -6 -4 10318 864.575 3
 5 6 -4 9916.98 851.925 1
 5 -6 4 8875.68 868.386 3
 5 -6 3 2056.41 417.539 3
 -5 -6 -3 2079.15 378.976 3
 5 6 -3 1527.05 358.143 1
 -5 -6 -2 15919.1 956.083 3
 5 6 -2 15544.2 1091.79 1
 5 -6 2 14650.7 1064 3
 5 -6 1 805.737 263.458 3
 -5 -6 -1 1102.67 251.04 3
 5 6 -1 1424.11 342.202 1
 5 6 0 27485.6 1491.28 1
 5 -6 0 29986.8 1468.75 3
 -5 -6 0 29827.5 1186.77 3
 5 -6 -1 1699.67 369.024 3
 5 6 1 1149.03 331.56 1
 5 6 2 14816.6 1135.6 1
 -5 -6 2 14470.6 793.809 3
 5 -6 -2 13226.6 989.294 3
 -5 -6 3 2276.2 322.515 3
 5 -6 -3 2552.38 467.38 3
 5 6 3 2582.73 495.32 1
 5 -6 -4 10082.3 893.537 3
 5 6 4 9957.06 943.836 1
 -5 -6 4 10226.7 825.352 2
 5 -6 -5 21383.2 1327.26 3
 5 6 5 22025.6 1461.33 1
 -5 -6 5 22185.6 1306.24 2
 5 -6 -6 34131.1 1730.76 3
 5 6 6 31691 1771.32 1
 -5 -6 6 35339.7 1730.23 2
 5 6 7 10708 1052.31 1
 -5 -6 7 9602.57 971.422 2
 5 -6 -7 9430.42 946.936 3
 5 -6 -8 3573.51 620.637 3
 5 6 8 4356.87 671.865 1
 -5 -6 8 3156.9 605.75 2
 5 -6 -9 20583.4 1517.61 3
 5 6 9 21071.7 1515.65 1
 -5 -6 9 21338.3 1590.8 2
 5 -6 -10 4478.26 744.507 3
 5 6 10 3821.74 667.446 1
 -5 -6 10 5438.75 851.558 2
 5 -6 -11 3565.73 692.442 3
 5 6 11 4650.36 743.424 1
 -5 -6 11 3466.42 728.144 2
 5 -6 -12 4632.77 822.536 3
 -5 -6 12 4657.94 879.066 2
 5 -6 -13 11809.8 1365.15 3
 -5 -6 13 12608 1484.01 2
 5 -6 -14 1724.52 532.298 3
 -5 -6 14 2187.25 715.781 2
 5 -6 -15 12043.5 1465.35 3
 -5 -6 15 11909.6 1546.75 2
 5 -7 14 112.023 392.726 2
 -5 -7 -14 -76.8367 223.444 3
 5 -7 13 6384 1098.76 2
 -5 -7 -13 8694.67 1290.82 3
 5 7 -13 9841.24 1284.17 4
 5 -7 12 1900.77 660.922 2
 -5 -7 -12 1177.23 494.004 3
 5 7 -12 1723.87 573.217 4
 5 -7 11 4583.36 884.396 2
 -5 -7 -11 4610.44 888.582 3
 5 -7 11 5971.69 914.811 1
 5 7 -11 5235.96 910.978 4
 5 -7 10 14336.2 1362.27 1
 -5 -7 -10 15597.3 1490.21 3
 5 7 -10 14573.5 1441.71 4
 5 -7 10 16270.7 1589.09 2
 5 -7 9 963.357 374.828 1
 5 -7 9 356.587 277.309 2
 -5 -7 -9 560.66 319.267 3
 5 7 -9 712.997 344.733 4
 5 7 -8 6372.71 904.157 4
 5 -7 8 7734.06 1027.59 2
 -5 -7 -8 7206.79 946.269 3
 -5 -7 -7 31918 1865.23 3
 5 7 -7 29116.7 1878.77 4
 5 -7 7 30178.2 1906.7 2
 -5 -7 -6 12316.4 1103.63 3
 -5 -7 -5 20343.6 1363.18 3
 5 7 -5 20731.5 1306.1 1
 -5 -7 -4 63231.4 2237.61 3
 5 7 -4 61004.2 2259.76 1
 5 -7 4 62331.8 2471.3 3
 5 -7 3 4284.76 671.731 3
 5 7 -3 2906.48 509.493 1
 -5 -7 -3 3891.77 545.397 3
 5 7 -2 40363.8 1873.91 1
 -5 -7 -2 43962.1 1699.89 3
 5 -7 2 39803.1 1870.38 3
 -5 -7 -1 21366 1147.05 3
 5 7 -1 18599 1301.11 1
 5 -7 1 17501.7 1230.18 3
 5 7 0 8232.6 879.648 1
 5 -7 0 8762.1 867.52 3
 -5 -7 0 7985.34 677.377 3
 5 7 1 17939.1 1301.32 1
 -5 -7 1 19786.8 1054.94 3
 5 -7 -1 17927.5 1231.91 3
 5 7 2 42843.9 2045.01 1
 -5 -7 2 45311.6 1575.72 3
 5 -7 -2 41690.1 1878.65 3
 5 -7 -3 3875.65 594.207 3
 5 7 3 3153.57 569.337 1
 -5 -7 3 4591.37 505.309 3
 5 -7 -4 57881.3 2272.55 3
 5 7 4 59863.2 2471.04 1
 -5 -7 4 64885.9 2097.3 2
 -5 -7 4 66290.4 1956.04 3
 5 -7 -5 21101.4 1414.99 3
 5 7 5 18074.7 1388.96 1
 -5 -7 5 19839 1257.85 2
 5 -7 -6 14668.8 1214.34 3
 5 7 6 13810.9 1225.94 1
 -5 -7 6 13776.1 1105.44 2
 5 -7 -7 29962.1 1793.35 3
 5 7 7 29613 1833.3 1
 -5 -7 7 29756.2 1708.34 2
 5 -7 -8 6986.1 908.655 3
 5 7 8 6739.53 894.118 1
 -5 -7 8 6140.23 838.861 2
 5 -7 -9 673.299 330.112 3
 5 7 9 635.704 334.764 1
 -5 -7 9 1339.75 437.62 2
 5 -7 -10 18010.5 1543.89 3
 5 7 10 16275.4 1418.92 1
 -5 -7 10 16032 1459.96 2
 5 -7 -11 4556.58 824.484 3
 5 7 11 4185.89 738.529 1
 -5 -7 11 3432.96 785.512 2
 5 -7 -12 2041.35 582.381 3
 -5 -7 12 2122.02 598.831 2
 5 -7 -13 9083.85 1222.25 3
 -5 -7 13 6036.16 1045.84 2
 5 -7 -14 425.38 483.277 3
 -5 -7 14 260.837 337.934 2
 5 -7 -15 5488.95 992.66 3
 5 -8 14 1004.91 557.519 2
 -5 -8 -14 969.938 501.18 3
 5 8 -14 2159.05 676.421 4
 5 -8 13 17857 1869.08 2
 5 8 -13 16545 1735.38 4
 5 -8 12 1701.71 579.501 2
 -5 -8 -12 1118.66 467.524 3
 5 8 -12 1025.93 466.921 4
 5 -8 11 10491.3 1221.9 1
 -5 -8 -11 10309.1 1321.48 3
 5 -8 11 10402.4 1373.46 2
 5 8 -11 12242.5 1429.23 4
 5 -8 10 10066.2 1266.45 2
 5 -8 10 8985.38 1118.74 1
 -5 -8 -10 7083.05 1049.04 3
 5 8 -10 9033.83 1207.54 4
 -5 -8 -9 11077.5 1267.25 3
 5 -8 9 9061.84 1153.52 2
 5 8 -9 11857.2 1346.13 4
 -5 -8 -8 7612.75 1008.23 3
 5 -8 8 5933.15 905.659 2
 5 8 -8 6155.95 937.148 4
 -5 -8 -7 18999.1 1506.03 3
 5 -8 7 18543.3 1539.26 2
 5 8 -7 17155.7 1531.19 4
 -5 -8 -6 5504.78 792.406 3
 5 8 -6 6482.07 914.249 4
 -5 -8 -5 24273.4 1541.49 3
 -5 -8 -4 19975.4 1329.67 3
 5 8 -4 22378.8 1467.79 1
 5 -8 4 20102.9 1490.54 3
 -5 -8 -3 6262.15 728.12 3
 5 -8 3 6801.94 846.834 3
 5 8 -3 5442.37 743.511 1
 5 8 -2 21798 1479.39 1
 -5 -8 -2 21597 1287.78 3
 5 -8 2 20955.9 1468.64 3
 5 8 -1 56724.1 2400.33 1
 5 -8 1 54998.9 2344.31 3
 -5 -8 -1 58157.4 2049.79 3
 5 -8 0 596.932 299.854 3
 -5 -8 0 691.924 223.281 3
 5 8 0 441.122 304.715 1
 5 8 1 53084.6 2380.6 1
 -5 -8 1 56661.6 1951.99 3
 5 -8 -1 50664.4 2214.25 3
 5 8 2 21498.8 1529.32 1
 -5 -8 2 24195.5 1273.13 3
 5 -8 -2 22286.2 1466.2 3
 5 -8 -3 6129.58 785.075 3
 5 8 3 6208.13 854.377 1
 -5 -8 3 6697.19 680.955 3
 5 8 4 20576.6 1529.86 1
 -5 -8 4 21665.7 1230.74 2
 -5 -8 4 22385.9 1228.42 3
 5 -8 -4 20444.5 1456.08 3
 5 -8 -5 25594.4 1666.24 3
 5 8 5 21496.9 1591.94 1
 -5 -8 5 23943.4 1392.08 2
 5 -8 -6 5183.7 791.867 3
 -5 -8 6 6353.36 764.128 2
 5 8 6 4460.3 749.532 1
 5 -8 -7 18998.5 1503.79 3
 5 8 7 18545.5 1521.29 1
 -5 -8 7 20226.8 1432.36 2
 5 -8 -8 7074.52 950.673 3
 5 8 8 5809.23 874.745 1
 -5 -8 8 5933.07 816.514 2
 5 -8 -9 10590.6 1205.55 3
 5 8 9 10335.7 1150.79 1
 -5 -8 9 11026.2 1188.87 2
 5 -8 -10 9894.21 1207.17 3
 5 8 10 9881.7 1152.77 1
 -5 -8 10 8518.07 1099.1 2
 5 -8 -11 11193.9 1327.02 3
 -5 -8 11 10098 1235.52 2
 5 -8 -12 818.65 366.505 3
 -5 -8 12 1570.08 554.669 2
 5 -8 -13 12979.8 1517.53 3
 -5 -8 13 15502.7 1680.07 2
 5 -8 -14 1643.26 568.198 3
 -5 -8 14 1158.41 540.208 2
 5 9 -14 3872.17 925.566 4
 5 -9 13 5286.83 1054.24 2
 -5 -9 -13 4510.79 955.292 3
 5 9 -13 4014.56 881.143 4
 5 -9 12 4932 982.602 2
 -5 -9 -12 3739.16 865.597 3
 5 9 -12 5592.35 1049.84 4
 5 -9 11 2134.35 654.542 2
 -5 -9 -11 3271.18 801.064 3
 5 -9 11 4518.83 836.785 1
 5 9 -11 3230.71 759.896 4
 5 -9 10 9266.14 1258.51 2
 -5 -9 -10 10474.7 1318.3 3
 5 -9 10 9010.56 1157.75 1
 5 9 -10 8618.49 1227.38 4
 -5 -9 -9 13804.3 1445.56 3
 5 9 -9 14766.7 1558.8 4
 5 -9 9 15461.2 1569.05 2
 5 -9 8 3138.47 689.092 2
 -5 -9 -8 3981.01 754.594 3
 5 9 -8 4872.77 910.012 4
 5 -9 7 2908.84 656.479 2
 -5 -9 -7 3039.72 613.192 3
 5 9 -7 2743.28 650.742 4
 5 -9 6 6037.84 887.32 2
 -5 -9 -6 6309.93 869.514 3
 5 9 -6 6138.86 949.417 4
 -5 -9 -5 2656.96 569.185 3
 5 -9 5 3419.42 696.116 3
 -5 -9 -4 21606.3 1489.09 3
 5 -9 4 21393.3 1610.5 3
 5 -9 3 4893.67 795.439 3
 5 9 -3 4946.11 746.984 1
 -5 -9 -3 3903.07 602.708 3
 5 -9 2 3530.47 656.499 3
 5 9 -2 3252.4 640.934 1
 -5 -9 -2 3783.65 593.298 3
 5 -9 1 3277.22 658.123 3
 -5 -9 -1 3706.24 558.675 3
 5 9 -1 2619.75 557.309 1
 5 -9 0 565.949 284.777 3
 -5 -9 0 279.054 155.299 3
 5 9 0 -100.797 315.521 1
 -5 -9 1 3422.79 526.066 3
 5 -9 -1 3053.42 595.322 3
 5 9 1 2526.19 564.805 1
 -5 -9 2 2516.34 448.283 3
 5 -9 -2 1799.93 484.348 3
 -5 -9 3 4091.02 578.988 3
 5 -9 -3 3360.93 644.911 3
 5 9 3 3692.11 714.996 1
 5 9 4 22602.8 1700.69 1
 5 -9 -4 20315.9 1547.08 3
 5 -9 -5 2811.7 617.266 3
 5 9 5 2382.36 574.982 1
 5 -9 -6 5911.76 870.887 3
 5 9 6 4265.79 776.265 1
 5 -9 -7 2315.61 558.864 3
 5 9 7 1861.43 519.199 1
 -5 -9 7 3413.79 618.809 2
 5 -9 -8 4124.05 780.395 3
 5 9 8 4536.88 807.44 1
 -5 -9 8 3947.11 691.615 2
 5 -9 -9 12983.2 1399.56 3
 5 9 9 13816.9 1407.16 1
 -5 -9 9 14403.5 1372.44 2
 5 -9 -10 11576.3 1350 3
 5 9 10 9119.06 1161.27 1
 -5 -9 10 9117.32 1147.21 2
 5 -9 -11 3598.48 823.36 3
 -5 -9 11 2793 665.601 2
 5 -9 -12 5283.37 996.578 3
 -5 -9 12 4229.39 853.653 2
 5 -9 -13 3109.14 802.464 3
 -5 -9 13 3993.04 878.647 2
 5 -10 12 4117.59 930.517 2
 -5 -10 -12 4012.63 918.264 3
 5 10 -12 3674.72 892.232 4
 5 -10 11 521.929 386.811 2
 -5 -10 -11 427.001 373.783 3
 5 -10 11 -254.566 367.793 1
 5 10 -11 238.504 331.62 4
 5 -10 10 -383.697 326.117 2
 -5 -10 -10 352.131 266.683 3
 5 10 -10 469.821 408.339 4
 5 -10 9 7113.19 1059.49 2
 -5 -10 -9 8072.09 1145.21 3
 5 10 -9 7870.57 1191.67 4
 -5 -10 -8 15563.4 1530.79 3
 5 -10 8 13361.8 1424.09 2
 5 10 -8 13662.8 1524.56 4
 5 -10 7 4921.47 858.468 2
 -5 -10 -7 5003.16 839.741 3
 5 10 -7 5140.09 932.243 4
 5 -10 6 5331.83 855.718 2
 -5 -10 -6 6208.49 912.559 3
 5 10 -6 5482.26 965.815 4
 -5 -10 -5 9898.91 1109.03 3
 5 -10 5 11129.9 1177.64 2
 5 10 -5 9678.08 1214.13 4
 5 -10 5 8379.09 1123.07 3
 -5 -10 -4 18659.7 1444.93 3
 5 -10 4 16145.5 1504.47 3
 -5 -10 -3 10831.4 1081.44 3
 5 -10 3 8991.85 1105.75 3
 5 -10 2 3330.44 695.225 3
 5 10 -2 3059.81 633.35 1
 -5 -10 -2 3173.28 572.933 3
 5 -10 1 5155.17 809.271 3
 5 10 -1 4565.77 781.842 1
 -5 -10 -1 6923.71 832.234 3
 5 -10 0 2690.33 610.042 3
 -5 -10 0 2085.28 461.01 3
 5 10 0 2467.05 577.039 1
 5 -10 -1 5325.29 829.787 3
 5 10 1 5505.39 865.289 1
 -5 -10 1 6465.48 778.957 3
 -5 -10 2 3485.89 579.714 3
 5 -10 -2 3607.74 701.516 3
 5 10 2 2948 630.313 1
 5 10 3 8375.7 1065.02 1
 5 -10 -3 10464.5 1186.54 3
 5 10 4 16868.3 1554.05 1
 5 -10 -4 20753.1 1652.24 3
 5 10 5 8651.94 1123.91 1
 5 -10 -5 11009.6 1243.04 3
 5 -10 -6 4538.12 817.717 3
 5 10 6 4908.58 872.323 1
 5 -10 -7 6812.83 1027.39 3
 5 10 7 6261.96 983.638 1
 5 -10 -8 16274.2 1593.32 3
 5 10 8 14704.5 1492.01 1
 5 10 9 7814.58 1100.45 1
 5 -10 -9 8448.23 1170.52 3
 5 10 10 -6.83189 158.335 1
 5 -10 -10 92.8244 266.517 3
 5 -10 -11 110.546 242.302 3
 5 -10 -12 5196.16 1011.85 3
 -5 -10 12 2011.31 602.065 2
 5 -10 -13 1832.67 598.235 3
 -5 -10 13 2166.17 620.739 2
 5 -11 11 7913.99 1256.57 2
 -5 -11 -11 6922.23 1176.02 3
 5 11 -11 9431.53 1419.04 4
 5 -11 10 890.709 483.207 2
 -5 -11 -10 865.211 368.352 3
 5 11 -10 1354.64 583.69 4
 -5 -11 -9 14642 1588.32 3
 5 -11 9 15209.3 1618.42 2
 5 11 -9 15092.3 1721.96 4
 5 -11 8 6321.75 1021.4 2
 -5 -11 -8 5321.56 950.642 3
 5 11 -8 7389.8 1183.06 4
 5 -11 7 5520.46 931.104 2
 -5 -11 -7 5033.27 864.666 3
 5 11 -7 4600.87 950.656 4
 5 -11 6 3620.69 738.755 2
 -5 -11 -6 5611.08 904.285 3
 5 11 -6 4609.94 928.4 4
 -5 -11 -5 17469.9 1537.05 3
 5 -11 5 18486.7 1557.35 2
 5 11 -5 18089 1746.66 4
 5 -11 5 17103.9 1647.67 3
 5 -11 4 4685.69 871.433 3
 5 -11 4 5266.8 811.83 2
 -5 -11 -4 4856.41 798.019 3
 5 11 -4 4381.67 888.809 4
 5 -11 3 24186.6 1900.99 3
 -5 -11 -3 24309.9 1713.71 3
 5 -11 2 744.277 364.737 3
 -5 -11 -2 235.622 144.13 3
 5 -11 1 978.009 439.476 3
 -5 -11 -1 1593.93 444.022 3
 5 11 0 26520 1970.05 1
 5 -11 0 26469.4 1960.63 3
 -5 -11 0 25904.5 1670.94 3
 5 11 1 1441.98 468.653 1
 5 -11 -1 1636.39 475.913 3
 5 -11 -2 -330.437 286.837 3
 5 11 2 -111.137 223.675 1
 5 11 3 29123.7 2109.92 1
 5 -11 -3 25380.5 1928 3
 5 11 4 4498.07 850.115 1
 5 -11 -4 4625.02 859.15 3
 5 11 5 17536 1672.22 1
 5 -11 -5 15100.9 1519.32 3
 5 11 6 4732.25 895.927 1
 5 -11 -6 5139.11 904.496 3
 5 11 7 5159.24 944.912 1
 5 -11 -7 4002.03 834.05 3
 5 11 8 8686.03 1210.97 1
 5 -11 -8 9037.24 1249.77 3
 5 -11 -9 15866.8 1678.63 3
 5 11 9 16877.5 1697.47 1
 5 11 10 876.685 441.042 1
 5 -11 -10 1160.22 489.196 3
 5 -11 -11 8518.45 1287.84 3
 5 -12 10 4100.88 894.377 2
 -5 -12 -10 5429.57 1048.6 3
 5 12 -10 5289.26 1091.56 4
 5 -12 9 4866.4 953.575 2
 -5 -12 -9 6396.94 1104.8 3
 5 12 -9 6495.6 1165.6 4
 -5 -12 -8 21032.6 1914.49 3
 5 -12 8 22747.8 1952.48 2
 5 12 -8 17420.8 1878.29 4
 5 -12 7 1076.22 446.916 2
 -5 -12 -7 826.184 420.538 3
 5 12 -7 1141.16 510.048 4
 -5 -12 -6 15730.3 1574.43 3
 5 -12 6 15425.6 1501.3 2
 5 12 -6 14396.8 1635.66 4
 -5 -12 -5 4036.44 786.303 3
 5 12 -5 4875.31 971.876 4
 5 -12 5 3246.35 803.968 3
 5 -12 4 3011.82 717.759 3
 -5 -12 -4 2600.01 617.939 3
 5 12 -4 2324.57 677.381 4
 5 12 -3 8570.92 1220.47 4
 5 -12 3 8746.78 1217.64 3
 -5 -12 -3 8524.64 1079.58 3
 5 -12 2 4394.5 853.624 3
 -5 -12 -2 3822.31 705.41 3
 5 -12 1 11636.8 1364.58 3
 -5 -12 -1 12603.1 1257.9 3
 5 -12 0 8197.86 1151.19 3
 -5 -12 0 9572.39 1085.23 3
 5 -12 -1 13016.1 1446.08 3
 5 -12 -2 4901.04 875.597 3
 5 12 2 3090.83 765.36 1
 5 12 3 7620.6 1169.78 1
 5 -12 -3 10095.4 1291.48 3
 5 12 4 3002.76 740.696 1
 5 -12 -4 2481.61 658.819 3
 5 12 5 3532.77 811.679 1
 5 -12 -5 5055.55 961.546 3
 5 12 6 15059.1 1628.87 1
 5 -12 -6 12995.8 1500.79 3
 5 12 7 1117.12 501.524 1
 5 -12 -7 704.956 382.03 3
 5 12 8 22165.9 1984.71 1
 5 -12 -8 17858.4 1819.22 3
 5 12 9 5732.79 1049.3 1
 5 -12 -9 5269.76 1019.22 3
 5 12 10 4275.75 910.732 1
 5 -12 -10 5796.02 1123.51 3
 -5 -13 -9 2620.33 733.422 3
 -5 -13 -8 2639.68 757.567 3
 5 13 -8 941.879 584.516 4
 -5 -13 -7 4318.93 882.352 3
 5 13 -7 3209.84 823.989 4
 -5 -13 -6 -60.6599 307.488 3
 5 13 -6 456.041 304.23 4
 -5 -13 -5 6658.05 1057.04 3
 5 13 -5 7722.65 1234.54 4
 5 -13 5 5924.92 1061.65 3
 5 -13 4 8782.36 1266.44 3
 -5 -13 -4 8061.51 1127.84 3
 5 13 -4 8388.46 1256.51 4
 5 13 -3 12132.8 1487.48 4
 5 -13 3 13620.1 1564.96 3
 -5 -13 -3 11227.1 1301.97 3
 5 -13 2 2687.33 677.025 3
 -5 -13 -2 2320.91 604.133 3
 5 13 -2 2296.76 661.518 4
 5 -13 1 1324.04 524.657 3
 5 13 -1 2680.68 719.101 4
 5 -13 0 3926.82 852.151 3
 5 -13 -1 2468.55 640.043 3
 5 -13 -2 1781.12 589.232 3
 5 -13 -3 13219.2 1556.72 3
 5 -13 -4 8445.46 1250.13 3
 5 -13 -5 6532.8 1148.86 3
 5 -13 -6 921.802 525.465 3
 5 -13 -7 4964.27 977.317 3
 5 -13 -8 1521.59 604.664 3
 -5 -14 -7 6087.55 1085.61 3
 -5 -14 -6 513.542 316.451 3
 5 14 -6 2797.71 822.295 4
 -5 -14 -5 8554.16 1239.28 3
 5 14 -5 7624.62 1266.22 4
 5 -14 4 561.055 331.148 3
 -5 -14 -4 560.988 395.166 3
 5 14 -4 440.847 383.946 4
 5 -14 3 5404.41 1044.67 3
 5 14 -3 5347.8 1040.05 4
 5 -14 2 -1099.99 505.524 3
 5 14 -2 221.708 310.927 4
 5 14 -1 11561.4 1473.75 4
 5 -14 1 11622.3 1492.1 3
 5 -14 0 6197.2 1099.16 3
 5 14 0 7656.78 1187.45 4
 5 14 1 11397.5 1414.64 4
 5 -14 -1 13310.5 1611.79 3
 5 -14 -2 867.647 516.079 3
 5 14 2 -45.7594 183.73 4
 5 -14 -3 3605.72 856.973 3
 5 -14 -4 196.373 339.172 3
 5 -14 -5 10388.8 1454.04 3
 5 -14 -6 405.588 429.917 3
 5 15 -3 483.877 315.134 4
 5 -15 2 10787.1 1515.48 3
 5 15 -2 9166.73 1375.94 4
 5 -15 1 3273.67 874.67 3
 5 15 -1 2648.16 726.515 4
 5 -15 0 1995.59 722.048 3
 5 15 0 1466.54 587.623 4
 5 -15 -1 3469.09 890.315 3
 5 15 1 2771.01 741.722 4
 5 -15 -2 9039.87 1403.22 3
 6 0 0 2115.19 351.351 1
 6 0 -1 11498 785.937 1
 6 0 1 11375.4 836.571 1
 6 0 -2 45591.4 1515.03 1
 6 0 2 47565.6 1756.13 1
 6 0 -3 81138.7 1921.35 1
 6 0 3 82334.8 2381.7 1
 6 0 -4 2024.67 176.82 3
 6 0 4 1595.84 355.346 1
 6 0 -4 2305.75 310.844 1
 6 0 -5 23878.6 766.421 3
 6 0 -5 24567.9 950.101 1
 6 0 5 24962.2 1397.2 1
 6 0 -6 107816 1922.53 3
 6 0 6 107459 2953.75 1
 6 0 7 39421.7 1845.73 1
 6 0 8 2047.43 444.201 1
 6 0 9 9453.3 976.085 2
 6 0 9 12947.2 1126.19 1
 6 0 10 2578.43 543.023 2
 6 0 10 1925.77 441.836 1
 6 0 11 3758.27 673.886 2
 6 0 11 5117.53 742.36 1
 6 0 12 6052.5 894.289 2
 6 0 13 732.809 443.972 2
 6 0 14 4449.29 845.77 2
 6 0 15 6626.34 1073.55 2
 6 0 16 1204.08 517.64 2
 6 -1 16 428.246 383.087 2
 6 -1 15 3594.76 819.69 2
 6 -1 14 3821.71 823.738 2
 6 -1 13 5731.76 943.801 2
 6 -1 12 18236.3 1594.53 2
 6 -1 11 23312.7 1719.06 2
 6 -1 11 26020.4 1666.88 1
 6 -1 10 1167.57 453.005 2
 6 -1 10 1434.51 406.502 1
 6 -1 9 5076.56 749.561 2
 6 -1 9 6053.58 755.502 1
 6 -1 8 2994.79 524.259 1
 6 1 -8 3185.87 448.396 4
 6 -1 7 7394.52 813.692 1
 6 -1 6 14185.6 1083.17 1
 6 1 -5 13985.2 734.684 1
 6 -1 5 13712.5 1034.51 1
 6 1 -4 33077.3 1205.76 1
 6 -1 4 32208.6 1552.24 1
 6 1 -3 28889.4 1163.22 1
 6 -1 3 28643.4 1425.15 1
 6 1 -2 2755.87 380.238 1
 6 -1 2 2698.89 438.399 1
 6 1 -1 57608.8 1767 1
 6 -1 1 61965.5 1965.38 1
 6 1 0 60994.2 1884.83 1
 6 -1 0 61339.1 1894.59 1
 6 1 1 58369.6 1903.18 1
 6 -1 -1 58472.7 1796.75 1
 6 -1 -2 1704.97 298.186 1
 6 1 2 2311.78 401.714 1
 6 -1 -2 2093.04 194.083 3
 6 1 3 32375.5 1501.79 1
 6 -1 -3 31335.8 1208.99 1
 6 -1 -3 33299.3 809.56 3
 6 -1 -4 32126.4 896.079 3
 6 1 4 31612.4 1527.88 1
 6 -1 -4 30017.3 1124.19 1
 6 -1 -5 12526.8 638.427 3
 6 1 5 12196.1 983.99 1
 6 -1 -5 11430.5 655.707 1
 6 -1 -6 15489.2 791.51 3
 6 1 6 16207.8 1164.61 1
 6 -1 -7 8425.28 650.344 3
 6 1 7 6996.52 785.137 1
 6 -1 -8 4301.08 505.54 3
 6 1 8 4273.35 616.022 2
 6 1 8 3556.29 587.713 1
 6 1 9 4668.44 663.803 2
 6 1 9 5271.85 712.447 1
 -6 -1 9 5928.05 849.3 2
 6 1 10 1650.47 427.044 2
 6 1 10 1467.6 417.678 1
 -6 -1 10 2144.46 581.81 2
 -6 -1 11 25085.3 1882.21 2
 6 1 11 26688.7 1681.83 1
 6 1 11 22635.1 1589.78 2
 -6 -1 12 17877 1663.05 2
 6 1 12 21536.1 1648.45 2
 6 1 13 5262.96 862.065 2
 -6 -1 13 6468.86 1064.12 2
 -6 -1 14 2888.46 752.263 2
 6 1 14 3187.83 688.002 2
 6 1 15 3455.36 749.922 2
 6 -2 16 6665.64 1154.58 2
 6 -2 15 7695.24 1211.43 2
 6 -2 14 3172.04 766.466 2
 6 -2 13 1116.2 474.41 2
 6 -2 12 14102.8 1431.58 2
 6 -2 11 -21.1651 190.936 2
 6 -2 11 299.378 223.777 1
 6 -2 10 320.981 292.745 2
 6 -2 10 80.1261 118.047 1
 6 -2 9 3267.73 565.374 1
 6 -2 9 2660.22 587.609 2
 6 2 -9 2284.29 427.931 4
 6 -2 8 2743.83 528.264 1
 6 -2 7 30884.9 1652.53 1
 6 2 -6 37314.1 1177.63 1
 6 -2 6 36971.7 1775.04 1
 6 2 -5 708.799 187.68 1
 6 -2 5 502.878 239.123 1
 6 -2 4 16708.9 1133.22 1
 6 2 -4 17522.7 912.321 1
 6 -2 3 3198.84 480.769 1
 6 2 -3 3470.91 420.625 1
 6 -2 2 11334.2 889.107 1
 6 2 -2 11255.9 781.241 1
 6 -2 1 19772.2 1146.65 1
 6 2 -1 19288.2 1050.32 1
 -6 -2 0 21654.2 410.812 3
 6 -2 0 23444.4 1212.45 1
 6 2 0 24923.1 1241.56 1
 6 -2 0 23241 871.704 3
 6 -2 -1 19831.9 1068.92 1
 6 2 1 20749.3 1161.33 1
 6 -2 -1 20411.9 776.251 3
 6 -2 -2 11474.6 797.641 1
 6 2 2 12909.3 946.411 1
 6 -2 -2 13052.3 617.365 3
 6 -2 -3 5461.21 526.738 1
 6 2 3 5089.15 610.871 1
 6 -2 -3 5206.38 404.231 3
 6 -2 -4 17700.9 792.915 3
 6 2 4 16593.8 1136.41 1
 6 -2 -4 17769.8 902.927 1
 6 -2 -5 362.747 139.586 3
 6 2 5 283.492 226.396 1
 6 -2 -5 382.068 133.663 1
 6 -2 -6 38332.4 1362.64 3
 6 2 6 35993 1750.21 1
 6 -2 -7 33878.8 1376.84 3
 6 2 7 32252.9 1690.8 1
 6 2 8 2918.55 483.437 2
 6 2 8 3348.41 576.141 1
 6 -2 -8 3398.07 483.638 3
 -6 -2 8 2552.62 559.203 2
 6 2 9 3019.91 528.934 2
 6 2 9 3197.03 557.882 1
 6 -2 -9 2730.72 456.197 3
 -6 -2 9 2818.8 604.167 2
 6 2 10 452.05 250.483 2
 6 2 10 226.595 207.152 1
 6 -2 -10 553.51 229.634 3
 -6 -2 10 129.156 172.355 2
 6 2 11 313.826 280.747 1
 6 2 11 111.3 200.629 2
 -6 -2 11 11.2261 256.664 2
 -6 -2 12 15385.7 1548.51 2
 6 2 12 16693.1 1402.61 2
 -6 -2 13 1003.8 495.865 2
 6 2 13 933.554 352.656 2
 -6 -2 14 3764.29 829.748 2
 -6 -2 15 10093.4 1406.74 2
 -6 -2 16 7247.04 1252.19 2
 6 -3 16 12538.4 1601.62 2
 6 -3 15 6200.03 1091.71 2
 6 -3 14 4700.16 929.818 2
 6 -3 13 14997.5 1569.72 2
 6 -3 12 8702.15 1157.66 2
 6 -3 11 4330.54 702.562 1
 6 -3 11 5317.44 879.682 2
 6 3 -10 43260 2032.38 4
 6 -3 10 44525 2184.28 1
 6 -3 9 5733.22 848.962 2
 6 3 -9 5645.01 717.948 4
 6 -3 9 6122.9 795.579 1
 6 -3 8 29758.5 1710.98 1
 6 -3 7 20937.9 1398.47 1
 6 3 -6 3034.79 366.548 1
 6 -3 6 1845.75 415.082 1
 6 3 -5 13146 800.165 1
 6 -3 5 12207.9 1022.16 1
 6 -3 4 7337.07 776.609 1
 6 3 -4 6803.76 596.706 1
 6 -3 3 19698.7 1240.02 1
 6 3 -3 18603.3 1015.86 1
 6 -3 2 56753.5 2045.24 1
 6 3 -2 59250.2 1863.25 1
 6 3 -1 2067.77 368.216 1
 -6 -3 -1 2798.13 263.152 3
 6 -3 1 2450.81 336.676 3
 6 -3 1 2547.17 441.758 1
 6 3 0 216.405 171.655 1
 6 -3 0 480.588 154.422 3
 -6 -3 0 325.299 76.7007 3
 6 -3 0 349.388 179.584 1
 6 3 1 1374.84 304.024 1
 6 -3 -1 1687.43 263.691 3
 6 -3 -1 1634.72 336.769 1
 6 -3 -2 54671 1789.95 1
 6 3 2 56548.3 2030.13 1
 6 -3 -2 58107.9 1520.53 3
 6 -3 -3 19265.7 1029.68 1
 6 3 3 18431.7 1199.48 1
 6 -3 -3 19096.2 896.088 3
 6 -3 -4 5742.37 507.378 3
 6 -3 -4 4928.86 514.133 1
 6 3 4 5183.29 663.068 1
 6 -3 -5 11307.9 762.458 3
 6 -3 -5 11062.4 722.646 1
 6 3 5 10822.9 977.33 1
 6 -3 -6 2062.99 304.666 1
 6 3 6 1726.22 403.239 1
 6 -3 -6 1882.76 335.674 3
 6 -3 -7 24517.8 1268.87 3
 -6 -3 7 21296.6 1462.13 2
 6 3 7 20844.3 1393.65 1
 6 3 7 21299.5 1182.1 2
 6 -3 -8 28366.9 1444.24 3
 -6 -3 8 27810.8 1736.56 2
 6 3 8 28859 1672.44 1
 6 3 8 27684.9 1445.98 2
 6 3 9 4877.67 722.97 1
 6 -3 -9 5283.6 672.728 3
 6 3 9 5403.34 671.917 2
 -6 -3 9 5477.05 831.925 2
 6 -3 -10 41587.7 1953.82 3
 6 3 10 40103.1 2057.06 1
 6 3 10 41979.8 1948.44 2
 -6 -3 11 4144.73 812.233 2
 6 3 11 5187.56 765.921 1
 -6 -3 12 8327.36 1149.13 2
 -6 -3 13 14899.1 1616.98 2
 -6 -3 14 5742.64 1031.08 2
 -6 -3 15 8481.89 1325.63 2
 6 -4 15 2070.39 680.846 2
 6 -4 14 8331.22 1260.7 2
 6 -4 13 5907.96 1035.16 2
 6 -4 12 4744.93 912.965 2
 6 -4 11 2869.95 708.387 2
 6 -4 11 2862.51 594.113 1
 6 4 -11 3745.2 686.2 4
 6 -4 10 14402.1 1417.31 2
 6 4 -10 17864.6 1389.68 4
 6 -4 10 16834.4 1383.34 1
 6 -4 9 9307.27 1088.94 2
 6 4 -9 10671.2 1052.39 4
 6 -4 9 8646.96 979.227 1
 6 -4 8 9011.52 966.594 1
 6 4 -8 9996.13 992.216 4
 6 -4 7 24848.9 1566.05 1
 6 -4 6 30086.5 1689.15 1
 6 4 -6 32189.7 1305.75 1
 6 4 -5 5805.13 581.305 1
 6 -4 5 5732.82 744.238 1
 6 -4 4 56171.9 2217.65 1
 6 4 -4 57129.2 1848.56 1
 6 4 -3 13463.8 923.301 1
 -6 -4 -2 40682.7 1292.82 3
 6 4 -2 40276.4 1632.46 1
 6 -4 2 39069 1523.61 3
 6 4 -1 80370.3 2349.09 1
 6 -4 1 81933.5 2123.84 3
 6 4 0 52468.6 1935.47 1
 6 -4 0 49306.1 1604.13 3
 -6 -4 0 52032.1 1134.01 3
 6 4 1 77401.6 2402.37 1
 6 -4 -1 81558.6 2063.61 3
 6 4 2 40190 1770.49 1
 6 -4 -2 41379 1449.97 3
 6 4 3 12079.5 1001.81 1
 6 -4 -3 13152 829.496 3
 6 -4 -4 56097.6 1768.76 3
 6 4 4 56570.1 2202.29 1
 6 -4 -5 4742.88 534.426 3
 6 4 5 5444.89 710.047 1
 6 -4 -6 28687.4 1381.21 3
 6 -4 -6 28353.1 1198.73 1
 -6 -4 6 28640.5 1603.58 2
 6 4 6 27769.1 1604.76 1
 6 -4 -7 26982.9 1408.88 3
 -6 -4 7 27851.1 1667.05 2
 6 4 7 26417.5 1605.98 1
 6 4 7 27388.5 1275.42 2
 6 -4 -8 9579.39 888.82 3
 -6 -4 8 9784.23 1036.65 2
 6 4 8 8509.9 933.5 1
 6 -4 -9 10531.4 984.975 3
 -6 -4 9 8531.56 1026.51 2
 6 4 9 10038.5 1038.54 1
 6 -4 -10 16666.1 1301.88 3
 -6 -4 10 12931 1319.68 2
 6 4 10 16725.9 1366.69 1
 6 -4 -11 3035.72 604.79 3
 -6 -4 11 1803.73 578.523 2
 6 4 11 3067.75 614.582 1
 -6 -4 12 2244.61 681.138 2
 -6 -4 13 5337.91 1016.09 2
 -6 -4 14 6280.42 1102.87 2
 -6 -4 15 1620.16 640.628 2
 6 -5 15 3831.26 863.669 2
 6 -5 14 744.545 440.834 2
 6 -5 13 20190.3 1905.1 2
 6 -5 12 7820.93 1180.59 2
 6 -5 11 3155.51 731.95 2
 6 -5 11 3646.09 697.762 1
 6 5 -11 4311.63 769.426 4
 6 -5 10 18051.8 1612.76 2
 6 5 -10 15745 1392.8 4
 6 -5 10 13143.2 1263.93 1
 6 -5 9 7543.52 1031.48 2
 6 -5 9 4893.62 755.176 1
 6 5 -9 7226.26 918.957 4
 6 -5 8 22927.3 1607.07 1
 6 5 -8 23049.6 1573.48 4
 6 -5 7 24161.2 1596.48 1
 6 5 -6 5150.76 571.65 1
 6 -5 6 4454.49 701.042 1
 6 5 -5 26098.1 1315.08 1
 -6 -5 -4 27527.2 1330.13 3
 6 5 -4 25259.2 1322.32 1
 -6 -5 -3 37875.3 1449.92 3
 6 5 -3 30180.5 1469.58 1
 -6 -5 -2 78108.9 1912.04 3
 6 5 -2 74361 2345.11 1
 6 -5 2 76128.6 2302.68 3
 -6 -5 -1 10454 646.798 3
 6 5 -1 9883.21 874.918 1
 6 -5 1 10266.3 827.37 3
 6 5 0 30549.2 1567.5 1
 6 -5 0 31401.6 1420.23 3
 -6 -5 0 32936.6 1062.25 3
 6 5 1 11653.4 982.955 1
 -6 -5 1 11700.1 586.866 3
 6 -5 -1 11813.1 860.081 3
 6 5 2 73017.3 2506.39 1
 6 -5 -2 77229.3 2187.88 3
 6 5 3 32138.5 1697.87 1
 6 -5 -3 34141.3 1474.88 3
 6 -5 -4 27622 1366.91 3
 6 5 4 25698 1549.46 1
 6 -5 -5 23806 1298.27 3
 6 5 5 25371.8 1577.77 1
 6 -5 -6 5117.87 636.928 3
 -6 -5 6 4283.51 639.927 2
 6 5 6 4748.01 712.855 1
 6 -5 -7 25040.5 1446.07 3
 -6 -5 7 25043.9 1608.66 2
 6 5 7 26308.6 1660.5 1
 6 -5 -8 23988.6 1491.58 3
 -6 -5 8 24743.4 1671.72 2
 6 5 8 22195.3 1546.73 1
 6 -5 -9 6377.8 813.641 3
 6 5 9 7932.28 946.731 1
 -6 -5 9 6521.08 928.259 2
 6 -5 -10 15565.6 1307.75 3
 6 5 10 14618.8 1334.54 1
 -6 -5 10 14325.7 1417.31 2
 6 -5 -11 3452.52 656.992 3
 6 5 11 2794.73 596.018 1
 -6 -5 11 3399.85 699.311 2
 6 -5 -12 5241.66 827.91 3
 -6 -5 12 5781.16 987.203 2
 -6 -5 13 16804.2 1722.12 2
 -6 -5 14 1034.13 446.46 2
 -6 -5 15 2576.09 773.409 2
 6 -6 14 4900.62 999.065 2
 6 -6 13 12152.4 1533.01 2
 6 -6 12 3918.69 875.061 2
 6 6 -12 5349.7 887.704 4
 6 -6 11 16316.8 1645.87 2
 6 6 -11 15385.4 1485.09 4
 6 -6 11 18848.7 1585.6 1
 6 -6 10 1566.91 536.406 2
 6 -6 10 2512.38 593.965 1
 6 6 -10 1892.32 537.472 4
 6 -6 9 24482.3 1733.66 1
 6 -6 9 22159.4 1777.47 2
 6 6 -9 20680.6 1622.29 4
 6 -6 8 24254.5 1699.94 1
 6 6 -8 22868.7 1675.52 4
 6 -6 8 21376.5 1666.87 2
 6 -6 7 5010.79 765.309 1
 6 6 -6 1119.8 288.403 1
 -6 -6 -6 783.096 298.479 3
 -6 -6 -5 10936.9 939.307 3
 6 6 -5 10201.9 884.074 1
 6 6 -4 3414.46 538.656 1
 -6 -6 -4 3067.55 475.306 3
 -6 -6 -3 6049.2 628.719 3
 6 6 -3 6440.61 735.807 1
 6 -6 3 7454.33 800.017 3
 -6 -6 -2 10960.9 778.302 3
 6 6 -2 10883 968.913 1
 6 -6 2 9585.73 897.145 3
 -6 -6 -1 6232.93 555.809 3
 6 6 -1 3849.45 586.659 1
 6 -6 1 5958.76 700.177 3
 6 6 0 5108.66 674.896 1
 6 -6 0 5859.74 683.622 3
 -6 -6 0 5025.47 474.288 3
 6 6 1 3249.24 565.975 1
 6 -6 -1 5443.28 649.502 3
 6 6 2 12715.9 1121.54 1
 6 -6 -2 13112.2 1009.28 3
 6 6 3 5874.37 770.115 1
 6 -6 -3 6160.57 687.167 3
 6 -6 -4 2401.76 450.142 3
 6 6 4 2653.65 560.863 1
 6 -6 -5 10186 922.677 3
 6 6 5 9505.55 1001.71 1
 6 -6 -6 1347.05 360.201 3
 6 6 6 853.687 369.847 1
 -6 -6 6 737.851 292.015 2
 6 -6 -7 5050.39 717.677 3
 6 6 7 5508.68 789.809 1
 -6 -6 7 5289.62 755.765 2
 6 -6 -8 21879.2 1509.25 3
 6 6 8 21573.2 1601.74 1
 -6 -6 8 21837.8 1576.84 2
 6 -6 -9 21561 1551.35 3
 6 6 9 22554.2 1650.74 1
 -6 -6 9 20739.9 1630.95 2
 6 -6 -10 1012.29 449.555 3
 -6 -6 10 867.884 379.87 2
 6 -6 -11 18679.6 1555.94 3
 6 6 11 18594.1 1565.61 1
 -6 -6 11 17630.3 1648.03 2
 6 -6 -12 3784.8 733.509 3
 -6 -6 12 6086.33 1003.81 2
 -6 -6 13 12475.7 1501.05 2
 -6 -6 14 3987.54 890.914 2
 6 -7 14 1369.84 582.135 2
 -6 -7 -14 2007.56 674.666 3
 6 -7 13 734.149 363.175 2
 -6 -7 -13 805.51 447.74 3
 6 7 -13 1053.39 420.304 4
 6 -7 12 2679 757.383 2
 -6 -7 -12 1677.71 489.28 3
 6 7 -12 2544.46 663.164 4
 6 -7 11 11586.3 1309.18 1
 -6 -7 -11 10168.5 1274.94 3
 6 -7 11 10542.3 1349.01 2
 6 7 -11 10686.1 1309.02 4
 6 -7 10 1820.55 583.797 2
 -6 -7 -10 1169.12 459.478 3
 6 -7 10 1333.52 452.58 1
 6 7 -10 1238.96 539.14 4
 6 -7 9 14192.5 1370.87 1
 -6 -7 -9 17023.1 1520.64 3
 6 -7 9 15509.1 1524.14 2
 6 7 -9 15009 1461.17 4
 -6 -7 -8 20755.5 1596.77 3
 6 -7 8 20009.6 1603.02 1
 6 -7 8 20535.9 1690.95 2
 6 7 -8 22774.7 1763.48 4
 -6 -7 -7 106.11 198.167 3
 6 7 -6 3895.73 590.06 1
 -6 -7 -6 4199.59 663.261 3
 -6 -7 -5 8526.63 878.436 3
 6 7 -5 9186.25 900.202 1
 6 7 -4 4108.78 619.448 1
 -6 -7 -4 3372.87 521.311 3
 -6 -7 -3 43859.7 1775.34 3
 6 7 -3 44233 2018.78 1
 6 -7 3 45205.9 2080.97 3
 -6 -7 -2 26721 1311.81 3
 6 7 -2 22858.9 1475.52 1
 6 -7 2 23881.2 1483.7 3
 -6 -7 -1 7777.59 692.558 3
 6 7 -1 7481.15 863.351 1
 6 -7 1 7849.1 846.309 3
 6 7 0 31708.3 1775.96 1
 6 -7 0 30813 1659.45 3
 -6 -7 0 33615.5 1362.95 3
 6 7 1 8033.69 921.267 1
 6 -7 -1 7812.83 825.734 3
 6 7 2 22026.2 1527.99 1
 6 -7 -2 20242.4 1325.56 3
 6 7 3 41644.6 2127.67 1
 6 -7 -3 43010.2 1959.01 3
 6 -7 -4 2959.7 520.825 3
 6 7 4 3711.4 658.131 1
 6 -7 -5 7844.74 865.313 3
 6 7 5 9304.87 1047.03 1
 6 -7 -6 4911.74 713.385 3
 -6 -7 6 2934.15 547.869 2
 6 7 6 3648.59 687.777 1
 6 -7 -7 59.7644 214.264 3
 6 7 7 170.91 247.665 1
 -6 -7 7 283.493 273.507 2
 6 -7 -8 23583.2 1637.01 3
 6 7 8 21174 1645.86 1
 -6 -7 8 22968.2 1645.41 2
 6 -7 -9 16876.8 1443.64 3
 6 7 9 17144.5 1486.72 1
 -6 -7 9 17631 1513.26 2
 6 -7 -10 1527.99 447.53 3
 6 7 10 1802.99 508.993 1
 -6 -7 10 1018.18 381.792 2
 6 -7 -11 11615.8 1281.78 3
 6 7 11 10051.4 1197.47 1
 -6 -7 11 9278.38 1192.57 2
 6 -7 -12 1870.77 521.132 3
 -6 -7 12 1849.38 582.934 2
 -6 -7 13 1558.68 540.792 2
 -6 -7 14 1864.33 625.658 2
 6 -8 13 3669.35 894.956 2
 -6 -8 -13 3985.54 922.354 3
 6 8 -13 3398.19 838.982 4
 6 -8 12 1345.25 530.093 2
 -6 -8 -12 1295.06 490.105 3
 6 8 -12 1495.37 549.456 4
 6 -8 11 8827.82 1175.77 1
 6 -8 11 7132.66 1136.73 2
 -6 -8 -11 7907.86 1164.94 3
 6 8 -11 7949.9 1184 4
 6 -8 10 552.576 380.081 2
 6 -8 10 1643.92 522.593 1
 -6 -8 -10 759.87 407.403 3
 6 8 -10 1506.29 544.943 4
 -6 -8 -9 30621.7 2085.82 3
 6 -8 9 35324.4 2259.18 1
 6 -8 9 33021 2277.19 2
 6 8 -9 31919.1 2230.84 4
 -6 -8 -8 13349.8 1312.33 3
 6 -8 8 10352.3 1244.33 2
 6 8 -8 9780.02 1213.27 4
 -6 -8 -7 2241.23 520.644 3
 6 8 -7 2898.26 649.776 4
 -6 -8 -6 30848.8 1829.15 3
 -6 -8 -5 17131 1314.45 3
 6 8 -5 16263.1 1283.76 1
 6 -8 4 3498.07 640.373 3
 6 8 -4 3176.71 590.479 1
 -6 -8 -4 3732.69 602.704 3
 -6 -8 -3 18705.1 1237.18 3
 6 8 -3 17227.3 1361.53 1
 6 -8 3 17604.7 1386.08 3
 -6 -8 -2 17698.4 1158.7 3
 6 8 -2 16039.8 1308.35 1
 6 -8 2 15906 1303.06 3
 6 -8 1 4476.59 697.298 3
 6 8 -1 6386.67 847.822 1
 -6 -8 -1 6925.17 703.221 3
 6 8 0 8755.47 1004.91 1
 6 -8 0 8309.09 929.834 3
 -6 -8 0 9605.31 803.408 3
 6 -8 -1 6554.04 806.577 3
 6 8 1 6450.79 859.359 1
 6 8 2 16317 1390.27 1
 6 -8 -2 17507.4 1339.88 3
 6 8 3 17219.9 1448 1
 6 -8 -3 16707.5 1303.86 3
 6 -8 -4 3601.9 622.862 3
 6 8 4 3555.25 709.989 1
 6 8 5 15079.9 1389.76 1
 6 -8 -5 16361.4 1344.42 3
 6 -8 -6 27885.4 1795.36 3
 6 8 6 28733.8 1935.82 1
 -6 -8 6 30446.9 1734.66 2
 6 -8 -7 2391.08 541.903 3
 6 8 7 2783.82 644.999 1
 -6 -8 7 2691.07 556.709 2
 6 -8 -8 10096.8 1134.43 3
 6 8 8 12368.6 1302.48 1
 -6 -8 8 12433.6 1216.66 2
 6 -8 -9 38310.3 2280.93 3
 6 8 9 32596.5 2142.13 1
 -6 -8 9 35164.3 2157.81 2
 6 -8 -10 1915 578.407 3
 6 8 10 869.949 377.267 1
 -6 -8 10 882.624 375.518 2
 6 -8 -11 9211.8 1209.44 3
 6 8 11 8793.25 1150.64 1
 -6 -8 11 7502.95 1099.33 2
 6 -8 -12 1125.87 436.143 3
 -6 -8 12 2262.15 644.081 2
 -6 -8 13 2705.68 735.973 2
 -6 -9 -13 1982.44 602.218 3
 6 9 -13 1465.67 593.041 4
 6 -9 12 5555.44 1052.6 2
 -6 -9 -12 4724.62 981.725 3
 6 9 -12 4599.27 926.208 4
 6 -9 11 1189.87 508.177 2
 -6 -9 -11 1040.57 487.016 3
 6 -9 11 665.229 392.621 1
 6 9 -11 1357.08 560.516 4
 6 -9 10 3521.65 797.715 2
 -6 -9 -10 6460.38 1045.1 3
 6 -9 10 6243.41 1023.06 1
 6 9 -10 6157.28 1056.72 4
 -6 -9 -9 10986.9 1289.74 3
 6 -9 9 10602.6 1286.34 1
 6 -9 9 11153 1358.21 2
 6 9 -9 7541.81 1143.43 4
 -6 -9 -8 18637.2 1609.11 3
 6 -9 8 18733.2 1691.13 2
 6 9 -8 17321.7 1689.34 4
 -6 -9 -7 9534.83 1115.44 3
 6 -9 7 6518.74 995.489 2
 6 9 -7 7456.09 1101.21 4
 -6 -9 -6 14754.7 1333.87 3
 -6 -9 -5 8466.21 970.033 3
 6 -9 4 2264.92 548.3 3
 6 9 -4 1635.52 447.122 1
 -6 -9 -4 1608.6 424.926 3
 -6 -9 -3 9897.75 963.538 3
 6 9 -3 10208.6 1106.12 1
 6 -9 3 10355.6 1130.71 3
 -6 -9 -2 14181.8 1110.82 3
 6 9 -2 11295.4 1172.47 1
 6 -9 2 14243.9 1298.49 3
 6 9 -1 19184 1532.64 1
 6 -9 1 22253.8 1604.57 3
 -6 -9 -1 20984.3 1321.6 3
 6 9 0 29022.1 1914 1
 6 -9 0 29801 1860.48 3
 6 9 1 24588.8 1773.41 1
 6 -9 -1 21615.6 1581.29 3
 6 9 2 13972.9 1345.33 1
 6 -9 -2 15192.2 1325.54 3
 6 9 3 10797.7 1200.81 1
 6 -9 -3 13609.2 1270.34 3
 6 -9 -4 1651.41 483.864 3
 6 9 4 1507.08 525.36 1
 6 -9 -5 6467.26 903.808 3
 6 9 5 7945 1056.8 1
 6 9 6 13403.8 1373.8 1
 6 -9 -6 11884.7 1238.5 3
 6 -9 -7 7293.81 1010.99 3
 6 9 7 5463.16 893.054 1
 6 -9 -8 16336.6 1513.75 3
 6 9 8 20271.9 1728.48 1
 6 -9 -9 11464.6 1322.11 3
 6 9 9 9747.18 1215.48 1
 -6 -9 9 9644.51 1155.36 2
 6 -9 -10 6343.72 1005.2 3
 6 9 10 5695.56 958.293 1
 -6 -9 10 5782.97 928.462 2
 6 -9 -11 942.7 442.922 3
 6 9 11 766.642 352.716 1
 -6 -9 11 826.535 472.308 2
 6 -9 -12 5243.05 972.867 3
 -6 -9 12 4347.96 892.617 2
 -6 -9 13 2221.16 670.663 2
 6 -10 12 2810.85 793.083 2
 -6 -10 -12 1827.67 624.77 3
 6 10 -12 3161.9 826.672 4
 6 -10 11 325.615 426.401 2
 6 -10 11 -269.666 390.053 1
 -6 -10 -11 -140.82 253.771 3
 6 10 -11 695.916 422.779 4
 6 -10 10 2686.25 730.264 2
 6 -10 10 3669.87 820.843 1
 -6 -10 -10 3076.85 735.258 3
 6 10 -10 3279.51 822.865 4
 6 -10 9 3535.7 769.914 2
 -6 -10 -9 4566.65 865.062 3
 6 10 -9 3998.09 877.113 4
 6 -10 8 4304.85 833.658 2
 -6 -10 -8 6232.05 985.538 3
 6 10 -8 7342.71 1138.87 4
 6 -10 7 5544.7 917.105 2
 6 10 -7 5637.23 981.298 4
 6 -10 6 809.981 409.338 2
 -6 -10 -6 763.785 380.963 3
 6 10 -6 976.582 418.002 4
 -6 -10 -5 3430.11 657.436 3
 -6 -10 -4 27913.1 1773.13 3
 6 -10 4 26919.6 1955 3
 -6 -10 -3 9644.17 1014.93 3
 6 10 -3 9689.7 1142.05 1
 6 -10 3 8791.77 1118.09 3
 6 10 -2 11930.8 1262.08 1
 6 -10 2 12289 1298.03 3
 -6 -10 -2 13420.9 1168.96 3
 6 10 -1 11340.7 1225.4 1
 6 -10 1 11833.8 1252.72 3
 6 10 0 9023.46 1137.93 1
 6 -10 0 9340.47 1107.66 3
 6 10 1 10599.6 1216.25 1
 6 -10 -1 11221.8 1210.34 3
 6 10 2 14214 1443.81 1
 6 -10 -2 13882.6 1354.92 3
 6 10 3 8810.83 1137.56 1
 6 -10 -3 8519.88 1095.69 3
 6 10 4 27251 2028.65 1
 6 -10 -4 28010 1946.33 3
 6 -10 -5 5341.76 865.345 3
 6 10 5 5099.76 901.629 1
 6 -10 -6 1590.48 479.697 3
 6 10 6 1487.83 485.774 1
 6 -10 -7 5940.21 951.317 3
 6 10 7 7528.46 1112.42 1
 6 -10 -8 6453.8 1017.86 3
 6 10 8 5665.23 969.251 1
 6 -10 -9 4036.84 836.12 3
 6 10 9 5654.86 968.254 1
 6 -10 -10 2462.04 690.169 3
 6 10 10 4339.46 885.878 1
 6 10 11 510.925 384.078 1
 6 -10 -11 816.721 453.527 3
 6 -10 -12 1471.98 551.729 3
 6 -11 11 78.457 235.76 2
 -6 -11 -11 179.65 267.731 3
 6 -11 11 420.991 330.144 1
 6 11 -11 602.454 437.668 4
 -6 -11 -10 16273.3 1729.88 3
 6 -11 10 15226 1694.03 1
 6 -11 10 16107.3 1756.36 2
 6 11 -10 18454.7 1959.47 4
 6 -11 9 7589.04 1181.51 2
 -6 -11 -9 8581.72 1224.19 3
 6 11 -9 11253.9 1495.83 4
 6 -11 8 239.081 262.322 2
 -6 -11 -8 317.302 311.906 3
 6 11 -8 638.163 421.734 4
 6 -11 7 5803.09 961.696 2
 -6 -11 -7 6867.79 1025.23 3
 6 11 -7 6871.62 1163 4
 6 -11 6 684.809 432.152 2
 -6 -11 -6 722.651 364.415 3
 6 11 -6 105.481 262.325 4
 -6 -11 -5 9719.3 1136.37 3
 6 -11 5 8074.66 1090.6 2
 6 11 -5 7769.55 1181.88 4
 -6 -11 -4 18578.3 1530.62 3
 6 -11 4 14712.3 1532.07 3
 6 -11 3 76.9878 256.323 3
 -6 -11 -3 297.388 216.459 3
 6 11 -2 12972.7 1407.73 1
 6 -11 2 14522.4 1490.96 3
 6 11 -1 30173.2 2136.33 1
 6 -11 1 30677.3 2132.71 3
 6 -11 0 4169.46 813.727 3
 6 11 0 5088.36 911.643 1
 6 11 1 30616.1 2198.06 1
 6 -11 -1 30093.3 2097.27 3
 6 11 2 12736.8 1452.97 1
 6 -11 -2 14587.1 1469.21 3
 6 -11 -3 -125.031 289.89 3
 6 11 3 334.883 292.45 1
 6 11 4 15965.6 1627.76 1
 6 -11 -4 18069.7 1671.81 3
 6 11 5 7391.83 1127.95 1
 6 -11 -5 9183.91 1196.51 3
 6 -11 -6 398.244 305.084 3
 6 11 6 -74.7605 280.244 1
 6 -11 -7 8349.88 1175.79 3
 6 11 7 9408.57 1287.86 1
 6 -11 -8 480.726 352.464 3
 6 11 8 1218.54 498.376 1
 6 11 9 6437.07 1077.86 1
 6 -11 -9 5996.8 1039.78 3
 6 -11 -10 13815.7 1624.07 3
 6 11 10 14315.1 1634.67 1
 6 -11 -11 1298.25 576.093 3
 -6 -12 -10 8139.48 1259.49 3
 6 -12 9 223.195 204.825 2
 -6 -12 -9 377.585 287.972 3
 6 -12 8 2358.7 663.601 2
 -6 -12 -8 3429.02 788.348 3
 6 12 -8 3156.95 864.708 4
 6 -12 7 5542.81 967.27 2
 -6 -12 -7 5940.68 979.649 3
 6 12 -7 7273.5 1216.08 4
 -6 -12 -6 10414.7 1272.4 3
 6 -12 6 8572.51 1157.18 2
 6 12 -6 11381.5 1489.29 4
 -6 -12 -5 19393.4 1685.81 3
 6 -12 5 21868.6 1783.81 2
 6 12 -5 20132.6 1943.08 4
 6 -12 4 4527.74 877.476 3
 6 12 -4 5236.52 996.845 4
 6 -12 3 311.276 223.076 3
 6 -12 2 7496.7 1146.72 3
 6 -12 1 2936.74 733.682 3
 6 -12 0 551.132 271.625 3
 6 12 0 7.33549 217.096 1
 6 12 1 2261.39 630.383 1
 6 -12 -1 3115.85 734.334 3
 6 12 2 9239.47 1274.66 1
 6 -12 -2 8735.53 1190.53 3
 6 12 3 1957.8 670.406 1
 6 -12 -3 398.418 274.679 3
 6 12 4 5857.38 1053.25 1
 6 -12 -4 5894.51 996.677 3
 6 12 5 20537.8 1947.06 1
 6 -12 -5 18376.1 1784.91 3
 6 12 6 10019.8 1355.46 1
 6 -12 -6 9593.46 1309.16 3
 6 12 7 6789.23 1147.23 1
 6 -12 -7 4946.57 951.265 3
 6 12 8 3235.85 785.077 1
 6 -12 -8 3050.1 763.21 3
 6 12 9 -52.6149 181.43 1
 6 -12 -9 484.703 320.808 3
 6 12 10 6817.24 1168.5 1
 6 -12 -10 6023.41 1101.19 3
 -6 -13 -8 123.332 264.555 3
 6 13 -7 6617.58 1226.48 4
 6 13 -6 4398.37 980.952 4
 6 13 -5 7871.22 1273.34 4
 6 13 -4 14215 1699.81 4
 6 -13 4 15064.9 1677.84 3
 6 -13 3 5554.54 1024.58 3
 6 13 -3 4607.82 975.726 4
 6 -13 2 5308.99 1014.95 3
 6 13 -2 3924.22 863.338 4
 6 -13 1 34043.3 2455.08 3
 6 -13 0 463.38 324.983 3
 6 -13 -1 29167.2 2281.08 3
 6 -13 -2 6138.7 1042.85 3
 6 -13 -3 3450.27 807.89 3
 6 13 3 7200.34 1190.88 1
 6 13 4 13265.4 1623.23 1
 6 -13 -4 13310.1 1571.36 3
 6 13 5 7561.23 1242.68 1
 6 -13 -5 6195.31 1086.31 3
 6 13 6 3281.28 867.925 1
 6 -13 -6 2816.05 750.358 3
 6 13 7 5218.87 1052.73 1
 6 -13 -7 3992.33 910.569 3
 6 -13 -8 97.4588 312.838 3
 6 14 -4 807.29 468.649 4
 6 -14 4 307.69 285.065 3
 6 -14 3 6879.48 1194.1 3
 6 14 -3 6446.74 1137.67 4
 6 -14 2 8982.5 1328.97 3
 6 14 -2 7209.73 1204.94 4
 6 -14 1 4250.81 957.605 3
 6 14 -1 3933.36 879.279 4
 6 14 0 12497.2 1560.24 4
 6 -14 0 12759.2 1590.14 3
 6 -14 -1 3173.38 838.157 3
 6 -14 -2 7462.76 1248.46 3
 6 -14 -3 6136.31 1114.7 3
 6 -14 -4 403.99 273.652 3
 6 -14 -5 6798.9 1197.29 3
 6 15 0 587.938 415.982 4
 6 15 1 191.171 268.318 4
 7 0 0 -4.4442 139.24 1
 7 0 1 5780.24 662.9 1
 7 0 -1 4292.39 532.28 1
 7 0 -2 113272 2612.37 1
 7 0 2 109341 2913.2 1
 7 0 -3 1547.4 313.714 1
 7 0 3 1692.91 376.825 1
 7 0 -4 96382.6 2239.27 1
 7 0 4 93438.4 2829.02 1
 7 0 -5 9883.1 677.841 1
 7 0 5 9460.37 921.494 1
 7 0 6 46165.2 2088.45 1
 7 0 7 9954.95 997.552 1
 7 0 8 10287.8 1046.53 1
 7 0 9 2053.09 495.826 2
 7 0 9 1863.17 477.944 1
 7 0 10 37199.6 2079.88 2
 7 0 10 39211.8 2115.91 1
 7 0 11 684.041 347.997 2
 7 0 11 1250.56 412.034 1
 7 0 12 8529.95 1079.04 2
 7 0 12 10197 1136.63 1
 7 0 13 6865.81 1013.94 2
 7 0 14 3901.05 836.552 2
 7 0 15 3363.32 775.026 2
 7 -1 16 9474.88 1358.3 2
 7 -1 15 10839 1415.39 2
 7 -1 14 1554.16 563.141 2
 7 -1 13 10736.2 1303.83 2
 7 -1 12 4400.31 821.776 2
 7 -1 12 4474.05 756.633 1
 7 -1 11 2226.03 566.734 2
 7 -1 11 4102.37 724.343 1
 7 -1 10 4001.74 726.513 2
 7 -1 10 4781.96 756.41 1
 7 -1 9 6621.78 885.937 2
 7 -1 9 5982.96 813.567 1
 7 -1 8 2669.04 529.336 1
 7 -1 7 81889.4 2865.57 1
 7 -1 6 13487.7 1146.34 1
 7 1 -5 13104 797.244 1
 7 -1 5 12823.9 1082.32 1
 7 1 -4 565.123 191.906 1
 7 -1 4 1054.54 347.89 1
 7 1 -3 21625.8 1113.42 1
 7 -1 3 20519.9 1298.05 1
 7 1 -2 9404 767.827 1
 7 -1 2 8853.72 851.953 1
 7 1 -1 32096.3 1445.61 1
 7 -1 1 29492.9 1482.72 1
 7 1 0 3900.09 531.381 1
 7 -1 0 5476.02 624.86 1
 7 1 1 29923.9 1492.14 1
 7 -1 -1 30471.4 1417.73 1
 7 1 2 9277.53 856.238 1
 7 -1 -2 8483.55 733.199 1
 7 1 3 19837.2 1276.01 1
 7 -1 -3 21312.9 1104.74 1
 7 1 4 798.07 318.348 1
 7 -1 -4 319.974 145.915 1
 7 1 5 10781.2 987.501 1
 7 -1 -5 11615.3 750.744 1
 7 1 6 14808.2 1194.11 1
 7 1 7 82938 2907.65 1
 7 1 8 3380.25 612.53 1
 7 1 9 5958.91 801.373 2
 7 1 9 5728.46 803.915 1
 7 1 10 5173.02 761.915 2
 7 1 10 5127.41 769.393 1
 7 1 11 3240.28 640.865 2
 7 1 11 2898.11 605.31 1
 7 1 12 5131.15 835.861 2
 7 1 12 3876.15 712.46 1
 7 1 13 13854.8 1401.15 2
 7 1 14 2479.23 635.241 2
 7 -2 15 3020.82 769.443 2
 7 -2 14 -144.393 296.091 2
 7 -2 13 1633.56 533.621 2
 7 -2 12 7378.5 1073.38 2
 7 -2 12 6976.99 964.665 1
 7 -2 11 15801 1495.59 2
 7 -2 11 16620.5 1434.82 1
 7 -2 10 7787.74 1013.1 2
 7 -2 10 8321.22 996.789 1
 7 -2 9 2948.62 593.202 1
 7 -2 9 3072.4 623.521 2
 7 -2 8 973.523 348.06 1
 7 -2 7 2904.11 567.19 1
 7 -2 6 18206.1 1343.45 1
 7 2 -5 18442 986.61 1
 7 -2 5 16344 1237.19 1
 7 2 -4 10831.9 779.983 1
 7 -2 4 11746.5 1043.25 1
 7 2 -3 39603.8 1545.79 1
 7 -2 3 44908.6 1961.86 1
 7 2 -2 6769.02 660.609 1
 7 -2 2 8958.57 877.801 1
 7 2 -1 14346.9 985.085 1
 7 -2 1 15530.6 1095.34 1
 7 -2 0 700.444 251.197 1
 7 2 0 362.626 178.053 1
 7 2 1 14508.7 1061.28 1
 7 -2 -1 13906.3 647.099 3
 7 -2 -1 11780.3 896.379 1
 7 2 2 7301.89 773.152 1
 7 -2 -2 6932.18 447.608 3
 7 -2 -2 6398.46 649.691 1
 7 2 3 40446.3 1853.14 1
 7 -2 -3 41985.9 1128.93 3
 7 -2 -3 41535 1584.77 1
 7 2 4 12038.2 1041.72 1
 7 -2 -4 12267.8 839.044 1
 7 2 5 19437.7 1339.86 1
 7 -2 -5 19609.2 1006.04 1
 7 2 6 16830.4 1279.56 1
 7 2 7 3191.23 593.776 1
 7 2 8 877.344 271.387 2
 7 2 8 923.821 307.612 1
 7 2 9 2968.79 549.837 2
 7 2 9 4616.3 722.996 1
 7 2 10 7275.96 936.809 1
 7 2 10 8239.95 940.108 2
 7 2 11 16206.4 1408.94 1
 7 2 11 15382.5 1323.46 2
 7 2 12 7932.3 992.402 2
 7 2 12 5865.43 864.586 1
 7 -3 15 549.453 441.899 2
 7 -3 14 14611.1 1654.52 2
 7 -3 13 5742.43 991.519 2
 7 -3 12 18279 1717.55 2
 7 -3 12 19723.1 1610.48 1
 7 -3 11 1609.55 489.414 2
 7 -3 11 1443.27 442.053 1
 7 -3 10 882.787 471.653 2
 7 -3 10 697.84 273.183 1
 7 -3 9 8476.41 1034.23 2
 7 3 -9 8828.59 922.514 4
 7 -3 9 8522.09 1000.74 1
 7 -3 8 3351.17 603.792 1
 7 -3 7 15090.4 1285.11 1
 7 -3 6 44697.4 2136.25 1
 7 -3 5 733.789 327.432 1
 7 3 -5 746.141 216.634 1
 7 -3 4 25450 1539.83 1
 7 3 -4 25605 1260.81 1
 7 -3 3 4536.88 680.27 1
 7 3 -3 3611.71 487.067 1
 7 -3 2 19302.6 1282.01 1
 7 3 -2 20490.2 1183.78 1
 7 -3 1 7444.63 794.664 1
 7 3 -1 6630.67 692.508 1
 7 3 0 2943.67 492.564 1
 7 -3 0 2444.05 334.098 3
 7 -3 0 2457.9 441.587 1
 7 -3 -1 7670.39 747.619 1
 7 3 1 7192.09 778.582 1
 7 -3 -1 6912.69 530.716 3
 7 -3 -2 22857 1257.64 1
 7 3 2 19394.5 1275.71 1
 7 -3 -2 19205.2 895.919 3
 7 3 3 3002.38 531.256 1
 7 -3 -3 3916.57 513.396 1
 7 -3 -3 4405.64 430.779 3
 7 -3 -4 25735.3 1253.44 1
 7 3 4 23761.7 1487.22 1
 7 -3 -4 26920.4 1098.76 3
 7 3 5 735.709 308.565 1
 7 -3 -5 859.375 219.005 3
 7 -3 -5 1094.03 254.431 1
 7 -3 -6 45246.9 1580.12 3
 7 3 6 37782.5 1952.02 1
 7 3 7 15012.5 1251.48 1
 7 3 8 5229.3 762.081 1
 7 3 8 3803.87 558.936 2
 7 3 9 10457.4 1100.01 1
 7 3 9 8477.85 870.05 2
 7 3 10 166.375 221.661 1
 7 3 11 2106.97 535.875 1
 7 3 12 20090 1608.02 1
 7 -4 15 5017.99 1022.87 2
 7 -4 14 505.711 340.686 2
 7 -4 13 526.976 473.453 2
 7 -4 12 4989.24 842.777 1
 7 -4 12 5596.61 1000.61 2
 7 -4 11 22513.9 1883.05 2
 7 -4 11 23248.8 1756.64 1
 7 -4 10 1882.28 541.874 2
 7 -4 10 2184.78 564.572 1
 7 4 -10 1698.56 451.56 4
 7 4 -9 12201.4 1150.78 4
 7 -4 9 10362.8 1212.78 2
 7 -4 9 11643.5 1192.52 1
 7 -4 8 7668.17 952.445 1
 7 -4 7 1097.51 419.695 1
 7 -4 6 32421.5 1867.25 1
 7 -4 5 44268.7 2149.99 1
 7 4 -5 45153.6 1714.21 1
 7 -4 4 43490.4 2085.19 1
 7 4 -4 41543.3 1688.5 1
 -7 -4 -3 130973 2547.75 3
 7 -4 3 126409 3484.61 1
 7 4 -3 123782 2980.97 1
 -7 -4 -2 22650.9 933.512 3
 7 -4 2 20254.1 1375.82 1
 7 4 -2 20159.8 1234.89 1
 7 -4 1 38035.9 1824.81 1
 7 4 -1 35356.6 1658.07 1
 7 -4 1 39613 1522.5 3
 7 -4 0 38587.2 1780.01 1
 7 4 0 40444 1829.2 1
 7 -4 0 40189.8 1494.78 3
 7 -4 -1 36410.6 1702.63 1
 7 4 1 37997.1 1793.49 1
 7 -4 -1 40467.5 1468.02 3
 7 -4 -2 23055.8 1322.17 1
 7 4 2 22123.2 1426.63 1
 7 -4 -2 24182.4 1130.37 3
 7 -4 -3 124084 2982.98 1
 7 4 3 123065 3390.22 1
 7 -4 -3 132239 2667 3
 7 -4 -4 41275.2 1678.55 1
 7 4 4 42731.5 2055.98 1
 7 -4 -4 42156.1 1545.25 3
 7 -4 -5 45717.8 1662.01 3
 7 -4 -5 44345.5 1689.47 1
 7 4 5 40442.9 2039.41 1
 7 -4 -6 29282.4 1387.52 3
 7 4 6 28643.2 1733.74 1
 7 -4 -7 1233.03 306.214 3
 7 4 7 1613.22 483.039 1
 7 4 8 7849.71 967.84 1
 7 4 9 12667.5 1230 1
 7 4 10 1697.2 506.125 1
 -7 -4 11 23582.2 1906.74 2
 7 4 11 23469.8 1754.5 1
 -7 -4 12 4574.4 895.066 2
 7 4 12 4932.01 819.371 1
 -7 -4 13 445.246 369.949 2
 7 -5 14 10040.2 1420.87 2
 7 -5 13 155.738 446.667 2
 7 -5 12 4702.49 922.251 2
 7 -5 12 5536.39 903.116 1
 7 -5 11 1749.94 561.868 2
 7 -5 11 2284.97 565.063 1
 7 5 -11 1464.93 444.422 4
 7 -5 10 2935.16 700.848 2
 7 -5 10 4404.14 793.337 1
 7 5 -10 2874.04 603.623 4
 7 5 -9 11035.2 1156.27 4
 7 -5 9 10928.9 1271.12 2
 7 -5 9 9213.6 1096.78 1
 7 -5 8 15944.6 1410.22 1
 7 -5 7 4123.95 715.983 1
 7 -5 6 48104.1 2346.78 1
 7 5 -5 3834.1 536.588 1
 7 -5 5 2815.72 556.96 1
 -7 -5 -4 25916 1293.3 3
 7 -5 4 23561.5 1576.06 1
 7 5 -4 23510.1 1353.42 1
 -7 -5 -3 19683.6 1039.66 3
 7 -5 3 20180.9 1452.71 1
 7 5 -3 19989.2 1265.66 1
 7 5 -2 16124.5 1159.42 1
 7 -5 2 16175.3 1088.12 3
 7 5 -1 44246.2 1948.53 1
 7 -5 1 42980.1 1723.25 3
 7 5 0 74772.8 2591.35 1
 7 -5 0 80390.8 2311.42 3
 7 5 1 43919.1 2033.5 1
 7 -5 -1 47665.3 1755.71 3
 7 5 2 17959 1318.16 1
 7 -5 -2 16744 1043.97 3
 7 5 3 17999.5 1363.93 1
 7 -5 -3 18846.9 1109.78 3
 7 5 4 22294.1 1535.99 1
 7 -5 -4 24846.1 1310.08 3
 7 -5 -5 3965.78 531.14 1
 7 5 5 3444.84 615.09 1
 7 -5 -5 4767.65 597.167 3
 7 -5 -6 50626.4 1972.23 3
 7 5 6 48747.5 2346.83 1
 7 -5 -7 4036.28 588.322 3
 7 5 7 4272.45 715.445 1
 7 -5 -8 18497.7 1299.72 3
 7 5 8 16270.1 1411.45 1
 7 5 9 11446.9 1206.26 1
 -7 -5 10 3635.87 753.913 2
 7 5 10 4503.66 769.449 1
 -7 -5 11 2608.31 703.699 2
 7 5 11 2550.06 609.947 1
 -7 -5 12 4836.46 933.983 2
 7 5 12 5677.51 903.859 1
 -7 -5 13 1330.94 538.516 2
 7 -6 14 2523.89 758.604 2
 7 -6 13 3413.49 872.141 2
 7 -6 12 5804.62 993.748 2
 7 -6 12 5067.4 874.187 1
 7 -6 11 2175.08 609.207 2
 7 -6 11 2171.86 565.009 1
 7 6 -11 3079.13 691.562 4
 7 -6 10 19859.6 1787.14 2
 7 6 -10 20534.7 1703.23 4
 7 -6 10 22640.7 1779.33 1
 7 -6 9 8951.22 1116.77 1
 7 -6 9 7402.99 1051.42 2
 7 6 -9 9058.93 1101.54 4
 7 -6 8 6741.34 965.675 1
 7 -6 7 5469.67 822.222 1
 -7 -6 -7 5223.33 747.654 3
 7 -6 6 2724.52 591.715 1
 7 6 -6 3882.53 559.736 1
 -7 -6 -6 4208.6 627.843 3
 7 6 -5 1051.15 311.896 1
 -7 -6 -5 1533.94 370.1 3
 7 -6 5 1568.68 473.133 1
 -7 -6 -4 3155.17 490.414 3
 7 6 -4 2639.62 482.815 1
 -7 -6 -3 18947.9 1078.63 3
 7 6 -3 16994.8 1239.56 1
 7 6 -2 13836.4 1126.1 1
 7 -6 2 14233.8 1095.39 3
 7 6 -1 20404.1 1392.24 1
 7 -6 1 22565.2 1352.2 3
 7 -6 0 -126.785 172.394 3
 7 6 0 -145.256 243.642 1
 7 6 1 21884 1501.09 1
 7 -6 -1 22381.1 1315.91 3
 7 6 2 11817 1127.54 1
 7 -6 -2 14763.4 1071.13 3
 7 6 3 18086 1416.5 1
 7 -6 -3 18889.2 1213.41 3
 7 -6 -4 1645.44 367.295 3
 7 6 4 1033.59 364.314 1
 7 -6 -5 969.998 275.901 3
 7 6 5 556.176 244.719 1
 7 -6 -6 4633.33 646.085 3
 7 6 6 4839.33 773.8 1
 7 -6 -7 6642.35 807.824 3
 7 6 7 5680.92 850.925 1
 7 -6 -8 8708.02 951.066 3
 7 6 8 9161.1 1106.64 1
 7 -6 -9 9326.34 1005.45 3
 7 6 9 6611.35 956.089 1
 7 6 10 17819.4 1571.42 1
 -7 -6 10 17839.9 1629.14 2
 -7 -6 11 2416.24 665.163 2
 7 6 11 3129.58 657.355 1
 -7 -6 12 5342.54 974.956 2
 -7 -6 13 2382.38 684.619 2
 -7 -6 14 1008.85 497.469 2
 7 -7 13 6778.34 1189.8 2
 -7 -7 -13 7650.76 1203.23 3
 7 -7 12 1064.44 414.963 2
 -7 -7 -12 2103.23 631.863 3
 7 7 -12 2509.72 672.982 4
 7 -7 11 3169.01 733.725 2
 -7 -7 -11 2321.2 614.862 3
 7 7 -11 2858.31 708.492 4
 7 -7 11 2480.53 663.329 1
 7 -7 10 2463.06 703.133 2
 7 -7 10 1507.34 470.912 1
 -7 -7 -10 1523.22 535.957 3
 7 7 -10 820.166 375.099 4
 7 -7 9 1518.06 534.307 2
 -7 -7 -9 2164.22 562.781 3
 7 -7 9 1269.55 484.367 1
 7 7 -9 2157.71 595.837 4
 7 -7 8 2688.49 647.03 1
 -7 -7 -8 2399.52 579.012 3
 7 7 -8 2608.21 635.637 4
 7 -7 7 8173.6 1050.01 1
 -7 -7 -7 6737.76 878.254 3
 7 7 -6 -59.177 150.692 1
 -7 -7 -6 324.285 238.946 3
 7 -7 6 -129.21 291.446 1
 -7 -7 -5 17633.4 1254.24 3
 7 7 -5 17948.5 1319.47 1
 -7 -7 -4 8040.02 800.229 3
 7 7 -4 7782.62 870.606 1
 7 -7 3 2201.76 482.113 3
 7 7 -3 1339.08 383.302 1
 7 -7 2 134.957 167.239 3
 7 7 -2 -127.833 192.139 1
 7 7 -1 21520.3 1516.26 1
 7 -7 1 24686.5 1512.97 3
 7 7 0 12069.7 1150.57 1
 7 -7 0 12812.3 1088.08 3
 7 7 1 25370.5 1692.33 1
 7 -7 -1 24604.8 1485.31 3
 7 -7 -2 457.601 273.688 3
 7 7 2 259.803 187.529 1
 7 -7 -3 1553.44 386.061 3
 7 7 3 1204.64 421.487 1
 7 7 4 6873.68 913.208 1
 7 -7 -4 7013.28 811.098 3
 7 7 5 14029.6 1337.31 1
 7 -7 -5 16460.4 1261.58 3
 7 -7 -6 339.294 243.677 3
 7 7 6 146.507 210.417 1
 7 -7 -7 7962.08 918.919 3
 7 7 7 8714.7 1080.08 1
 7 -7 -8 2201.65 523.638 3
 7 7 8 2299.51 586.99 1
 7 -7 -9 1747.8 489.221 3
 7 7 9 1882.07 548.014 1
 -7 -7 10 357.573 245.617 2
 7 7 10 1184.74 445.753 1
 -7 -7 11 2274.04 629.706 2
 7 7 11 2837.38 690.202 1
 -7 -7 12 3198.6 779.185 2
 -7 -7 13 6354.9 1113.6 2
 -7 -8 -13 5468.93 1044.73 3
 -7 -8 -12 10905.6 1420.17 3
 7 -8 12 12717.1 1577.58 2
 7 8 -12 9518.41 1333.32 4
 7 -8 11 1615.54 574.11 2
 7 -8 11 1962.36 603.618 1
 -7 -8 -11 1214.86 478.307 3
 7 8 -11 796.283 375.263 4
 7 -8 10 35250.6 2380.24 1
 -7 -8 -10 31518.7 2207.73 3
 7 -8 10 31265.9 2342.98 2
 7 8 -10 30688.4 2254.03 4
 7 -8 9 1240.66 482.093 1
 7 -8 9 1632.24 581.14 2
 -7 -8 -9 263.685 308.903 3
 7 8 -9 1047.93 436.138 4
 7 -8 8 8051.99 1123.16 2
 -7 -8 -8 7455.61 1006.95 3
 7 8 -8 7989.06 1137.01 4
 7 -8 8 7211.75 1056.25 1
 -7 -8 -7 4480.44 788.326 3
 7 -8 7 1974.82 556.315 1
 7 8 -6 7734.42 908.433 1
 -7 -8 -6 4114.36 657.71 3
 -7 -8 -5 11156 1045.81 3
 7 8 -5 13832.2 1233.21 1
 7 8 -4 15744.3 1315 1
 7 -8 3 2634.46 519.834 3
 7 8 -3 1980.87 483.614 1
 7 8 -2 23443.4 1649.85 1
 7 -8 2 27037.4 1718.63 3
 7 -8 1 6025.16 810.327 3
 7 8 -1 5010.91 774.781 1
 7 -8 0 87.0745 157.622 3
 7 8 0 -196.736 282.764 1
 7 -8 -1 6041.05 792.522 3
 7 8 1 6416.94 899.168 1
 7 8 2 24947.4 1774.92 1
 7 -8 -2 23306.5 1565.68 3
 7 -8 -3 2707.3 550.184 3
 7 8 3 2736.21 586.489 1
 7 8 4 13925.7 1361.97 1
 7 -8 -4 14766.3 1254.18 3
 7 8 5 9612.99 1161.54 1
 7 -8 -5 11836.5 1147.94 3
 7 -8 -6 5894.49 837.944 3
 7 8 6 3958.27 775.276 1
 7 -8 -7 3684.01 684.64 3
 7 8 7 2355.58 649.256 1
 7 -8 -8 8222.04 1038.54 3
 7 8 8 5925.7 957.911 1
 7 -8 -9 1241.6 433.613 3
 7 8 9 625.532 319.777 1
 7 -8 -10 34570.8 2223.66 3
 7 8 10 32785.5 2273.72 1
 -7 -8 11 1317.16 520.577 2
 7 8 11 1478.57 541.828 1
 -7 -8 12 11751.7 1438.54 2
 7 -9 12 2291.82 669.488 2
 -7 -9 -12 2947.32 764.472 3
 7 9 -12 3975.11 896.586 4
 7 -9 11 4175.8 922.321 2
 -7 -9 -11 5401.41 997.643 3
 7 -9 11 5095.96 956.731 1
 7 9 -11 4987.08 970.539 4
 7 -9 10 8464.18 1243.63 2
 -7 -9 -10 7970.67 1146.53 3
 7 9 -10 9044.67 1295.4 4
 7 -9 10 7297.79 1119.44 1
 7 -9 9 3217.52 778.133 2
 -7 -9 -9 3298.88 721.413 3
 7 -9 9 2673.59 695.596 1
 7 9 -9 2582.02 685.584 4
 7 -9 8 4620.31 893.364 1
 7 -9 8 4770.62 894.066 2
 -7 -9 -8 4942.62 833.043 3
 7 9 -8 5040.47 951.154 4
 -7 -9 -7 6141.33 884.087 3
 7 9 -7 6901.13 1087.1 4
 -7 -9 -6 3786.04 692.675 3
 7 9 -5 15972.2 1400.58 1
 7 9 -4 3735.34 668.317 1
 7 -9 3 1261.37 443.687 3
 7 9 -3 2120.5 541.118 1
 7 9 -2 14812.7 1395.96 1
 7 -9 2 15455.6 1380.23 3
 7 9 -1 25413.6 1834.28 1
 7 -9 1 23770 1684.64 3
 7 -9 0 1503.15 444.518 3
 7 9 0 968.203 408.293 1
 7 9 1 22932.6 1771.4 1
 7 -9 -1 25164.2 1731 3
 7 9 2 12783.7 1342.3 1
 7 -9 -2 13069.9 1259.85 3
 7 -9 -3 2214.17 523.625 3
 7 9 3 1867.28 531.277 1
 7 -9 -4 4479.27 734.648 3
 7 9 4 3866.14 762.515 1
 7 9 5 14168.3 1463.02 1
 7 -9 -5 15416.2 1397.51 3
 7 -9 -6 4476.86 778.753 3
 7 9 6 3298.71 753.888 1
 7 9 7 7906.05 1127.62 1
 7 -9 -7 8945.98 1118.6 3
 7 -9 -8 6352.62 963.366 3
 7 9 8 6352.16 1031.17 1
 7 -9 -9 2414.04 590.094 3
 7 9 9 2213.46 634.404 1
 7 -9 -10 7954.75 1133.06 3
 7 9 10 7911.5 1151.96 1
 7 9 11 4452.71 909.101 1
 7 -10 11 5048.16 1036.52 2
 -7 -10 -11 6559.42 1117.57 3
 7 -10 11 5342.7 1051.63 1
 7 10 -11 5449.31 1069.86 4
 7 -10 10 2317.23 657.353 2
 7 -10 10 2550.27 709.784 1
 -7 -10 -10 977.563 405.756 3
 7 10 -10 1786.09 648.682 4
 7 -10 9 8953.71 1273.61 1
 7 -10 9 10192 1347.31 2
 7 10 -9 12639.9 1556 4
 7 -10 8 2957.76 724.814 2
 -7 -10 -8 3730.41 746.706 3
 7 -10 8 4545.76 908.978 1
 7 10 -8 4376.03 909.308 4
 7 -10 7 204.325 287.841 2
 -7 -10 -7 975.555 396.414 3
 7 10 -7 657.064 415.514 4
 7 10 -6 1470.16 509.243 4
 7 10 -4 6038.12 926.39 1
 7 -10 4 6257.14 986.523 3
 7 10 -3 15942.8 1505.01 1
 7 -10 3 13162.1 1375.21 3
 7 -10 2 964.939 433.07 3
 7 10 -2 365.405 260.277 1
 7 -10 1 1723.68 497.177 3
 7 10 -1 1967.39 559.677 1
 7 10 0 17172.7 1607.09 1
 7 -10 0 19543.6 1619.08 3
 7 -10 -1 1344.51 462.016 3
 7 10 1 970.029 414.197 1
 7 -10 -2 1075.75 430.785 3
 7 10 2 729.832 383.208 1
 7 10 3 13716.8 1489.7 1
 7 -10 -3 14142.7 1384.25 3
 7 -10 -4 6362 938.968 3
 7 10 4 5774.15 980.706 1
 7 -10 -5 9043.9 1129.77 3
 7 10 5 7353.2 1088.93 1
 7 -10 -6 1398.34 496.343 3
 7 10 6 2177.52 638.176 1
 7 -10 -7 732.412 369.421 3
 7 10 7 179.607 264.387 1
 7 -10 -8 4709.47 888.792 3
 7 10 8 4470.6 908.523 1
 7 10 9 12020.6 1459.81 1
 7 -10 -9 11028.5 1355.65 3
 7 -10 -10 789.889 406.292 3
 7 10 10 2066.2 666.992 1
 7 10 11 6422.34 1095.46 1
 7 -11 10 1078.35 508.162 2
 7 -11 10 797.857 440.992 1
 7 11 -10 1242.79 559.324 4
 7 -11 9 1624.73 585.11 2
 7 -11 9 908.216 471.85 1
 7 11 -9 966.48 491.312 4
 7 -11 8 14201.1 1589.71 2
 7 11 -8 13094.4 1644.04 4
 7 -11 7 5751.91 1006.09 2
 7 11 -7 6746.59 1170.25 4
 7 -11 6 12379.5 1420.59 2
 7 11 -6 14451.1 1646.32 4
 7 -11 4 2427.42 691.368 3
 7 -11 3 2524.15 662.168 3
 7 11 -3 2572.95 656.58 1
 7 11 -2 10293.8 1266.48 1
 7 -11 2 11762.5 1351.4 3
 7 -11 1 8033.84 1097.71 3
 7 11 -1 6957.21 1072.13 1
 7 11 0 8636.57 1207.24 1
 7 -11 0 10178.2 1235.21 3
 7 -11 -1 5733.1 932.661 3
 7 11 1 6786.47 1062.41 1
 7 11 2 11832.5 1411.48 1
 7 -11 -2 11309.2 1298.51 3
 7 -11 -3 3701.97 746.731 3
 7 11 3 2910.49 727.842 1
 7 -11 -4 985.096 427.535 3
 7 11 4 1272.21 520.936 1
 7 -11 -5 4546.58 855.274 3
 7 11 5 2897.32 714.655 1
 7 11 6 12642.1 1501.03 1
 7 -11 -6 13188.8 1463.41 3
 7 -11 -7 4892.44 920.653 3
 7 11 7 3727.93 852.736 1
 7 11 8 15185.6 1673.88 1
 7 -11 -8 13551.7 1543.4 3
 7 -11 -9 1611.18 567.743 3
 7 11 9 1170.7 499.44 1
 7 -11 -10 278.745 283.022 3
 7 11 10 31.821 233.454 1
 7 -12 9 26215.2 2254.07 2
 7 -12 8 1329.58 556.865 2
 7 12 -8 623.177 440.262 4
 7 -12 7 3832.64 819.173 2
 7 12 -7 4065.68 945.776 4
 7 -12 6 4651.48 909.104 2
 7 12 -6 6879.72 1192.25 4
 7 -12 5 1763.5 551.343 2
 7 12 -5 2275.4 676.867 4
 7 12 -4 3176.81 830.795 4
 7 -12 4 673.126 328.428 3
 7 -12 3 1954.5 594.55 3
 7 -12 2 1568.19 575.752 3
 7 -12 1 823.482 432.937 3
 7 12 -1 1891.5 606.255 1
 7 -12 0 167.684 201.398 3
 7 12 0 619.632 390.243 1
 7 -12 -1 1612.23 557.606 3
 7 12 1 1455.27 543.522 1
 7 -12 -2 1203.64 453.691 3
 7 12 2 1967.65 649.419 1
 7 -12 -3 2045.71 591.888 3
 7 12 3 2518.91 715.019 1
 7 -12 -4 2071.99 588.837 3
 7 12 4 800.399 466.948 1
 7 -12 -5 2004.13 605.734 3
 7 12 5 3237.99 872.569 1
 7 -12 -6 4809.09 955.109 3
 7 12 6 4207.24 961.585 1
 7 -12 -7 4494.29 934.713 3
 7 12 7 4920.17 1009.12 1
 7 12 8 694.384 406.783 1
 7 -12 -8 1852.82 609.657 3
 7 -12 -9 28315.2 2331.09 3
 7 13 -6 4585.8 1010.29 4
 7 13 -5 8325.18 1352.15 4
 7 13 -4 310.936 314.777 4
 7 -13 3 1244.46 503.105 3
 7 13 -3 1802.34 630.535 4
 7 -13 2 12108.7 1494.72 3
 7 -13 1 4460.4 915.352 3
 7 -13 0 16118.7 1721.7 3
 7 -13 -1 3701.4 835.104 3
 7 13 1 2991.91 802.57 1
 7 13 2 12730.5 1594.53 1
 7 -13 -2 11926.7 1473.96 3
 7 13 3 1234.18 548.822 1
 7 -13 -3 1228.71 511.089 3
 7 13 4 203.44 260.919 1
 7 -13 -4 440.914 385.201 3
 7 13 5 9289.27 1412.49 1
 7 -13 -5 9350.67 1368.42 3
 7 13 6 6333.6 1179.07 1
 7 -13 -6 4643.78 965.993 3
 7 -13 -7 4108.79 943.086 3
 7 -14 3 -161.099 245.767 3
 7 14 -3 298.814 327.839 4
 7 14 -2 9205 1387.48 4
 7 -14 2 12685.5 1604.64 3
 7 -14 1 6377.23 1147.01 3
 7 14 -1 6655.72 1179.58 4
 7 -14 0 -334.792 306.449 3
 7 -14 -1 4460.86 946.161 3
 7 -14 -2 11935.3 1546.64 3
 7 -14 -3 309.702 338.389 3
 7 -14 -4 25291.6 2271.69 3
 8 0 0 166032 3673.96 1
 8 0 -1 18180.5 1176.92 1
 8 0 1 19709.4 1290.64 1
 8 0 -2 58843 2066.85 1
 8 0 2 55912.6 2244.74 1
 8 0 -3 6464.73 670.278 1
 8 0 3 6831.57 834.328 1
 8 0 -4 38038.4 1549.6 1
 8 0 4 39415.6 1980.49 1
 8 0 -5 3911.14 471.137 1
 8 0 5 3610.73 646.746 1
 8 0 6 44293.6 2200.88 1
 8 0 7 1098.27 398.827 1
 8 0 8 63410.5 2747.28 1
 8 0 9 1492.04 443.945 2
 8 0 9 948.344 366.447 1
 8 0 10 1203.82 430.788 2
 8 0 10 1802.64 507 1
 8 0 11 -147.268 249.276 2
 8 0 11 30.0097 234.992 1
 8 0 12 17022.4 1549.78 1
 8 0 12 16057.7 1542.54 2
 8 0 13 726.25 407.599 2
 8 0 14 14336.9 1547.06 2
 8 -1 15 2596.08 702.897 2
 8 -1 14 4519.09 936.341 2
 8 -1 13 5847.89 988.301 2
 8 -1 12 1391.11 483.071 2
 8 -1 12 2898.78 657.514 1
 8 -1 11 14655.4 1453.14 2
 8 -1 11 16010.1 1491.37 1
 8 -1 10 4480.43 793.511 2
 8 -1 10 4748.02 807.13 1
 8 -1 9 14780.8 1374.71 1
 8 -1 8 3231.14 644.549 1
 8 -1 7 -130.917 247.064 1
 8 -1 6 6450.79 861.863 1
 8 1 -5 26123.7 1238.36 1
 8 -1 5 25175.4 1626.18 1
 8 -1 4 5063.3 697.243 1
 8 1 -4 5769.74 615.025 1
 8 1 -3 124828 2933.6 1
 8 -1 3 121681 3416.05 1
 8 1 -2 25180.7 1354.34 1
 8 -1 2 25440.2 1516.01 1
 8 1 -1 9103.34 846.898 1
 8 -1 1 9094.24 883.842 1
 8 -1 0 2333.62 456.241 1
 8 1 0 2389.58 459.409 1
 8 1 1 8854.09 876.918 1
 8 -1 -1 7843.86 789.33 1
 8 1 2 28211.4 1604.48 1
 8 -1 -2 26031.9 1380.02 1
 8 1 3 122840 3427.81 1
 8 -1 -3 122962 2923.05 1
 8 1 4 3874.99 599.536 1
 8 -1 -4 4505 541.722 1
 8 1 5 22249.6 1559.45 1
 8 -1 -5 26013.7 1239.05 1
 8 1 6 5710.87 812.733 1
 8 1 7 627.614 404.873 1
 8 1 8 3946.27 711.957 1
 8 1 9 14880.3 1361.39 1
 8 1 9 13395.4 1215.59 2
 8 1 10 4289.05 717.258 2
 8 1 10 5357.13 831.694 1
 8 1 11 15659.6 1462.98 1
 8 1 11 16026.2 1433.47 2
 8 1 12 1744.99 498.304 2
 8 1 12 1991.71 549.157 1
 8 1 13 6532.32 987.72 2
 8 -2 15 6257.22 1153.28 2
 8 -2 14 8780.56 1307.55 2
 8 -2 13 4486.57 894.362 2
 8 -2 12 2000.59 626.622 2
 8 -2 12 1200.47 458.565 1
 8 -2 11 20.5503 217.1 2
 8 -2 11 -24.8808 197.258 1
 8 -2 10 3553.47 732.98 2
 8 -2 10 3713.04 710.846 1
 8 -2 9 23933.4 1741.5 1
 8 -2 8 7556.71 978.725 1
 8 -2 7 20241.8 1540.48 1
 8 -2 6 6434.96 861.13 1
 8 -2 5 2302.79 492.036 1
 8 2 -5 1982.1 358.2 1
 8 -2 4 4588.56 722.807 1
 8 2 -4 4103.85 531.317 1
 8 2 -3 3347.23 495.965 1
 8 -2 3 2610.6 522.384 1
 8 2 -2 21908 1280.56 1
 8 -2 2 26243.2 1576.15 1
 8 2 -1 21740.2 1309.81 1
 8 -2 1 21506.2 1370.63 1
 8 2 0 584.903 286.885 1
 8 -2 0 170.259 156.402 1
 8 2 1 20735.3 1354.41 1
 8 -2 -1 21901.8 1328.5 1
 8 2 2 25310.4 1545.91 1
 8 -2 -2 22001.3 1293.12 1
 8 -2 -3 2611.75 444.074 1
 8 2 3 2654.64 562.004 1
 8 2 4 5098.25 740.947 1
 8 -2 -4 4715.9 562.498 1
 8 -2 -5 1573.25 320.052 1
 8 2 5 2470.84 520.079 1
 8 2 6 5339.86 764.229 1
 8 2 7 18414 1461.63 1
 8 2 8 8507.86 1018.68 1
 8 2 9 23895.4 1736.82 1
 8 2 9 22048.5 1523.75 2
 8 2 10 3124.2 595.55 2
 8 2 10 2408.2 554.67 1
 8 2 11 324.257 254.031 1
 8 2 11 334.407 232.666 2
 8 2 12 1135.37 418.454 1
 8 -3 14 3805.41 893.131 2
 8 -3 13 2837.71 765.309 2
 8 -3 12 14028.2 1524.73 2
 8 -3 12 15831.6 1541.25 1
 8 -3 11 43.1899 288.247 2
 8 -3 11 435.226 320.065 1
 8 -3 10 27077.6 2006.61 2
 8 -3 10 28864.1 1973.99 1
 8 3 -9 10275.2 1047.49 4
 8 -3 9 8631.27 1064.91 1
 8 -3 8 12665.9 1270.82 1
 8 -3 7 7564.33 968.478 1
 8 -3 6 700.137 297.418 1
 8 3 -5 797.498 237.687 1
 8 -3 5 744.513 368.935 1
 8 3 -4 9805.19 840.091 1
 8 -3 4 9239.78 984.597 1
 8 3 -3 22332.1 1297.2 1
 8 -3 3 20894.8 1461.54 1
 8 -3 2 23626.5 1529.13 1
 8 3 -2 23117 1355.72 1
 8 -3 1 9169.35 915.623 1
 8 3 -1 9117.22 874.27 1
 8 3 0 5117.86 666.175 1
 8 -3 0 5792.07 717.496 1
 8 -3 -1 9647.2 907.876 1
 8 3 1 10247.8 968.513 1
 8 -3 -1 9797.95 645.68 3
 8 3 2 26600.8 1603.34 1
 8 -3 -2 26497.1 1457 1
 8 3 3 23447 1549.45 1
 8 -3 -3 22350.3 1295.09 1
 8 3 4 10675.1 1071.78 1
 8 -3 -4 10674.6 880.86 1
 8 3 5 495.259 285.189 1
 8 -3 -5 612.807 228.616 1
 8 3 6 1599.07 472.669 1
 8 3 7 7255.15 963.234 1
 8 3 8 12516.3 1256.46 1
 8 3 8 12969 1079.78 2
 8 3 9 9835.9 1141.07 1
 8 3 10 25078.1 1830.7 1
 8 3 11 1130.13 453.505 1
 8 3 12 20202.4 1697.51 1
 8 -4 14 -228.252 398.506 2
 8 -4 13 14065.3 1636.94 2
 8 -4 12 5109.74 946.982 2
 8 -4 12 5092.16 890.841 1
 8 -4 11 5999.79 993.852 2
 8 -4 11 7921.28 1088.91 1
 8 -4 10 1490.34 543.683 2
 8 -4 10 585.706 332.489 1
 8 4 -9 13147.9 1245.24 4
 8 -4 9 12460.9 1291.96 1
 8 -4 8 4223.57 757.508 1
 8 -4 7 67769.1 2898.19 1
 8 -4 6 3216.4 631.313 1
 8 -4 5 22277.6 1603.3 1
 8 4 -5 24146.5 1334.76 1
 8 -4 4 1607.78 449.236 1
 8 4 -4 1532.71 340.536 1
 8 -4 3 9689.04 1037.02 1
 8 4 -3 9659.6 895.141 1
 8 -4 2 13170.6 1171.35 1
 8 4 -2 12877.2 1047.35 1
 8 -4 1 69063.2 2604.95 1
 8 4 -1 66766.9 2424.66 1
 8 -4 0 13407.4 1127.18 1
 8 4 0 11529.1 1042.32 1
 8 -4 0 11715.2 824.216 3
 8 -4 -1 68815.3 2492.22 1
 8 4 1 66144.3 2530.95 1
 8 -4 -1 74191.6 2020.14 3
 8 -4 -2 12640.3 1049.81 1
 8 4 2 14221.1 1196.75 1
 8 -4 -2 14846.5 901.982 3
 8 -4 -3 10314.3 921.38 1
 8 4 3 8722.25 981.023 1
 8 4 4 969.102 398.748 1
 8 -4 -4 1588.61 345.165 1
 8 -4 -5 21808.8 1273.85 1
 8 4 5 22192.3 1595.39 1
 8 4 6 3008.06 601.22 1
 8 4 7 68179.5 2912.34 1
 8 4 8 3423.47 694.993 1
 8 4 9 11876.2 1260.82 1
 8 4 10 1024.44 400.466 1
 8 4 11 5940.06 931.394 1
 8 4 12 5692.57 917.89 1
 8 -5 14 1123.38 547.325 2
 8 -5 13 1288.85 519.254 2
 8 -5 12 12297.4 1501.74 2
 8 -5 12 12754.2 1421 1
 8 -5 11 9030.05 1268.92 2
 8 -5 11 9885.81 1240.8 1
 8 -5 10 36498.6 2444.03 2
 8 5 -10 42692 2388.76 4
 8 -5 10 38141.2 2346.79 1
 8 -5 9 2091.34 571.4 1
 8 5 -9 2363.58 561.15 4
 8 -5 8 10650.9 1225.07 1
 8 -5 7 3330.5 671.6 1
 8 -5 6 10258.5 1169.37 1
 8 -5 5 8952.44 1076.97 1
 8 5 -5 9441.62 894.882 1
 8 -5 4 34650.8 2042.06 1
 8 5 -4 34073.5 1713.72 1
 8 -5 3 4179.79 705.516 1
 8 5 -3 4251.49 622.524 1
 8 -5 2 30711.7 1844.85 1
 8 5 -2 27517.2 1600.59 1
 8 5 -1 5351.55 721.492 1
 8 -5 1 7530.98 740.013 3
 8 -5 1 6207.4 812.2 1
 8 -5 0 120.623 145.886 3
 8 -5 0 359.23 274.421 1
 8 5 0 252.534 187.346 1
 8 -5 -1 6568.54 798.767 1
 8 5 1 5657.31 777.749 1
 8 -5 -1 6720.12 679.96 3
 8 -5 -2 28202.9 1626.31 1
 8 5 2 31844.8 1839.84 1
 8 -5 -2 33829.9 1509.49 3
 8 -5 -3 6014.46 726.566 1
 8 5 3 4791.11 736.573 1
 8 -5 -3 6142.97 649.207 3
 8 -5 -4 36970 1766.25 1
 8 5 4 32025.5 1952.76 1
 8 -5 -5 9471.2 887.779 1
 8 5 5 8679.35 1046.97 1
 8 5 6 12109.1 1261.31 1
 8 5 7 2521.22 605.413 1
 8 5 8 12862.5 1326.89 1
 8 5 9 1611.2 528.469 1
 8 5 10 37754.5 2329.72 1
 8 5 11 10981.5 1298.64 1
 8 5 12 9536.97 1222.67 1
 8 -6 13 4574.39 1017.55 2
 8 -6 12 15487.9 1742.44 2
 8 -6 12 10590.3 1321.1 1
 8 -6 11 -212.59 308.924 2
 8 -6 11 -181.946 227.901 1
 8 6 -11 256.626 301.923 4
 8 -6 10 1662.45 600.641 2
 8 -6 10 1463.22 468.775 1
 8 6 -10 1756.67 546.238 4
 8 -6 9 9919.56 1262.39 2
 8 6 -9 11137.2 1257.88 4
 8 -6 9 9699.56 1224.48 1
 8 -6 8 310.525 305.802 1
 -8 -6 -8 610.27 271.497 3
 -8 -6 -7 1226.66 371.366 3
 8 -6 7 743.633 356.569 1
 8 -6 6 34768 2171.88 1
 8 -6 5 1940.48 539.882 1
 8 6 -5 2835.4 525.037 1
 8 6 -4 128.811 156.697 1
 8 -6 4 637.163 418.204 1
 8 6 -3 2051.55 452.538 1
 8 -6 3 2295.6 589.419 1
 8 6 -2 3252.23 574.356 1
 8 -6 2 6243.73 873.009 1
 8 -6 1 159.202 138.035 3
 8 6 -1 314.328 256.647 1
 8 -6 0 592.687 248.76 3
 8 6 0 476.61 282.885 1
 8 -6 -1 340.512 205.296 3
 8 6 1 408.719 271.382 1
 8 6 2 4978.71 783.932 1
 8 -6 -2 5566.1 675.838 3
 8 -6 -3 3169.84 495.21 3
 8 6 3 2673.87 579.678 1
 8 -6 -4 249.576 190.9 3
 8 -6 -4 236.863 199.377 1
 8 6 4 285.72 306.352 1
 8 -6 -5 2495.91 471.722 3
 8 -6 -5 1762.65 416.199 1
 8 6 5 1970.61 546.848 1
 8 6 6 33548.7 2123.66 1
 8 6 7 718.528 347.661 1
 8 6 8 522.356 390.482 1
 8 6 9 10357.6 1246.67 1
 8 6 10 1774.53 541.329 1
 8 6 11 246.992 281.733 1
 8 6 12 13469 1483.68 1
 -8 -7 -13 519.871 393.171 3
 8 -7 12 4030.81 943.643 2
 -8 -7 -12 3189.67 760.258 3
 8 -7 12 4163.1 861.085 1
 -8 -7 -11 9993.59 1284.79 3
 8 -7 11 10463.9 1400.43 2
 8 -7 11 9280.56 1278.61 1
 8 7 -11 9713.09 1272.6 4
 8 -7 10 233.65 293.27 2
 -8 -7 -10 478.694 347.968 3
 8 7 -10 916.707 520.53 4
 8 -7 10 632.081 340.893 1
 8 -7 9 10206.5 1274.68 1
 -8 -7 -9 9218.95 1125.76 3
 8 -7 9 9914.96 1297.3 2
 8 7 -9 8366.76 1158.11 4
 -8 -7 -8 5340.43 809.525 3
 8 -7 8 5680.63 959.561 1
 8 -7 7 1495.87 482.886 1
 8 -7 6 4009.83 776.688 1
 8 -7 5 9962.23 1204.62 1
 8 7 -5 9753.34 1006.05 1
 8 7 -4 6114.3 814.637 1
 8 -7 4 4139.66 761.375 1
 8 7 -3 7479.61 915.565 1
 8 7 -2 10298.8 1092.85 1
 8 -7 2 11408.5 1072.61 3
 8 7 -1 9117.82 1033.17 1
 8 -7 1 9390.43 962.343 3
 8 -7 0 509.741 263.625 3
 8 7 0 -68.0783 217.814 1
 8 7 1 8238.98 999.8 1
 8 -7 -1 11476.1 1034.43 3
 8 7 2 10545.7 1153.55 1
 8 -7 -2 11773.7 1049.91 3
 8 7 3 6958.74 968.881 1
 8 -7 -3 7345.81 826.809 3
 8 -7 -4 4176.4 651.024 3
 8 7 4 3071.83 700.277 1
 8 7 5 9134.11 1124 1
 8 -7 -5 9176.91 966.633 3
 8 7 6 3921.45 763.937 1
 8 7 7 3540.22 750.647 1
 8 7 8 4581.81 846.703 1
 8 7 9 9540.27 1222.91 1
 8 7 10 249.379 190.055 1
 8 7 11 8164.1 1172.15 1
 8 7 12 5064.74 943.102 1
 -8 -8 -12 16023.4 1699.2 3
 8 -8 12 16719.7 1872.16 2
 8 8 -12 17474.6 1827.03 4
 8 -8 12 17817.7 1807.81 1
 8 -8 11 2105.78 650.988 2
 -8 -8 -11 893.625 427.425 3
 8 8 -11 1449.73 550.028 4
 8 -8 11 1954.95 615.346 1
 8 -8 10 732.082 415.844 2
 8 -8 10 1630.84 556.462 1
 8 8 -10 2053.61 622.507 4
 8 -8 9 2456.78 655.213 2
 8 -8 9 2044.72 631.398 1
 8 8 -9 1732.39 618.283 4
 8 -8 8 20535.1 1831.57 1
 8 8 -8 18698.6 1763.82 4
 8 -8 7 247.475 283.099 1
 8 -8 6 22680 1886.94 1
 8 8 -5 118.832 168.327 1
 8 -8 5 -21.662 269.749 1
 8 8 -4 2021.83 520.595 1
 8 8 -3 1495.1 452.319 1
 8 -8 2 1841.97 495.11 3
 8 8 -2 1956 502.048 1
 8 -8 1 3368.46 616.808 3
 8 8 -1 2481.96 581.025 1
 8 8 0 41905.1 2332.32 1
 8 -8 0 40374.2 2079.08 3
 8 -8 -1 2799.08 538.185 3
 8 8 1 3008.05 660.58 1
 8 -8 -2 2818.75 555.233 3
 8 8 2 2903.99 662.119 1
 8 -8 -3 1809.45 471.093 3
 8 8 3 1499.59 526.366 1
 8 -8 -4 1219.83 367.148 3
 8 8 4 2538.99 642.093 1
 8 -8 -5 189.528 182.464 3
 8 8 5 -65.3232 267.3 1
 8 8 6 20787.8 1791.21 1
 8 -8 -6 24521.6 1684.13 3
 8 8 7 1767.5 543.893 1
 8 8 8 23128.6 1943.33 1
 8 8 9 2467 652.663 1
 8 8 10 2004.32 615.904 1
 8 8 11 1023.33 457.691 1
 8 9 -12 2259.7 713.749 4
 8 -9 11 5807.73 1068.41 1
 8 -9 11 5234.66 1054.06 2
 8 9 -11 6131.13 1134.42 4
 8 -9 10 3688.13 845.102 2
 8 -9 10 3401.46 809.165 1
 8 9 -10 2455.77 740.475 4
 8 -9 9 11577.9 1454.69 1
 8 -9 9 9625.28 1316.19 2
 8 9 -9 11025.8 1425.98 4
 8 -9 8 1725.28 554.866 2
 8 -9 8 2567.85 680.368 1
 8 9 -8 2444.34 707.407 4
 8 -9 7 6035.11 1044.2 1
 8 -9 6 386.997 383.37 1
 8 9 -5 14337.1 1366.09 1
 8 9 -4 411.117 248.241 1
 8 9 -3 21005.9 1680.85 1
 8 -9 3 17828.1 1531.11 3
 8 9 -2 10132.9 1181.34 1
 8 -9 2 7901.13 1015.56 3
 8 -9 1 2365.58 553.83 3
 8 9 -1 2399.51 599.484 1
 8 -9 0 2283.84 536.313 3
 8 9 0 1477.92 487.229 1
 8 -9 -1 3312.69 639.952 3
 8 9 1 3703.39 783.772 1
 8 9 2 8669.74 1153.16 1
 8 -9 -2 9127.32 1065.18 3
 8 9 3 22642.3 1860.48 1
 8 -9 -3 23777.9 1700.13 3
 8 -9 -4 825.978 355.038 3
 8 9 4 597.831 380.96 1
 8 9 5 15774.2 1605.17 1
 8 -9 -5 16414.5 1450.66 3
 8 -9 -6 594.036 298.943 3
 8 9 6 -1.19743 191.448 1
 8 -9 -7 6800.48 955.071 3
 8 9 7 4795.29 896.192 1
 8 9 8 1899.69 589.824 1
 8 9 9 9774.34 1315.5 1
 8 9 10 2229.69 645.093 1
 8 9 11 6545.34 1123.4 1
 8 -10 10 7414.71 1233.2 2
 8 -10 10 5903.5 1088.21 1
 8 10 -10 6350.34 1141.56 4
 8 -10 9 3007.73 750.657 1
 8 -10 9 1237.21 490.466 2
 8 10 -9 2521.39 721.099 4
 8 -10 8 1137.09 486.22 2
 8 -10 8 2697.15 764.966 1
 8 10 -8 3229.74 833.49 4
 8 -10 7 9409.55 1327.44 1
 8 -10 7 7405.14 1130.83 2
 8 10 -7 7346.54 1182.57 4
 8 10 -4 6588.81 1000.55 1
 8 10 -3 842.177 376.796 1
 8 -10 3 759.261 397.916 3
 8 -10 2 1479.71 518.476 3
 8 10 -2 1406.87 487.381 1
 8 10 -1 15784 1560.75 1
 8 -10 1 18065 1584.47 3
 8 -10 0 4873.36 812.403 3
 8 10 0 4210.32 825.999 1
 8 10 1 17959.1 1679.91 1
 8 -10 -1 20008 1646.71 3
 8 -10 -2 1145.65 446.053 3
 8 10 2 1092.43 443.773 1
 8 -10 -3 510.665 353.334 3
 8 10 3 323.027 326.198 1
 8 -10 -4 6280.41 944.979 3
 8 10 4 5104.08 929.674 1
 8 10 5 12101.6 1469.02 1
 8 -10 -5 11986.8 1318.78 3
 8 -10 -6 1307.95 449.337 3
 8 10 6 775.032 449.37 1
 8 10 7 8493.51 1257.77 1
 8 -10 -7 9723.73 1210.04 3
 8 10 8 1083.25 505.366 1
 8 10 9 2979.6 750.46 1
 8 10 10 6872.65 1165.4 1
 8 -11 9 1339.91 528.952 2
 8 -11 9 1172.93 465.416 1
 8 11 -9 1547.13 596.715 4
 8 -11 8 5163.75 1046.84 1
 8 -11 8 4196.44 901.906 2
 8 11 -8 3844.77 930.454 4
 8 -11 7 781.163 411.478 2
 8 -11 7 1199.11 651.112 1
 8 11 -7 1143.38 583.013 4
 8 -11 6 2475.21 672.663 2
 8 11 -6 2645.26 731.647 4
 8 11 -3 5790.11 986.852 1
 8 -11 3 7621.99 1123.68 3
 8 11 -2 19406.7 1800.55 1
 8 -11 2 17935.9 1675.47 3
 8 -11 1 3328.88 753.489 3
 8 11 -1 2606.64 664.471 1
 8 -11 0 3735.28 773.587 3
 8 11 0 2868.09 732.306 1
 8 -11 -1 2499.67 628.893 3
 8 11 1 2762.67 725.34 1
 8 11 2 17461.2 1776.42 1
 8 -11 -2 17908.8 1658.76 3
 8 -11 -3 7438.62 1082.46 3
 8 11 3 8322.88 1237.03 1
 8 11 4 18385.3 1850.25 1
 8 -11 -4 18998.2 1720.7 3
 8 -11 -5 3376.95 737.721 3
 8 11 5 4240.64 909.289 1
 8 -11 -6 1886.67 578.657 3
 8 11 6 3912.11 887.366 1
 8 -11 -7 970.974 465.916 3
 8 11 7 355.203 294.448 1
 8 11 8 3602.13 836.118 1
 8 11 9 1840.37 644.225 1
 8 -12 7 7083.77 1147.49 2
 8 12 -7 6107.12 1160.72 4
 8 -12 7 8088.64 1297.17 1
 8 -12 6 568.308 414.305 2
 8 12 -6 754.264 452.891 4
 8 -12 5 9005.51 1243.59 2
 8 12 -5 10259.4 1471.39 4
 8 -12 3 1801.34 577.203 3
 8 -12 2 -27.6609 212.417 3
 8 12 -2 151.737 220.877 1
 8 -12 1 6454.67 1060.11 3
 8 12 -1 6687.54 1134.9 1
 8 -12 0 2019.23 565.809 3
 8 12 0 2961.47 758.351 1
 8 -12 -1 7882.82 1153.47 3
 8 12 1 7770.31 1232.72 1
 8 -12 -2 -445.241 444.367 3
 8 12 2 253.134 300.979 1
 8 -12 -3 2064.12 610.862 3
 8 12 3 1764.97 621.639 1
 8 -12 -4 -19.9507 285.868 3
 8 12 4 499.163 365.82 1
 8 -12 -5 10001.5 1318.12 3
 8 12 5 11561.1 1540.92 1
 8 -12 -6 95.3561 293.295 3
 8 12 6 381.25 329.289 1
 8 -12 -7 7815.45 1203.43 3
 8 12 7 9320.29 1403.13 1
 8 13 -4 14582.9 1774.05 4
 8 -13 3 1674.68 629.299 3
 8 -13 2 13944.3 1622.05 3
 8 -13 1 2788.81 762.456 3
 8 -13 0 530.955 389.949 3
 8 13 0 661.632 477.892 1
 8 -13 -1 962.052 413.123 3
 8 13 1 2329.58 720.382 1
 8 13 2 13638.6 1695.19 1
 8 -13 -2 12847.1 1557.43 3
 8 -13 -3 2690.56 758.761 3
 8 13 3 2302.9 774.104 1
 8 13 4 14072.1 1726.23 1
 8 -13 -4 14235.2 1646.11 3
 8 -13 -5 2213.67 715.39 3
 8 -13 -6 983.398 491.904 3
 9 0 0 -184.266 213.546 1
 9 0 -1 -1.28966 147.52 1
 9 0 1 -58.6628 155.256 1
 9 0 -2 28622.2 1567.41 1
 9 0 2 31105.9 1795.81 1
 9 0 -3 15986.2 1136.79 1
 9 0 3 17564 1388.64 1
 9 0 -4 8471.1 809.69 1
 9 0 4 9359.98 1053.87 1
 9 0 5 38110.5 2124.02 1
 9 0 6 -1.76982 218.283 1
 9 0 7 1503.19 480.261 1
 9 0 8 10435.3 1195.34 1
 9 0 9 4817.81 827.548 1
 9 0 10 43548.8 2503.24 1
 9 0 10 42250.5 2373.45 2
 9 0 11 14446 1455.89 1
 9 0 11 14595.5 1456.6 2
 9 0 12 15282.2 1552.87 1
 9 0 12 15006.1 1531.99 2
 9 0 13 4364.46 866.753 2
 9 0 14 388.501 304.618 2
 9 -1 14 2271.06 647.851 2
 9 -1 13 8627.68 1249.7 2
 9 -1 12 531.121 317.239 2
 9 -1 12 -60.8167 234.873 1
 9 -1 11 1801.91 580.827 2
 9 -1 11 1972.63 551.055 1
 9 -1 10 14693.3 1452.76 2
 9 -1 10 13352.2 1390.11 1
 9 -1 9 13132.8 1363.92 1
 9 -1 8 156.635 227.461 1
 9 -1 7 13536.4 1313.09 1
 9 -1 6 8777.86 1069.5 1
 9 1 -5 7904.42 741.143 1
 9 -1 5 6293.19 871.52 1
 9 -1 4 622.563 289.756 1
 9 1 -4 899.523 244.516 1
 9 -1 3 2933.07 570.791 1
 9 1 -3 4140.8 575.858 1
 9 -1 2 6590.1 856.946 1
 9 1 -2 6890.45 764.378 1
 9 1 -1 35659.3 1793.11 1
 9 -1 1 35655.6 1897.66 1
 9 -1 0 2510.58 508.847 1
 9 1 0 2456.28 493.598 1
 9 1 1 36534.2 1912.62 1
 9 -1 -1 35523.1 1790.42 1
 9 1 2 6326.97 819.775 1
 9 -1 -2 6516.08 753.548 1
 9 1 3 3511.18 651.956 1
 9 -1 -3 3574.66 538.014 1
 9 1 4 1062.97 323.442 1
 9 -1 -4 990.715 327.371 1
 9 1 5 5103.33 797.706 1
 9 1 6 9237.86 1086.63 1
 9 1 7 13759.6 1336.26 1
 9 1 8 1330.24 460.196 1
 9 1 9 12520.8 1324.85 1
 9 1 10 14972.2 1479.9 1
 9 1 10 13754.7 1340.27 2
 9 1 11 3097.93 664.491 2
 9 1 11 4714.36 866.627 1
 9 1 12 66.8829 201.107 2
 9 1 12 -203.601 283.987 1
 9 -2 14 2259.02 655.599 2
 9 -2 13 3448.05 826.246 2
 9 -2 12 9859.57 1293.53 2
 9 -2 12 9876.6 1264.68 1
 9 -2 11 6920.68 1053.11 2
 9 -2 11 6530.44 997.202 1
 9 -2 10 11089.4 1312.02 2
 9 -2 10 11133 1281.81 1
 9 -2 9 6977.07 994.268 1
 9 -2 8 7855.24 1061.92 1
 9 -2 7 1966.74 553.556 1
 9 -2 6 5770.22 866.406 1
 9 -2 5 1892.9 533.354 1
 9 2 -5 2621.3 444.823 1
 9 -2 4 922.459 346.37 1
 9 2 -4 1495.34 363.356 1
 9 2 -3 15900.2 1150.79 1
 9 -2 3 17324.2 1392.13 1
 9 2 -2 2100.1 434.277 1
 9 -2 2 2178.01 496.511 1
 9 2 -1 6090.5 755.63 1
 9 -2 1 7398.4 870.462 1
 9 2 0 1691.14 441.124 1
 9 -2 0 1646.61 394.814 1
 9 2 1 6988.32 838.861 1
 9 -2 -1 7672.07 833.618 1
 9 -2 -2 2286.99 475.196 1
 9 2 2 1830.22 501.302 1
 9 2 3 14281.4 1256.29 1
 9 -2 -3 15038.9 1114.82 1
 9 -2 -4 1252.41 324.999 1
 9 2 4 2149.41 517.294 1
 9 2 5 1566.98 514.966 1
 9 2 6 5893.96 884.382 1
 9 2 7 619.828 296.518 1
 9 2 8 7506.55 1016.77 1
 9 2 9 6924.64 1004.06 1
 9 2 9 7205.65 905.86 2
 9 2 10 10383 1224.33 1
 9 2 10 9693.39 1087.62 2
 9 2 11 7887.91 1109.18 1
 9 2 12 12978.5 1439.56 1
 9 -3 14 4798.82 975.749 2
 9 -3 13 754.444 396.866 2
 9 -3 12 4667.19 889.648 2
 9 -3 12 6165.08 1038.57 1
 9 -3 11 433.866 339.894 2
 9 -3 11 765.975 370.916 1
 9 -3 10 1143.99 455.21 2
 9 -3 10 1118.84 482.044 1
 9 -3 9 6446.02 987.025 1
 9 -3 8 21539.2 1742.94 1
 9 -3 7 7731.88 1045.95 1
 9 -3 6 29690.4 1965.61 1
 9 -3 5 634.403 359.217 1
 9 3 -5 451.952 232.772 1
 9 3 -4 4976.06 647.182 1
 9 -3 4 3255.73 651.786 1
 9 -3 3 1398.12 432.992 1
 9 3 -3 1593.89 347.472 1
 9 3 -2 22277.3 1415.43 1
 9 -3 2 21635.5 1540.78 1
 9 3 -1 7765.89 853.415 1
 9 -3 1 7065.99 871.324 1
 9 3 0 29009 1707.15 1
 9 -3 0 29085.7 1715.46 1
 9 3 1 5713.06 794.517 1
 9 -3 -1 7663.32 863.05 1
 9 3 2 21326.4 1525.08 1
 9 -3 -2 22293.7 1423.34 1
 9 3 3 2267.12 528.128 1
 9 -3 -3 2187.23 453.646 1
 9 3 4 4353.52 713.631 1
 9 -3 -4 4801.33 637.387 1
 9 3 5 589.674 329.311 1
 9 3 6 28884.2 1934.76 1
 9 3 7 10736.4 1213.79 1
 9 3 8 24785.5 1844.95 1
 9 3 9 6482.32 987.154 1
 9 3 10 529.004 348.484 1
 9 3 11 882.673 408.507 1
 9 3 12 8801.28 1203.73 1
 9 -4 13 503.738 303.228 2
 9 -4 12 3169.31 792.428 2
 9 -4 12 2658.46 699.626 1
 9 -4 11 12792.6 1519.65 2
 9 -4 11 9308.14 1224.5 1
 9 -4 10 428.107 361.7 1
 9 -4 10 100.351 194.669 2
 9 -4 9 16673 1588.39 1
 9 -4 8 7984.86 1090.39 1
 9 -4 7 9580.52 1168.03 1
 9 -4 6 19233.3 1623.85 1
 9 4 -5 17380 1208 1
 9 -4 5 15850.4 1451.83 1
 9 4 -4 7109.56 806 1
 9 -4 4 6915.7 958.02 1
 9 4 -3 58501.6 2342.91 1
 9 -4 3 54555.6 2589.08 1
 9 -4 2 5987.82 825.946 1
 9 4 -2 4971.18 692.799 1
 9 -4 1 1559.35 436.308 1
 9 4 -1 1682 451.625 1
 9 -4 0 2555.65 545.051 1
 9 4 0 2503.67 514.774 1
 9 -4 -1 1489.53 405.197 1
 9 4 1 2040.54 516.903 1
 9 4 2 6008.6 807.814 1
 9 -4 -2 5611.32 753.608 1
 9 4 3 56790.4 2598.87 1
 9 -4 -3 54704.6 2262.6 1
 9 4 4 6731.52 906.609 1
 9 -4 -4 6724.22 774.593 1
 9 4 5 14900.4 1375.39 1
 9 4 6 19285.6 1599.96 1
 9 4 7 8530.21 1088.92 1
 9 4 8 7874.11 1076.58 1
 9 4 9 15072.6 1494.26 1
 9 4 10 598.238 415.581 1
 9 4 11 14332.6 1510.65 1
 9 4 12 2923.15 706.815 1
 9 -5 13 2611.91 747.323 2
 9 -5 12 22193.9 2071.73 2
 9 -5 12 25012.3 2089.68 1
 9 -5 11 3926.82 900.787 2
 9 -5 11 3515.26 771.742 1
 9 -5 10 8268.14 1205.74 2
 9 -5 10 7483.38 1094.28 1
 9 -5 9 5181.99 899.501 1
 9 -5 8 12394.3 1365.6 1
 9 -5 7 6148.45 946.938 1
 9 -5 6 12360.8 1323.74 1
 9 -5 5 785.365 339.994 1
 9 5 -5 1929.87 441.494 1
 9 -5 4 17184.2 1505.71 1
 9 5 -4 16047.1 1252.65 1
 9 5 -3 6235.38 797.452 1
 9 -5 3 5385.66 842.49 1
 9 -5 2 14072.1 1318.98 1
 9 5 -2 13156.8 1178.59 1
 9 -5 1 515.236 293.045 1
 9 5 -1 181.925 184.536 1
 9 -5 0 36095 2020.28 1
 9 5 0 36189.7 2009.39 1
 9 -5 -1 351.707 283.487 1
 9 5 1 232.717 222.977 1
 9 -5 -2 14002.1 1203.75 1
 9 5 2 14126 1305.57 1
 9 -5 -3 6488.83 805.933 1
 9 5 3 5511.15 845.523 1
 9 -5 -4 17719.4 1309.87 1
 9 5 4 18334.8 1544.35 1
 9 5 5 2111.16 545.968 1
 9 5 6 12326.7 1322.89 1
 9 5 7 7129.66 1011.01 1
 9 5 8 16421.3 1585.27 1
 9 5 9 6109.63 1000.16 1
 9 5 10 9516.02 1236.98 1
 9 5 11 4233.59 840.912 1
 9 5 12 24393.3 2036.71 1
 9 -6 12 3178.72 818.465 2
 9 -6 12 2290.46 663.908 1
 9 -6 11 1082.4 450.248 2
 9 -6 11 1510.86 543.204 1
 9 -6 10 7567.22 1181.96 2
 9 -6 10 6533.05 1048.57 1
 9 6 -10 5535.11 943.804 4
 9 -6 9 5590.37 959.516 1
 9 6 -9 4940.53 879.879 4
 9 -6 8 2937.59 700.191 1
 9 -6 7 2468.05 663.248 1
 9 -6 6 11768.6 1340.77 1
 9 6 -5 2438.99 503.842 1
 9 -6 5 1940.26 559.35 1
 9 -6 4 14785.8 1460.96 1
 9 6 -4 15294.9 1284.5 1
 9 -6 3 5894.46 889.607 1
 9 6 -3 7892.62 941.801 1
 9 -6 2 13346.2 1341.6 1
 9 6 -2 11060.7 1117.6 1
 9 -6 1 5726.48 868.561 1
 9 6 -1 6013.63 845.857 1
 9 -6 0 1525.12 462.954 1
 9 6 0 705.212 301.801 1
 9 -6 -1 5649.31 840.347 1
 9 6 1 5512.24 844.883 1
 9 -6 -2 9920.54 1052.61 1
 9 6 2 9872.97 1124.17 1
 9 -6 -3 6289.67 831.168 1
 9 6 3 6763.91 965.723 1
 9 -6 -4 17607.8 1355.56 1
 9 6 4 15799.7 1483.29 1
 9 6 5 3104.86 681.087 1
 9 6 6 10351 1238.94 1
 9 6 7 2981.16 700.108 1
 9 6 8 2825.15 696.451 1
 9 6 9 6303.4 1015.69 1
 9 6 10 5375.85 954.548 1
 9 6 11 1012.33 448.058 1
 9 6 12 2728.84 725.749 1
 9 -7 12 7923.6 1237.94 1
 9 -7 11 5219.02 1040.54 2
 9 -7 11 5154.8 981.617 1
 9 -7 10 1469.62 530.782 2
 9 -7 10 1140.7 418.082 1
 9 7 -10 1657.41 554.423 4
 9 -7 9 2962.75 742 2
 9 7 -9 1710.62 572.813 4
 9 -7 9 2336.29 632.863 1
 9 -7 8 1019.35 411.375 1
 9 -7 7 27991.7 2137.66 1
 9 -7 6 4880.69 894.157 1
 9 -7 5 9225.43 1213.56 1
 9 7 -5 10326.3 1081.58 1
 9 -7 4 7264.17 1074.68 1
 9 7 -4 6591.12 902.62 1
 9 7 -3 1770.94 499.627 1
 9 -7 3 2197.83 586.269 1
 9 -7 2 12056.4 1301.62 1
 9 7 -2 11893.5 1212.57 1
 9 -7 1 20445.7 1666.02 1
 9 7 -1 22102.7 1673.16 1
 9 -7 1 22423.2 1517.54 3
 9 -7 0 478.818 243.275 3
 9 7 0 707.905 360.611 1
 9 -7 0 757.497 332.597 1
 9 -7 -1 22340.9 1683.69 1
 9 7 1 19409.1 1620.37 1
 9 -7 -1 20985 1415.73 3
 9 -7 -2 12500.8 1241.06 1
 9 7 2 9629.98 1162.73 1
 9 -7 -3 1918.09 476.761 1
 9 7 3 1890.18 567.867 1
 9 7 4 5652.69 927.245 1
 9 -7 -4 6023.21 833.649 1
 9 7 5 8838.74 1155.19 1
 9 7 6 3291.94 725.639 1
 9 7 7 24915.7 2004.61 1
 9 7 8 2339.99 663.525 1
 9 7 9 2536.05 675.781 1
 9 7 10 568.688 372.418 1
 9 7 11 5428.56 1006.57 1
 9 7 12 9850.61 1358.78 1
 9 -8 11 3273.91 828.251 2
 9 -8 11 1842.63 577.925 1
 9 8 -11 2081.84 653.759 4
 9 -8 10 9323.65 1353.91 2
 9 8 -10 10606.4 1420.56 4
 9 -8 10 11499.6 1472.4 1
 9 -8 9 2691.15 735.059 1
 9 -8 9 2857.01 735.358 2
 9 8 -9 3183.98 802.272 4
 9 -8 8 5385.33 984.118 1
 9 -8 7 9467.57 1260.48 1
 9 -8 6 6381.03 1062.66 1
 9 8 -5 5737.26 857.757 1
 9 -8 5 6354.99 1038.06 1
 9 -8 4 41034.5 2576.44 1
 9 8 -4 41952.5 2320.93 1
 9 8 -3 1787.75 516.281 1
 9 -8 3 832.285 384.825 1
 9 -8 2 15769.7 1542.11 1
 9 8 -2 18381 1575.89 1
 9 8 -1 12125.4 1301.56 1
 9 -8 1 12005 1178.29 3
 9 -8 0 1730.04 477.164 3
 9 8 0 844.433 365.794 1
 9 8 1 11127.9 1267.51 1
 9 -8 -1 11171.7 1117.47 3
 9 8 2 14689.7 1508.16 1
 9 -8 -2 20308.7 1502.38 3
 9 8 3 1058.65 467.509 1
 9 -8 -4 40952 2259.56 1
 9 8 4 35578.6 2392.3 1
 9 8 5 4718.94 904.528 1
 9 8 6 7311.4 1117.06 1
 9 8 7 7629.13 1146.08 1
 9 8 8 4235.31 874.101 1
 9 8 9 1851.26 605.614 1
 9 8 10 10970.6 1427.06 1
 9 8 11 1691.35 628.659 1
 9 9 -11 2771.71 774.559 4
 9 -9 10 5742.62 1064.96 1
 9 -9 10 6939.46 1199.24 2
 9 9 -10 5677.9 1079.07 4
 9 -9 9 712.031 370.017 2
 9 -9 9 547.36 342.234 1
 9 9 -9 326.902 316.844 4
 9 -9 8 4666.83 932.672 2
 9 -9 8 4870.74 954.368 1
 9 9 -8 6760.21 1136.06 4
 9 -9 7 15768.7 1711.84 1
 9 -9 6 5888.92 1024.74 1
 9 -9 5 14376.4 1602.5 1
 9 -9 4 744.124 431.488 1
 9 9 -4 152.663 182.536 1
 9 9 -3 4098.27 781.396 1
 9 9 -2 12677.8 1371.3 1
 9 -9 2 13628.3 1356.77 3
 9 9 -1 8057.63 1110.67 1
 9 -9 1 7421.75 993.438 3
 9 -9 0 540.284 278.313 3
 9 9 0 326.519 280.136 1
 9 9 1 7303.28 1075.89 1
 9 -9 -1 7126.98 951.724 3
 9 9 2 12611.8 1437.81 1
 9 -9 -2 13019.4 1264.32 3
 9 -9 -3 2995.01 618.845 3
 9 9 3 3582.7 807.711 1
 9 9 4 161.426 272.193 1
 9 9 5 11551.1 1409.16 1
 9 9 6 4470.94 918.908 1
 9 9 7 14348.8 1634.55 1
 9 9 8 7025.67 1150.33 1
 9 9 9 718.176 433.137 1
 9 9 10 7282.41 1194.53 1
 9 -10 9 3290.96 823.839 2
 9 -10 9 4488.14 958.384 1
 9 10 -9 4691.15 1008.52 4
 9 -10 8 759.65 515.798 2
 9 -10 8 507.207 415.215 1
 9 10 -8 238.594 245.968 4
 9 -10 7 3942.1 899.865 1
 9 10 -7 5142.74 1066.25 4
 9 -10 6 26009.6 2237.88 1
 9 -10 5 3993.31 889.117 1
 9 -10 4 3678.43 845.534 1
 9 10 -4 3032.76 689.351 1
 9 10 -3 4288.73 855.662 1
 9 10 -2 1571.83 544.119 1
 9 -10 2 1036.38 426.887 3
 9 10 -1 10112.7 1291.21 1
 9 -10 1 12172.5 1319.85 3
 9 -10 0 578.371 301.405 3
 9 10 0 -380.832 358.469 1
 9 10 1 8883.99 1227.18 1
 9 -10 -1 8784.99 1105.89 3
 9 -10 -2 1611.5 476.038 3
 9 10 2 832.185 383.427 1
 9 -10 -3 4404.31 764.476 3
 9 10 3 3771.09 815.766 1
 9 10 4 3020.62 746.23 1
 9 10 5 3603.59 840.466 1
 9 10 6 26749.6 2267.8 1
 9 10 7 5266.48 1020.93 1
 9 10 8 1454.34 604.551 1
 9 10 9 4049.47 947.817 1
 9 -11 7 5.49774 301.453 2
 9 -11 7 -1.49985 207.038 1
 9 11 -7 -166.607 287.396 4
 9 -11 6 19308.3 2008.19 1
 9 11 -6 17731.9 1918.46 4
 9 -11 5 7636.38 1232.13 1
 9 11 -4 1432.11 534.589 1
 9 11 -3 6966.75 1108.45 1
 9 -11 2 1432.67 497.81 3
 9 11 -2 3357.09 812.044 1
 9 -11 1 2603.37 683.708 3
 9 11 -1 1802.25 568.465 1
 9 11 0 11353.1 1456.93 1
 9 -11 0 13659.9 1468.67 3
 9 -11 -1 2286.5 625.359 3
 9 11 1 2219.77 633.134 1
 9 -11 -2 2349.5 631.836 3
 9 11 2 2129.7 650.05 1
 9 -11 -3 7796.8 1110.81 3
 9 11 3 7666.58 1226.16 1
 9 11 4 1973.15 602.561 1
 9 11 5 7806.17 1282.23 1
 9 11 6 16893.9 1880.22 1
 9 11 7 342.026 386.314 1
 9 -12 6 4008.11 885.014 2
 9 -12 5 12435.8 1613.97 1
 9 12 -5 11423.8 1593.55 4
 9 12 -2 3563.2 860.296 1
 9 -12 2 4305.08 888.742 3
 9 -12 1 6077.5 1060.79 3
 9 12 -1 7381.86 1230.08 1
 9 -12 0 2394.33 670.766 3
 9 12 0 3367.87 831.974 1
 9 -12 -1 5103.27 963.297 3
 9 12 1 5226.18 1041.53 1
 9 -12 -2 4248.17 862.967 3
 9 12 2 4979.68 1022.46 1
 9 12 3 14284.6 1714.61 1
 9 -12 -3 19267.7 1809.06 3
 9 12 4 686.207 452.97 1
 9 12 5 14314.9 1765.46 1
 9 -13 2 306.073 281.424 3
 9 -13 1 4537.2 938.761 3
 9 13 -1 6568.28 1179.1 1
 9 13 0 10618.4 1497.85 1
 9 -13 0 10358 1416.71 3
 9 -13 -1 5443.83 1019.85 3
 9 -13 -2 18.8296 272.949 3
 9 -13 -3 7063.22 1177.55 3
 10 0 0 1255.62 368.287 1
 10 0 -1 7943.02 911.587 1
 10 0 1 8287.06 966.976 1
 10 0 -2 79.4958 145.119 1
 10 0 2 -253.85 179.156 1
 10 0 -3 14166.5 1152.34 1
 10 0 3 13760.9 1308.31 1
 10 0 -4 1979.21 423.305 1
 10 0 4 2652.64 647.045 1
 10 0 5 1125.67 456.665 1
 10 0 6 28713.8 2008.68 1
 10 0 7 -375.466 415.599 1
 10 0 8 707.573 460.621 1
 10 0 9 34736.7 2304.19 1
 10 0 10 1884 530.109 2
 10 0 10 1613.64 559.442 1
 10 0 11 2508.3 647.514 2
 10 0 11 2188.14 629.964 1
 10 0 12 9411.41 1281.27 1
 10 0 12 10856 1330.02 2
 10 0 13 -132.322 354.236 1
 10 -1 13 6071.7 1064.25 2
 10 -1 13 7044.31 1133.52 1
 10 -1 12 2787.35 705.805 2
 10 -1 12 1850.66 602.295 1
 10 -1 11 3250.43 722.873 2
 10 -1 11 3146.56 745.826 1
 10 -1 10 697.239 390.362 2
 10 -1 10 2743.03 685.357 1
 10 -1 9 6706.19 1025.75 1
 10 -1 8 28925.2 2095.8 1
 10 -1 7 7684.88 1073.3 1
 10 -1 6 14124.2 1405.13 1
 10 -1 5 9858.08 1171.95 1
 10 1 -4 1457.85 368.186 1
 10 -1 4 704.743 356.364 1
 10 1 -3 6419.35 779.467 1
 10 -1 3 5535.46 880.103 1
 10 1 -2 13199.1 1145.51 1
 10 -1 2 12512 1238.21 1
 10 1 -1 5377.97 756.967 1
 10 -1 1 6944.81 884.677 1
 10 1 0 10327.1 1063.98 1
 10 -1 0 11280.2 1113.96 1
 10 1 1 6559.81 882.564 1
 10 -1 -1 6281.27 815.415 1
 10 1 2 11993.3 1206.71 1
 10 -1 -2 12857.7 1129.92 1
 10 1 3 6078.83 882.142 1
 10 -1 -3 5191.37 700.359 1
 10 1 4 1747.3 448.248 1
 10 -1 -4 1802.49 410.67 1
 10 1 5 9732.31 1142.02 1
 10 1 6 12881 1341.67 1
 10 1 7 7242.76 1026.96 1
 10 1 8 25756.6 1985.83 1
 10 1 9 6716.18 1014.16 1
 10 1 10 1847.33 519.025 2
 10 1 10 538.666 313.709 1
 10 1 11 3214.35 705.363 2
 10 1 11 3101.31 746.898 1
 10 1 12 2360.97 657.892 1
 10 -2 13 3668.22 852.352 2
 10 -2 12 16243.9 1720.88 2
 10 -2 12 19577.1 1858.31 1
 10 -2 11 1697.88 577.42 2
 10 -2 11 2247.57 647.68 1
 10 -2 10 6308.71 1022.92 2
 10 -2 10 8733.26 1193.53 1
 10 -2 9 1989.95 580.423 1
 10 -2 8 482.986 318.222 1
 10 -2 7 7066.74 1021.3 1
 10 -2 6 16497.6 1543.4 1
 10 -2 5 1140.3 505.58 1
 10 2 -4 20071.4 1343.56 1
 10 -2 4 19315.1 1590.96 1
 10 2 -3 4538.34 674.918 1
 10 -2 3 5304.45 825.271 1
 10 2 -2 1588.19 405.313 1
 10 -2 2 1130.07 422.195 1
 10 -2 1 1287.25 413.825 1
 10 2 -1 2370.81 525.677 1
 10 2 0 8263.22 963.73 1
 10 -2 0 9543.85 1028.06 1
 10 -2 -1 916.4 340.885 1
 10 2 1 1145.92 385.826 1
 10 -2 -2 1152.58 356.63 1
 10 2 2 1551.78 430.961 1
 10 2 3 4837.71 807.348 1
 10 -2 -3 6089.03 768.749 1
 10 2 4 20063.7 1627.15 1
 10 -2 -4 20934.8 1378.26 1
 10 2 5 1143.01 426.524 1
 10 2 6 18961.7 1642.97 1
 10 2 7 8870.48 1144.89 1
 10 2 8 693.897 399.354 1
 10 2 9 4054.5 816.264 1
 10 2 10 6987.16 1054.79 1
 10 2 11 2841.78 726.365 1
 10 2 12 18130.2 1784.59 1
 10 -3 13 5103.66 1012.52 2
 10 -3 12 5403.53 1012.91 2
 10 -3 12 6440.3 1098.07 1
 10 -3 11 236.498 391.362 2
 10 -3 11 720.457 392.141 1
 10 -3 10 7401.23 1132 2
 10 -3 10 9151.84 1240.37 1
 10 -3 9 695.593 349.207 1
 10 -3 8 2539.57 650.797 1
 10 -3 7 8114.67 1119.28 1
 10 -3 6 10395.9 1261.2 1
 10 -3 5 10392 1218.26 1
 10 3 -4 27353.9 1607.57 1
 10 -3 4 24808.8 1843.86 1
 10 3 -3 18951.9 1366.84 1
 10 -3 3 18962.3 1562.02 1
 10 3 -2 27856.9 1693.62 1
 10 -3 2 27687.6 1860.73 1
 10 3 -1 16746.4 1346.04 1
 10 -3 1 14167.2 1308.85 1
 10 3 0 1701.8 513.864 1
 10 -3 0 1225.17 399.942 1
 10 3 1 17514.7 1443.53 1
 10 -3 -1 16738.2 1355.5 1
 10 3 2 23517 1717.67 1
 10 -3 -2 25854.4 1643.8 1
 10 3 3 21173.3 1660.89 1
 10 -3 -3 20572.9 1433.68 1
 10 3 4 23069.5 1765.55 1
 10 -3 -4 26959.1 1603.42 1
 10 3 5 9145.01 1124.93 1
 10 3 6 9646.06 1197.16 1
 10 3 7 7455.71 1087.63 1
 10 3 8 2406.47 641.053 1
 10 3 9 1368.78 475.853 1
 10 3 10 7320.62 1108.68 1
 10 3 11 75.7818 233.409 1
 10 3 12 5461.31 1005.08 1
 10 -4 12 6953.96 1174.65 2
 10 -4 12 5640.65 994.164 1
 10 -4 11 3013.48 790.009 2
 10 -4 11 3369.44 773.878 1
 10 -4 10 44361.2 2795.23 2
 10 -4 10 44634.1 2755.49 1
 10 -4 9 3779.68 798.146 1
 10 -4 8 10578.1 1314.77 1
 10 -4 7 6377.83 1026.25 1
 10 -4 6 90.5654 220.456 1
 10 -4 5 6276.4 970.895 1
 10 -4 4 2779.48 627.695 1
 10 4 -4 3649.23 638.667 1
 10 -4 3 591.884 322.148 1
 10 4 -3 752.11 316.505 1
 10 4 -2 52567.8 2379.02 1
 10 -4 2 50231.4 2561.07 1
 10 4 -1 12434.7 1182.18 1
 10 -4 1 11010 1182.81 1
 10 4 0 12634.4 1227.91 1
 10 -4 0 12167.4 1211.55 1
 10 4 1 9003.9 1040.03 1
 10 -4 -1 11248.9 1141.3 1
 10 4 2 49684.3 2509.14 1
 10 -4 -2 53553.2 2417.8 1
 10 4 3 422.665 279.258 1
 10 -4 -3 436.008 160.335 1
 10 4 4 3487.63 733.291 1
 10 -4 -4 4735.8 687.051 1
 10 4 5 5764.61 930.316 1
 10 4 6 -11.7155 270.201 1
 10 4 7 7796.45 1097.24 1
 10 4 8 12247.1 1401.98 1
 10 4 9 3890.07 831.874 1
 10 4 10 44608.2 2723.01 1
 10 4 11 3067.81 735.692 1
 10 4 12 5022.82 960.115 1
 10 -5 12 3064.72 799.521 2
 10 -5 12 4289.32 918.165 1
 10 -5 11 4286.41 897.832 1
 10 -5 11 3212.45 792.251 2
 10 -5 10 5020.98 948.774 1
 10 -5 10 4623.04 940.036 2
 10 -5 9 455.567 378.021 1
 10 -5 8 3443.92 767.996 1
 10 -5 7 12078.9 1414.92 1
 10 -5 6 11136.9 1327.87 1
 10 -5 5 13692.7 1449.28 1
 10 5 -4 995.748 354.155 1
 10 -5 4 1113.3 446.557 1
 10 -5 3 3382.01 726.358 1
 10 5 -3 3899.12 673.767 1
 10 -5 2 6539.77 944.422 1
 10 5 -2 7430.72 937.498 1
 10 -5 1 7865.11 1031.38 1
 10 5 -1 10057.9 1102.91 1
 10 -5 0 1556.47 432.551 1
 10 5 0 1553.76 476.67 1
 10 -5 -1 8466 1017.14 1
 10 5 1 8656.43 1050.25 1
 10 5 2 6525.86 950.028 1
 10 -5 -2 6862.9 903.622 1
 10 5 3 3251.36 683.365 1
 10 -5 -3 3334.75 629.81 1
 10 -5 -4 1184.3 372.807 1
 10 5 4 1730.89 548.341 1
 10 5 5 14662.1 1471.33 1
 10 5 6 13452.2 1452.47 1
 10 5 7 11842.3 1375.17 1
 10 5 8 6131.13 1017.8 1
 10 5 9 416.822 369.271 1
 10 5 10 3782.69 813.721 1
 10 5 11 2692.24 710.011 1
 10 5 12 4448.81 922.95 1
 10 -6 12 -23.5587 195.469 1
 10 -6 11 7116.39 1235.13 2
 10 -6 11 4458.64 931.48 1
 10 -6 10 5895.23 1071.57 2
 10 -6 10 5152.45 984.695 1
 10 -6 9 2452.01 702.335 1
 10 6 -9 1702.36 534.836 4
 10 -6 8 9807.34 1300.31 1
 10 -6 7 4238.76 869.796 1
 10 -6 6 3844.72 828.496 1
 10 -6 5 3590.08 795.639 1
 10 -6 4 1477.41 526.207 1
 10 6 -4 1424.59 435.849 1
 10 -6 3 8170.86 1109.94 1
 10 6 -3 7523.91 960.583 1
 10 6 -2 7898.02 991.664 1
 10 -6 2 7782.72 1079.18 1
 10 -6 1 21400.3 1727.39 1
 10 6 -1 18888.9 1553.02 1
 10 -6 0 11014.9 1218.04 1
 10 6 0 10968.8 1196.43 1
 10 -6 -1 19138 1572.1 1
 10 6 1 18418.2 1588.71 1
 10 -6 -2 7789.41 974.605 1
 10 6 2 10025.4 1201.43 1
 10 -6 -3 8619.73 1017.68 1
 10 6 3 6924.93 999.056 1
 10 -6 -4 795.348 307.841 1
 10 6 4 1139.46 475.866 1
 10 6 5 2193.17 597.598 1
 10 6 6 3878.93 822.204 1
 10 6 7 4256.59 855.306 1
 10 6 8 9249.69 1259.29 1
 10 6 9 3186.4 786.596 1
 10 6 10 5009.71 954.373 1
 10 6 11 5403.01 1020.73 1
 10 6 12 -313.03 365.225 1
 10 -7 11 8485.44 1301.77 1
 10 -7 10 517.046 421.83 2
 10 -7 10 1052.22 542.815 1
 10 7 -10 -403.875 431.287 4
 10 7 -9 10062 1338.78 4
 10 -7 9 11089.5 1451.79 1
 10 -7 8 3623.31 826.111 1
 10 -7 7 2048.5 682.476 1
 10 -7 6 20054.9 1859.05 1
 10 -7 5 12482.9 1447.93 1
 10 7 -4 2263.68 546.425 1
 10 -7 4 1566.54 535.62 1
 10 -7 3 35942.8 2384.97 1
 10 7 -3 38466.8 2263.25 1
 10 7 -2 2854.42 632.297 1
 10 -7 2 2644.03 639.937 1
 10 7 -1 9380.47 1136 1
 10 -7 1 6814.83 1007.57 1
 10 -7 0 5161.32 863.844 1
 10 7 0 5367.3 892.179 1
 10 -7 -1 7612.49 1030.4 1
 10 7 1 6563.7 996.253 1
 10 7 2 3622.99 782.683 1
 10 -7 -2 3272.52 676.366 1
 10 -7 -3 39399.8 2253.6 1
 10 7 3 38463 2464.47 1
 10 -7 -4 1905.88 476.539 1
 10 7 4 1840.11 624.211 1
 10 7 5 10389.4 1322.17 1
 10 7 6 20711.1 1879.03 1
 10 7 7 798.667 422.788 1
 10 7 8 5405.08 1000.05 1
 10 7 9 10032.5 1347.13 1
 10 7 10 542.688 320.716 1
 10 7 11 8090.87 1259.43 1
 10 -8 10 3909.88 918.863 1
 10 8 -10 4287.35 941.034 4
 10 -8 9 273.657 229.356 1
 10 8 -9 293.909 218.88 4
 10 -8 8 12219.4 1535.65 1
 10 -8 7 2311.78 718.914 1
 10 -8 6 6185.27 1073.05 1
 10 -8 5 12000.1 1471.02 1
 10 8 -4 1538.57 472.219 1
 10 -8 4 2502.87 668.257 1
 10 -8 3 23438.1 1981.03 1
 10 8 -3 22613.3 1789.43 1
 10 -8 2 14283.9 1538.22 1
 10 8 -2 14218 1437.35 1
 10 -8 1 17673.9 1668.4 1
 10 8 -1 15722.9 1544.85 1
 10 -8 0 26466.6 2001.41 1
 10 8 0 24374.3 1936.27 1
 10 -8 -1 15241.8 1512.44 1
 10 8 1 11952 1378.01 1
 10 -8 -2 11934.9 1314.32 1
 10 8 2 12847.5 1441.88 1
 10 -8 -3 20656.5 1704.43 1
 10 8 3 19605.5 1814.3 1
 10 -8 -4 1901.63 522.7 1
 10 8 4 2264.66 650.626 1
 10 8 5 14983 1611.32 1
 10 8 6 7014.01 1139.06 1
 10 8 7 2491.09 714.012 1
 10 8 8 8685.49 1290.43 1
 10 8 9 1566.21 625.63 1
 10 8 10 3165.7 823.364 1
 10 9 -9 3877.63 905.466 4
 10 -9 9 4004.01 916.567 1
 10 -9 8 318.35 336.235 1
 10 9 -8 601.99 406.326 4
 10 -9 7 2384.22 695.144 1
 10 -9 6 6423.39 1143.44 1
 10 -9 5 -117.982 310.712 1
 10 -9 4 6759.37 1111.33 1
 10 9 -4 7732.25 1082.66 1
 10 9 -3 6439.26 1016.36 1
 10 -9 3 8430.9 1232.26 1
 10 9 -2 2019.19 599.827 1
 10 -9 2 3023.78 756.208 1
 10 -9 1 2991.1 739.676 1
 10 9 -1 4069.85 818.733 1
 10 -9 0 3666.96 804.874 1
 10 9 0 2931.49 717.928 1
 10 -9 -1 2976.4 686.023 1
 10 9 1 2874.2 701.642 1
 10 -9 -2 3394.28 743.037 1
 10 9 2 2623.31 673.363 1
 10 9 3 8274.47 1221.89 1
 10 -9 -3 6290.97 981.07 1
 10 -9 -4 8204.21 1085.24 1
 10 9 4 9738.58 1330.52 1
 10 9 5 474.095 393.656 1
 10 9 6 5934.88 1071.89 1
 10 9 7 4233.04 938.469 1
 10 9 8 1096.16 515.807 1
 10 9 9 2395.73 709.892 1
 10 -10 7 3755.92 880.657 1
 10 -10 6 424.721 285.685 1
 10 -10 5 7774.66 1280.98 1
 10 10 -4 2794.23 671.87 1
 10 -10 4 3401.49 817.153 1
 10 -10 3 3667.85 835.197 1
 10 10 -3 4208.19 855.865 1
 10 10 -2 3132.74 760.621 1
 10 -10 2 4687.75 953.009 1
 10 10 -1 2997.1 724.147 1
 10 -10 1 1498.58 544.314 1
 10 -10 0 3310.62 770.502 1
 10 10 0 3393.38 785.068 1
 10 10 1 2293.09 680.703 1
 10 -10 -1 2158.63 657.913 1
 10 -10 -2 4487.2 885.315 1
 10 10 2 3989.24 864.811 1
 10 10 3 3804.07 881.802 1
 10 -10 -3 5185.04 941.232 1
 10 10 4 3815.79 895.845 1
 10 10 5 6251.18 1147.68 1
 10 10 6 1367.36 569.754 1
 10 10 7 5555.71 1110.68 1
 10 -11 5 817.743 499.67 1
 10 -11 4 10779.8 1504.1 1
 10 11 -3 2196.56 635.226 1
 10 -11 3 3539.63 861.221 1
 10 -11 2 7168.86 1204.12 1
 10 11 -2 6431.63 1115.01 1
 10 -11 1 8106.47 1242.16 1
 10 11 -1 8820.45 1300.93 1
 10 -11 0 1252.27 511.653 1
 10 11 0 1276.49 545.614 1
 10 11 1 9425.31 1363.94 1
 10 -11 -1 9305.83 1315.64 1
 10 11 2 4229.67 917.981 1
 10 -11 -2 6514.5 1089.57 1
 10 -11 -3 2684.52 726.097 1
 10 11 3 4847.51 1010.19 1
 10 11 4 12279.9 1606.2 1
 10 11 5 426.878 272.497 1
 10 12 -3 4556.4 942.046 1
 10 12 -2 6412.58 1124.66 1
 10 -12 2 6442.62 1182.67 1
 10 -12 1 23461.8 2204.23 1
 10 12 -1 23670 2184.05 1
 10 12 0 -94.8161 215.414 1
 10 12 1 29342.6 2475.18 1
 10 12 2 4549.82 987.995 1
 10 -12 -3 5087.91 983.512 1
 11 0 0 36.2469 287.866 1
 11 0 -1 25767.6 1750.92 1
 11 0 1 22963.4 1724.13 1
 11 0 -2 543.076 243.036 1
 11 0 2 54.6776 284.682 1
 11 0 -3 9422.4 998.196 1
 11 0 3 9698.77 1170.3 1
 11 0 -4 1572.65 426.67 1
 11 0 4 1784.52 553.507 1
 11 0 5 23636.2 1895.34 1
 11 0 6 4338.81 849.361 1
 11 0 7 15793 1607.54 1
 11 0 8 1356.9 497.759 1
 11 0 9 3242.8 760.84 1
 11 0 10 406.196 296.044 2
 11 0 10 502.781 343.857 1
 11 0 11 976.41 474.942 2
 11 0 11 81.1866 278.266 1
 11 0 12 2584 721.691 1
 11 -1 12 16942.8 1790.55 1
 11 -1 12 18415.8 1830.25 2
 11 -1 11 407.004 298.361 2
 11 -1 11 2790.7 721.52 1
 11 -1 10 21792 1963.33 1
 11 -1 10 17332.7 1693.34 2
 11 -1 9 107.377 283.669 1
 11 -1 8 1579.16 545.267 1
 11 -1 7 3755.02 808.244 1
 11 -1 6 1728.03 554.984 1
 11 -1 5 830.585 425.671 1
 11 1 -4 31473.4 1778.43 1
 11 -1 4 26362.3 1958.37 1
 11 1 -3 328.107 197.072 1
 11 -1 3 570.676 285.566 1
 11 1 -2 42176.5 2176.39 1
 11 -1 2 47181.2 2524.16 1
 11 1 -1 4376.32 730.394 1
 11 -1 1 2371 570.646 1
 11 1 0 126.229 149.529 1
 11 -1 0 175.844 243.429 1
 11 1 1 2488.78 561.799 1
 11 -1 -1 2147.07 539.175 1
 11 1 2 39643.9 2291.14 1
 11 -1 -2 45637.6 2273.14 1
 11 1 3 329.437 314.937 1
 11 -1 -3 218.018 137.278 1
 11 1 4 25535.9 1918.38 1
 11 -1 -4 26435.2 1637.87 1
 11 1 5 1202.98 461.392 1
 11 1 6 964.486 346.535 1
 11 1 7 4035.35 821.531 1
 11 1 8 641.311 340.19 1
 11 1 9 -127.627 297.563 1
 11 1 10 15633.1 1667.39 1
 11 1 11 1226.04 508.511 1
 11 1 12 19514.6 1911.4 1
 11 -2 12 1539.18 589.387 2
 11 -2 12 2045.38 627.037 1
 11 -2 11 1378.19 526.256 2
 11 -2 11 -276.664 339.721 1
 11 -2 10 426.51 301.876 2
 11 -2 10 2560.83 723.939 1
 11 -2 9 6310.96 1054.93 1
 11 -2 8 11271.2 1413.17 1
 11 -2 7 13072 1476.3 1
 11 -2 6 26385.5 2041.06 1
 11 -2 5 8095.96 1132.9 1
 11 -2 4 3614.52 753.252 1
 11 2 -4 4854.22 716.587 1
 11 2 -3 1521.35 421.102 1
 11 -2 3 1557.55 491.046 1
 11 -2 2 1057.07 386.992 1
 11 2 -2 947.069 336.044 1
 11 2 -1 19881.9 1539.35 1
 11 -2 1 19272.9 1586.93 1
 11 2 0 6038.78 878.391 1
 11 -2 0 4398.85 750.484 1
 11 2 1 20868.9 1635.2 1
 11 -2 -1 20179.5 1550.19 1
 11 2 2 153.281 289.386 1
 11 -2 -2 1063.52 356.539 1
 11 2 3 1025.14 387.469 1
 11 -2 -3 1767.43 449.142 1
 11 2 4 5705.65 924.145 1
 11 -2 -4 3518.95 607.592 1
 11 2 5 5210.31 884.561 1
 11 2 6 29868.5 2178.94 1
 11 2 7 14397.1 1539.21 1
 11 2 8 11657.6 1406.59 1
 11 2 9 3605.05 813.435 1
 11 2 10 1233.23 517.407 1
 11 2 11 35.6431 198.551 1
 11 2 12 2132.73 649.056 1
 11 -3 12 3515.43 834.389 2
 11 -3 12 4424.79 950.195 1
 11 -3 11 6813.48 1137.13 2
 11 -3 11 10428.6 1399.84 1
 11 -3 10 1878.69 656.19 2
 11 -3 10 1887.28 626.613 1
 11 -3 9 10380.3 1354.53 1
 11 -3 8 5659.41 1001.03 1
 11 -3 7 1791.87 613.023 1
 11 -3 6 13821.1 1506.43 1
 11 -3 5 23041.3 1920.75 1
 11 -3 4 2283.01 670.825 1
 11 3 -4 2369.83 517.26 1
 11 3 -3 38172 2074.09 1
 11 -3 3 33726.1 2221.95 1
 11 3 -2 10349.6 1103.96 1
 11 -3 2 11583.5 1284.64 1
 11 3 -1 35267.8 2074.52 1
 11 -3 1 34175.4 2149.91 1
 11 3 0 25572.6 1794.72 1
 11 -3 0 25047.5 1794.19 1
 11 3 1 33988.9 2125.28 1
 11 -3 -1 37103.4 2146.1 1
 11 3 2 10580.5 1205.29 1
 11 -3 -2 11433.8 1168.62 1
 11 3 3 32617.3 2171.53 1
 11 -3 -3 34724.2 2003.69 1
 11 3 4 1102.33 438.849 1
 11 -3 -4 2577.26 539.221 1
 11 3 5 25103 1969.54 1
 11 3 6 11999.7 1415.31 1
 11 3 7 2573.97 664.489 1
 11 3 8 4649.21 920.675 1
 11 3 9 12178.3 1467.68 1
 11 3 10 1678.06 563.717 1
 11 3 11 5447.68 1014.05 1
 11 3 12 4459.81 922.033 1
 11 -4 11 926.341 450.565 2
 11 -4 11 2018.36 659.159 1
 11 -4 10 677.121 422.315 2
 11 -4 10 2047.37 640.174 1
 11 -4 9 3485.18 818.443 1
 11 -4 8 12278 1479.15 1
 11 -4 7 545.113 220.24 1
 11 -4 6 32762.6 2350.59 1
 11 -4 5 1669.81 607.761 1
 11 -4 4 6154.23 998.969 1
 11 4 -4 8324.65 970.028 1
 11 4 -3 13951.8 1279.08 1
 11 -4 3 12177.6 1364.62 1
 11 -4 2 6754.58 1002.89 1
 11 4 -2 5913.38 860.027 1
 11 -4 1 7195.9 1015.98 1
 11 4 -1 7031.49 949.975 1
 11 4 0 13836.6 1353.25 1
 11 -4 0 12280 1289.06 1
 11 -4 -1 7547.06 986.146 1
 11 4 1 6211.32 929.175 1
 11 -4 -2 7259.24 955.424 1
 11 4 2 6550.41 991.612 1
 11 4 3 10065.4 1236.79 1
 11 -4 -3 14696 1328.19 1
 11 4 4 6143.93 965.176 1
 11 4 5 1504.33 513.414 1
 11 4 6 36655.2 2445.74 1
 11 4 7 459.721 393.486 1
 11 4 8 12378.9 1461.11 1
 11 4 9 2590.8 691.119 1
 11 4 10 405.656 286.75 1
 11 4 11 940.46 409.376 1
 11 -5 11 9459.78 1405.92 2
 11 -5 11 10927.3 1492.34 1
 11 -5 10 8595.06 1301.71 1
 11 -5 10 8278.13 1294.71 2
 11 -5 9 2899.6 744.451 1
 11 -5 8 4408.44 946.737 1
 11 -5 7 234.525 266.752 1
 11 -5 6 13886.8 1548.67 1
 11 -5 5 13339.3 1486.37 1
 11 -5 4 2061.21 644.314 1
 11 5 -4 519.973 262.918 1
 11 5 -3 13952.3 1325.26 1
 11 -5 3 15628.7 1548.62 1
 11 5 -2 5103.48 830.869 1
 11 -5 2 3261.56 722.49 1
 11 -5 1 3183.85 691.133 1
 11 5 -1 3821.18 741.066 1
 11 -5 0 293.136 312.383 1
 11 5 0 254.903 310.975 1
 11 -5 -1 5121.66 832.848 1
 11 5 1 3024.4 650.202 1
 11 -5 -2 3759.27 726.284 1
 11 5 2 2813.16 694.387 1
 11 5 3 16530.2 1587.85 1
 11 -5 -3 17953.2 1499.78 1
 11 5 4 586.408 419.569 1
 11 5 5 15102.2 1582.07 1
 11 5 6 13411.9 1520.35 1
 11 5 7 983.712 449.821 1
 11 5 8 3126.77 794.273 1
 11 5 9 3343.4 814.602 1
 11 5 10 9069.11 1318.29 1
 11 5 11 10174.1 1401.54 1
 11 -6 10 4120.88 928.909 1
 11 -6 10 5076.54 1037.86 2
 11 -6 9 602.95 379.029 1
 11 -6 8 4871.77 979.874 1
 11 -6 7 6072.34 1081.17 1
 11 -6 6 11767.4 1472.83 1
 11 -6 5 5948.22 1019.63 1
 11 6 -4 236.095 156.923 1
 11 -6 4 583.751 357.624 1
 11 6 -3 17790.5 1548.79 1
 11 -6 3 14967 1581.77 1
 11 6 -2 6917.94 976.579 1
 11 -6 2 8775.91 1181.33 1
 11 -6 1 8614.16 1148.81 1
 11 6 -1 9470.83 1162.11 1
 11 -6 0 8684.25 1139.88 1
 11 6 0 8930.16 1144.61 1
 11 6 1 6375.64 1021.65 1
 11 -6 -1 8550.67 1107.97 1
 11 6 2 6483.6 1021.71 1
 11 -6 -2 6364.19 936.694 1
 11 6 3 17539.4 1684.22 1
 11 -6 -3 17361.2 1523.04 1
 11 6 4 149.234 205.723 1
 11 6 5 5739.63 1002.44 1
 11 6 6 11171.2 1401.97 1
 11 6 7 5176.59 1001.69 1
 11 6 8 4073.91 877.918 1
 11 6 9 1157.55 530.298 1
 11 6 10 4330.6 925.883 1
 11 -7 9 942.948 486.358 1
 11 7 -9 635.405 381.232 4
 11 -7 8 13876.3 1662.08 1
 11 -7 7 5362.75 1044.5 1
 11 -7 6 150.262 280.397 1
 11 -7 5 6252.99 1056.63 1
 11 -7 4 7503.81 1166.92 1
 11 -7 3 3612.19 839.469 1
 11 7 -3 2046.16 585.16 1
 11 -7 2 12307.1 1441.37 1
 11 7 -2 13361.9 1409.66 1
 11 -7 1 13818.7 1487.73 1
 11 7 -1 13453.7 1417.62 1
 11 -7 0 4545.32 846.858 1
 11 7 0 2782.94 659.501 1
 11 -7 -1 15075.9 1498.6 1
 11 7 1 13541.2 1463.52 1
 11 -7 -2 10313.2 1238.43 1
 11 7 2 12767.8 1458.76 1
 11 -7 -3 2929.57 653.355 1
 11 7 3 2017.13 608.28 1
 11 7 4 10365.7 1345.93 1
 11 7 5 5363.89 987.838 1
 11 7 6 780.372 447.526 1
 11 7 7 4474.08 944.96 1
 11 7 8 12323.5 1537.74 1
 11 7 9 846.403 458.647 1
 11 8 -9 1415.11 480.77 4
 11 -8 8 3785.21 913.267 1
 11 -8 7 23279 2149.31 1
 11 -8 6 1651.3 585.698 1
 11 -8 5 2427.74 703.993 1
 11 -8 4 3136.87 789.422 1
 11 8 -3 2017.78 556.837 1
 11 -8 3 1714.82 580.405 1
 11 8 -2 1785.82 546.002 1
 11 -8 2 1954.67 603.682 1
 11 -8 1 13033.1 1488.31 1
 11 8 -1 11313 1357.5 1
 11 8 0 340.267 196.908 1
 11 -8 0 357.096 272.32 1
 11 -8 -1 12634.1 1426.71 1
 11 8 1 13777.2 1532.37 1
 11 -8 -2 2507.89 596.979 1
 11 8 2 2720.21 707.249 1
 11 -8 -3 2752.6 658.894 1
 11 8 3 2791.69 756.51 1
 11 8 4 2643.22 712.377 1
 11 8 5 4801.89 989.324 1
 11 8 6 2167.87 740.305 1
 11 8 7 27188.7 2366.44 1
 11 8 8 3660.64 884.708 1
 11 -9 7 1957.91 655.474 1
 11 -9 6 3454.53 868.098 1
 11 -9 5 312.238 384.126 1
 11 -9 4 2446.27 738.268 1
 11 9 -3 3391.49 768.617 1
 11 -9 3 2664.04 712.145 1
 11 9 -2 3064.08 737.471 1
 11 -9 2 5669.55 1042 1
 11 9 -1 2565.1 680.83 1
 11 -9 1 1902.24 629.801 1
 11 9 0 181.334 252.043 1
 11 -9 0 -40.3961 202.064 1
 11 9 1 1306.72 511.923 1
 11 -9 -1 1428.28 504.788 1
 11 9 2 3268.36 831.262 1
 11 -9 -2 4401.4 866.607 1
 11 9 3 4981.69 1014.69 1
 11 -9 -3 3496.32 759.534 1
 11 9 4 1045.12 436.785 1
 11 9 5 -94.2322 329.875 1
 11 9 6 3080.85 853.665 1
 11 9 7 2226.57 727.215 1
 11 -10 5 149.218 233.646 1
 11 -10 4 2822.37 783.293 1
 11 10 -3 1031.55 429.175 1
 11 -10 3 907.232 498.162 1
 11 10 -2 3369.53 825.335 1
 11 -10 2 1843.96 624.251 1
 11 -10 1 4055.1 886.159 1
 11 10 -1 3046.85 771.539 1
 11 -10 0 -612.617 374.545 1
 11 10 0 12.3088 374.452 1
 11 -10 -1 3351.83 810.736 1
 11 10 1 4006.6 891.339 1
 11 -10 -2 2903.27 732.137 1
 11 10 2 2771.97 751.387 1
 11 10 3 1929.86 704.547 1
 11 -10 -3 618.772 395.907 1
 11 10 4 1699.67 634.035 1
 11 10 5 653.052 488.221 1
 11 11 -3 18452.3 1874.56 1
 11 -11 2 1148.83 478.51 1
 11 11 -2 1607.23 578.975 1
 11 11 -1 4257.12 934.312 1
 11 -11 1 5708.84 1093.91 1
 11 11 0 943.322 455.895 1
 11 -11 0 761.084 442.253 1
 11 11 1 5153.04 1007.38 1
 11 -11 -1 4838.98 981.509 1
 11 -11 -2 1704.22 603.79 1
 11 11 2 1895.97 654.178 1
 12 0 0 4898.99 828.859 1
 12 0 -1 39803.6 2273.52 1
 12 0 1 42204.6 2469.83 1
 12 0 -2 5594.81 846.243 1
 12 0 2 4093.71 786.184 1
 12 0 -3 37953.1 2134.27 1
 12 0 3 30903.3 2205.32 1
 12 0 4 3029.09 726.52 1
 12 0 5 31887.7 2299.38 1
 12 0 6 733.785 435.639 1
 12 0 7 4775.18 950.317 1
 12 0 8 402.9 374.149 1
 12 0 9 2187.72 685.384 1
 12 0 10 208.573 332.024 2
 12 0 10 228.349 360.711 1
 12 0 11 8686.59 1300.6 1
 12 -1 11 4621.39 948.095 2
 12 -1 11 3587.21 869.384 1
 12 -1 10 1654.95 562.803 2
 12 -1 10 3217.95 819.395 1
 12 -1 9 1711.4 640.734 1
 12 -1 8 10572.6 1419.77 1
 12 -1 7 284.97 341.462 1
 12 -1 6 44836.1 2797.34 1
 12 -1 5 5747.76 1013.93 1
 12 -1 4 518.41 298.653 1
 12 1 -3 15857.8 1379.31 1
 12 -1 3 13588.5 1466.01 1
 12 1 -2 507.901 324.599 1
 12 -1 2 149.457 278.837 1
 12 1 -1 1080.09 380.508 1
 12 -1 1 2271.94 625.961 1
 12 1 0 24617.8 1838.92 1
 12 -1 0 23514.9 1808.81 1
 12 1 1 915.355 385.65 1
 12 -1 -1 1276.04 476.807 1
 12 1 2 500.132 320.447 1
 12 -1 -2 30.549 194.136 1
 12 1 3 14411.4 1497.56 1
 12 -1 -3 15037.6 1350.02 1
 12 1 4 1133.55 485.078 1
 12 1 5 4858.17 924.953 1
 12 1 6 40588.9 2634.85 1
 12 1 7 168.127 269.121 1
 12 1 8 8361.01 1259.15 1
 12 1 9 1048.18 455.909 1
 12 1 10 3302.32 820.362 1
 12 1 11 3034.6 801.744 1
 12 -2 11 8335.14 1278.25 2
 12 -2 10 22230.1 2086.93 1
 12 -2 10 23407.4 2094.46 2
 12 -2 9 3206.06 798.317 1
 12 -2 8 544.256 410.112 1
 12 -2 7 252.64 286.325 1
 12 -2 6 3538.82 803.193 1
 12 -2 5 17163.1 1708.44 1
 12 -2 4 1691.04 564.034 1
 12 2 -3 12870.3 1245.19 1
 12 -2 3 12635.9 1423.38 1
 12 2 -2 10385.4 1160.3 1
 12 -2 2 11108.5 1300.51 1
 12 2 -1 10528.6 1191.68 1
 12 -2 1 12451.9 1355.54 1
 12 2 0 15998.9 1496.84 1
 12 -2 0 14921.7 1459.26 1
 12 2 1 11532.9 1305.8 1
 12 -2 -1 11558.3 1254.47 1
 12 2 2 11618.5 1329.49 1
 12 -2 -2 12273.3 1270.64 1
 12 2 3 12014.8 1383.53 1
 12 -2 -3 13836.3 1313.07 1
 12 2 4 1419.95 540.492 1
 12 2 5 17432.7 1700.86 1
 12 2 6 3488.53 756.017 1
 12 2 7 -1.2966 263.197 1
 12 2 8 1549.35 574.724 1
 12 2 9 3531.27 813.182 1
 12 2 10 26093.6 2254.75 1
 12 -3 10 4109.5 902.58 2
 12 -3 10 5523.31 1075.66 1
 12 -3 9 7480.59 1231.37 1
 12 -3 8 1737.35 616.358 1
 12 -3 7 26600.2 2208.36 1
 12 -3 6 3915.29 852.477 1
 12 -3 5 20678.7 1884.87 1
 12 -3 4 125.053 266.593 1
 12 3 -3 16238.8 1426.56 1
 12 -3 3 16061.1 1624.14 1
 12 -3 2 505.914 313.661 1
 12 3 -2 890.364 396.974 1
 12 3 -1 33432.2 2138.02 1
 12 -3 1 30195 2124.25 1
 12 -3 0 2624.14 634.076 1
 12 3 0 3504.52 714.394 1
 12 3 1 30675.4 2137.04 1
 12 -3 -1 29105.2 2007.3 1
 12 3 2 500.642 240.626 1
 12 -3 -2 449.405 275.334 1
 12 3 3 15699 1582.38 1
 12 -3 -3 17800.7 1515.92 1
 12 3 4 -160.845 287.848 1
 12 3 5 16324.5 1670.35 1
 12 3 6 2006 633.653 1
 12 3 7 26203.6 2187.69 1
 12 3 8 1646.9 649.891 1
 12 3 9 5680.51 1062.65 1
 12 3 10 5866.03 1105.06 1
 12 -4 10 17626.1 1891.99 2
 12 -4 10 17165.8 1888.54 1
 12 -4 9 3309.17 841.916 1
 12 -4 8 5341.09 1051.75 1
 12 -4 7 1956.03 663.64 1
 12 -4 6 -169.003 240.711 1
 12 -4 5 863.637 496.111 1
 12 -4 4 21354.4 1929.42 1
 12 -4 3 530.763 331.69 1
 12 4 -3 1009.44 371.236 1
 12 -4 2 9481.59 1238.41 1
 12 4 -2 10882.7 1206.65 1
 12 -4 1 1329.71 459.27 1
 12 4 -1 1777.43 523.611 1
 12 -4 0 4893.49 857.8 1
 12 4 0 4826.84 850.195 1
 12 -4 -1 1510.2 492.126 1
 12 4 1 1878.67 572.033 1
 12 4 2 10242.7 1274.13 1
 12 -4 -2 12592.9 1333.5 1
 12 -4 -3 1306.58 444.182 1
 12 4 3 1241.97 479.94 1
 12 4 4 22460.7 1939.24 1
 12 4 5 -113.334 274.973 1
 12 4 6 120.948 246.165 1
 12 4 7 3174.08 800.678 1
 12 4 8 5444.03 1044.57 1
 12 4 9 2628.51 731.331 1
 12 4 10 15497.5 1764.75 1
 12 -5 9 2387.87 702.005 1
 12 -5 8 2247.66 663.628 1
 12 -5 7 17188.3 1839.63 1
 12 -5 6 -123.965 333.715 1
 12 -5 5 2017.52 642.913 1
 12 -5 4 -339.847 398.2 1
 12 -5 3 3922.15 836.994 1
 12 5 -3 4021.32 748.731 1
 12 -5 2 3248.99 768.348 1
 12 5 -2 2148.77 561.991 1
 12 5 -1 16434.1 1548.96 1
 12 -5 1 15059.9 1547.45 1
 12 -5 0 2039.14 577.59 1
 12 5 0 2608.91 656.061 1
 12 5 1 17880.4 1685.61 1
 12 -5 -1 17002.5 1592.85 1
 12 -5 -2 2012.15 556.963 1
 12 5 2 2890.52 711.23 1
 12 -5 -3 4414.65 789.947 1
 12 5 3 3060.22 737.379 1
 12 5 4 -434.236 365.81 1
 12 5 5 911.195 454.82 1
 12 5 6 44.232 204.798 1
 12 5 7 18142.4 1899.29 1
 12 5 8 3251.61 890.271 1
 12 5 9 3311.89 830.839 1
 12 -6 8 2592.84 732.512 1
 12 -6 7 3266.32 825.704 1
 12 -6 6 8830.13 1328.73 1
 12 -6 5 5663.37 1015.78 1
 12 -6 4 4271.68 881.257 1
 12 6 -3 9944.38 1208.09 1
 12 -6 3 9530.57 1292.45 1
 12 6 -2 13538.1 1430.72 1
 12 -6 2 13357.1 1521.6 1
 12 -6 1 1825.37 573.309 1
 12 6 -1 2147.66 596.872 1
 12 -6 0 3289.62 722.992 1
 12 6 0 2233.68 600.468 1
 12 -6 -1 2600.48 645.191 1
 12 6 1 1433.59 506.57 1
 12 6 2 14031.8 1557.8 1
 12 -6 -2 14770.2 1487.96 1
 12 6 3 12846 1492.39 1
 12 -6 -3 11590.4 1296 1
 12 6 4 4783.2 930.976 1
 12 6 5 8821.55 1278.2 1
 12 6 6 8539.02 1288.08 1
 12 6 7 4160.75 936.604 1
 12 6 8 1690.3 635.394 1
 12 -7 7 1567.95 613.753 1
 12 -7 6 22201.9 2118.63 1
 12 -7 5 2321.83 739.923 1
 12 -7 4 4496.41 938.791 1
 12 7 -3 3860.26 795.693 1
 12 -7 3 2077.7 619.176 1
 12 7 -2 7733.87 1122.88 1
 12 -7 2 10102.4 1354.2 1
 12 7 -1 2161.75 631.088 1
 12 -7 1 1781.67 608.108 1
 12 7 0 7938.84 1158.64 1
 12 -7 0 6269.09 1032.18 1
 12 7 1 2024.88 623.011 1
 12 -7 -1 2091.18 608.307 1
 12 7 2 7983.74 1216.17 1
 12 -7 -2 9064.88 1209.29 1
 12 -7 -3 2841.18 668.122 1
 12 7 3 2978.76 773.936 1
 12 7 4 5624.85 1042.97 1
 12 7 5 2595.99 760.612 1
 12 7 6 20817.7 2044.87 1
 12 7 7 2140.97 743.501 1
 12 -8 6 7537.73 1251.16 1
 12 -8 5 874.653 469.558 1
 12 -8 4 1408.76 541.448 1
 12 8 -3 25368.3 2043.38 1
 12 -8 3 20383.8 2012.52 1
 12 8 -2 146.156 206.335 1
 12 -8 2 937.278 465.582 1
 12 -8 1 1070.81 516.374 1
 12 8 -1 823.702 383.662 1
 12 -8 0 5802.01 1017.27 1
 12 8 0 4961.72 970.931 1
 12 -8 -1 -79.4689 307.91 1
 12 8 1 649.201 400.438 1
 12 8 2 619.378 342.88 1
 12 -8 -2 488.832 366.203 1
 12 8 3 25866.7 2249.59 1
 12 8 4 1639.41 628.011 1
 12 8 5 1107.15 431.92 1
 12 8 6 8775.34 1367.67 1
 12 -9 4 206.365 333.318 1
 12 -9 3 4077.4 921.059 1
 12 -9 2 14949.2 1725.94 1
 12 9 -2 15320.3 1682.6 1
 12 -9 1 4943.14 1001.94 1
 12 9 -1 4797.93 955.886 1
 12 -9 0 4766.12 944.386 1
 12 9 0 6995.97 1172.57 1
 12 -9 -1 4746.79 951.153 1
 12 9 1 3833.83 897.824 1
 12 -9 -2 12721.8 1510.08 1
 12 9 2 14012.4 1670.93 1
 12 9 3 2949.51 798.02 1
 12 9 4 9.06707 213.754 1
 12 10 -2 9474.05 1377.25 1
 12 10 -1 1178.2 541.199 1
 12 -10 1 1499.19 574.573 1
 12 10 0 6922.99 1199.14 1
 12 -10 0 5038.89 1006.45 1
 12 -10 -1 1857.62 598.476 1
 12 10 1 1225.58 496.931 1
 12 -10 -2 11152.1 1445.92 1
 13 0 0 -309.095 304.961 1
 13 0 -1 34302.1 2263.45 1
 13 0 1 35372.3 2367.43 1
 13 0 -2 5950.48 924.509 1
 13 0 2 3748.06 800.054 1
 13 0 3 21349.4 1909.9 1
 13 0 4 1017.58 468.889 1
 13 0 5 3590.11 832.624 1
 13 0 6 1675.92 575.23 1
 13 0 7 16549.3 1818.07 1
 13 0 8 941.751 506.581 1
 13 0 9 11278.5 1538.39 1
 13 -1 10 23799.7 2129.13 2
 13 -1 9 547.798 353.606 1
 13 -1 8 8665.5 1328.4 1
 13 -1 7 5146.89 1037.17 1
 13 -1 6 2490.42 713.759 1
 13 -1 5 5899.84 1047.66 1
 13 -1 4 5121.51 953.666 1
 13 -1 3 3132.34 741.328 1
 13 1 -2 69.6973 243.274 1
 13 -1 2 463.517 332.278 1
 13 1 -1 2851.38 663.069 1
 13 -1 1 4739.39 884.525 1
 13 1 0 -168.935 337.62 1
 13 -1 0 412.548 308.892 1
 13 1 1 4619.57 869.759 1
 13 -1 -1 4308.18 818.013 1
 13 1 2 693.122 495.188 1
 13 -1 -2 53.675 211.844 1
 13 1 3 4145.13 857.592 1
 13 1 4 4672.04 916.629 1
 13 1 5 5626.21 1038.89 1
 13 1 6 3154.13 799.563 1
 13 1 7 5791.07 1080.32 1
 13 1 8 8706.61 1328.5 1
 13 1 9 2213.94 693.69 1
 13 -2 9 1203.76 518.871 1
 13 -2 8 7051.73 1202.64 1
 13 -2 7 5963.47 1123.24 1
 13 -2 6 5240.31 1037.31 1
 13 -2 5 1084.94 488.471 1
 13 -2 4 2194.18 675.144 1
 13 -2 3 9666.13 1301.97 1
 13 2 -2 4964.94 857.566 1
 13 -2 2 4456.6 879.854 1
 13 2 -1 90.7118 204.862 1
 13 -2 1 16.4442 211.001 1
 13 2 0 1539.49 543.359 1
 13 -2 0 1239.41 495.876 1
 13 2 1 640.611 380.113 1
 13 -2 -1 472.059 372.538 1
 13 2 2 5054.9 924.792 1
 13 -2 -2 5504.04 910.93 1
 13 2 3 9010.5 1254.77 1
 13 2 4 1499.04 557.237 1
 13 2 5 2180.74 691.882 1
 13 2 6 5248.77 1022.36 1
 13 2 7 5690.47 1074.92 1
 13 2 8 8722.6 1325.65 1
 13 2 9 1015.93 547.526 1
 13 -3 8 2630.53 757.632 1
 13 -3 7 209.68 246.939 1
 13 -3 6 12816.5 1599.79 1
 13 -3 5 4342.64 933.553 1
 13 -3 4 2965.91 766.017 1
 13 -3 3 17807.3 1784.64 1
 13 -3 2 1155.44 486.438 1
 13 3 -2 1680.84 524.95 1
 13 3 -1 10581.9 1281.12 1
 13 -3 1 9357.33 1258.26 1
 13 -3 0 2466.85 637.162 1
 13 3 0 3433.86 758.614 1
 13 3 1 10412.4 1297.11 1
 13 -3 -1 10926.5 1307.53 1
 13 3 2 1130.24 452.616 1
 13 -3 -2 1574.55 494.724 1
 13 3 3 17487.2 1750.04 1
 13 3 4 2330.19 656.712 1
 13 3 5 4871.6 972.041 1
 13 3 6 12171.2 1547.04 1
 13 3 7 830.287 465.768 1
 13 3 8 3137.39 845.74 1
 13 -4 8 6549.53 1186.56 1
 13 -4 7 825.02 387.615 1
 13 -4 6 24125 2220.3 1
 13 -4 5 5323.96 1019.3 1
 13 -4 4 6015.86 1055.68 1
 13 -4 3 -287.479 382.856 1
 13 -4 2 8309.09 1223.42 1
 13 4 -2 7835.9 1096.84 1
 13 -4 1 2381.98 672.442 1
 13 4 -1 2194.81 623.287 1
 13 4 0 16715.3 1643.93 1
 13 -4 0 18667.3 1742.07 1
 13 4 1 3833.37 805.015 1
 13 -4 -1 2842.8 685.423 1
 13 -4 -2 7842.49 1103.49 1
 13 4 2 5482.31 979.262 1
 13 4 3 -55.7108 296.896 1
 13 4 4 4267.94 884.962 1
 13 4 5 4734.29 967.216 1
 13 4 6 22201.6 2114.55 1
 13 4 7 466.879 257.846 1
 13 4 8 10371.4 1477.93 1
 13 -5 7 741.71 490.669 1
 13 -5 6 1695.18 644.59 1
 13 -5 5 1175.42 555.41 1
 13 -5 4 2912.03 769.231 1
 13 -5 3 21350.9 2005.56 1
 13 -5 2 8133.76 1228.58 1
 13 5 -2 8684.12 1180.99 1
 13 -5 1 3480.12 784.489 1
 13 5 -1 5208.4 926.009 1
 13 -5 0 556.677 378.949 1
 13 5 0 680.717 343.921 1
 13 -5 -1 4967.66 913.682 1
 13 5 1 3963.23 848.362 1
 13 -5 -2 8210.72 1143.14 1
 13 5 2 8184.65 1209.4 1
 13 5 3 24520.2 2156.95 1
 13 5 4 1489.89 515.139 1
 13 5 5 2440.52 757.307 1
 13 5 6 1650.57 607.033 1
 13 5 7 746.425 342.21 1
 13 -6 6 2471.69 714.082 1
 13 -6 5 9227.64 1393.06 1
 13 -6 4 6660.28 1197.48 1
 13 -6 3 6877.58 1184.2 1
 13 -6 2 7723.31 1231.78 1
 13 6 -2 4682.48 881.522 1
 13 6 -1 10079.5 1304.63 1
 13 -6 1 10738.3 1412.59 1
 13 -6 0 985.356 400.392 1
 13 6 0 1637.28 528.787 1
 13 -6 -1 8805.52 1230.3 1
 13 6 1 10805.7 1426.57 1
 13 -6 -2 7025.37 1087.15 1
 13 6 2 6757.32 1149.75 1
 13 6 3 5608.43 1093.65 1
 13 6 4 4558.28 944.518 1
 13 6 5 10432.3 1468.39 1
 13 6 6 4613.41 1000.34 1
 13 -7 5 7296.93 1252.84 1
 13 -7 4 7533.14 1267.29 1
 13 -7 3 1107.18 547.95 1
 13 7 -2 18178.2 1787.59 1
 13 -7 2 24115.5 2172.13 1
 13 -7 1 8508.87 1280.34 1
 13 7 -1 6461.75 1086.78 1
 13 -7 0 206.565 204.111 1
 13 7 0 -299.34 337.994 1
 13 -7 -1 8447.83 1247.36 1
 13 7 1 8060.74 1252.11 1
 13 7 2 23331.2 2130.28 1
 13 -7 -2 20127.5 1867.01 1
 13 7 3 1088.91 551.896 1
 13 7 4 4189.91 948.575 1
 13 7 5 6437.68 1170.17 1
 13 -8 3 2797.77 810.695 1
 13 8 -2 3708.09 835.652 1
 13 -8 2 5809.91 1086.97 1
 13 8 -1 11790.4 1517.55 1
 13 -8 1 13968.1 1655.02 1
 13 8 0 3550.9 842.129 1
 13 -8 0 5695.86 1066.63 1
 13 8 1 12691.5 1605.94 1
 13 -8 -1 10518.4 1418.97 1
 13 8 2 5132.89 1030.06 1
 13 -8 -2 4310.87 897.281 1
 13 8 3 5395.69 1111.95 1
 13 9 -2 16017 1766.63 1
 13 9 -1 4609.41 977.673 1
 13 9 0 352.932 350.697 1
 13 -9 0 -17.1043 326.668 1
 13 -9 -1 6112.44 1117.72 1
 14 0 0 12276.6 1455.16 1
 14 0 -1 10753.4 1350.92 1
 14 0 1 11765.4 1428.88 1
 14 0 -2 23798.6 1941.16 1
 14 0 2 20567.3 1927.08 1
 14 0 3 30483.9 2400.98 1
 14 0 4 72.9128 273.477 1
 14 0 5 2212.32 671.959 1
 14 0 6 12702.6 1662.31 1
 14 0 7 675.281 447.101 1
 14 -1 7 216.338 229.792 1
 14 -1 6 5438.35 1068.9 1
 14 -1 5 776.701 458.932 1
 14 -1 4 8275.51 1299.97 1
 14 -1 3 14108.2 1654.43 1
 14 1 -2 2774.88 673.636 1
 14 -1 2 2110.89 649.427 1
 14 1 -1 4976.29 921.905 1
 14 -1 1 7535.49 1164.35 1
 14 1 0 902.225 377.748 1
 14 -1 0 1491.95 530.626 1
 14 1 1 5903.87 1035.67 1
 14 -1 -1 6052.97 1007.71 1
 14 1 2 1964.43 594.154 1
 14 -1 -2 3033.8 710.68 1
 14 1 3 13182.5 1585.62 1
 14 1 4 8819.03 1324.85 1
 14 1 5 1347.98 571.035 1
 14 1 6 5730.61 1127.69 1
 14 1 7 2010.21 714.685 1
 14 -2 6 1069.86 516.351 1
 14 -2 5 7038.93 1195.63 1
 14 -2 4 1212.33 486.462 1
 14 -2 3 1105.37 470.19 1
 14 -2 2 4280.89 924.46 1
 14 2 -2 4440.22 843.87 1
 14 2 -1 1674.45 565.562 1
 14 -2 1 1583.37 559.198 1
 14 2 0 10940 1365.83 1
 14 -2 0 11024.1 1387.61 1
 14 2 1 1285.31 467.482 1
 14 -2 -1 2848.65 713.489 1
 14 2 2 4765.95 967.018 1
 14 -2 -2 3823.12 780.532 1
 14 2 3 902.819 498.262 1
 14 2 4 1365.38 622.065 1
 14 2 5 7755.53 1257.71 1
 14 2 6 1930.82 656.331 1
 14 -3 6 778.833 462.925 1
 14 -3 5 3232.17 862.385 1
 14 -3 4 8541.17 1321.32 1
 14 -3 3 3434.58 859.32 1
 14 3 -2 12232.1 1405.54 1
 14 -3 2 15179.9 1706.66 1
 14 -3 1 714.165 371.922 1
 14 3 -1 1018.89 438.37 1
 14 -3 0 -176.252 325.474 1
 14 3 0 -237.962 309.719 1
 14 -3 -1 911.089 391.009 1
 14 3 1 197.179 182.004 1
 14 3 2 15937.9 1734.05 1
 14 -3 -2 14369.6 1541.79 1
 14 3 3 3446.35 855.549 1
 14 3 4 10612.3 1459.29 1
 14 3 5 2082.33 650.211 1
 14 3 6 2511.72 773.032 1
 14 -4 5 4749.67 1010.73 1
 14 -4 4 12541.8 1604.36 1
 14 -4 3 3281.4 850.276 1
 14 4 -2 8053.93 1174.65 1
 14 -4 2 5759.9 1052.04 1
 14 4 -1 11943.5 1449.32 1
 14 -4 1 11393.4 1477.32 1
 14 -4 0 1823.25 593.062 1
 14 4 0 1905.11 598.771 1
 14 4 1 12226.4 1509.36 1
 14 -4 -1 12166.7 1469.94 1
 14 -4 -2 7295.74 1121.62 1
 14 4 2 7476.21 1195.24 1
 14 4 3 1678.11 620.565 1
 14 4 4 8213.48 1297.19 1
 14 4 5 4427.15 975.425 1
 14 -5 4 12299.6 1621.9 1
 14 -5 3 2515.68 725.351 1
 14 5 -2 2744.92 694.766 1
 14 -5 2 3339.04 815.533 1
 14 5 -1 6134.99 1067.73 1
 14 -5 1 5572.71 1048.32 1
 14 5 0 4415.9 930.975 1
 14 -5 0 3674.27 836.443 1
 14 5 1 7389.83 1212.01 1
 14 -5 -1 5881.75 1056.73 1
 14 5 2 1988.4 636.469 1
 14 5 3 1482.82 583.023 1
 14 5 4 11665.1 1561.51 1
 14 -6 3 5810.95 1102.02 1
 14 -6 2 -1.45489 202.845 1
 14 6 -1 9295.18 1322.74 1
 14 -6 1 9770.89 1397.58 1
 14 -6 0 2821.29 739.879 1
 14 6 0 1211.64 513.224 1
 14 -6 -1 7616.53 1205.08 1
 14 6 1 10766.7 1457.8 1
 14 6 2 1048.17 552.351 1
 14 6 3 4172 945.762 1
 14 -7 1 1998.39 634.733 1
 14 7 -1 4776.47 972.48 1
 14 -7 0 950.205 442.553 1
 14 7 0 606.237 454.819 1
 14 -7 -1 3526.87 865.327 1
 14 7 1 3149.64 802.681 1
 15 0 0 714.458 439.393 1
 15 0 -1 86.0533 220.886 1
 15 0 1 1309.56 493.129 1
 15 0 2 28532.9 2378.82 1
 15 0 3 5311.14 1072.21 1
 15 -1 3 2433.12 708.948 1
 15 -1 2 3545.06 850.529 1
 15 1 -1 13639.2 1562.81 1
 15 -1 1 14237.2 1667.32 1
 15 1 0 2460.64 671.149 1
 15 -1 0 1844.5 633.673 1
 15 1 1 14373.4 1661.75 1
 15 -1 -1 12448.9 1502.31 1
 15 1 2 3941.79 895.13 1
 15 1 3 2778.43 749.512 1
 15 -2 3 6491.6 1163.09 1
 15 -2 2 2371.95 679.088 1
 15 -2 1 3678.1 862.338 1
 15 2 -1 2708.41 720.973 1
 15 -2 0 577.354 391.879 1
 15 2 0 770.46 460.193 1
 15 2 1 2252.43 697.241 1
 15 -2 -1 2783.51 748.558 1
 15 2 2 3018.99 818.143 1
 15 2 3 8151.6 1305.46 1
 15 -3 2 9059.49 1368.54 1
 15 -3 1 3472.83 866.449 1
 15 3 -1 3150.52 775.987 1
 15 -3 0 6101.32 1097.32 1
 15 3 0 4926.02 966.434 1
 15 -3 -1 3543.4 846.328 1
 15 3 1 2224.02 707.516 1
 15 3 2 12939.1 1628.84 1
 15 -4 1 3839.23 881.612 1
 15 4 -1 5129.3 980.321 1
 15 -4 0 4376.2 951.474 1
 15 4 0 5074.27 1012.65 1
 15 -4 -1 5222.49 1009.44 1
 15 4 1 5241.32 1057.02 1
 15 5 -1 2646.86 739.971 1
 15 -5 -1 530.062 329.7 1

_iucr_refine_fcf_details
;
data_timmy
_computing_structure_refinement   'olex2.refine 1.5-dev (Bourhis et al., 2015)'
_shelx_refln_list_code            4
loop_
  _space_group_symop_id
  _space_group_symop_operation_xyz
  1  x,y,z
  2  x+1/2,-y+1/2,-z
  3  -x,y+1/2,-z+1/2
  4  -x+1/2,-y,z+1/2

_space_group_crystal_system       orthorhombic
_space_group_IT_number            19
_space_group_name_H-M_alt         'P 21 21 21'
_space_group_name_Hall            ' P 2ac 2ab'
_symmetry_space_group_name_H-M    'P 21 21 21'
_symmetry_space_group_name_Hall   ' P 2ac 2ab'
_symmetry_Int_Tables_number       19
_cell_length_a                    9.1718(4)
_cell_length_b                    9.5882(3)
_cell_length_c                    10.5502(4)
_cell_angle_alpha                 90
_cell_angle_beta                  90
_cell_angle_gamma                 90
_cell_volume                      927.80(6)
loop_
  _refln_index_h
  _refln_index_k
  _refln_index_l
  _refln_F_squared_calc
  _refln_F_squared_meas
  _refln_F_squared_sigma
  _refln_F_squared_weight
  _refln_observed_status
-14 -4 -3 72.952 77.798 20.159 20.228 o
-14 -4 -2 156.812 165.314 27.194 10.944 o
-14 -4 -1 268.161 276.924 24.529 12.632 o
-14 -3 -4 247.456 202.502 31.327 8.123 o
-14 -3 -3 86.797 81.430 20.373 19.749 o
-14 -3 -2 314.776 321.950 34.944 6.401 o
-14 -3 -1 24.283 20.248 6.724 182.102 o
-14 -2 -5 155.585 166.885 28.347 10.094 o
-14 -2 -4 15.829 28.743 11.534 62.296 o
-14 -2 -3 21.726 26.207 11.148 66.617 o
-14 -2 -2 106.210 103.590 14.777 36.624 o
-14 -2 -1 38.608 38.614 9.428 92.272 o
-14 -1 -5 14.505 18.415 10.881 70.043 o
-14 -1 -4 165.499 196.203 30.821 8.533 o
-14 -1 -3 296.801 334.490 39.225 5.155 o
-14 -1 -2 58.359 58.704 11.085 66.197 o
-14 -1 -1 141.819 147.531 30.338 8.873 o
-13 -7 -2 471.411 497.604 70.383 1.619 o
-13 -7 -1 168.598 176.830 24.267 13.589 o
-13 -6 -4 125.081 157.908 28.391 10.128 o
-13 -6 -3 162.565 163.060 28.076 10.274 o
-13 -6 -2 144.186 144.030 36.047 6.315 o
-13 -6 -1 241.424 246.410 22.723 14.799 o
-13 -5 -6 32.390 40.191 15.283 35.422 o
-13 -5 -5 41.679 27.868 13.168 47.613 o
-13 -5 -4 55.475 69.041 18.238 24.768 o
-13 -5 -3 502.392 506.206 47.550 3.385 o
-13 -5 -2 198.628 199.837 20.186 18.981 o
-13 -5 -1 108.669 103.730 20.488 19.386 o
-13 -4 -6 500.875 571.977 52.641 2.787 o
-13 -4 -5 86.135 126.225 24.166 14.041 o
-13 -4 -4 102.535 142.629 25.029 13.046 o
-13 -4 -3 8.388 -6.816 9.077 100.778 o
-13 -4 -2 170.969 190.943 19.363 20.822 o
-13 -4 -1 48.462 54.178 10.838 69.571 o
-13 -3 -7 5.738 4.971 5.855 242.154 o
-13 -3 -6 254.248 303.865 37.929 5.558 o
-13 -3 -5 86.723 102.959 22.134 16.734 o
-13 -3 -4 52.301 70.318 18.161 24.986 o
-13 -3 -3 393.026 422.191 42.312 4.340 o
-13 -3 -2 28.315 33.588 8.459 114.962 o
-13 -3 -1 254.095 236.999 21.283 16.616 o
-13 -2 -7 111.618 141.387 26.631 11.529 o
-13 -2 -6 114.889 124.242 24.593 13.496 o
-13 -2 -5 26.121 25.723 11.581 61.691 o
-13 -2 -4 41.795 52.022 16.007 32.221 o
-13 -2 -3 217.185 229.173 30.868 8.389 o
-13 -2 -2 106.127 112.166 14.560 37.603 o
-13 -2 -1 3.102 1.283 3.485 683.698 o
-13 -1 -8 211.088 205.449 31.495 8.102 o
-13 -1 -7 121.405 122.027 24.590 13.485 o
-13 -1 -6 53.746 59.045 16.922 28.769 o
-13 -1 -5 142.867 139.879 24.839 13.137 o
-13 -1 -4 118.097 121.425 22.610 15.911 o
-13 -1 -3 81.918 74.264 17.576 26.477 o
-13 -1 -2 2.227 5.599 4.669 380.939 o
-13 -1 -1 85.303 89.221 22.381 16.394 o
-12 -9 -1 107.235 115.420 16.398 29.869 o
-12 -8 -4 24.055 33.400 12.837 50.231 o
-12 -8 -3 517.482 547.913 59.088 2.243 o
-12 -8 -2 14.606 9.225 9.378 94.301 o
-12 -8 -1 27.493 22.026 7.301 154.349 o
-12 -7 -6 441.183 526.382 50.230 3.087 o
-12 -7 -5 40.876 55.048 17.543 26.851 o
-12 -7 -4 119.557 106.605 22.258 16.431 o
-12 -7 -3 61.181 71.635 21.131 18.469 o
-12 -7 -2 199.648 209.932 28.078 10.133 o
-12 -7 -1 50.427 46.962 10.382 75.761 o
-12 -6 -7 80.968 77.441 19.576 21.402 o
-12 -6 -6 179.387 209.352 31.503 8.146 o
-12 -6 -5 132.112 134.272 24.083 13.997 o
-12 -6 -4 107.137 101.277 20.894 18.667 o
-12 -6 -3 217.361 231.299 20.925 17.475 o
-12 -6 -2 292.765 318.974 24.712 12.218 o
-12 -6 -1 47.221 47.255 9.803 84.933 o
-12 -5 -8 54.383 53.289 15.734 33.254 o
-12 -5 -7 364.120 407.515 43.616 4.130 o
-12 -5 -6 0.901 -2.939 7.912 132.681 o
-12 -5 -5 37.280 47.833 15.243 35.555 o
-12 -5 -4 2.234 -8.057 9.441 93.186 o
-12 -5 -3 90.713 94.310 13.230 45.771 o
-12 -5 -2 50.435 62.610 13.043 48.188 o
-12 -5 -1 388.287 374.039 25.955 10.574 o
-12 -4 -8 118.735 126.631 24.936 13.122 o
-12 -4 -7 59.618 46.375 15.734 33.239 o
-12 -4 -6 0.582 -4.007 5.707 255.016 o
-12 -4 -5 4.017 20.476 11.762 60.005 o
-12 -4 -4 515.404 506.289 45.744 3.624 o
-12 -4 -3 19.769 17.939 5.864 239.579 o
-12 -4 -2 246.292 242.979 20.490 17.841 o
-12 -4 -1 35.827 36.813 8.186 122.136 o
-12 -3 -9 121.520 177.356 29.194 9.577 o
-12 -3 -8 44.067 41.191 14.613 38.639 o
-12 -3 -7 617.697 630.661 52.358 2.736 o
-12 -3 -6 69.189 92.827 20.211 20.110 o
-12 -3 -5 444.058 490.269 44.688 3.850 o
-12 -3 -4 5.919 2.965 6.321 207.808 o
-12 -3 -3 361.904 383.180 25.412 11.086 o
-12 -3 -2 20.025 16.018 5.835 242.066 o
-12 -3 -1 717.606 755.970 38.375 4.422 o
-12 -2 -9 57.690 76.012 18.927 22.987 o
-12 -2 -8 28.316 12.904 9.723 87.475 o
-12 -2 -7 9.974 5.990 6.788 180.014 o
-12 -2 -6 84.420 83.901 19.043 22.569 o
-12 -2 -5 399.716 406.918 40.505 4.710 o
-12 -2 -4 46.709 40.093 13.373 46.058 o
-12 -2 -3 312.318 302.756 22.220 14.666 o
-12 -2 -2 243.125 254.110 20.527 17.761 o
-12 -2 -1 295.835 271.397 22.800 14.253 o
-12 -1 -9 30.186 40.575 15.191 35.858 o
-12 -1 -8 210.120 250.664 33.661 7.092 o
-12 -1 -7 1.970 6.756 8.096 126.710 o
-12 -1 -6 1034.840 1063.010 66.322 1.589 o
-12 -1 -5 116.351 136.273 24.039 14.092 o
-12 -1 -4 36.494 12.291 7.081 163.659 o
-12 -1 -3 313.996 352.763 26.901 10.319 o
-12 -1 -2 10.717 7.470 5.015 329.360 o
-12 -1 -1 26.315 37.583 14.129 41.465 o
-11 -10 -2 69.658 62.064 18.085 25.132 o
-11 -10 -1 93.689 84.243 13.796 42.256 o
-11 -9 -5 11.840 7.403 9.107 100.043 o
-11 -9 -4 35.521 57.998 17.503 26.986 o
-11 -9 -3 90.260 72.168 12.385 52.308 o
-11 -9 -2 81.679 102.359 30.886 8.653 o
-11 -9 -1 36.643 53.519 10.961 68.357 o
-11 -8 -7 565.792 551.919 50.958 2.929 o
-11 -8 -6 30.813 39.151 13.886 42.883 o
-11 -8 -5 97.633 57.559 16.691 29.247 o
-11 -8 -4 71.787 74.372 18.716 23.442 o
-11 -8 -3 56.284 44.660 9.527 89.460 o
-11 -8 -2 63.775 44.231 9.601 87.738 o
-11 -8 -1 308.732 288.177 23.779 13.086 o
-11 -7 -8 320.629 328.991 39.406 5.088 o
-11 -7 -7 82.722 127.145 24.764 13.386 o
-11 -7 -6 2.563 3.563 6.648 187.911 o
-11 -7 -5 138.517 148.251 25.052 12.920 o
-11 -7 -4 202.964 177.907 27.666 10.458 o
-11 -7 -3 58.358 65.655 18.564 23.905 o
-11 -7 -2 305.398 305.083 23.894 12.942 o
-11 -7 -1 338.580 323.148 24.332 12.276 o
-11 -6 -9 25.595 14.295 8.986 102.393 o
-11 -6 -8 89.353 115.504 23.232 15.184 o
-11 -6 -7 122.994 143.968 25.633 12.398 o
-11 -6 -6 238.473 278.992 34.919 6.552 o
-11 -6 -5 124.837 141.026 24.174 13.906 o
-11 -6 -4 7.787 8.111 4.121 487.653 o
-11 -6 -3 377.317 391.905 33.471 6.745 o
-11 -6 -2 179.582 184.472 22.025 16.284 o
-11 -6 -1 227.934 214.752 19.370 20.102 o
-11 -5 -9 74.631 68.746 17.650 26.323 o
-11 -5 -8 65.469 104.519 22.446 16.334 o
-11 -5 -7 11.354 5.560 6.324 207.307 o
-11 -5 -6 329.497 329.240 36.717 5.806 o
-11 -5 -5 283.498 316.260 35.240 6.351 o
-11 -5 -4 31.727 23.407 18.270 24.834 o
-11 -5 -3 381.386 348.705 23.872 12.319 o
-11 -5 -2 86.382 100.995 21.835 17.193 o
-11 -5 -1 80.436 83.203 11.983 55.882 o
-11 -4 -10 25.923 29.467 16.244 31.413 o
-11 -4 -9 97.724 82.630 19.404 21.683 o
-11 -4 -8 258.187 291.098 35.069 6.464 o
-11 -4 -7 17.001 12.924 5.222 302.563 o
-11 -4 -6 830.726 776.764 55.730 2.302 o
-11 -4 -5 37.453 39.589 14.409 39.791 o
-11 -4 -4 176.301 176.232 25.729 12.115 o
-11 -4 -3 285.023 312.525 22.126 14.957 o
-11 -4 -2 132.435 149.304 15.478 32.691 o
-11 -4 -1 162.902 168.549 16.451 28.514 o
-11 -3 -10 41.279 44.646 10.744 71.107 o
-11 -3 -9 258.927 246.105 32.114 7.686 o
-11 -3 -8 92.171 134.178 23.733 14.525 o
-11 -3 -7 62.823 42.483 14.534 38.880 o
-11 -3 -6 285.557 327.683 35.716 6.181 o
-11 -3 -5 571.530 546.283 45.539 3.588 o
-11 -3 -4 49.775 55.436 9.712 86.207 o
-11 -3 -3 798.350 859.165 52.704 2.527 o
-11 -3 -2 256.639 258.615 19.851 18.691 o
-11 -3 -1 877.914 823.875 35.394 4.577 o
-11 -2 -11 5.102 8.832 19.617 21.581 o
-11 -2 -10 26.944 26.791 25.301 12.964 o
-11 -2 -9 133.401 149.626 25.011 12.974 o
-11 -2 -8 260.492 267.227 33.505 7.069 o
-11 -2 -7 321.898 309.922 35.001 6.380 o
-11 -2 -6 620.103 625.571 48.391 3.151 o
-11 -2 -5 161.267 191.946 26.860 11.167 o
-11 -2 -4 93.576 103.255 14.696 37.230 o
-11 -2 -3 40.894 36.438 7.579 141.695 o
-11 -2 -2 25.224 23.666 6.016 226.607 o
-11 -2 -1 472.113 464.490 26.197 9.727 o
-11 -1 -11 26.136 29.302 28.257 10.395 o
-11 -1 -10 436.364 462.033 52.862 2.820 o
-11 -1 -9 2.062 2.546 6.725 183.612 o
-11 -1 -8 18.821 37.440 12.928 49.557 o
-11 -1 -7 94.935 89.027 19.163 22.222 o
-11 -1 -6 56.800 40.970 13.158 47.421 o
-11 -1 -5 16.749 19.692 10.092 81.357 o
-11 -1 -4 613.787 696.692 60.589 2.085 o
-11 -1 -3 9.418 10.127 3.846 558.979 o
-11 -1 -2 978.567 1053.830 59.328 1.938 o
-11 -1 -1 67.856 81.402 23.772 14.595 o
-10 -11 -3 75.202 66.953 15.921 32.258 o
-10 -11 -2 161.120 161.028 19.397 20.977 o
-10 -11 -1 188.879 200.625 21.300 17.234 o
-10 -10 -6 32.554 10.070 6.773 179.180 o
-10 -10 -5 141.593 184.328 30.371 8.828 o
-10 -10 -4 91.060 72.748 12.304 52.944 o
-10 -10 -3 89.137 93.649 14.172 40.108 o
-10 -10 -2 84.289 92.266 18.434 24.037 o
-10 -10 -1 53.293 53.616 17.764 26.141 o
-10 -9 -7 78.406 56.527 16.481 30.151 o
-10 -9 -6 148.615 152.291 27.110 11.045 o
-10 -9 -5 6.486 -2.797 7.367 153.014 o
-10 -9 -4 193.146 172.864 18.386 22.790 o
-10 -9 -3 155.623 174.912 23.610 14.385 o
-10 -9 -2 62.721 59.427 11.909 57.398 o
-10 -9 -1 95.186 84.374 13.013 47.271 o
-10 -8 -8 206.379 289.708 36.408 6.075 o
-10 -8 -7 51.757 54.810 17.045 28.383 o
-10 -8 -6 183.294 146.646 25.441 12.406 o
-10 -8 -5 309.776 284.509 34.876 6.462 o
-10 -8 -4 39.005 46.725 11.431 62.929 o
-10 -8 -3 528.157 545.096 31.483 6.877 o
-10 -8 -2 302.129 337.823 24.899 11.952 o
-10 -8 -1 350.128 395.474 26.875 10.084 o
-10 -7 -9 256.088 250.344 23.334 13.993 o
-10 -7 -8 94.237 85.905 19.586 21.298 o
-10 -7 -7 17.405 48.568 16.181 31.653 o
-10 -7 -6 512.421 475.479 44.076 3.894 o
-10 -7 -5 246.519 295.956 34.329 6.747 o
-10 -7 -4 49.386 46.647 9.069 98.846 o
-10 -7 -3 843.612 884.660 38.923 4.005 o
-10 -7 -2 67.415 65.306 10.664 70.930 o
-10 -7 -1 193.619 193.196 30.414 8.711 o
-10 -6 -10 119.830 130.812 17.190 27.046 o
-10 -6 -9 61.238 48.450 10.088 79.679 o
-10 -6 -8 237.144 232.521 30.829 8.368 o
-10 -6 -7 97.141 100.496 20.622 19.200 o
-10 -6 -6 86.883 91.154 19.643 21.201 o
-10 -6 -5 68.734 85.117 18.864 23.070 o
-10 -6 -4 37.866 34.316 7.958 129.063 o
-10 -6 -3 176.545 185.263 17.221 25.872 o
-10 -6 -2 216.236 186.012 17.312 25.017 o
-10 -6 -1 470.336 476.297 29.771 7.866 o
-10 -5 -11 84.850 89.138 14.084 40.711 o
-10 -5 -10 117.835 114.475 15.832 31.822 o
-10 -5 -9 6.684 10.801 8.962 103.338 o
-10 -5 -8 87.020 81.651 18.208 24.642 o
-10 -5 -7 262.597 286.377 33.546 7.033 o
-10 -5 -6 288.191 264.043 31.482 7.904 o
-10 -5 -5 319.076 324.639 34.361 6.597 o
-10 -5 -4 31.836 24.841 6.579 189.016 o
-10 -5 -3 82.333 87.204 11.711 58.279 o
-10 -5 -2 177.786 166.363 15.775 30.554 o
-10 -5 -1 217.956 213.919 25.994 11.676 o
-10 -4 -11 71.437 75.988 13.107 47.236 o
-10 -4 -10 986.492 1055.050 46.525 2.826 o
-10 -4 -9 82.900 89.612 18.923 22.844 o
-10 -4 -8 242.822 250.795 31.172 8.163 o
-10 -4 -7 145.571 151.211 24.331 13.649 o
-10 -4 -6 0.454 2.147 5.227 304.021 o
-10 -4 -5 137.819 148.806 23.019 15.238 o
-10 -4 -4 90.350 77.428 10.614 70.221 o
-10 -4 -3 6.423 15.949 5.353 289.176 o
-10 -4 -2 1236.060 1221.290 41.325 2.904 o
-10 -4 -1 290.344 278.959 19.824 18.238 o
-10 -3 -12 136.939 140.488 17.652 25.471 o
-10 -3 -11 18.829 11.338 6.568 191.661 o
-10 -3 -10 188.495 196.533 20.753 18.117 o
-10 -3 -9 28.499 16.492 8.279 120.369 o
-10 -3 -8 69.245 60.210 15.430 34.406 o
-10 -3 -7 173.372 192.390 26.537 11.397 o
-10 -3 -6 225.299 246.475 29.902 8.882 o
-10 -3 -5 236.782 246.383 28.884 9.460 o
-10 -3 -4 569.927 623.906 30.171 7.081 o
-10 -3 -3 459.309 449.435 24.388 11.033 o
-10 -3 -2 637.425 658.643 29.695 6.936 o
-10 -3 -1 388.390 368.162 30.575 7.944 o
-10 -2 -12 406.765 425.289 39.513 4.912 o
-10 -2 -11 53.418 46.871 10.219 78.050 o
-10 -2 -10 184.716 178.554 28.742 9.755 o
-10 -2 -9 78.509 47.179 13.761 43.060 o
-10 -2 -8 9.098 11.451 7.545 145.725 o
-10 -2 -7 184.745 167.544 24.214 13.601 o
-10 -2 -6 377.912 391.140 36.592 5.728 o
-10 -2 -5 22.976 27.035 11.987 57.627 o
-10 -2 -4 456.674 468.573 24.337 11.022 o
-10 -2 -3 124.678 115.568 12.387 50.437 o
-10 -2 -2 28.576 33.053 6.932 170.405 o
-10 -2 -1 42.323 44.212 12.845 49.916 o
-10 -1 -12 44.634 55.493 11.104 66.411 o
-10 -1 -11 103.024 75.891 12.307 52.513 o
-10 -1 -10 29.857 37.474 24.252 14.103 o
-10 -1 -9 168.318 158.996 24.319 13.568 o
-10 -1 -8 628.742 685.784 49.689 2.979 o
-10 -1 -7 141.634 182.200 25.447 12.474 o
-10 -1 -6 306.794 334.869 33.314 7.004 o
-10 -1 -5 195.902 233.724 27.786 10.317 o
-10 -1 -4 33.346 26.724 8.928 103.255 o
-10 -1 -3 135.211 143.740 13.835 40.343 o
-10 -1 -2 318.971 305.639 19.936 17.573 o
-10 -1 -1 156.261 145.559 18.574 22.899 o
-9 -12 -2 111.249 93.819 14.655 37.208 o
-9 -12 -1 141.477 158.768 19.046 21.902 o
-9 -11 -6 369.597 439.032 32.889 6.928 o
-9 -11 -5 181.499 181.050 29.212 9.456 o
-9 -11 -4 45.556 33.954 12.675 51.282 o
-9 -11 -3 159.710 165.174 26.280 11.691 o
-9 -11 -2 60.239 54.861 22.813 15.880 o
-9 -11 -1 63.190 52.219 10.364 75.442 o
-9 -10 -7 109.713 107.173 16.304 30.221 o
-9 -10 -6 564.679 616.658 53.058 2.703 o
-9 -10 -5 100.908 94.677 21.080 18.384 o
-9 -10 -4 87.370 78.736 12.667 50.069 o
-9 -10 -3 100.048 101.681 20.287 19.811 o
-9 -10 -2 29.993 30.152 7.963 129.590 o
-9 -10 -1 240.005 265.903 24.418 12.913 o
-9 -9 -9 22.063 12.300 4.667 376.620 o
-9 -9 -8 145.723 128.564 14.782 35.584 o
-9 -9 -7 349.434 373.858 40.586 4.761 o
-9 -9 -6 108.350 139.620 24.295 13.820 o
-9 -9 -5 299.095 340.848 37.993 5.472 o
-9 -9 -4 8.072 7.788 7.011 168.788 o
-9 -9 -3 69.624 97.165 18.526 23.872 o
-9 -9 -2 290.472 312.371 22.867 14.071 o
-9 -9 -1 173.362 182.969 17.555 25.026 o
-9 -8 -10 255.100 248.758 19.343 19.645 o
-9 -8 -9 62.142 68.970 10.344 75.407 o
-9 -8 -8 113.459 127.680 23.332 14.965 o
-9 -8 -7 218.227 224.465 29.885 8.931 o
-9 -8 -6 183.387 151.287 25.195 12.634 o
-9 -8 -5 137.683 142.331 15.677 31.884 o
-9 -8 -4 863.726 985.016 40.884 3.622 o
-9 -8 -3 28.056 30.209 11.326 64.427 o
-9 -8 -2 410.129 406.536 30.956 7.653 o
-9 -8 -1 277.733 285.918 20.710 16.996 o
-9 -7 -11 142.379 122.936 16.929 27.629 o
-9 -7 -10 31.364 33.096 6.699 181.911 o
-9 -7 -9 63.206 55.527 8.739 104.923 o
-9 -7 -8 46.940 24.168 9.753 86.247 o
-9 -7 -7 597.673 663.652 50.681 2.904 o
-9 -7 -6 95.731 115.716 21.200 18.159 o
-9 -7 -5 222.298 233.991 19.143 20.490 o
-9 -7 -4 133.853 163.248 16.387 29.223 o
-9 -7 -3 49.194 46.785 9.016 99.993 o
-9 -7 -2 277.906 283.789 21.035 16.545 o
-9 -7 -1 510.457 515.414 22.092 12.083 o
-9 -6 -11 31.633 30.266 8.219 121.634 o
-9 -6 -10 144.164 154.083 14.302 37.568 o
-9 -6 -9 145.415 124.646 15.375 33.094 o
-9 -6 -8 69.104 69.647 16.601 29.745 o
-9 -6 -7 81.852 58.515 15.725 33.033 o
-9 -6 -6 261.367 279.020 31.788 7.801 o
-9 -6 -5 60.264 53.187 8.876 102.130 o
-9 -6 -4 382.947 357.463 22.871 13.191 o
-9 -6 -3 138.981 165.539 23.687 14.378 o
-9 -6 -2 285.601 286.931 27.093 10.431 o
-9 -6 -1 129.099 139.346 14.367 37.795 o
-9 -5 -12 545.165 561.310 34.881 5.740 o
-9 -5 -11 95.743 87.739 13.895 41.601 o
-9 -5 -10 198.671 186.287 19.212 20.876 o
-9 -5 -9 118.759 122.859 21.326 17.832 o
-9 -5 -8 364.213 293.855 32.377 7.308 o
-9 -5 -7 177.493 145.773 22.451 15.814 o
-9 -5 -6 292.138 293.061 31.384 7.910 o
-9 -5 -5 31.808 32.968 13.568 44.929 o
-9 -5 -4 408.550 391.934 22.831 12.883 o
-9 -5 -3 139.595 139.045 13.731 40.852 o
-9 -5 -2 343.411 321.929 20.837 15.970 o
-9 -5 -1 4.990 7.367 3.951 531.147 o
-9 -4 -12 57.803 68.863 12.434 52.738 o
-9 -4 -11 264.636 259.642 41.306 4.723 o
-9 -4 -10 12.179 5.098 4.064 500.635 o
-9 -4 -9 419.339 395.298 37.659 5.370 o
-9 -4 -8 193.021 189.312 25.852 11.929 o
-9 -4 -7 231.307 227.143 27.693 10.291 o
-9 -4 -6 431.487 456.000 38.500 5.098 o
-9 -4 -5 370.528 398.025 22.016 13.976 o
-9 -4 -4 166.917 166.685 14.623 35.347 o
-9 -4 -3 1343.380 1346.500 46.778 2.332 o
-9 -4 -2 153.851 128.918 12.585 47.606 o
-9 -4 -1 40.391 38.429 7.440 146.880 o
-9 -3 -13 13.047 17.887 9.409 93.642 o
-9 -3 -12 164.411 128.133 17.757 24.947 o
-9 -3 -11 18.460 14.052 5.941 233.849 o
-9 -3 -10 22.878 26.833 7.847 133.930 o
-9 -3 -9 118.791 152.828 23.401 14.819 o
-9 -3 -8 503.191 510.670 41.323 4.367 o
-9 -3 -7 188.785 183.314 24.798 12.947 o
-9 -3 -6 663.634 703.926 46.602 3.296 o
-9 -3 -5 8.559 12.416 4.631 385.894 o
-9 -3 -4 112.351 101.983 20.393 19.547 o
-9 -3 -3 37.827 36.114 6.425 196.183 o
-9 -3 -2 532.800 521.316 24.713 10.087 o
-9 -3 -1 178.095 176.387 14.455 35.662 o
-9 -2 -13 79.543 81.749 19.589 21.371 o
-9 -2 -12 249.692 233.966 21.440 16.445 o
-9 -2 -11 156.937 159.337 17.167 26.483 o
-9 -2 -10 255.776 263.447 21.738 15.873 o
-9 -2 -9 147.484 165.418 23.573 14.480 o
-9 -2 -8 208.088 186.239 25.177 12.499 o
-9 -2 -7 43.063 46.629 13.124 47.808 o
-9 -2 -6 134.784 136.805 20.541 19.054 o
-9 -2 -5 61.602 56.374 8.635 107.473 o
-9 -2 -4 32.302 29.567 6.791 177.213 o
-9 -2 -3 389.477 391.385 21.029 14.888 o
-9 -2 -2 44.618 50.608 7.750 134.585 o
-9 -2 -1 146.376 159.218 15.504 32.238 o
-9 -1 -13 178.821 204.553 29.629 9.182 o
-9 -1 -12 6.242 4.528 7.017 168.598 o
-9 -1 -11 61.454 44.943 9.478 90.073 o
-9 -1 -10 323.131 332.524 23.813 12.819 o
-9 -1 -9 300.743 311.364 32.337 7.442 o
-9 -1 -8 9.675 3.714 5.393 285.152 o
-9 -1 -7 295.283 320.933 31.132 7.991 o
-9 -1 -6 213.367 208.113 25.357 12.269 o
-9 -1 -5 164.456 173.447 19.100 21.510 o
-9 -1 -4 24.764 18.650 4.430 414.838 o
-9 -1 -3 102.967 86.178 14.317 39.145 o
-9 -1 -2 148.581 160.288 13.524 41.410 o
-9 -1 -1 891.946 845.400 30.900 5.398 o
-8 -12 -5 235.478 226.849 22.519 15.151 o
-8 -12 -3 42.800 42.708 13.685 44.024 o
-8 -12 -2 2.329 1.429 3.630 630.200 o
-8 -12 -1 176.896 155.654 18.367 23.118 o
-8 -11 -7 11.361 23.792 7.082 164.995 o
-8 -11 -6 52.424 60.598 11.740 59.265 o
-8 -11 -3 143.887 159.158 21.716 17.004 o
-8 -11 -2 460.575 442.107 29.081 8.284 o
-8 -11 -1 55.300 70.333 11.816 58.337 o
-8 -10 -9 62.949 52.132 11.697 59.545 o
-8 -10 -8 54.843 52.959 14.284 40.268 o
-8 -10 -7 196.909 190.611 16.500 27.584 o
-8 -10 -4 136.408 156.213 23.722 14.363 o
-8 -10 -3 9.104 19.011 6.487 196.849 o
-8 -10 -2 36.171 34.192 8.419 115.609 o
-8 -10 -1 468.190 402.677 27.040 9.411 o
-8 -9 -10 71.298 76.242 10.877 67.885 o
-8 -9 -9 262.273 254.548 19.095 19.971 o
-8 -9 -8 57.192 53.008 8.712 106.132 o
-8 -9 -7 133.547 143.086 24.757 13.245 o
-8 -9 -6 4.714 9.175 9.089 100.501 o
-8 -9 -5 337.974 339.917 32.389 7.310 o
-8 -9 -4 10.768 9.747 5.886 239.210 o
-8 -9 -3 461.808 459.930 37.671 5.254 o
-8 -9 -2 225.860 213.074 26.456 11.266 o
-8 -9 -1 71.262 56.459 9.645 86.191 o
-8 -8 -11 30.761 36.433 6.387 199.646 o
-8 -8 -10 35.974 33.046 8.709 108.170 o
-8 -8 -9 57.227 49.750 8.684 106.908 o
-8 -8 -8 475.181 465.293 30.122 7.715 o
-8 -8 -7 8.914 5.867 6.712 184.173 o
-8 -8 -6 561.853 537.717 44.737 3.717 o
-8 -8 -5 3.908 1.537 3.386 724.099 o
-8 -8 -4 43.811 47.935 12.343 53.971 o
-8 -8 -3 36.723 35.447 10.724 71.599 o
-8 -8 -2 52.193 45.045 8.358 115.776 o
-8 -8 -1 64.650 70.327 10.509 72.984 o
-8 -7 -12 92.741 89.663 11.566 59.255 o
-8 -7 -11 217.734 233.626 15.483 29.928 o
-8 -7 -10 11.109 12.320 4.179 472.795 o
-8 -7 -9 216.487 223.175 14.312 34.437 o
-8 -7 -8 119.182 130.091 14.670 36.643 o
-8 -7 -7 68.955 35.465 11.449 62.164 o
-8 -7 -6 77.035 95.069 18.414 24.122 o
-8 -7 -5 207.803 233.301 18.307 22.404 o
-8 -7 -4 98.783 124.521 23.408 14.919 o
-8 -7 -3 159.051 177.333 21.707 16.884 o
-8 -7 -2 258.640 258.245 18.149 21.846 o
-8 -7 -1 214.167 219.681 16.695 26.434 o
-8 -6 -12 269.147 304.118 58.058 2.421 o
-8 -6 -11 0.215 -1.380 3.716 601.415 o
-8 -6 -10 41.116 38.371 7.257 154.125 o
-8 -6 -9 241.065 243.769 17.082 24.699 o
-8 -6 -8 15.786 11.127 4.814 356.103 o
-8 -6 -7 19.102 23.516 6.098 221.443 o
-8 -6 -6 822.823 824.310 51.493 2.623 o
-8 -6 -5 59.805 58.887 10.609 72.076 o
-8 -6 -4 3.881 6.339 6.026 228.608 o
-8 -6 -3 63.902 50.940 8.510 110.565 o
-8 -6 -2 100.179 109.296 35.462 6.562 o
-8 -6 -1 7.617 5.061 2.882 995.662 o
-8 -5 -13 25.135 30.557 12.311 54.604 o
-8 -5 -12 261.815 297.370 24.471 12.666 o
-8 -5 -11 243.716 224.922 21.033 17.116 o
-8 -5 -10 859.994 932.031 41.150 3.631 o
-8 -5 -9 42.201 53.066 9.492 90.577 o
-8 -5 -8 263.821 252.521 29.045 9.280 o
-8 -5 -7 88.797 78.962 15.923 32.057 o
-8 -5 -6 260.488 243.217 27.724 10.154 o
-8 -5 -5 224.465 219.261 16.318 27.322 o
-8 -5 -4 835.026 813.556 31.123 5.576 o
-8 -5 -3 109.212 100.061 11.067 63.381 o
-8 -5 -2 681.740 686.980 37.869 4.642 o
-8 -5 -1 150.362 153.837 13.751 40.217 o
-8 -4 -13 263.886 333.472 38.810 5.294 o
-8 -4 -12 132.875 120.925 15.384 33.318 o
-8 -4 -11 165.700 166.109 22.778 15.388 o
-8 -4 -10 16.816 22.025 10.724 72.059 o
-8 -4 -9 280.808 304.096 21.257 16.123 o
-8 -4 -8 72.811 100.136 17.960 25.350 o
-8 -4 -7 1602.160 1606.730 68.713 1.244 o
-8 -4 -6 75.107 76.257 14.968 36.371 o
-8 -4 -5 536.080 555.204 24.321 10.189 o
-8 -4 -4 40.215 37.008 6.434 195.145 o
-8 -4 -3 239.536 229.317 16.066 27.642 o
-8 -4 -2 344.892 308.433 18.511 19.460 o
-8 -4 -1 1731.730 1608.700 42.079 2.106 o
-8 -3 -13 51.304 67.279 18.145 25.043 o
-8 -3 -12 337.505 355.033 25.699 11.074 o
-8 -3 -11 17.066 5.428 5.078 320.438 o
-8 -3 -10 614.653 664.180 33.363 5.866 o
-8 -3 -9 245.539 226.139 19.488 19.625 o
-8 -3 -8 307.642 300.294 30.130 8.487 o
-8 -3 -7 173.906 179.342 22.962 15.082 o
-8 -3 -6 26.674 16.599 7.051 165.665 o
-8 -3 -5 21.926 18.449 4.737 364.777 o
-8 -3 -4 233.052 227.016 15.152 30.745 o
-8 -3 -3 549.019 515.010 23.002 11.092 o
-8 -3 -2 564.718 553.459 24.051 10.158 o
-8 -3 -1 245.345 216.750 14.992 31.107 o
-8 -2 -14 199.808 208.177 31.000 8.371 o
-8 -2 -13 79.881 106.372 21.204 18.230 o
-8 -2 -12 24.146 36.767 9.485 91.700 o
-8 -2 -11 1.522 -0.077 3.461 693.201 o
-8 -2 -10 85.873 86.240 12.098 54.646 o
-8 -2 -9 567.102 567.434 41.289 4.261 o
-8 -2 -8 179.939 179.161 23.204 14.753 o
-8 -2 -7 481.943 479.910 36.523 5.501 o
-8 -2 -6 148.939 152.566 20.416 19.139 o
-8 -2 -5 46.690 49.891 6.866 169.946 o
-8 -2 -4 119.926 101.626 10.150 73.590 o
-8 -2 -3 79.963 72.149 8.732 102.792 o
-8 -2 -2 587.735 564.799 51.391 2.867 o
-8 -2 -1 530.163 512.803 22.451 11.648 o
-8 -1 -14 82.437 107.143 22.200 16.643 o
-8 -1 -13 148.906 138.647 23.431 14.697 o
-8 -1 -12 44.696 51.539 17.873 25.866 o
-8 -1 -11 361.295 363.815 24.676 11.722 o
-8 -1 -10 109.305 109.436 13.416 43.930 o
-8 -1 -9 387.257 350.436 32.593 7.104 o
-8 -1 -8 86.140 76.607 15.281 34.788 o
-8 -1 -7 0.195 -3.104 5.858 242.070 o
-8 -1 -6 129.714 152.941 20.434 19.231 o
-8 -1 -5 620.963 611.303 23.358 9.939 o
-8 -1 -4 106.170 129.998 10.935 64.149 o
-8 -1 -3 3027.280 2928.330 52.766 0.865 o
-8 -1 -2 566.294 599.752 23.946 10.045 o
-8 -1 -1 224.951 215.727 14.498 33.545 o
-7 -13 -4 15.139 7.372 7.463 148.807 o
-7 -13 -3 32.881 35.375 9.324 94.603 o
-7 -13 -2 274.445 287.084 35.438 6.317 o
-7 -13 -1 79.514 105.751 21.702 17.416 o
-7 -12 -7 89.573 93.316 14.681 37.449 o
-7 -12 -6 103.364 134.707 26.415 11.739 o
-7 -12 -5 57.285 47.408 10.135 79.153 o
-7 -12 -4 50.410 35.847 29.680 9.412 o
-7 -12 -3 41.552 46.339 14.096 41.505 o
-7 -12 -2 33.549 37.180 13.650 44.356 o
-7 -12 -1 32.759 30.315 12.661 51.566 o
-7 -11 -8 348.485 324.544 27.095 10.101 o
-7 -11 -7 106.212 147.322 18.088 24.567 o
-7 -11 -6 290.562 316.343 25.500 11.564 o
-7 -11 -4 39.297 57.551 16.392 30.734 o
-7 -11 -3 69.582 60.434 11.054 66.154 o
-7 -11 -2 255.976 261.496 21.909 15.655 o
-7 -11 -1 157.844 178.327 18.185 23.644 o
-7 -10 -10 45.429 43.127 7.200 155.687 o
-7 -10 -9 255.896 250.258 22.630 14.801 o
-7 -10 -8 108.697 92.088 9.586 83.069 o
-7 -10 -7 22.150 13.407 4.821 353.018 o
-7 -10 -6 34.986 34.856 12.074 56.618 o
-7 -10 -4 147.954 145.636 16.011 30.445 o
-7 -10 -3 326.657 345.208 32.964 7.094 o
-7 -10 -2 20.815 13.999 7.107 163.588 o
-7 -10 -1 37.197 43.605 8.813 105.354 o
-7 -9 -11 114.010 116.977 11.388 59.439 o
-7 -9 -10 172.401 193.739 14.166 36.889 o
-7 -9 -9 69.597 70.029 8.507 109.193 o
-7 -9 -8 122.522 114.908 10.550 67.945 o
-7 -9 -7 142.779 153.284 16.262 29.588 o
-7 -9 -6 89.862 89.763 16.422 30.112 o
-7 -9 -5 382.918 378.683 33.206 6.846 o
-7 -9 -4 105.738 88.561 15.845 32.110 o
-7 -9 -3 43.243 40.440 10.184 79.039 o
-7 -9 -2 347.875 359.062 23.270 13.071 o
-7 -9 -1 587.731 582.038 29.417 7.375 o
-7 -8 -12 243.779 261.292 19.621 19.212 o
-7 -8 -11 27.718 31.446 5.708 250.008 o
-7 -8 -10 745.984 763.546 27.184 7.107 o
-7 -8 -9 20.982 21.963 6.175 215.883 o
-7 -8 -8 188.670 181.731 12.767 43.857 o
-7 -8 -7 73.372 78.334 29.703 9.369 o
-7 -8 -6 118.296 140.145 42.914 4.481 o
-7 -8 -5 271.558 294.405 31.725 7.794 o
-7 -8 -4 365.799 373.280 31.177 7.726 o
-7 -8 -3 51.646 55.256 8.395 114.411 o
-7 -8 -2 573.175 599.719 42.605 4.007 o
-7 -8 -1 140.710 131.395 13.277 43.562 o
-7 -7 -12 47.393 42.955 9.705 86.704 o
-7 -7 -11 62.091 64.115 8.007 123.769 o
-7 -7 -10 42.314 35.134 5.851 234.356 o
-7 -7 -9 38.826 42.479 6.396 197.140 o
-7 -7 -8 53.692 60.680 8.464 112.204 o
-7 -7 -7 165.592 175.373 17.021 26.674 o
-7 -7 -6 2.842 0.867 3.069 881.352 o
-7 -7 -5 425.484 421.647 21.553 13.813 o
-7 -7 -4 177.470 187.874 13.968 37.754 o
-7 -7 -3 46.010 42.172 10.227 78.280 o
-7 -7 -2 3.327 0.300 3.115 855.500 o
-7 -7 -1 569.474 550.409 37.533 5.034 o
-7 -6 -13 63.616 80.930 20.677 19.261 o
-7 -6 -12 124.958 128.356 15.562 32.668 o
-7 -6 -11 56.561 58.766 8.426 113.023 o
-7 -6 -10 473.402 499.450 24.027 11.016 o
-7 -6 -9 202.009 201.598 14.904 32.816 o
-7 -6 -8 195.035 159.830 22.895 15.109 o
-7 -6 -7 142.131 126.550 13.115 44.595 o
-7 -6 -6 93.858 87.801 9.295 89.494 o
-7 -6 -5 30.859 32.304 5.049 316.509 o
-7 -6 -4 63.098 69.143 8.157 119.059 o
-7 -6 -3 403.495 430.505 23.153 12.483 o
-7 -6 -2 352.761 332.953 18.616 18.979 o
-7 -6 -1 576.568 511.410 25.619 9.329 o
-7 -5 -13 19.313 3.692 10.590 73.962 o
-7 -5 -12 110.264 122.387 15.298 34.044 o
-7 -5 -11 47.683 43.510 7.034 162.542 o
-7 -5 -10 84.622 80.724 11.175 63.813 o
-7 -5 -9 261.017 246.294 15.991 27.181 o
-7 -5 -8 401.442 378.029 33.435 6.722 o
-7 -5 -7 103.451 97.774 16.975 28.061 o
-7 -5 -6 1146.580 1140.490 55.639 2.030 o
-7 -5 -5 81.571 81.115 12.072 55.086 o
-7 -5 -4 576.982 581.076 19.066 13.445 o
-7 -5 -3 474.931 471.723 16.668 18.519 o
-7 -5 -2 402.532 382.935 18.811 17.558 o
-7 -5 -1 1082.210 1032.400 30.605 4.615 o
-7 -4 -14 14.743 11.990 8.077 127.024 o
-7 -4 -13 7.669 12.494 11.225 65.884 o
-7 -4 -12 119.605 124.670 15.283 33.937 o
-7 -4 -11 551.136 543.235 30.454 7.184 o
-7 -4 -10 38.794 45.223 7.007 164.869 o
-7 -4 -9 264.362 272.288 16.214 26.195 o
-7 -4 -8 225.783 181.804 22.581 15.274 o
-7 -4 -7 27.445 26.021 9.950 83.421 o
-7 -4 -6 742.506 768.677 44.270 3.477 o
-7 -4 -5 1036.620 1062.490 31.778 4.513 o
-7 -4 -4 1052.950 1003.740 31.111 4.654 o
-7 -4 -3 3031.900 3026.570 47.151 0.903 o
-7 -4 -2 524.927 509.202 20.756 13.057 o
-7 -4 -1 943.395 897.487 24.800 6.541 o
-7 -3 -14 373.951 346.413 39.227 5.065 o
-7 -3 -13 120.031 136.147 23.508 14.712 o
-7 -3 -12 443.255 452.240 27.853 8.958 o
-7 -3 -11 48.892 36.096 7.778 133.953 o
-7 -3 -10 22.551 18.153 5.605 261.603 o
-7 -3 -9 233.111 204.541 13.447 37.956 o
-7 -3 -8 89.861 79.453 14.315 39.439 o
-7 -3 -7 382.292 357.776 30.468 8.027 o
-7 -3 -6 1055.630 1059.730 50.648 2.433 o
-7 -3 -5 17.450 17.583 4.283 447.007 o
-7 -3 -4 610.290 605.596 23.128 10.172 o
-7 -3 -3 91.623 94.222 10.967 65.511 o
-7 -3 -2 481.203 473.258 20.620 13.860 o
-7 -3 -1 186.218 166.087 12.378 46.739 o
-7 -2 -14 3.819 -3.423 7.020 168.526 o
-7 -2 -13 29.689 38.730 12.652 51.629 o
-7 -2 -12 156.614 169.802 17.011 26.873 o
-7 -2 -11 371.298 384.986 24.548 11.699 o
-7 -2 -10 195.970 191.275 16.846 26.578 o
-7 -2 -9 75.768 71.333 10.190 76.891 o
-7 -2 -8 23.834 23.081 8.252 121.217 o
-7 -2 -7 60.534 68.853 13.447 45.170 o
-7 -2 -6 433.962 431.646 31.852 7.178 o
-7 -2 -5 438.000 419.310 24.871 10.925 o
-7 -2 -4 272.534 264.996 14.811 30.228 o
-7 -2 -3 1054.180 990.922 62.885 1.743 o
-7 -2 -2 182.354 182.726 25.956 11.882 o
-7 -2 -1 394.002 353.250 17.366 20.181 o
-7 -1 -14 34.379 36.847 13.351 46.349 o
-7 -1 -13 252.261 254.543 30.912 8.271 o
-7 -1 -12 107.254 105.280 13.197 45.437 o
-7 -1 -11 82.106 76.359 22.243 16.624 o
-7 -1 -10 96.147 104.576 12.423 51.344 o
-7 -1 -9 151.925 149.161 14.207 37.896 o
-7 -1 -8 67.981 63.280 12.550 51.636 o
-7 -1 -7 2011.110 1941.510 67.939 1.090 o
-7 -1 -6 339.271 319.778 27.178 10.094 o
-7 -1 -5 281.550 308.378 15.219 28.084 o
-7 -1 -4 11.136 17.551 5.802 245.775 o
-7 -1 -3 503.937 501.944 20.037 13.983 o
-7 -1 -2 184.441 217.305 13.523 39.200 o
-7 -1 -1 795.943 732.190 30.862 5.896 o
-6 -14 -2 161.450 192.201 21.164 17.660 o
-6 -14 -1 81.702 96.844 15.355 34.391 o
-6 -13 -6 85.878 104.280 23.257 15.175 o
-6 -13 -5 179.458 186.618 30.189 8.869 o
-6 -13 -4 290.526 347.520 28.311 9.500 o
-6 -13 -3 103.809 120.969 16.752 28.665 o
-6 -13 -2 107.815 109.279 16.416 29.835 o
-6 -13 -1 658.313 807.128 58.207 2.204 o
-6 -12 -8 69.300 70.490 10.380 74.537 o
-6 -12 -7 138.495 146.691 14.202 38.302 o
-6 -12 -6 214.016 237.905 17.823 23.391 o
-6 -12 -5 451.229 485.902 24.572 10.835 o
-6 -12 -4 120.922 115.290 15.616 32.620 o
-6 -12 -3 15.209 7.380 5.289 295.655 o
-6 -12 -2 228.848 177.738 27.187 10.741 o
-6 -12 -1 67.178 69.627 17.395 27.135 o
-6 -11 -9 172.640 215.240 23.256 14.639 o
-6 -11 -8 11.935 8.691 4.298 447.522 o
-6 -11 -7 176.723 153.999 14.240 36.992 o
-6 -11 -6 7.550 10.611 4.775 363.423 o
-6 -11 -5 202.388 204.181 15.529 30.485 o
-6 -11 -4 401.435 400.006 45.829 3.737 o
-6 -11 -3 12.351 4.658 3.921 537.713 o
-6 -11 -2 328.836 325.920 24.268 12.385 o
-6 -11 -1 728.497 721.408 35.785 4.940 o
-6 -10 -11 7.369 2.460 4.900 345.505 o
-6 -10 -10 79.149 75.480 9.169 93.651 o
-6 -10 -9 105.168 95.767 11.403 60.215 o
-6 -10 -8 140.285 140.424 18.704 22.767 o
-6 -10 -7 147.120 132.490 15.886 31.022 o
-6 -10 -6 16.809 20.085 5.500 272.371 o
-6 -10 -5 114.813 81.324 15.587 33.075 o
-6 -10 -4 631.873 651.368 31.139 6.492 o
-6 -10 -3 206.733 223.023 14.884 32.477 o
-6 -10 -2 318.659 299.485 16.965 22.950 o
-6 -10 -1 269.352 274.716 20.769 17.047 o
-6 -9 -12 117.405 117.437 13.453 43.380 o
-6 -9 -11 20.296 24.394 5.626 259.478 o
-6 -9 -10 149.455 133.285 14.017 39.133 o
-6 -9 -9 237.334 240.117 16.923 25.204 o
-6 -9 -8 427.478 433.067 22.748 12.631 o
-6 -9 -7 163.004 188.129 19.531 20.570 o
-6 -9 -6 352.576 349.817 31.625 7.591 o
-6 -9 -5 188.807 200.724 22.998 14.907 o
-6 -9 -4 39.223 43.111 6.367 198.776 o
-6 -9 -3 239.629 240.177 14.492 32.736 o
-6 -9 -2 300.473 316.707 21.080 16.113 o
-6 -9 -1 498.754 494.446 20.134 13.998 o
-6 -8 -12 43.780 32.599 7.137 159.232 o
-6 -8 -11 191.854 189.344 13.810 38.023 o
-6 -8 -10 28.120 24.916 6.289 207.089 o
-6 -8 -9 785.614 775.787 26.189 7.216 o
-6 -8 -8 281.427 267.296 25.100 12.069 o
-6 -8 -7 67.740 60.203 9.633 86.493 o
-6 -8 -6 676.097 731.390 43.367 3.696 o
-6 -8 -5 405.803 395.893 21.775 13.906 o
-6 -8 -4 74.873 82.496 8.351 111.788 o
-6 -8 -3 422.033 425.070 18.113 17.896 o
-6 -8 -2 403.779 395.594 17.119 19.998 o
-6 -8 -1 147.785 144.001 15.432 32.640 o
-6 -7 -13 18.271 20.363 5.553 267.011 o
-6 -7 -12 53.965 52.933 8.282 117.342 o
-6 -7 -11 249.252 255.262 15.526 28.735 o
-6 -7 -10 41.492 32.603 5.928 228.967 o
-6 -7 -9 371.160 365.787 17.368 20.490 o
-6 -7 -8 520.480 497.856 19.671 14.151 o
-6 -7 -7 0.998 2.516 4.698 376.239 o
-6 -7 -6 93.632 95.680 10.452 71.597 o
-6 -7 -5 201.168 210.076 14.906 32.718 o
-6 -7 -4 89.004 88.048 9.457 87.059 o
-6 -7 -3 1020.830 1052.060 26.614 5.476 o
-6 -7 -2 565.684 587.646 26.638 8.660 o
-6 -7 -1 196.113 183.002 10.796 57.480 o
-6 -6 -14 97.027 116.188 23.687 14.592 o
-6 -6 -13 276.538 288.120 36.346 6.015 o
-6 -6 -12 98.303 112.253 16.964 28.077 o
-6 -6 -11 400.689 401.294 22.758 12.977 o
-6 -6 -10 32.360 48.059 7.584 141.741 o
-6 -6 -9 531.231 532.895 23.370 10.913 o
-6 -6 -8 476.956 542.339 23.005 11.563 o
-6 -6 -7 119.726 118.800 18.145 24.424 o
-6 -6 -6 22.499 23.137 4.917 338.024 o
-6 -6 -5 242.348 250.364 15.263 29.813 o
-6 -6 -4 76.775 76.547 8.450 109.475 o
-6 -6 -3 162.014 156.250 9.728 72.779 o
-6 -6 -2 245.446 250.021 11.916 44.095 o
-6 -6 -1 143.502 131.436 15.639 32.025 o
-6 -5 -14 9.615 17.652 10.452 75.955 o
-6 -5 -13 427.761 478.689 45.168 3.792 o
-6 -5 -12 126.339 185.425 27.991 10.386 o
-6 -5 -11 74.140 88.691 10.010 79.143 o
-6 -5 -10 373.801 367.802 28.725 8.929 o
-6 -5 -9 154.839 153.940 18.906 22.114 o
-6 -5 -8 576.686 545.065 26.656 8.705 o
-6 -5 -7 566.451 572.835 37.851 4.949 o
-6 -5 -6 128.933 116.092 10.504 68.003 o
-6 -5 -5 568.143 618.757 31.179 6.740 o
-6 -5 -4 646.672 626.750 26.886 8.031 o
-6 -5 -3 846.174 818.288 91.218 0.938 o
-6 -5 -2 1836.810 1813.790 29.545 2.432 o
-6 -5 -1 249.502 243.288 10.440 53.406 o
-6 -4 -14 139.378 197.524 29.890 9.102 o
-6 -4 -13 147.948 140.071 24.543 13.431 o
-6 -4 -12 79.388 112.497 21.645 17.496 o
-6 -4 -11 66.445 75.555 8.994 98.232 o
-6 -4 -10 383.120 391.689 21.102 14.871 o
-6 -4 -9 207.125 227.095 14.196 35.153 o
-6 -4 -8 224.934 225.625 16.415 26.967 o
-6 -4 -7 640.250 589.139 37.129 4.962 o
-6 -4 -6 728.756 745.312 24.932 8.053 o
-6 -4 -5 125.850 136.989 10.861 63.533 o
-6 -4 -4 1379.410 1345.260 33.665 3.250 o
-6 -4 -3 309.211 319.212 21.890 15.008 o
-6 -4 -2 977.844 950.514 20.007 7.459 o
-6 -4 -1 2058.450 1926.060 37.351 1.854 o
-6 -3 -15 147.690 146.996 25.883 12.099 o
-6 -3 -14 111.042 111.436 22.045 16.767 o
-6 -3 -13 350.104 355.574 37.216 5.615 o
-6 -3 -12 219.628 206.318 27.447 10.533 o
-6 -3 -11 105.570 112.949 13.015 46.591 o
-6 -3 -10 980.800 1039.780 35.277 4.142 o
-6 -3 -9 138.732 138.254 10.703 64.317 o
-6 -3 -8 743.791 705.541 40.565 4.048 o
-6 -3 -7 474.455 496.414 33.156 6.511 o
-6 -3 -6 60.686 62.882 14.095 41.210 o
-6 -3 -5 284.451 303.610 14.938 28.895 o
-6 -3 -4 165.874 166.228 11.218 56.583 o
-6 -3 -3 447.386 451.852 18.631 16.603 o
-6 -3 -2 1429.440 1378.540 32.656 3.216 o
-6 -3 -1 56.885 60.586 3.965 454.237 o
-6 -2 -15 175.196 182.445 28.722 9.784 o
-6 -2 -14 88.869 75.206 18.172 24.747 o
-6 -2 -13 30.340 26.464 11.248 65.322 o
-6 -2 -12 359.604 334.362 33.941 6.667 o
-6 -2 -11 1.817 2.997 3.800 575.090 o
-6 -2 -10 2.089 3.541 2.855 1018.220 o
-6 -2 -9 63.779 64.257 6.996 159.578 o
-6 -2 -8 67.318 65.053 12.524 51.836 o
-6 -2 -7 801.738 732.246 39.180 4.162 o
-6 -2 -6 897.504 882.210 23.266 7.244 o
-6 -2 -5 12.852 14.930 3.500 670.279 o
-6 -2 -4 438.812 408.074 16.849 19.613 o
-6 -2 -3 99.802 79.623 7.505 132.013 o
-6 -2 -2 283.023 267.677 13.914 32.920 o
-6 -2 -1 473.960 462.608 18.363 16.440 o
-6 -1 -15 72.565 85.228 19.434 21.734 o
-6 -1 -14 83.903 90.608 19.530 21.459 o
-6 -1 -13 126.841 135.894 22.377 16.174 o
-6 -1 -12 454.192 432.362 37.804 5.254 o
-6 -1 -11 592.258 587.562 32.098 6.411 o
-6 -1 -10 30.396 31.272 7.173 159.209 o
-6 -1 -9 123.162 132.867 12.616 48.487 o
-6 -1 -8 71.329 73.688 8.079 119.986 o
-6 -1 -7 167.376 175.316 19.292 21.073 o
-6 -1 -6 341.610 336.325 25.681 11.115 o
-6 -1 -5 309.138 329.434 14.202 29.927 o
-6 -1 -4 796.043 776.603 22.576 8.445 o
-6 -1 -3 694.862 682.615 21.365 10.139 o
-6 -1 -2 64.754 64.766 6.810 167.565 o
-6 -1 -1 1459.330 1413.880 51.646 1.953 o
-5 -14 -4 11.313 12.391 5.020 328.256 o
-5 -14 -3 91.673 127.462 17.475 26.492 o
-5 -14 -2 2.001 -6.677 15.668 33.834 o
-5 -14 -1 254.294 274.823 24.859 12.400 o
-5 -13 -7 89.053 90.298 14.278 39.561 o
-5 -13 -6 7.509 4.720 6.125 221.188 o
-5 -13 -5 162.383 160.098 15.183 33.172 o
-5 -13 -4 186.749 198.998 16.587 27.429 o
-5 -13 -3 292.192 290.705 19.688 18.364 o
-5 -13 -2 61.666 57.770 8.832 102.836 o
-5 -13 -1 44.041 46.686 16.082 31.924 o
-5 -12 -9 122.634 139.760 14.550 37.041 o
-5 -12 -8 482.734 487.833 32.320 6.792 o
-5 -12 -7 33.270 23.831 6.225 210.581 o
-5 -12 -6 322.398 361.124 21.457 15.216 o
-5 -12 -5 88.295 96.213 11.537 59.589 o
-5 -12 -4 65.260 62.997 9.133 95.943 o
-5 -12 -3 195.434 204.081 15.971 29.148 o
-5 -12 -2 99.938 96.589 12.892 47.836 o
-5 -12 -1 294.957 288.733 21.928 15.211 o
-5 -11 -10 23.749 23.765 6.207 213.183 o
-5 -11 -9 378.134 355.076 22.449 13.655 o
-5 -11 -8 160.091 149.537 14.221 37.606 o
-5 -11 -7 122.122 120.507 12.500 49.591 o
-5 -11 -6 109.793 109.682 11.548 58.285 o
-5 -11 -5 420.187 422.123 19.157 16.559 o
-5 -11 -4 114.724 114.787 9.957 76.102 o
-5 -11 -3 584.660 575.053 30.178 7.113 o
-5 -11 -2 3.768 9.002 6.030 228.296 o
-5 -11 -1 45.521 31.105 7.405 148.050 o
-5 -10 -11 6.024 5.431 4.305 447.489 o
-5 -10 -10 5.659 3.312 5.957 233.962 o
-5 -10 -9 177.940 181.923 15.441 31.598 o
-5 -10 -8 346.393 337.131 20.405 16.417 o
-5 -10 -7 119.657 118.938 11.966 53.924 o
-5 -10 -6 129.752 134.946 12.429 49.549 o
-5 -10 -5 213.189 233.342 13.676 37.114 o
-5 -10 -4 430.370 415.942 29.804 8.096 o
-5 -10 -3 237.333 237.497 21.807 16.023 o
-5 -10 -2 80.013 75.448 8.595 105.721 o
-5 -10 -1 152.274 134.647 16.105 30.131 o
-5 -9 -12 117.045 112.866 13.096 45.721 o
-5 -9 -11 78.174 79.872 8.967 97.578 o
-5 -9 -10 207.264 221.504 14.657 33.358 o
-5 -9 -9 336.194 347.606 20.824 15.927 o
-5 -9 -8 100.124 93.994 10.530 70.276 o
-5 -9 -7 76.674 68.949 8.750 102.870 o
-5 -9 -6 143.488 146.224 12.322 49.533 o
-5 -9 -5 68.518 71.354 10.447 73.628 o
-5 -9 -4 504.622 509.946 25.922 9.581 o
-5 -9 -3 104.932 107.198 9.579 82.847 o
-5 -9 -2 77.848 84.162 8.603 105.316 o
-5 -9 -1 85.690 77.316 8.023 119.346 o
-5 -8 -13 349.993 407.256 30.151 8.202 o
-5 -8 -12 28.754 29.710 6.805 176.922 o
-5 -8 -11 241.072 257.400 15.764 28.186 o
-5 -8 -10 234.290 208.343 13.650 36.912 o
-5 -8 -9 264.512 252.537 18.001 22.112 o
-5 -8 -8 160.444 156.095 12.970 44.314 o
-5 -8 -7 454.638 433.255 20.879 14.122 o
-5 -8 -6 143.174 141.388 14.197 38.276 o
-5 -8 -5 582.372 575.495 36.547 5.219 o
-5 -8 -4 514.760 493.743 19.489 14.425 o
-5 -8 -3 166.420 146.222 10.509 63.977 o
-5 -8 -2 548.838 508.976 19.208 14.151 o
-5 -8 -1 1356.900 1346.680 30.775 3.550 o
-5 -7 -14 1.100 -0.198 4.605 391.749 o
-5 -7 -13 189.266 198.403 21.144 17.480 o
-5 -7 -12 32.626 37.108 7.721 137.306 o
-5 -7 -11 114.587 122.039 10.662 66.933 o
-5 -7 -10 357.894 359.218 17.355 20.828 o
-5 -7 -9 13.334 14.796 3.829 561.057 o
-5 -7 -8 169.133 168.163 13.077 43.110 o
-5 -7 -7 746.525 722.132 25.780 7.698 o
-5 -7 -6 369.467 292.008 26.166 10.725 o
-5 -7 -5 483.620 487.162 22.360 12.240 o
-5 -7 -4 1522.510 1474.750 31.702 3.042 o
-5 -7 -3 83.376 87.145 8.910 97.909 o
-5 -7 -2 1000.540 987.087 30.338 4.960 o
-5 -7 -1 465.522 460.668 26.240 9.748 o
-5 -6 -14 41.222 32.831 13.245 47.043 o
-5 -6 -13 323.786 327.866 25.411 11.440 o
-5 -6 -12 94.502 84.174 12.685 49.672 o
-5 -6 -11 79.404 100.273 16.020 31.666 o
-5 -6 -10 101.360 107.923 10.776 66.841 o
-5 -6 -9 472.172 486.936 21.669 12.926 o
-5 -6 -8 61.876 72.052 10.178 77.746 o
-5 -6 -7 203.287 216.585 23.904 13.746 o
-5 -6 -6 766.029 730.674 39.836 4.113 o
-5 -6 -5 476.112 476.293 20.568 13.951 o
-5 -6 -4 232.809 231.060 11.793 46.126 o
-5 -6 -3 51.087 45.046 5.237 283.889 o
-5 -6 -2 366.056 365.785 14.128 27.558 o
-5 -6 -1 24.983 26.409 3.806 554.658 o
-5 -5 -15 66.662 90.369 21.958 17.077 o
-5 -5 -14 105.834 149.789 26.360 11.767 o
-5 -5 -13 42.398 74.180 18.544 24.003 o
-5 -5 -12 16.298 19.395 6.499 195.592 o
-5 -5 -11 285.775 289.724 21.851 15.378 o
-5 -5 -10 20.337 20.540 4.836 350.364 o
-5 -5 -9 448.800 448.306 20.044 14.972 o
-5 -5 -8 19.788 10.614 3.507 663.729 o
-5 -5 -7 564.735 537.471 34.844 5.733 o
-5 -5 -6 507.277 529.215 26.803 9.031 o
-5 -5 -5 503.726 525.879 27.200 8.851 o
-5 -5 -4 198.548 191.199 11.913 48.532 o
-5 -5 -3 761.151 783.710 19.756 9.895 o
-5 -5 -2 719.269 680.758 17.820 11.919 o
-5 -5 -1 658.848 691.493 17.293 12.978 o
-5 -4 -15 41.476 47.305 15.643 33.746 o
-5 -4 -14 162.615 136.391 24.542 13.390 o
-5 -4 -13 51.907 48.062 13.978 42.089 o
-5 -4 -12 402.634 378.270 38.004 5.315 o
-5 -4 -11 165.612 164.985 12.727 45.441 o
-5 -4 -10 87.922 85.414 8.752 100.838 o
-5 -4 -9 34.240 33.195 9.815 85.452 o
-5 -4 -8 521.680 516.595 19.916 13.793 o
-5 -4 -7 233.248 204.036 20.683 17.833 o
-5 -4 -6 1751.130 1765.290 74.517 1.052 o
-5 -4 -5 10.947 13.579 4.140 481.580 o
-5 -4 -4 339.614 340.085 20.515 16.330 o
-5 -4 -3 699.374 698.390 30.030 6.523 o
-5 -4 -2 1027.580 981.777 19.656 7.128 o
-5 -4 -1 449.023 442.087 12.631 26.688 o
-5 -3 -15 81.973 79.942 18.971 22.762 o
-5 -3 -14 152.368 155.544 25.856 12.100 o
-5 -3 -13 34.910 24.662 10.100 80.828 o
-5 -3 -12 275.653 221.355 28.207 9.817 o
-5 -3 -11 503.723 525.537 21.158 12.855 o
-5 -3 -10 196.689 206.569 12.892 42.247 o
-5 -3 -9 540.850 501.183 19.330 14.192 o
-5 -3 -8 97.734 100.649 8.397 106.596 o
-5 -3 -7 769.465 684.613 36.546 4.738 o
-5 -3 -6 1164.180 1136.570 29.441 4.416 o
-5 -3 -5 782.156 773.963 22.134 8.728 o
-5 -3 -4 703.183 720.972 21.521 9.825 o
-5 -3 -3 1549.800 1544.660 48.749 1.978 o
-5 -3 -2 269.964 260.691 12.258 40.635 o
-5 -3 -1 62.439 59.493 4.299 388.922 o
-5 -2 -15 172.631 147.459 25.162 12.707 o
-5 -2 -14 74.097 78.431 19.360 21.907 o
-5 -2 -13 317.528 288.347 32.442 7.386 o
-5 -2 -12 241.581 213.056 27.053 10.747 o
-5 -2 -11 188.721 187.220 15.607 30.703 o
-5 -2 -10 730.640 807.586 35.803 4.838 o
-5 -2 -9 111.861 109.838 11.453 59.093 o
-5 -2 -8 481.010 499.234 17.772 16.740 o
-5 -2 -7 547.385 584.132 32.863 6.302 o
-5 -2 -6 1217.960 1253.760 34.176 3.584 o
-5 -2 -5 24.571 26.880 3.980 508.629 o
-5 -2 -4 296.301 313.571 13.324 33.644 o
-5 -2 -3 872.879 884.293 22.837 7.512 o
-5 -2 -2 1074.590 1064.160 25.211 5.509 o
-5 -2 -1 448.830 447.153 12.452 26.985 o
-5 -1 -15 36.529 35.490 13.395 46.036 o
-5 -1 -14 54.391 52.919 10.315 76.470 o
-5 -1 -13 15.239 17.035 6.562 192.059 o
-5 -1 -12 381.968 409.935 25.762 10.648 o
-5 -1 -11 82.100 84.485 9.053 95.278 o
-5 -1 -10 314.831 305.920 21.097 16.004 o
-5 -1 -9 52.512 50.218 5.211 284.528 o
-5 -1 -8 593.923 577.202 18.354 13.844 o
-5 -1 -7 152.743 182.985 17.903 24.381 o
-5 -1 -6 988.625 997.804 19.775 7.295 o
-5 -1 -5 10.147 8.767 2.231 1645.190 o
-5 -1 -4 2081.790 2044.820 32.558 1.925 o
-5 -1 -3 38.369 44.331 4.975 319.639 o
-5 -1 -2 375.688 383.247 14.650 25.686 o
-5 -1 -1 854.040 828.421 21.738 8.176 o
-4 -14 -5 118.346 116.232 13.549 42.791 o
-4 -14 -4 1.312 -0.037 4.077 499.682 o
-4 -14 -3 29.238 54.399 9.364 93.572 o
-4 -14 -2 22.972 31.610 7.077 164.191 o
-4 -14 -1 23.706 33.138 7.368 151.476 o
-4 -13 -8 232.849 250.049 25.420 12.047 o
-4 -13 -7 157.370 131.709 17.479 25.767 o
-4 -13 -6 102.949 102.565 17.040 27.836 o
-4 -13 -5 39.309 39.994 7.986 127.850 o
-4 -13 -4 42.064 38.373 7.752 135.358 o
-4 -13 -3 0.676 4.622 4.227 464.735 o
-4 -13 -2 244.005 251.461 18.081 22.262 o
-4 -13 -1 108.191 105.357 11.795 56.175 o
-4 -12 -9 209.697 222.755 18.949 21.087 o
-4 -12 -8 259.342 257.254 18.925 20.307 o
-4 -12 -7 17.054 17.739 5.502 272.346 o
-4 -12 -6 64.543 72.544 12.442 52.487 o
-4 -12 -5 80.258 65.907 9.541 87.102 o
-4 -12 -4 952.173 970.412 34.704 4.366 o
-4 -12 -3 70.326 87.129 10.844 68.092 o
-4 -12 -2 491.668 507.376 24.256 10.703 o
-4 -12 -1 2.754 7.382 4.255 458.465 o
-4 -11 -11 154.384 163.759 15.977 30.300 o
-4 -11 -10 7.431 3.199 4.815 357.861 o
-4 -11 -9 52.030 47.364 8.938 101.506 o
-4 -11 -8 25.574 27.752 6.660 185.081 o
-4 -11 -7 565.043 562.165 26.380 8.857 o
-4 -11 -6 33.352 30.165 6.149 215.165 o
-4 -11 -5 794.584 827.626 26.260 7.022 o
-4 -11 -4 20.849 12.488 3.590 632.387 o
-4 -11 -3 88.532 93.675 8.430 107.515 o
-4 -11 -2 45.586 50.281 9.041 99.561 o
-4 -11 -1 405.461 403.919 32.978 6.852 o
-4 -10 -12 0.338 -5.545 5.719 253.923 o
-4 -10 -11 56.826 62.164 9.587 87.867 o
-4 -10 -10 171.099 186.704 16.073 29.457 o
-4 -10 -9 2.870 8.588 3.799 574.872 o
-4 -10 -8 88.199 87.473 10.352 73.472 o
-4 -10 -7 62.435 61.501 8.553 109.170 o
-4 -10 -6 53.108 66.778 8.511 110.809 o
-4 -10 -5 30.127 22.409 4.531 393.585 o
-4 -10 -4 67.808 68.307 7.088 154.525 o
-4 -10 -3 352.309 370.590 22.978 13.277 o
-4 -10 -2 117.492 109.904 12.416 50.582 o
-4 -10 -1 267.618 256.107 15.301 28.940 o
-4 -9 -13 159.589 173.345 17.172 26.336 o
-4 -9 -12 178.198 168.807 15.926 29.992 o
-4 -9 -11 50.382 61.593 9.477 90.239 o
-4 -9 -10 148.397 141.036 13.670 40.904 o
-4 -9 -9 1.316 1.180 4.334 442.093 o
-4 -9 -8 28.834 20.418 5.280 292.569 o
-4 -9 -7 101.798 100.214 10.459 70.883 o
-4 -9 -6 258.436 273.758 16.347 25.954 o
-4 -9 -5 155.049 150.385 10.248 67.562 o
-4 -9 -4 171.250 144.223 21.433 17.327 o
-4 -9 -3 21.226 29.287 6.633 186.955 o
-4 -9 -2 105.349 92.633 8.852 96.439 o
-4 -9 -1 78.461 74.234 6.381 183.624 o
-4 -8 -13 9.829 1.596 4.223 464.747 o
-4 -8 -12 26.262 23.148 6.161 216.082 o
-4 -8 -11 288.528 292.168 19.620 18.509 o
-4 -8 -10 24.952 14.647 5.770 246.865 o
-4 -8 -9 344.854 323.106 19.066 18.452 o
-4 -8 -8 98.629 102.599 10.457 71.021 o
-4 -8 -7 64.645 67.282 8.276 115.760 o
-4 -8 -6 101.653 116.396 10.368 71.529 o
-4 -8 -5 528.679 527.513 25.776 9.476 o
-4 -8 -4 1014.260 984.604 33.811 4.349 o
-4 -8 -3 1262.110 1161.320 36.469 3.353 o
-4 -8 -2 129.008 136.448 9.917 74.495 o
-4 -8 -1 507.675 513.243 15.446 19.054 o
-4 -7 -14 390.594 436.267 25.515 10.700 o
-4 -7 -13 16.343 18.691 6.070 224.098 o
-4 -7 -12 605.137 634.565 35.116 5.462 o
-4 -7 -11 316.657 307.757 23.233 13.515 o
-4 -7 -10 12.288 16.214 3.925 534.228 o
-4 -7 -9 81.303 60.567 9.535 87.310 o
-4 -7 -8 449.819 398.809 19.525 15.862 o
-4 -7 -7 31.598 29.154 6.881 172.808 o
-4 -7 -6 710.510 681.655 23.575 8.939 o
-4 -7 -5 68.811 70.860 12.570 51.370 o
-4 -7 -4 364.024 360.359 15.554 24.289 o
-4 -7 -3 1065.890 1006.730 25.209 5.660 o
-4 -7 -2 310.485 286.788 13.239 33.922 o
-4 -7 -1 200.190 184.124 10.440 60.255 o
-4 -6 -15 86.570 98.910 22.936 15.603 o
-4 -6 -14 16.360 12.688 8.135 125.168 o
-4 -6 -13 77.089 72.793 11.921 56.714 o
-4 -6 -12 317.571 332.944 24.627 12.114 o
-4 -6 -11 152.458 148.537 12.616 47.048 o
-4 -6 -10 515.566 528.836 22.627 11.576 o
-4 -6 -9 110.254 108.721 10.054 75.346 o
-4 -6 -8 18.578 19.151 5.547 267.634 o
-4 -6 -7 112.785 109.456 11.897 54.999 o
-4 -6 -6 393.334 392.235 28.691 8.831 o
-4 -6 -5 354.049 367.703 26.639 10.287 o
-4 -6 -4 709.289 700.143 20.138 10.585 o
-4 -6 -3 24.624 32.752 4.449 407.932 o
-4 -6 -2 483.765 488.515 15.972 19.131 o
-4 -6 -1 19.880 16.766 3.345 724.692 o
-4 -5 -15 239.350 321.037 38.742 5.342 o
-4 -5 -14 175.950 190.955 28.408 9.984 o
-4 -5 -13 515.117 574.813 31.914 6.720 o
-4 -5 -12 174.110 164.264 16.515 28.162 o
-4 -5 -11 184.848 184.871 13.331 40.779 o
-4 -5 -10 173.167 169.570 12.203 48.464 o
-4 -5 -9 744.977 724.764 24.394 8.229 o
-4 -5 -8 141.495 140.160 12.805 46.381 o
-4 -5 -7 556.822 516.787 24.170 10.271 o
-4 -5 -5 107.686 86.725 10.659 68.458 o
-4 -5 -4 79.890 81.267 6.465 177.837 o
-4 -5 -3 170.084 161.440 8.816 83.915 o
-4 -5 -2 282.858 291.103 11.421 43.163 o
-4 -5 -1 1297.450 1213.660 22.659 4.778 o
-4 -4 -15 46.752 55.993 16.682 29.645 o
-4 -4 -14 26.456 31.458 12.197 55.605 o
-4 -4 -13 64.159 71.098 16.758 29.227 o
-4 -4 -12 462.870 503.253 34.757 6.016 o
-4 -4 -11 54.168 68.240 7.822 130.137 o
-4 -4 -10 545.260 553.982 21.107 12.325 o
-4 -4 -9 124.332 123.581 9.741 77.917 o
-4 -4 -8 597.829 578.017 20.160 12.358 o
-4 -4 -7 0.494 -1.456 2.589 1239.160 o
-4 -4 -5 53.737 55.382 7.593 138.693 o
-4 -4 -4 3500.440 3399.570 60.790 0.647 o
-4 -4 -3 186.169 190.425 10.970 56.467 o
-4 -4 -2 238.907 232.520 9.345 63.920 o
-4 -4 -1 16.482 19.903 2.691 1111.170 o
-4 -3 -16 12.373 19.416 11.966 57.941 o
-4 -3 -15 264.021 273.837 34.515 6.668 o
-4 -3 -14 39.807 11.638 7.867 132.699 o
-4 -3 -13 651.998 600.731 46.981 3.304 o
-4 -3 -12 46.008 65.352 15.204 35.606 o
-4 -3 -11 179.433 172.306 11.727 51.477 o
-4 -3 -10 114.157 107.009 8.965 92.416 o
-4 -3 -9 646.645 616.681 29.303 7.119 o
-4 -3 -8 200.618 189.362 10.996 55.239 o
-4 -3 -7 2380.350 2269.470 36.586 1.507 o
-4 -3 -6 1.119 3.490 3.487 682.905 o
-4 -3 -5 574.956 555.582 17.075 15.462 o
-4 -3 -4 286.951 283.994 15.835 26.544 o
-4 -3 -3 82.081 85.060 8.993 96.443 o
-4 -3 -2 741.141 722.221 19.188 10.667 o
-4 -3 -1 5277.320 5111.940 37.873 0.375 o
-4 -2 -16 193.663 187.551 29.517 9.237 o
-4 -2 -15 34.099 28.825 9.611 89.157 o
-4 -2 -14 107.754 98.905 13.886 41.289 o
-4 -2 -13 61.982 78.954 11.973 56.566 o
-4 -2 -12 46.510 62.762 12.000 56.868 o
-4 -2 -11 245.247 224.794 13.623 36.302 o
-4 -2 -10 670.308 678.628 19.062 11.736 o
-4 -2 -9 1194.920 1191.640 24.183 4.979 o
-4 -2 -8 82.255 85.285 6.210 189.508 o
-4 -2 -7 57.742 57.862 5.793 230.130 o
-4 -2 -6 1399.340 1365.530 22.478 4.217 o
-4 -2 -5 1553.360 1612.530 26.180 3.237 o
-4 -2 -4 463.516 454.877 14.344 22.630 o
-4 -2 -3 2735.450 2752.240 47.477 1.043 o
-4 -2 -2 2279.790 2174.260 43.020 1.462 o
-4 -2 -1 147.848 143.981 13.483 41.924 o
-4 -1 -16 12.761 7.226 4.838 353.557 o
-4 -1 -15 248.862 258.816 22.994 14.393 o
-4 -1 -14 95.783 118.194 17.262 27.138 o
-4 -1 -13 172.712 190.250 17.894 24.116 o
-4 -1 -12 137.452 119.990 13.804 40.772 o
-4 -1 -11 60.354 57.692 9.157 95.974 o
-4 -1 -10 32.518 30.467 4.987 323.903 o
-4 -1 -9 27.748 30.913 4.685 367.810 o
-4 -1 -8 1603.830 1591.340 25.715 3.187 o
-4 -1 -7 247.037 230.347 9.362 62.940 o
-4 -1 -6 2155.460 2098.070 20.528 2.135 o
-4 -1 -5 240.543 264.782 9.417 61.222 o
-4 -1 -4 146.350 152.660 7.734 108.478 o
-4 -1 -3 363.471 381.738 12.679 31.395 o
-4 -1 -2 7629.050 7892.070 58.775 0.170 o
-4 -1 -1 2784.520 2901.270 36.017 1.129 o
-3 -15 -2 371.165 369.749 23.625 12.536 o
-3 -15 -1 45.662 52.043 9.253 95.091 o
-3 -14 -6 22.502 24.139 8.419 116.512 o
-3 -14 -5 176.708 198.607 17.303 25.545 o
-3 -14 -4 1.264 -1.579 3.640 626.738 o
-3 -14 -3 5.776 0.998 7.093 165.044 o
-3 -14 -2 28.683 26.525 6.812 176.703 o
-3 -14 -1 155.743 149.442 14.247 37.596 o
-3 -13 -8 5.860 5.377 5.324 292.793 o
-3 -13 -7 45.705 38.945 16.587 30.030 o
-3 -13 -6 189.563 173.321 19.557 20.346 o
-3 -13 -5 5.503 5.985 3.728 596.572 o
-3 -13 -4 456.605 437.308 24.184 11.240 o
-3 -13 -3 99.900 102.021 11.668 57.746 o
-3 -13 -2 227.624 236.476 17.353 24.319 o
-3 -13 -1 167.654 163.526 14.267 36.987 o
-3 -12 -10 58.878 61.120 9.874 82.901 o
-3 -12 -9 32.538 41.938 7.862 132.311 o
-3 -12 -8 334.633 378.431 22.623 13.740 o
-3 -12 -7 46.003 51.370 11.044 67.144 o
-3 -12 -6 432.429 456.463 50.441 3.086 o
-3 -12 -5 147.347 157.749 18.273 23.651 o
-3 -12 -4 23.308 13.168 5.144 310.382 o
-3 -12 -3 265.097 263.799 23.591 13.621 o
-3 -12 -2 212.334 215.816 15.756 29.360 o
-3 -12 -1 180.643 163.877 13.768 39.023 o
-3 -11 -11 386.445 404.137 24.781 11.361 o
-3 -11 -10 111.241 95.956 12.461 50.694 o
-3 -11 -9 263.638 290.626 19.903 18.351 o
-3 -11 -8 146.453 138.437 19.828 20.314 o
-3 -11 -7 111.354 124.651 12.330 51.200 o
-3 -11 -6 72.186 65.684 12.673 50.546 o
-3 -11 -5 249.425 229.969 13.539 36.405 o
-3 -11 -4 40.528 38.701 5.739 243.245 o
-3 -11 -3 232.708 180.265 17.327 24.761 o
-3 -11 -2 63.047 64.040 8.304 115.342 o
-3 -11 -1 285.122 273.958 16.573 24.805 o
-3 -10 -12 241.590 263.502 19.873 18.790 o
-3 -10 -11 74.852 71.689 10.338 74.813 o
-3 -10 -10 88.415 118.821 12.889 47.873 o
-3 -10 -9 51.130 46.180 11.174 65.551 o
-3 -10 -8 67.730 72.887 9.723 84.574 o
-3 -10 -7 102.568 92.056 10.097 75.912 o
-3 -10 -6 244.867 235.880 15.526 29.090 o
-3 -10 -5 136.998 132.503 10.027 72.548 o
-3 -10 -4 90.498 89.167 8.007 118.180 o
-3 -10 -3 115.697 110.288 8.538 100.363 o
-3 -10 -2 88.250 94.157 12.546 50.776 o
-3 -10 -1 211.814 204.625 12.615 43.153 o
-3 -9 -13 54.918 48.859 8.664 107.604 o
-3 -9 -12 195.849 209.215 17.446 24.804 o
-3 -9 -11 258.060 268.573 18.975 20.157 o
-3 -9 -10 490.374 509.663 25.386 9.982 o
-3 -9 -9 13.871 5.168 3.344 736.892 o
-3 -9 -8 364.360 361.938 19.836 16.815 o
-3 -9 -7 90.003 101.194 10.239 74.483 o
-3 -9 -6 111.080 114.233 10.533 68.927 o
-3 -9 -5 115.530 109.476 8.694 97.290 o
-3 -9 -4 147.355 152.006 9.855 72.869 o
-3 -9 -3 25.548 27.906 9.604 89.529 o
-3 -9 -2 10.374 12.285 3.541 657.430 o
-3 -9 -1 24.712 31.319 4.451 407.869 o
-3 -8 -14 31.678 27.404 6.884 172.712 o
-3 -8 -13 392.369 434.930 25.230 10.897 o
-3 -8 -12 40.226 34.678 7.935 129.612 o
-3 -8 -11 152.868 146.140 13.597 41.094 o
-3 -8 -10 175.083 170.094 14.161 37.179 o
-3 -8 -9 222.090 191.801 14.544 33.807 o
-3 -8 -8 84.914 75.816 10.885 67.214 o
-3 -8 -7 845.092 810.248 42.517 3.556 o
-3 -8 -6 572.847 538.900 21.421 11.890 o
-3 -8 -5 536.653 516.515 19.360 14.119 o
-3 -8 -4 444.495 447.038 18.713 16.581 o
-3 -8 -3 142.164 144.487 12.472 48.549 o
-3 -8 -2 364.204 339.777 12.244 33.726 o
-3 -8 -1 1494.420 1483.190 26.020 3.510 o
-3 -7 -14 167.683 165.102 15.621 31.322 o
-3 -7 -13 175.660 152.574 14.486 35.911 o
-3 -7 -12 66.983 54.655 8.150 119.633 o
-3 -7 -11 100.227 117.156 11.965 54.758 o
-3 -7 -10 462.305 472.931 22.834 12.102 o
-3 -7 -9 93.522 83.877 12.275 52.947 o
-3 -7 -8 594.483 582.588 23.198 10.341 o
-3 -7 -7 792.906 797.180 25.973 7.196 o
-3 -7 -6 175.672 167.622 11.500 53.587 o
-3 -7 -5 362.614 348.274 14.595 26.762 o
-3 -7 -4 1244.530 1235.920 35.274 3.438 o
-3 -7 -3 122.886 126.621 6.766 144.467 o
-3 -7 -2 765.483 737.042 16.974 11.495 o
-3 -7 -1 422.173 392.752 12.390 29.374 o
-3 -6 -15 65.245 71.851 19.233 22.245 o
-3 -6 -14 72.391 66.331 27.748 10.735 o
-3 -6 -13 262.143 292.837 39.977 5.020 o
-3 -6 -12 4.656 5.386 5.366 288.288 o
-3 -6 -11 33.202 25.728 14.050 41.921 o
-3 -6 -10 3.429 7.825 3.459 692.982 o
-3 -6 -9 81.048 73.817 10.407 73.502 o
-3 -6 -8 537.681 556.230 26.598 8.909 o
-3 -6 -7 629.043 574.844 25.876 8.713 o
-3 -6 -6 393.799 387.460 16.632 21.122 o
-3 -6 -5 95.687 88.471 13.162 46.180 o
-3 -6 -4 784.069 731.267 49.535 2.864 o
-3 -6 -3 297.964 300.087 12.663 36.403 o
-3 -6 -2 728.898 745.238 17.668 11.503 o
-3 -6 -1 295.239 297.737 9.942 50.194 o
-3 -5 -15 52.874 74.278 18.512 24.044 o
-3 -5 -14 30.629 46.609 15.128 36.137 o
-3 -5 -13 33.847 34.754 7.991 128.305 o
-3 -5 -12 15.081 13.544 4.643 382.406 o
-3 -5 -11 216.866 192.570 16.890 26.087 o
-3 -5 -10 56.934 62.893 7.260 150.059 o
-3 -5 -9 1084.570 1102.780 29.226 4.724 o
-3 -5 -8 646.341 661.945 27.726 7.610 o
-3 -5 -7 56.518 50.212 7.793 131.890 o
-3 -5 -6 218.460 237.631 15.302 30.473 o
-3 -5 -4 412.930 414.926 14.146 25.159 o
-3 -5 -3 1706.690 1660.870 27.253 2.847 o
-3 -5 -2 764.854 771.835 18.163 10.686 o
-3 -5 -1 94.626 100.011 5.251 239.798 o
-3 -4 -16 29.357 35.584 14.470 39.527 o
-3 -4 -15 129.101 156.789 26.885 11.264 o
-3 -4 -14 406.041 419.853 41.427 4.503 o
-3 -4 -13 21.748 21.682 6.491 195.446 o
-3 -4 -12 446.797 488.420 27.148 9.246 o
-3 -4 -11 12.783 12.174 4.746 366.722 o
-3 -4 -10 93.902 97.749 8.828 97.930 o
-3 -4 -9 601.135 574.205 22.902 10.500 o
-3 -4 -8 666.615 660.825 20.637 10.904 o
-3 -4 -7 238.186 215.138 14.470 33.257 o
-3 -4 -6 1245.320 1203.660 32.387 3.773 o
-3 -4 -4 3129.600 3151.500 55.334 0.788 o
-3 -4 -3 16.243 16.057 3.357 724.254 o
-3 -4 -2 979.459 964.381 18.630 7.771 o
-3 -4 -1 1907.950 1946.320 25.451 2.406 o
-3 -3 -16 82.618 68.699 12.533 51.365 o
-3 -3 -15 79.870 92.811 15.536 33.661 o
-3 -3 -14 152.019 150.863 31.227 8.368 o
-3 -3 -13 53.817 67.969 10.835 69.208 o
-3 -3 -12 224.171 201.960 13.710 37.135 o
-3 -3 -11 383.780 394.724 18.370 18.394 o
-3 -3 -10 157.761 160.676 9.231 79.593 o
-3 -3 -9 667.199 642.101 18.611 12.281 o
-3 -3 -8 618.952 588.002 16.116 15.345 o
-3 -3 -7 77.906 81.876 5.812 215.428 o
-3 -3 -6 150.853 164.994 11.935 51.638 o
-3 -3 -5 3120.440 3070.610 47.070 0.871 o
-3 -3 -4 175.193 148.252 10.572 62.556 o
-3 -3 -3 6902.320 6549.510 73.137 0.206 o
-3 -3 -2 133.024 137.718 7.928 108.409 o
-3 -3 -1 487.521 519.836 13.393 22.564 o
-3 -2 -16 230.797 238.027 22.936 14.638 o
-3 -2 -15 384.820 389.358 32.136 7.247 o
-3 -2 -14 195.886 162.696 24.093 13.696 o
-3 -2 -13 524.831 518.163 45.214 3.688 o
-3 -2 -12 261.775 257.280 19.685 18.920 o
-3 -2 -11 5.757 5.737 3.229 794.646 o
-3 -2 -10 118.569 116.550 7.602 121.499 o
-3 -2 -9 1006.750 1024.420 22.591 6.440 o
-3 -2 -8 330.688 317.964 11.447 39.170 o
-3 -2 -7 722.055 691.988 16.104 12.883 o
-3 -2 -6 394.434 407.306 11.745 32.096 o
-3 -2 -5 1581.220 1552.620 30.494 2.959 o
-3 -2 -4 281.053 291.875 12.635 37.542 o
-3 -2 -3 320.357 314.086 13.723 31.306 o
-3 -2 -2 1114.610 1141.170 26.622 4.979 o
-3 -2 -1 2202.040 2232.690 27.746 1.850 o
-3 -1 -16 611.719 614.115 36.434 5.151 o
-3 -1 -15 0.479 -0.425 5.642 260.921 o
-3 -1 -14 17.994 23.149 6.973 169.776 o
-3 -1 -13 299.650 303.808 22.329 14.636 o
-3 -1 -12 196.171 169.894 17.134 25.934 o
-3 -1 -11 66.031 54.381 8.617 107.616 o
-3 -1 -10 545.991 548.494 15.862 17.344 o
-3 -1 -9 592.805 587.471 20.675 11.986 o
-3 -1 -8 150.960 143.782 7.433 115.324 o
-3 -1 -7 146.743 146.000 7.608 111.938 o
-3 -1 -6 2668.520 2642.210 28.493 1.342 o
-3 -1 -5 340.922 325.862 8.247 54.016 o
-3 -1 -4 5129.470 5068.200 89.691 0.298 o
-3 -1 -3 166.068 189.911 7.629 102.271 o
-3 -1 -2 5679.650 5775.760 43.660 0.311 o
-3 -1 -1 1354.550 1380.310 40.126 2.748 o
-2 -15 -3 154.621 161.124 15.677 31.409 o
-2 -15 -2 40.399 41.307 7.902 130.388 o
-2 -15 -1 20.606 16.946 8.072 126.931 o
-2 -14 -6 16.898 4.174 10.374 77.093 o
-2 -14 -5 17.882 5.033 4.224 461.789 o
-2 -14 -4 0.761 1.838 3.802 574.677 o
-2 -14 -3 211.629 190.539 16.512 27.279 o
-2 -14 -2 80.327 71.313 10.303 75.034 o
-2 -14 -1 108.076 108.407 14.735 36.748 o
-2 -13 -8 225.163 229.250 23.303 14.270 o
-2 -13 -7 87.307 69.382 23.954 14.349 o
-2 -13 -6 22.895 17.280 6.766 180.100 o
-2 -13 -5 300.548 328.491 21.162 15.948 o
-2 -13 -4 38.670 32.481 7.015 165.373 o
-2 -13 -3 50.051 48.517 9.171 96.613 o
-2 -13 -2 102.974 108.406 11.492 59.158 o
-2 -13 -1 173.214 160.723 14.112 37.603 o
-2 -12 -10 131.064 110.078 13.072 45.490 o
-2 -12 -9 0.419 7.164 11.697 60.700 o
-2 -12 -8 2.414 7.384 7.229 158.897 o
-2 -12 -7 670.445 704.871 38.346 4.554 o
-2 -12 -6 74.016 71.677 10.046 79.107 o
-2 -12 -5 173.396 167.719 14.509 35.666 o
-2 -12 -4 480.235 467.887 23.727 11.297 o
-2 -12 -3 42.104 34.093 6.618 184.663 o
-2 -12 -2 563.033 545.322 24.779 9.773 o
-2 -12 -1 613.858 621.612 30.475 6.822 o
-2 -11 -11 61.406 65.169 9.908 82.106 o
-2 -11 -10 298.433 325.342 21.364 15.723 o
-2 -11 -9 81.362 81.424 10.582 70.985 o
-2 -11 -8 470.812 431.508 29.720 7.967 o
-2 -11 -7 178.715 221.651 15.977 29.289 o
-2 -11 -6 128.608 133.964 11.029 61.725 o
-2 -11 -5 153.724 123.830 11.904 52.763 o
-2 -11 -4 405.921 417.054 21.183 14.413 o
-2 -11 -3 26.505 36.701 6.768 178.667 o
-2 -11 -2 542.293 534.383 23.254 10.898 o
-2 -11 -1 530.658 559.824 19.946 13.401 o
-2 -10 -12 149.556 163.490 15.853 30.832 o
-2 -10 -11 15.608 8.123 4.723 370.206 o
-2 -10 -10 253.245 237.031 17.599 23.303 o
-2 -10 -9 80.143 74.047 9.746 83.379 o
-2 -10 -8 238.437 252.012 17.021 24.825 o
-2 -10 -7 365.427 359.789 19.745 16.939 o
-2 -10 -6 263.969 284.778 14.664 30.669 o
-2 -10 -5 17.281 19.292 4.325 438.322 o
-2 -10 -4 517.525 503.896 18.239 15.593 o
-2 -10 -3 4.808 4.986 2.470 1357.670 o
-2 -10 -2 274.257 255.954 15.334 28.661 o
-2 -10 -1 398.615 374.132 19.645 16.552 o
-2 -9 -13 18.081 23.746 6.639 187.154 o
-2 -9 -12 117.358 109.149 12.509 49.896 o
-2 -9 -11 288.731 322.024 20.764 16.629 o
-2 -9 -10 3.435 2.839 4.279 453.342 o
-2 -9 -9 117.435 113.016 11.309 60.139 o
-2 -9 -8 601.384 623.833 25.770 8.781 o
-2 -9 -7 71.730 61.998 8.097 120.151 o
-2 -9 -6 530.644 506.059 21.359 12.515 o
-2 -9 -5 80.689 71.572 8.988 97.302 o
-2 -9 -4 386.759 414.532 15.699 22.715 o
-2 -9 -3 282.784 293.623 12.850 36.513 o
-2 -9 -2 225.119 225.507 9.390 65.533 o
-2 -9 -1 646.602 660.624 21.097 10.822 o
-2 -8 -14 129.061 131.758 14.219 38.629 o
-2 -8 -13 118.850 151.481 14.847 35.613 o
-2 -8 -12 187.696 191.239 16.586 27.485 o
-2 -8 -11 184.990 170.972 14.801 34.070 o
-2 -8 -10 254.319 268.207 17.556 23.123 o
-2 -8 -9 675.193 663.789 26.583 7.916 o
-2 -8 -8 101.635 108.807 10.473 70.448 o
-2 -8 -7 89.212 93.867 9.238 90.664 o
-2 -8 -6 758.884 735.093 24.628 8.024 o
-2 -8 -5 685.660 697.034 20.043 10.885 o
-2 -8 -4 52.682 53.517 5.587 249.114 o
-2 -8 -3 702.888 729.747 15.758 13.112 o
-2 -8 -2 1016.630 1015.030 23.829 6.141 o
-2 -8 -1 439.882 433.040 18.989 16.410 o
-2 -7 -15 49.439 46.835 8.880 102.997 o
-2 -7 -14 92.353 87.034 11.524 59.732 o
-2 -7 -13 128.708 138.115 13.887 40.310 o
-2 -7 -12 67.954 73.013 9.728 84.478 o
-2 -7 -11 839.039 838.597 31.256 5.494 o
-2 -7 -10 96.423 98.152 12.977 47.315 o
-2 -7 -9 509.221 470.335 21.392 12.881 o
-2 -7 -8 433.528 408.651 19.190 16.425 o
-2 -7 -7 618.986 609.635 22.969 10.180 o
-2 -7 -6 316.169 316.717 15.492 26.277 o
-2 -7 -5 789.941 808.458 20.484 9.215 o
-2 -7 -4 314.069 324.577 12.549 35.475 o
-2 -7 -3 777.483 765.452 18.566 10.390 o
-2 -7 -2 1043.540 1000.650 25.263 5.754 o
-2 -7 -1 282.305 295.219 10.695 46.976 o
-2 -6 -15 255.029 288.264 36.827 5.891 o
-2 -6 -14 37.152 32.473 8.485 113.841 o
-2 -6 -13 171.451 168.650 17.986 24.033 o
-2 -6 -12 93.438 92.621 16.385 30.197 o
-2 -6 -11 589.682 605.030 81.915 1.190 o
-2 -6 -10 372.488 376.622 23.581 12.541 o
-2 -6 -9 387.420 351.314 23.694 12.425 o
-2 -6 -8 450.576 415.632 28.242 8.798 o
-2 -6 -7 172.126 166.278 11.315 55.360 o
-2 -6 -6 313.475 297.040 19.109 18.996 o
-2 -6 -5 301.029 320.621 12.306 37.191 o
-2 -6 -4 457.254 461.491 10.130 31.640 o
-2 -6 -3 701.731 702.004 15.947 13.211 o
-2 -6 -2 30.054 35.955 4.457 402.357 o
-2 -6 -1 32.220 32.864 3.451 653.602 o
-2 -5 -15 175.097 199.576 30.364 8.766 o
-2 -5 -14 100.121 107.121 24.074 14.137 o
-2 -5 -13 1020.390 1090.780 43.499 3.053 o
-2 -5 -12 184.620 185.577 17.456 25.115 o
-2 -5 -11 175.466 169.364 15.937 30.001 o
-2 -5 -10 77.794 73.706 9.923 80.711 o
-2 -5 -9 29.111 35.910 7.104 162.180 o
-2 -5 -8 187.099 174.851 14.024 37.393 o
-2 -5 -7 619.766 617.325 24.982 9.075 o
-2 -5 -6 356.199 364.083 18.501 18.871 o
-2 -5 -5 1421.240 1331.260 49.223 2.133 o
-2 -5 -4 592.880 553.221 10.330 22.938 o
-2 -5 -3 517.053 527.292 10.932 25.524 o
-2 -5 -2 246.217 239.554 7.792 78.376 o
-2 -5 -1 67.101 71.466 4.405 361.559 o
-2 -4 -16 281.676 311.551 38.876 5.270 o
-2 -4 -15 116.175 124.135 26.090 12.012 o
-2 -4 -14 139.418 137.020 15.662 31.958 o
-2 -4 -13 572.326 619.774 25.358 9.168 o
-2 -4 -12 22.289 23.099 4.841 348.729 o
-2 -4 -11 64.199 78.864 8.309 114.296 o
-2 -4 -10 1335.240 1366.860 26.753 3.970 o
-2 -4 -9 531.830 511.062 15.728 18.183 o
-2 -4 -8 561.756 578.447 19.104 13.625 o
-2 -4 -7 202.540 201.159 10.811 56.149 o
-2 -4 -6 194.295 180.484 12.426 45.698 o
-2 -4 -5 1283.310 1267.660 66.755 1.458 o
-2 -4 -3 279.464 305.484 8.503 61.342 o
-2 -4 -2 2291.910 2302.170 21.103 1.867 o
-2 -4 -1 1042.970 979.513 14.686 8.229 o
-2 -3 -16 354.238 389.561 28.951 8.836 o
-2 -3 -15 78.065 59.428 12.253 53.916 o
-2 -3 -14 130.891 118.992 14.816 35.837 o
-2 -3 -13 92.095 79.822 11.456 60.568 o
-2 -3 -12 46.620 54.066 7.312 150.186 o
-2 -3 -11 172.007 160.724 11.560 53.532 o
-2 -3 -10 425.020 423.236 17.716 18.425 o
-2 -3 -9 422.904 413.320 14.278 24.592 o
-2 -3 -8 228.635 208.405 12.259 44.249 o
-2 -3 -7 834.052 820.301 20.806 8.690 o
-2 -3 -6 74.764 71.037 5.854 216.413 o
-2 -3 -5 30.779 22.095 3.280 731.811 o
-2 -3 -3 603.683 626.515 16.264 15.142 o
-2 -3 -2 929.413 956.734 21.895 7.229 o
-2 -3 -1 7182.530 7339.020 34.393 0.203 o
-2 -2 -16 232.098 240.818 22.636 14.982 o
-2 -2 -15 84.047 101.671 14.435 38.717 o
-2 -2 -14 130.267 129.727 15.179 34.143 o
-2 -2 -13 404.797 399.216 25.411 10.799 o
-2 -2 -12 386.731 384.430 18.178 18.721 o
-2 -2 -11 26.022 38.910 5.590 259.950 o
-2 -2 -10 652.518 641.326 21.204 10.793 o
-2 -2 -9 560.896 575.363 15.495 17.183 o
-2 -2 -8 589.907 592.717 14.919 17.023 o
-2 -2 -7 101.881 104.288 5.992 189.117 o
-2 -2 -6 18.446 19.475 2.866 979.223 o
-2 -2 -5 1023.050 1024.400 19.552 7.048 o
-2 -2 -4 3063.310 3023.850 52.550 0.845 o
-2 -2 -3 582.659 547.566 16.478 15.994 o
-2 -2 -2 662.454 700.579 17.869 12.475 o
-2 -2 -1 95.227 96.154 6.706 160.004 o
-2 -1 -16 1.938 -6.747 8.248 122.096 o
-2 -1 -15 91.622 100.863 14.294 39.337 o
-2 -1 -14 182.928 184.608 18.312 23.012 o
-2 -1 -13 91.076 97.419 12.597 50.254 o
-2 -1 -12 513.643 504.013 27.020 8.949 o
-2 -1 -11 208.261 210.300 12.445 44.164 o
-2 -1 -10 47.095 52.540 5.986 220.603 o
-2 -1 -9 2252.460 2176.990 29.095 1.799 o
-2 -1 -8 393.830 377.032 11.487 33.694 o
-2 -1 -7 276.645 285.666 9.412 56.111 o
-2 -1 -6 453.393 422.616 10.748 31.369 o
-2 -1 -5 505.135 483.559 10.764 27.294 o
-2 -1 -4 1609.440 1685.060 26.569 3.035 o
-2 -1 -3 4894.150 5305.720 85.376 0.313 o
-2 -1 -2 1096.770 1209.750 20.451 5.948 o
-2 -1 -1 280.782 318.509 8.181 62.762 o
-1 -15 -4 100.771 127.335 14.172 39.553 o
-1 -15 -3 35.227 27.949 6.965 168.387 o
-1 -15 -2 76.361 99.450 12.058 55.093 o
-1 -15 -1 694.978 743.308 32.816 5.684 o
-1 -14 -7 135.633 145.440 19.045 22.010 o
-1 -14 -6 94.127 116.922 41.230 4.864 o
-1 -14 -5 75.289 70.615 11.054 65.751 o
-1 -14 -4 195.621 214.423 17.593 24.395 o
-1 -14 -3 36.151 37.113 7.283 153.662 o
-1 -14 -2 295.170 295.029 19.851 18.046 o
-1 -14 -1 63.191 62.504 9.129 96.193 o
-1 -13 -9 174.089 207.049 22.454 15.664 o
-1 -13 -8 190.749 215.130 23.077 14.763 o
-1 -13 -7 172.669 179.523 20.004 19.616 o
-1 -13 -6 219.185 223.813 17.867 23.315 o
-1 -13 -5 143.505 136.890 13.908 39.815 o
-1 -13 -4 16.516 11.454 5.737 251.074 o
-1 -13 -3 182.203 182.268 15.418 31.585 o
-1 -13 -2 44.933 39.003 6.998 164.870 o
-1 -13 -1 55.409 60.919 8.934 100.918 o
-1 -12 -10 2.910 8.124 10.453 76.004 o
-1 -12 -9 187.463 213.870 22.166 15.954 o
-1 -12 -8 212.720 199.990 20.774 17.878 o
-1 -12 -7 10.019 9.346 5.805 245.905 o
-1 -12 -6 123.495 103.175 17.001 27.742 o
-1 -12 -5 204.706 197.591 15.697 29.931 o
-1 -12 -4 109.981 105.227 11.105 62.801 o
-1 -12 -3 515.052 477.691 23.485 11.171 o
-1 -12 -2 238.699 248.444 22.789 14.731 o
-1 -12 -1 10.387 12.264 5.300 294.720 o
-1 -11 -11 33.729 45.655 8.423 115.307 o
-1 -11 -10 122.254 120.248 13.021 45.941 o
-1 -11 -9 100.888 99.397 11.412 60.235 o
-1 -11 -8 358.288 382.104 32.606 7.129 o
-1 -11 -7 121.271 120.354 11.784 55.375 o
-1 -11 -6 368.713 375.115 20.933 15.304 o
-1 -11 -5 98.424 88.001 9.892 79.324 o
-1 -11 -4 134.308 134.024 13.938 39.937 o
-1 -11 -3 212.929 214.750 14.885 32.418 o
-1 -11 -2 272.987 271.659 16.473 25.337 o
-1 -11 -1 42.100 42.565 5.589 254.865 o
-1 -10 -12 94.110 98.313 17.840 25.541 o
-1 -10 -11 327.787 332.355 24.119 12.506 o
-1 -10 -10 217.629 215.822 16.952 25.702 o
-1 -10 -9 183.390 185.159 15.118 32.665 o
-1 -10 -8 375.600 355.371 19.903 16.627 o
-1 -10 -7 22.848 18.622 5.631 259.101 o
-1 -10 -6 133.175 134.992 10.539 66.622 o
-1 -10 -5 409.419 420.830 16.838 20.096 o
-1 -10 -4 160.628 156.762 9.891 70.914 o
-1 -10 -3 292.463 303.384 16.764 23.889 o
-1 -10 -2 137.243 136.993 9.520 79.150 o
-1 -10 -1 7.601 9.402 2.732 1105.460 o
-1 -9 -13 77.582 76.619 10.905 67.281 o
-1 -9 -12 92.854 93.095 11.716 57.748 o
-1 -9 -11 8.169 8.088 5.093 319.636 o
-1 -9 -10 355.859 375.833 21.374 14.918 o
-1 -9 -9 111.194 102.230 10.683 67.508 o
-1 -9 -8 189.230 195.023 20.304 18.876 o
-1 -9 -7 851.829 875.127 32.076 5.222 o
-1 -9 -6 146.839 137.976 9.688 75.783 o
-1 -9 -5 238.527 231.402 11.996 44.587 o
-1 -9 -4 291.620 290.189 12.829 36.270 o
-1 -9 -3 361.347 370.131 11.934 34.141 o
-1 -9 -2 1166.010 1186.380 20.958 5.594 o
-1 -9 -1 1480.600 1492.650 27.739 3.397 o
-1 -8 -14 18.527 28.587 7.142 161.696 o
-1 -8 -13 235.302 238.847 18.569 21.445 o
-1 -8 -12 91.875 96.330 11.433 60.474 o
-1 -8 -11 23.117 17.516 6.601 189.101 o
-1 -8 -10 472.516 493.149 23.497 11.428 o
-1 -8 -9 272.864 271.788 16.826 24.461 o
-1 -8 -8 631.309 589.444 23.901 9.647 o
-1 -8 -7 252.757 259.773 15.170 29.707 o
-1 -8 -6 184.517 149.957 11.010 57.693 o
-1 -8 -5 522.807 497.068 22.378 11.836 o
-1 -8 -4 640.993 640.241 18.069 13.008 o
-1 -8 -3 365.677 372.911 11.230 36.253 o
-1 -8 -2 840.222 818.256 16.298 10.475 o
-1 -8 -1 334.896 343.380 10.365 42.786 o
-1 -7 -15 173.533 196.095 18.904 21.727 o
-1 -7 -14 32.622 37.087 8.135 123.850 o
-1 -7 -13 557.157 561.160 27.338 8.437 o
-1 -7 -12 67.222 73.807 9.728 84.498 o
-1 -7 -11 215.131 214.998 15.837 29.045 o
-1 -7 -10 2.980 0.006 2.799 1059.440 o
-1 -7 -9 212.793 197.606 13.980 36.392 o
-1 -7 -8 315.351 329.223 17.125 22.383 o
-1 -7 -7 494.017 485.066 19.742 14.495 o
-1 -7 -6 364.480 365.716 16.383 22.473 o
-1 -7 -5 587.455 583.944 17.049 15.049 o
-1 -7 -4 960.648 975.752 16.927 8.345 o
-1 -7 -3 564.878 538.966 12.537 21.170 o
-1 -7 -2 285.141 299.633 9.308 55.170 o
-1 -7 -1 644.546 601.716 17.297 13.817 o
-1 -6 -15 196.974 201.214 30.845 8.464 o
-1 -6 -14 18.395 13.026 19.641 21.519 o
-1 -6 -13 49.917 46.267 9.647 87.549 o
-1 -6 -12 38.395 24.926 12.010 57.234 o
-1 -6 -11 252.695 243.720 19.521 19.385 o
-1 -6 -10 121.539 110.030 12.768 47.858 o
-1 -6 -9 401.299 402.498 23.111 12.647 o
-1 -6 -8 38.497 39.693 7.407 148.264 o
-1 -6 -7 195.572 182.140 11.729 50.243 o
-1 -6 -6 197.842 192.770 11.426 51.978 o
-1 -6 -5 67.681 70.195 5.775 224.945 o
-1 -6 -4 2240.380 2203.740 23.277 1.925 o
-1 -6 -3 1207.370 1206.610 17.218 5.916 o
-1 -6 -2 167.784 153.956 7.911 100.283 o
-1 -6 -1 803.905 813.546 18.306 10.004 o
-1 -5 -16 180.416 192.753 31.266 8.277 o
-1 -5 -15 43.582 28.771 13.700 43.988 o
-1 -5 -14 79.637 74.442 16.417 30.298 o
-1 -5 -13 232.740 236.137 20.397 18.151 o
-1 -5 -12 330.765 302.899 17.102 22.386 o
-1 -5 -11 97.065 98.937 9.252 89.448 o
-1 -5 -10 13.543 21.142 5.582 264.890 o
-1 -5 -9 378.078 371.121 16.008 22.846 o
-1 -5 -8 593.203 609.647 22.986 10.372 o
-1 -5 -7 437.766 410.153 30.582 7.727 o
-1 -5 -6 663.673 645.475 23.728 9.315 o
-1 -5 -5 598.655 606.960 10.957 21.028 o
-1 -5 -4 1688.700 1676.910 18.018 3.346 o
-1 -5 -3 56.796 59.274 3.883 471.838 o
-1 -5 -2 1417.410 1456.350 29.020 3.465 o
-1 -5 -1 458.983 467.389 11.041 29.247 o
-1 -4 -16 8.056 -0.578 6.597 190.760 o
-1 -4 -15 208.709 231.689 32.007 7.835 o
-1 -4 -14 86.782 82.707 17.617 26.293 o
-1 -4 -13 84.601 86.790 9.711 83.186 o
-1 -4 -12 398.249 410.971 21.310 14.389 o
-1 -4 -11 362.960 354.254 19.351 17.560 o
-1 -4 -10 1.286 4.305 2.501 1327.200 o
-1 -4 -9 1352.040 1264.760 32.911 3.441 o
-1 -4 -8 8.126 9.345 2.643 1179.730 o
-1 -4 -7 666.890 617.732 18.037 12.838 o
-1 -4 -6 1012.360 994.546 21.295 6.789 o
-1 -4 -5 2968.860 2951.720 45.350 0.951 o
-1 -4 -4 515.353 530.236 14.813 19.534 o
-1 -4 -3 4836.840 4777.920 27.227 0.452 o
-1 -4 -2 315.292 313.398 8.772 54.573 o
-1 -4 -1 447.465 448.457 9.504 34.217 o
-1 -3 -16 12.499 17.103 6.672 185.970 o
-1 -3 -15 69.587 65.257 17.779 25.985 o
-1 -3 -14 407.962 450.498 31.300 7.448 o
-1 -3 -13 28.232 31.628 11.560 61.852 o
-1 -3 -12 343.092 320.110 17.048 22.081 o
-1 -3 -11 82.874 77.344 8.090 117.916 o
-1 -3 -10 1.716 1.417 2.607 1221.840 o
-1 -3 -9 196.469 214.701 14.755 33.372 o
-1 -3 -8 1729.220 1732.010 29.800 2.626 o
-1 -3 -7 208.000 201.617 17.213 25.284 o
-1 -3 -6 856.909 802.937 18.715 9.383 o
-1 -3 -5 601.203 630.256 15.197 16.141 o
-1 -3 -4 444.909 426.494 11.523 29.758 o
-1 -3 -3 360.611 330.542 6.544 60.963 o
-1 -3 -2 4072.900 4209.190 54.104 0.525 o
-1 -3 -1 214.730 224.932 5.806 118.864 o
-1 -2 -16 133.321 155.079 28.043 10.364 o
-1 -2 -15 116.848 116.380 14.803 36.197 o
-1 -2 -14 29.891 27.909 7.006 166.991 o
-1 -2 -13 159.664 162.262 15.923 30.410 o
-1 -2 -12 212.126 228.440 18.020 23.027 o
-1 -2 -11 61.508 57.061 6.870 166.328 o
-1 -2 -10 245.619 247.863 13.075 38.260 o
-1 -2 -9 1327.650 1362.210 35.850 3.136 o
-1 -2 -8 29.990 27.649 3.121 799.675 o
-1 -2 -7 58.208 55.528 4.200 412.530 o
-1 -2 -6 390.227 371.387 12.366 31.346 o
-1 -2 -5 2190.400 2272.840 27.968 1.837 o
-1 -2 -4 499.782 520.068 12.124 24.284 o
-1 -2 -3 252.683 273.974 17.436 23.378 o
-1 -2 -2 651.870 661.556 13.226 16.575 o
-1 -2 -1 842.439 933.271 11.451 11.698 o
-1 -1 -16 33.593 28.321 8.121 124.492 o
-1 -1 -15 214.363 212.249 20.229 18.711 o
-1 -1 -14 181.627 171.893 17.163 26.058 o
-1 -1 -13 1197.480 1228.180 43.950 2.732 o
-1 -1 -12 32.962 36.232 7.171 158.791 o
-1 -1 -11 368.736 407.711 22.585 13.379 o
-1 -1 -10 342.570 339.905 14.843 26.875 o
-1 -1 -9 920.007 917.380 33.572 4.695 o
-1 -1 -8 1114.610 1113.670 18.627 6.435 o
-1 -1 -7 868.057 835.193 15.413 10.435 o
-1 -1 -6 24.899 22.096 2.618 1139.410 o
-1 -1 -5 1405.130 1450.620 17.485 4.516 o
-1 -1 -4 2165.740 2430.930 27.397 1.801 o
-1 -1 -3 599.488 608.992 11.183 20.706 o
-1 -1 -2 1539.460 1742.920 42.119 2.222 o
-1 -1 -1 328.293 399.009 8.814 48.349 o
0 0 2 5113.780 5649.400 45.393 0.356 o
0 0 4 86.165 87.190 3.666 434.194 o
0 0 6 2412.600 2407.260 32.862 1.511 o
0 0 8 4990.220 5035.280 185.237 0.156 o
0 0 10 399.182 402.615 29.872 8.190 o
0 0 12 259.335 215.978 24.675 12.691 o
0 0 14 42.199 51.948 13.251 46.883 o
0 0 16 1.479 4.211 5.773 249.186 o
0 1 1 2994.150 3246.880 17.385 1.107 o
0 1 2 132.368 162.077 3.760 281.327 o
0 1 3 1344.800 1302.110 12.277 5.551 o
0 1 4 5944.350 6155.400 50.951 0.276 o
0 1 5 2382.410 2512.630 24.222 1.642 o
0 1 6 1203.350 1152.650 13.120 6.687 o
0 1 7 3682.900 3757.890 30.094 0.731 o
0 1 8 8.303 8.419 1.302 4754.410 o
0 1 9 1234.360 1219.490 26.712 4.460 o
0 1 10 16.488 13.882 4.392 426.452 o
0 1 11 730.453 748.815 30.326 6.236 o
0 1 12 46.496 39.535 10.400 75.748 o
0 1 13 307.151 341.130 23.221 13.476 o
0 1 14 5.374 9.014 5.262 299.596 o
0 1 15 68.594 63.193 11.398 62.304 o
0 1 16 29.968 44.446 9.894 84.050 o
0 2 0 8135.950 8501.740 216.201 0.084 o
0 2 1 270.168 266.449 4.818 106.235 o
0 2 2 376.552 392.982 6.681 53.391 o
0 2 3 373.209 401.558 7.600 49.132 o
0 2 4 117.449 134.063 4.921 232.544 o
0 2 5 783.156 804.576 12.978 12.915 o
0 2 6 802.459 829.779 14.157 11.848 o
0 2 7 19.837 19.455 1.973 1984.090 o
0 2 8 4.565 4.864 1.274 5062.400 o
0 2 9 642.385 597.901 19.141 12.477 o
0 2 10 624.470 573.239 19.989 12.215 o
0 2 11 59.846 70.412 9.198 94.749 o
0 2 12 0.271 0.124 3.313 756.696 o
0 2 13 957.617 1019.840 66.243 1.624 o
0 2 14 106.597 130.164 15.059 35.088 o
0 2 15 31.666 31.074 10.021 82.102 o
0 2 16 54.076 52.867 10.905 68.576 o
0 3 1 8782.670 8920.060 32.766 0.138 o
0 3 2 0.797 5.320 1.268 5156.080 o
0 3 3 238.175 248.786 5.848 105.658 o
0 3 4 5843.240 5672.660 33.745 0.312 o
0 3 5 42.166 44.367 3.295 677.581 o
0 3 6 126.324 122.003 5.810 182.092 o
0 3 7 41.638 37.389 3.474 624.718 o
0 3 8 296.579 292.508 9.956 50.228 o
0 3 9 3.432 3.539 2.379 1464.770 o
0 3 10 410.824 383.762 16.588 20.876 o
0 3 11 530.090 481.856 19.617 14.182 o
0 3 12 331.893 309.313 36.663 5.832 o
0 3 13 0.022 1.968 4.948 339.298 o
0 3 14 5.999 7.141 9.837 85.812 o
0 3 15 77.343 63.854 27.749 10.730 o
0 3 16 132.751 193.499 29.875 9.124 o
0 4 0 1834.200 2154.100 43.349 1.751 o
0 4 1 7071.780 7116.570 56.608 0.201 o
0 4 2 2498.320 2586.960 21.536 1.561 o
0 4 3 62.610 48.540 3.572 542.539 o
0 4 4 79.964 68.792 4.072 395.467 o
0 4 5 1815.480 1748.070 27.914 2.577 o
0 4 6 1256.550 1300.450 19.650 5.145 o
0 4 7 2839.070 2748.560 42.379 1.066 o
0 4 8 316.622 339.141 11.302 40.012 o
0 4 9 616.297 589.270 19.490 12.581 o
0 4 10 382.353 360.787 16.389 22.115 o
0 4 11 212.732 221.002 13.973 36.027 o
0 4 12 3.997 6.381 3.511 672.781 o
0 4 13 1015.060 1037.230 39.769 3.496 o
0 4 14 46.476 46.941 14.511 39.135 o
0 4 15 187.997 199.524 29.730 9.109 o
0 4 16 0.312 1.426 6.884 175.291 o
0 5 1 18.225 14.755 2.071 1841.940 o
0 5 2 2083.430 2010.880 20.877 2.270 o
0 5 3 2.337 2.619 1.155 6209.550 o
0 5 4 2771.310 2772.770 27.217 1.262 o
0 5 5 206.660 203.725 9.613 66.676 o
0 5 6 957.757 944.082 18.215 8.124 o
0 5 7 320.837 322.596 10.857 42.292 o
0 5 8 241.048 245.284 10.037 57.111 o
0 5 9 1045.770 1087.670 37.740 3.646 o
0 5 10 760.092 803.127 28.838 6.451 o
0 5 11 19.321 13.708 5.604 262.523 o
0 5 12 253.665 252.970 20.444 17.793 o
0 5 13 6.613 7.816 4.330 442.075 o
0 5 14 43.148 51.202 15.299 35.248 o
0 5 15 57.807 59.130 17.359 27.330 o
0 5 16 196.908 200.019 31.624 8.065 o
0 6 0 14.162 21.565 3.098 846.725 o
0 6 1 2.367 3.006 1.307 4850.610 o
0 6 2 1116.010 1102.970 18.919 6.403 o
0 6 3 69.223 72.460 4.565 337.651 o
0 6 4 8.034 5.818 1.768 2622.110 o
0 6 5 253.220 256.394 9.308 61.172 o
0 6 6 261.985 266.124 11.024 47.668 o
0 6 7 465.097 464.350 15.075 21.216 o
0 6 8 361.264 375.184 14.204 27.366 o
0 6 9 80.739 80.320 8.745 102.025 o
0 6 10 0.013 -2.013 3.987 522.404 o
0 6 11 60.356 52.035 9.172 95.853 o
0 6 12 82.845 86.811 12.618 50.457 o
0 6 13 61.195 60.983 21.378 18.061 o
0 6 14 397.384 343.606 37.741 5.415 o
0 6 15 172.074 160.945 19.282 21.117 o
0 7 1 63.025 64.577 4.028 430.573 o
0 7 2 92.195 91.913 7.641 128.109 o
0 7 3 325.277 312.197 12.305 36.163 o
0 7 4 882.382 851.264 19.323 8.731 o
0 7 5 124.245 127.906 8.009 109.128 o
0 7 6 77.684 83.839 9.129 94.201 o
0 7 7 28.998 29.412 5.398 278.864 o
0 7 8 167.855 153.270 11.646 53.303 o
0 7 9 1063.240 1055.420 31.643 4.474 o
0 7 10 99.028 100.155 10.460 71.037 o
0 7 11 114.890 113.822 11.456 58.819 o
0 7 12 95.114 95.294 13.131 46.321 o
0 7 13 6.684 11.222 4.800 359.668 o
0 7 14 21.487 19.532 5.189 304.685 o
0 7 15 73.229 77.348 14.112 40.841 o
0 8 0 357.455 368.451 11.945 34.350 o
0 8 1 661.419 664.622 14.062 15.632 o
0 8 2 99.900 109.519 5.976 189.662 o
0 8 3 634.798 659.426 14.903 15.485 o
0 8 4 690.634 644.893 21.698 10.160 o
0 8 5 356.843 360.821 18.756 18.486 o
0 8 6 473.808 469.257 19.194 15.440 o
0 8 7 220.078 231.077 14.148 34.867 o
0 8 8 569.716 582.152 24.315 9.870 o
0 8 9 64.331 70.923 8.831 102.092 o
0 8 10 117.202 112.352 14.555 37.413 o
0 8 11 116.076 123.406 12.402 50.499 o
0 8 12 1003.560 1034.460 50.167 2.518 o
0 8 13 112.774 113.770 12.721 48.417 o
0 8 14 256.666 289.971 24.831 12.377 o
0 9 1 24.020 30.618 4.187 460.043 o
0 9 2 286.063 278.749 10.018 51.426 o
0 9 3 2753.820 2801.720 53.392 0.957 o
0 9 4 426.073 431.484 15.363 22.139 o
0 9 5 1539.600 1553.300 30.623 3.020 o
0 9 6 40.802 38.756 5.144 300.019 o
0 9 7 0.015 -1.281 2.831 1036.600 o
0 9 8 1.424 5.418 3.634 628.685 o
0 9 9 39.029 33.615 7.996 127.815 o
0 9 10 9.435 7.127 4.555 399.284 o
0 9 11 167.553 149.419 14.122 37.882 o
0 9 12 16.010 8.942 3.716 595.361 o
0 9 13 4.763 7.467 5.084 321.085 o
0 10 0 740.024 723.144 48.034 3.057 o
0 10 1 977.258 947.605 23.692 6.527 o
0 10 2 35.934 35.419 4.822 342.863 o
0 10 3 102.035 92.352 7.387 133.993 o
0 10 4 71.379 81.375 9.219 93.074 o
0 10 5 418.395 420.223 16.626 20.265 o
0 10 6 75.273 70.502 7.179 149.193 o
0 10 7 210.328 201.233 20.314 18.650 o
0 10 8 2.825 1.850 3.703 605.409 o
0 10 9 136.547 146.026 13.264 43.540 o
0 10 10 120.391 110.695 12.160 52.466 o
0 10 11 75.067 95.459 11.529 60.178 o
0 10 12 140.661 150.018 15.156 33.844 o
0 11 1 3.521 2.008 4.076 499.704 o
0 11 2 506.899 508.108 18.574 15.364 o
0 11 3 30.991 29.972 6.084 220.175 o
0 11 4 297.378 303.757 17.910 21.354 o
0 11 5 59.049 58.139 8.288 116.457 o
0 11 6 3.233 7.053 3.447 698.232 o
0 11 7 193.734 175.201 30.802 8.515 o
0 11 8 284.180 302.256 18.957 19.617 o
0 11 9 41.421 51.156 8.383 115.698 o
0 11 10 99.347 111.971 12.375 51.492 o
0 11 11 18.892 18.091 5.214 302.615 o
0 12 0 563.541 594.234 29.992 7.224 o
0 12 1 478.858 453.621 18.550 16.212 o
0 12 2 34.442 19.075 5.260 293.316 o
0 12 3 94.727 87.843 10.237 74.626 o
0 12 4 1.885 1.957 2.908 981.803 o
0 12 5 245.662 259.655 17.966 22.424 o
0 12 6 72.329 71.073 9.742 84.035 o
0 12 7 298.781 322.192 25.814 11.257 o
0 12 8 71.516 105.277 15.569 33.543 o
0 12 9 9.311 10.876 12.310 54.779 o
0 12 10 141.688 153.867 19.525 20.902 o
0 13 1 25.344 32.236 6.543 191.390 o
0 13 2 586.509 591.016 26.813 8.460 o
0 13 3 37.453 22.138 6.028 223.677 o
0 13 4 142.267 127.434 15.152 34.050 o
0 13 5 14.186 10.612 4.478 411.642 o
0 13 6 28.794 29.668 7.516 145.357 o
0 13 7 37.036 24.526 8.238 120.931 o
0 13 8 56.551 46.663 13.278 46.544 o
0 13 9 42.855 57.737 13.118 47.785 o
0 14 0 247.189 254.223 32.419 7.562 o
0 14 1 91.116 92.710 12.563 50.579 o
0 14 2 372.879 364.722 22.106 14.011 o
0 14 3 60.178 98.549 14.487 38.826 o
0 14 4 7.748 8.573 5.533 270.887 o
0 14 5 46.104 49.278 8.838 104.079 o
0 14 6 251.651 302.783 26.515 10.959 o
0 14 7 0.999 1.209 4.996 332.759 o
0 15 1 140.370 146.891 18.444 23.356 o
0 15 2 7.997 9.930 5.208 305.562 o
0 15 3 520.939 568.207 28.980 7.845 o
0 15 4 153.821 146.218 18.346 23.466 o
1 0 1 367.150 450.988 8.132 44.950 o
1 0 2 2499.760 2620.660 37.839 1.311 o
1 0 3 3576.450 3631.530 41.829 0.718 o
1 0 4 25111.100 23606.900 67.240 0.018 o
1 0 5 1149.440 1105.830 24.664 5.233 o
1 0 6 1856.050 1937.780 20.988 2.648 o
1 0 7 1303.360 1311.880 18.489 5.069 o
1 0 8 20.461 24.841 2.810 1005.620 o
1 0 9 65.589 53.691 5.024 295.286 o
1 0 10 615.743 594.927 25.619 8.854 o
1 0 11 0.064 2.615 3.187 817.740 o
1 0 12 266.541 246.911 18.707 20.696 o
1 0 13 285.327 300.921 21.749 15.462 o
1 0 14 68.962 115.016 14.410 38.983 o
1 0 15 1.479 1.614 4.320 445.008 o
1 0 16 188.052 195.505 29.023 9.548 o
1 1 0 4751.380 4963.320 59.412 0.392 o
1 1 1 304.558 377.692 4.719 79.472 o
1 1 2 1473.420 1643.770 13.180 4.252 o
1 1 3 576.395 622.583 13.170 18.892 o
1 1 4 2157.290 2465.700 41.282 1.487 o
1 1 5 1392.670 1429.410 14.475 4.858 o
1 1 6 31.010 28.294 2.262 1430.570 o
1 1 7 828.117 774.360 12.395 12.728 o
1 1 8 1144.480 1163.890 21.725 5.616 o
1 1 9 922.042 929.657 29.823 5.396 o
1 1 10 330.952 353.437 19.564 17.678 o
1 1 11 379.585 410.143 31.092 7.675 o
1 1 12 30.052 22.728 5.972 229.131 o
1 1 13 1193.340 1191.450 42.922 2.841 o
1 1 14 196.445 197.350 18.590 22.149 o
1 1 15 213.035 226.810 20.906 17.558 o
1 1 16 38.983 29.216 7.661 139.205 o
1 2 0 13.944 19.413 1.190 5172.030 o
1 2 1 866.670 949.138 9.239 11.985 o
1 2 2 655.330 694.358 7.186 21.234 o
1 2 3 236.731 258.386 10.232 55.397 o
1 2 4 526.304 525.433 12.847 22.128 o
1 2 5 2075.200 2128.940 21.980 2.178 o
1 2 6 410.655 387.152 10.106 36.840 o
1 2 7 64.802 63.951 5.136 281.129 o
1 2 8 22.160 22.002 3.348 717.101 o
1 2 9 1338.360 1389.020 29.796 3.637 o
1 2 10 240.693 234.474 16.032 27.657 o
1 2 11 53.253 49.252 8.093 122.961 o
1 2 12 218.007 214.948 17.427 24.466 o
1 2 13 145.886 147.473 15.012 34.371 o
1 2 14 34.535 33.770 18.285 24.775 o
1 2 15 134.672 139.427 16.387 29.384 o
1 2 16 131.729 125.204 16.263 29.957 o
1 3 0 15246.700 14932.200 124.239 0.044 o
1 3 1 201.921 209.697 5.017 145.810 o
1 3 2 3916.000 4040.000 24.067 0.665 o
1 3 3 381.165 352.647 8.362 47.484 o
1 3 4 445.127 427.489 9.205 35.896 o
1 3 5 638.159 653.285 12.627 17.527 o
1 3 6 935.925 871.133 15.613 9.447 o
1 3 7 211.863 201.982 9.579 66.546 o
1 3 8 1813.050 1788.810 34.868 2.250 o
1 3 9 216.591 227.398 10.989 52.695 o
1 3 10 2.220 2.618 2.749 1098.150 o
1 3 11 93.299 87.766 10.585 70.147 o
1 3 12 326.614 317.799 20.870 16.122 o
1 3 13 29.699 35.710 7.922 130.763 o
1 3 14 434.847 435.773 27.176 9.412 o
1 3 15 78.345 66.831 11.315 62.802 o
1 3 16 14.864 -2.027 7.356 153.287 o
1 4 0 2288.320 2414.060 33.787 1.576 o
1 4 1 457.970 473.522 12.826 25.358 o
1 4 2 295.259 312.286 7.464 66.691 o
1 4 3 4855.000 4653.950 40.913 0.435 o
1 4 4 516.747 545.637 9.680 27.295 o
1 4 5 2931.400 2893.610 40.894 1.019 o
1 4 6 1049.700 1022.500 17.461 7.363 o
1 4 7 660.244 634.229 14.770 15.357 o
1 4 8 10.290 7.203 2.062 1923.890 o
1 4 9 1380.880 1365.120 24.205 4.103 o
1 4 10 0.826 -1.363 2.281 1596.050 o
1 4 11 401.300 369.133 18.172 18.615 o
1 4 12 406.130 370.486 22.459 13.341 o
1 4 13 88.183 92.619 12.120 54.287 o
1 4 14 89.943 89.304 19.668 21.137 o
1 4 15 225.416 256.115 33.530 7.120 o
1 4 16 6.753 4.734 6.151 219.365 o
1 5 0 6779.630 7033.240 64.017 0.208 o
1 5 1 481.936 490.252 9.521 30.851 o
1 5 2 1403.290 1461.900 17.747 4.481 o
1 5 3 65.585 70.336 5.318 261.970 o
1 5 4 1708.540 1693.700 21.177 3.129 o
1 5 5 609.492 624.573 11.707 19.585 o
1 5 6 658.981 640.195 16.184 14.180 o
1 5 7 479.606 462.408 11.922 26.553 o
1 5 8 604.667 624.804 15.909 15.461 o
1 5 9 375.581 357.260 12.796 31.050 o
1 5 10 15.786 12.377 4.829 353.732 o
1 5 11 94.209 82.819 11.170 63.410 o
1 5 12 336.320 325.768 23.122 13.423 o
1 5 13 234.958 201.923 27.736 10.287 o
1 5 14 87.563 112.910 21.552 17.616 o
1 5 15 52.326 73.745 19.089 22.627 o
1 5 16 167.063 153.643 27.498 10.700 o
1 6 0 605.305 623.103 10.622 20.932 o
1 6 1 834.934 828.535 13.501 11.708 o
1 6 2 190.907 186.793 8.676 80.973 o
1 6 3 1137.230 1163.150 17.958 6.290 o
1 6 4 2194.950 2105.770 25.361 1.974 o
1 6 5 59.504 64.356 4.773 324.237 o
1 6 6 183.147 182.276 9.192 75.572 o
1 6 7 190.271 184.815 9.664 68.992 o
1 6 8 46.542 46.146 5.682 244.872 o
1 6 9 436.690 416.788 15.661 21.526 o
1 6 10 96.155 108.050 15.980 31.583 o
1 6 11 246.641 235.998 15.963 27.709 o
1 6 12 28.700 37.774 7.054 164.405 o
1 6 13 46.297 53.211 10.826 69.794 o
1 6 14 20.564 17.456 6.872 174.816 o
1 6 15 211.780 261.564 24.470 13.010 o
1 7 0 1140.560 1119.260 16.348 6.678 o
1 7 1 671.180 668.738 13.079 16.203 o
1 7 2 282.521 301.204 9.345 55.114 o
1 7 3 560.010 544.253 13.185 20.369 o
1 7 4 948.861 951.355 18.142 8.186 o
1 7 5 620.565 607.705 15.152 16.027 o
1 7 6 362.221 355.488 13.554 29.432 o
1 7 7 532.054 502.684 16.761 17.012 o
1 7 8 313.751 306.463 13.611 32.079 o
1 7 9 195.444 176.286 10.732 58.354 o
1 7 10 2.638 0.672 3.094 867.365 o
1 7 11 214.878 213.688 15.612 29.801 o
1 7 12 66.529 67.863 9.345 91.541 o
1 7 13 576.859 602.479 28.400 7.784 o
1 7 14 36.218 32.215 9.516 90.797 o
1 7 15 181.281 204.649 21.865 16.440 o
1 8 0 189.326 172.863 12.560 45.279 o
1 8 1 310.531 315.535 10.370 45.732 o
1 8 2 846.304 813.492 17.882 9.769 o
1 8 3 356.060 362.871 11.441 36.350 o
1 8 4 637.574 619.853 15.611 15.185 o
1 8 5 539.782 559.650 15.412 17.883 o
1 8 6 202.626 180.195 10.164 62.806 o
1 8 7 272.609 278.232 13.109 36.251 o
1 8 8 636.229 660.034 20.919 11.030 o
1 8 9 282.230 292.281 17.343 22.895 o
1 8 10 470.163 446.187 22.492 12.429 o
1 8 11 21.053 13.645 4.761 362.268 o
1 8 12 91.994 102.526 11.846 56.406 o
1 8 13 225.324 251.196 18.750 21.125 o
1 8 14 17.122 14.274 12.494 53.139 o
1 9 0 233.008 230.503 11.002 51.269 o
1 9 1 1521.000 1483.720 32.716 2.966 o
1 9 2 1200.220 1197.290 30.037 4.163 o
1 9 3 360.917 352.506 13.100 30.868 o
1 9 4 274.223 274.042 14.131 32.341 o
1 9 5 263.627 251.891 12.120 41.913 o
1 9 6 122.476 128.564 10.562 67.345 o
1 9 7 882.081 893.350 28.925 5.796 o
1 9 8 175.643 151.126 12.453 47.088 o
1 9 9 109.212 113.162 11.315 60.492 o
1 9 10 346.171 330.862 19.881 17.173 o
1 9 11 9.121 11.208 4.069 499.451 o
1 9 12 87.924 92.820 13.324 45.233 o
1 9 13 92.570 78.529 10.780 68.031 o
1 10 0 2.180 5.106 2.883 998.066 o
1 10 1 12.537 8.280 5.410 282.908 o
1 10 2 144.530 141.297 9.399 79.873 o
1 10 3 302.760 278.969 13.887 32.078 o
1 10 4 146.089 146.776 11.696 54.258 o
1 10 5 415.447 413.583 20.093 15.539 o
1 10 6 125.616 131.325 9.509 80.812 o
1 10 7 20.690 20.505 4.860 346.940 o
1 10 8 384.482 387.447 20.645 15.405 o
1 10 9 183.568 166.230 19.458 20.628 o
1 10 10 205.623 208.981 21.437 16.881 o
1 10 11 322.627 325.949 21.161 15.747 o
1 10 12 94.791 97.222 11.773 57.067 o
1 11 0 77.916 82.164 7.501 136.038 o
1 11 1 37.986 33.498 5.273 288.263 o
1 11 2 273.902 291.648 14.100 32.154 o
1 11 3 224.009 233.277 12.714 41.356 o
1 11 4 125.029 122.040 11.328 59.320 o
1 11 5 106.912 91.804 10.264 73.348 o
1 11 6 347.563 333.207 19.602 17.540 o
1 11 7 123.841 118.200 15.519 32.939 o
1 11 8 321.031 363.940 28.848 9.051 o
1 11 9 97.252 96.470 11.286 61.744 o
1 11 10 119.330 113.393 16.767 28.484 o
1 11 11 39.348 47.330 8.269 119.142 o
1 12 0 2.560 4.910 2.995 925.052 o
1 12 1 7.424 9.230 4.333 441.309 o
1 12 2 231.324 242.728 13.548 36.820 o
1 12 3 543.592 557.355 24.961 9.755 o
1 12 4 105.405 81.979 9.865 79.433 o
1 12 5 206.370 231.673 18.334 22.375 o
1 12 6 118.019 125.816 12.838 47.223 o
1 12 7 8.812 7.171 4.266 455.061 o
1 12 8 209.476 230.424 22.332 15.544 o
1 12 9 179.879 185.223 20.532 18.596 o
1 12 10 1.420 17.725 7.961 130.985 o
1 13 0 43.780 41.250 7.258 153.590 o
1 13 1 50.681 59.131 7.017 161.536 o
1 13 2 52.089 56.131 9.646 87.234 o
1 13 3 193.840 194.887 15.595 30.552 o
1 13 4 13.769 10.550 7.873 133.734 o
1 13 5 134.539 132.938 13.434 42.788 o
1 13 6 218.345 230.250 22.486 15.291 o
1 13 7 164.512 175.186 19.999 19.709 o
1 13 8 191.103 176.326 20.483 18.628 o
1 13 9 185.469 177.483 21.084 17.675 o
1 14 0 14.185 14.437 5.154 310.886 o
1 14 1 62.933 57.236 13.333 45.992 o
1 14 2 291.549 309.123 20.315 17.306 o
1 14 3 33.659 33.009 7.267 154.799 o
1 14 4 200.756 208.726 17.113 25.610 o
1 14 5 78.032 88.196 11.604 59.463 o
1 14 6 93.929 86.485 14.267 39.570 o
1 14 7 147.596 144.276 24.791 13.165 o
1 15 0 183.290 180.060 21.418 17.162 o
1 15 1 676.464 697.644 39.583 4.322 o
1 15 2 68.604 71.882 15.487 34.104 o
1 15 3 36.303 30.869 6.867 172.824 o
1 15 4 104.702 97.831 12.331 51.905 o
2 0 0 506.874 443.937 13.823 22.416 o
2 0 1 1318.000 1460.720 17.300 4.838 o
2 0 2 1199.840 1232.420 27.746 4.409 o
2 0 3 4681.670 4841.090 94.776 0.319 o
2 0 4 1267.030 1324.430 17.534 5.308 o
2 0 5 1042.280 1096.460 15.324 7.624 o
2 0 6 122.858 124.261 6.246 164.251 o
2 0 7 725.246 741.704 14.514 13.472 o
2 0 8 302.801 301.240 15.320 27.307 o
2 0 9 890.475 855.250 17.480 9.307 o
2 0 10 590.379 573.215 18.491 13.803 o
2 0 11 364.021 357.011 22.667 13.545 o
2 0 12 82.810 75.917 10.579 71.090 o
2 0 13 15.970 15.530 5.051 323.120 o
2 0 14 226.692 205.596 19.224 20.446 o
2 0 15 79.095 76.178 13.716 43.088 o
2 0 16 55.676 69.322 12.255 54.304 o
2 1 0 1686.050 1787.420 24.635 2.909 o
2 1 1 290.185 318.111 19.286 18.872 o
2 1 2 1032.870 1115.480 18.587 6.921 o
2 1 3 4738.250 5020.050 116.731 0.265 o
2 1 4 1639.560 1732.970 27.085 2.909 o
2 1 5 544.633 544.857 9.884 25.697 o
2 1 6 459.447 454.788 9.917 32.230 o
2 1 7 282.470 288.050 10.816 46.550 o
2 1 8 346.125 334.977 12.617 33.450 o
2 1 9 2257.210 2229.890 52.952 1.250 o
2 1 10 50.820 52.353 7.663 136.773 o
2 1 11 177.425 195.241 15.684 30.587 o
2 1 12 526.052 534.990 37.890 5.039 o
2 1 13 89.516 92.343 12.431 51.666 o
2 1 14 183.129 197.456 18.805 21.830 o
2 1 15 99.382 105.357 14.240 39.443 o
2 1 16 0.702 3.323 6.167 218.354 o
2 2 0 13.784 29.084 2.520 1254.310 o
2 2 1 110.626 112.243 3.575 374.615 o
2 2 2 675.833 733.172 9.368 18.261 o
2 2 3 611.197 578.549 12.684 19.103 o
2 2 4 2980.870 3050.210 26.091 1.102 o
2 2 5 1044.270 1073.560 24.349 5.779 o
2 2 6 25.557 22.611 3.058 846.758 o
2 2 7 83.162 80.387 5.910 207.311 o
2 2 8 594.134 611.269 17.082 14.693 o
2 2 9 514.036 514.849 16.513 17.532 o
2 2 10 598.175 535.254 24.313 9.837 o
2 2 11 31.800 37.024 7.369 150.578 o
2 2 12 373.561 360.211 22.453 13.667 o
2 2 13 410.410 437.239 35.037 6.102 o
2 2 14 128.689 144.446 33.814 7.179 o
2 2 15 76.469 76.236 12.496 51.721 o
2 2 16 222.835 227.312 21.586 16.473 o
2 3 0 3.147 2.700 1.709 2838.240 o
2 3 1 7396.010 7465.820 45.292 0.189 o
2 3 2 1002.230 1010.420 12.363 9.023 o
2 3 3 603.849 634.895 11.086 20.277 o
2 3 4 4660.410 4536.990 28.436 0.488 o
2 3 5 30.801 29.422 2.889 918.023 o
2 3 6 82.986 87.789 6.448 176.667 o
2 3 7 849.603 852.284 17.218 9.815 o
2 3 8 245.046 238.094 9.706 59.763 o
2 3 9 447.681 473.959 18.140 17.041 o
2 3 10 446.087 446.854 21.797 13.257 o
2 3 11 161.482 174.276 14.677 35.151 o
2 3 12 48.576 58.458 9.590 88.340 o
2 3 13 82.442 92.141 22.071 16.858 o
2 3 14 133.761 161.215 16.735 28.100 o
2 3 15 77.337 84.348 19.466 21.644 o
2 3 16 351.131 386.445 42.585 4.340 o
2 4 0 6274.740 6732.070 55.073 0.241 o
2 4 1 1091.620 1070.950 15.535 7.314 o
2 4 2 2303.050 2283.220 20.603 1.874 o
2 4 3 268.015 282.028 5.236 98.956 o
2 4 4 593.102 584.911 10.010 22.748 o
2 4 5 1324.040 1331.230 17.006 5.106 o
2 4 6 197.968 181.218 7.063 106.464 o
2 4 7 236.527 255.788 9.592 60.683 o
2 4 8 560.122 587.581 15.411 17.167 o
2 4 9 540.012 500.000 15.035 19.012 o
2 4 10 1291.720 1279.510 36.345 3.218 o
2 4 11 65.614 79.847 10.267 76.087 o
2 4 12 20.829 7.677 3.989 515.234 o
2 4 13 591.500 560.978 45.332 3.593 o
2 4 14 138.291 137.861 24.610 13.393 o
2 4 15 130.044 83.095 19.803 20.656 o
2 4 16 285.787 297.378 37.651 5.607 o
2 5 0 9.494 7.245 1.202 5522.830 o
2 5 1 79.710 76.599 3.855 424.520 o
2 5 2 251.795 251.292 7.388 80.868 o
2 5 3 489.664 511.734 11.181 26.554 o
2 5 4 599.791 566.724 12.395 19.913 o
2 5 5 1421.640 1318.410 16.446 4.792 o
2 5 6 375.397 360.398 9.707 41.842 o
2 5 7 643.893 655.560 14.159 15.990 o
2 5 8 197.747 207.014 8.580 79.648 o
2 5 9 30.561 29.699 4.873 339.801 o
2 5 10 74.195 66.827 9.948 80.742 o
2 5 11 174.355 157.902 22.174 16.180 o
2 5 12 172.355 172.114 24.437 13.403 o
2 5 13 979.842 890.171 58.128 2.043 o
2 5 14 107.153 99.033 20.874 18.706 o
2 5 15 159.624 159.188 27.065 11.047 o
2 6 0 8598.530 8641.830 53.665 0.140 o
2 6 1 38.060 41.305 3.163 743.443 o
2 6 2 21.110 33.354 3.359 706.131 o
2 6 3 665.077 651.882 13.536 16.128 o
2 6 4 426.161 421.184 11.439 31.014 o
2 6 5 323.083 353.549 12.482 34.579 o
2 6 6 273.474 295.654 11.855 41.425 o
2 6 7 174.724 159.082 9.167 78.453 o
2 6 8 416.627 421.135 15.480 22.297 o
2 6 9 382.389 370.292 15.057 24.756 o
2 6 10 343.580 340.414 18.650 19.006 o
2 6 11 583.892 643.380 26.339 8.556 o
2 6 12 84.762 89.980 13.032 47.320 o
2 6 13 177.673 175.588 18.496 22.700 o
2 6 14 30.860 34.720 9.137 98.558 o
2 6 15 273.971 277.159 27.903 9.934 o
2 7 0 1175.430 1145.700 21.331 5.584 o
2 7 1 302.357 327.799 9.100 53.156 o
2 7 2 1049.200 1058.160 17.483 7.240 o
2 7 3 797.374 790.411 17.140 10.728 o
2 7 4 302.937 313.700 10.476 45.845 o
2 7 5 748.553 743.670 16.814 11.752 o
2 7 6 317.567 296.660 12.489 36.221 o
2 7 7 634.054 639.741 19.092 12.362 o
2 7 8 454.581 471.434 17.095 18.326 o
2 7 9 508.706 502.164 18.272 15.705 o
2 7 10 97.458 102.145 10.531 70.173 o
2 7 11 850.449 867.032 31.432 5.376 o
2 7 12 81.653 91.720 15.684 33.029 o
2 7 13 125.373 135.256 16.528 29.065 o
2 7 14 102.560 113.413 15.834 32.035 o
2 7 15 52.260 68.439 12.833 49.673 o
2 8 0 1853.060 1860.170 29.411 2.386 o
2 8 1 427.318 415.366 14.118 24.754 o
2 8 2 1013.460 1056.390 18.506 7.252 o
2 8 3 725.624 727.982 16.172 12.535 o
2 8 4 46.068 45.371 4.499 380.358 o
2 8 5 714.826 730.422 17.626 11.786 o
2 8 6 764.366 769.128 21.206 9.274 o
2 8 7 88.183 86.253 7.522 133.098 o
2 8 8 108.149 115.558 9.019 91.631 o
2 8 9 664.363 693.256 22.442 9.784 o
2 8 10 264.348 268.763 22.162 15.244 o
2 8 11 194.228 190.162 15.330 31.548 o
2 8 12 172.581 152.104 14.268 37.004 o
2 8 13 124.235 153.468 46.453 3.825 o
2 8 14 132.271 173.372 24.942 13.012 o
2 9 0 793.613 811.912 23.695 7.929 o
2 9 1 645.943 659.098 25.304 8.636 o
2 9 2 206.332 196.728 11.168 53.216 o
2 9 3 275.222 275.043 12.795 37.538 o
2 9 4 387.285 394.740 13.106 28.917 o
2 9 5 76.371 71.028 5.730 224.080 o
2 9 6 526.402 542.077 18.608 14.803 o
2 9 7 74.399 84.070 7.796 127.098 o
2 9 8 604.374 592.609 20.893 11.689 o
2 9 9 135.418 133.430 10.275 69.576 o
2 9 10 1.208 3.227 5.374 287.555 o
2 9 11 301.348 307.867 20.085 17.544 o
2 9 12 126.648 137.874 22.328 16.240 o
2 9 13 15.941 3.524 11.937 58.244 o
2 10 0 99.303 104.191 9.165 90.531 o
2 10 1 383.989 373.563 17.520 19.919 o
2 10 2 292.702 285.678 15.602 27.010 o
2 10 3 6.102 4.596 2.938 959.605 o
2 10 4 518.380 503.343 23.920 10.752 o
2 10 5 12.345 10.397 3.583 641.896 o
2 10 6 245.397 229.400 23.813 13.596 o
2 10 7 370.979 399.931 20.061 16.204 o
2 10 8 226.989 214.267 15.932 28.488 o
2 10 9 82.044 73.320 9.621 85.339 o
2 10 10 275.611 285.902 19.174 19.460 o
2 10 11 12.078 15.344 5.451 278.326 o
2 10 12 157.085 157.340 15.373 32.559 o
2 11 0 40.084 52.151 6.222 206.683 o
2 11 1 519.849 508.517 18.601 15.144 o
2 11 2 528.979 516.626 22.178 11.844 o
2 11 3 23.776 28.531 6.606 188.199 o
2 11 4 382.611 382.382 19.924 16.344 o
2 11 5 146.368 131.904 16.989 27.334 o
2 11 6 125.616 106.429 14.194 39.128 o
2 11 7 170.431 194.866 23.764 14.102 o
2 11 8 465.413 460.302 30.421 7.628 o
2 11 9 88.026 106.510 15.283 34.563 o
2 11 10 287.071 324.143 47.385 3.590 o
2 11 11 64.654 55.527 13.820 42.838 o
2 12 0 7.137 6.500 2.715 1121.610 o
2 12 1 622.652 643.962 22.236 10.436 o
2 12 2 563.627 554.752 20.715 12.433 o
2 12 3 46.729 51.369 7.782 133.246 o
2 12 4 478.340 480.606 23.539 11.400 o
2 12 5 175.610 174.105 14.439 35.835 o
2 12 6 71.256 75.931 12.770 49.704 o
2 12 7 676.914 722.189 38.651 4.471 o
2 12 8 2.097 15.238 7.050 166.993 o
2 12 9 0.422 1.850 5.091 320.461 o
2 12 10 130.775 148.189 22.826 15.518 o
2 13 0 148.064 149.194 13.593 41.215 o
2 13 1 155.883 148.010 11.267 57.363 o
2 13 2 98.038 94.727 10.709 68.181 o
2 13 3 45.032 39.522 7.251 153.805 o
2 13 4 44.005 15.611 5.482 268.290 o
2 13 5 308.607 326.934 20.763 16.402 o
2 13 6 31.057 29.667 8.721 108.196 o
2 13 7 89.009 101.794 17.629 26.170 o
2 13 8 216.035 219.634 22.657 15.124 o
2 14 0 0.331 -2.007 2.901 987.093 o
2 14 1 114.884 104.585 16.463 29.615 o
2 14 2 89.356 101.234 11.568 59.142 o
2 14 3 239.102 230.144 17.627 23.524 o
2 14 4 1.076 1.525 4.109 491.908 o
2 14 5 22.835 29.399 7.143 161.266 o
2 14 6 19.532 18.280 6.754 180.969 o
2 15 0 103.936 98.844 15.219 34.672 o
2 15 1 16.348 9.872 9.282 96.240 o
2 15 2 43.655 49.798 12.416 53.326 o
2 15 3 150.670 137.783 14.299 37.627 o
3 0 1 1648.120 1591.330 67.688 1.259 o
3 0 2 2240.380 2550.330 60.529 1.060 o
3 0 3 1698.300 1766.110 22.804 2.997 o
3 0 4 9.237 9.084 1.409 4051.710 o
3 0 5 1115.950 1050.950 24.725 5.459 o
3 0 6 514.739 540.458 12.287 23.128 o
3 0 7 1392.360 1402.760 20.974 4.324 o
3 0 8 106.267 118.980 6.464 162.667 o
3 0 9 734.071 767.711 24.514 8.118 o
3 0 10 0.203 1.399 2.052 1971.990 o
3 0 11 253.969 256.661 29.369 9.108 o
3 0 12 1.275 2.254 4.067 502.170 o
3 0 13 804.330 769.247 51.991 2.611 o
3 0 14 38.246 40.623 9.039 100.236 o
3 0 15 945.776 969.226 43.411 3.225 o
3 0 16 320.848 327.915 26.358 10.729 o
3 1 0 1931.420 2061.770 19.260 2.490 o
3 1 1 1414.840 1478.380 40.133 2.613 o
3 1 2 5874.500 6047.090 40.587 0.293 o
3 1 3 157.601 177.921 6.411 134.743 o
3 1 4 5090.090 5135.320 79.539 0.318 o
3 1 5 313.098 302.031 6.028 76.128 o
3 1 6 2593.140 2630.210 27.752 1.401 o
3 1 7 134.065 130.183 5.962 169.710 o
3 1 8 129.178 129.918 6.608 147.266 o
3 1 9 617.636 611.689 30.589 6.787 o
3 1 10 564.462 567.730 19.130 13.637 o
3 1 11 71.981 72.601 9.931 80.965 o
3 1 12 193.393 183.868 16.213 28.604 o
3 1 13 303.418 320.385 27.393 10.092 o
3 1 14 18.944 38.088 9.050 100.815 o
3 1 15 1.445 2.347 3.278 772.797 o
3 1 16 614.997 673.238 37.792 4.790 o
3 2 0 1489.130 1473.920 57.254 1.677 o
3 2 1 2112.270 2229.230 64.623 1.080 o
3 2 2 1155.270 1209.010 17.604 6.125 o
3 2 3 314.922 329.164 9.948 47.022 o
3 2 4 265.995 256.550 9.395 58.996 o
3 2 5 1527.850 1447.090 13.708 4.371 o
3 2 6 348.721 347.958 6.914 59.288 o
3 2 7 773.371 743.181 18.773 10.444 o
3 2 8 323.426 308.610 17.907 20.882 o
3 2 9 998.522 1033.060 32.873 4.475 o
3 2 10 122.503 112.480 8.651 97.001 o
3 2 11 4.786 2.024 2.911 979.012 o
3 2 12 263.219 281.046 20.096 18.100 o
3 2 13 490.144 478.979 27.657 8.792 o
3 2 14 179.214 189.387 18.066 23.614 o
3 2 15 373.202 387.573 28.611 8.958 o
3 2 16 217.467 208.908 31.473 8.099 o
3 3 0 4609.220 4717.050 38.386 0.465 o
3 3 1 448.898 470.559 10.396 31.202 o
3 3 2 131.508 134.318 5.028 215.117 o
3 3 3 6878.690 6709.370 47.443 0.221 o
3 3 4 187.004 155.173 6.127 135.745 o
3 3 5 3208.430 3231.170 29.873 0.949 o
3 3 6 138.983 142.498 7.769 110.322 o
3 3 7 74.893 89.575 6.596 171.793 o
3 3 8 584.245 576.604 17.484 14.756 o
3 3 9 643.254 590.204 18.787 12.770 o
3 3 10 170.793 153.612 10.043 68.319 o
3 3 11 400.621 419.976 22.940 12.736 o
3 3 12 222.446 217.465 17.365 24.529 o
3 3 13 59.467 49.407 9.084 97.822 o
3 3 14 140.341 192.526 28.193 10.207 o
3 3 15 90.649 90.620 20.110 20.226 o
3 3 16 90.890 89.963 21.288 18.079 o
3 4 0 1879.160 1862.550 20.661 2.684 o
3 4 1 1923.040 1938.090 23.982 2.442 o
3 4 2 972.819 1004.690 13.868 8.956 o
3 4 3 23.349 27.408 1.945 1956.090 o
3 4 4 3082.450 3109.120 24.635 1.055 o
3 4 5 69.723 63.547 3.898 444.795 o
3 4 6 1212.180 1195.040 18.077 5.796 o
3 4 7 241.617 238.049 9.990 57.786 o
3 4 8 677.244 647.106 24.500 8.849 o
3 4 9 594.286 576.203 18.565 13.668 o
3 4 10 94.616 93.047 8.003 117.353 o
3 4 11 15.128 16.259 9.007 102.146 o
3 4 12 460.936 460.754 39.336 4.861 o
3 4 13 23.980 10.891 6.996 168.672 o
3 4 14 421.726 410.735 40.719 4.638 o
3 4 15 123.231 173.059 28.679 9.919 o
3 4 16 26.513 22.369 11.816 59.284 o
3 5 0 158.828 148.629 6.561 135.241 o
3 5 1 109.808 113.237 4.836 253.694 o
3 5 2 818.081 845.978 13.804 11.684 o
3 5 3 1720.960 1742.360 20.841 3.071 o
3 5 4 399.694 404.938 11.251 33.346 o
3 5 5 234.816 231.458 7.092 90.465 o
3 5 6 204.255 206.629 7.456 94.874 o
3 5 7 60.269 55.068 5.280 272.433 o
3 5 8 613.881 613.103 18.186 13.463 o
3 5 9 1053.030 1052.880 28.217 5.068 o
3 5 10 61.158 48.174 6.246 200.320 o
3 5 11 204.567 183.465 16.831 26.541 o
3 5 12 10.998 6.400 5.028 327.647 o
3 5 13 33.326 19.318 6.618 187.000 o
3 5 14 27.586 21.111 10.152 80.203 o
3 5 15 56.474 39.034 9.529 89.547 o
3 6 0 936.409 969.690 18.231 8.185 o
3 6 1 329.217 340.117 9.619 46.995 o
3 6 2 698.648 731.938 13.819 14.474 o
3 6 3 290.483 279.509 8.952 58.221 o
3 6 4 774.969 761.601 15.460 12.033 o
3 6 5 93.612 88.949 6.447 173.008 o
3 6 6 377.005 366.564 13.492 28.833 o
3 6 7 593.481 591.862 21.612 11.311 o
3 6 8 519.116 520.513 19.599 14.094 o
3 6 9 75.101 64.807 6.620 174.021 o
3 6 10 5.782 3.770 3.291 765.423 o
3 6 11 35.059 36.522 7.793 134.619 o
3 6 12 8.118 5.592 13.758 43.873 o
3 6 13 239.778 249.619 22.154 15.505 o
3 6 14 78.371 73.763 12.849 48.977 o
3 6 15 55.502 54.814 14.219 40.613 o
3 7 0 6.621 4.033 1.731 2749.580 o
3 7 1 416.848 391.416 10.056 36.449 o
3 7 2 770.534 740.013 14.735 12.650 o
3 7 3 126.627 131.553 6.599 148.182 o
3 7 4 1226.900 1211.260 20.693 5.315 o
3 7 5 369.715 368.877 11.968 33.630 o
3 7 6 178.369 152.798 9.198 77.963 o
3 7 7 775.573 796.225 21.685 8.878 o
3 7 8 603.853 586.280 19.406 12.810 o
3 7 9 91.528 77.753 7.457 135.387 o
3 7 10 463.279 461.707 18.441 16.518 o
3 7 11 107.832 97.397 12.802 48.245 o
3 7 12 63.764 61.610 11.146 65.276 o
3 7 13 176.806 182.459 19.218 21.103 o
3 7 14 160.333 204.299 22.713 15.405 o
3 8 0 612.303 583.329 16.916 14.774 o
3 8 1 1546.140 1488.710 26.837 3.332 o
3 8 2 362.933 334.965 13.018 31.400 o
3 8 3 143.382 142.721 7.227 122.491 o
3 8 4 461.564 447.149 15.293 21.165 o
3 8 5 508.377 505.974 14.738 20.110 o
3 8 6 591.255 580.197 18.661 13.602 o
3 8 7 814.168 842.123 25.750 7.048 o
3 8 8 79.330 83.564 7.905 123.146 o
3 8 9 241.606 258.493 13.900 34.655 o
3 8 10 188.837 188.197 12.291 46.635 o
3 8 11 147.780 120.474 14.816 35.475 o
3 8 12 35.733 33.122 8.702 108.371 o
3 8 13 363.520 390.706 30.455 8.040 o
3 8 14 35.416 39.636 12.853 49.965 o
3 9 0 216.405 254.695 11.835 46.148 o
3 9 1 20.662 18.804 3.672 602.228 o
3 9 2 17.702 16.777 3.372 715.879 o
3 9 3 17.012 14.419 3.572 640.985 o
3 9 4 145.331 150.614 9.796 73.896 o
3 9 5 130.846 116.290 7.383 124.769 o
3 9 6 107.309 97.863 9.611 82.546 o
3 9 7 88.615 82.925 7.711 127.435 o
3 9 8 372.281 358.667 19.471 17.235 o
3 9 9 13.290 9.272 3.402 711.135 o
3 9 10 468.418 473.921 20.248 14.369 o
3 9 11 253.571 221.938 20.487 17.877 o
3 9 12 200.485 197.538 22.751 15.160 o
3 9 13 58.806 57.202 11.453 62.100 o
3 10 0 261.932 263.847 14.465 31.744 o
3 10 1 188.380 167.249 10.390 62.477 o
3 10 2 70.632 71.063 6.915 160.899 o
3 10 3 105.526 103.582 8.496 103.115 o
3 10 4 99.321 90.111 8.000 116.911 o
[truncated: 60,693 more chars]
