# Supplementary material for: Refinement of X-ray and electron diffraction crystal structures using analytical Fourier transforms of Slater-type atomic wavefunctions in Olex2
Source: J Appl Crystallogr. 2024 Feb 1;57(Pt 1):161–74. doi: 10.1107/S1600576723010981 (PMC10840308; doi:10.1107/S1600576723010981)
Supplement: Supplementary file 1 [file j-57-00161-sup1.zip › cifs/timmy_Thakkar.cif]

data_timmy
_audit_creation_date               2023-01-23
_audit_creation_method
;
Olex2 1.5-dev
(compiled Jan 23 2023 09:41:20, GUI svn.r6410)
;
_audit_contact_author_address      ?
_audit_contact_author_email        ?
_audit_contact_author_name         ''
_audit_contact_author_phone        ?
_publ_contact_author_id_orcid      ?
_publ_section_references
;
Bourhis, L.J., Dolomanov, O.V., Gildea, R.J., Howard, J.A.K., Puschmann, H.
 (2015). Acta Cryst. A71, 59-75.

Dolomanov, O.V., Bourhis, L.J., Gildea, R.J, Howard, J.A.K. & Puschmann, H.
 (2009), J. Appl. Cryst. 42, 339-341.

Kleemiss, F., Dolomanov, O.V., Bodensteiner, M., Peyerimhoff, N., Midgley, M.,
Bourhis, L.J., Genoni, A., Malaspina, L.A., Jayatilaka, D., Spencer, J.L.,
White, F., Grundkoetter-Stock, B, Steinhauer, S., Lentz, D., Puschmann, H.,
Grabowsky, S. (2021), Chem. Sci., 12, 1675-1692.
;
_chemical_formula_moiety           'C4 H8 Ca O8, 2(H2 O)'
_chemical_formula_sum              'C4 H12 Ca O10'
_chemical_formula_weight           260.212
_chemical_absolute_configuration   unk
_chemical_oxdiff_formula           'C10 H10 O2'
loop_
  _atom_type_symbol
  _atom_type_scat_dispersion_real
  _atom_type_scat_dispersion_imag
  _atom_type_scat_source
  _atom_type_scat_dispersion_source
 C 0.00347 0.00161 'NoSpherA2: Chem.Sci. 2021, DOI:10.1039/D0SC05526C'
 'Henke, Gullikson and Davis, At. Data and Nucl. Data Tables, 1993, 54, 2'
 Ca 0.23320 0.31634 'NoSpherA2: Chem.Sci. 2021, DOI:10.1039/D0SC05526C'
 'Henke, Gullikson and Davis, At. Data and Nucl. Data Tables, 1993, 54, 2'
 H 0.00000 0.00000 'NoSpherA2: Chem.Sci. 2021, DOI:10.1039/D0SC05526C'
 'Henke, Gullikson and Davis, At. Data and Nucl. Data Tables, 1993, 54, 2'
 O 0.01158 0.00611 'NoSpherA2: Chem.Sci. 2021, DOI:10.1039/D0SC05526C'
 'Henke, Gullikson and Davis, At. Data and Nucl. Data Tables, 1993, 54, 2'

_space_group_crystal_system        'orthorhombic'
_space_group_IT_number             19
_space_group_name_H-M_alt          'P 21 21 21'
_space_group_name_Hall             ' P 2ac 2ab'
loop_
  _space_group_symop_id
  _space_group_symop_operation_xyz
 1 x,y,z
 2 x+1/2,-y+1/2,-z
 3 -x,y+1/2,-z+1/2
 4 -x+1/2,-y,z+1/2

_symmetry_Int_Tables_number        19
_cell_length_a                     9.1718(4)
_cell_length_b                     9.5882(3)
_cell_length_c                     10.5502(4)
_cell_angle_alpha                  90
_cell_angle_beta                   90
_cell_angle_gamma                  90
_cell_volume                       927.80(6)
_cell_formula_units_Z              4
_cell_measurement_reflns_used      5018
_cell_measurement_temperature      120.02(10)
_cell_measurement_theta_max        37.3900
_cell_measurement_theta_min        2.8450
_exptl_absorpt_coefficient_mu      0.719
_exptl_absorpt_correction_T_max    0.951
_exptl_absorpt_correction_T_min    0.935
_exptl_absorpt_correction_type     analytical
_exptl_absorpt_process_details
;
CrysAlisPro 1.171.39.7c (Rigaku Oxford Diffraction, 2015)
Analytical numeric absorption correction using a multifaceted crystal
			model based on expressions derived by R.C. Clark & J.S. Reid.
(Clark, R. C. & Reid, J. S. (1995). Acta Cryst. A51, 887-897)
Empirical absorption correction using spherical harmonics,
 implemented in SCALE3 ABSPACK scaling algorithm.
;
_exptl_crystal_density_diffrn      1.863
_exptl_crystal_F_000               545.460
loop_
  _exptl_crystal_face_index_h
  _exptl_crystal_face_index_k
  _exptl_crystal_face_index_l
  _exptl_crystal_face_perp_dist
 -5 -2 -4 0.0886
 5 2 4 0.0886
 -2 -2 -5 0.0982
 2 2 5 0.0982
 5 0 -4 0.0809
 -5 0 4 0.0809
 1 -1 -5 0.0907
 -1 1 5 0.0907
 3 -5 -2 0.0960
 -3 5 2 0.0960
 0 5 -3 0.1104
 0 -5 3 0.1104
 5 -5 3 0.1064
 -5 5 -3 0.1064
 -1 3 -5 0.1166
 1 -3 5 0.1166
 5 4 1 0.0824
 -5 -4 -1 0.0824
 -4 -5 -5 0.0974
 4 5 5 0.0974

_exptl_crystal_size_max            0.236
_exptl_crystal_size_mid            0.195
_exptl_crystal_size_min            0.162
loop_
  _exptl_oxdiff_crystal_face_indexfrac_h
  _exptl_oxdiff_crystal_face_indexfrac_k
  _exptl_oxdiff_crystal_face_indexfrac_l
  _exptl_oxdiff_crystal_face_x
  _exptl_oxdiff_crystal_face_y
  _exptl_oxdiff_crystal_face_z
 -4.9909 -1.9994 -4.0011 0.1489 0.4701 -0.0056
 4.9909 1.9994 4.0011 -0.1489 -0.4701 0.0056
 -1.9944 -1.9978 -4.9992 0.0785 0.3386 -0.1950
 1.9944 1.9978 4.9992 -0.0785 -0.3386 0.1950
 4.9946 0.0044 -3.9961 -0.0546 -0.1505 -0.4422
 -4.9946 -0.0044 3.9961 0.0546 0.1505 0.4422
 1.0008 -0.9964 -4.9978 0.0416 0.1355 -0.3232
 -1.0008 0.9964 4.9978 -0.0416 -0.1355 0.3232
 3.0018 -5.0001 -1.9960 -0.3452 0.1093 -0.2785
 -3.0018 5.0001 1.9960 0.3452 -0.1093 0.2785
 -0.0045 5.0047 -3.0010 0.3824 -0.1232 -0.1279
 0.0045 -5.0047 3.0010 -0.3824 0.1232 0.1279
 4.9983 -5.0033 3.0039 -0.5444 -0.1448 -0.0974
 -4.9983 5.0033 -3.0039 0.5444 0.1448 0.0974
 -1.0008 3.0050 -5.0004 0.3478 0.0737 -0.2052
 1.0008 -3.0050 5.0004 -0.3478 -0.0737 0.2052
 4.9895 4.0026 1.0012 0.0524 -0.4665 -0.1432
 -4.9895 -4.0026 -1.0012 -0.0524 0.4665 0.1432
 -3.9889 -4.9998 -4.9992 -0.0377 0.5726 -0.1258
 3.9889 4.9998 4.9992 0.0377 -0.5726 0.1258

_diffrn_reflns_av_R_equivalents    0.0351
_diffrn_reflns_av_unetI/netI       0.0549
_diffrn_reflns_Laue_measured_fraction_full  1.0000
_diffrn_reflns_Laue_measured_fraction_max  1.0000
_diffrn_reflns_limit_h_max         15
_diffrn_reflns_limit_h_min         -8
_diffrn_reflns_limit_k_max         16
_diffrn_reflns_limit_k_min         -16
_diffrn_reflns_limit_l_max         18
_diffrn_reflns_limit_l_min         -17
_diffrn_reflns_number              10505
_diffrn_reflns_point_group_measured_fraction_full  0.9964
_diffrn_reflns_point_group_measured_fraction_max  0.9934
_diffrn_reflns_theta_full          25.2417
_diffrn_reflns_theta_max           34.99
_diffrn_reflns_theta_min           2.87
_diffrn_ambient_environment        N~2~
_diffrn_ambient_temperature        120.02(10)
_diffrn_detector                   'CCD plate'
_diffrn_detector_area_resol_mean   8.0756
_diffrn_detector_type              Sapphire3
_diffrn_measured_fraction_theta_full  1.0000
_diffrn_measured_fraction_theta_max  1.0000
_diffrn_measurement_details
;
List of Runs (angles in degrees, time in seconds):

  # Type    Start    End  Width  t~exp~   \w     \q     \k     \f   Frames
--------------------------------------------------------------------------
  1  \w      0.00 110.00   1.00   11.80    --   37.95  19.00 120.00  110
  2  \w     35.00 112.00   1.00   11.80    --   37.95 178.00 -60.00   77
  3  \w     19.00 106.00   1.00   11.80    --   37.95  57.00 -30.00   87
  4  \w     16.00  67.00   1.00   11.80    --   37.95  38.00-150.00   51
;
_diffrn_measurement_device         'four-circle diffractometer'
_diffrn_measurement_device_type    'Xcalibur, Sapphire3'
_diffrn_measurement_method         '\w scans'
_diffrn_orient_matrix_type        
 'CrysAlisPro convention (1999,Acta A55,543-557)'
_diffrn_orient_matrix_UB_11        -0.0324559000
_diffrn_orient_matrix_UB_12        0.0602715000
_diffrn_orient_matrix_UB_13        -0.0268452000
_diffrn_orient_matrix_UB_21        -0.0536466000
_diffrn_orient_matrix_UB_22        -0.0423103000
_diffrn_orient_matrix_UB_23        -0.0294264000
_diffrn_orient_matrix_UB_31        -0.0451460000
_diffrn_orient_matrix_UB_32        0.0069405000
_diffrn_orient_matrix_UB_33        0.0542499000
_diffrn_radiation_monochromator    graphite
_diffrn_radiation_probe            x-ray
_diffrn_radiation_type             'Mo K\a'
_diffrn_radiation_wavelength       0.71073
_diffrn_source                     'fine-focus sealed X-ray tube'
_diffrn_source_type                'Enhance (Mo) X-ray Source'
_reflns_Friedel_coverage           0.985
_reflns_limit_h_max                14
_reflns_limit_h_min                -14
_reflns_limit_k_max                15
_reflns_limit_k_min                -15
_reflns_limit_l_max                16
_reflns_limit_l_min                -16
_reflns_number_gt                  3768
_reflns_number_total               4066
_reflns_threshold_expression       I>=2u(I)
_computing_cell_refinement         'CrysAlisPro 1.171.39.7c (Rigaku OD, 2015)'
_computing_data_collection         'CrysAlisPro 1.171.39.7c (Rigaku OD, 2015)'
_computing_data_reduction          'CrysAlisPro 1.171.39.7c (Rigaku OD, 2015)'
_computing_molecular_graphics      'Olex2 1.5-dev (Dolomanov et al., 2009)'
_computing_publication_material    'Olex2 1.5-dev (Dolomanov et al., 2009)'
_computing_structure_refinement    'olex2.refine 1.5-dev (Bourhis et al., 2015)'
_refine_diff_density_max           0.4214
_refine_diff_density_min           -0.3695
_refine_diff_density_rms           0.0816
_refine_ls_abs_structure_details  
 'Hooft, R.W.W., Straver, L.H., Spek, A.L. (2010). J. Appl. Cryst., 43, 665-668.'
_refine_ls_abs_structure_Flack     0.002(18)
_refine_ls_d_res_high              0.6197
_refine_ls_d_res_low               7.0957
_refine_ls_goodness_of_fit_ref     0.9910
_refine_ls_hydrogen_treatment      mixed
_refine_ls_matrix_type             full
_refine_ls_number_constraints      1
_refine_ls_number_parameters       179
_refine_ls_number_reflns           4066
_refine_ls_number_restraints       0
_refine_ls_R_factor_all            0.0359
_refine_ls_R_factor_gt             0.0318
_refine_ls_restrained_S_all        0.9910
_refine_ls_shift/su_max            0.0004
_refine_ls_shift/su_mean           0.0000
_refine_ls_structure_factor_coef   Fsqd
_refine_ls_weighting_details      
 'w=1/[\s^2^(Fo^2^)+(0.0275P)^2^] where P=(Fo^2^+2Fc^2^)/3'
_refine_ls_weighting_scheme        calc
_refine_ls_wR_factor_gt            0.0649
_refine_ls_wR_factor_ref           0.0674
_olex2_refinement_description
;
1.a Rotating group:
 O1L(H1La,H1Lb)
;
loop_
  _atom_site_label
  _atom_site_type_symbol
  _atom_site_fract_x
  _atom_site_fract_y
  _atom_site_fract_z
  _atom_site_U_iso_or_equiv
  _atom_site_adp_type
  _atom_site_occupancy
  _atom_site_refinement_flags_posn
 Ca1 Ca 0.81362(3) 0.31706(2) 0.82363(2) 0.00727(5) Uani 1.000000 .
 H4 H 0.850(3) 0.673(2) 0.531(2) 0.043(7) Uiso 1.000000 .
 O1 O 0.94451(11) 0.53115(9) 0.83031(10) 0.01074(18) Uani 1.000000 .
 O1L O 0.77380(12) 0.33649(10) 0.58997(9) 0.0132(2) Uani 1.000000 .
 H1La H 0.769(2) 0.42209(11) 0.5695(3) 0.040(7) Uiso 1.000000 GR
 H1Lb H 0.8488(8) 0.3064(17) 0.55133(9) 0.042(7) Uiso 1.000000 GR
 O2 O 0.96425(11) 0.75928(10) 0.78540(9) 0.01074(18) Uani 1.000000 .
 O3 O 0.66235(11) 0.52548(9) 0.78744(10) 0.00992(18) Uani 1.000000 .
 H3 H 0.591(3) 0.542(2) 0.828(2) 0.034(6) Uiso 1.000000 .
 O4 O 0.77241(11) 0.63909(10) 0.54689(9) 0.00935(18) Uani 1.000000 .
 O5 O 0.44998(11) 0.76155(10) 0.69400(9) 0.01052(18) Uani 1.000000 .
 O6 O 0.51262(11) 0.73128(10) 0.49063(10) 0.01197(19) Uani 1.000000 .
 C1 C 0.89205(15) 0.64929(13) 0.79890(12) 0.0078(2) Uani 1.000000 .
 C2 C 0.72799(15) 0.65938(12) 0.77498(12) 0.0075(2) Uani 1.000000 .
 H2 H 0.684(2) 0.7225(17) 0.8340(17) 0.016(4) Uiso 1.000000 .
 C3 C 0.70208(15) 0.72074(12) 0.64313(12) 0.0077(2) Uani 1.000000 .
 H3a H 0.747(2) 0.8157(18) 0.6406(16) 0.012(4) Uiso 1.000000 .
 C4 C 0.54104(15) 0.73717(12) 0.60873(12) 0.0078(2) Uani 1.000000 .
 O1W O 0.42774(16) 0.57382(14) 0.93680(13) 0.0255(3) Uani 1.000000 .
 H1Wa H 0.384(2) 0.647(2) 0.9326(19) 0.025(6) Uiso 1.000000 .
 H1Wb H 0.405(3) 0.539(2) 0.997(2) 0.037(7) Uiso 1.000000 .
 O2L O 0.81005(14) 0.06224(10) 0.83655(11) 0.0144(2) Uani 1.000000 .
 H2La H 0.735(3) 0.018(2) 0.853(2) 0.027(6) Uiso 1.000000 .
 H2Lb H 0.855(3) 0.022(3) 0.783(2) 0.052(8) Uiso 1.000000 .
 O2W O 0.42804(14) 0.41576(12) 0.57599(12) 0.0171(2) Uani 1.000000 .
 H2Wa H 0.464(3) 0.442(2) 0.509(3) 0.050(8) Uiso 1.000000 .
 H2Wb H 0.488(3) 0.397(3) 0.626(3) 0.046(8) Uiso 1.000000 .

loop_
  _atom_site_aniso_label
  _atom_site_aniso_U_11
  _atom_site_aniso_U_22
  _atom_site_aniso_U_33
  _atom_site_aniso_U_12
  _atom_site_aniso_U_13
  _atom_site_aniso_U_23
 Ca1 0.00641(10) 0.00794(9) 0.00746(10) -0.00008(9) -0.00010(9) 0.00018(8)
 O1 0.0080(4) 0.0095(4) 0.0147(5) 0.0013(3) -0.0012(4) 0.0013(3)
 O1L 0.0126(5) 0.0160(5) 0.0110(4) 0.0036(4) 0.0017(4) 0.0004(4)
 O2 0.0091(5) 0.0100(4) 0.0132(4) -0.0028(4) -0.0004(4) 0.0004(3)
 O3 0.0075(5) 0.0086(4) 0.0138(4) -0.0009(3) 0.0016(4) 0.0023(3)
 O4 0.0067(4) 0.0129(4) 0.0084(4) 0.0007(3) 0.0019(4) -0.0007(3)
 O5 0.0079(4) 0.0134(4) 0.0102(4) 0.0016(4) 0.0017(4) -0.0003(3)
 O6 0.0087(4) 0.0193(5) 0.0080(4) 0.0035(4) -0.0008(4) -0.0006(3)
 C1 0.0074(6) 0.0105(5) 0.0057(5) -0.0002(4) -0.0001(4) -0.0011(4)
 C2 0.0069(5) 0.0077(5) 0.0080(5) -0.0005(4) 0.0006(4) 0.0005(4)
 C3 0.0073(6) 0.0083(4) 0.0076(5) 0.0006(4) 0.0004(4) 0.0002(4)
 C4 0.0076(6) 0.0064(4) 0.0093(5) 0.0000(4) -0.0000(4) 0.0007(4)
 O1W 0.0273(7) 0.0248(6) 0.0245(7) 0.0106(5) 0.0139(6) 0.0111(5)
 O2L 0.0108(5) 0.0116(4) 0.0208(5) -0.0008(4) 0.0038(5) -0.0004(4)
 O2W 0.0132(5) 0.0203(5) 0.0179(5) 0.0007(4) 0.0024(5) 0.0064(4)

loop_
  _geom_bond_atom_site_label_1
  _geom_bond_atom_site_label_2
  _geom_bond_distance
  _geom_bond_site_symmetry_2
  _geom_bond_publ_flag
 Ca1 H4 2.66(2) 4_665 y
 Ca1 O1 2.3790(9) . y
 Ca1 O1L 2.4990(10) . y
 Ca1 O2 2.4043(10) 3_746 y
 Ca1 O3 2.4625(10) . y
 Ca1 O4 2.5195(10) 4_665 y
 Ca1 O5 2.4826(10) 3_646 y
 Ca1 O6 2.4205(11) 4_665 y
 Ca1 O2L 2.4473(10) . y
 H4 O4 0.80(3) . ?
 O1 C1 1.2745(15) . ?
 O1L H1La 0.8500 . ?
 O1L H1Lb 0.8499 . ?
 O2 C1 1.2535(16) . ?
 O3 H3 0.80(2) . ?
 O3 C2 1.4242(15) . ?
 O4 C3 1.4352(16) . ?
 O5 C4 1.2496(16) . ?
 O6 C4 1.2742(16) . ?
 C1 C2 1.5288(19) . ?
 C2 H2 0.957(18) . ?
 C2 C3 1.5289(18) . ?
 C3 H3a 1.002(17) . ?
 C3 C4 1.529(2) . ?
 O1W H1Wa 0.81(2) . ?
 O1W H1Wb 0.75(2) . ?
 O2L H2La 0.83(2) . ?
 O2L H2Lb 0.80(3) . ?
 O2W H2Wa 0.82(3) . ?
 O2W H2Wb 0.78(3) . ?

loop_
  _geom_angle_atom_site_label_1
  _geom_angle_atom_site_label_2
  _geom_angle_atom_site_label_3
  _geom_angle
  _geom_angle_site_symmetry_1
  _geom_angle_site_symmetry_3
  _geom_angle_publ_flag
 O1 Ca1 H4 103.3(5) . 4_665 y
 O1L Ca1 H4 136.7(5) . 4_665 y
 O1L Ca1 O1 92.22(4) . . y
 O2 Ca1 H4 151.8(5) 3_746 4_665 y
 O2 Ca1 O1 77.61(3) 3_746 . y
 O2 Ca1 O1L 70.67(3) 3_746 . y
 O3 Ca1 H4 77.3(5) . 4_665 y
 O3 Ca1 O1 65.72(3) . . y
 O3 Ca1 O1L 72.80(3) . . y
 O3 Ca1 O2 126.17(3) . 3_746 y
 O4 Ca1 H4 17.5(5) 4_665 4_665 y
 O4 Ca1 O1 89.22(3) 4_665 . y
 O4 Ca1 O1L 149.77(4) 4_665 . y
 O4 Ca1 O2 138.69(4) 4_665 3_746 y
 O4 Ca1 O3 80.39(3) 4_665 . y
 O5 Ca1 H4 61.3(5) 3_646 4_665 y
 O5 Ca1 O1 132.74(3) 3_646 . y
 O5 Ca1 O1L 78.45(3) 3_646 . y
 O5 Ca1 O2 137.73(3) 3_646 3_746 y
 O5 Ca1 O3 67.27(3) 3_646 . y
 O5 Ca1 O4 78.51(3) 3_646 4_665 y
 O6 Ca1 H4 77.2(5) 4_665 4_665 y
 O6 Ca1 O1 79.13(3) 4_665 . y
 O6 Ca1 O1L 145.95(4) 4_665 . y
 O6 Ca1 O2 75.30(3) 4_665 3_746 y
 O6 Ca1 O3 129.73(3) 4_665 . y
 O6 Ca1 O4 63.75(3) 4_665 4_665 y
 O6 Ca1 O5 130.89(3) 4_665 3_646 y
 O2L Ca1 H4 89.0(5) . 4_665 y
 O2L Ca1 O1 150.06(4) . . y
 O2L Ca1 O1L 97.32(4) . . y
 O2L Ca1 O2 78.93(4) . 3_746 y
 O2L Ca1 O3 144.22(4) . . y
 O2L Ca1 O4 96.34(4) . 4_665 y
 O2L Ca1 O5 77.12(4) . 3_646 y
 O2L Ca1 O6 77.12(4) . 4_665 y
 O4 H4 Ca1 71.4(16) . 4_664 ?
 C1 O1 Ca1 124.66(9) . . ?
 H1La O1L Ca1 109.3 . . ?
 H1Lb O1L Ca1 109.2 . . ?
 H1Lb O1L H1La 104.5 . . ?
 C1 O2 Ca1 134.10(9) . 3_756 ?
 H3 O3 Ca1 122.7(16) . . ?
 C2 O3 Ca1 120.51(8) . . ?
 C2 O3 H3 102.3(16) . . ?
 H4 O4 Ca1 91.1(17) . 4_664 ?
 C3 O4 Ca1 115.44(7) . 4_664 ?
 C3 O4 H4 108.9(17) . . ?
 C4 O5 Ca1 129.57(9) . 3_656 ?
 C4 O6 Ca1 125.84(9) . 4_664 ?
 O2 C1 O1 125.30(13) . . ?
 C2 C1 O1 118.09(11) . . ?
 C2 C1 O2 116.61(11) . . ?
 C1 C2 O3 110.10(10) . . ?
 H2 C2 O3 109.3(11) . . ?
 H2 C2 C1 110.4(12) . . ?
 C3 C2 O3 111.42(10) . . ?
 C3 C2 C1 109.12(11) . . ?
 C3 C2 H2 106.4(10) . . ?
 C2 C3 O4 111.34(10) . . ?
 H3a C3 O4 106.9(10) . . ?
 H3a C3 C2 108.0(10) . . ?
 C4 C3 O4 108.81(10) . . ?
 C4 C3 C2 113.94(11) . . ?
 C4 C3 H3a 107.6(10) . . ?
 O6 C4 O5 125.14(13) . . ?
 C3 C4 O5 119.60(11) . . ?
 C3 C4 O6 115.16(11) . . ?
 H1Wb O1W H1Wa 107(2) . . ?
 H2La O2L Ca1 122.6(14) . . ?
 H2Lb O2L Ca1 115.5(19) . . ?
 H2Lb O2L H2La 109(2) . . ?
 H2Wb O2W H2Wa 112(3) . . ?

loop_
  _geom_torsion_atom_site_label_1
  _geom_torsion_atom_site_label_2
  _geom_torsion_atom_site_label_3
  _geom_torsion_atom_site_label_4
  _geom_torsion
  _geom_torsion_site_symmetry_1
  _geom_torsion_site_symmetry_2
  _geom_torsion_site_symmetry_3
  _geom_torsion_site_symmetry_4
  _geom_torsion_publ_flag
 Ca1 O1 C1 O2 -169.75(9) . . . . ?
 Ca1 O1 C1 C2 10.04(11) . . . . ?
 Ca1 O2 C1 O1 47.90(13) 3_756 . . . ?
 Ca1 O2 C1 C2 -131.89(12) 3_756 . . . ?
 Ca1 O3 C2 C1 -4.91(8) . . . . ?
 Ca1 O3 C2 C3 116.31(9) . . . . ?
 Ca1 O4 C3 C2 163.67(8) 4_664 . . . ?
 Ca1 O4 C3 C4 37.28(8) 4_664 . . . ?
 Ca1 O5 C4 O6 -2.70(11) 3_656 . . . ?
 Ca1 O5 C4 C3 173.48(9) 3_656 . . . ?
 Ca1 O6 C4 O5 -179.61(9) 4_664 . . . ?
 Ca1 O6 C4 C3 4.06(10) 4_664 . . . ?
 O1 C1 C2 O3 -2.83(13) . . . . ?
 O1 C1 C2 C3 -125.41(12) . . . . ?
 O2 C1 C2 O3 176.98(12) . . . . ?
 O2 C1 C2 C3 54.40(12) . . . . ?
 O3 C2 C3 O4 -64.79(11) . . . . ?
 O3 C2 C3 C4 58.72(11) . . . . ?
 O4 C3 C2 C1 57.00(11) . . . . ?
 O4 C3 C4 O5 156.10(9) . . . . ?
 O4 C3 C4 O6 -27.35(11) . . . . ?
 O5 C4 C3 C2 31.23(13) . . . . ?
 O6 C4 C3 C2 -152.22(11) . . . . ?
 C1 C2 C3 C4 -179.49(9) . . . . ?

loop_
  _diffrn_refln_index_h
  _diffrn_refln_index_k
  _diffrn_refln_index_l
  _diffrn_refln_intensity_net
  _diffrn_refln_intensity_u
  _diffrn_refln_scale_group_code
 0 0 -2 236973 1679.85 4
 0 0 2 243639 1943.94 2
 0 0 2 236825 1210.51 1
 0 0 3 12.3614 31.0193 1
 0 0 -3 -13.1837 59.5249 4
 0 0 -4 3584.97 298.45 4
 0 0 4 3691.22 212.761 1
 0 0 4 3759.21 342.957 2
 0 0 5 54.3254 96.086 2
 0 0 5 -4.00656 34.9268 1
 0 0 -5 -90.5211 92.0867 4
 0 0 6 102779 1319.66 1
 0 0 6 97290.4 2213.64 2
 0 0 -6 101926 1925.2 4
 0 0 7 110.738 55.0601 1
 0 0 7 77.1962 146.833 2
 0 0 8 215832 2064.19 1
 0 0 8 200206 3733.25 2
 0 0 9 170.261 187.563 2
 0 0 10 16981.6 1259.95 2
 0 0 11 357.871 269.06 2
 0 0 12 9109.6 1040.76 2
 0 0 13 -213.571 266.26 2
 0 0 14 2191.07 558.904 2
 0 0 15 117.119 269.654 2
 0 0 16 177.601 243.495 2
 0 0 17 -337.75 371.111 2
 0 -1 0 145.476 43.9498 3
 0 1 0 108.588 40.0966 1
 0 -1 1 137986 1231.07 2
 0 1 -1 136742 1317.78 4
 0 -1 1 136026 1265.77 3
 0 1 2 6783.23 303.191 2
 0 -1 2 6768.74 358.562 2
 0 1 2 7023.23 275.68 1
 0 1 -2 6649.95 354.848 4
 0 1 3 54810.6 1076.46 2
 0 -1 3 55324.6 1223.88 2
 0 1 -3 53279.4 1152.91 4
 0 1 3 55618.2 831.517 1
 0 -1 4 256679 2991.3 2
 0 1 4 257168 2740.55 2
 0 1 4 264389 1983.52 1
 0 1 -4 254902 2818.18 4
 0 -1 5 105362 1371.1 1
 0 1 -5 103173 1950.98 4
 0 1 5 106749 2001.05 2
 0 1 5 108734 1352.14 1
 0 -1 5 102710 2132.59 2
 0 1 6 49587.6 968.816 1
 0 1 -6 46527.3 1434.48 4
 0 -1 6 49301.2 1001.08 1
 0 1 6 47032.1 1482.82 2
 0 -1 6 48412.4 1609.88 2
 0 -1 7 156106 3126.04 2
 0 -1 7 159311 1846.68 1
 0 1 7 155133 2950.64 2
 0 1 -7 155035 2788.14 4
 0 1 7 161155 1816.71 1
 0 1 -8 148.403 93.5428 4
 0 1 8 507.293 228.687 2
 0 1 8 434.11 104.748 1
 0 -1 8 462.673 197.425 2
 0 -1 8 351.614 96.728 1
 0 1 9 50284.8 1967.42 2
 0 1 -9 52198.1 1822.94 4
 0 -1 9 51688.6 2091.97 2
 0 1 10 595.463 243.127 2
 0 -1 10 573.784 286.054 2
 0 -1 11 31708.3 1856.49 2
 0 1 11 31470.3 1764.78 2
 0 1 12 1229.35 406.425 2
 0 -1 12 2106.69 532.65 2
 0 -1 13 13709.8 1384 2
 0 1 13 15010 1386.27 2
 0 1 14 307.381 287.954 2
 0 -1 14 468.283 348.374 2
 0 1 15 2789.21 670.554 2
 0 -1 15 2520.39 689.637 2
 0 -1 16 2023.8 611.194 2
 0 1 16 1721.54 571.22 2
 0 1 17 24317.4 2124.98 2
 0 -1 17 26114.5 2276.69 2
 0 1 18 2659.18 765.712 2
 0 2 0 367724 2588.51 1
 0 -2 0 349486 2519.1 3
 0 -2 1 11038.2 401.735 2
 0 2 -1 11396.3 477.952 4
 0 -2 1 11660.8 478.957 3
 0 2 1 11064.5 451.934 1
 0 -2 -1 11110.3 477.441 3
 0 -2 2 15060.4 575.143 2
 0 2 2 17175.8 446.249 2
 0 -2 2 16435.9 624.61 3
 0 2 2 16677 571.598 1
 0 2 -2 17036.8 663.37 4
 0 -2 3 17305.9 726.021 2
 0 2 3 16144.5 578.93 1
 0 2 -3 17652.7 744.675 4
 0 2 3 17000.4 572.706 2
 0 2 -4 5435.02 463.419 4
 0 -2 4 5636.53 474.332 2
 0 2 4 5447.69 384.856 2
 0 2 4 5964.93 368.716 1
 0 2 -5 33617.7 1229.2 4
 0 -2 5 34020.1 1267.43 2
 0 2 5 33924.1 904.886 1
 0 2 5 34138.6 1096.37 2
 0 -2 6 36360.1 1434.74 2
 0 2 6 35139.6 963.995 1
 0 2 -6 34538.6 1330.63 4
 0 2 6 34116.5 1214.53 2
 0 2 -7 1059.86 253.566 4
 0 2 7 935.497 161.016 1
 0 2 7 881.48 238.928 2
 0 -2 7 564.944 129.784 1
 0 -2 7 778.949 272.611 2
 0 2 8 282.325 97.2144 1
 0 -2 8 151.506 184.437 2
 0 2 8 58.9544 128.167 2
 0 2 -8 115.602 117.962 4
 0 -2 8 355.813 113.123 1
 0 2 9 24293.6 1329.3 2
 0 2 -9 25919.3 1368.5 4
 0 -2 9 25490.8 1517.23 2
 0 2 10 23533.3 1415.39 2
 0 2 -10 24675.5 1408.89 4
 0 -2 10 24320.3 1573.57 2
 0 2 11 3225.64 579.226 2
 0 -2 11 2723.35 522.494 2
 0 -2 12 -128.497 281.788 2
 0 2 12 81.5885 160.92 2
 0 2 13 45579.8 2346.84 2
 0 -2 13 39991.8 2386.93 2
 0 2 14 5676.14 877.563 2
 0 -2 14 5269.61 920.424 2
 0 2 15 955.309 414.149 2
 0 -2 15 1800.61 585.422 2
 0 -2 16 2348.4 718.83 2
 0 2 16 2139.63 598.562 2
 0 2 17 2958.83 739.945 2
 0 -2 17 4929.99 1028.01 2
 0 -3 0 -9.6853 70.2543 3
 0 3 1 374955 3241.14 1
 0 -3 1 376973 3230.59 3
 0 3 -1 375841 3240.76 4
 0 -3 1 376397 2625.52 2
 0 -3 -1 376921 3292.07 3
 0 3 -2 174.353 112.343 4
 0 -3 2 433.104 114.983 2
 0 -3 -2 61.5964 80.6778 3
 0 -3 2 296.951 113.031 3
 0 3 2 183.841 88.6036 1
 0 -3 3 10681.8 603.433 2
 0 3 -3 10368.1 643.504 4
 0 3 3 10656.6 433.055 2
 0 -3 3 9745.91 601.886 3
 0 3 3 10740.4 560.719 1
 0 3 -4 238154 3307.95 4
 0 -3 4 234658 3155.62 2
 0 3 4 242583 2734.24 1
 0 3 4 239882 2439.18 2
 0 3 5 1735.63 239.164 1
 0 -3 5 1878.84 306.107 2
 0 3 5 1970.93 265.466 2
 0 3 -5 1936.08 325.843 4
 0 3 6 5672.47 439.855 1
 0 -3 6 5124.69 571.697 2
 0 3 6 4426.64 437.072 2
 0 3 -6 5239.18 560.109 4
 0 3 7 1424.41 272.983 2
 0 3 -7 1801.18 363.325 4
 0 3 7 1553.16 237.418 1
 0 -3 7 1617.45 356.867 2
 0 3 -8 12544.4 964.536 4
 0 3 8 12257.5 851.49 2
 0 -3 8 11812.5 997.534 2
 0 3 8 12510.7 672.354 1
 0 3 -9 75.7264 144.701 4
 0 -3 9 282.925 243.9 2
 0 3 9 142.469 169.708 2
 0 -3 10 16151.8 1315.48 2
 0 3 -10 17421.6 1245.24 4
 0 3 10 15091.2 1104.25 2
 0 3 -11 19677.3 1388.02 4
 0 3 11 20685.7 1369.7 2
 0 -3 11 20633.9 1564.43 2
 0 -3 12 14763.3 1394.06 2
 0 3 12 11670.5 1109.51 2
 0 3 13 214.133 272.097 2
 0 -3 13 -73.6654 325.195 2
 0 -3 14 10.4592 193.834 2
 0 3 14 840.248 359.38 2
 0 3 15 1801.16 480.48 2
 0 -3 15 4142 928.514 2
 0 -3 16 8161.47 1260.09 2
 0 -3 17 1971.83 698.26 2
 0 -4 0 90856.3 1828.39 3
 0 4 1 291980 3334.79 1
 0 -4 1 305010 3357.44 3
 0 -4 -1 295830 3372.42 3
 0 4 -1 305680 3331.19 4
 0 -4 1 301161 2592.6 2
 0 4 -2 108880 2136.53 4
 0 -4 2 108800 1791 2
 0 4 2 111353 2070.46 1
 0 -4 2 106318 2072.26 3
 0 -4 -2 110262 2156.52 3
 0 -4 3 2191.54 310.743 3
 0 4 -3 1585.88 297.972 4
 0 4 3 2343.38 317.368 1
 0 -4 3 2265.3 308.477 2
 0 -4 -3 1660.38 300.687 3
 0 -4 -4 3147.48 431.782 3
 0 -4 4 2698.29 366.085 2
 0 4 4 3212.85 359.936 1
 0 4 -4 2426.54 362.561 4
 0 -4 4 2959.56 417.324 3
 0 4 5 73837.5 1734.23 1
 0 4 5 71649.4 1494.66 2
 0 -4 5 78380.7 2063.21 2
 0 4 -5 72411.9 2106.79 4
 0 -4 6 54381.3 1863.39 2
 0 4 -6 55413.6 1948.09 4
 0 4 6 53562.8 1441.71 2
 0 4 6 56210.5 1537.32 1
 0 4 -7 115078 2946.19 4
 0 4 7 117508 2278.47 1
 0 -4 7 121227 2995.7 2
 0 4 7 111273 2323.14 2
 0 4 8 14901.8 823.841 1
 0 4 8 14085.4 899.431 2
 0 4 -8 14173.4 1079.72 4
 0 -4 8 13625.5 1095.29 2
 0 4 9 26040.9 1302.86 2
 0 4 -9 24153.8 1473.57 4
 0 -4 9 23839.4 1524.72 2
 0 4 -10 14107.2 1189.15 4
 0 4 10 15509.7 1102.5 2
 0 -4 10 16031.4 1332.9 2
 0 4 -11 8035.53 939.343 4
 0 4 11 9902.96 940.007 2
 0 -4 11 9954.55 1101.44 2
 0 -4 12 398.747 289.071 2
 0 4 -12 443.574 334.321 4
 0 4 12 73.8759 201.284 2
 0 4 13 44290.6 2219.2 2
 0 -4 13 43004.3 2561.84 2
 0 -4 14 1979.88 612.069 2
 0 -4 15 8415.59 1253.95 2
 0 -4 16 60.1545 290.335 2
 0 -4 17 41.6117 254.23 2
 0 -5 0 67.8359 121.172 3
 0 -5 1 679.45 141.502 2
 0 5 -1 614.935 181.628 4
 0 -5 1 618.248 210.976 3
 0 -5 -1 513.437 187.742 3
 0 -5 2 84736.7 2046.3 3
 0 -5 -2 83070.5 2086.72 3
 0 5 -2 86742.6 2100.13 4
 0 -5 2 85868.4 1692.21 2
 0 5 2 83117.9 2019.1 1
 0 5 -3 114.494 110.078 4
 0 -5 -3 163.921 103.985 3
 0 -5 3 -17.7223 155.647 3
 0 5 3 152.707 109.077 1
 0 -5 3 100.016 90.7889 2
 0 5 -4 116848 2728.14 4
 0 -5 4 117092 2579.84 3
 0 -5 4 117923 2442.49 2
 0 5 4 114368 2409.22 1
 0 -5 -4 118879 2728.85 3
 0 -5 5 9481.84 754.146 2
 0 5 -5 9151.93 805.978 4
 0 5 5 7970.08 639.997 1
 0 -5 -5 7854.5 740.25 3
 0 5 -6 38380.1 1725.97 4
 0 5 6 38896.3 1426.33 1
 0 5 6 41704.6 1233.94 2
 0 -5 6 38745 1643.2 2
 0 5 7 14292.7 795.622 2
 0 5 7 13132 846.422 1
 0 -5 7 13010.7 1024.26 2
 0 5 -7 13658.5 1090.82 4
 0 -5 8 10708.6 975.904 2
 0 5 8 10079.3 753.34 2
 0 5 -8 9502.88 948.045 4
 0 5 8 10876.9 777.428 1
 0 -5 9 43920.7 2107.55 2
 0 5 9 47104.3 1729.64 2
 0 5 10 34950.8 1615.43 2
 0 5 -10 35060.2 1959.83 4
 0 -5 10 30975.9 1886.2 2
 0 -5 11 173.801 198.83 2
 0 5 -11 851.189 348.119 4
 0 5 11 903.65 280.099 2
 0 -5 12 10532.6 1257.51 2
 0 5 -12 10788.8 1184.72 4
 0 -5 13 350.606 349.641 2
 0 5 -13 316.852 214.187 4
 0 -5 14 2159.62 645.264 2
 0 -5 15 2493.98 732.172 2
 0 -5 16 8436.46 1333.83 2
 0 -6 0 750.575 135.033 2
 0 -6 0 1061.62 277.466 3
 0 6 0 1152.95 251.162 4
 0 6 -1 147.398 136.721 4
 0 -6 1 148.587 74.3581 2
 0 -6 -1 186.655 180.371 3
 0 -6 1 29.9387 124.852 3
 0 -6 2 44423 1287.77 2
 0 -6 2 47458.5 1681.33 3
 0 -6 -2 47516.2 1734.56 3
 0 6 -2 48019.8 1704.11 4
 0 6 3 3437.11 462.569 1
 0 6 -3 2833.98 425.997 4
 0 -6 3 2998.78 452.042 3
 0 -6 -3 2920.49 445.259 3
 0 -6 3 3065.48 382.136 2
 0 -6 4 395.718 185.161 2
 0 6 -4 68.4174 137.594 4
 0 6 4 296.33 189.833 1
 0 -6 -4 223.326 146.446 3
 0 -6 4 319.058 206.787 3
 0 6 5 11783.8 859.699 1
 0 -6 -5 10233.1 907.987 3
 0 -6 5 10440.6 873.302 3
 0 -6 5 10168.8 812.9 2
 0 6 -5 11359.7 954.352 4
 0 6 6 11932.1 868.686 1
 0 -6 6 11482 921.902 2
 0 -6 -6 10538.3 954.949 3
 0 6 -6 10606.9 986.654 4
 0 -6 -7 20998.1 1410.94 3
 0 6 7 19886.4 1133.51 1
 0 -6 7 19038.8 1264.57 2
 0 6 -7 18331.2 1327.42 4
 0 -6 -8 15276.4 1275.89 3
 0 -6 8 15405.9 1213.38 2
 0 6 -8 16027.2 1308.17 4
 0 6 8 16338.6 1049.23 1
 0 -6 9 4005.21 677.535 2
 0 -6 -9 2857.85 626.814 3
 0 6 -9 3205.81 616.985 4
 0 -6 10 -131.063 199.206 2
 0 6 -10 -12.2381 313.806 4
 0 -6 11 2547.21 612.749 2
 0 6 -11 1877.86 498.88 4
 0 -6 12 3522.88 746.956 2
 0 6 -12 3794.32 758.541 4
 0 6 -13 3415.4 743.936 4
 0 -6 13 1612.01 553.55 2
 0 -6 14 14492.7 1591.87 2
 0 -6 -15 6261.72 1111.88 3
 0 -6 15 7307.59 1192.64 2
 0 -6 -16 860.331 466.012 3
 0 -6 16 839.945 508.79 2
 0 7 0 77.9853 96.8111 4
 0 -7 0 -65.4144 71.5992 2
 0 -7 0 -19.3645 149.457 3
 0 -7 -1 2584.49 439.571 3
 0 -7 -1 2397.99 214.93 2
 0 7 1 3200.41 429.466 4
 0 7 -1 2155.54 385.948 4
 0 -7 1 2942.21 469.026 3
 0 -7 1 3274.52 337.829 2
 0 -7 2 4611.49 441.427 2
 0 -7 2 3972.99 525.71 3
 0 7 -2 2894.09 456.248 4
 0 -7 -2 3457.51 532.554 3
 0 -7 3 11730.4 768.82 2
 0 7 -3 14095.3 1045.33 4
 0 -7 3 14298.2 1027.59 3
 0 -7 -3 13268.4 1027.68 3
 0 -7 4 35322.6 1443.59 2
 0 7 -4 34726 1694.58 4
 0 -7 -4 35477.6 1725.87 3
 0 -7 4 38146.6 1710.92 3
 0 -7 5 5836.23 698.872 3
 0 -7 -5 4779.44 683.097 3
 0 7 -5 5791.77 760.164 4
 0 -7 5 5195.18 593.189 2
 0 -7 6 3094.69 509.052 2
 0 -7 -6 3225.99 574.278 3
 0 7 -6 4418.11 684.883 4
 0 7 -7 1356.63 420.61 4
 0 -7 7 848.402 292.803 2
 0 -7 -7 1698.28 498.56 3
 0 -7 -8 6609.99 883.783 3
 0 -7 8 7120.23 854.954 2
 0 7 -8 5547.03 817.56 4
 0 -7 9 43471.7 2203.17 2
 0 -7 -9 45064.5 2363.93 3
 0 7 -9 45134 2380.87 4
 0 -7 10 4348.24 743.735 2
 0 -7 -10 3892.03 760.748 3
 0 7 -10 4403.2 790.117 4
 0 7 -11 4845.06 832.613 4
 0 -7 11 4999.24 850.741 2
 0 -7 -11 4547.59 827.895 3
 0 -7 -12 3780.78 815.982 3
 0 -7 12 5177.55 933.455 2
 0 7 -12 3066.31 727.085 4
 0 -7 -13 818.918 424.096 3
 0 7 -13 350.107 308.916 4
 0 -7 13 329.441 345.937 2
 0 -7 -14 659.802 310.745 3
 0 7 -14 1026.46 484.251 4
 0 -7 14 867.644 399.925 2
 0 -7 15 3111.36 796.335 2
 0 -7 -15 3435.58 895.937 3
 0 -8 0 14532.1 1090.84 3
 0 -8 0 16124.3 683.946 2
 0 8 0 14999.7 1019.75 4
 0 -8 -1 27934.4 1530.58 3
 0 -8 1 28005.3 1515.52 3
 0 8 -1 25650.7 1396 4
 0 8 1 29611 1376.92 4
 0 -8 1 28340.7 1031.55 2
 0 -8 2 4894.76 479.841 2
 0 8 -2 5181.22 675.893 4
 0 -8 2 4312.35 601.454 3
 0 -8 -2 3747.16 591.578 3
 0 8 2 4665.41 528.073 4
 0 -8 3 27947.7 1236.05 2
 0 8 3 28480.5 1242.52 4
 0 -8 -3 27739.9 1597.6 3
 0 -8 3 27601.5 1538.22 3
 0 8 -3 26777.7 1553.86 4
 0 -8 4 28139.1 1341.1 2
 0 -8 4 27709.9 1570.09 3
 0 -8 -4 23783.2 1502.53 3
 0 8 -4 28675.9 1647.4 4
 0 -8 5 15329.8 1066.71 2
 0 -8 -5 12410 1132.12 3
 0 8 -5 16748.4 1319.89 4
 0 -8 5 16250.3 1234.63 3
 0 -8 6 18989 1256.3 2
 0 8 -6 20067 1500.65 4
 0 -8 -6 20575.5 1493.84 3
 0 8 -7 9655.78 1061.65 4
 0 -8 -7 10202.9 1109.43 3
 0 -8 7 9459.68 949.771 2
 0 8 -8 24575.7 1766.57 4
 0 -8 8 22559.9 1554.61 2
 0 -8 -8 26889.5 1845.06 3
 0 8 -9 2802.34 645.272 4
 0 -8 9 3216.23 634.91 2
 0 -8 -9 2914.46 655.84 3
 0 -8 10 4466.85 781.545 2
 0 -8 -10 6051.87 972.988 3
 0 8 -10 3719.24 769.444 4
 0 -8 11 5892.59 953.404 2
 0 -8 -11 5437.89 949.336 3
 0 8 -11 4250.88 831.851 4
 0 -8 12 41380.3 2564.9 2
 0 -8 -12 48244.3 2876.41 3
 0 8 -12 41518.7 2625.02 4
 0 -8 13 5093.4 949.395 2
 0 8 -13 4712.81 916.665 4
 0 -8 -13 4578.23 922.907 3
 0 8 -14 11283.6 1439.08 4
 0 -8 -14 14493.7 1674.6 3
 0 -8 14 10997.2 1440.25 2
 0 -8 15 2260.18 700.045 2
 0 -8 -15 1310.87 504.905 3
 0 -9 0 83.7333 177.571 3
 0 9 0 360.505 176.867 4
 0 -9 1 1470.03 398.711 3
 0 -9 -1 1409.44 391.989 3
 0 9 1 887.269 285.436 4
 0 9 -1 1455.29 378.242 4
 0 9 -2 11693.6 1044.07 4
 0 -9 -2 11415.2 1062.88 3
 0 -9 2 10214.8 991.685 3
 0 -9 2 11978.5 772.549 2
 0 9 2 12862.1 951.009 4
 0 -9 -3 111927 3392.09 3
 0 9 3 120630 2779.32 4
 0 9 -3 113359 3358.74 4
 0 -9 3 115132 3335.83 3
 0 -9 3 124136 2691.82 2
 0 -9 4 16235.5 1274.52 3
 0 9 -4 18711 1424.71 4
 0 -9 4 18730.2 1127.88 2
 0 -9 -4 18966.5 1432.39 3
 0 -9 5 62937 2564.68 3
 0 9 -5 63584.1 2713.19 4
 0 -9 5 69212.9 2314.37 2
 0 -9 -5 64773.9 2733.96 3
 0 -9 6 1834.88 466.086 3
 0 -9 6 1055.86 339.787 2
 0 -9 -6 1957.27 492.17 3
 0 9 -6 1779.89 509.636 4
 0 9 -7 49.2346 275.917 4
 0 -9 -7 -335.404 303.327 3
 0 -9 7 27.4306 147.203 2
 0 9 -8 454.482 324.797 4
 0 -9 8 149.511 227.48 2
 0 -9 -8 134.583 269.563 3
 0 9 -9 763.224 403.456 4
 0 -9 -9 1966.73 571.967 3
 0 -9 9 1645.1 488.419 2
 0 9 -10 246.794 268.769 4
 0 -9 -10 819.028 417.703 3
 0 -9 10 57.7859 233.243 2
 0 -9 -11 6242.38 1048.43 3
 0 9 -11 6418.36 1076.32 4
 0 -9 11 6255.89 977.917 2
 0 -9 -12 646.825 408.169 3
 0 9 -12 396.658 336.794 4
 0 -9 12 235.954 196.543 2
 0 9 -13 703.519 454.467 4
 0 -9 13 -39.3895 315.379 2
 0 -9 -13 417.465 381.943 3
 0 -9 14 330.41 287.695 2
 0 9 -14 1076.25 576.704 4
 0 -9 -14 307.477 404.6 3
 0 10 0 32356.2 1723.56 4
 0 -10 0 28304.2 1754.15 3
 0 -10 1 36750 2001.23 3
 0 -10 -1 40021.4 2109.1 3
 0 10 1 40608.9 1867.94 4
 0 10 -1 42103.3 2039.97 4
 0 10 -2 1138.71 363.577 4
 0 -10 2 1771.76 501.14 3
 0 10 2 1597.58 370.453 4
 0 -10 -2 1480.3 432.728 3
 0 10 -3 4350.96 703.928 4
 0 -10 3 3709.13 653.662 3
 0 -10 -3 2856.6 593.489 3
 0 10 3 4343.12 567.61 4
 0 10 -4 2941.99 621.364 4
 0 -10 4 3701.11 703.714 3
 0 -10 -4 3667.23 706.405 3
 0 -10 -5 16725.2 1473.98 3
 0 -10 5 17028.4 1424.22 3
 0 10 -5 19584.4 1594.09 4
 0 -10 5 17658.1 1206.66 2
 0 10 -6 3736.78 733.742 4
 0 -10 6 3155.59 644.581 3
 0 -10 6 2654.28 502.468 2
 0 -10 -6 2472.64 610.825 3
 0 -10 7 10023.6 1038.92 2
 0 -10 -7 7597.26 1062.7 3
 0 10 -7 7278.78 1031.28 4
 0 -10 -8 96.704 313.537 3
 0 10 -8 -131.257 275.552 4
 0 -10 8 244.623 238.07 2
 0 -10 -9 6336.93 1010.89 3
 0 -10 9 5385.49 849.287 2
 0 10 -9 6967.15 1097.53 4
 0 10 -10 5612.99 1020.25 4
 0 -10 10 4562.17 824.709 2
 0 -10 -10 3836.77 854.276 3
 0 -10 11 4884.88 888.286 2
 0 -10 -11 3591.9 831.641 3
 0 10 -11 3439.3 812.301 4
 0 -10 -12 6517.16 1165.13 3
 0 -10 12 6190.74 1052.58 2
 0 10 -12 6298.81 1112.55 4
 0 -10 13 10124.4 1380.33 2
 0 -10 -13 12765 1621.77 3
 0 10 -13 9120.03 1375.64 4
 0 -11 0 60.1474 212.391 3
 0 11 0 -81.5936 205.761 4
 0 -11 1 -264.438 301.662 3
 0 11 -1 69.1409 177.079 4
 0 11 1 449.427 292.947 4
 0 -11 -2 22219.8 1705.67 3
 0 11 -2 20503.3 1558.84 4
 0 -11 2 21351.2 1633.71 3
 0 11 2 21657.1 1415.04 4
 0 11 -3 1139.69 411.18 4
 0 -11 -3 1459.23 453.465 3
 0 -11 3 1188.57 476.168 3
 0 11 -4 12760.1 1322.22 4
 0 -11 -4 13944.3 1372.19 3
 0 -11 4 11763.4 1241.11 3
 0 -11 -5 2545.11 673.763 3
 0 11 -5 2035.92 534.061 4
 0 -11 5 2805.39 635.844 3
 0 -11 6 242.964 237.065 3
 0 -11 -6 175.465 212.124 3
 0 11 -6 595.556 370.169 4
 0 -11 -7 8649.78 1169.02 3
 0 11 -7 6051.46 1007.66 4
 0 11 -8 12803.5 1484.79 4
 0 -11 -8 13147.8 1477.47 3
 0 -11 8 12412.4 1238.08 2
 0 -11 -9 1667.45 576.168 3
 0 -11 9 2512.92 597.281 2
 0 11 -9 2168.22 676.727 4
 0 -11 10 4568.37 831.857 2
 0 -11 -10 5459.82 1018.24 3
 0 11 -10 4179.61 890.623 4
 0 -11 11 670.519 349.381 2
 0 11 -11 526.916 325.078 4
 0 -11 -11 1333.02 575.102 3
 0 -11 12 122.941 323.635 2
 0 -11 -12 596.026 436.539 3
 0 11 -12 446.941 367.739 4
 0 -11 13 2220.59 695.847 2
 0 -12 0 24612.9 1855.52 3
 0 12 0 25442.6 1729.17 4
 0 12 -1 19314.2 1556.67 4
 0 -12 -1 18772.1 1628.25 3
 0 -12 1 20092.8 1673.94 3
 0 12 1 18491.6 1433.34 4
 0 -12 2 800.63 400.698 3
 0 12 -2 751.844 379.169 4
 0 -12 -2 860.206 374.354 3
 0 12 -3 3673.76 725.928 4
 0 -12 3 3161.39 715.293 3
 0 -12 -3 4260.62 813.442 3
 0 -12 4 -40.1224 206.944 3
 0 -12 -4 75.7889 188.819 3
 0 12 -4 244.527 257.614 4
 0 -12 -5 10454.7 1296.38 3
 0 12 -5 12033.8 1389.92 4
 0 -12 5 10393.8 1261.05 3
 0 -12 -6 3650.13 757.843 3
 0 12 -6 2102.92 590.972 4
 0 -12 6 3193.83 710.228 3
 0 12 -7 13032.7 1519.23 4
 0 -12 -7 14131.8 1561.24 3
 0 -12 -8 4068.92 899.292 3
 0 12 -8 4800.13 961.2 4
 0 -12 -9 1080.59 539.384 3
 0 12 -9 42.1148 361.352 4
 0 12 -10 6395.22 1161.56 4
 0 -12 -10 6582.73 1167.74 3
 0 -12 -11 7930.2 1315.94 3
 0 12 -11 7233.98 1264.07 4
 0 13 0 -153.006 170.832 4
 0 -13 0 -279.63 277.093 3
 0 -13 1 1979.92 590.478 3
 0 -13 -1 1084.1 443.125 3
 0 13 -1 1116.77 439.904 4
 0 -13 -2 23608.8 1953.55 3
 0 -13 2 24689.3 1955.17 3
 0 13 -2 26353.7 1967.77 4
 0 13 -3 914.059 465.106 4
 0 -13 3 1106.73 450.387 3
 0 -13 -3 793.25 411.118 3
 0 -13 -4 5716 989.481 3
 0 -13 4 6374.13 1026.35 3
 0 13 -4 4003.69 826.499 4
 0 13 -5 614.713 390.62 4
 0 -13 5 292.225 269.829 3
 0 -13 -5 500.733 359.249 3
 0 -13 6 1132.66 542.914 3
 0 -13 -6 1325.68 555.958 3
 0 13 -6 1297.97 548.712 4
 0 -13 -7 1355.76 564.869 3
 0 13 -7 783.826 440.687 4
 0 -13 -8 2567 734.693 3
 0 13 -8 1446.95 549.024 4
 0 -13 -9 2657.16 781.69 3
 0 13 -9 2183.29 783.259 4
 0 13 -10 10948.7 1540.74 4
 0 -13 -10 8845.43 1374.81 3
 0 -14 0 10722.7 1367.36 3
 0 14 -1 4939.48 869.27 4
 0 -14 1 3637.64 831.554 3
 0 -14 -1 2964.07 727.974 3
 0 14 -2 16142.6 1616.51 4
 0 -14 -2 15966.4 1681.73 3
 0 -14 2 14007 1554.11 3
 0 -14 -3 4040.39 881.679 3
 0 14 -3 4258.52 847.624 4
 0 -14 4 790.161 442.865 3
 0 -14 -4 401.821 432.343 3
 0 14 -4 -15.4284 355.48 4
 0 -14 5 2470.68 708.162 3
 0 14 -5 1994.76 604.439 4
 0 -14 -5 1765.25 636.932 3
 0 14 -6 12503.8 1553.44 4
 0 -14 -6 13046.3 1611.31 3
 0 14 -7 -160.435 279.327 4
 0 -14 -7 261.007 277.487 3
 0 14 -8 4334.84 963.475 4
 0 -14 -8 6061.3 1147.82 3
 0 -15 0 50.7841 221.485 3
 0 -15 1 6273.43 1101 3
 0 -15 -1 6116.02 1099.31 3
 0 -15 -2 142.264 308.119 3
 0 -15 2 1029.87 547.327 3
 0 15 -2 374.428 202.792 4
 0 15 -3 26024.8 2172.38 4
 0 -15 -3 23239 2143.85 3
 0 -15 3 22546.1 2041.95 3
 0 -15 4 5721.94 1055.09 3
 0 -15 -4 7828.11 1248.19 3
 0 15 -4 4990.51 984.687 4
 0 -15 -5 12059.3 1590.57 3
 0 15 -5 11272.4 1505.95 4
 0 -15 5 9160.97 1355.71 3
 0 15 -6 5340.38 1054.28 4
 0 -15 -6 5448.1 1116.53 3
 0 -16 0 -271.045 363.927 3
 0 -16 1 8660.31 1317.02 3
 0 -16 -1 9054.03 1384.27 3
 0 16 -3 2011.27 611.573 4
 1 0 0 -14.2072 28.1103 1
 1 0 1 18966.5 477.891 1
 -1 0 1 19080.4 492.577 2
 -1 0 2 108750 1451.86 2
 1 0 2 111942 1307.7 1
 1 0 3 155874 1960.06 2
 -1 0 3 155616 2030.87 2
 1 0 3 147562 1671.57 1
 1 0 -3 154639 1550.07 4
 1 0 -4 993706 4624.33 4
 1 0 4 992278 5649.8 2
 1 0 4 999999 4650.54 1
 1 0 5 45263.9 1389.3 2
 1 0 5 45339.1 1076.13 1
 1 0 -5 49756.6 1157.77 4
 -1 0 5 45230.2 1406.27 2
 -1 0 6 79229 2032.71 2
 1 0 -6 82814.5 1655.35 4
 1 0 6 81325 1527.15 1
 1 0 6 83207.2 2039.78 2
 1 0 -7 56234.5 1483.95 4
 1 0 7 54661.8 1301.28 1
 -1 0 7 55690.5 1855.75 2
 1 0 7 54911.5 1798.31 2
 1 0 8 1148.84 203.831 1
 -1 0 8 1353.63 341.495 2
 1 0 8 1092.26 305.718 2
 1 0 -8 691.455 189.447 4
 -1 0 9 2423.44 473.769 2
 1 0 9 2129.26 277.17 1
 1 0 9 2438.69 456.578 2
 1 0 10 24517.9 1508.01 2
 -1 0 10 25672.6 1549.08 2
 1 0 11 74.6887 162.156 2
 -1 0 11 163.063 240.321 2
 -1 0 12 10486.9 1117.91 2
 1 0 12 10341.2 1113.8 2
 1 0 13 12716.6 1300.29 2
 -1 0 13 12668.2 1294.34 2
 -1 0 14 5028.74 883.202 2
 1 0 14 4679.51 837.733 2
 1 0 15 67.9889 258.129 2
 -1 0 15 68.1273 257.245 2
 -1 0 16 9459.8 1284.53 2
 1 0 16 7011.51 1115.34 2
 1 0 17 473.835 363.757 2
 -1 0 17 772.869 473.032 2
 1 -1 17 2196.11 662.112 2
 -1 1 17 973.697 475.826 2
 -1 1 16 1378.17 533.549 2
 1 -1 16 1040.74 446.73 2
 -1 1 15 8886.79 1180.58 2
 1 -1 15 9022.81 1234.47 2
 -1 1 14 6606.4 971.37 2
 1 -1 14 7920.8 1085.6 2
 1 -1 13 52391.6 2673.53 2
 -1 1 13 51245 2572.57 2
 1 -1 12 1416.88 385.376 2
 -1 1 12 1678.94 488.107 2
 -1 1 11 17225.1 1326.82 2
 1 -1 11 17166.1 1368.48 2
 -1 1 10 14252.5 1130.44 2
 1 1 -10 13426.5 952.096 4
 1 -1 10 15714.9 1225.67 2
 -1 1 9 36824 1709.91 2
 1 -1 9 37189.9 1760.4 2
 1 1 -9 35639.6 1463.61 4
 1 -1 9 42076.8 1241.24 1
 1 1 -8 46711.9 1580.1 4
 1 -1 8 47854.2 1279 1
 1 -1 8 45008.3 1824.2 2
 -1 1 8 47362 1802.54 2
 -1 1 7 33744.9 1399.22 2
 1 1 -7 35788.2 1306.82 4
 1 -1 7 33883.6 1466.61 2
 1 -1 7 36344.3 1077.93 1
 1 1 -6 1066.04 218.986 4
 -1 1 6 767.488 193.405 2
 1 -1 6 1243.16 270.134 2
 1 -1 6 776.729 156.764 1
 1 -1 5 61070.4 1282.74 1
 -1 1 5 60795.4 1574.35 2
 1 1 -5 60564 1461.3 4
 1 -1 5 62582 1668.92 2
 1 1 -4 100433 1704.02 4
 -1 1 4 100712 1821.08 2
 1 -1 4 103580 1564.01 1
 1 -1 4 105571 1959.25 2
 1 -1 3 26004.8 861.105 2
 -1 1 3 25632.2 817.859 2
 1 1 -3 25469.8 778.288 4
 1 1 -2 74700.8 840.019 1
 -1 1 2 71147.8 1157.18 2
 1 -1 1 16400.6 490.398 3
 1 1 -1 17144.1 429.395 1
 -1 1 0 213716 1475.61 4
 1 -1 0 211993 1529.43 3
 -1 -1 0 202322 1234.6 3
 1 1 0 212663 1638.19 1
 -1 1 -1 15168.2 488.919 4
 -1 -1 1 15763.1 365.629 3
 1 -1 -1 15954.6 452.066 3
 -1 -1 1 16491.5 465.316 2
 1 1 1 16285.1 496.186 1
 -1 1 -2 68742.8 1227.33 4
 1 1 2 69505.3 968.788 2
 -1 -1 2 70569.4 1200.98 2
 1 1 2 68494.3 1108.89 1
 -1 -1 3 25290.6 849.524 2
 1 1 3 25543.3 724.166 1
 1 -1 -3 27114.6 454.483 4
 -1 1 -3 23976.8 833.512 4
 1 1 3 26991.5 747.462 2
 1 1 4 102103 1556.08 1
 1 -1 -4 108409 1188.01 4
 1 1 4 99594.7 1697.39 2
 -1 -1 4 105574 1960.39 2
 -1 1 -4 98872.1 1839.46 4
 -1 1 -5 59959.6 1563.78 4
 1 -1 -5 62394.7 1085.84 4
 1 1 5 58133.7 1476.95 2
 -1 -1 5 59561.4 1639.01 2
 1 1 5 59504.8 1255.18 1
 -1 1 -6 962.983 222.07 4
 -1 -1 6 1123.16 105.411 1
 1 1 6 1120.43 236.471 2
 1 1 6 1397.64 204.141 1
 -1 -1 6 1569.67 308.452 2
 -1 -1 7 32195.1 537.307 1
 1 1 7 33585.1 1360.28 2
 -1 -1 7 34858.3 1497.68 2
 1 1 7 32696 1035.51 1
 -1 -1 8 47637.1 1895.7 2
 1 1 8 49249 1285.25 1
 1 1 8 50037.6 1803.83 2
 1 1 9 35719.7 1648.28 2
 -1 -1 9 39043.2 1843.93 2
 1 1 9 40888.2 1197.18 1
 1 1 10 14232.4 1109.84 2
 -1 -1 10 15665.5 1234.02 2
 -1 -1 11 18688.8 1447.75 2
 1 1 11 16066 1264.47 2
 1 1 12 842.62 321.518 2
 -1 -1 12 1104.88 405.383 2
 -1 -1 13 49455.8 2610.78 2
 1 1 13 50969.8 2512.61 2
 1 1 14 8103.22 1068.37 2
 -1 -1 14 8567.55 1154.32 2
 -1 -1 15 9332.79 1267.86 2
 1 1 15 9775.45 1227.14 2
 -1 -1 16 1166.93 445.851 2
 1 1 16 1301.01 469.012 2
 1 1 17 1496.16 595.876 2
 -1 -1 17 1003.35 462.507 2
 1 1 18 7698.38 1265.95 2
 1 -2 17 13804.1 1679.71 2
 -1 2 17 11369.7 1450.32 2
 1 -2 16 7781.68 1229.23 2
 -1 2 16 5416.09 976.48 2
 1 -2 15 5437.3 966.911 2
 -1 2 15 4446.46 817.648 2
 -1 2 14 1212.74 400.778 2
 1 -2 14 1137.96 437.473 2
 1 -2 13 7154.2 1007.26 2
 -1 2 13 6573.69 901.139 2
 -1 2 12 9627.02 1033.69 2
 1 -2 12 9644.85 1121.42 2
 -1 2 11 2201.95 493.18 2
 1 -2 11 2374.39 564.35 2
 1 2 -11 2580.95 463.316 4
 1 -2 10 10251.9 1027.85 2
 1 2 -10 9851.04 866.296 4
 -1 2 10 11319.9 995.503 2
 -1 2 9 55290.1 2050.24 2
 1 -2 9 61199 1576.51 1
 1 -2 9 56746.5 2265.43 2
 1 2 -9 53598.1 1924.28 4
 1 -2 8 1162.75 212.203 1
 1 -2 8 774.636 269.688 2
 1 2 -8 1373.46 304.446 4
 -1 2 8 1264.97 301.814 2
 -1 2 7 2543.98 388.71 2
 1 2 -7 2395.86 377.537 4
 1 -2 7 2115.5 388.044 2
 1 -2 7 2300.1 293.663 1
 -1 2 6 15200 852.886 2
 1 2 -6 16180.2 908.211 4
 1 -2 6 15640.4 958.383 2
 1 2 -5 94442.3 2026.17 4
 1 -2 5 98467 2178.2 2
 -1 2 5 95016.5 1945.32 2
 1 2 -4 21983.2 899.73 4
 1 -2 4 21588.5 928.711 2
 -1 2 4 22169 836.522 2
 -1 2 3 10899.6 526.136 2
 1 2 -3 12370.4 624.528 4
 1 -2 2 28353.6 870.58 3
 1 2 -2 27580.8 726.624 1
 -1 2 1 40213.2 635.131 4
 1 2 -1 38677.8 875.314 1
 -1 -2 -1 37979.7 873.723 3
 1 -2 1 39790.5 950.092 3
 -1 -2 0 847.308 81.6997 2
 1 2 0 640.203 123.724 1
 1 -2 0 934.115 150.541 3
 -1 2 0 877.577 122.265 4
 -1 -2 0 734.932 119.064 3
 -1 -2 1 40184.9 815.975 3
 -1 -2 1 40727.7 778.171 2
 1 -2 -1 39138.7 922.394 3
 -1 2 -1 40152 946.943 4
 1 2 1 39589 935.767 1
 1 2 2 29532.3 837.401 1
 1 -2 -2 29990.1 873.286 3
 1 2 2 29677 522.816 2
 -1 -2 2 28065.2 795.662 2
 -1 2 -2 29538.6 913.987 4
 -1 -2 2 28569.2 764.219 3
 -1 2 -3 12610.2 660.315 4
 -1 -2 3 10222.2 567.408 2
 1 2 3 10657.3 429.716 2
 1 2 3 10537.2 518.794 1
 1 2 4 21433.5 779.525 1
 -1 2 -4 22559.9 970.737 4
 1 2 4 21387.3 732.52 2
 -1 -2 4 24015.1 972.718 2
 1 2 5 90940.9 1737.02 2
 -1 -2 5 86853.6 2053.14 2
 -1 2 -5 91369.9 2082.84 4
 1 2 5 89578.2 1656.83 1
 -1 2 -6 16445.7 944.251 4
 1 2 6 16796 740.251 1
 -1 -2 6 16272 978.764 2
 1 2 6 15677.6 812.754 2
 1 2 7 3003.47 327.291 1
 1 2 7 2808.94 378.283 2
 -1 2 -7 1824.02 340.866 4
 -1 -2 7 2907.21 455.824 2
 -1 -2 8 671.109 243.167 2
 1 2 8 890.719 193.211 1
 1 2 8 743.76 231.817 2
 -1 2 -8 1427.98 328.649 4
 -1 -2 9 56050 2247.24 2
 1 2 9 57489.2 2020.42 2
 1 2 9 60284.4 1531.94 1
 1 2 10 9482.95 887.54 2
 -1 -2 10 10402.8 1044.04 2
 -1 -2 11 2316.2 550.096 2
 1 2 11 1894.56 435.305 2
 -1 -2 12 9523.64 1126.75 2
 1 2 12 8694.9 969.805 2
 -1 -2 13 6904.42 996.58 2
 1 2 13 5654.58 819.934 2
 1 2 14 808.426 361.512 2
 -1 -2 14 2350.92 652.814 2
 1 2 15 5705.97 916.894 2
 -1 -2 15 6096.17 1051.96 2
 -1 -2 16 5202.84 1009.24 2
 1 2 16 5346.11 935.177 2
 -1 -2 17 12902.8 1653.91 2
 1 2 17 12695.7 1503.09 2
 1 -3 17 -169.519 339.246 2
 1 -3 16 980.658 481.551 2
 -1 3 16 534.676 346.775 2
 1 -3 15 1937.16 593.511 2
 -1 3 15 3436.98 724.422 2
 1 -3 14 17548.1 1693.66 2
 -1 3 14 20188.5 1642.01 2
 1 -3 13 794.749 409.118 2
 -1 3 13 1769.9 441.68 2
 -1 3 12 13544.1 1214.49 2
 1 -3 12 13095.8 1335.08 2
 1 3 -12 13772.5 1199.41 4
 1 -3 11 3354.36 650.747 2
 1 3 -11 3380.58 566.491 4
 -1 3 11 3054.25 566.945 2
 1 3 -10 183.578 163.258 4
 -1 3 10 11.5044 179.054 2
 1 -3 10 -70.7945 267.224 2
 1 3 -9 9023.46 852.239 4
 -1 3 9 7755.58 763.903 2
 1 -3 9 7613.36 859.381 2
 1 -3 9 10592.6 707.218 1
 1 -3 8 76399.9 1878.84 1
 1 3 -8 70850.5 2254.77 4
 -1 3 8 72072.9 2135.2 2
 1 -3 8 70874.8 2425.81 2
 -1 3 7 8181.7 675.716 2
 1 3 -7 7376.36 702.313 4
 1 -3 7 10134.4 854.418 2
 1 3 -6 34678 1419.93 4
 1 -3 6 34061.4 1467.36 2
 -1 3 6 33066.8 1245.73 2
 -1 3 5 27249.7 1020.32 2
 1 -3 5 26883.5 1189.21 2
 1 3 -5 25393.1 1142.35 4
 1 -3 4 17568.3 887.675 2
 1 3 -4 18369.5 916.946 4
 -1 3 4 18021.9 750.63 2
 1 -3 3 13883.7 749.957 3
 1 3 -3 14349.3 758.059 4
 -1 3 3 13876.1 322.602 4
 1 -3 2 172132 2429.29 3
 -1 3 2 181913 1475.18 4
 -1 -3 -2 176525 2421.51 3
 1 3 -2 172519 2206.86 1
 1 3 -1 9623.63 527.529 1
 -1 -3 -1 10104.3 534.667 3
 1 -3 1 9076.13 532.709 3
 -1 3 1 9248.54 406.264 4
 1 3 0 636184 4313.77 1
 -1 -3 0 619583 3960.72 3
 1 -3 0 621038 4277.94 3
 -1 3 0 640742 3802.06 4
 1 -3 -1 8683.32 516.488 3
 1 3 1 8690.95 518.215 1
 -1 -3 1 8856.43 389.081 2
 -1 -3 1 9239.14 486.658 3
 -1 3 -1 8677.44 498.147 4
 1 -3 -2 168052 2392.77 3
 -1 3 -2 171612 2447.7 4
 1 3 2 171002 2320.62 1
 -1 -3 2 171695 2074.93 2
 -1 -3 2 169378 2177.18 3
 -1 -3 3 15198.6 718.191 2
 1 -3 -3 13349.7 733.397 3
 1 3 3 15865 453.81 2
 -1 3 -3 13473.7 751.487 4
 -1 -3 3 14865.8 699.472 3
 1 3 3 14390.5 695.013 1
 -1 -3 4 17119.2 850.454 2
 -1 3 -4 17772 921.462 4
 1 3 4 18351.1 805.231 1
 1 3 4 18415.4 628.601 2
 -1 3 -5 26186.2 1199.26 4
 1 3 5 28347.8 1035.54 1
 -1 -3 5 27987.1 1202.79 2
 1 3 5 27420.5 910.384 2
 -1 -3 6 36786.2 1497.21 2
 1 3 6 37058.9 1185.59 2
 1 3 6 37088.7 1202.93 1
 -1 3 -6 35644.8 1478.54 4
 1 3 7 8956.68 652.39 2
 -1 3 -7 7208.64 716.206 4
 -1 -3 7 9430.42 826.232 2
 1 3 7 8379.4 589.507 1
 -1 -3 8 76711.3 2507.34 2
 -1 3 -8 74728.9 2407.22 4
 1 3 8 78899.6 1861.24 1
 1 3 8 70692.9 1992.18 2
 -1 -3 9 9306.32 962.39 2
 1 3 9 10811.1 707.125 1
 -1 3 -9 9042.8 878.838 4
 1 3 9 8433.16 755.958 2
 1 3 10 96.1499 189.473 2
 -1 -3 10 239.46 341.196 2
 -1 3 -10 61.2724 162.402 4
 1 3 11 3426.44 557.648 2
 -1 -3 11 4111.56 745.169 2
 1 3 12 13215.1 1155.65 2
 -1 -3 12 13657.1 1358.55 2
 1 3 13 1266.29 415.073 2
 -1 -3 13 1814.43 563.164 2
 -1 -3 14 17883.2 1718.26 2
 1 3 14 18760 1538.59 2
 1 3 15 3207.13 689.287 2
 -1 -3 15 2325.64 661.457 2
 -1 -3 16 -85.486 310.262 2
 -1 -3 17 54.4494 268.825 2
 1 -4 17 12272.8 1646.67 2
 1 -4 16 -24.3694 278.245 2
 1 -4 15 9772.26 1350 2
 -1 4 14 4139.55 750.878 2
 1 -4 14 2653.45 680.796 2
 1 -4 13 3616.86 791.73 2
 -1 4 13 3300.8 631.832 2
 1 4 -13 4085.54 733.256 4
 1 -4 12 15183 1455.88 2
 -1 4 12 18201.9 1374.67 2
 1 4 -12 18128.5 1429.37 4
 1 4 -11 14230.5 1227.15 4
 -1 4 11 16457.8 1226.22 2
 1 -4 11 13706.3 1309.79 2
 1 4 -10 248.321 167.334 4
 1 -4 10 8.67337 242.176 2
 -1 4 10 233.288 164.146 2
 1 -4 9 54228.8 2328.92 2
 1 4 -9 50200.2 2135.25 4
 -1 4 9 55206.4 1995.35 2
 1 -4 8 416.229 276.296 2
 1 4 -8 379.115 171.369 4
 -1 4 8 395.561 173.235 2
 1 -4 7 26426.4 1431.1 2
 -1 4 7 25991.9 1181.85 2
 1 4 -7 25786.7 1381.86 4
 1 4 -6 40420.4 1650.19 4
 1 -4 6 42718.3 1689.71 2
 -1 4 6 42451.6 1383.94 2
 1 4 -5 123127 2728.88 4
 1 -4 5 125795 2681.87 2
 1 -4 4 22551.8 1051.83 2
 1 4 -4 21963.2 1101.21 4
 1 -4 4 22548 1095.47 3
 -1 -4 -3 198813 3062.41 3
 1 4 -3 200192 3121.16 4
 1 -4 3 203618 2880.76 2
 -1 4 3 201963 1759.56 4
 1 -4 3 201755 3078.67 3
 -1 4 2 13642 522.446 4
 1 -4 2 12421.5 737.239 3
 -1 -4 -2 13093.8 744.901 3
 -1 -4 -1 18532.1 830.27 3
 -1 4 1 18238 677.296 4
 1 -4 1 19755.7 893.562 3
 1 4 -1 19542.4 863.89 1
 -1 -4 0 99344.3 1864.3 3
 1 -4 0 99704 1977.21 3
 -1 -4 0 105304 1098.99 2
 1 4 0 98528.7 1961.05 1
 -1 4 0 98938.4 1736.41 4
 1 -4 -1 18800.8 872.034 3
 1 4 1 19101.8 877.955 1
 -1 -4 1 21796.8 650.176 2
 -1 -4 1 19329.4 820.012 3
 -1 4 -1 19072.2 827.882 4
 -1 -4 2 13202.8 703.955 3
 -1 4 -2 14047.7 774.44 4
 1 -4 -2 12459.3 740.582 3
 1 4 2 13466.1 746.905 1
 -1 -4 2 12828.7 598.768 2
 1 4 3 193430 2859.21 1
 1 -4 -3 190289 3035.34 3
 -1 4 -3 201326 3131.63 4
 -1 -4 3 198475 2697.42 2
 -1 -4 3 197470 2820.05 3
 1 -4 -4 23876.1 1143.85 3
 1 4 4 22611.9 998.199 1
 -1 4 -4 23176.4 1138.24 4
 1 4 4 23098.9 634.483 2
 -1 -4 4 22354.2 1012.74 2
 1 4 5 124590 2390.19 1
 -1 4 -5 117926 2721.02 4
 1 4 5 120490 1788.77 2
 -1 -4 5 125776 2610.09 2
 -1 -4 6 43420 1665.97 2
 1 4 6 43805.4 1447.2 1
 1 4 6 42439.1 1213.81 2
 -1 4 -6 43203 1748.37 4
 1 4 7 27560.4 1169.73 1
 -1 -4 7 27091.9 1424.13 2
 1 4 7 26318.6 1075.61 2
 -1 4 -7 25877.2 1431.07 4
 -1 -4 8 404.307 237.275 2
 1 4 8 207.012 137.17 1
 1 4 8 281.6 152.854 2
 -1 4 -8 403.289 232.565 4
 1 4 9 59939.4 1805.58 1
 1 4 9 55969.5 1873.68 2
 -1 4 -9 56916.4 2312.88 4
 -1 -4 9 56531 2351.21 2
 -1 -4 10 -72.2128 328.954 2
 -1 4 -10 -109.05 180.987 4
 1 4 10 -17.5824 121.045 2
 1 4 11 16723.6 1188 2
 -1 -4 11 13646.3 1312.87 2
 -1 4 -11 15744 1332.25 4
 -1 -4 12 15900.1 1479.29 2
 1 4 12 15430.5 1233.37 2
 1 4 13 3476.36 627.114 2
 -1 -4 13 4498.74 837.092 2
 -1 -4 14 3766.69 829.573 2
 -1 -4 15 10802.5 1414.25 2
 -1 -4 16 199.671 259.439 2
 1 -5 16 8130 1318.76 2
 1 -5 15 1213.52 577.836 2
 1 -5 14 3902.58 837.887 2
 1 5 -14 2517.69 607.814 4
 1 -5 13 10302.3 1287.62 2
 1 5 -13 9665.56 1156.27 4
 -1 5 12 13230.7 1156.72 2
 1 5 -12 11833.1 1229.89 4
 1 -5 12 13200.1 1395.54 2
 -1 5 11 4499.2 635.107 2
 1 5 -11 3862.25 671.288 4
 1 -5 11 4043.86 731.627 2
 -1 5 10 1222.7 326.882 2
 1 -5 10 1064.89 408.993 2
 1 5 -10 396.981 293.455 4
 -1 5 9 16003.9 1049.93 2
 1 -5 9 16468 1301.54 2
 1 5 -9 14350.9 1198.51 4
 1 -5 8 24293.4 1486.63 2
 1 5 -8 24651.6 1515.06 4
 -1 5 8 27344.4 1284.52 2
 1 5 -7 15991 1170.94 4
 1 -5 7 18570.8 1243.73 2
 1 -5 6 27090.9 1381.83 2
 1 5 -6 27371.5 1451.4 4
 1 -5 5 27086.2 1298.54 2
 -1 5 5 25374 580.316 4
 1 5 -5 25069.1 1329.68 4
 -1 -5 -5 25652.7 1343.84 3
 1 -5 4 65773.2 1867.67 2
 -1 -5 -4 70731.8 2103.55 3
 -1 5 4 72292.6 1142.96 4
 1 -5 4 71358 2084.18 3
 1 5 -4 70511.9 2116.92 4
 1 -5 3 2080.44 324.853 2
 -1 5 3 2333.93 240.736 4
 1 5 -3 2887.79 430.827 4
 -1 -5 -3 3112.03 441.1 3
 1 -5 3 2447.66 387.409 3
 -1 5 2 59995 1312.29 4
 -1 -5 -2 60881.8 1780.02 3
 1 -5 2 64643.7 1856.92 3
 -1 -5 -1 18632.6 943.011 3
 -1 5 1 19592.6 814.323 4
 1 -5 1 20973 1027.7 3
 1 5 -1 19773.5 984.46 1
 -1 -5 0 290911 3644.17 3
 1 5 0 293490 3823.1 1
 -1 5 0 305035 3424.14 4
 1 -5 0 295227 3808.15 3
 -1 -5 1 21350.3 694.499 2
 1 -5 -1 19737.8 1012.35 3
 -1 5 -1 21028.8 964.874 4
 1 5 1 20410 1018.77 1
 -1 -5 1 20037.4 947.226 3
 1 5 2 60295.5 1749.51 1
 -1 -5 2 62652.1 1725.71 3
 1 -5 -2 59759 1812.16 3
 -1 5 -2 63461.6 1798.75 4
 -1 -5 2 61828.3 1402.03 2
 -1 5 -3 1878.44 340.229 4
 1 -5 -3 2802.77 401.442 3
 -1 -5 3 3134.4 351.594 2
 1 5 3 3329.6 410.565 1
 -1 -5 3 3426.72 416.487 3
 -1 5 -4 74318.1 2189.67 4
 1 -5 -4 72784.6 2144.17 3
 -1 -5 4 68759 1828.48 2
 -1 -5 4 72100.5 1958.98 3
 1 5 4 70194.2 1932.84 1
 1 5 5 26663.4 1219.74 1
 -1 -5 5 27293.2 1265.7 2
 1 -5 -5 27043.4 1374.66 3
 -1 5 -5 25009.9 1345.84 4
 1 5 5 26042.3 761.638 2
 1 5 6 28523.4 1290.07 1
 -1 -5 6 24336.3 1281.06 2
 1 5 6 27545.4 921.007 2
 1 -5 -6 27886.8 1481.64 3
 -1 5 -6 25790.8 1424.24 4
 1 5 7 19878.8 895.453 2
 1 5 7 20111.7 1088.85 1
 -1 5 -7 18104.1 1268.77 4
 -1 -5 7 19152.7 1240.02 2
 1 -5 -7 19546 1298.75 3
 -1 5 -8 25165.4 1550.55 4
 1 5 8 25943.8 1128.53 2
 -1 -5 8 25464.8 1509.25 2
 1 5 8 28226.3 1312.25 1
 -1 5 -9 15183.5 1267.55 4
 1 5 9 15663.1 968.439 2
 1 5 9 15241.7 984.42 1
 -1 -5 9 13656.9 1184.75 2
 -1 -5 10 480.702 271.467 2
 -1 5 -10 568.921 308.059 4
 -1 5 -11 3112.57 634.469 4
 -1 -5 11 3869.45 703.434 2
 -1 5 -12 14342.1 1380.86 4
 -1 -5 12 13083.9 1377.52 2
 -1 -5 13 8516.78 1169.84 2
 -1 -5 14 4762.34 909.038 2
 -1 -5 15 3110.45 805.143 2
 -1 -5 16 6480.41 1159.8 2
 1 -6 16 5189.67 1068.31 2
 1 -6 15 8486.87 1300.99 2
 1 6 -14 -23.914 310.934 4
 1 -6 14 1632.92 587.611 2
 1 6 -13 2020.78 570.139 4
 1 -6 13 1873.85 580.901 2
 1 -6 12 573.085 370.887 2
 1 6 -12 1586.23 468.326 4
 1 6 -11 10816.3 1192.13 4
 1 -6 11 9735.89 1138.57 2
 1 6 -10 4558.05 761.297 4
 1 -6 10 4721 761.909 2
 1 6 -9 16838.5 1379.9 4
 1 -6 9 17112.1 1377.17 2
 1 -6 8 1586.14 416.712 2
 1 6 -8 1775.17 472.161 4
 1 6 -7 7473.15 858.581 4
 1 -6 7 8203.83 861.314 2
 -1 -6 -7 7321.98 850.69 3
 1 -6 6 7916.55 777.016 2
 -1 -6 -6 8563.53 895.335 3
 1 6 -6 7968.13 844.585 4
 1 -6 5 3492.76 502.459 2
 1 -6 5 2428.75 434.993 3
 -1 -6 -5 3108.11 522.184 3
 1 6 -5 2756.82 503.858 4
 1 6 -4 93690.3 2630.07 4
 1 -6 4 93003.3 2321.36 2
 -1 6 4 92198.2 1566 4
 1 -6 4 95567.9 2593.36 3
 -1 -6 -4 91510.3 2574.76 3
 -1 -6 -3 48596.9 1793.07 3
 1 6 -3 50886 1860.91 4
 -1 6 3 52398.7 1289.9 4
 1 -6 3 50736.9 1589.46 2
 1 -6 3 50263.3 1827.42 3
 -1 -6 -2 7269.74 675.36 3
 -1 6 2 6168.11 481.342 4
 1 -6 2 6254.05 635.913 3
 -1 6 1 34337.9 1196.33 4
 1 -6 1 34623.6 1452.87 3
 -1 -6 -1 33984.6 1407.23 3
 -1 -6 0 25979.7 1204.62 3
 1 -6 0 26113.6 1260.94 3
 -1 6 0 26426.1 1125.36 4
 -1 -6 0 26129 663.185 2
 1 6 0 27152.1 1290.41 1
 1 6 1 34234.4 1457.74 1
 -1 -6 1 36158.4 963.546 2
 -1 6 -1 34457.8 1365.35 4
 1 -6 -1 34291.6 1455.65 3
 -1 -6 1 34049.3 1376.31 3
 1 -6 -2 8944.67 762.567 3
 1 6 2 8774.35 740.1 1
 -1 6 -2 6600.85 638.863 4
 -1 -6 2 7621.03 517.505 2
 -1 -6 2 7716.44 674.559 3
 1 -6 -3 48099.7 1816.8 3
 1 6 3 48197.1 1743.9 1
 -1 6 -3 48251.6 1791.35 4
 -1 -6 3 50359.5 1716.8 3
 -1 -6 3 49826.9 1473.77 2
 -1 -6 4 86892.6 2337.7 3
 -1 6 -4 88158.7 2556.17 4
 -1 -6 4 89655.8 2171.93 2
 1 6 4 87819.8 2387.44 1
 1 -6 -4 91641.5 2577.76 3
 1 6 5 2502.7 424.809 1
 -1 -6 5 3101.32 452.806 2
 1 -6 -5 2955.23 505.061 3
 -1 6 -5 2378.15 456.332 4
 -1 -6 5 2584.08 424.94 3
 -1 6 -6 8077.77 856.77 4
 -1 -6 6 7921.87 774.976 2
 1 -6 -6 6603.37 742.944 3
 1 6 6 8071.05 742.515 1
 -1 6 -7 7291.78 836.878 4
 -1 -6 7 7940.52 823.158 2
 1 -6 -7 7689.47 853.442 3
 1 6 7 8124.04 757.637 1
 -1 -6 8 2352.99 506.265 2
 1 -6 -8 1552.11 412.005 3
 -1 6 -8 1401.11 427.311 4
 1 6 8 2260.54 418.476 1
 -1 6 -9 17410.9 1418.99 4
 1 -6 -9 17023.3 1407.86 3
 1 6 9 18567.4 1168.05 1
 -1 -6 9 16810 1339.11 2
 1 -6 -10 5409.64 847.667 3
 -1 6 -10 3106.01 642.759 4
 -1 -6 10 5113.36 795.271 2
 -1 -6 11 9738.81 1140.88 2
 -1 6 -11 10880.4 1226.12 4
 1 -6 -11 9240.13 1137.86 3
 -1 -6 12 1761.6 562.655 2
 1 -6 -12 2165.19 643.798 3
 -1 6 -12 1071.3 398.971 4
 1 -6 -13 2560.09 680.125 3
 -1 -6 13 1894.12 616.166 2
 -1 -6 14 554.031 384.959 2
 1 -6 -14 944.761 440.411 3
 -1 -6 15 11026.2 1481.61 2
 1 -6 -15 11038.1 1438.51 3
 1 -6 -16 6799.33 1207.13 3
 -1 -6 16 7126.1 1231.81 2
 1 7 -15 6820.62 1113.34 4
 1 -7 15 10029.2 1415.22 2
 -1 -7 -15 8096.73 1308.55 3
 1 -7 14 942.608 436.083 2
 1 7 -14 2337.3 674.07 4
 -1 -7 -14 1625.31 610.614 3
 1 7 -13 21948.1 1875.89 4
 -1 -7 -13 23595.5 2043.73 3
 1 -7 13 25575.6 2091.75 2
 1 -7 12 3745.99 780.802 2
 1 7 -12 2881.78 682.943 4
 -1 -7 -12 2688.52 681.109 3
 1 7 -11 9133.62 1141.31 4
 -1 -7 -11 9093.72 1175.11 3
 1 -7 11 8975.23 1155.15 2
 1 -7 10 -113.726 257.528 2
 -1 -7 -10 86.9871 181.441 3
 1 7 -10 -6.70552 195.096 4
 1 -7 9 8444.95 1005.66 2
 -1 -7 -9 8618.1 1069.84 3
 1 7 -9 7956 993.182 4
 1 -7 8 14217.8 1214.72 2
 1 7 -8 13507.1 1248.22 4
 -1 -7 -8 13896.8 1293.98 3
 1 7 -7 20475.8 1487.87 4
 -1 -7 -7 18991.2 1428.9 3
 1 -7 7 21701.9 1413.26 2
 1 7 -6 14769 1203.03 4
 -1 -7 -6 15323.2 1239.39 3
 1 -7 6 16063.6 1152.82 2
 1 7 -5 26023 1558.39 4
 1 -7 5 24108.7 1441.8 3
 1 -7 5 24511.8 1324.5 2
 -1 -7 -5 23989.2 1457.05 3
 -1 7 4 43215.6 1228.04 4
 1 7 -4 41307.5 1893.64 4
 1 -7 4 40795.9 1602.09 2
 -1 -7 -4 37511.6 1765.1 3
 1 -7 4 40256.5 1798.3 3
 1 -7 3 23246.6 1129.96 2
 -1 -7 -3 22633 1325.28 3
 1 -7 3 22362.1 1316 3
 -1 7 3 23739.2 983.736 4
 1 7 -3 20507.7 1277.03 4
 1 7 -2 12358.7 952.877 4
 -1 -7 -2 12494.3 966.559 3
 1 -7 2 12724.4 780.623 2
 -1 7 2 13395.1 795.741 4
 1 -7 2 11694.1 955.245 3
 -1 7 1 25121.4 1134.14 4
 -1 -7 -1 26547.3 1356.22 3
 1 -7 1 24514.7 1339.21 3
 -1 -7 0 46204.3 1755.68 3
 -1 -7 0 47483.6 947.425 2
 1 -7 0 45794.1 1822.86 3
 -1 7 0 48345.6 1657.64 4
 1 -7 -1 27619.8 1425.69 3
 -1 7 -1 26898.4 1296.46 4
 -1 -7 1 29979.1 1412.69 3
 -1 -7 1 28420.6 904.963 2
 1 7 1 27816.4 1447.8 1
 -1 7 -2 12558.5 938.373 4
 -1 -7 2 12697 692.511 2
 1 7 2 12912.4 986.466 1
 1 -7 -2 12901.3 985.431 3
 -1 -7 2 12489.4 929.186 3
 -1 7 -3 22847.6 1328.21 4
 1 -7 -3 23060.8 1363.68 3
 -1 -7 3 22479.3 1026.25 2
 1 7 3 23517 1329.29 1
 -1 -7 3 23152.3 1276.88 3
 1 7 4 38669.8 1708.68 1
 -1 -7 4 40666.9 1510.49 2
 1 -7 -4 40837.1 1867.01 3
 -1 7 -4 39536.7 1822.38 4
 -1 -7 4 40731.8 1717.23 3
 -1 -7 5 25538.3 1300.85 2
 -1 -7 5 24792.7 1388.21 3
 1 7 5 26064.2 1424.74 1
 -1 7 -5 26090.8 1551.45 4
 1 -7 -5 25783.9 1523.98 3
 -1 7 -6 14463 1211.22 4
 1 -7 -6 14297.6 1180.21 3
 -1 -7 6 14660.7 1057.19 2
 1 7 6 16333.7 1142.97 1
 1 7 7 22013.3 1333.31 1
 -1 7 -7 20388.8 1493.23 4
 -1 -7 7 20978 1352.83 2
 1 -7 -7 21199.1 1501.46 3
 1 7 8 14249.5 1090.39 1
 -1 7 -8 13353.5 1242.92 4
 1 -7 -8 11393.1 1165.28 3
 -1 -7 8 12251.3 1111.42 2
 1 7 9 7732.49 812.049 1
 1 -7 -9 7589.55 989.856 3
 -1 7 -9 6415.4 919.016 4
 -1 -7 9 7776.09 928.59 2
 -1 7 -10 98.4531 263.611 4
 1 -7 -10 -56.4918 272.033 3
 -1 -7 10 36.6375 180.143 2
 -1 7 -11 8841.03 1149.51 4
 -1 -7 11 9437.98 1143.74 2
 1 -7 -11 8733.63 1128.71 3
 1 -7 -12 2495.85 636.607 3
 -1 7 -12 3021.58 720.734 4
 -1 -7 12 3074.07 699.371 2
 1 -7 -13 27336 2173 3
 -1 7 -13 25053.4 2050.4 4
 -1 -7 13 23886.8 2010.94 2
 -1 -7 14 1469.79 647.474 2
 1 -7 -14 1271.1 511.496 3
 1 -7 -15 8641.63 1312.61 3
 -1 -7 15 8622.12 1295.96 2
 1 -8 15 8831.44 1361.93 2
 1 8 -15 8528.97 1278.03 4
 -1 -8 -15 10931.6 1526.67 3
 -1 -8 -14 1088.38 512.444 3
 1 8 -14 1149.38 495.909 4
 1 -8 14 1399.02 563.722 2
 1 -8 13 10045.4 1336.28 2
 1 8 -13 9187.73 1308.69 4
 -1 -8 -13 10993.8 1433.96 3
 1 -8 12 4961.73 918.513 2
 -1 -8 -12 3277.76 789.668 3
 1 8 -12 3864.78 813.482 4
 1 8 -11 951.354 457.261 4
 -1 -8 -11 1281.79 503.209 3
 1 -8 11 313.016 275.801 2
 -1 -8 -10 18695 1658.8 3
 1 8 -10 20984.8 1755.51 4
 1 -8 10 22552 1740.19 2
 1 8 -9 11923.1 1281.32 4
 1 -8 9 11724.2 1194.2 2
 -1 -8 -9 10705.3 1217.03 3
 1 -8 8 23908.8 1629.84 2
 1 8 -8 26756 1880.83 4
 -1 -8 -8 24128.1 1754.48 3
 1 -8 7 11102.5 1035.94 2
 1 8 -7 11488.8 1180.23 4
 -1 -8 -7 10229.9 1123.03 3
 1 8 -6 6162.24 835.276 4
 1 -8 6 6284.23 739.127 2
 -1 -8 -6 6537.16 853.293 3
 -1 -8 -5 18252.8 1368.79 3
 1 -8 5 22171 1474.64 3
 1 -8 5 22703.8 1325.48 2
 1 8 -5 20082.8 1459.02 4
 1 -8 4 27402.2 1360.51 2
 1 -8 4 27908.7 1602.91 3
 1 8 -4 26646.3 1616.19 4
 -1 -8 -4 25865.2 1562.8 3
 -1 8 3 15197.7 873.809 4
 -1 -8 -3 15491.3 1184.67 3
 1 8 -3 15089.8 1174.19 4
 1 -8 3 17636.6 1251.92 3
 1 -8 3 15652.1 966.174 2
 1 -8 2 32676.5 1676.61 3
 -1 -8 -2 33662.1 1673.51 3
 -1 8 2 35702.5 1403.49 4
 1 8 -2 35228 1715.07 4
 1 -8 2 34587.2 1341.55 2
 1 8 -1 15723.5 1116.8 4
 -1 -8 -1 13552.6 1046.51 3
 -1 8 1 14747.1 944.943 4
 1 -8 1 13779.5 1089.42 3
 1 -8 1 14469.4 801.981 2
 -1 8 0 8303.65 753.27 4
 -1 -8 0 6590.88 730.073 3
 1 -8 0 6756.31 765.84 3
 1 -8 -1 13661.8 1089.87 3
 -1 -8 1 12884.1 639.164 2
 -1 -8 1 14724.5 1077.9 3
 -1 8 -1 12678 963.697 4
 -1 -8 2 35835.3 1217.29 2
 -1 -8 2 31816.1 1602.65 3
 -1 8 -2 34084.3 1646.25 4
 1 -8 -2 34033.5 1755.1 3
 -1 -8 3 15987 905.626 2
 1 8 3 15103.4 1146.59 1
 1 -8 -3 15915.5 1213.94 3
 -1 -8 3 15256.8 1112.92 3
 -1 8 -3 13823.8 1098.77 4
 -1 -8 4 27633.1 1298.24 2
 -1 -8 4 26738.4 1494.13 3
 1 -8 -4 26194.5 1614.87 3
 1 8 4 25762.6 1505.37 1
 -1 8 -4 23466.7 1506.45 4
 -1 -8 5 24325 1320.68 2
 -1 8 -5 23229.1 1543.19 4
 -1 -8 5 23817.8 1442.54 3
 1 -8 -5 22505.9 1525.33 3
 1 8 5 23770.9 1469.75 1
 -1 8 -6 7478.2 913.784 4
 1 -8 -6 7047.58 866.625 3
 1 8 6 7875.7 852.451 1
 -1 -8 6 7872.79 806.784 2
 1 -8 -7 12192.1 1202.96 3
 -1 -8 7 12178.3 1059.55 2
 1 8 7 11615.2 1042.05 1
 -1 8 -7 10851.4 1140.95 4
 1 -8 -8 27501 1861.13 3
 1 8 8 27199.3 1605.13 1
 -1 8 -8 26615.6 1866.21 4
 -1 -8 8 29805.9 1766.38 2
 1 -8 -9 12839.2 1334.5 3
 -1 -8 9 12111.9 1192.78 2
 -1 8 -9 12074.8 1286.28 4
 -1 8 -10 18414.3 1675 4
 -1 -8 10 18934.9 1573.43 2
 1 -8 -10 19084.7 1688.48 3
 -1 8 -11 942.483 419.02 4
 1 -8 -11 606.19 350.528 3
 -1 -8 11 284.598 301.966 2
 -1 8 -12 4632.55 901.382 4
 1 -8 -12 4298.77 867.694 3
 -1 -8 12 4049.51 831.317 2
 -1 8 -13 11012 1407.57 4
 -1 -8 13 10247.3 1321.95 2
 1 -8 -13 10544.4 1384.3 3
 -1 -8 14 1350.9 503.475 2
 1 -8 -14 296.938 205.138 3
 1 -8 -15 8548.24 1336.98 3
 -1 -8 15 8081 1288.93 2
 -1 -9 -14 5861.45 1092.72 3
 1 -9 14 4866.04 964.951 2
 1 9 -14 4442.98 918.018 4
 1 -9 13 2935.44 760.729 2
 -1 -9 -13 3705.86 885.028 3
 1 9 -13 3092.52 761.953 4
 1 -9 12 3714.11 800.696 2
 1 9 -12 3136.34 769.11 4
 -1 -9 -12 5020.39 1006.45 3
 -1 -9 -11 515.71 356.013 3
 1 9 -11 -17.1911 251.849 4
 1 -9 11 719.537 405.867 2
 -1 -9 -10 14796.2 1556.55 3
 1 9 -10 16097.9 1615.68 4
 1 -9 10 16538.2 1516.99 2
 1 -9 9 3774.12 689.805 2
 -1 -9 -9 4096.43 794.783 3
 1 9 -9 5191.32 897.923 4
 1 -9 8 9855.51 1072.71 2
 1 9 -8 8036.91 1054.89 4
 -1 -9 -8 6411 961.101 3
 -1 -9 -7 39746.6 2247.6 3
 1 -9 7 36532.3 1941.93 2
 1 9 -7 34385.8 2158.74 4
 -1 -9 -6 5643.48 821.191 3
 1 -9 6 5497.06 815.577 3
 1 -9 6 5977.49 750.188 2
 1 9 -6 6146.45 903.376 4
 -1 -9 -5 9558.4 1055.26 3
 1 9 -5 9892.13 1068.87 4
 1 -9 5 10030.1 918.873 2
 1 -9 5 9468.74 1026.68 3
 1 -9 4 12486.5 1144.27 3
 1 9 -4 12332.4 1163.07 4
 1 -9 4 13353.3 996.177 2
 -1 -9 -4 10286.2 1051.23 3
 1 9 -3 14096.2 1218.07 4
 1 -9 3 15274.5 1252.15 3
 1 -9 3 15017.5 996.762 2
 -1 9 3 17158.9 1000.01 4
 -1 -9 -3 15622.4 1261.3 3
 1 -9 2 51359 1696.41 2
 -1 9 2 50413.9 1808.45 4
 1 9 -2 45810.7 2090.28 4
 -1 -9 -2 50778.8 2230.27 3
 1 -9 2 50786.5 2255.54 3
 -1 -9 -1 59482.6 2366.33 3
 1 9 -1 59693.6 2318.58 4
 1 -9 1 63844.1 1757.95 2
 -1 9 1 66440.2 2176.61 4
 1 -9 1 63549.2 2502.8 3
 1 -9 0 10234.7 1012.25 3
 -1 -9 0 9025.87 920.273 3
 1 9 0 9441.01 899.926 4
 -1 9 0 10160.6 893.437 4
 -1 -9 1 64214.1 2428.99 3
 -1 9 -1 62256.2 2295.13 4
 1 -9 -1 61207.7 2455.55 3
 -1 -9 2 49961.2 2158.92 3
 1 -9 -2 50193.2 2261.72 3
 -1 9 -2 51302.6 2166.69 4
 -1 9 -3 14413.2 1191.26 4
 -1 -9 3 15132.8 1195.02 3
 -1 -9 3 15353.6 913.949 2
 1 -9 -3 14120.9 1218.4 3
 1 -9 -4 11116.1 1122.62 3
 -1 9 -4 9502.2 1020.45 4
 -1 -9 4 12689.3 906.403 2
 -1 -9 4 12058.4 1076.01 3
 -1 9 -5 10413.3 1093.11 4
 -1 -9 5 11539.9 938.937 2
 1 -9 -5 10958.1 1136.55 3
 -1 -9 5 9339.1 961.72 3
 -1 9 -6 5677.93 867.852 4
 1 -9 -6 6105.41 871.875 3
 -1 -9 6 4775.05 646.055 2
 1 -9 -7 38704.4 2249.06 3
 -1 -9 7 38782.9 1955.42 2
 -1 9 -7 35133.5 2168.54 4
 -1 -9 8 6702.82 862.639 2
 -1 9 -8 6326.91 960.65 4
 1 -9 -8 6007.91 913.841 3
 -1 -9 9 4271.04 725.233 2
 1 -9 -9 5634.73 934.184 3
 -1 9 -9 4528.42 862.666 4
 -1 -9 10 12460 1296.51 2
 -1 9 -10 15251.7 1577.83 4
 1 -9 -10 14465.2 1532.79 3
 -1 -9 11 828.278 383.132 2
 -1 9 -11 433.03 280.269 4
 1 -9 -11 265.541 263.453 3
 -1 9 -12 3831.92 840.204 4
 1 -9 -12 2699.46 729.182 3
 -1 -9 12 5000.69 905.473 2
 -1 9 -13 3583.14 839.063 4
 1 -9 -13 3607.93 807.855 3
 -1 -9 13 2725.23 728.539 2
 -1 -9 14 5324.44 1037.48 2
 1 -9 -14 4598.54 1011.91 3
 1 -10 13 3546.11 858.172 2
 1 10 -13 3439.24 862.939 4
 -1 -10 -13 2846.67 790.752 3
 1 -10 12 5683.87 1033.1 2
 -1 -10 -12 3273.39 833.586 3
 1 10 -12 3364.73 803.772 4
 -1 -10 -11 14844.1 1626.91 3
 1 10 -11 15483.8 1696.7 4
 1 -10 11 11993.7 1392.87 2
 1 10 -10 8717.84 1247.34 4
 1 -10 10 9014.7 1176.28 2
 -1 -10 -10 9585.82 1301.18 3
 -1 -10 -9 6737.19 1050.12 3
 1 10 -9 8376.54 1208.54 4
 1 -10 9 8269.62 1073.34 2
 1 10 -8 14537.2 1516.55 4
 1 -10 8 15379 1365.4 2
 -1 -10 -8 14934.8 1494.4 3
 -1 -10 -7 883.624 421.014 3
 1 10 -7 304.452 420.135 4
 1 -10 7 1145.24 394.626 2
 1 -10 6 6992.53 839.619 2
 1 -10 6 4980.33 802.026 3
 -1 -10 -6 5171.78 864.85 3
 1 10 -6 5148.2 865.321 4
 -1 -10 -5 16785.4 1464.37 3
 1 10 -5 18960.2 1576.84 4
 1 -10 5 18790 1291.46 2
 1 -10 5 16136.1 1394.18 3
 1 10 -4 6785.57 928.14 4
 -1 -10 -4 7020.86 929.992 3
 1 -10 4 6937.09 728.226 2
 1 -10 4 5572.26 805 3
 -1 -10 -3 12828.1 1221.76 3
 1 -10 3 12741 1229.49 3
 1 10 -3 12818.6 1222.91 4
 1 -10 2 4205.08 701.35 3
 -1 10 2 6429.14 699.007 4
 -1 -10 -2 5919.9 821.429 3
 1 10 -2 6194.41 841.819 4
 1 -10 1 374.732 209.169 3
 1 10 -1 315.628 263.329 4
 -1 10 1 312.314 181.463 4
 -1 -10 -1 712.529 360.833 3
 1 10 0 -114.202 162.883 4
 1 -10 0 348.219 257.432 3
 -1 10 0 518.346 259.678 4
 -1 -10 0 292.537 226.825 3
 -1 10 -1 620.169 258.005 4
 1 -10 -1 1001.12 393.075 3
 -1 -10 1 -50.49 274.893 3
 1 10 1 90.9594 205.892 4
 -1 -10 2 5454.61 785.351 3
 1 10 2 6550.98 757.395 4
 1 -10 -2 6269.22 864.628 3
 -1 10 -2 5416.89 776.069 4
 1 -10 -3 10760.7 1143.49 3
 -1 -10 3 10691.2 1075.16 3
 -1 10 -3 13564.6 1235.3 4
 1 10 3 11945.4 977.661 4
 1 -10 -4 6488.17 921.821 3
 -1 10 -4 6958.62 909.336 4
 -1 -10 4 5219.52 761.907 3
 1 -10 -5 17101.9 1494.67 3
 -1 10 -5 18942.1 1559.05 4
 -1 -10 5 16409.7 1369.44 3
 1 -10 -6 4743.73 800.262 3
 -1 -10 6 5789.71 838.236 3
 -1 -10 6 5744.24 713.027 2
 -1 10 -6 5746.51 889.073 4
 -1 -10 7 749.757 273.266 2
 -1 10 -7 956.651 425.612 4
 1 -10 -7 957.807 452.241 3
 1 -10 -8 16383.9 1586.06 3
 -1 10 -8 14891.9 1529.41 4
 -1 -10 8 17385.4 1423.15 2
 -1 -10 9 6574.67 943.748 2
 -1 10 -9 5741.35 974.535 4
 1 -10 -9 8786.73 1196.32 3
 -1 -10 10 10496.8 1214.76 2
 1 -10 -10 6791.4 1104.78 3
 -1 10 -10 8683.79 1264.23 4
 1 -10 -11 12849.3 1531.04 3
 -1 10 -11 13428.9 1593.05 4
 -1 -10 11 14777.7 1516.79 2
 -1 10 -12 4069.54 902.14 4
 -1 -10 12 3565.46 771.742 2
 1 -10 -12 4720.6 933.325 3
 -1 10 -13 4416.46 996.368 4
 -1 -10 13 2126.31 631.613 2
 1 -10 -13 4684.7 1018.91 3
 1 -11 13 1176.51 562.643 2
 -1 -11 -12 17272.8 1885.24 3
 1 -11 12 13697.7 1583.27 2
 1 11 -12 16610.6 1857.34 4
 -1 -11 -11 1643.82 601.663 3
 1 11 -11 1804.58 602.828 4
 1 -11 11 2289.77 644.389 2
 1 11 -10 5492.7 1015.29 4
 -1 -11 -10 4162.8 896.014 3
 1 -11 10 5481.84 953.671 2
 1 -11 9 3352.32 702.134 2
 1 11 -9 4906.67 963.983 4
 -1 -11 -9 4544.89 908.443 3
 1 11 -8 19172.9 1814.9 4
 -1 -11 -8 14016.7 1530.34 3
 1 -11 8 15437.9 1416.25 2
 1 11 -7 5317.55 943.477 4
 -1 -11 -7 5044.89 900.895 3
 1 -11 7 4926.95 768.725 2
 1 11 -6 16726.4 1590.97 4
 1 -11 6 14912.7 1454.88 3
 -1 -11 -6 15886.3 1551.8 3
 -1 -11 -5 3486.35 706.121 3
 1 11 -5 3542.51 712.946 4
 1 -11 5 4091.92 751.352 3
 -1 -11 -4 4427.32 776.129 3
 1 11 -4 6025.27 932.535 4
 1 -11 4 6549.21 955.613 3
 1 11 -3 9315.47 1093.56 4
 -1 -11 -3 8586.55 1065.19 3
 1 -11 3 9263.16 1104.59 3
 1 -11 2 11028.2 1190.52 3
 -1 -11 -2 11872.5 1242.13 3
 1 11 -2 11477.1 1180.35 4
 -1 -11 -1 1735.95 522.818 3
 1 -11 1 1682.04 491.489 3
 -1 11 1 1873.92 422.397 4
 1 11 -1 1835.66 466.509 4
 -1 11 0 3339.28 595.706 4
 1 11 0 4421.19 695.959 4
 -1 -11 0 3005.4 614.752 3
 1 -11 0 2927.5 637.495 3
 -1 11 -1 1659.3 449.566 4
 -1 -11 1 710.666 311.92 3
 1 11 1 1720.94 437.529 4
 1 -11 -1 1697.02 495.73 3
 1 11 2 12007.6 1085.14 4
 -1 11 -2 13791.7 1269.11 4
 1 -11 -2 12801.5 1306.3 3
 -1 -11 2 10656.2 1138.61 3
 -1 -11 3 10053.4 1116.05 3
 1 11 3 9539.21 943.359 4
 1 -11 -3 9471.58 1131.62 3
 -1 11 -3 10366.1 1139.44 4
 -1 -11 4 4836.85 787.084 3
 -1 11 -4 5199.92 829.115 4
 1 -11 -4 5432.16 873.207 3
 -1 -11 5 4194.42 748.215 3
 -1 11 -5 3855.95 772.188 4
 1 -11 -5 3521.82 730.82 3
 -1 -11 6 14478.6 1390.16 3
 1 -11 -6 13780.9 1441.45 3
 -1 11 -6 13841.2 1467.76 4
 1 -11 -7 5610.97 950.707 3
 -1 11 -7 4301.81 870.272 4
 1 -11 -8 16536.8 1653.19 3
 -1 11 -8 14103.3 1565.27 4
 1 -11 -9 3622.29 819.088 3
 -1 -11 9 4343.18 784.23 2
 -1 11 -9 4157.07 878.174 4
 1 -11 -10 4838.68 968.564 3
 -1 11 -10 3088.95 773.182 4
 -1 -11 10 6033.39 944.253 2
 -1 -11 11 1944.4 554.591 2
 -1 11 -11 1610.91 595.575 4
 1 -11 -11 2430.4 681.857 3
 -1 -11 12 16903.4 1722.18 2
 1 -11 -12 14287.4 1716.17 3
 -1 11 -12 14965 1754.79 4
 -1 -11 13 859.518 439.397 2
 1 -12 12 1051.39 501.644 2
 1 12 -11 16015.2 1853.51 4
 -1 -12 -11 19218.2 2013.45 3
 1 12 -10 29.6417 306.631 4
 -1 -12 -10 911.421 557.171 3
 -1 -12 -9 9232.69 1340.94 3
 1 12 -9 8810.51 1304.22 4
 -1 -12 -8 8527.65 1249.28 3
 1 12 -8 8343.81 1229.24 4
 -1 -12 -7 238.305 308.311 3
 1 12 -7 597.962 402.98 4
 -1 -12 -6 5045.66 923.055 3
 1 12 -6 5213.1 955.055 4
 1 -12 6 2864.72 686.745 3
 -1 -12 -5 9236.57 1217.82 3
 1 -12 5 7592.8 1090.91 3
 1 12 -5 8192.09 1141.9 4
 1 -12 4 4394.52 812.494 3
 1 12 -4 3607.64 749.216 4
 -1 -12 -4 5283.03 890.3 3
 1 -12 3 18981 1661.57 3
 1 12 -3 20652.8 1740.28 4
 -1 -12 -3 20821.9 1749.38 3
 1 -12 2 8407.67 1105.97 3
 1 12 -2 11150.1 1261.22 4
 -1 -12 -2 11814.5 1286.56 3
 1 -12 1 172.478 219.385 3
 -1 -12 -1 833.385 433.31 3
 1 12 -1 804.799 341.378 4
 1 -12 0 203.746 303.56 3
 -1 12 0 103.853 205.872 4
 1 12 0 480.573 312.834 4
 -1 -12 0 121.84 235.706 3
 1 -12 -1 745.258 417.114 3
 -1 12 -1 673.349 325.182 4
 -1 -12 1 -150.317 270.572 3
 1 12 1 475.742 323.35 4
 1 -12 -2 11030.1 1272.96 3
 1 12 2 11079.7 1099.47 4
 -1 12 -2 8694.91 1068.35 4
 -1 -12 2 10056.3 1161.04 3
 -1 12 -3 24856.6 1860.44 4
 -1 -12 3 23311.2 1785.02 3
 1 -12 -3 22272.5 1827.57 3
 1 -12 -4 3450.65 733.772 3
 -1 -12 4 3720.24 723.617 3
 -1 12 -4 3172.15 705.587 4
 -1 12 -5 11414.8 1336.98 4
 1 -12 -5 9836.22 1251.34 3
 -1 -12 5 8198.61 1087.73 3
 -1 -12 6 5277.82 900.214 3
 -1 12 -6 5738.74 989.503 4
 1 -12 -6 4891.88 930.473 3
 1 -12 -7 378.626 243.162 3
 -1 12 -7 218.665 267.525 4
 -1 12 -8 9465.81 1311.13 4
 1 -12 -8 9975.02 1354.09 3
 -1 12 -9 7843.4 1232.56 4
 1 -12 -9 7781.93 1217.03 3
 -1 12 -10 994.981 537.285 4
 1 -12 -10 549.554 430.112 3
 1 -12 -11 17032.6 1875.25 3
 -1 12 -11 16368.3 1873.18 4
 -1 -13 -10 109.914 281.104 3
 1 13 -10 683.584 451.81 4
 -1 -13 -9 8949.62 1343.94 3
 1 13 -9 8508.16 1334.88 4
 -1 -13 -8 8123.19 1246.96 3
 1 13 -8 10069.9 1421.17 4
 1 13 -7 7385.93 1186.62 4
 -1 -13 -7 7753.21 1199.89 3
 -1 -13 -6 8738.26 1260.07 3
 1 13 -6 9251.65 1322.27 4
 1 -13 6 10285 1337.34 3
 1 -13 5 5692.03 983.262 3
 -1 -13 -5 5930.46 1035 3
 1 13 -5 5701.63 1032.48 4
 1 13 -4 543.566 440.335 4
 1 -13 4 1033.22 434.146 3
 -1 -13 -4 67.039 296.266 3
 1 -13 3 6555.01 1062.06 3
 1 13 -3 8437.76 1166.78 4
 -1 -13 -3 8012.48 1159.79 3
 -1 -13 -2 2023.84 584.387 3
 1 13 -2 1889.8 547.415 4
 1 -13 2 1092 438.018 3
 -1 -13 -1 2357.93 625.812 3
 1 13 -1 2730.13 655.018 4
 1 -13 1 2614 680.592 3
 1 -13 0 1700.77 551.624 3
 1 13 0 1712.13 490.441 4
 -1 -13 0 1811.02 556.659 3
 -1 -13 1 1576.25 496.889 3
 1 13 1 2654.81 590.544 4
 -1 13 -1 3242.94 675.456 4
 1 -13 -1 2368.13 658.566 3
 -1 -13 2 3279.03 740.029 3
 1 -13 -2 2086.89 626.723 3
 -1 13 -2 1833.56 496.811 4
 1 -13 -3 8787.8 1242.75 3
 -1 -13 3 7830.43 1084.74 3
 -1 13 -3 8123.45 1108.36 4
 1 -13 -4 1228.91 497.025 3
 -1 -13 4 -13.2953 228.827 3
 -1 13 -4 611.642 391.643 4
 -1 -13 5 5125.13 908.262 3
 -1 13 -5 6657.47 1084.36 4
 1 -13 -5 5051.51 974.926 3
 1 -13 -6 10200.7 1383.29 3
 -1 13 -6 9232.18 1302.82 4
 -1 13 -7 7656.39 1217.28 4
 1 -13 -7 7123.64 1169.98 3
 -1 13 -8 7769.65 1252.78 4
 1 -13 -8 7107.5 1192.96 3
 -1 13 -9 7800.4 1279.75 4
 1 -13 -9 7166.37 1236.6 3
 1 -13 -10 714.798 459.694 3
 -1 13 -10 793.786 557.451 4
 1 14 -8 10770.2 1509.84 4
 -1 -14 -8 10623.5 1494.38 3
 -1 -14 -7 6167.3 1152.02 3
 1 14 -7 6102.96 1120.64 4
 -1 -14 -6 3111.91 812.6 3
 1 14 -6 6589.9 1128.87 4
 1 -14 5 2257.84 679.146 3
 -1 -14 -5 2648.94 741.304 3
 1 14 -5 3906.42 841.8 4
 -1 -14 -4 9991.11 1357.59 3
 1 -14 4 9166.99 1303.93 3
 1 14 -4 7984.76 1207.84 4
 -1 -14 -3 1845.51 604.395 3
 1 14 -3 1340.84 470.088 4
 1 -14 3 1568.52 547.601 3
 1 -14 2 13693.6 1558.6 3
 1 14 -2 12684.9 1436.13 4
 -1 -14 -2 10978.2 1373.62 3
 1 -14 1 2791.03 723.267 3
 -1 -14 -1 3132.07 736.38 3
 1 14 -1 2027.84 578.347 4
 1 -14 0 420.949 372.374 3
 -1 -14 0 500.515 337.966 3
 1 14 0 971.183 438.715 4
 1 -14 -1 1821.68 605.392 3
 -1 -14 1 2946.38 729.747 3
 -1 14 -2 14171.4 1498.82 4
 -1 -14 2 12193.5 1431.87 3
 1 -14 -2 12646.9 1526.54 3
 -1 -14 3 1484.22 526.034 3
 1 -14 -3 1313.48 535.457 3
 -1 14 -3 1377.51 531.248 4
 -1 14 -4 9481.11 1288.93 4
 -1 -14 4 8171.19 1177.75 3
 1 -14 -4 8776.99 1294.79 3
 -1 14 -5 3197.47 806.88 4
 -1 -14 5 3592.58 794.501 3
 1 -14 -5 4425.11 973.738 3
 1 -14 -6 3111.52 809.574 3
 -1 14 -6 4144.81 899.547 4
 -1 14 -7 7146.2 1222.79 4
 1 -14 -7 5054.88 1013.55 3
 1 -14 -8 10241.5 1473.48 3
 -1 14 -8 10659.2 1495.44 4
 1 15 -6 -1011.08 506.921 4
 -1 -15 -6 -274.133 397.327 3
 1 15 -5 7082.74 1214.74 4
 -1 -15 -5 7127.06 1195.34 3
 1 -15 5 8047.9 1250.53 3
 -1 -15 -4 5278.91 1034.63 3
 1 15 -4 4935.35 963.66 4
 1 -15 4 5960.28 1126.86 3
 -1 -15 -3 1142.1 512.669 3
 1 -15 3 1109.1 474.713 3
 1 15 -3 1298.35 546.704 4
 1 15 -2 5011.2 954.297 4
 -1 -15 -2 4034.1 873.537 3
 1 -15 2 3475.1 828.263 3
 1 15 -1 30796.9 2277.12 4
 -1 -15 -1 31317 2435.31 3
 1 -15 1 32027.7 2496.13 3
 1 -15 0 8518.18 1293.53 3
 -1 -15 0 6711.43 1122.8 3
 -1 -15 1 28003.5 2270.4 3
 1 -15 -1 30940.7 2463.57 3
 -1 -15 2 2403.06 707.424 3
 1 -15 -2 3709.51 912.464 3
 -1 -15 3 1203.2 532.848 3
 -1 15 -3 1080.25 404.238 4
 1 -15 -3 1788.16 662.443 3
 1 -15 -4 3595.67 896.479 3
 -1 -15 4 3996.68 871.7 3
 -1 15 -4 4698.58 937.97 4
 -1 15 -5 5089.17 1016.64 4
 1 -15 -5 4699.32 1015.57 3
 -1 -15 5 7801.76 1212.87 3
 -1 15 -6 46.3851 247.548 4
 1 16 -3 6797.95 1153.97 4
 -1 -16 -1 487.321 345.518 3
 -1 -16 0 4526.03 1011.23 3
 -1 -16 1 705.404 425.724 3
 -1 -16 2 8045.19 1253.89 3
 2 0 0 18724.5 583.027 1
 2 0 1 61928 1143.54 1
 2 0 -1 61390.7 947.66 1
 2 0 -2 53486 775.629 1
 2 0 2 51032.4 1129.06 1
 -2 0 2 49469.8 1138.77 2
 -2 0 3 199869 2542.68 2
 2 0 3 207864 2391.65 1
 2 0 4 55067.8 1314.33 1
 -2 0 4 55612.2 1487.08 2
 2 0 -4 56563.6 1119.94 4
 2 0 5 46593.4 1425.5 2
 -2 0 5 45056.2 1473.68 2
 2 0 5 45407.3 1256.59 1
 2 0 -5 47317 1112.66 4
 2 0 6 6057.27 481.595 1
 -2 0 6 4635.38 525.806 2
 2 0 6 5119.22 529.818 2
 2 0 -6 4959.84 395.149 4
 2 0 -7 31494.5 1074.65 4
 2 0 7 29809.7 1099.47 1
 2 0 7 32509.4 1416.02 2
 -2 0 7 31988.3 1448.93 2
 2 0 -8 11866.6 708.417 4
 2 0 8 14623.7 803.24 1
 2 0 8 10993.3 894.445 2
 -2 0 8 12698.4 982.361 2
 -2 0 9 34039.5 1713.68 2
 2 0 -9 36220.5 1317.54 4
 2 0 9 36863.7 1308 1
 2 0 9 36353.6 1718.49 2
 2 0 -10 24954.6 1146.65 4
 2 0 10 23841.1 1497.08 2
 -2 0 10 23069 1512.31 2
 -2 0 11 16035.7 1323.93 2
 2 0 11 14123.6 1214.79 2
 -2 0 12 3246.32 620.582 2
 2 0 12 3153.28 641.982 2
 -2 0 13 453.478 318.087 2
 2 0 13 836.806 286.919 2
 -2 0 14 9051.09 1188.98 2
 2 0 14 8312.58 1108.61 2
 2 0 15 3758.32 771.844 2
 -2 0 15 2601.29 680.159 2
 -2 0 16 3003.37 761.986 2
 2 0 16 2852.52 703.546 2
 2 0 17 8809.76 1304.74 2
 -2 0 17 10558.3 1451.7 2
 2 -1 17 3119.34 817.526 2
 -2 1 17 2015.85 600.234 2
 2 -1 16 -670.321 392.064 2
 -2 1 16 25.4331 315.064 2
 2 -1 15 4596.6 891.617 2
 -2 1 15 3915.67 818.375 2
 2 -1 14 8365.5 1139.2 2
 -2 1 14 7215.27 1050.77 2
 -2 1 13 4301.09 755.393 2
 2 -1 13 3901.65 747.424 2
 2 -1 12 21369 1630.38 2
 -2 1 12 21151.7 1593.65 2
 -2 1 11 8958.54 989.308 2
 2 -1 11 8633.76 982.094 2
 2 1 -11 8962.89 797.918 4
 -2 1 10 1798.46 440.228 2
 2 1 -10 2161.82 370.766 4
 2 -1 10 2745.52 554.456 2
 2 1 -9 90201.4 2277.81 4
 2 -1 9 94256.8 2158.6 1
 -2 1 9 92821.7 2791.32 2
 2 -1 9 88930.2 2791.68 2
 2 1 -8 15819.8 910.221 4
 2 -1 8 15937.3 1107.99 2
 2 -1 8 16154.5 859.743 1
 -2 1 8 15585.5 1062.53 2
 2 1 -7 11675.4 731.412 4
 2 -1 7 12252.6 894.386 2
 -2 1 7 11584.6 866.664 2
 2 -1 7 12561.2 726.47 1
 2 -1 6 17353.9 821.148 1
 -2 1 6 18588.6 1010.61 2
 2 1 -6 17738.7 846.071 4
 2 -1 6 17846.5 996.68 2
 2 1 -5 19863.4 837.545 4
 -2 1 5 21079.7 981.8 2
 2 -1 5 20386.7 854.062 1
 2 -1 5 20413.4 991.145 2
 -2 1 4 71869.5 1664.13 2
 2 -1 4 70398.2 1515.81 1
 2 -1 3 218664 2541.07 1
 2 1 -3 225866 1645.55 1
 2 1 -2 51025 862.591 1
 2 -1 1 13644.9 493.554 3
 2 1 -1 13226.3 482.597 1
 2 -1 0 76229.2 1026.16 3
 2 1 0 74151.1 1230.09 1
 2 -1 -1 14016.2 438.374 3
 2 1 1 12389.3 540.033 1
 2 1 2 47620 1115.97 1
 -2 -1 2 46479 1101.51 2
 -2 -1 3 206525 2611.66 2
 2 1 3 216372 2520.73 1
 2 1 4 70883.2 1500.89 2
 2 1 4 71469 1534.04 1
 2 -1 -4 75214.5 977.679 4
 -2 -1 4 71135.3 1704.32 2
 2 1 5 22018 885.619 1
 -2 -1 5 22187 1048.48 2
 2 -1 -5 23686.1 637.296 4
 2 1 5 23057.7 950.528 2
 2 1 6 17848.7 922.946 2
 -2 -1 6 19978.5 1083.59 2
 2 -1 -6 19372.2 651.913 4
 2 1 6 19403.1 864.742 1
 2 -1 -7 12263.9 571.996 4
 2 1 7 11207.8 800.575 2
 -2 -1 7 11157.3 874.76 2
 2 1 7 13261.8 744.087 1
 2 1 8 13959.6 964.959 2
 2 1 8 14043.7 796.498 1
 -2 -1 8 14475.3 1065.51 2
 -2 -1 9 93540.8 2902.88 2
 2 1 9 97640.6 2145.81 1
 2 1 9 88677.2 2602.42 2
 2 1 10 2067.2 430.087 2
 -2 -1 10 2367.84 489.946 2
 -2 -1 11 8067.37 958.662 2
 2 1 11 8381.54 914.03 2
 -2 -1 12 24260.9 1752.19 2
 2 1 12 21064.6 1535.67 2
 2 1 13 4087.01 739.753 2
 -2 -1 13 3679.39 743.304 2
 2 1 14 9044.48 1133.59 2
 -2 -1 14 7500 1110.22 2
 -2 -1 15 5023.79 930.463 2
 2 1 15 3911.76 786.366 2
 -2 -1 16 437.104 378.629 2
 2 1 16 -83.1537 284.755 2
 2 1 17 2714.98 732.127 2
 -2 -1 17 3393.66 857.028 2
 2 -2 17 1975.86 703.17 2
 -2 2 17 951.088 445.193 2
 -2 2 16 9763.38 1296.65 2
 2 -2 16 10587.5 1411.03 2
 2 -2 15 4471.49 894.289 2
 -2 2 15 4116.38 831.274 2
 -2 2 14 5830.86 909.667 2
 2 -2 14 5065.81 901.233 2
 2 -2 13 16558.2 1552.81 2
 -2 2 13 17085.2 1481.17 2
 -2 2 12 16257.4 1374.08 2
 2 -2 12 16161.6 1441.76 2
 2 2 -12 16218.5 1203.49 4
 -2 2 11 1528.31 422.733 2
 2 2 -11 1657.24 344.233 4
 2 -2 11 1748.26 503.097 2
 -2 2 10 26966.4 1577.58 2
 2 2 -10 27206.8 1423.96 4
 2 -2 10 26924.9 1677.8 2
 2 -2 9 25242 1151.57 1
 2 2 -9 23149.7 1264.72 4
 2 -2 9 24368.4 1493.02 2
 -2 2 9 23986.8 1395.93 2
 2 -2 8 24653.3 1409 2
 -2 2 8 26633.6 1373.97 2
 2 -2 8 25372 1120.17 1
 2 2 -8 23383.1 1199.53 4
 2 -2 7 4380.42 450.736 1
 2 2 -7 4148.61 485.895 4
 2 -2 7 4626.68 578.226 2
 -2 2 7 4502.07 533.994 2
 2 -2 6 840.846 251.953 2
 2 -2 6 1153.86 225.021 1
 2 2 -6 495.285 173.237 4
 -2 2 6 661.931 219.87 2
 -2 2 5 43070.5 1397.77 2
 2 -2 5 44880 1542.61 2
 2 2 -5 41943.8 1362.98 4
 -2 2 4 127541 2216.45 2
 2 2 -3 23095.4 695.02 1
 2 2 -2 30198.8 819.964 1
 2 -2 2 28691.4 918.475 3
 2 -2 1 3769.73 311.08 3
 2 2 -1 4335.44 330.046 1
 2 -2 0 1110.82 173.838 3
 2 2 0 1478.94 199.923 1
 -2 -2 0 1143.87 136.671 3
 2 -2 -1 4548.04 326.933 3
 -2 -2 1 5302.52 325.185 2
 2 2 1 4734.97 365.392 1
 -2 -2 1 4278.58 246.706 3
 -2 2 -1 5031.11 361.548 4
 -2 2 -2 30125 996.414 4
 -2 -2 2 30973.7 913.335 2
 2 2 2 30168.6 967.105 1
 2 -2 -2 30856.5 890.268 3
 -2 -2 2 31756 731.489 3
 -2 2 -3 23285.5 949.257 4
 -2 -2 3 24574.4 915.239 2
 2 2 3 25195.8 916.462 1
 -2 -2 4 127406 2326.6 2
 -2 2 -4 132871 2449.11 4
 2 2 4 128174 1857.21 2
 2 2 4 126972 2146.51 1
 -2 -2 5 48691.9 1572.12 2
 2 2 5 45667.6 1338.09 1
 2 2 5 43831.4 1235.8 2
 -2 2 -5 43412.8 1512.07 4
 2 2 6 988.326 200.233 1
 -2 -2 6 959.447 283.809 2
 2 2 6 909.142 209.6 2
 2 2 7 3413.96 416.574 2
 2 2 7 3338.16 390.534 1
 -2 -2 7 3443.52 514.62 2
 2 2 8 25876.3 1265.03 2
 2 2 8 26443.6 1121.36 1
 -2 -2 8 24540.5 1405.46 2
 2 2 9 22287.9 1057.96 1
 2 2 9 21807.1 1248.02 2
 -2 -2 9 20541.5 1378.98 2
 -2 -2 10 22384 1538.67 2
 2 2 10 22727.3 1375.48 2
 -2 -2 11 1416.61 469.823 2
 2 2 11 1658.02 414.486 2
 2 2 12 14856.8 1262.43 2
 -2 -2 12 15605.2 1432.23 2
 2 2 13 19749.9 1524.21 2
 -2 -2 13 16794.3 1577.58 2
 2 2 14 7389.93 990.159 2
 -2 -2 14 4537.51 849.393 2
 2 2 15 3093.38 709.436 2
 -2 -2 15 3354.21 787.419 2
 2 2 16 8871.97 1188.1 2
 -2 -2 16 10451.9 1417.11 2
 -2 -2 17 1372.49 673.5 2
 2 -3 17 1308.73 620.504 2
 -2 3 16 16223.4 1654.46 2
 2 -3 16 16672.8 1809.81 2
 -2 3 15 2965.87 687.882 2
 2 -3 15 1932.28 620.853 2
 -2 3 14 4943.79 833.148 2
 2 -3 14 5112.28 944.923 2
 2 -3 13 3068.01 687.57 2
 -2 3 13 3614.23 679.213 2
 -2 3 12 2139.77 518.657 2
 2 3 -12 2468.88 512.515 4
 2 -3 12 2180.18 578.511 2
 2 3 -11 7297.93 824.51 4
 2 -3 11 6514.47 894.408 2
 -2 3 11 6420.95 820.587 2
 -2 3 10 17784.1 1258.03 2
 2 3 -10 18253.9 1248.86 4
 2 -3 10 17412.7 1389.62 2
 2 -3 9 16680 1270.32 2
 -2 3 9 15813.7 1124.26 2
 2 3 -9 18111.7 1206.43 4
 2 -3 9 18554.2 1030.1 1
 2 -3 8 9408.74 719.655 1
 2 -3 8 7450.59 825.048 2
 -2 3 8 9025.72 787.929 2
 -2 3 7 35444.8 1481.79 2
 2 3 -7 34156 1490.16 4
 2 -3 7 34087.7 1595.74 2
 -2 3 6 2810.33 390.407 2
 2 3 -6 2905.53 417.365 4
 2 -3 6 3355.32 493.846 2
 2 -3 5 1182.59 316.799 2
 2 3 -5 811.289 213.584 4
 -2 3 5 887.239 221.61 2
 2 -3 3 25659.2 1065.54 3
 2 3 -3 26941.8 896.452 1
 2 -3 2 39332.8 1223 3
 2 3 -2 41179.8 1126.04 1
 2 -3 1 308944 3259.47 3
 -2 -3 -1 307171 2917.23 3
 -2 3 1 309636 2474.78 4
 2 3 -1 312699 3157.66 1
 -2 -3 0 -26.593 75.8144 3
 2 -3 0 180.25 87.7434 3
 -2 3 0 212.787 90.2447 4
 -2 -3 1 311376 2693.41 3
 -2 3 -1 317054 3156 4
 2 3 1 315516 3312.28 1
 -2 -3 1 320636 2552 2
 2 -3 -1 307831 3157.95 3
 -2 -3 2 42970.1 1093.51 2
 2 -3 -2 41607.5 1221.59 3
 2 3 2 43203.5 1270.38 1
 -2 3 -2 43515.2 1287.54 4
 -2 -3 2 42022.6 1026.66 3
 -2 -3 3 25657 973.493 2
 2 3 3 28512.4 644.826 2
 2 -3 -3 26849.7 1029.33 3
 -2 3 -3 24992.1 1056.21 4
 2 3 3 26417.8 1020.85 1
 -2 -3 3 25579.5 863.654 3
 -2 -3 4 195368 2958.03 2
 2 3 4 190166 2046.35 2
 -2 3 -4 193165 3166.56 4
 2 3 4 191966 2835.45 1
 2 -3 -4 187557 2911.44 3
 -2 -3 5 1254.87 272.296 2
 2 3 5 1135.19 191.304 2
 -2 3 -5 1100.27 288.094 4
 2 3 5 1471.45 262.826 1
 2 3 6 3430.69 407.435 1
 -2 -3 6 3144.15 467.836 2
 -2 3 -6 3364.98 473.59 4
 2 3 6 4418.47 411.046 2
 2 3 7 36044.1 1341.05 1
 -2 -3 7 36450.5 1647.58 2
 2 3 7 34787.1 1281 2
 -2 3 -7 37132.1 1661.33 4
 2 3 8 10086.5 737.253 1
 -2 -3 8 9205.62 893.642 2
 2 3 8 9663.17 741.144 2
 -2 3 -8 11338.3 973.646 4
 2 3 9 20423.5 1056.34 1
 -2 -3 9 18000.3 1323.85 2
 2 3 9 20813.7 1169.43 2
 -2 -3 10 19030.4 1436.53 2
 2 3 10 18718.6 1196.48 2
 2 3 11 7068.29 794.225 2
 -2 -3 11 7749.37 988.119 2
 2 3 12 2212.36 496.548 2
 -2 -3 12 2853.19 697.468 2
 -2 -3 13 2784.07 689.839 2
 2 3 13 4645.87 739.727 2
 2 3 14 6804.39 939.78 2
 -2 -3 14 6793.77 1069.14 2
 -2 -3 15 3557.66 821.047 2
 -2 -3 16 16299.6 1796.18 2
 -2 -3 17 1304.48 568.752 2
 2 -4 16 13140.7 1639.74 2
 -2 4 15 4230.49 806.91 2
 2 -4 15 6431.38 1084.98 2
 2 -4 14 5657.67 983.114 2
 -2 4 14 5875.63 891.959 2
 -2 4 13 25158.9 1768.22 2
 2 -4 13 25686.1 1992.47 2
 2 4 -13 27447.6 1818.39 4
 -2 4 12 1091.94 364.932 2
 2 4 -12 907.339 317.797 4
 2 -4 12 930.702 389.837 2
 2 4 -11 3210.73 579.91 4
 -2 4 11 3157.97 562.441 2
 2 -4 11 3701.29 705.894 2
 2 -4 10 59043.6 2585.43 2
 -2 4 10 54174.9 2189.83 2
 2 4 -10 57060.5 2364.9 4
 2 -4 10 59871.7 2006.23 1
 2 -4 9 21901.1 1194.28 1
 -2 4 9 20625.3 1275.63 2
 2 4 -9 22438.3 1414.05 4
 2 -4 9 21202.9 1480.07 2
 -2 4 8 23612.7 1270.12 2
 2 -4 8 24880.3 1509.96 2
 2 4 -8 24917 1440.88 4
 2 -4 7 8464.79 842.333 2
 2 4 -7 9234.93 842.59 4
 -2 4 7 7877.28 708.681 2
 2 4 -6 7465.58 725.611 4
 2 -4 6 7766.53 757.841 2
 2 -4 5 56278.6 1869.9 2
 2 4 -5 50647.4 1776.85 4
 -2 4 3 13381 400.899 4
 2 -4 3 11804.8 791.73 3
 -2 -4 -3 12918.8 788.368 3
 2 4 -3 12010.3 695.975 1
 -2 4 2 98771.8 1375.61 4
 2 4 -2 95045.3 1960.32 1
 2 -4 2 96022 2104.19 3
 -2 -4 -2 96561.2 2009.48 3
 2 4 -1 41715.5 1319.34 1
 2 -4 1 43231.7 1374.67 3
 -2 4 1 41319.8 1042.56 4
 -2 -4 -1 39347.1 1200.56 3
 -2 4 0 285844 3018.86 4
 2 4 0 286108 3484.06 1
 -2 -4 0 273667 3025.87 3
 2 -4 0 279299 3415.43 3
 -2 -4 0 288190 1991.93 2
 -2 4 -1 44164.7 1297.16 4
 2 4 1 43662.6 1378.52 1
 -2 -4 1 47491 1010.03 2
 -2 -4 1 44343.6 1193.38 3
 2 -4 -1 44280.5 1364.24 3
 2 4 2 97981.8 2109.31 1
 -2 4 -2 98800.2 2115.08 4
 -2 -4 2 96794.1 1797.72 3
 2 -4 -2 93897.2 2054.21 3
 -2 -4 2 94686.5 1693.58 2
 2 -4 -3 12748.6 781.174 3
 -2 -4 3 11545.3 655.719 3
 -2 4 -3 12680.5 815.391 4
 -2 -4 3 12036.6 685.681 2
 2 4 3 11715.2 299.852 2
 2 4 3 11727.1 748.575 1
 2 -4 -4 25112.8 1164.83 3
 -2 4 -4 24223.5 1191.72 4
 2 4 4 24733.4 1104.62 1
 -2 -4 4 25641.7 1100.1 2
 2 4 4 24305 629.605 2
 -2 -4 5 57284.2 1800.25 2
 2 -4 -5 55227.9 1832.43 3
 -2 4 -5 56958.3 1932.1 4
 2 4 5 55265.4 1690.9 1
 2 4 5 56144.3 1178.89 2
 2 -4 -6 7244.38 715.848 3
 2 4 6 7273.6 633.109 1
 -2 4 -6 6895 726.863 4
 -2 -4 6 7163.05 689.159 2
 2 4 6 8624.61 536.794 2
 2 4 7 10729.4 783.916 1
 -2 -4 7 11041.4 924.152 2
 2 4 7 10631.1 669.394 2
 -2 4 -7 10916.6 962.501 4
 2 4 8 25010.6 1231.98 1
 2 4 8 23287.6 1093.19 2
 -2 -4 8 25909.8 1504.07 2
 -2 4 -8 25907 1526.68 4
 2 4 9 22302.9 1188.57 1
 2 4 9 21156.6 1132.31 2
 -2 -4 9 20578.6 1427.07 2
 -2 4 -9 19568.3 1403.12 4
 2 4 10 54538.9 1967.21 2
 -2 -4 10 53060 2446.07 2
 -2 -4 11 3568.33 754.694 2
 2 4 11 3260.08 528.71 2
 2 4 12 378.049 209.063 2
 -2 -4 12 250.214 283.521 2
 -2 -4 13 23661.1 1912.03 2
 -2 -4 14 5814.76 1038.02 2
 -2 -4 15 3504.81 835.252 2
 -2 -4 16 12542.9 1588.05 2
 2 -5 16 14069.3 1706.34 2
 2 -5 15 8417.79 1280.69 2
 2 5 -14 5358.25 875.244 4
 2 -5 14 3327.48 821.14 2
 2 5 -13 47422 2512.35 4
 2 -5 13 44275.9 2685.72 2
 2 5 -12 7296.06 965.606 4
 2 -5 12 8463.41 1138 2
 2 5 -11 7125.51 918.264 4
 2 -5 11 7164.09 986.689 2
 2 -5 10 4116.03 723.816 2
 2 5 -10 2610.84 547.315 4
 2 -5 10 2838.26 463.55 1
 2 5 -9 1467.55 402.946 4
 2 -5 9 1569.1 448.127 2
 2 5 -8 7679.87 852.503 4
 2 -5 8 7067.28 821.37 2
 2 -5 7 26651.1 1507.59 2
 2 5 -7 25423.7 1473.25 4
 2 5 -6 14706.8 1086.14 4
 2 -5 6 15993.6 1121.83 2
 2 5 -5 54004.8 1968.38 4
 2 -5 5 58157.1 1975.7 2
 -2 -5 -4 23667.7 1220.29 3
 -2 5 4 23085.2 501.835 4
 2 -5 4 24477 1264.73 3
 2 5 -3 23350.9 1089.11 1
 -2 5 3 22038.7 660.159 4
 -2 -5 -3 21130 1097.46 3
 2 -5 3 22708.1 1166.24 3
 2 5 -2 9565.21 703.344 1
 -2 -5 -2 9970.62 711.688 3
 2 -5 2 10195.4 762.476 3
 -2 5 2 10414.2 531.408 4
 -2 -5 -1 3004.27 373.985 3
 2 5 -1 2711.73 384.433 1
 -2 5 1 3189.75 329.996 4
 2 -5 1 3049.48 412.542 3
 -2 -5 0 313.048 75.272 2
 2 5 0 364.051 139.045 1
 2 -5 0 222.219 137.517 3
 -2 5 0 406.872 158.679 4
 -2 -5 0 234.105 121.287 3
 2 5 1 3361.61 417.669 1
 -2 -5 1 2832.04 356.584 3
 -2 -5 1 3513.44 293.822 2
 -2 5 -1 3267.54 389.706 4
 2 -5 -1 2892.53 406.209 3
 2 -5 -2 10888.1 763.102 3
 -2 -5 2 10752.3 691.4 3
 -2 -5 2 10313.7 576.163 2
 -2 5 -2 10405.1 743.149 4
 2 5 2 10802.9 774.711 1
 2 -5 -3 21736.1 1136.48 3
 2 5 3 22057.1 1131.89 1
 -2 5 -3 21892.7 1140.87 4
 -2 -5 3 20528.9 918.591 2
 -2 -5 3 22033.4 1006.17 3
 -2 -5 4 23961.3 1095.88 2
 -2 5 -4 23632.1 1259.05 4
 2 -5 -4 24628.6 1248.33 3
 -2 -5 4 22614.6 1070.84 3
 2 5 4 24896.6 1211.39 1
 2 -5 -5 56751.8 1989.81 3
 -2 -5 5 55285.4 1820.79 2
 2 5 5 55043.9 1003.99 2
 2 5 5 57061.6 1857.03 1
 -2 5 -5 55293.7 2032.43 4
 2 -5 -6 14828.9 1070.34 3
 -2 5 -6 15150.2 1129.71 4
 2 5 6 15228.9 652.841 2
 -2 -5 6 15348.3 1033.48 2
 2 5 6 15347.2 987.011 1
 2 5 7 28162.4 1014 2
 -2 -5 7 27758.3 1498.01 2
 2 5 7 27046 1331.09 1
 2 -5 -7 27593.8 1536.28 3
 -2 5 -7 27143.4 1586.14 4
 2 -5 -8 7997.88 887.746 3
 2 5 8 9225.67 653.116 2
 -2 -5 8 8583.12 911.052 2
 -2 5 -8 7536.3 892.763 4
 2 5 8 9385.71 800.073 1
 -2 -5 9 1387.18 398.049 2
 2 5 9 998.802 284.82 1
 -2 5 -9 1509.1 445.754 4
 -2 -5 10 2462.23 555.28 2
 -2 5 -10 3185.26 640.564 4
 -2 -5 11 6660.03 935.247 2
 -2 -5 12 7259.47 1030.7 2
 -2 -5 13 37545.9 2451.73 2
 -2 -5 14 4177.05 880.424 2
 -2 -5 15 6714.3 1141.55 2
 -2 -5 16 16516 1854.32 2
 2 -5 -16 13839.4 1640.64 3
 2 -6 16 397.239 355.031 2
 2 -6 15 12158.5 1553.28 2
 2 6 -14 1534.56 508.426 4
 2 -6 14 1205.23 503.863 2
 2 -6 13 7071.84 1102.79 2
 2 6 -13 7150.25 1045.25 4
 2 -6 12 4620.94 851.523 2
 2 6 -12 3238.78 689.304 4
 2 -6 11 21939.1 1751.43 2
 2 6 -11 28849.2 1937.01 4
 2 -6 10 15693.7 1407.95 2
 2 6 -10 16071.6 1405.21 4
 2 -6 9 13820.4 1257.71 2
 2 6 -9 15819.1 1348.16 4
 2 6 -8 18726.9 1402.72 4
 2 -6 8 16344.5 1304.93 2
 2 6 -7 7305.11 853.812 4
 -2 -6 -7 6642.43 818.477 3
 2 -6 7 7082.98 809.435 2
 2 6 -6 11036.1 982.651 4
 2 -6 6 12304 987 2
 -2 -6 -6 14230.9 1103.43 3
 -2 -6 -5 12359.8 1003.88 3
 2 6 -5 12858.1 1043.31 4
 2 -6 5 14166.5 1074.75 3
 2 -6 5 14568.1 1033.99 2
 2 -6 4 18198.1 1175.15 3
 -2 6 4 19493.6 620.153 4
 2 -6 4 19952.7 1126.72 2
 2 6 -4 20150.1 1244.72 4
 -2 -6 -4 19368.9 1178.01 3
 2 -6 3 28385.8 1406.87 3
 -2 6 3 30329.8 919.779 4
 -2 -6 -3 29064.5 1382.75 3
 -2 -6 -2 830.948 228.111 3
 2 -6 2 1488.99 324.909 3
 -2 6 2 1747.27 259.796 4
 2 6 -2 1875.05 354.045 1
 2 6 -1 1420.86 334.614 1
 -2 -6 -1 1573.67 310.808 3
 2 -6 1 1356.89 314.905 3
 -2 6 1 1246.96 236.779 4
 2 6 0 369264 4853.2 1
 -2 -6 0 362727 4404.03 3
 -2 6 0 363950 4166.83 4
 2 -6 0 362591 4790.84 3
 -2 -6 1 1449.82 291.617 3
 2 6 1 1808.12 364.494 1
 -2 -6 1 1771.47 221.35 2
 2 -6 -1 1894.73 375.728 3
 -2 6 -1 1800.25 326.356 4
 -2 -6 2 1185.26 274.638 3
 2 -6 -2 872.456 271.324 3
 2 6 2 1721.12 351.097 1
 -2 6 -2 1721.36 344.585 4
 -2 -6 2 1438.65 229.906 2
 -2 6 -3 27771.8 1366.23 4
 2 -6 -3 27640.1 1392.79 3
 -2 -6 3 27053 1099.4 2
 -2 -6 3 27649.1 1237.49 3
 2 6 3 27559.1 1365.47 1
 -2 6 -4 16445.9 1114.48 4
 -2 -6 4 17831.7 978.999 2
 2 6 4 18250.2 1129.51 1
 2 -6 -4 17681.8 1158.23 3
 -2 -6 4 18379.2 1043.51 3
 2 6 5 15091.5 1041.11 1
 -2 -6 5 15903.7 1009.08 2
 2 -6 -5 14375.5 1072.53 3
 -2 6 -5 13942.2 1094.93 4
 -2 6 -6 13719.4 1116.68 4
 2 -6 -6 11888.8 1017.85 3
 2 6 6 12243.6 951.859 1
 -2 -6 6 12178.4 941.244 2
 2 6 7 6978.37 730.002 1
 -2 -6 7 6884.66 773.223 2
 2 -6 -7 6218.19 780.164 3
 -2 6 -7 6658.91 817.221 4
 -2 6 -8 17767.8 1405 4
 2 6 8 18099.5 1194.14 1
 2 -6 -8 17785.3 1366.33 3
 -2 -6 8 17328.3 1288.6 2
 2 6 9 16300 1151.52 1
 -2 -6 9 15128.1 1284.24 2
 -2 6 -9 16168.8 1386.5 4
 2 -6 -9 14647.7 1292.23 3
 2 -6 -10 15095.6 1380.07 3
 -2 -6 10 12725.8 1252.17 2
 -2 6 -10 15325.7 1415.41 4
 2 -6 -11 24970.4 1850.04 3
 -2 -6 11 28412.6 1955.05 2
 -2 6 -11 28016.3 1974.7 4
 -2 -6 12 3749.49 773.586 2
 2 -6 -12 3840.74 781.185 3
 2 -6 -13 6650.64 1060.72 3
 -2 -6 13 8133.73 1151.37 2
 -2 -6 14 1440.29 539.455 2
 2 -6 -14 1489.09 550.77 3
 -2 -6 15 12887.4 1583.22 2
 2 -6 -15 10533.6 1406.75 3
 -2 -6 16 305.209 298.096 2
 2 -6 -16 524.264 442.169 3
 2 7 -15 2327.14 657.429 4
 2 -7 15 1948.96 641.637 2
 -2 -7 -15 1593.82 647.335 3
 2 -7 14 3063.09 803.626 2
 -2 -7 -14 4633.74 971.967 3
 2 7 -14 3331.22 784.385 4
 -2 -7 -13 6549.94 1091.55 3
 2 7 -13 5925.45 1016.69 4
 2 -7 13 5003.85 949.923 2
 2 7 -12 3645.77 764.16 4
 -2 -7 -12 2879.49 687.672 3
 2 -7 12 2668.73 687.978 2
 2 -7 11 37265.2 2332.68 2
 -2 -7 -11 34407.8 2295.16 3
 2 7 -11 34407.5 2226.18 4
 -2 -7 -10 3253.27 721.176 3
 2 7 -10 3836.18 729.951 4
 2 -7 10 5271.7 878.427 2
 -2 -7 -9 19604.1 1577.69 3
 2 7 -9 19034.3 1533.61 4
 2 -7 9 20835.9 1578.47 2
 2 -7 8 17287.1 1371.15 2
 -2 -7 -8 18821.7 1490.31 3
 2 7 -8 15598.7 1355.42 4
 -2 -7 -7 27282.8 1704.74 3
 2 -7 7 26146.2 1593.34 2
 2 7 -7 23605.4 1610.22 4
 -2 -7 -6 13014.2 1132.72 3
 2 7 -6 13806.5 1187.23 4
 2 -7 6 13279.7 1082.67 2
 2 -7 5 34138.1 1630.99 2
 2 -7 5 35507.6 1792.48 3
 2 7 -5 33360.5 1772.45 4
 -2 -7 -5 33362.7 1729.84 3
 2 7 -4 12808.5 1076.54 4
 -2 -7 -4 15065.5 1123.21 3
 2 -7 4 13600.6 980.582 2
 2 -7 4 13221.6 1069.64 3
 -2 -7 -3 32495.3 1566.39 3
 -2 7 3 32894.6 1104.4 4
 2 -7 3 30735.9 1574.73 3
 -2 -7 -2 40976 1703.9 3
 -2 7 2 42959.1 1365.52 4
 -2 -7 -1 12933.2 929.368 3
 -2 7 1 13242.9 825.014 4
 2 7 -1 11342.4 922.569 1
 2 -7 1 11859.8 947.951 3
 2 7 0 47505.6 1906.95 1
 2 -7 0 50696.3 1942.5 3
 -2 -7 0 47250.5 1756.93 3
 -2 7 0 48057.3 1641.01 4
 -2 -7 1 13501.2 930.009 3
 2 7 1 13658.4 1032.64 1
 -2 -7 1 14753 637.124 2
 -2 7 -1 13003.4 908.878 4
 2 -7 -1 12788.7 990.339 3
 -2 7 -2 42481.3 1732.66 4
 -2 -7 2 42949.8 1670.09 3
 2 7 2 45099.5 1869.14 1
 -2 -7 2 46752 1326.92 2
 2 -7 -2 44164.4 1847.02 3
 -2 -7 3 31946.6 1227.34 2
 2 -7 -3 34308.1 1665.13 3
 -2 -7 3 31727.4 1448.35 3
 -2 7 -3 33955.3 1621.23 4
 2 7 3 35978 1673.73 1
 2 -7 -4 13434.6 1074.86 3
 -2 7 -4 13934.8 1087.18 4
 -2 -7 4 12705.9 848.813 2
 2 7 4 12810.3 1015.43 1
 -2 -7 4 13501.6 974.958 3
 2 -7 -5 30892.9 1673.47 3
 2 7 5 31347.7 1597.65 1
 -2 -7 5 33402.9 1499.88 2
 -2 7 -5 30269.7 1690.64 4
 -2 -7 5 30394.2 1499.07 3
 2 -7 -6 12052.8 1088.22 3
 2 7 6 12982.2 1040.77 1
 -2 -7 6 12499.9 982.621 2
 -2 7 -6 12433.9 1117.81 4
 2 -7 -7 25055 1622.11 3
 -2 7 -7 25936.7 1696.51 4
 -2 -7 7 27086.9 1550.95 2
 2 7 7 29263.6 1583.22 1
 2 -7 -8 20962.5 1556.89 3
 2 7 8 20511 1353.15 1
 -2 -7 8 18613.5 1356.9 2
 -2 7 -8 19457.9 1540.19 4
 -2 -7 9 20239.6 1508.26 2
 -2 7 -9 22494.4 1708.1 4
 2 -7 -9 19395.3 1551.85 3
 2 7 9 22342 1434.23 1
 -2 -7 10 4721.53 783.678 2
 -2 7 -10 4566.92 817.02 4
 2 -7 -10 3600.86 717.62 3
 -2 7 -11 35637.3 2317.1 4
 -2 -7 11 37351.2 2264.49 2
 2 -7 -11 36642.6 2308.18 3
 2 -7 -12 4580.17 877.452 3
 -2 -7 12 3257.15 685.908 2
 2 -7 -13 6142.89 1034.01 3
 -2 -7 13 5280.16 943.936 2
 2 -7 -14 5402.48 1009.66 3
 -2 -7 14 4158.08 890.456 2
 2 -7 -15 3041.67 793.465 3
 -2 -7 15 2736.66 740.246 2
 -2 -8 -15 2857.59 820.591 3
 2 8 -15 4099.46 923.295 4
 2 -8 15 3061.23 826.892 2
 2 -8 14 5242.08 1029.1 2
 -2 -8 -14 6685.96 1158.5 3
 2 8 -14 4778.06 957.402 4
 -2 -8 -13 5265.5 1019.18 3
 2 8 -13 6987 1109.37 4
 2 -8 13 6824.68 1136.07 2
 -2 -8 -12 8363.89 1204.75 3
 2 8 -12 6597.12 1054.92 4
 2 -8 12 9267.32 1261.71 2
 -2 -8 -11 7475.48 1093.98 3
 2 8 -11 6845.22 1069.67 4
 2 -8 11 7297.77 1080.66 2
 -2 -8 -10 12414.6 1375.83 3
 2 -8 10 10435.5 1206.85 2
 2 8 -10 11173.7 1281.62 4
 2 -8 9 27662.9 1872.64 2
 2 8 -9 27502.1 1964.92 4
 -2 -8 -9 28848.3 1994.81 3
 -2 -8 -8 3943.18 719.348 3
 2 -8 8 5213.69 783.87 2
 2 8 -8 4536.59 799.283 4
 2 -8 7 4227.71 682.367 2
 -2 -8 -7 3777.89 668.212 3
 2 8 -7 3852.39 674.39 4
 -2 -8 -6 29792.6 1799.47 3
 2 8 -6 30750.6 1869.9 4
 2 -8 6 32255.7 1735.68 2
 -2 -8 -5 30157.3 1733.47 3
 2 8 -5 27000.9 1706.07 4
 2 -8 5 29635.3 1738.98 3
 2 -8 5 30433.6 1596.78 2
 2 -8 4 2265.75 424.878 2
 2 -8 4 2485.28 519.069 3
 -2 -8 -4 1731.92 424.929 3
 2 8 -4 2595.57 557.137 4
 2 8 -3 30695.1 1697.47 4
 -2 -8 -3 29898.8 1618.87 3
 -2 8 3 32117.3 1207.64 4
 2 -8 3 31415.7 1718.72 3
 2 -8 3 29077.6 1399.08 2
 -2 -8 -2 44871.7 1907.49 3
 -2 8 2 42170 1490.6 4
 2 -8 2 41614 1942.3 3
 -2 -8 -1 16528 1147.41 3
 -2 8 1 19700.8 1077.83 4
 2 -8 1 18039.6 1263.63 3
 2 8 0 80131.7 2658.9 1
 2 -8 0 74753.7 2563.7 3
 -2 8 0 79259.7 2293.6 4
 -2 -8 0 79302.1 2453.18 3
 2 8 1 18007.7 1260.82 1
 -2 8 -1 18913.3 1170.68 4
 -2 -8 1 16227.9 1116.59 3
 2 -8 -1 16801.1 1231.53 3
 2 8 2 43032.7 1964.44 1
 2 -8 -2 43868.3 1993.26 3
 -2 -8 2 46142.1 1346.11 2
 -2 8 -2 44345.7 1882.87 4
 -2 -8 2 43539.4 1836.57 3
 -2 8 -3 33728.6 1716.76 4
 2 8 3 29927.3 1668.82 1
 2 -8 -3 29914.2 1665.13 3
 -2 -8 3 30975.7 1238.84 2
 -2 -8 3 28875 1510.01 3
 -2 -8 4 2391.04 449.871 3
 2 -8 -4 2472.68 503.757 3
 -2 -8 4 1369.09 303.156 2
 2 8 4 1915.81 441.953 1
 -2 8 -4 1599.21 409.787 4
 2 -8 -5 29707.7 1757.9 3
 -2 8 -5 29863.1 1760.25 4
 2 8 5 29083.4 1657.22 1
 -2 -8 5 33940 1548.79 2
 -2 -8 5 30275.5 1590.94 3
 2 -8 -6 31285.8 1862.97 3
 -2 -8 6 34434.8 1667.83 2
 2 8 6 32188.9 1774.92 1
 -2 8 -6 31119.9 1873.56 4
 -2 -8 7 3203.58 555.097 2
 2 8 7 3749.42 625.266 1
 2 -8 -7 3293.26 651.395 3
 -2 8 -7 4418.7 750.584 4
 2 8 8 4597.87 680.947 1
 2 -8 -8 4575.26 763.294 3
 -2 -8 8 5499.52 777.956 2
 -2 8 -8 4783.71 849.723 4
 2 -8 -9 27978.5 1947.88 3
 2 8 9 30443 1777.24 1
 -2 8 -9 28395.4 2006.63 4
 -2 -8 9 29670.7 1864.65 2
 -2 8 -10 9256.59 1202.38 4
 2 -8 -10 12476.9 1354.34 3
 -2 -8 10 12081.4 1273.55 2
 2 -8 -11 8671.26 1180 3
 -2 -8 11 8311.48 1110.19 2
 -2 8 -11 7029.02 1076.79 4
 -2 8 -12 5985.63 1019.57 4
 2 -8 -12 6422.99 1056.21 3
 -2 -8 12 6811.03 1052.45 2
 2 -8 -13 4532.47 887.413 3
 -2 -8 13 8451.11 1223.42 2
 2 -8 -14 8364.49 1251.85 3
 -2 -8 14 6260.46 1083.07 2
 2 -8 -15 4445.26 974.389 3
 -2 -8 15 4368.69 938.823 2
 -2 -9 -14 5861.17 1142.48 3
 2 9 -14 5545.92 1064.32 4
 2 -9 14 4058.36 914.517 2
 -2 -9 -13 1169.65 539.486 3
 2 -9 13 1479.7 597.334 2
 2 9 -13 565.87 391.795 4
 2 -9 12 4740.98 907.78 2
 2 9 -12 3641.55 837.053 4
 -2 -9 -12 5420.18 1025.12 3
 -2 -9 -11 13342.6 1528.41 3
 2 -9 11 13931.1 1490.96 2
 2 9 -11 13440 1532.39 4
 2 -9 10 497.855 334.403 2
 -2 -9 -10 -209.519 252.957 3
 2 9 -10 178.145 341.895 4
 2 -9 9 5455.87 857.524 2
 2 9 -9 3678.45 779.387 4
 -2 -9 -9 4980.5 848.442 3
 -2 -9 -8 26694.1 1926.47 3
 2 -9 8 24911.1 1750.76 2
 2 9 -8 27562.5 1997.13 4
 2 9 -7 2996.53 679.486 4
 -2 -9 -7 2381.95 573.5 3
 2 -9 7 2522.14 544.958 2
 -2 -9 -6 21924.7 1615.63 3
 2 -9 6 22480.5 1500.29 2
 2 9 -6 19265.3 1571.79 4
 2 9 -5 3787.11 673.218 4
 -2 -9 -5 3188.34 646.858 3
 2 -9 5 2348.36 451.816 2
 -2 -9 -4 16220.6 1316.43 3
 2 -9 4 18489.1 1418.98 3
 2 -9 4 18315.8 1214.25 2
 2 9 -4 16604 1375.09 4
 -2 -9 -3 11976.8 1088.73 3
 2 -9 3 13146.7 982.848 2
 2 9 -3 11698.3 1131.18 4
 2 -9 3 12386.7 1159.63 3
 -2 -9 -2 8989.25 927.164 3
 2 9 -2 8808.93 949.932 4
 -2 9 2 9885.06 789.066 4
 2 -9 2 9860.82 808.631 2
 2 -9 2 9631.83 1016.48 3
 -2 -9 -1 26442.8 1560.96 3
 -2 9 1 29366.8 1425.5 4
 2 -9 1 27222.4 1665.79 3
 -2 9 0 35812.5 1649.23 4
 2 -9 0 32092.8 1803.83 3
 -2 -9 0 34297.9 1750.98 3
 -2 -9 1 30103.1 1631.23 3
 2 -9 -1 27633.4 1683.84 3
 -2 9 -1 25741.3 1472.41 4
 2 9 2 8563.5 940.723 1
 2 -9 -2 7044.08 890.253 3
 -2 -9 2 9568.23 942.678 3
 -2 9 -2 7824.26 851.254 4
 2 9 3 11212.3 1105.63 1
 -2 -9 3 12410.2 1055.54 3
 -2 9 -3 11294.1 1051.03 4
 2 -9 -3 11349.8 1109.33 3
 2 9 4 17031.5 1341.59 1
 -2 9 -4 16094.6 1321.22 4
 -2 -9 4 17793 1055.58 2
 -2 -9 4 15997 1220.59 3
 2 -9 -4 15560.2 1318.21 3
 -2 -9 5 3097.65 550.283 3
 2 -9 -5 3283.97 628.558 3
 -2 9 -5 2441.54 566.071 4
 -2 -9 5 3524.39 501.886 2
 2 9 5 2315.09 488.315 1
 -2 9 -6 20632.3 1609.17 4
 2 9 6 22780.1 1580.46 1
 -2 -9 6 24216.9 1436.48 2
 2 -9 -6 23190.2 1684.87 3
 2 -9 -7 3272.23 693.058 3
 2 9 7 3773.94 659.864 1
 -2 9 -7 3205.83 666.908 4
 -2 -9 7 3781.75 617.465 2
 2 9 8 24963.2 1687.7 1
 2 -9 -8 23713.8 1805.32 3
 -2 -9 8 26219.3 1690.54 2
 -2 9 -8 24760.7 1890.32 4
 -2 9 -9 5258.56 905.61 4
 2 9 9 6834.06 891.215 1
 2 -9 -9 4311.62 799.847 3
 -2 -9 9 5738.67 860.176 2
 2 -9 -10 -274.479 319.907 3
 -2 9 -10 653.826 450.428 4
 -2 -9 10 169.476 249.22 2
 -2 9 -11 13893.5 1568.18 4
 -2 -9 11 12147.4 1362.79 2
 2 -9 -11 13045.1 1493.45 3
 2 -9 -12 6981.28 1145.24 3
 -2 9 -12 6696.89 1100.77 4
 -2 -9 12 3867.43 824.593 2
 -2 -9 13 594.126 354.12 2
 2 -9 -13 -412.86 446.363 3
 2 -9 -14 6800.33 1193.97 3
 -2 -9 14 4131.33 887.691 2
 2 10 -13 1117.57 523.414 4
 -2 -10 -13 873.017 485.306 3
 2 -10 13 1073.42 521.109 2
 -2 -10 -12 7288.5 1223.29 3
 2 -10 12 7167.14 1125.54 2
 2 10 -12 6179.35 1132.96 4
 -2 -10 -11 701.089 440.559 3
 2 10 -11 409.185 245.311 4
 2 -10 11 -77.4557 387.08 2
 -2 -10 -10 10959.7 1368.27 3
 2 -10 10 8594.32 1158.72 2
 2 10 -10 10588 1366.13 4
 2 -10 9 2668.44 635.329 2
 2 10 -9 3682.95 808.929 4
 -2 -10 -9 3098.77 723.055 3
 2 10 -8 11470.2 1342.73 4
 2 -10 8 10771.3 1190.08 2
 -2 -10 -8 9649.05 1213.11 3
 -2 -10 -7 15098.5 1475.01 3
 2 -10 7 15359.6 1353.36 2
 2 10 -7 15020.7 1514.24 4
 -2 -10 -6 10173.4 1172.5 3
 2 -10 6 12682.5 1320.96 3
 2 10 -6 12419.7 1338.01 4
 2 -10 6 12629.5 1150.93 2
 2 -10 5 887.792 415.33 3
 -2 -10 -5 609.741 322.386 3
 2 10 -5 741.719 387.533 4
 2 -10 5 1040.3 354.1 2
 -2 -10 -4 21535.6 1606.34 3
 2 10 -4 19537.9 1572.62 4
 2 -10 4 21466.8 1365.34 2
 2 -10 4 22336.3 1663.3 3
 2 -10 3 253.053 165.896 2
 2 -10 3 262.718 270.727 3
 -2 -10 -3 232.127 182.714 3
 2 10 -3 46.9476 286.056 4
 2 -10 2 11020.2 1163.74 3
 2 10 -2 11403.7 1154.76 4
 -2 -10 -2 10018.3 1052.79 3
 -2 10 1 16895.3 1155.86 4
 2 10 -1 14010.8 1252.17 4
 -2 -10 -1 17216 1337.53 3
 2 -10 1 14359.9 1298.03 3
 2 -10 0 3599.49 659.019 3
 -2 10 0 5083.76 666.245 4
 -2 -10 0 4251.07 684.186 3
 -2 10 -1 16575.6 1252.53 4
 2 -10 -1 15848.2 1368.86 3
 -2 -10 1 14790.1 1230.68 3
 -2 -10 2 11979.3 1104.57 3
 -2 10 -2 11966.9 1111.63 4
 2 -10 -2 12228.2 1212.41 3
 -2 -10 3 84.9809 221.086 3
 2 -10 -3 471.289 330.576 3
 -2 10 -3 135.678 167.806 4
 2 -10 -4 20107 1588.95 3
 -2 -10 4 20252.8 1464.59 3
 -2 10 -4 23410.1 1675.76 4
 -2 -10 5 536.646 278.256 3
 2 -10 -5 374.611 260.134 3
 -2 10 -5 411.853 249.221 4
 2 -10 -6 10697.5 1227.78 3
 -2 10 -6 8688.68 1087.54 4
 2 -10 -7 16861.2 1564.15 3
 -2 10 -7 16696.5 1574.87 4
 -2 -10 7 16989.9 1307.69 2
 2 -10 -8 8427.48 1152.55 3
 -2 -10 8 8368.69 983.879 2
 -2 10 -8 10609.8 1314.76 4
 2 -10 -9 2910.46 701.677 3
 -2 10 -9 3508.62 800.546 4
 -2 -10 9 2927.04 634.873 2
 2 -10 -10 12130.7 1430.03 3
 -2 -10 10 11708.7 1300.03 2
 -2 10 -10 12418 1493.48 4
 2 -10 -11 1224.04 536.751 3
 -2 10 -11 466.116 367.649 4
 -2 -10 11 441.928 352.445 2
 2 -10 -12 6022.29 1078.44 3
 -2 10 -12 7867.19 1287.22 4
 -2 -10 12 6163.97 1045.28 2
 2 -10 -13 477.564 485.678 3
 -2 -10 13 629.55 405.637 2
 -2 -11 -12 7787.67 1295.13 3
 2 11 -12 7014.18 1213.39 4
 2 -11 12 7784.73 1208.77 2
 2 11 -11 3478.96 857.593 4
 -2 -11 -11 2056.17 643.776 3
 2 -11 11 2745.25 715.563 2
 -2 -11 -10 12845.7 1558.02 3
 2 -11 10 13065.8 1443.07 2
 2 11 -10 15398.5 1716.6 4
 2 -11 9 3596.83 750.104 2
 -2 -11 -9 3717.36 810.463 3
 2 11 -9 2906.09 762.418 4
 2 11 -8 17396.9 1775.62 4
 -2 -11 -8 18933.7 1769.92 3
 -2 -11 -7 8902.8 1170.55 3
 2 -11 7 9914.31 1099.83 2
 2 11 -7 9051.72 1244.63 4
 2 -11 6 6469.88 861.643 2
 2 11 -6 6335.35 1021.55 4
 -2 -11 -6 5251.43 886.324 3
 2 -11 6 4330.9 813.6 3
 2 -11 5 5524.59 887.101 3
 2 11 -5 5054.54 880.952 4
 -2 -11 -5 5080.12 842.939 3
 -2 -11 -4 19005 1595.36 3
 2 -11 4 16252 1490.22 3
 2 11 -4 17483.8 1562.73 4
 2 11 -3 1186.59 438.022 4
 -2 -11 -3 2081.08 595.223 3
 2 -11 3 1441.75 485.847 3
 -2 -11 -2 23449.9 1702.39 3
 2 11 -2 22853.3 1703.14 4
 2 -11 2 21212.8 1691.04 3
 2 11 -1 23164.5 1682.78 4
 -2 11 1 25400.9 1514.02 4
 -2 -11 -1 20892.4 1580.52 3
 2 -11 1 24484.6 1799.53 3
 2 -11 0 2439.46 574.558 3
 -2 -11 0 2158.46 522.98 3
 -2 11 0 1801.86 466.439 4
 2 11 0 2433.92 555.538 4
 2 11 1 21003.2 1507.72 4
 -2 -11 1 19830.5 1523.01 3
 -2 11 -1 22429 1548.96 4
 2 -11 -1 22601.8 1723.31 3
 -2 11 -2 20611.6 1531.3 4
 2 -11 -2 23579 1777.11 3
 -2 -11 2 21441.3 1581.74 3
 2 -11 -3 1879 546.044 3
 -2 -11 3 923.794 352.641 3
 -2 11 -3 976.413 362.43 4
 -2 11 -4 15677.7 1453.23 4
 2 -11 -4 17235.6 1561.96 3
 -2 -11 4 15588.9 1370.17 3
 -2 11 -5 4200.11 791.315 4
 -2 -11 5 6934.66 928.568 3
 2 -11 -5 5257.83 923.882 3
 2 -11 -6 4435.84 855.592 3
 -2 11 -6 4538.79 837.993 4
 2 -11 -7 9227.95 1232.25 3
 -2 11 -7 7223.29 1083.15 4
 2 -11 -8 20121 1844.19 3
 -2 11 -8 18701.8 1786.39 4
 2 -11 -9 4698.16 937.062 3
 -2 11 -9 4290.01 888.134 4
 -2 11 -10 11649.6 1492.51 4
 2 -11 -10 15646.8 1709.41 3
 -2 -11 11 1786.42 575.451 2
 2 -11 -11 2952.26 775.258 3
 -2 -11 12 5028.24 950.98 2
 2 -11 -12 5000.01 1034.37 3
 -2 11 -12 6715.45 1202.14 4
 -2 -11 13 3426.27 838.624 2
 2 -12 12 6184.32 1103.41 2
 -2 -12 -11 3110.16 832.33 3
 2 -12 11 2087.76 612.741 2
 2 12 -11 2079.14 694.433 4
 2 12 -10 4602 951.243 4
 2 -12 10 3610.43 779.988 2
 -2 -12 -10 5908.8 1086.6 3
 -2 -12 -9 -71.8569 284.062 3
 2 12 -9 914.895 465.38 4
 -2 -12 -8 64.2062 304.446 3
 2 12 -8 674.023 446.511 4
 -2 -12 -7 30010.4 2263.16 3
 2 12 -7 29432.1 2312.29 4
 2 12 -6 3924.02 874.656 4
 -2 -12 -6 2135.57 644.185 3
 2 -12 6 3014 728.39 3
 2 -12 5 6920.23 1041.25 3
 -2 -12 -5 6860.52 1025.7 3
 2 12 -5 7472.7 1119.99 4
 2 12 -4 21844.6 1852.72 4
 2 -12 4 18147.6 1674.17 3
 -2 -12 -4 19267.9 1689.32 3
 -2 -12 -3 1473.98 482.785 3
 2 -12 3 1528.08 491.379 3
 2 12 -3 1311.27 476.585 4
 2 12 -2 24112.7 1838.59 4
 2 -12 2 21309.2 1786.25 3
 -2 -12 -2 23469 1806.89 3
 -2 -12 -1 25448.5 1849.37 3
 2 12 -1 28843.3 1962.31 4
 2 -12 1 24159.9 1889.52 3
 2 12 0 450.826 241.999 4
 -2 12 0 352.02 206.938 4
 -2 -12 0 382.757 277.34 3
 2 -12 0 -39.0944 209.178 3
 2 -12 -1 27767.9 2026.4 3
 2 12 1 26371.6 1798.09 4
 -2 12 -1 28453.5 1847.22 4
 -2 -12 1 26048 1853.84 3
 2 12 2 23217.4 1645.43 4
 -2 -12 2 24636.3 1804.36 3
 2 -12 -2 21965.5 1828.49 3
 -2 12 -2 23601.3 1729.37 4
 -2 -12 3 2132.5 551.042 3
 2 -12 -3 1809.85 539.1 3
 -2 12 -3 2546.27 626.557 4
 2 -12 -4 20372.8 1796.39 3
 -2 12 -4 20027.2 1722.82 4
 -2 -12 4 20405 1649.22 3
 -2 -12 5 7552.5 1020.12 3
 2 -12 -5 8253.23 1184.44 3
 -2 12 -5 6272.5 988.917 4
 2 -12 -6 3380.91 777.12 3
 -2 12 -6 3018 747.216 4
 2 -12 -7 29859.4 2288.15 3
 -2 12 -7 31056.7 2323.27 4
 -2 12 -8 552.087 403.869 4
 2 -12 -8 741.362 439.46 3
 -2 12 -9 16.9021 251.906 4
 2 -12 -9 177.659 410.668 3
 2 -12 -10 7167.38 1189.32 3
 -2 12 -10 5241.82 1066.66 4
 -2 12 -11 2267.12 700.635 4
 2 -12 -11 2680.7 801.526 3
 -2 -13 -10 4860.17 993.787 3
 -2 -13 -9 1993.22 708.2 3
 2 13 -9 2584.47 775.495 4
 -2 -13 -8 8768.22 1310.69 3
 2 13 -8 10624.9 1485.72 4
 2 13 -7 1871.08 649.951 4
 -2 -13 -7 3891.78 878.207 3
 -2 -13 -6 537.661 343.119 3
 2 13 -6 1015.32 514.068 4
 -2 -13 -5 13822.6 1529.11 3
 2 -13 5 15399.3 1637.55 3
 2 13 -5 12304.2 1483.2 4
 2 -13 4 1501.36 514.375 3
 -2 -13 -4 1610.17 527.787 3
 2 13 -4 1013.31 496.652 4
 2 13 -3 1696.71 557.132 4
 -2 -13 -3 1606.1 515.166 3
 2 -13 3 2897.53 734.139 3
 -2 -13 -2 4103.22 779.742 3
 2 -13 2 4372.1 845.653 3
 2 13 -2 5260.16 907.763 4
 2 13 -1 6744.56 1006.82 4
 2 -13 1 6805.39 1073.74 3
 -2 -13 -1 6790.28 1016.1 3
 -2 -13 0 5468.77 927.192 3
 2 13 0 6859.02 1001.24 4
 2 -13 0 6530.27 1065.17 3
 -2 13 -1 6664.15 938.259 4
 -2 -13 1 5376.11 914.369 3
 2 -13 -1 6850.89 1075.78 3
 2 13 1 6080.52 900.923 4
 -2 -13 2 3489.07 732.536 3
 2 -13 -2 4379.8 871.869 3
 -2 13 -2 4146.3 761.919 4
 2 -13 -3 1590.26 572.774 3
 -2 -13 3 1541.69 487.807 3
 -2 13 -3 1856.97 539.231 4
 -2 13 -4 862.921 388.362 4
 2 -13 -4 506.963 287.781 3
 -2 13 -5 12704 1469.29 4
 2 -13 -5 13221.2 1559.19 3
 -2 -13 5 15238.3 1526.16 3
 -2 13 -6 1596.64 589.788 4
 2 -13 -6 975.774 470.568 3
 2 -13 -7 5083.4 1019.78 3
 -2 13 -7 3596.3 805.846 4
 2 -13 -8 9214.46 1348.55 3
 -2 13 -8 9312.98 1354.36 4
 -2 13 -9 2033.13 625.915 4
 2 -13 -9 3870.53 919.183 3
 -2 -14 -8 2554.72 749.452 3
 2 14 -8 2355.83 737.59 4
 -2 -14 -7 2327.64 696.594 3
 2 14 -7 2866.13 854.968 4
 -2 -14 -6 -206.039 333.296 3
 2 14 -6 669.061 430.069 4
 2 -14 5 331.041 319.49 3
 2 14 -5 132.479 214.661 4
 2 14 -4 273.759 352.076 4
 2 -14 4 33.4674 235.876 3
 -2 -14 -4 -25.8881 278.92 3
 2 -14 3 8493.34 1258.42 3
 2 14 -3 7646.94 1188.02 4
 -2 -14 -3 7977.83 1177.18 3
 2 14 -2 3025.44 751.304 4
 2 -14 2 2619.13 719.773 3
 -2 -14 -2 3357.52 792.151 3
 -2 -14 -1 4952.46 920.754 3
 2 14 -1 4197.06 842.356 4
 2 -14 0 -158.721 284.528 3
 -2 -14 0 -65.0794 184.901 3
 2 14 0 -53.9364 199.199 4
 -2 -14 1 5060.23 921.654 3
 2 -14 -1 3671.49 838.159 3
 -2 -14 2 3608.06 755.548 3
 2 -14 -2 4264.1 907.236 3
 -2 14 -2 4958.52 900.284 4
 -2 14 -3 10344.9 1300.81 4
 2 -14 -3 8819.24 1297.6 3
 -2 -14 3 9829.48 1265.65 3
 -2 -14 4 -154.044 261.247 3
 -2 14 -4 47.4331 305.228 4
 2 -14 -4 381.321 355.621 3
 -2 -14 5 1622 575.299 3
 2 -14 -5 1309.91 639.266 3
 -2 14 -5 911.627 424.579 4
 -2 14 -6 682.379 357.409 4
 2 -14 -6 888.029 471.738 3
 2 -14 -7 3683.05 916.165 3
 -2 14 -7 3447.3 825.944 4
 2 -14 -8 2680.31 793.461 3
 -2 14 -8 2530.61 765.731 4
 2 -15 5 9880.3 1443.25 3
 -2 -15 -5 10146.7 1419.75 3
 2 15 -5 9269.62 1399.32 4
 -2 -15 -4 930.565 491.517 3
 2 -15 4 -288.195 410.032 3
 2 15 -4 -90.3374 330.067 4
 2 -15 3 8090.9 1285.53 3
 2 15 -3 6687.25 1138.5 4
 -2 -15 -3 5678.25 1047.92 3
 -2 -15 -2 1196.12 468.401 3
 2 15 -2 2371.51 705.422 4
 2 -15 2 1848.83 640.879 3
 2 -15 1 1474.74 660.241 3
 -2 -15 -1 1035.55 480.871 3
 2 15 -1 351.166 199.959 4
 2 -15 0 4167.14 959.865 3
 -2 -15 0 4170.66 863.356 3
 2 -15 -1 101.463 272.438 3
 -2 -15 1 884.438 404.913 3
 2 -15 -2 2650.93 766.603 3
 -2 -15 2 1603.52 600.222 3
 -2 -15 3 5611.97 1007.48 3
 2 -15 -3 6274.47 1150.48 3
 -2 15 -3 5618.82 995.72 4
 -2 15 -4 862.496 455.871 4
 -2 -15 4 313.472 261.555 3
 2 -15 -4 1128.73 498.777 3
 2 -15 -5 8422.65 1349.88 3
 -2 15 -5 6190.78 1087.62 4
 -2 -15 5 7195.22 1158.83 3
 -2 15 -6 9553.06 1386.4 4
 2 16 -2 480.876 367.675 4
 -2 -16 -1 1559.3 599.344 3
 -2 -16 0 1078.1 517.943 3
 -2 -16 1 1624.95 562.325 3
 -2 -16 2 585.117 432.454 3
 3 0 0 77.7716 82.9033 1
 3 0 -1 64582.8 1245.2 1
 3 0 1 70292.7 1452.99 1
 3 0 -2 110479 1069.59 3
 3 0 2 102134 1860.5 1
 3 0 -2 105082 1471.12 1
 -3 0 3 72050.7 1689.21 2
 3 0 -3 75719.2 1129.62 1
 3 0 3 74079.3 1649.59 1
 3 0 4 366.832 150.122 1
 3 0 -4 385.11 70.0002 1
 -3 0 4 392.827 169.98 2
 -3 0 5 44130.7 1553.11 2
 3 0 5 44487.4 1407.29 1
 3 0 6 22591.3 1039.2 1
 3 0 -6 22228.5 860.057 4
 3 0 6 24267.6 1161.21 2
 -3 0 6 22468.2 1192.16 2
 3 0 7 60491 1764.66 1
 -3 0 7 59281.5 2056.89 2
 3 0 -7 57756.1 1473.4 4
 3 0 7 59820.5 1962.53 2
 3 0 -8 5424.61 474.137 4
 3 0 8 5220.42 630.542 2
 3 0 8 4563.66 508.023 1
 -3 0 8 4655.95 618.236 2
 3 0 9 29061.6 1558.81 2
 -3 0 9 31289.1 1684.19 2
 3 0 9 32172.5 1376.46 1
 3 0 -9 34925.1 1267.92 4
 3 0 10 -0.8935 114.729 1
 3 0 10 221.995 226.756 2
 -3 0 10 27.0698 162.123 2
 -3 0 11 12096.7 1170.93 2
 3 0 11 9619.26 1017.14 2
 -3 0 12 31.107 283.78 2
 3 0 12 143.57 215.307 2
 -3 0 13 30186.7 2070.13 2
 3 0 13 34572.5 2149.77 2
 -3 0 14 1752.42 546.508 2
 3 0 14 1674.75 532.119 2
 -3 0 15 39624.9 2596.37 2
 3 0 15 42050.7 2582.49 2
 -3 0 16 14894.6 1660.99 2
 3 0 16 12828.6 1496.35 2
 -3 0 17 702.541 460.535 2
 3 0 17 -47.39 236.541 2
 3 -1 17 2021.24 649.202 2
 -3 1 17 2891.3 751.097 2
 -3 1 16 26275.5 2187.95 2
 3 -1 16 25528.4 2158.85 2
 -3 1 15 -269.34 290.944 2
 3 -1 15 206.603 259.854 2
 -3 1 14 877.583 419.058 2
 3 -1 14 1073.75 412.911 2
 -3 1 13 12168.1 1293.37 2
 3 -1 13 13472.7 1374.15 2
 -3 1 12 7887.83 1001.91 2
 3 -1 12 6442.46 906.362 2
 3 -1 11 2328.01 519.633 2
 -3 1 11 2259.86 508.485 2
 3 -1 10 22907.5 1525.89 2
 -3 1 10 24014.6 1558.74 2
 3 1 -10 22575.2 1191.69 4
 3 -1 10 23285.9 1204.92 1
 3 1 -9 24790.1 1197.86 4
 -3 1 9 21655.1 1392.77 2
 3 -1 9 24265.6 1476.25 2
 3 -1 9 27172.2 1269.15 1
 3 -1 8 5866.45 574.959 1
 3 -1 8 6099.73 694.489 2
 -3 1 8 5329.98 659.561 2
 3 1 -8 6711.77 599.997 4
 3 -1 7 5857.83 559.208 1
 3 -1 7 7300.44 710.06 2
 -3 1 7 6320.68 681.183 2
 3 1 -7 5539.95 510.597 4
 3 -1 6 113273 2356.63 1
 3 1 -6 110523 2148.33 4
 -3 1 6 113558 2632.93 2
 3 -1 6 108405 2569.86 2
 -3 1 5 12734.4 830.522 2
 3 -1 5 14092.2 806.466 1
 3 1 -5 13862.2 383.633 1
 3 1 -4 218046 1853.01 1
 -3 1 4 210218 3112.98 2
 3 -1 4 205546 2946.56 1
 3 -1 3 8139.72 569.814 1
 3 1 -3 7948.01 389.877 1
 3 -1 2 242896 2926.29 1
 3 1 -2 244079 2369.56 1
 3 -1 1 60096.6 1389.85 1
 3 1 -1 56711.7 1209.81 1
 3 -1 0 87531.7 1578.83 1
 3 1 0 86153.8 1568.43 1
 3 -1 0 87096.2 1188.75 3
 3 1 1 61020.1 1389.35 1
 3 -1 -1 59042.4 1233.29 1
 3 -1 -1 64888.8 980.989 3
 3 -1 -2 257621 2402.27 1
 3 1 2 250570 2980.67 1
 3 -1 -2 255268 2121.65 3
 3 -1 -3 7540.5 380.639 1
 -3 -1 3 7850.14 558.139 2
 3 1 3 7084.84 529.79 1
 3 1 4 210281 2986.49 1
 3 -1 -4 220196 1813.69 1
 -3 -1 4 212281 3159.95 2
 -3 -1 5 11613.9 805.236 2
 3 -1 -5 12814.6 500.382 4
 3 1 5 12934 767.29 1
 3 -1 -5 12852.7 348.489 1
 -3 -1 6 112506 2658.41 2
 3 1 6 106208 2277.35 1
 3 -1 -6 112393 1587.52 4
 3 1 6 111294 2383.63 2
 -3 -1 7 5672.92 648.441 2
 3 -1 -7 5498.73 382.401 4
 3 1 7 5483.67 543.519 1
 3 1 7 5338.43 557.857 2
 -3 -1 8 6118.2 728.193 2
 3 -1 -8 5527.72 406.675 4
 3 1 8 5899.34 638.757 2
 3 1 8 4654.76 505.328 1
 3 1 9 26257.3 1429.17 2
 -3 -1 9 22514 1448.91 2
 3 1 9 27530.5 1273.82 1
 -3 -1 10 24786.6 1619.82 2
 3 1 10 24667.3 1236.49 1
 3 1 10 22183.2 1413.13 2
 -3 -1 11 3269.78 640.008 2
 3 1 11 2885.95 554.007 2
 -3 -1 12 8313.44 1052.21 2
 3 1 12 7289.7 899.782 2
 -3 -1 13 12279.4 1337.46 2
 3 1 13 14590.2 1362.01 2
 -3 -1 14 1556.9 576.583 2
 3 1 14 1647.12 509.288 2
 -3 -1 15 -51.9572 218.875 2
 3 1 15 222.02 178.351 2
 -3 -1 16 28301.9 2334.68 2
 3 1 16 28477.7 2181.59 2
 -3 -1 17 2557.45 785.742 2
 3 1 17 2588.68 717.365 2
 -3 2 17 1246 574.471 2
 3 -2 17 1480.3 537.828 2
 -3 2 16 9679.96 1329.47 2
 3 -2 16 10415.7 1410.37 2
 -3 2 15 15107 1576.46 2
 3 -2 15 17817.9 1763.38 2
 -3 2 14 5872.17 944.72 2
 3 -2 14 7904.59 1124.66 2
 -3 2 13 20037.4 1629.46 2
 3 -2 13 23851.5 1863.02 2
 -3 2 12 10400 1127.32 2
 3 -2 12 11342.6 1227.49 2
 3 2 -11 578.061 258.716 4
 -3 2 11 216.795 179.489 2
 3 -2 11 25.3944 186.888 2
 3 -2 10 4976.3 733.745 2
 3 2 -10 5134.08 614.106 4
 -3 2 10 5180.84 733.251 2
 3 -2 10 4514.48 545.809 1
 3 2 -9 43133.9 1714.3 4
 -3 2 9 41025.2 1886.21 2
 3 -2 9 41575.3 1979.74 2
 3 -2 9 45919.4 1690.06 1
 -3 2 8 14399.8 1057.01 2
 3 -2 8 13691 1065.53 2
 3 2 -8 12660.5 900.5 4
 3 -2 8 13150.1 883.747 1
 3 -2 7 29426.8 1283.47 1
 -3 2 7 29131.5 1416.1 2
 3 -2 7 29132.6 1485.86 2
 3 2 -7 29030.5 1281.58 4
 3 -2 6 18180.4 972.583 1
 -3 2 6 17395.9 1035.49 2
 3 -2 6 15979.7 1029.87 2
 3 2 -6 16938 935.616 4
 3 -2 5 62985.9 1777.23 1
 3 2 -5 67006.3 1150.99 1
 -3 2 5 64050.4 1846.44 2
 3 2 -4 12310.8 532.93 1
 3 2 -3 13247.6 578.812 1
 3 2 -2 49158.7 1174.04 1
 3 -2 2 46913 1250.18 3
 3 -2 1 94163.9 1620.86 3
 3 2 -1 94178.9 1691.42 1
 3 -2 0 57632.9 1225.53 3
 3 2 0 59779.3 1402.07 1
 -3 -2 0 65490.4 939.407 3
 3 -2 -1 87893.9 1483.44 3
 3 2 1 91830.6 1814.8 1
 -3 -2 1 97263.5 1014.45 3
 -3 -2 2 51573.2 1313.46 2
 3 -2 -2 50524.3 1163.52 3
 3 2 2 51003 1420.45 1
 3 -2 -3 13619.4 661.634 3
 -3 -2 3 13924.5 755.811 2
 3 2 3 14192.9 779.716 1
 3 -2 -4 10720.6 631.865 3
 -3 -2 4 10542.7 716.565 2
 3 2 4 11212.1 722.511 1
 3 2 5 60935.5 1731.01 1
 3 2 5 61407.5 1537.17 2
 -3 -2 5 64101.7 1885.83 2
 3 -2 -5 60568 671.123 4
 3 2 6 15413.9 843.807 2
 -3 -2 6 14494.6 976.444 2
 3 2 6 15526.9 896.529 1
 3 -2 -6 14425.9 349.099 4
 -3 -2 7 30808.7 1512.36 2
 3 2 7 32333.4 1331.35 1
 3 2 7 30756.1 1297.98 2
 3 2 8 14505.7 964.922 2
 -3 -2 8 11971.6 1025.47 2
 3 2 8 12346.4 855.706 1
 -3 -2 9 40000.6 1982.6 2
 3 2 9 45409.9 1672.02 1
 3 2 9 44046.1 1788.96 2
 3 2 10 4374.12 612.086 2
 3 2 10 4679.75 556.094 1
 -3 -2 10 5358.65 788.454 2
 -3 -2 11 27.7177 192.142 2
 3 2 11 133.289 159.6 2
 -3 -2 12 12505.4 1317.61 2
 3 2 12 11347.3 1107.05 2
 3 2 13 20021.4 1557.96 2
 -3 -2 13 20429 1759.85 2
 -3 -2 14 7247.38 1090.58 2
 3 2 14 8584.45 1065.15 2
 -3 -2 15 15007.6 1647.01 2
 3 2 15 17421.1 1588.86 2
 -3 -2 16 8811.37 1327.49 2
 -3 -2 17 1357.46 633.073 2
 3 -3 17 10862.3 1506.65 2
 3 -3 16 3319.64 842.058 2
 -3 3 16 2538.63 679.124 2
 -3 3 15 3310.12 739.492 2
 3 -3 15 4620.66 944.246 2
 3 -3 14 4961.06 915.052 2
 -3 3 14 7595.23 1061.37 2
 3 -3 13 2397.77 621.516 2
 -3 3 13 3271.56 674.369 2
 3 3 -12 8058.01 901.607 4
 3 -3 12 8138.8 1069.46 2
 -3 3 12 9391.09 1062.26 2
 3 -3 11 16929 1456.49 2
 -3 3 11 15402.7 1297.9 2
 3 3 -11 17519.1 1290.33 4
 3 -3 10 6745.84 698.151 1
 3 -3 10 7340.23 909.797 2
 -3 3 10 6017.49 771.827 2
 3 3 -10 7043.24 776.413 4
 -3 3 9 25730 1496.23 2
 3 -3 9 25356.7 1605.94 2
 3 3 -9 26986.5 1466.2 4
 3 -3 9 29346.3 1403.44 1
 3 -3 8 25800.1 1284.07 1
 -3 3 8 25528.3 1396.12 2
 3 3 -8 24062.4 1321.24 4
 3 -3 8 23447 1455.72 2
 3 -3 7 2686.48 485.351 2
 -3 3 7 3705.45 503.055 2
 3 -3 7 3763.55 484.665 1
 3 3 -7 3459.4 488.839 4
 3 3 -6 6499.27 633.172 4
 3 -3 6 7506.1 742.05 2
 3 3 -5 129513 1985.35 1
 3 3 -4 6253.01 445.924 1
 3 3 -3 276247 3084.81 1
 3 3 -2 5890.45 457.19 1
 3 -3 2 5711.76 490.295 3
 -3 -3 -1 22668.5 783.935 3
 3 3 -1 22248 915.654 1
 3 -3 1 20594 873.514 3
 -3 -3 0 200606 2118 3
 3 3 0 194815 2769.18 1
 3 -3 0 200035 2616.91 3
 3 3 1 19725.8 904.501 1
 -3 -3 1 20491.9 639.744 3
 3 -3 -1 18833 806.918 3
 3 -3 -2 5828.2 456.009 3
 -3 -3 2 5562.91 345.455 3
 -3 -3 2 5764.55 444.27 2
 3 3 2 5543.36 501.098 1
 3 -3 -3 284349 3339.5 3
 -3 -3 3 284571 3429.34 2
 3 3 3 279513 3650.58 1
 -3 -3 4 5967.6 543.772 2
 3 3 4 6841.34 595.693 1
 3 -3 -4 7137.05 576.526 3
 3 3 4 6360.12 416.448 2
 3 -3 -5 134985 2651.03 3
 -3 -3 5 136242 2804.71 2
 3 3 5 139778 2714.26 1
 3 3 5 134949 2109.38 2
 -3 -3 6 6202.47 655.355 2
 3 3 6 5770.67 575.658 1
 3 3 6 6068.42 502.069 2
 -3 -3 7 3955.83 573.407 2
 3 3 7 4047.61 495.521 1
 3 3 7 3449.49 415.039 2
 3 3 8 24552 1233.28 1
 -3 -3 8 25591.2 1495.29 2
 3 3 8 23248.6 1167.09 2
 3 3 9 26121 1327.16 1
 -3 -3 9 24677.6 1565.41 2
 3 3 9 23802.4 1273.3 2
 -3 -3 10 6985.25 892.835 2
 3 3 10 6348.52 660.529 1
 3 3 10 6279.81 702.472 2
 -3 -3 11 17413.9 1487.77 2
 3 3 11 17927.4 1273.69 2
 3 3 12 9496.57 984.914 2
 -3 -3 12 8736.13 1095.56 2
 3 3 13 2063.34 504.549 2
 -3 -3 13 2111.31 588.834 2
 -3 -3 14 8120.41 1189.13 2
 -3 -3 15 3822.21 848.205 2
 -3 -3 16 3794.47 897.89 2
 3 -4 16 1500.87 610.316 2
 3 -4 15 6613.08 1133.96 2
 3 -4 14 17708.7 1747.33 2
 3 4 -13 773.035 340.22 4
 3 -4 13 1106.34 461.243 2
 3 -4 12 19379.8 1681.24 2
 3 4 -12 21550.7 1563.83 4
 3 -4 11 764.566 342.821 2
 3 4 -11 364.174 203.859 4
 3 -4 10 4440.97 606.875 1
 3 -4 10 4176.75 728.806 2
 3 4 -10 3680.5 618.344 4
 3 -4 9 25961.2 1388.92 1
 3 -4 9 22724.2 1558.65 2
 3 4 -9 23357.8 1457.93 4
 3 -4 8 29124.8 1434.31 1
 3 -4 8 27846 1621.68 2
 3 4 -8 26415.8 1484.99 4
 3 -4 7 8760.54 874.945 2
 3 4 -7 9352.54 851.705 4
 3 4 -6 50181.9 1881.04 4
 3 -4 6 51407.2 1987 2
 3 4 -4 132925 2333.89 1
 3 -4 3 699.392 211.47 3
 3 4 -3 658.135 190.626 1
 3 4 -2 40431.6 1356.59 1
 3 -4 2 40600.6 1431.98 3
 -3 -4 -2 40960.6 1303.58 3
 3 4 -1 81221.9 1939.86 1
 3 -4 1 83926 1985.86 3
 -3 -4 -1 81379.5 1693.94 3
 3 4 0 76824.8 1905.98 1
 -3 4 0 78037.3 1678.51 4
 -3 -4 0 80810.9 1587.68 3
 3 -4 0 77623.9 1857.25 3
 -3 -4 1 85911.7 1522.06 2
 3 4 1 81133.5 2000.99 1
 -3 -4 1 79809.2 1552.38 3
 -3 4 -1 80454.8 1844.99 4
 3 -4 -1 79635 1881.36 3
 3 -4 -2 42702.5 1401.31 3
 3 4 2 42469.5 1478.78 1
 -3 -4 2 43250.1 1216.64 2
 -3 4 -2 39721.2 1406.13 4
 -3 -4 2 42943.1 1135.94 3
 -3 -4 3 1149.47 197.33 3
 3 -4 -3 1565.15 288.054 3
 3 4 3 1115.64 134.262 2
 -3 4 -3 1074.4 247.817 4
 3 4 3 861.867 216.711 1
 -3 -4 3 1237.7 236.812 2
 3 4 4 132525 2732.92 1
 -3 -4 4 130525 2574.19 2
 3 4 4 130071 1617.98 2
 -3 4 -4 133082 2897.16 4
 3 -4 -4 131657 2669.94 3
 3 -4 -5 2452.66 389.544 3
 -3 -4 5 2612.62 403.617 2
 -3 4 -5 2409.78 423.496 4
 3 4 5 2710.54 409.036 1
 3 4 5 2895.12 280.43 2
 3 4 6 50846.5 1793.41 1
 -3 -4 6 52998.4 1910.22 2
 -3 4 -6 47823.7 1948.61 4
 3 4 6 50526.1 1318.94 2
 3 -4 -6 49335.5 1835.21 3
 3 -4 -7 11312.2 929.886 3
 3 4 7 9618.79 799.005 1
 -3 -4 7 8951.28 851.971 2
 3 4 7 10177.1 664.352 2
 3 4 8 27735.2 1383.11 1
 -3 -4 8 26714.8 1554.77 2
 3 4 9 25447.4 1350.76 1
 -3 -4 9 22918 1545.48 2
 3 4 9 24137 1226.99 2
 -3 -4 10 3916.16 697.643 2
 3 4 10 4128.43 566.947 1
 3 4 10 3735.45 526.26 2
 -3 -4 11 685.757 379.91 2
 -3 -4 12 19433.8 1659.11 2
 -3 -4 13 459.359 295.097 2
 -3 -4 14 17324.1 1717.48 2
 -3 -4 15 7299.33 1209.62 2
 -3 -4 16 943.475 498.387 2
 3 -4 -17 1731.46 636.519 3
 3 -5 16 2651.61 751.509 2
 3 -5 15 3132.94 780.816 2
 3 -5 14 1965.89 638.08 2
 3 5 -13 1551.74 439.035 4
 3 -5 13 1344.7 525.894 2
 3 -5 12 434.799 239.355 2
 3 5 -12 765.515 340.624 4
 3 -5 11 7663.83 1016.88 2
 3 5 -11 8519.69 998.276 4
 3 -5 10 2038.17 510.728 2
 3 -5 10 2791.77 504.651 1
 3 5 -10 3025.8 586.862 4
 3 -5 9 48195.5 2003.18 1
 3 -5 9 46113.8 2283.56 2
 3 5 -9 44799.4 2146.22 4
 3 5 -8 27045.6 1598.78 4
 3 -5 8 28862.2 1715 2
 3 -5 7 2113.49 470.712 2
 3 5 -7 2121.99 459.148 4
 3 5 -6 10656.7 935.115 4
 3 -5 6 9366.93 891.87 2
 -3 -5 -4 18485.6 1087.37 3
 3 -5 4 16513 1077.2 3
 3 5 -4 17431.2 952.867 1
 3 -5 3 70003.3 2098.64 3
 3 5 -3 70121.7 1918.31 1
 -3 -5 -3 70023.9 1968.77 3
 3 5 -2 32439.6 1325.06 1
 -3 -5 -2 32123.1 1265.8 3
 3 -5 2 33191.3 1400.09 3
 3 -5 1 3761.96 470.39 3
 -3 -5 -1 4240.95 431.026 3
 3 5 -1 4583.24 507.638 1
 -3 5 1 4245.11 389.08 4
 -3 -5 0 5860.23 505.106 3
 3 5 0 6068.87 591.562 1
 -3 5 0 6762.57 536.826 4
 3 -5 0 6340.35 596.649 3
 3 -5 -1 4840.6 523.41 3
 -3 -5 1 4619.55 430.211 3
 3 5 1 4736 533.507 1
 -3 -5 1 4920.41 371.313 2
 -3 5 -1 4689.72 486.804 4
 3 5 2 34695.5 1455.38 1
 3 -5 -2 35658.8 1410.42 3
 -3 -5 2 36840.9 1145.87 2
 -3 5 -2 33544.3 1371.32 4
 -3 -5 2 36571.4 1210.95 3
 3 5 3 73270.2 2148.7 1
 -3 -5 3 71385.4 1787.4 2
 3 -5 -3 72616.1 2069.9 3
 -3 5 -3 72884.2 2135.31 4
 -3 -5 3 76628.1 1790.81 3
 -3 -5 4 18196.8 996.053 2
 3 5 4 15410.5 998.954 1
 3 -5 -4 17083.1 1053.17 3
 3 5 4 16563.2 414.142 2
 -3 5 -4 18494 1144.33 4
 -3 -5 4 18725.9 936.828 3
 3 -5 -5 9844.26 836.443 3
 3 5 5 9331.99 798.587 1
 -3 -5 5 9783.87 789.297 2
 3 5 5 9998.51 437.494 2
 -3 5 -5 9153.37 861.391 4
 3 -5 -6 8524.72 822.948 3
 3 5 6 9364.66 816.899 1
 -3 -5 6 8213.24 771.56 2
 3 5 6 8410.95 483.494 2
 -3 5 -6 9691.7 920.897 4
 3 -5 -7 2579.14 491.079 3
 3 5 7 2683.22 433.021 1
 -3 5 -7 1829.04 443.44 4
 -3 -5 7 2031.23 422.795 2
 3 5 8 26973.4 1433.85 1
 -3 -5 8 25661.6 1557.58 2
 -3 5 -8 27186.4 1695.29 4
 3 -5 -8 23506.1 1485.56 3
 3 -5 -9 44954.8 2163.18 3
 3 5 9 44959.9 1907 1
 -3 -5 9 43121.2 2145.14 2
 3 -5 -10 1725.92 448.531 3
 -3 -5 10 1991.2 512.553 2
 3 5 10 2262.11 421.337 1
 3 -5 -11 7895.52 1004.54 3
 -3 -5 11 7574.73 1003.36 2
 3 -5 -12 90.3874 235.101 3
 -3 -5 12 514.541 320.318 2
 3 -5 -13 781.092 398.689 3
 -3 -5 13 847.821 390.888 2
 3 -5 -14 557.277 319.426 3
 -3 -5 14 1413.69 501.699 2
 3 -5 -15 1526.81 534.161 3
 -3 -5 15 1783.01 610.199 2
 3 -5 -16 1939.5 615.978 3
 -3 -5 16 2401.63 720.265 2
 3 -6 15 3030.56 811.224 2
 3 6 -14 3882.85 794.008 4
 3 -6 14 1542.08 563.663 2
 3 -6 13 10533 1362.28 2
 3 6 -13 13905.3 1446.97 4
 3 6 -12 398.347 352.4 4
 3 -6 12 83.7247 295.265 2
 3 -6 11 568.691 322.563 2
 3 6 -11 1753.93 494.164 4
 3 -6 10 502.703 380.161 2
 3 6 -10 241.758 230.895 4
 3 -6 10 314.473 216.709 1
 3 -6 9 2778.58 603.434 2
 3 6 -9 3419.28 639.657 4
 3 6 -8 24160.3 1609.85 4
 3 -6 8 22759.8 1564.25 2
 3 6 -7 23643.4 1535.73 4
 3 -6 7 24831.4 1551.39 2
 3 -6 6 16438.4 1216.61 2
 3 6 -6 17284.9 1272.26 4
 -3 -6 -6 15361.4 1163.53 3
 -3 -6 -5 3731.56 555.16 3
 -3 -6 -4 32822.3 1533.62 3
 3 -6 4 28643.7 1510.63 3
 3 6 -3 12676.3 906.167 1
 -3 -6 -3 12968.9 916.329 3
 3 -6 3 12277.6 954.967 3
 -3 -6 -2 33372 1395.59 3
 3 -6 2 29966.4 1463.44 3
 -3 6 2 31756.7 1060.27 4
 3 6 -2 29999.4 1402.75 1
 3 6 -1 12674 928.581 1
 -3 -6 -1 12742.5 834.737 3
 -3 6 1 13197.9 749.629 4
 3 -6 1 11188.7 872.973 3
 3 6 0 39966.7 1652.77 1
 -3 -6 0 39783.1 1443.64 3
 -3 6 0 42507.4 1444.08 4
 3 -6 0 41046.6 1653.38 3
 3 -6 -1 14347.7 975.896 3
 3 6 1 15579.2 1042.03 1
 -3 -6 1 13942 628.205 2
 -3 6 -1 12970.6 857.908 4
 -3 -6 1 15388.5 879.315 3
 -3 -6 2 30879 1254.92 3
 3 6 2 29783.1 1451.69 1
 3 -6 -2 30995.8 1448.36 3
 -3 -6 2 30722.6 1077.91 2
 -3 6 -2 31966 1419.21 4
 3 -6 -3 11363 887.651 3
 3 6 3 11929.5 942.556 1
 -3 -6 3 11918.5 742.739 2
 -3 6 -3 12058.2 926.202 4
 -3 -6 3 11668.6 780.431 3
 -3 6 -4 32063.1 1586.37 4
 3 -6 -4 31380.4 1538.53 3
 3 6 4 32892.4 1572.46 1
 -3 -6 4 33307.5 1359.53 2
 -3 -6 4 30968.3 1305.85 3
 3 -6 -5 3827.7 548.218 3
 3 6 5 4128.12 581.773 1
 -3 6 -5 3840.11 585.166 4
 -3 -6 5 3291.08 481.081 2
 3 6 6 16449.1 1155.55 1
 -3 -6 6 15555.3 1085.72 2
 3 -6 -6 13895.9 1095.7 3
 -3 6 -6 15910.1 1232.83 4
 3 6 7 27431.8 1507.43 1
 -3 -6 7 24848 1460.11 2
 3 -6 -7 21777.9 1437.85 3
 -3 6 -7 25509.6 1650.13 4
 3 -6 -8 23393.1 1554.96 3
 3 6 8 20726.9 1338.4 1
 -3 -6 8 23384.8 1519.19 2
 -3 6 -8 20323.8 1527.04 4
 -3 -6 9 3172.31 612.437 2
 3 -6 -9 2916.38 586.406 3
 3 6 9 2659.26 504.774 1
 -3 6 -9 2087.19 548.202 4
 -3 -6 10 418.213 319.441 2
 3 -6 -10 301.722 257.351 3
 3 6 10 -28.0015 136.894 1
 3 -6 -11 1789.23 504.508 3
 -3 -6 11 1287.83 433.32 2
 3 -6 -12 -224.369 270.224 3
 -3 -6 12 936.187 411.181 2
 3 -6 -13 10498.9 1309.53 3
 -3 -6 13 10559 1333.7 2
 3 -6 -14 3404.48 791.292 3
 -3 -6 14 2795.62 743.783 2
 3 -6 -15 1711.38 576.155 3
 -3 -6 15 2910.88 746.649 2
 3 -6 -16 128.761 316.342 3
 -3 -7 -15 3247.17 850.046 3
 3 -7 15 2472.73 764.194 2
 3 7 -14 7142.67 1098.69 4
 -3 -7 -14 6462.66 1123.04 3
 3 -7 14 7267.98 1210.69 2
 -3 -7 -13 5406.83 992.532 3
 3 -7 13 6648.87 1105.7 2
 3 7 -13 7174.25 1087.42 4
 3 -7 12 2918.78 667.206 2
 -3 -7 -12 1929 570.015 3
 3 7 -12 2023.57 564.464 4
 3 7 -11 5320.1 865.452 4
 3 -7 11 4585.24 854.357 2
 -3 -7 -11 4865.4 904.88 3
 3 -7 10 20044.3 1679.36 2
 -3 -7 -10 21333.1 1741.95 3
 3 7 -10 18517.6 1593.22 4
 3 -7 9 4282.47 728.331 2
 -3 -7 -9 2415.17 565.464 3
 3 7 -9 3867.04 718.296 4
 -3 -7 -8 23374 1661.3 3
 3 -7 8 25424.3 1708.91 2
 3 7 -8 24896 1715.62 4
 -3 -7 -7 33790.5 1908.46 3
 3 -7 7 31964.9 1816.74 2
 3 7 -7 35234.9 1977.53 4
 -3 -7 -6 7327.19 860.189 3
 3 -7 6 6686.35 794.522 2
 3 7 -6 7229.64 872.124 4
 -3 -7 -5 16056.6 1208.57 3
 3 7 -5 12566.3 1124.14 4
 3 -7 5 15332.8 1150.99 2
 3 -7 5 14558 1188.29 3
 -3 -7 -4 52631.5 2060.47 3
 3 -7 4 51570.6 2150.51 3
 3 7 -3 5789.2 664.79 1
 3 -7 3 5068.38 673.543 3
 -3 7 3 5386.52 436.618 4
 -3 -7 -3 5019.98 624.32 3
 -3 -7 -2 29708.4 1437.75 3
 3 7 -2 30613.4 1536.7 1
 -3 7 2 32872.5 1181.13 4
 3 -7 2 29764.9 1562.99 3
 3 7 -1 16488.4 1130.45 1
 -3 -7 -1 16479.4 1028.16 3
 -3 7 1 16372.6 915.483 4
 3 -7 1 17050 1162.48 3
 3 -7 0 183.799 137.713 3
 -3 -7 0 360.004 206.4 3
 3 7 0 153.697 155.803 1
 -3 7 0 61.0187 119.31 4
 3 7 1 16383 1154.79 1
 -3 -7 1 16424.3 685.677 2
 -3 7 -1 16201.9 1017.03 4
 -3 -7 1 16526.1 1006.15 3
 3 -7 -1 17231.9 1172.51 3
 3 7 2 30372.6 1593.36 1
 3 -7 -2 31227.6 1577.14 3
 -3 -7 2 32880.9 1126.17 2
 -3 7 -2 28407.5 1434.66 4
 -3 -7 2 31537.5 1388.55 3
 3 -7 -3 5734.17 713.072 3
 3 7 3 5713.17 703.919 1
 -3 -7 3 5447.93 590.314 3
 -3 -7 3 5949.48 539.571 2
 -3 7 -3 4684.46 617.898 4
 3 -7 -4 51505.8 2111.7 3
 3 7 4 50870.3 2087.93 1
 -3 -7 4 52029 1740.85 2
 -3 7 -4 49079.8 2073.85 4
 -3 -7 4 51385.6 1836.04 3
 3 7 5 14851.5 1152.56 1
 -3 -7 5 15887.7 1039.45 2
 3 -7 -5 14691 1167.41 3
 -3 7 -5 15781.9 1239.15 4
 -3 -7 5 16281 1077.79 3
 3 -7 -6 6361.9 811.638 3
 3 7 6 6661.53 785.279 1
 -3 -7 6 6974.27 744.499 2
 -3 7 -6 5579.71 766.996 4
 3 -7 -7 33085.1 1875.87 3
 3 7 7 34908.7 1804.48 1
 -3 -7 7 34922.4 1766.02 2
 -3 7 -7 30772.4 1878.39 4
 3 -7 -8 26260.6 1733.48 3
 3 7 8 24855.7 1554.41 1
 -3 -7 8 23268.6 1541.4 2
 -3 7 -8 24677.7 1753.93 4
 -3 7 -9 3938.02 768.475 4
 -3 -7 9 2732 569.46 2
 3 7 9 3626.38 609.974 1
 3 -7 -9 2861.94 614.935 3
 3 -7 -10 18917.9 1600.94 3
 3 7 10 20564.3 1455.68 1
 -3 -7 10 19332.4 1559.12 2
 -3 7 -10 18721.1 1623.2 4
 -3 -7 11 3701.03 718.527 2
 3 -7 -11 4538.63 818.392 3
 3 -7 -12 2437.79 654.49 3
 -3 -7 12 2750.53 675.648 2
 -3 -7 13 8277.39 1198.81 2
 3 -7 -13 7126.9 1100.16 3
 -3 -7 14 9611.12 1371.74 2
 3 -7 -14 7695.09 1181.99 3
 -3 -7 15 1787.11 632.369 2
 3 -7 -15 2571.54 721.048 3
 3 8 -15 1182.18 477.937 4
 -3 -8 -14 1187.09 508.459 3
 3 8 -14 965.209 449.461 4
 3 -8 14 1363.84 573.346 2
 -3 -8 -13 19085.9 1914.3 3
 3 -8 13 19089.8 1882.46 2
 3 8 -13 16925.8 1746.23 4
 3 -8 12 2241.08 651.443 2
 -3 -8 -12 1168.38 436.237 3
 3 8 -12 1115.41 499.085 4
 3 -8 11 6212.92 995.292 2
 -3 -8 -11 5526.34 952.578 3
 3 8 -11 6735.44 1037.53 4
 3 -8 10 6369.68 971.256 2
 3 8 -10 7232.18 1044.09 4
 -3 -8 -10 7944.03 1100.57 3
 3 -8 9 7512.62 1018.11 2
 -3 -8 -9 8401.69 1092.62 3
 3 8 -9 8367.85 1081.47 4
 3 -8 8 3695.05 679.182 2
 3 8 -8 2239.97 537.845 4
 -3 -8 -8 3690.5 727.734 3
 -3 -8 -7 33548.1 1996.36 3
 3 8 -7 30751.2 1970.06 4
 3 -8 7 37732.8 2035.49 2
 3 8 -6 23000.9 1631.02 4
 3 -8 6 23184.2 1525.29 2
 -3 -8 -6 21984.5 1544.39 3
 3 -8 5 22362.9 1439.56 2
 -3 -8 -5 23868.5 1536.71 3
 3 8 -5 20038.6 1497.51 4
 3 -8 5 20535.4 1483.38 3
 -3 -8 -4 18632.3 1316.11 3
 3 8 -4 19379.3 1428.45 4
 3 -8 4 18597.5 1363.63 3
 3 -8 3 6122.56 773.682 3
 -3 -8 -3 6069.64 717.396 3
 3 8 -2 15611.7 1185.01 1
 -3 8 2 14193.9 848.443 4
 -3 -8 -2 13390.3 1043.24 3
 3 -8 2 14335.8 1170.79 3
 -3 -8 -1 62775.8 2187.19 3
 3 8 -1 59398.7 2322.41 1
 -3 8 1 64863.8 1960.46 4
 3 -8 1 61917.7 2386.04 3
 3 8 0 26160.8 1564.86 1
 -3 -8 0 25763.4 1374.98 3
 -3 8 0 22672.4 1226.02 4
 3 -8 0 24308.5 1474.26 3
 3 8 1 64413.6 2449.87 1
 -3 8 -1 63013.5 2157.44 4
 -3 -8 1 61250.5 2104.31 3
 3 -8 -1 62872.9 2402.98 3
 3 -8 -2 13636.2 1136.4 3
 -3 8 -2 12916 1023.13 4
 3 8 2 15791.7 1267.59 1
 -3 -8 2 14402 1018.07 3
 3 -8 -3 5730.64 748.645 3
 3 8 3 6049.42 761.428 1
 -3 -8 3 6942.97 592.444 2
 -3 8 -3 5644.83 728.608 4
 -3 -8 3 5118.27 629.878 3
 3 8 4 17884.9 1332.11 1
 3 -8 -4 16243 1273.24 3
 -3 -8 4 19339.6 1094.16 2
 -3 8 -4 19882.8 1385.6 4
 -3 -8 4 20215.6 1244 3
 3 -8 -5 21411.2 1496.23 3
 3 8 5 20532.4 1428.7 1
 -3 -8 5 22636.8 1280.39 2
 -3 8 -5 20087.6 1461.95 4
 -3 -8 5 21451.3 1320.43 3
 3 -8 -6 23950.4 1625.66 3
 3 8 6 26103.7 1632.74 1
 -3 -8 6 23813.9 1411.23 2
 -3 8 -6 24079.1 1669.97 4
 3 8 7 34796.8 1894.92 1
 -3 -8 7 38858.3 1903.88 2
 -3 8 -7 34286.1 2052.16 4
 3 -8 -7 33289.5 1989.54 3
 3 8 8 3816.35 662.913 1
 3 -8 -8 3376.97 687.4 3
 -3 8 -8 3202.58 681.991 4
 -3 -8 8 3608 638.483 2
 3 -8 -9 10771.9 1216.36 3
 -3 -8 9 9994.64 1078.07 2
 3 8 9 11480.6 1129.4 1
 -3 8 -9 11431.7 1302.92 4
 -3 8 -10 7794.31 1105.02 4
 3 8 10 8105.52 966.661 1
 3 -8 -10 7115.95 1017.5 3
 -3 -8 10 8622.13 1074.51 2
 3 -8 -11 5515.72 929.646 3
 -3 -8 11 4657.35 844.054 2
 -3 -8 12 1063.93 456.611 2
 3 -8 -12 1797.97 573.953 3
 3 -8 -13 15152.8 1657.54 3
 -3 -8 13 17721.9 1734.94 2
 3 -8 -14 1211.94 468.125 3
 -3 -8 14 2296.18 697.51 2
 3 -8 -15 527.358 274.636 3
 -3 -9 -14 2194.97 665.459 3
 3 9 -14 3745.2 871.833 4
 3 -9 14 3807.3 910.509 2
 -3 -9 -13 2665.41 751.064 3
 3 -9 13 2220.65 644.991 2
 3 9 -13 1381.2 549.476 4
 -3 -9 -12 8261.22 1282.91 3
 3 -9 12 10218.1 1363.33 2
 3 9 -12 7957.81 1194.17 4
 -3 -9 -11 12994.7 1511.75 3
 3 -9 11 10628.3 1330.56 2
 3 9 -11 10421.8 1337.74 4
 -3 -9 -10 22453.3 1913.4 3
 3 -9 10 19585.6 1736.19 2
 3 9 -10 22581.8 1934.05 4
 3 -9 9 428.95 291.8 2
 -3 -9 -9 221.885 310.427 3
 3 9 -9 79.3038 188.455 4
 -3 -9 -8 14240.7 1394.35 3
 3 -9 8 15278.1 1407.52 2
 3 9 -8 16372.1 1562.8 4
 3 -9 7 4129.09 703.987 2
 -3 -9 -7 4277 748.801 3
 3 9 -7 4426.27 800.491 4
 3 -9 6 4641.75 736.079 2
 3 9 -6 4738.02 798.93 4
 -3 -9 -6 5069.35 777.496 3
 3 -9 5 4378.3 759.975 3
 3 -9 5 5004.74 701.597 2
 -3 -9 -5 4547.45 713.87 3
 3 9 -5 4419.55 764.211 4
 3 -9 4 6056.36 845.889 3
 -3 -9 -4 6764.49 828.438 3
 3 9 -4 6278.06 892.93 4
 3 -9 4 6464.19 771.889 2
 3 -9 3 730.203 356.004 3
 -3 -9 -3 1540.4 385.576 3
 3 -9 2 408.031 344.804 3
 -3 -9 -2 279.695 247.595 3
 -3 9 2 767.603 223.071 4
 3 -9 1 1568.6 457.668 3
 3 9 -1 1302.16 417.838 1
 -3 -9 -1 1106.57 353.05 3
 -3 9 1 1335.4 318.698 4
 3 9 0 10532.9 1076.89 1
 3 -9 0 10248 1043.63 3
 -3 9 0 11495 936.755 4
 -3 -9 0 10454.1 956.415 3
 3 9 1 522.708 280.755 1
 -3 -9 1 1002.39 326.625 3
 3 -9 -1 778.518 356.371 3
 -3 9 -1 892.838 291.786 4
 -3 -9 2 676.213 265.645 3
 3 9 2 1225.45 408.181 1
 3 -9 -2 429.678 275.9 3
 -3 9 -2 671.742 249.082 4
 -3 -9 3 864.379 326.066 3
 3 9 3 723.504 327.942 1
 3 -9 -3 287.428 305.989 3
 -3 9 -3 584.834 261.094 4
 3 -9 -4 6702.94 886.81 3
 3 9 4 6319.45 856.601 1
 -3 9 -4 5823.01 799.273 4
 -3 -9 4 6548.55 776.525 3
 3 9 5 4906.84 754.627 1
 3 -9 -5 5239.05 782.752 3
 -3 -9 5 3627.69 583.034 3
 -3 -9 5 5343.62 628.591 2
 -3 9 -5 5507.78 829.756 4
 3 9 6 3178.93 634.375 1
 3 -9 -6 4441.26 757.443 3
 -3 -9 6 3759.52 575.014 2
 -3 9 -6 5305.75 821.877 4
 -3 -9 7 3759.16 610.721 2
 -3 9 -7 3871.24 743.83 4
 3 9 7 2718.9 576.972 1
 3 -9 -7 3652.62 714.107 3
 3 -9 -8 12464 1332.07 3
 3 9 8 14708.2 1336.47 1
 -3 -9 8 17233.5 1388.84 2
 -3 9 -8 15628.5 1526.54 4
 3 -9 -9 560.845 432.461 3
 -3 -9 9 341.421 246.02 2
 -3 9 -9 643.862 372.845 4
 3 9 9 194.494 226.36 1
 3 -9 -10 19554.5 1768.63 3
 -3 -9 10 18860.9 1618.57 2
 3 9 10 21641.8 1655 1
 -3 9 -10 19618 1811.92 4
 3 -9 -11 9322.02 1241.9 3
 -3 -9 11 9397.2 1203.07 2
 3 -9 -12 9320.11 1300.36 3
 -3 -9 12 7400.91 1124.62 2
 -3 -9 13 2145.42 640.683 2
 3 -9 -13 2693.2 735.376 3
 3 -9 -14 3531.17 845.241 3
 -3 -9 14 2509.76 710.999 2
 -3 -10 -13 6870.83 1222.73 3
 3 10 -13 8146.79 1318.74 4
 3 -10 13 5313.22 1023.07 2
 -3 -10 -12 12577 1559.03 3
 3 -10 12 11355.5 1467.69 2
 3 10 -12 9395.22 1351.39 4
 -3 -10 -11 2705.93 717.353 3
 3 -10 11 2852.61 741.135 2
 3 10 -11 3511.29 817.763 4
 3 -10 10 4521.25 846.197 2
 -3 -10 -10 5116.06 966.801 3
 3 10 -10 5511.05 1044 4
 3 -10 9 1115.35 414.375 2
 -3 -10 -9 2909 743.988 3
 3 10 -9 2153.62 674.135 4
 3 -10 8 2966.92 666.027 2
 -3 -10 -8 2951.4 716.054 3
 3 10 -8 3320.77 757.886 4
 -3 -10 -7 4421.45 824.173 3
 3 10 -7 3814.78 739.436 4
 3 -10 7 3490.01 672.339 2
 -3 -10 -6 10804.9 1202.34 3
 3 -10 6 10116.5 1073.71 2
 3 10 -6 8790.83 1137.62 4
 3 -10 5 4876.07 844.035 3
 3 -10 5 5499.83 767.39 2
 -3 -10 -5 6266.99 881.184 3
 3 10 -5 5623.46 912.226 4
 3 10 -4 3534.89 706.078 4
 3 -10 4 3708.98 719.147 3
 -3 -10 -4 3566.98 657.78 3
 3 -10 4 4106.8 630.402 2
 3 -10 3 4243.31 734.539 3
 3 -10 3 5666.19 723.979 2
 -3 -10 -3 3996.95 681.718 3
 3 10 -3 4382.41 745.798 4
 3 -10 2 4530.23 742.713 3
 -3 -10 -2 3471.93 614.691 3
 -3 10 1 9360.22 863.037 4
 -3 -10 -1 8390.13 935.23 3
 3 -10 1 7789.11 977.618 3
 3 -10 0 11078.7 1162.16 3
 -3 -10 0 10777.7 1034.54 3
 -3 10 0 11468.5 994.254 4
 3 10 1 6780.87 928.995 1
 3 -10 -1 6367.67 890.667 3
 -3 -10 1 6753.98 814.28 3
 -3 10 -1 8089.55 883.969 4
 3 10 2 3306.98 627.954 1
 -3 -10 2 2892.29 557.488 3
 3 -10 -2 3207.9 668.547 3
 -3 10 -2 2687.93 515.348 4
 -3 -10 3 5067.15 721.647 3
 3 10 3 3845.36 712.793 1
 3 -10 -3 4592.99 788.953 3
 -3 10 -3 3862.2 660.577 4
 -3 -10 4 4264.77 652.36 3
 3 -10 -4 3834.29 710.09 3
 3 10 4 3992.65 730.474 1
 -3 10 -4 2972.27 623.112 4
 -3 -10 5 5572.73 765.769 3
 3 10 5 4927.82 808.534 1
 3 -10 -5 4458.31 772.133 3
 -3 10 -5 3804.22 717.146 4
 3 10 6 11817.7 1250.31 1
 3 -10 -6 10684.2 1222.35 3
 -3 10 -6 11487 1273.81 4
 3 10 7 4378.9 781.398 1
 3 -10 -7 4907.82 849.228 3
 -3 10 -7 4916.7 870.579 4
 3 10 8 3128.02 666.387 1
 3 -10 -8 2297.94 630.538 3
 -3 10 -8 3247.46 747.366 4
 -3 -10 8 2922.45 600.81 2
 3 10 9 1660.47 533.187 1
 3 -10 -9 1822.2 585.674 3
 -3 -10 9 1515.02 473.089 2
 -3 10 -9 2049.22 597.969 4
 3 -10 -10 3938.32 843.565 3
 -3 -10 10 2875.98 654.805 2
 -3 10 -10 3487.84 793.824 4
 3 10 10 2891.98 637.279 1
 -3 -10 11 5092.85 899.335 2
 3 -10 -11 3100.66 756.546 3
 3 -10 -12 11448 1467.88 3
 -3 -10 12 11204.6 1377.23 2
 -3 -10 13 5062.48 962.508 2
 3 -10 -13 7540.4 1247.73 3
 -3 -11 -12 5595.83 1086.83 3
 3 11 -12 5221.66 1062.11 4
 3 -11 12 5646.65 1068.28 2
 -3 -11 -11 17145.1 1844.46 3
 3 11 -11 18364.9 1926.84 4
 3 -11 11 15781.4 1685.31 2
 3 -11 10 5058.39 924.673 2
 -3 -11 -10 3461.7 846.049 3
 3 11 -10 3414.09 828.414 4
 -3 -11 -9 11209.3 1418.39 3
 3 -11 9 12132.6 1384.14 2
 3 11 -9 13488.4 1581.08 4
 3 -11 8 7445.78 1059.17 2
 -3 -11 -8 4963.63 925.654 3
 3 11 -8 4773 953.794 4
 3 11 -7 4894.08 935.214 4
 -3 -11 -7 5021.92 903.223 3
 3 -11 7 5716.52 867.709 2
 3 -11 6 3793.21 710.205 2
 3 11 -6 1976.25 568.032 4
 -3 -11 -6 2319.66 608.125 3
 -3 -11 -5 9258.99 1128.5 3
 3 -11 5 8016.77 1075.5 3
 3 -11 5 10811 1083.25 2
 3 11 -5 10421 1274.2 4
 3 -11 4 1728.27 437.632 2
 3 -11 4 1363.14 469.698 3
 -3 -11 -4 1630.75 494.794 3
 3 11 -4 1782.51 556.525 4
 3 11 -3 8167.48 1074.99 4
 3 -11 3 7040.76 996.564 3
 -3 -11 -2 2409.78 557.572 3
 3 -11 2 3243.77 681.066 3
 3 11 -2 2477.88 599.858 4
 3 11 -1 11046 1184.84 4
 3 -11 1 11935.8 1294.36 3
 -3 -11 -1 11704.9 1164.5 3
 -3 -11 0 14256 1281.76 3
 3 -11 0 15751.1 1454.91 3
 -3 11 0 15656.2 1224.58 4
 -3 11 -1 11535.1 1115.29 4
 -3 -11 1 12845.8 1201.43 3
 3 -11 -1 12751.2 1324.2 3
 -3 -11 2 2906.2 571.426 3
 3 -11 -2 1880.06 514.062 3
 -3 11 -3 11010.5 1174.7 4
 -3 -11 3 10569.7 1106.27 3
 3 -11 -3 9717.77 1179.29 3
 3 -11 -4 2059.34 573.593 3
 -3 11 -4 1884.53 553.47 4
 3 11 4 1533.99 517.322 1
 -3 -11 4 2624.26 576.129 3
 3 11 5 10884.6 1264.9 1
 -3 11 -5 10962.6 1260.22 4
 3 -11 -5 12116 1337.37 3
 -3 -11 5 12375 1199.34 3
 3 -11 -6 2089.15 598.941 3
 3 11 6 2449.55 637.995 1
 -3 11 -6 3869.16 765.404 4
 3 -11 -7 4711.91 908.198 3
 3 11 7 3923.42 767.797 1
 -3 11 -7 5046.02 934.74 4
 3 -11 -8 5470.37 976.566 3
 -3 11 -8 5889.83 1044.79 4
 3 -11 -9 11310.7 1441.49 3
 -3 11 -9 11192.5 1442.62 4
 3 -11 -10 5493.27 1036.12 3
 -3 11 -10 4043.2 879.874 4
 3 -11 -11 18668.2 1899.55 3
 3 -11 -12 5292.43 1014.29 3
 -3 -12 -11 7288.97 1247.71 3
 3 12 -11 6173.79 1161.25 4
 3 -12 11 5488.91 1018.74 2
 3 -12 10 2054.97 619.882 2
 -3 -12 -10 2695.75 748.293 3
 3 12 -10 3100 851.993 4
 -3 -12 -9 1562.56 634.591 3
 3 -12 9 1492.69 495.961 2
 3 12 -9 2234.89 626.735 4
 -3 -12 -8 15788.6 1673.51 3
 3 12 -8 17718.9 1849.84 4
 3 -12 8 14733.5 1492.38 2
 3 12 -7 2480.82 741.189 4
 -3 -12 -7 1898.78 598.849 3
 -3 -12 -6 21269 1842.61 3
 3 12 -6 17014 1736.66 4
 3 -12 5 5754.06 990.311 3
 3 12 -5 5820.06 1020.25 4
 -3 -12 -5 8190.38 1125.38 3
 3 12 -4 813.199 444.383 4
 -3 -12 -4 411.162 248.595 3
 3 12 -3 13268.2 1424.19 4
 3 -12 3 9824.71 1230.88 3
 -3 -12 -3 10348.6 1202.61 3
 3 -12 2 9096.52 1176.94 3
 3 12 -2 10080.9 1233.64 4
 -3 -12 -2 8217.66 1062.84 3
 3 -12 1 7142.49 1067.99 3
 -3 -12 -1 6228.84 911.427 3
 3 12 -1 7468.85 1063.05 4
 -3 -12 0 61146.7 2787.98 3
 3 -12 0 60958.5 3039.7 3
 3 12 0 56932.6 2769.58 4
 3 -12 -1 8661.92 1172.85 3
 -3 12 -1 7275.15 920.321 4
 -3 -12 1 7880.19 1013.89 3
 3 12 1 5661.93 860.121 4
 3 -12 -2 7834.98 1113.69 3
 -3 12 -2 9628.7 1127.83 4
 -3 -12 2 9721.44 1110.93 3
 -3 12 -3 9850.75 1147.43 4
 -3 -12 3 11500.5 1212.48 3
 3 -12 -3 9912.7 1251.34 3
 -3 -12 4 1490.31 478.907 3
 3 -12 -4 780.887 422.886 3
 -3 12 -4 242.265 266.558 4
 -3 -12 5 5977.47 892.911 3
 3 -12 -5 5663.92 968.868 3
 -3 12 -5 8153.26 1156.47 4
 -3 12 -6 18689.2 1761.86 4
 3 -12 -6 19289.8 1824.89 3
 3 -12 -7 2234.76 679.588 3
 -3 12 -7 1365.87 545.022 4
 3 -12 -8 15707.8 1700.48 3
 -3 12 -8 18790.4 1860.98 4
 -3 12 -9 1226.55 482.038 4
 3 -12 -9 3001.92 804.435 3
 -3 12 -10 2002.78 632.617 4
 3 -12 -10 2288.81 708.732 3
 3 -12 -11 6820.93 1214.56 3
 -3 -13 -9 1816.78 658.971 3
 3 13 -9 1719 621.185 4
 -3 -13 -8 407.244 341.775 3
 3 13 -8 69.4921 297.856 4
 -3 -13 -7 991.197 554.359 3
 3 13 -7 2390.46 712.099 4
 -3 -13 -6 7044.65 1121.22 3
 3 13 -6 7600.96 1217.84 4
 -3 -13 -5 189.374 224.463 3
 3 13 -5 379.646 356.498 4
 3 -13 5 231.146 280.289 3
 3 13 -4 17534 1748.49 4
 3 -13 4 19860 1864.23 3
 -3 -13 -4 17985.3 1699.51 3
 3 -13 3 4190.81 856.342 3
 -3 -13 -3 4385.03 849.419 3
 3 13 -3 4327.08 851.475 4
 3 -13 2 11586.4 1423.84 3
 3 13 -2 8906.91 1208.88 4
 -3 -13 -2 9562.98 1204.59 3
 -3 -13 -1 6806.32 1002.91 3
 3 13 -1 7765.5 1112.07 4
 3 -13 1 6065.55 1021.27 3
 3 -13 0 1552.07 561.654 3
 -3 -13 0 1165.23 447.491 3
 3 13 0 1515.82 508.793 4
 -3 -13 1 7647.62 1048.17 3
 3 13 1 6730.14 992.171 4
 3 -13 -1 9485.18 1308.21 3
 3 -13 -2 9642.2 1286.1 3
 -3 13 -2 8906.77 1111.53 4
 3 13 2 11735.8 1268.64 4
 -3 -13 2 8476.52 1108.8 3
 -3 -13 3 6080.85 945.71 3
 -3 13 -3 5420.14 912.869 4
 3 -13 -3 6084.5 1084.59 3
 -3 13 -4 19841.8 1769.46 4
 -3 -13 4 19637.3 1680.2 3
 3 -13 -4 21847.2 1968.69 3
 -3 -13 5 106.26 221.241 3
 3 -13 -5 175.37 323.542 3
 -3 13 -5 -693.619 386.292 4
 -3 13 -6 8730.75 1259.77 4
 3 -13 -6 10314.5 1408.64 3
 3 -13 -7 2774.34 782.721 3
 -3 13 -7 1925.72 624.522 4
 3 -13 -8 107.21 206.153 3
 -3 13 -8 1193.22 513.824 4
 3 -13 -9 2212.29 712.69 3
 -3 13 -9 2936.69 835.474 4
 -3 -14 -8 629.444 369.256 3
 -3 -14 -7 6831.4 1160.8 3
 3 14 -7 7526.2 1283.77 4
 -3 -14 -6 974.373 479.23 3
 3 14 -6 1066.46 528.826 4
 3 -14 5 8838.05 1313.16 3
 -3 -14 -5 8901.34 1293.2 3
 3 14 -5 7378.23 1195.62 4
 3 -14 4 -78.4707 292.839 3
 -3 -14 -4 -264.549 263.675 3
 3 14 -4 128.983 247.138 4
 3 -14 3 331.945 322.235 3
 3 14 -3 -266.402 342.93 4
 3 -14 2 1862.22 613.328 3
 -3 -14 -2 763.829 379.237 3
 3 14 -2 998.075 414.875 4
 -3 -14 -1 5346.45 946.442 3
 3 14 -1 6218.45 1039.66 4
 3 -14 1 7446.94 1172.23 3
 -3 -14 0 -83.02 256.688 3
 3 -14 0 347.426 416.944 3
 3 14 0 -127.076 372.416 4
 -3 -14 1 5175.7 915.595 3
 3 -14 -1 4849.85 999.486 3
 3 14 1 6775.51 1012.02 4
 -3 -14 2 1558.59 535.875 3
 3 -14 -2 1345.39 513.269 3
 -3 -14 3 261.659 293.213 3
 3 -14 -3 481.666 446.667 3
 -3 14 -3 -25.7969 301.192 4
 -3 -14 4 -182.744 303.557 3
 3 -14 -4 437.382 387.83 3
 -3 14 -4 196.784 249.683 4
 -3 -14 5 6795.11 1045.91 3
 3 -14 -5 8298.74 1263.08 3
 -3 14 -5 6813.59 1114.7 4
 3 -14 -6 787.671 421.784 3
 -3 14 -6 823.138 427.372 4
 -3 14 -7 8442.58 1307.07 4
 3 -14 -7 8746.37 1339.63 3
 -3 -15 -5 478.476 343.858 3
 3 15 -5 -265.818 257.672 4
 3 15 -4 12806.3 1606.3 4
 3 -15 4 12183.5 1579.46 3
 -3 -15 -4 11119.8 1445.91 3
 3 -15 3 1122.81 588.987 3
 -3 -15 -3 52.4155 223.61 3
 3 15 -3 538.373 380.978 4
 3 15 -2 17523.4 1831.9 4
 3 -15 2 15292.7 1765.27 3
 -3 -15 -2 14018.7 1604.85 3
 3 -15 1 2560.63 761.262 3
 -3 -15 -1 2183.73 678.785 3
 3 15 -1 1884.82 611.987 4
 3 -15 0 1217.71 570.049 3
 -3 -15 0 911.349 481.354 3
 3 15 0 -376.14 362.626 4
 -3 -15 1 2790.78 731.67 3
 3 -15 -1 1947.35 678.27 3
 -3 -15 2 15292.2 1633.47 3
 3 -15 -2 17032.3 1861.12 3
 -3 -15 3 176.393 294.023 3
 3 -15 -3 270.363 393.573 3
 -3 15 -4 13452.4 1567.17 4
 3 -15 -4 15928 1859.86 3
 -3 15 -5 339.304 316.597 4
 -3 -16 -1 18166.3 1865.01 3
 -3 -16 0 1168.44 563.594 3
 -3 -16 1 15820.6 1722.41 3
 4 0 0 187793 2623.58 1
 4 0 -1 2928.53 316.631 1
 4 0 1 3134.72 368.566 1
 4 0 -2 26694.8 474.24 3
 4 0 -2 24618.9 851.431 1
 4 0 2 24659.6 1034.89 1
 4 0 -3 153782 1547.19 3
 4 0 3 149867 2664.52 1
 4 0 -3 151585 1970.44 1
 4 0 4 3226.25 404.84 1
 4 0 -4 2587 242.33 1
 4 0 5 15930 938.87 1
 -4 0 5 14635.1 953.279 2
 4 0 -5 13894.2 475.797 1
 -4 0 6 363.782 202.782 2
 4 0 6 381.388 168.291 1
 4 0 -7 40543 1259.82 4
 -4 0 7 40187.5 1782.63 2
 4 0 7 39643.1 1658.25 2
 4 0 7 39614.7 1567.49 1
 -4 0 8 6747.64 771.912 2
 4 0 -8 6961.27 549.962 4
 4 0 8 6288.81 728.708 2
 4 0 8 6487.18 662.14 1
 -4 0 9 76052.4 2742.37 2
 4 0 9 77249.6 2610.48 2
 4 0 9 79347.9 2361.82 1
 4 0 10 -6.42621 233.672 2
 -4 0 10 337.795 268.219 2
 4 0 10 164.609 147.136 1
 -4 0 11 42829.7 2286.99 2
 4 0 11 44658.1 2216.87 2
 4 0 12 105.049 209.546 2
 -4 0 12 1116.89 446.87 2
 -4 0 13 434.521 289.189 2
 4 0 13 -24.3938 244.133 2
 -4 0 14 141.468 290.752 2
 4 0 14 -53.7459 243.872 2
 -4 0 15 573.636 353.61 2
 4 0 15 1482.05 550.674 2
 -4 0 16 295.324 301.114 2
 4 0 16 1271.32 521.374 2
 -4 0 17 8246.82 1331.29 2
 4 0 17 5460.36 1038.94 2
 -4 1 17 449.221 218.709 2
 4 -1 17 536.371 404.146 2
 -4 1 16 459.183 333.194 2
 4 -1 16 185.195 258.09 2
 -4 1 15 10294.5 1341.42 2
 4 -1 15 11524.9 1403.87 2
 4 -1 14 4257.15 834.443 2
 -4 1 14 5713.27 966.645 2
 -4 1 13 8668.87 1119.52 2
 4 -1 13 7395.09 1021.83 2
 4 -1 12 4901.69 803.549 2
 -4 1 12 5226.06 844.756 2
 4 -1 11 2737.83 609.812 2
 -4 1 11 2176.8 499.107 2
 4 -1 10 893.051 335.59 2
 4 -1 10 1563.95 348.345 1
 -4 1 10 1272.14 427.21 2
 -4 1 9 1197.15 371.52 2
 4 1 -9 1873.81 340.332 4
 4 -1 9 661.612 246.669 1
 4 -1 9 1253.64 360.545 2
 -4 1 8 66666.6 2402 2
 4 1 -8 67482.8 1911.76 4
 4 -1 8 66186.5 2346.49 2
 4 -1 8 67770.1 2124.62 1
 4 1 -7 9621.09 691.871 4
 -4 1 7 8993.4 842.467 2
 4 -1 7 10191.7 864.623 2
 4 -1 7 10004.6 796.102 1
 4 1 -6 88644.7 1010.92 1
 -4 1 6 87518.7 2463.19 2
 4 -1 6 88546.3 2290.78 1
 4 1 -5 11130.3 459.093 1
 4 -1 5 11279 792.136 1
 4 -1 4 6888.42 600.834 1
 4 1 -4 6236 384.142 1
 4 -1 3 16387.4 898.953 1
 4 1 -3 15939.8 665.282 1
 4 -1 2 333053 3884.95 1
 4 1 -2 332751 3219.78 1
 4 -1 1 122086 2237.97 1
 4 1 -1 122613 2068.8 1
 4 -1 0 465243 4215.32 1
 4 1 0 464125 4187.1 1
 4 -1 0 466651 2948.76 3
 4 1 1 118019 2219.61 1
 4 -1 -1 117550 2010.84 1
 4 -1 -1 121093 1426.22 3
 4 -1 -2 322866 3180 1
 4 1 2 329066 3832.88 1
 4 -1 -3 15957.7 662.153 1
 4 -1 -3 16910.4 624.429 3
 4 1 3 16588.9 904.374 1
 4 -1 -4 5959.16 421.915 3
 -4 -1 4 6491.55 597.064 2
 4 1 4 6785.5 601.123 1
 4 -1 -4 5999.45 381.263 1
 -4 -1 5 10017.4 793.63 2
 4 1 5 11358.6 802.363 1
 4 -1 -5 11916.7 469.109 1
 4 -1 -6 92437.6 1563.39 4
 -4 -1 6 92464.7 2560.33 2
 4 -1 -6 94696.1 966.441 1
 4 1 6 93989 2381.52 1
 -4 -1 7 7461.55 773.598 2
 4 -1 -7 9417.19 521.336 4
 4 1 7 8606.77 746.5 1
 4 1 7 7821.24 710.982 2
 -4 -1 8 66360.5 2430.45 2
 4 1 8 67853.9 2238.6 2
 4 1 8 67907.1 2156.71 1
 4 1 9 658.427 248.214 2
 4 1 9 823.69 233.693 1
 -4 -1 9 1254.45 397.621 2
 4 1 10 1416.99 324.429 1
 4 1 10 1586.73 415.299 2
 -4 -1 10 949.321 391.751 2
 4 1 11 2774.01 569.191 2
 -4 -1 11 2512.38 591.912 2
 -4 -1 12 5767.03 924.703 2
 4 1 12 4745.51 753.92 2
 -4 -1 13 7137.8 1033.89 2
 4 1 13 7860.58 994.994 2
 4 1 14 5371.31 887.981 2
 -4 -1 14 4600.62 884.473 2
 -4 -1 15 12444.8 1512.23 2
 4 1 15 12909.4 1423.52 2
 -4 -1 16 1015.08 537.97 2
 4 1 16 927.253 422.899 2
 -4 -1 17 107.19 291.242 2
 4 -2 17 5733.5 1058.81 2
 4 -2 16 7910.57 1244.98 2
 4 -2 15 867.229 442.534 2
 -4 2 15 1677.95 586.817 2
 -4 2 14 4029.95 797.739 2
 4 -2 14 4325.96 862.608 2
 4 -2 13 3692.34 749.924 2
 -4 2 13 2954.52 683.121 2
 4 -2 12 3167.27 677.61 2
 -4 2 12 2154.97 543.749 2
 -4 2 11 9876.89 1085.95 2
 4 -2 11 9601.86 1087.22 2
 4 -2 11 9129.38 865.549 1
 4 -2 10 29079.2 1791.82 2
 -4 2 10 27044.3 1705.99 2
 4 2 -10 29315.7 1504.33 4
 4 -2 10 28745.2 1490.68 1
 -4 2 9 50170.2 2181.51 2
 4 -2 9 49512.4 2223.8 2
 4 2 -9 50076.7 1871.45 4
 4 -2 9 51086.6 1948.86 1
 4 -2 8 3432.7 575.649 2
 4 -2 8 3854.39 518.56 1
 -4 2 8 4010.05 601.678 2
 4 2 -8 3192.93 443.711 4
 4 -2 7 2902.49 507.115 2
 4 2 -7 2167.2 373.618 4
 4 -2 7 2368.61 418.854 1
 4 -2 6 58400.7 1915.26 1
 4 2 -6 57329.4 1091.18 1
 4 -2 5 67544.2 1986.18 1
 4 2 -5 68221.7 1328.45 1
 4 -2 4 19799.4 1045.26 1
 4 2 -4 18861.5 741.903 1
 4 -2 3 118536 2491.16 1
 4 2 -3 114531 1949.5 1
 4 2 -2 91706.8 1814.52 1
 4 -2 1 6587.4 458.011 3
 4 2 -1 5450.02 458.353 1
 -4 -2 0 201248 1589.86 3
 4 2 0 193818 2830.05 1
 4 -2 0 190394 2304.92 3
 4 2 1 6195.3 531.785 1
 -4 -2 1 6294.06 206.82 3
 4 -2 -1 5661.83 385.968 3
 4 -2 -2 94689 1606.05 3
 4 2 2 95489.1 2136.03 1
 -4 -2 3 114360 2348.04 2
 4 2 3 114803 2442.25 1
 4 -2 -3 119195 1923.5 3
 4 -2 -4 19789.4 865.592 3
 -4 -2 4 21648.3 1089.08 2
 4 2 4 22007.6 1105.09 1
 4 -2 -5 66680.6 1293.06 1
 4 -2 -5 64381.3 1678.17 3
 -4 -2 5 65898.3 2043.01 2
 4 2 5 66039.8 1963.25 1
 -4 -2 6 57818.2 2028.24 2
 4 2 6 57281.3 1887.56 1
 4 -2 -6 57288 899.697 4
 4 2 6 59421 1737.1 2
 4 -2 -6 56196.6 1036.2 1
 4 2 7 3076.3 432.761 2
 4 2 7 2323.24 401.954 1
 -4 -2 7 1676.37 401.5 2
 4 2 8 2729.69 442.319 2
 4 2 8 3409.78 509.96 1
 -4 -2 8 2772.02 539.089 2
 -4 -2 9 46748 2187.84 2
 4 2 9 50752.9 1931.99 1
 4 2 9 47814.7 1919.98 2
 -4 -2 10 29758.8 1842.48 2
 4 2 10 29441 1507.73 1
 4 2 10 30688.5 1627.47 2
 -4 -2 11 9612.13 1115.27 2
 4 2 11 9431.14 962.213 2
 -4 -2 12 1753.93 467.065 2
 4 2 12 2485.03 491.426 2
 -4 -2 13 2808.9 710.049 2
 4 2 13 3388.79 679.22 2
 4 2 14 5686.15 868.011 2
 -4 -2 14 3248.16 764.06 2
 -4 -2 15 2058.4 595.576 2
 -4 -2 16 6596.07 1169.98 2
 4 -3 16 818.913 504.707 2
 4 -3 15 11550 1455.8 2
 4 -3 14 490.857 331.812 2
 4 -3 13 25337.8 1981.56 2
 4 -3 12 2756.43 641.298 2
 4 -3 11 7112.75 948.288 2
 4 3 -11 6548.18 797.346 4
 4 -3 11 8033.87 844.405 1
 4 -3 10 3799.16 683.728 2
 4 -3 10 4631.61 622.75 1
 4 3 -10 4906.96 662.889 4
 4 -3 9 24628.4 1606.37 2
 4 3 -9 24574.8 1416.13 4
 4 -3 9 28436.3 1496.86 1
 4 -3 8 8733.37 816.826 1
 4 -3 8 8105.48 876.03 2
 4 3 -8 7152.95 735.726 4
 4 3 -7 95930.4 2588.42 4
 4 -3 7 93958.1 2833.46 2
 4 -3 7 96969.6 2615.85 1
 4 -3 6 147.22 147.079 1
 4 -3 5 22992.8 1221.29 1
 4 3 -5 23661.8 891.714 1
 4 3 -4 11978.4 667.907 1
 4 3 -3 3587.69 379.315 1
 4 3 -2 30529.7 1133.12 1
 4 -3 2 30391.3 1156.36 3
 -4 -3 -1 213617 2405.5 3
 4 3 -1 215996 3093.07 1
 4 -3 1 218215 2954.71 3
 4 3 0 6320.35 546.272 1
 -4 -3 0 5771.92 342.33 3
 4 -3 0 6311.95 485.466 3
 4 3 1 216385 3305.38 1
 -4 -3 1 224949 1972.52 3
 4 -3 -1 215469 2808.76 3
 4 -3 -2 30946.9 1073.23 3
 4 3 2 29563 1257.3 1
 -4 -3 2 33174.8 752.286 3
 4 -3 -3 4222.32 418.022 3
 4 3 3 4395.43 509.076 1
 -4 -3 3 3354.96 399.482 2
 -4 -3 4 11249.9 793.424 2
 4 -3 -4 9701.78 661.415 3
 4 3 4 10917.5 807.669 1
 4 -3 -5 22638.8 1089.07 3
 -4 -3 5 23782.1 1238.19 2
 4 3 5 22981.5 1205.62 1
 4 3 6 26.2674 156.595 1
 4 3 6 240.51 161.344 2
 4 -3 -6 144.038 149.775 3
 -4 -3 6 279.926 191.381 2
 4 -3 -7 91167.7 2478.47 3
 -4 -3 7 92408.1 2762.47 2
 4 3 7 93579.7 2546.44 1
 4 3 7 89277.3 2195.24 2
 -4 -3 8 7494.23 866.102 2
 4 3 8 7418.49 738.399 1
 4 3 8 8408.47 728.19 2
 -4 -3 9 27731.3 1703.87 2
 4 3 9 30202.1 1517.09 1
 4 3 9 26362.8 1377.97 2
 -4 -3 10 3370.17 615.066 2
 4 3 10 4716.28 625.901 1
 4 3 10 4919.51 633.552 2
 4 3 11 8944.75 908.393 2
 -4 -3 11 7237.69 974.901 2
 -4 -3 12 2543.9 652.783 2
 4 3 12 2912.88 568.343 2
 -4 -3 13 25807.6 2022.84 2
 -4 -3 14 1130.91 489.032 2
 -4 -3 15 12158.6 1516.55 2
 -4 -3 16 993.343 530.796 2
 4 -4 16 24192.2 2215.01 2
 4 -4 15 2361.7 703.613 2
 4 -4 14 1326.84 514.456 2
 4 -4 13 2998.78 706.822 2
 4 -4 12 19587.2 1696.43 2
 4 4 -12 22519.2 1615.45 4
 4 -4 11 3015.59 651.531 2
 4 4 -11 3086.8 584.392 4
 4 -4 11 2595.81 506.216 1
 4 -4 10 24473.6 1745.62 2
 4 -4 10 24165.1 1454.84 1
 4 4 -10 21553.1 1472.59 4
 4 -4 9 5350.35 777.436 2
 4 -4 9 4658 639.552 1
 4 4 -9 5702.12 740.415 4
 4 -4 8 25551.8 1617.61 2
 4 4 -8 23689 1436.25 4
 4 -4 8 24097.4 1391.93 1
 4 -4 7 -64.4095 171.536 1
 4 4 -7 81.0719 194.734 4
 4 -4 7 -208.782 206.25 2
 4 4 -5 2335.9 320.24 1
 4 4 -4 143388 2564.03 1
 4 4 -3 8301.47 636.294 1
 4 -4 3 7705.77 674.07 3
 -4 -4 -2 9728.09 634.34 3
 4 4 -2 10588.3 727.088 1
 4 -4 2 9072.85 696.726 3
 -4 -4 -1 860.988 180.502 3
 4 4 -1 978.415 244.652 1
 4 -4 1 706.599 181.81 3
 -4 -4 0 5959.3 426.067 3
 4 4 0 5510 563.1 1
 4 -4 0 6031.69 539.954 3
 -4 -4 1 417.498 116.535 3
 4 -4 -1 688.54 202.55 3
 4 4 1 962.919 240.92 1
 4 -4 -2 9505.77 681.14 3
 4 4 2 10007.8 776.327 1
 -4 -4 2 10664.9 533.861 3
 -4 -4 3 8100.02 488.621 3
 4 -4 -3 8080.09 636.373 3
 -4 -4 3 7755.54 627.564 2
 4 4 3 7680.28 693.742 1
 4 -4 -4 136254 2726.82 3
 4 4 4 139371 3040.54 1
 4 -4 -5 2233.32 369.455 3
 4 4 5 2277.19 276.619 2
 -4 -4 5 1562 339.675 2
 4 4 5 1903.33 370.551 1
 -4 -4 6 15125.5 1068.24 2
 4 4 6 14061.5 1006.38 1
 4 4 6 13828.5 741.776 2
 4 -4 -6 14068.4 983.354 3
 4 4 7 -35.4653 109.046 2
 4 -4 -7 104.741 176.063 3
 -4 -4 7 55.8118 180.525 2
 4 4 7 140.929 169.139 1
 4 4 8 25958.6 1432.08 1
 -4 -4 8 22789.5 1490.32 2
 4 -4 -8 23461.9 1403.79 3
 4 4 8 25486.1 1185.91 2
 4 -4 -9 5847.83 753.227 3
 4 4 9 5407.4 680.594 1
 4 4 9 5316.82 586.725 2
 -4 -4 9 5101.99 747.077 2
 4 -4 -10 25010.7 1613.64 3
 4 4 10 27002.8 1518.46 1
 -4 -4 10 25813.9 1760.38 2
 4 -4 -11 2141.03 513.983 3
 -4 -4 11 2591.08 599.924 2
 4 -4 -12 19907.5 1581.29 3
 -4 -4 12 16030.4 1549.41 2
 4 -4 -13 2224.69 547.094 3
 -4 -4 13 1859.93 606.151 2
 4 -4 -14 1082.92 430.058 3
 -4 -4 14 1147.34 538.582 2
 4 -4 -15 2289.35 641.58 3
 -4 -4 15 2085.82 662.239 2
 4 -4 -16 27212.1 2194.75 3
 -4 -4 16 25812.6 2318.74 2
 4 -5 16 800.056 496.295 2
 4 -5 15 13540.8 1634.05 2
 4 -5 14 8054.16 1198.2 2
 4 -5 13 23835.9 2001.73 2
 4 5 -13 24571.9 1818.66 4
 4 5 -12 6945.22 941.571 4
 4 -5 12 6907.94 1035.33 2
 4 -5 11 7349.68 1053.46 2
 4 5 -11 8231.7 1013.37 4
 4 -5 11 7745.98 881.052 1
 4 -5 10 7067.27 824.864 1
 4 -5 10 6749.05 934.156 2
 4 5 -10 7605.78 928.758 4
 4 -5 9 29752.1 1870.59 2
 4 5 -9 29146.9 1753.27 4
 4 -5 9 32457 1731.53 1
 4 -5 8 5307.06 759.277 2
 4 -5 8 6963.44 787.784 1
 4 5 -8 5276.76 733.074 4
 4 5 -7 22500.9 1441.54 4
 4 -5 7 21044.4 1441.88 2
 4 5 -5 3657.91 449.588 1
 4 5 -4 2945.9 419.522 1
 -4 -5 -4 3480.05 484.097 3
 4 -5 4 3954.39 534.57 3
 -4 -5 -3 7331.81 638.801 3
 4 5 -3 6772.77 634.888 1
 4 -5 3 6193.2 659.36 3
 -4 -5 -2 12164.5 769.335 3
 4 5 -2 12714.7 878.1 1
 4 -5 2 11971.5 869.319 3
 -4 -5 -1 51025.2 1485.04 3
 4 5 -1 50436.4 1761.95 1
 4 -5 1 52154 1769.7 3
 -4 -5 0 18860.6 864.578 3
 4 5 0 18250.3 1082.58 1
 4 -5 0 18297.7 1032.6 3
 4 5 1 51116.8 1825.45 1
 -4 -5 1 51663.4 1401.74 3
 4 -5 -1 52358.3 1728.38 3
 -4 -5 2 12861.5 725.921 2
 4 5 2 12534.3 917.296 1
 -4 -5 2 11966.9 670.18 3
 4 -5 -2 11972.2 847.143 3
 4 -5 -3 6329.29 634.933 3
 4 5 3 7553.71 738.556 1
 -4 -5 3 7062.02 599.177 2
 -4 -5 3 6747.3 522.417 3
 4 -5 -4 3054.44 460.698 3
 4 5 4 3200.9 247.174 2
 4 5 4 4010.45 546.074 1
 -4 -5 4 3196.56 437.573 2
 4 -5 -5 3414.98 496.185 3
 -4 -5 5 4220.58 535.187 2
 4 5 5 3862 573.195 1
 4 -5 -6 3775.93 556.989 3
 4 5 6 4129.07 578.551 1
 -4 -5 6 4186.81 578.543 2
 4 5 7 21609 1339.61 1
 -4 -5 7 23549.4 1434.78 2
 4 -5 -7 21820.8 1358.22 3
 -4 -5 8 5470.43 744.068 2
 4 -5 -8 4889.82 678.055 3
 4 5 8 5442.58 695.435 1
 4 -5 -9 33649.3 1863.28 3
 4 5 9 31805.4 1693.37 1
 -4 -5 9 31567.5 1874.59 2
 4 -5 -10 6917.09 881.462 3
 4 5 10 7256.05 836.545 1
 -4 -5 10 7460.79 970.956 2
 4 -5 -11 9691.84 1102.44 3
 -4 -5 11 6816.57 952.573 2
 -4 -5 12 7181.48 1066.01 2
 4 -5 -12 9379.18 1141.31 3
 -4 -5 13 20440.9 1849.14 2
 4 -5 -13 19459.5 1691.59 3
 4 -5 -14 7863.75 1129.57 3
 -4 -5 14 8264.14 1214.07 2
 4 -5 -15 9839.79 1308.16 3
 -4 -5 15 8542.42 1283.98 2
 4 -5 -16 1291.91 532.331 3
 -4 -5 16 553.526 356.756 2
 4 -6 15 4171.84 967.408 2
 4 -6 14 535.14 343.133 2
 4 6 -13 2844.05 658.28 4
 4 -6 13 3340.01 778.96 2
 4 -6 12 14228.2 1542.43 2
 4 6 -12 13885.5 1405.13 4
 4 -6 11 7267.71 890.388 1
 4 -6 11 6258.36 1000.2 2
 4 6 -11 5016.72 827.295 4
 4 -6 10 22636.7 1557.94 1
 4 -6 10 22793.2 1782.27 2
 4 6 -10 21478.7 1641.45 4
 4 -6 9 4462.36 685.732 1
 4 6 -9 4663.33 749.498 4
 4 -6 9 4653.95 777.522 2
 4 -6 8 848.736 378.521 2
 4 6 -8 775.507 297.603 4
 4 -6 7 4770.34 738.682 2
 4 6 -7 4476.33 683.784 4
 -4 -6 -6 16543.8 1210.14 3
 -4 -6 -5 15509.1 1123.59 3
 -4 -6 -4 29532 1461.85 3
 4 6 -4 29822.5 1411.98 1
 4 -6 4 29170.4 1549.44 3
 4 -6 3 1506.92 358.727 3
 4 6 -3 1150.17 308.31 1
 -4 -6 -3 1470.83 314.526 3
 4 6 -2 19230 1150.97 1
 -4 -6 -2 20735.7 1101.2 3
 4 -6 2 21901.2 1265.99 3
 4 -6 1 690.062 262.385 3
 -4 -6 -1 834.871 231.502 3
 4 6 -1 562.301 242.229 1
 4 -6 0 4031.63 541.395 3
 4 6 0 3836.03 550.83 1
 -4 -6 0 4137.25 459.999 3
 -4 -6 1 1116.05 243.919 3
 4 -6 -1 1564.35 346.103 3
 4 6 1 1238.48 350.075 1
 -4 6 -1 1391.18 316.248 4
 4 6 2 20108.3 1251.11 1
 -4 -6 2 20722.6 959.829 2
 -4 -6 2 21912.3 1027.18 3
 -4 6 -2 19268.7 1142.07 4
 4 -6 -2 21165.1 1224.17 3
 -4 -6 3 1473.76 279.329 3
 4 -6 -3 1151.03 317.708 3
 4 6 3 1447.15 381.319 1
 -4 6 -3 1102.74 315.723 4
 -4 -6 3 1476.49 284.388 2
 4 -6 -4 30141.7 1511.57 3
 -4 6 -4 31914 1633.02 4
 4 6 4 29383.2 1565.87 1
 -4 -6 4 32009.1 1394.9 2
 -4 -6 4 30039.3 1252.5 3
 4 6 5 17416.1 1218.44 1
 -4 -6 5 16744.2 1082.51 2
 -4 6 -5 16330.7 1226.18 4
 4 -6 -5 17367.2 1188.76 3
 4 -6 -6 16601.5 1201.11 3
 4 6 6 15323.2 1170.97 1
 -4 -6 6 16330.9 1140.06 2
 -4 6 -6 14424 1217.33 4
 -4 -6 7 4715.94 666.211 2
 4 -6 -7 3590.93 580.529 3
 4 6 7 4259.43 639.235 1
 4 6 8 476.364 236.858 1
 -4 -6 8 281.028 165.711 2
 -4 -6 9 3978.41 677.456 2
 4 -6 -9 3370.63 622.335 3
 4 6 9 4974.45 708.723 1
 4 -6 -10 19132.5 1537.17 3
 4 6 10 21783.7 1501.13 1
 -4 -6 10 22020.8 1685.2 2
 4 -6 -11 6189.87 929.195 3
 -4 -6 11 5913.56 899.252 2
 4 -6 -12 13543 1406.88 3
 -4 -6 12 13660.6 1460.77 2
 4 -6 -13 3124.47 734.721 3
 -4 -6 13 3748.34 783.704 2
 4 -6 -14 574.634 371.964 3
 -4 -6 14 260.224 278.449 2
 4 -6 -15 2672.55 731.167 3
 -4 -6 15 2450.4 711.776 2
 4 -6 -16 6428.9 1122.65 3
 -4 -7 -15 1539.18 624.319 3
 4 -7 15 1170.64 618.379 2
 -4 -7 -14 19297.6 1957.5 3
 4 -7 14 18667.8 1944.43 2
 4 7 -14 17409.6 1720.21 4
 4 -7 13 958.935 466.767 2
 -4 -7 -13 659.176 441.688 3
 4 7 -13 757.299 424.772 4
 4 -7 12 27760.3 2177.04 2
 4 7 -12 25843.5 2020.89 4
 -4 -7 -11 10838.9 1315.37 3
 4 7 -11 14330.9 1451.59 4
 4 -7 11 13646.2 1464.56 2
 4 -7 10 520.632 333.421 2
 -4 -7 -10 653.453 392.849 3
 4 -7 10 820.346 324.171 1
 4 7 -10 727.013 294.964 4
 4 -7 9 2191.75 527.436 2
 4 7 -9 2931.48 621.663 4
 -4 -7 -8 16426.1 1399.6 3
 4 -7 8 16968 1425.53 2
 4 7 -8 17079.8 1455.75 4
 4 -7 7 668.927 292.912 2
 -4 -7 -7 1642.3 416.005 3
 4 7 -7 1487.56 458.229 4
 4 -7 6 27872 1688.89 2
 4 7 -6 27866.2 1754.38 4
 -4 -7 -6 30377.9 1725.37 3
 -4 -7 -5 2988.74 530.198 3
 -4 -7 -4 15706.6 1135.9 3
 4 7 -4 14969 1086.83 1
 4 -7 4 14887.7 1193.56 3
 -4 -7 -3 41394 1742.73 3
 4 7 -3 43214.2 1851.04 1
 4 -7 3 42910.5 1948.39 3
 -4 -7 -2 11768.5 890.375 3
 4 7 -2 13249.9 1039.58 1
 4 -7 2 11291 989.886 3
 -4 -7 -1 8507.35 728.193 3
 4 7 -1 7504.73 797.424 1
 4 -7 1 7028.2 767.203 3
 -4 7 0 126467 2742.41 4
 4 7 0 124622 3242.01 1
 4 -7 0 120439 3142.8 3
 -4 -7 0 124938 2742.01 3
 4 7 1 6709.18 783.489 1
 -4 7 -1 8004.42 745.241 4
 -4 -7 1 8820.49 715.952 3
 4 -7 -1 8709.72 827.412 3
 4 7 2 11856.3 1054.1 1
 -4 -7 2 13242.1 750.256 2
 -4 7 -2 13443.6 1017.23 4
 -4 -7 2 12592.2 855.86 3
 4 -7 -2 12465.2 1021.29 3
 4 7 3 40171.1 1921.33 1
 -4 -7 3 46908.2 1567.12 2
 -4 7 -3 42226.2 1874.49 4
 4 -7 -3 43983.8 1924.91 3
 -4 -7 3 44294.8 1616.22 3
 4 -7 -4 15353.4 1164.92 3
 4 7 4 15401.7 1209.21 1
 -4 -7 4 14425 959.149 2
 -4 7 -4 14009.7 1127.57 4
 -4 -7 4 16274.2 1004.5 3
 -4 7 -5 2757.06 527.347 4
 -4 -7 5 2947.09 471.433 2
 4 7 5 3757.03 619.721 1
 4 -7 -6 31314.5 1770.48 3
 4 7 6 30483.9 1729.64 1
 -4 -7 6 31023.7 1588.42 2
 -4 7 -6 28840.4 1769.54 4
 4 -7 -7 969.75 318.033 3
 -4 -7 7 1766.73 426.957 2
 4 7 7 1269.71 374.207 1
 -4 7 -7 679.162 275.84 4
 4 -7 -8 20856.9 1540.37 3
 4 7 8 19474.9 1440.86 1
 -4 -7 8 20390.4 1476.17 2
 4 -7 -9 4134.62 745.243 3
 4 7 9 2826.25 551.329 1
 -4 -7 9 4115.25 708.281 2
 4 -7 -10 731.863 354.312 3
 4 7 10 430.605 268.455 1
 -4 -7 10 313.728 243.577 2
 4 -7 -11 16369.9 1533.65 3
 -4 -7 11 12948.6 1385.21 2
 4 -7 -12 28378.9 2082.5 3
 -4 -7 12 28318.1 2114.96 2
 4 -7 -13 361.512 303.463 3
 -4 -7 13 646.447 384.062 2
 4 -7 -14 19218 1869.27 3
 -4 -7 14 17177.9 1780.39 2
 4 -7 -15 1765.76 595.927 3
 -4 -7 15 2168.08 680.808 2
 -4 -8 -14 641.152 403.34 3
 4 8 -14 780.44 422.52 4
 4 -8 14 559.207 406.102 2
 4 -8 13 188.78 313.235 2
 -4 -8 -13 -16.6762 216.534 3
 4 -8 12 819.343 448.569 2
 -4 -8 -12 996.667 448.07 3
 4 8 -12 1114.51 453.64 4
 -4 -8 -11 12414 1443.06 3
 4 8 -11 12347.4 1418.11 4
 4 -8 11 12206 1439.25 2
 4 -8 10 1322.44 473.274 2
 -4 -8 -10 604.377 371.389 3
 4 8 -10 303.326 216.466 4
 -4 -8 -9 12540.5 1327.47 3
 4 -8 9 13506.1 1388.82 2
 4 8 -9 14882.2 1473.7 4
 4 -8 8 3488.95 701.283 2
 4 8 -8 5143.26 867.992 4
 -4 -8 -8 4376.2 749.62 3
 4 -8 7 2219.29 522.145 2
 4 8 -7 3382.86 687.671 4
 -4 -8 -7 2994.38 642.163 3
 4 -8 6 5684.58 789.434 2
 -4 -8 -6 4696.51 734.637 3
 4 8 -6 4209.82 751.205 4
 -4 -8 -5 21573.5 1476.16 3
 4 -8 5 23001.3 1607.15 3
 -4 -8 -4 42409.5 1965.81 3
 4 -8 4 40504.7 2071.96 3
 4 8 -3 49604.8 2143.32 1
 4 -8 3 48303.3 2208.89 3
 -4 -8 -2 6214.18 717.121 3
 4 -8 2 4926.33 699.309 3
 4 8 -2 6024.61 761.206 1
 -4 -8 -1 20543.9 1238.32 3
 4 8 -1 22092.4 1452.18 1
 4 -8 1 21131.5 1415.82 3
 -4 8 1 22590.8 1169.72 4
 4 8 0 8669.06 931.51 1
 -4 8 0 8479.39 762.975 4
 4 -8 0 8831.63 925.822 3
 -4 -8 0 10445.1 871.125 3
 4 8 1 19485.3 1394.08 1
 -4 8 -1 21290.8 1272.88 4
 -4 -8 1 21563.9 1227.26 3
 4 -8 -1 20468.8 1380.64 3
 4 8 2 5830.59 786.471 1
 -4 8 -2 6753.79 756.915 4
 -4 -8 2 5463.25 635.54 3
 4 -8 -2 6187.2 781.55 3
 4 8 3 53401.9 2345.94 1
 -4 8 -3 55547.8 2251.83 4
 -4 -8 3 57825 2039.37 3
 4 -8 -3 50843.6 2235.27 3
 4 -8 -4 44207.6 2112.6 3
 4 8 4 39497.2 2038.21 1
 -4 -8 4 43530.5 1660.15 2
 -4 8 -4 41059.5 2035.75 4
 -4 -8 4 39968 1722.41 3
 4 -8 -5 21140 1500.61 3
 4 8 5 23572.3 1598.47 1
 -4 -8 5 24799.5 1365.66 2
 -4 8 -5 21209.5 1529.49 4
 4 -8 -6 2939.21 586.509 3
 4 8 6 5561.14 790.413 1
 -4 8 -6 4217.51 730.604 4
 -4 -8 6 4126.57 595.967 2
 4 -8 -7 2873.06 617.255 3
 4 8 7 2559.18 596.279 1
 -4 8 -7 3147.12 639.908 4
 -4 -8 7 2403.59 483.107 2
 4 -8 -8 4042.59 721.654 3
 4 8 8 4594.69 749.559 1
 -4 8 -8 4808.56 836.75 4
 -4 -8 8 4553.07 711.214 2
 4 -8 -9 12440.5 1294.34 3
 4 8 9 13529.2 1273.57 1
 -4 -8 9 12519 1239.29 2
 4 8 10 437.026 221.341 1
 4 -8 -10 1341.26 483.002 3
 -4 -8 10 564.773 337.448 2
 4 -8 -11 13054.5 1423.64 3
 -4 -8 11 13562.8 1418.7 2
 4 -8 -12 1202.79 444.761 3
 -4 -8 12 1417.52 482.878 2
 4 -8 -13 227.469 278.882 3
 -4 -8 13 358.352 270.708 2
 4 -8 -14 454.061 331.82 3
 -4 -8 14 344.71 321.409 2
 4 -8 -15 7091.87 1197.67 3
 4 9 -14 16794 1812.95 4
 -4 -9 -13 5742.76 1087.64 3
 4 9 -13 7869.53 1246.81 4
 4 -9 13 8257.59 1277.22 2
 4 -9 12 6231.75 1084.85 2
 -4 -9 -12 7607.64 1203.75 3
 4 9 -12 7540.16 1215.93 4
 4 -9 11 2121.77 635.672 2
 -4 -9 -11 2842.47 722.894 3
 4 9 -11 2819.73 731.26 4
 4 -9 10 6113.31 1004.95 2
 4 9 -10 6378.72 1056.19 4
 -4 -9 -10 5375.42 944.282 3
 4 -9 9 -298.029 329.766 2
 -4 -9 -9 87.5701 480.848 3
 4 9 -9 290.796 246.928 4
 4 -9 8 544.773 353.575 2
 -4 -9 -8 1084.16 417.883 3
 4 9 -8 1003.59 394.045 4
 4 -9 7 4559.63 769.031 2
 -4 -9 -7 3741.21 718.63 3
 4 9 -7 4371.04 813.312 4
 -4 -9 -6 12248.4 1211.46 3
 4 -9 6 10385 1104.49 2
 4 9 -6 12099.9 1288.43 4
 4 -9 5 6830.22 936.982 3
 4 -9 5 7064.46 876.727 2
 -4 -9 -5 6147.18 826.084 3
 4 9 -5 5189.67 831.433 4
 -4 -9 -4 6928.06 856.789 3
 4 -9 4 5120.07 786.308 3
 4 -9 3 1470.65 451.481 3
 -4 -9 -3 1033.5 356.426 3
 4 -9 2 4242.02 698.725 3
 -4 -9 -2 3332.23 558.4 3
 4 9 -2 4299.1 721.956 1
 4 -9 1 3269.43 616.741 3
 4 9 -1 3819.11 673.123 1
 -4 -9 -1 2946.13 517.814 3
 -4 9 1 2792.25 436.908 4
 4 -9 0 2106.72 512.041 3
 4 9 0 1163.1 386.503 1
 -4 -9 0 2272.87 442.2 3
 -4 9 0 2618.76 462.264 4
 -4 -9 1 4784.9 617.817 3
 4 9 1 3815.59 689.512 1
 -4 9 -1 3782.1 580.05 4
 4 -9 -1 4282.62 718.35 3
 -4 -9 2 3781.79 557.709 3
 4 -9 -2 3037.93 623.058 3
 4 9 2 3937.62 683.1 1
 -4 9 -2 3244.83 571.719 4
 -4 -9 3 1399.22 381.264 3
 4 -9 -3 1045.24 356.499 3
 4 9 3 751.287 270.828 1
 -4 9 -3 823.552 268.039 4
 4 -9 -4 5526.34 803.394 3
 4 9 4 6745.68 909.926 1
 -4 9 -4 7374.57 916.886 4
 -4 -9 4 7089.24 789.643 3
 4 -9 -5 5902.06 876.896 3
 4 9 5 5862.81 847.388 1
 -4 9 -5 5608.65 837.748 4
 -4 -9 5 7656.12 834.566 3
 4 -9 -6 10115.4 1125.84 3
 4 9 6 12135 1226.1 1
 -4 -9 6 11792.8 1021.16 2
 -4 9 -6 10712 1187.05 4
 4 -9 -7 4246.44 759.584 3
 4 9 7 3753.68 703.075 1
 -4 9 -7 3236.59 658.226 4
 -4 -9 7 4735.07 700.468 2
 4 9 8 1671.18 466.532 1
 4 -9 -8 1337.43 473.854 3
 -4 9 -8 1475.42 560.973 4
 -4 -9 8 1625.11 477.528 2
 4 9 9 -129.455 303.222 1
 4 -9 -9 -183.681 281.327 3
 -4 -9 9 151.011 152.326 2
 4 9 10 5517.03 869.692 1
 4 -9 -10 6256.39 997.679 3
 -4 -9 10 5625.08 906.616 2
 4 -9 -11 1942.82 573.419 3
 -4 -9 11 1424.57 476.751 2
 4 -9 -12 7989.13 1216.71 3
 -4 -9 12 9467.45 1249.03 2
 4 -9 -13 5909.22 1052.9 3
 -4 -9 13 6353.62 1077.92 2
 4 -9 -14 18324.2 1902.45 3
 -4 -9 14 17932.7 1866.11 2
 4 10 -13 1.50002 294.755 4
 4 -10 13 199.538 265.04 2
 4 -10 12 -528.053 413.167 2
 -4 -10 -12 -45.5952 264.449 3
 -4 -10 -11 2190.8 641.149 3
 4 10 -11 3008.95 770.912 4
 4 -10 11 2685.01 707.08 2
 -4 -10 -10 8689.39 1231.54 3
 4 -10 10 8162.55 1173.9 2
 4 10 -10 6666.5 1124.47 4
 -4 -10 -9 370.269 375.683 3
 4 -10 9 527.286 347.61 2
 4 10 -9 260.082 205.886 4
 4 -10 8 4262.28 784.523 2
 -4 -10 -8 3152.6 699.805 3
 4 10 -8 3599.54 795.951 4
 4 -10 7 2807.59 620.047 2
 -4 -10 -7 2982.68 691.074 3
 4 10 -7 1887.29 578.35 4
 4 -10 6 3236.02 649.228 2
 -4 -10 -6 2717.33 606.646 3
 4 10 -6 2433.95 611.859 4
 4 -10 5 514.799 359.572 3
 4 -10 5 1379.97 402.406 2
 4 10 -5 1017.35 384.079 4
 -4 -10 -5 857.857 386.431 3
 4 10 -4 3254.22 693.724 4
 4 -10 4 2471.44 515.492 2
 -4 -10 -4 3571.44 660.613 3
 4 -10 4 2282.99 559.384 3
 -4 -10 -3 15323.9 1299.22 3
 4 -10 3 15999.7 1455.19 3
 4 -10 2 4942.53 829.763 3
 -4 -10 -2 4407.67 675.14 3
 4 10 -1 10056 1127.3 1
 -4 -10 -1 11956.1 1091.38 3
 4 -10 1 10074.4 1136.24 3
 4 10 0 9639.45 1130.46 1
 -4 10 0 8067.75 830.266 4
 4 -10 0 9490.76 1091.09 3
 -4 -10 0 9568.04 973.529 3
 4 10 1 12571.7 1269.88 1
 -4 10 -1 11943.8 1088.44 4
 -4 -10 1 12007.5 1075.24 3
 4 -10 -1 12133.6 1211.62 3
 -4 -10 2 5613.32 748.365 3
 4 10 2 5832.01 897.843 1
 4 -10 -2 4878.75 799.536 3
 -4 10 -2 5422.54 774.833 4
 4 -10 -3 17085.1 1473.74 3
 4 10 3 14337.1 1369.33 1
 -4 10 -3 15871.8 1338.96 4
 -4 -10 3 16536.1 1255.53 3
 -4 -10 4 1610.18 414.351 3
 4 10 4 1799.23 540.285 1
 4 -10 -4 2318.95 589.027 3
 -4 10 -4 2613.28 580.963 4
 -4 -10 5 1204.23 347.879 3
 4 10 5 1203.96 496.201 1
 4 -10 -5 727.226 362.738 3
 -4 10 -5 2182.88 591.505 4
 4 10 6 1454.27 430.986 1
 4 -10 -6 2504.91 614.723 3
 -4 10 -6 2019.72 574.812 4
 4 10 7 2832.91 649.305 1
 4 -10 -7 2234.3 594.819 3
 -4 10 -7 1488.41 482.861 4
 4 10 8 2703.04 650.19 1
 4 -10 -8 4466.52 844.796 3
 -4 10 -8 3738.39 795.947 4
 4 10 9 360.2 307.688 1
 4 -10 -9 447.85 337.045 3
 4 10 10 7097.98 1030.42 1
 4 -10 -10 8328.34 1221.73 3
 -4 -10 10 9430.54 1169.68 2
 4 -10 -11 3698.19 827.724 3
 -4 -10 11 3548.07 765.516 2
 4 -10 -12 847.059 461.245 3
 -4 -10 12 -243.534 271.22 2
 4 -10 -13 1555.19 660.597 3
 -4 -10 13 1147.38 520.485 2
 -4 -11 -12 694.103 381.505 3
 4 11 -12 91.4368 398.631 4
 4 -11 12 431.077 309.108 2
 4 -11 11 5897.55 1052.72 2
 -4 -11 -11 7410.31 1229.04 3
 4 11 -11 7513.03 1252.2 4
 4 -11 10 18.9882 263.842 2
 -4 -11 -10 274.753 318.103 3
 4 -11 9 2679.54 678.739 2
 -4 -11 -9 2115.17 607.352 3
 4 11 -9 1197.54 517.454 4
 4 -11 8 929.943 448.829 2
 4 11 -8 1321.36 504.603 4
 -4 -11 -8 1292.45 514.16 3
 4 11 -7 22269.9 1975.77 4
 4 -11 7 24583.4 1881.37 2
 -4 -11 -7 24045.7 1927.78 3
 4 -11 6 1304.39 448.919 2
 -4 -11 -6 1372.66 450.192 3
 4 11 -6 1138.61 448.528 4
 -4 -11 -5 34377.5 2163.33 3
 4 -11 5 33833.7 2011.56 2
 4 11 -5 36842.2 2436.79 4
 4 -11 5 35042.3 2319.35 3
 4 -11 4 397.345 261.263 3
 4 -11 4 710.303 326.25 2
 -4 -11 -4 561.443 349.436 3
 4 11 -4 477.342 296.35 4
 4 -11 3 4397.59 805.925 3
 4 -11 3 3710.91 632.504 2
 -4 -11 -3 4513.6 744.166 3
 4 11 -3 3114.35 695.87 4
 4 -11 2 1851.79 544.122 3
 -4 -11 -2 2327.31 534.546 3
 4 -11 1 18575.6 1615.49 3
 -4 -11 -1 15793.7 1338.69 3
 4 -11 0 -9.91628 254 3
 -4 -11 0 449.759 283.553 3
 4 11 1 17144.4 1564.83 1
 -4 11 -1 17976.5 1379.41 4
 -4 -11 1 16674 1348.81 3
 4 -11 -1 17837.3 1568.5 3
 4 11 2 1980.55 535.545 1
 -4 -11 2 2693.37 562.529 3
 4 -11 -2 1620.8 535.598 3
 -4 11 -2 2404.28 534.38 4
 -4 -11 3 4090.75 668.838 3
 4 11 3 3752.34 759.951 1
 4 -11 -3 2780.81 666.922 3
 -4 11 -3 3310.25 639.702 4
 -4 -11 4 1114.36 364.684 3
 4 11 4 609.701 285.072 1
 4 -11 -4 1243.6 470.643 3
 -4 11 -4 793.718 401.074 4
 4 11 5 31708.5 2179.28 1
 -4 11 -5 33841.7 2187.76 4
 -4 -11 5 38997.2 2102.64 3
 4 -11 -5 34242.9 2276.31 3
 4 11 6 948.165 437.024 1
 4 -11 -6 1618.85 579.283 3
 -4 11 -6 1853.38 714.713 4
 4 -11 -7 25749.4 2044.27 3
 4 11 7 24614.1 1940.4 1
 -4 11 -7 26587.4 2095.15 4
 4 11 8 1507 475.485 1
 4 -11 -8 562.59 365.968 3
 -4 11 -8 802.88 484.035 4
 4 11 9 2863.82 696.497 1
 4 -11 -9 2904.5 737.45 3
 4 11 10 271.077 245.98 1
 4 -11 -10 460.001 392.981 3
 4 -11 -11 7226.23 1192.16 3
 4 -11 -12 404.612 315.181 3
 4 -12 11 4917.09 968.525 2
 -4 -12 -10 15292.2 1730.99 3
 4 -12 10 13496.7 1567.97 2
 4 12 -10 14189 1748 4
 -4 -12 -9 7882.16 1251.6 3
 4 -12 9 9269.77 1249.85 2
 4 12 -9 11147.4 1528.47 4
 4 -12 8 10860.9 1313.29 2
 4 12 -8 9767.14 1397.17 4
 -4 -12 -8 11801.2 1447.39 3
 4 -12 7 435.555 303.124 2
 -4 -12 -7 715.21 471.332 3
 4 12 -7 1365.28 560.329 4
 -4 -12 -6 2969.25 689.942 3
 4 12 -6 3176.03 808.399 4
 4 -12 5 3177.89 805.497 3
 -4 -12 -5 2815.22 666.008 3
 4 12 -5 2398.93 648.279 4
 4 12 -4 40085.6 2597.47 4
 4 -12 4 40282.1 2565.82 3
 -4 -12 -4 42208 2449.92 3
 4 -12 3 4422.78 864.461 3
 -4 -12 -3 3887.59 754.404 3
 4 12 -3 2694.86 670.308 4
 4 12 -2 21422.9 1831.2 4
 4 -12 2 19709.6 1764.79 3
 -4 -12 -2 22778.7 1724.82 3
 4 -12 1 496.508 374.871 3
 4 12 -1 210.419 204.399 4
 4 -12 0 2009.97 569.758 3
 -4 -12 0 1828.87 491.497 3
 -4 -12 1 99.4276 145.339 3
 4 -12 -1 -79.2939 285.446 3
 -4 12 -2 19904.9 1593.84 4
 -4 -12 2 20659.3 1619.53 3
 4 -12 -2 23006.2 1901.68 3
 -4 -12 3 2741.56 578.846 3
 4 -12 -3 3136.55 721.421 3
 -4 12 -3 2954.55 639.631 4
 -4 12 -4 46833.8 2606.38 4
 -4 -12 4 44232.9 2362.39 3
 4 -12 -4 39969.1 2545.37 3
 4 12 5 3584.59 789.626 1
 4 -12 -5 3500.84 823.328 3
 -4 12 -5 4187.76 833.435 4
 4 12 6 3156.51 754.616 1
 4 -12 -6 2865.35 714.342 3
 -4 12 -6 2563.41 677.223 4
 -4 12 -7 719.869 407.493 4
 4 -12 -7 730.043 394.711 3
 4 -12 -8 11328.5 1454.42 3
 -4 12 -8 11137.9 1431.5 4
 4 -12 -9 8400.01 1318.65 3
 4 -12 -10 13871.9 1668.8 3
 -4 -13 -9 210.922 343.559 3
 4 13 -9 -349.572 333.543 4
 -4 -13 -8 11561.7 1491.53 3
 4 13 -8 9417.35 1419.84 4
 -4 -13 -7 5247.98 974.88 3
 4 13 -7 5919.15 1126.73 4
 -4 -13 -6 4987.74 946.381 3
 4 13 -6 3550.34 864.455 4
 4 13 -5 1512.95 595.713 4
 4 -13 5 1609.62 546.435 3
 -4 -13 -5 1940.1 614.677 3
 4 -13 4 1899.42 635.475 3
 -4 -13 -4 1595.06 527.812 3
 4 13 -4 1399.36 551.493 4
 4 13 -3 125.464 242.563 4
 4 -13 3 -48.1013 279.235 3
 -4 -13 -3 638.84 383.636 3
 4 -13 2 9445.4 1311.09 3
 4 13 -2 11456 1395.46 4
 -4 -13 -2 10810.6 1265.73 3
 4 -13 1 4146.18 870.138 3
 -4 -13 -1 4263.57 801.613 3
 4 13 -1 4935.63 926.995 4
 -4 -13 0 11404.8 1260.71 3
 4 -13 0 12311.5 1466.07 3
 4 13 0 13449.3 1448.29 4
 -4 -13 1 3274.31 698.7 3
 4 -13 -1 3026.02 744.674 3
 4 13 1 4299.3 816.766 4
 4 -13 -2 10694.1 1387.02 3
 -4 -13 2 10689.5 1214.34 3
 -4 -13 3 338.803 312.485 3
 4 -13 -3 204.671 356.006 3
 -4 13 -3 -168.437 289.809 4
 4 -13 -4 1849.92 580.538 3
 -4 13 -4 2378.18 633.383 4
 4 -13 -5 1335.87 529.535 3
 -4 13 -5 1822.17 564.181 4
 4 -13 -6 4446.72 937.79 3
 -4 13 -6 4448.6 869.217 4
 4 -13 -7 5845 1091.48 3
 -4 13 -7 8905.55 1317.94 4
 4 -13 -8 12613.4 1602.98 3
 4 -13 -9 1324.26 618.894 3
 -4 -14 -7 1443.87 568.103 3
 4 14 -7 2412.39 761.846 4
 -4 -14 -6 409.634 301.804 3
 4 14 -6 -280.848 393.868 4
 -4 -14 -5 4824.38 963.584 3
 4 14 -5 5837.71 1092.93 4
 4 -14 5 3993.8 933.437 3
 4 -14 4 -298.102 333.457 3
 -4 -14 -4 169.886 273.588 3
 4 14 -4 76.0128 295.337 4
 4 -14 3 2435.38 779.496 3
 -4 -14 -3 1622.03 554.548 3
 4 14 -3 2976.78 813.042 4
 4 -14 2 1473.41 562.767 3
 -4 -14 -2 825.516 424.398 3
 4 14 -2 1921.37 630.553 4
 4 -14 1 1547.06 596.098 3
 -4 -14 -1 1743.46 569.721 3
 4 14 -1 985.912 473.529 4
 4 -14 0 625.257 407.343 3
 -4 -14 0 -168.555 257.454 3
 4 14 0 58.3752 230.805 4
 -4 -14 1 1676.79 556.512 3
 4 -14 -1 2829.03 758.845 3
 4 14 1 1593.41 547.774 4
 4 -14 -2 340.984 350.184 3
 4 -14 -3 926.684 475.084 3
 4 -14 -4 -429.926 482.655 3
 -4 14 -4 -197.42 264.19 4
 4 -14 -5 6222.54 1138.78 3
 -4 14 -5 5069.78 963.707 4
 4 -14 -6 288.801 303.049 3
 -4 14 -6 190.783 223.199 4
 4 -14 -7 648.416 354.562 3
 -4 -15 -5 1486.22 600.916 3
 -4 -15 -4 241.915 336.116 3
 4 15 -4 997.439 508.116 4
 4 -15 3 439.762 323.69 3
 -4 -15 -3 426.869 334.992 3
 4 15 -3 585.303 326.477 4
 4 -15 2 2799.22 812.866 3
 -4 -15 -2 3600.51 814.92 3
 4 15 -2 3068.48 808.407 4
 4 -15 1 518.806 440.183 3
 -4 -15 -1 715.981 440.748 3
 4 15 -1 344.923 316.201 4
 4 -15 0 10019.2 1428.23 3
 4 15 0 8061.57 1225.53 4
 4 -15 -1 727.08 506.354 3
 4 -15 -2 2433.72 717.921 3
 4 -15 -3 791.929 499.367 3
 4 -15 -4 1221.14 611.743 3
 5 0 0 98.1224 109.954 1
 5 0 -1 70607.5 1746.43 1
 5 0 1 72380.3 1902.68 1
 5 0 -2 14331.3 757.975 1
 5 0 2 14869.6 898.76 1
 5 0 -3 51685.3 789.136 3
 5 0 -3 49316.3 1333.43 1
 5 0 3 51134.8 1715.34 1
 5 0 -4 23673.6 699.217 3
 5 0 -4 23291.6 860.852 1
 5 0 4 22002.5 1176.86 1
 5 0 5 161.711 145.974 1
 5 0 -5 0.96765 51.3677 1
 5 0 -6 1497.58 170.14 1
 5 0 6 2265.84 405.079 1
 -5 0 7 63339.2 2345.41 2
 5 0 7 64096.4 2177.01 1
 5 0 8 2220.88 451.265 2
 -5 0 8 1399.18 413.715 2
 5 0 8 1355.15 333.137 1
 5 0 -8 2121.16 317.987 4
 -5 0 9 13739 1208.37 2
 5 0 9 16291.1 1239.01 2
 5 0 9 16005.4 1156.62 1
 5 0 10 2235.75 500.805 2
 5 0 10 2157.4 431.02 1
 -5 0 10 1692.37 491.834 2
 -5 0 11 14800.6 1401.46 2
 5 0 11 17647 1423.38 2
 5 0 11 16803 1237.38 1
 -5 0 12 992.992 403.454 2
 5 0 12 792.162 348.34 2
 -5 0 13 34655.9 2322.65 2
 5 0 13 41903 2401.19 2
 -5 0 14 830.451 386.413 2
 5 0 14 741.389 325.029 2
 -5 0 15 8206.22 1236.73 2
 5 0 15 8861.96 1213.32 2
 -5 0 16 7246.99 1243.52 2
 5 0 16 6849.46 1100.46 2
 5 0 17 -209.121 327.931 2
 5 -1 17 10320.5 1424.96 2
 5 -1 16 10861.9 1424.33 2
 5 -1 15 1496.93 564.978 2
 -5 1 14 2620.96 672.373 2
 5 -1 14 1831.04 570.669 2
 5 -1 13 553.163 348.794 2
 -5 1 13 934.029 454.749 2
 -5 1 12 16882.4 1542.19 2
 5 -1 12 17674.5 1531.24 2
 5 -1 11 3491.98 660.66 2
 5 -1 11 4233.36 630.214 1
 -5 1 11 2684.84 599.23 2
 -5 1 10 11072.4 1143.56 2
 5 -1 10 12584.2 1171.16 2
 5 -1 10 14528.6 1132.02 1
 5 -1 9 2444.8 520.108 2
 -5 1 9 1457.14 451.319 2
 5 1 -9 2027.68 359.148 4
 5 -1 9 2422.24 480.001 1
 5 -1 8 24272.4 1388.21 1
 5 1 -8 25635.4 1215.82 4
 5 -1 8 22424 1417.23 2
 5 -1 7 7717.99 755.124 1
 5 1 -6 42365.3 955.312 1
 5 -1 6 41162.9 1710.62 1
 5 -1 5 414.467 189.101 1
 5 1 -5 345.669 108.483 1
 5 1 -4 86219.1 1700.36 1
 5 -1 4 86299.9 2328.66 1
 5 1 -3 1895.96 265.156 1
 5 -1 3 1824.32 343.179 1
 5 1 -2 16405.6 823.262 1
 5 -1 2 15842.8 935.176 1
 5 1 -1 34212.5 1242.72 1
 5 -1 1 35774.2 1358.33 1
 5 -1 0 779.385 194.95 1
 5 1 0 1274.53 265.477 1
 5 1 1 34769 1339.33 1
 5 -1 -1 34501.2 779.546 3
 5 -1 -1 31968 1194.36 1
 5 -1 -2 15092.5 786.25 1
 5 1 2 15061.4 910.869 1
 5 -1 -2 15847.1 530.595 3
 5 -1 -3 1776.49 199.215 3
 5 -1 -3 1705.22 261.826 1
 5 1 3 2074.96 370.209 1
 5 -1 -4 88255.8 1558.32 3
 5 1 4 89968.2 2371.42 1
 5 -1 -4 87551.3 1697.03 1
 5 -1 -5 685.023 160.71 3
 5 1 5 452.254 194.825 1
 5 -1 -5 594.609 135.226 1
 -5 -1 6 37547 1735.31 2
 5 -1 -6 42286.4 939.382 1
 5 1 6 38024.1 1643.73 1
 -5 -1 7 6605.52 795.483 2
 5 -1 -7 6647.18 474.244 4
 5 1 7 7754.46 763.745 1
 -5 -1 8 22799.3 1513.06 2
 5 1 8 25970.8 1434.57 1
 5 1 8 24101 1372.28 2
 5 1 9 2010.56 436.014 2
 5 1 9 2414.1 473.766 1
 -5 -1 9 2924.3 607.222 2
 -5 -1 10 14250.5 1313.67 2
 5 1 10 15242.3 1149.9 1
 5 1 10 14376.8 1187.04 2
 5 1 11 2685.59 545.284 2
 5 1 11 3970.16 597.796 1
 -5 -1 11 3912.2 752.324 2
 -5 -1 12 15319.4 1509.81 2
 5 1 12 16083.1 1392.34 2
 -5 -1 13 345.995 302.997 2
 5 1 13 1270.07 444.002 2
 -5 -1 14 2238.26 664.321 2
 5 1 14 2443.82 604.856 2
 -5 -1 15 1418.69 595.233 2
 5 1 15 2220.57 650.975 2
 -5 -1 16 13114.5 1646.44 2
 5 -2 16 10597.1 1446.72 2
 5 -2 15 6219.59 1061.3 2
 5 -2 14 3308.07 816.565 2
 5 -2 13 12162 1368.34 2
 5 -2 12 8986.35 1141.07 2
 5 -2 11 8012.24 1022.79 2
 5 -2 11 7812.79 860.128 1
 5 -2 10 31719.9 1920.24 2
 5 2 -10 33003.6 1620.5 4
 5 -2 10 37067.8 1824.57 1
 5 -2 9 5001.05 742.052 2
 5 -2 9 4319.19 636.331 1
 5 2 -8 21379.1 1210.39 4
 5 -2 8 20674.7 1404.02 2
 5 -2 8 21000.8 1302.09 1
 5 -2 7 24637.7 1386.11 1
 5 2 -6 53683.2 1231.85 1
 5 -2 6 50800.2 1930.59 1
 5 -2 5 1274.6 320.597 1
 5 2 -5 1070.39 197.052 1
 5 -2 4 13784.3 955.847 1
 5 2 -4 12910.9 694.745 1
 5 -2 3 37068.6 1526.88 1
 5 2 -3 37448.1 1241.43 1
 5 -2 2 44238.5 1605.75 1
 5 2 -2 45376.3 1419.13 1
 5 -2 1 18197.7 1000.59 1
 5 2 -1 18919.7 953.898 1
 5 -2 1 19228 809.173 3
 -5 -2 0 85565.6 963.209 3
 5 -2 0 83506.6 2085.29 1
 5 2 0 79385 2024.84 1
 5 -2 0 85210.4 1587.93 3
 5 -2 -1 19519.3 969.662 1
 5 2 1 20847.8 1058.24 1
 5 -2 -1 19794.7 758.624 3
 5 -2 -2 40973.4 1353.31 1
 5 2 2 42314.3 1561.11 1
 5 -2 -2 44363.4 1119.33 3
 5 -2 -3 37738.4 1256.26 1
 5 2 3 40686.6 1579.51 1
 5 -2 -3 38011.1 1082.38 3
 5 -2 -4 11984.8 668.948 3
 5 -2 -4 13266.3 703.317 1
 5 2 4 12757.8 918.283 1
 5 2 5 1754.02 369.347 1
 5 -2 -5 1214.2 232.933 3
 -5 -2 5 1468.73 321 2
 5 -2 -5 1686.01 238.827 1
 5 -2 -6 53455.1 1639.26 3
 -5 -2 6 51929.4 2033.78 2
 5 2 6 52878 1957.79 1
 5 -2 -6 54506.4 1218.03 1
 5 -2 -7 21087.4 1117.21 3
 -5 -2 7 21677.4 1395.52 2
 5 2 7 20575.1 1264.89 1
 5 2 7 21019.8 1169.13 2
 -5 -2 8 23626.7 1527.53 2
 5 2 8 23217 1383.37 1
 5 2 8 21557 1264 2
 5 2 9 5278.08 672.037 1
 5 2 9 5354.28 678.361 2
 -5 -2 9 4694.69 747.59 2
 -5 -2 10 28917.4 1863.73 2
 5 2 10 30411.6 1646.55 1
 5 2 10 27987.1 1599.36 2
 -5 -2 11 8388.1 1086.38 2
 5 2 11 9343.73 932.927 1
 5 2 11 8142.58 927.483 2
 5 2 12 10417.5 1085 2
 -5 -2 12 7623.56 1067.42 2
 -5 -2 13 13657 1498 2
 5 2 13 13022.4 1280.71 2
 -5 -2 14 2813.51 691.734 2
 5 2 14 4881.13 820.457 2
 -5 -2 15 5442.9 1039.02 2
 -5 -2 16 9966.82 1463.52 2
 5 -3 16 3638.73 897.594 2
 5 -3 15 3371.84 800.146 2
 5 -3 14 6560.59 1090.55 2
 5 -3 13 1040.18 425.991 2
 5 -3 12 9336.36 1189.71 2
 5 -3 11 22068.2 1724.13 2
 5 3 -11 21786.3 1457.73 4
 5 -3 11 22621.8 1492.95 1
 5 -3 10 8013.95 1002.46 2
 5 3 -10 9292.78 928.96 4
 5 -3 10 8649.31 902.353 1
 5 -3 9 19811.3 1494.41 2
 5 3 -9 21436.4 1345.46 4
 5 -3 9 21887.3 1408.35 1
 5 -3 8 4755.7 706.91 2
 5 3 -8 4312.47 579.863 4
 5 -3 8 3733.92 577.688 1
 5 -3 7 28875.8 1541.46 1
 5 -3 6 46267.7 1891.03 1
 5 3 -6 48751.2 1353.57 1
 5 -3 5 33514.6 1571.31 1
 5 3 -5 32149.5 1160.65 1
 5 -3 4 31434.2 1498.01 1
 5 3 -4 29781.8 1141.04 1
 5 -3 3 67566 2125.61 1
 5 3 -3 63453.7 1726.86 1
 5 3 -2 10894.4 738.631 1
 5 -3 2 11090.9 723.991 3
 -5 -3 -1 2473.74 259.823 3
 5 -3 1 2510.79 337.788 3
 5 3 -1 2581.38 382.6 1
 5 3 0 3526.66 446.593 1
 -5 -3 0 4098.87 278.422 3
 5 -3 0 4101.5 406.816 3
 5 3 1 2692.9 415.627 1
 -5 -3 1 2718.88 187.261 3
 5 -3 -1 2778.08 335.998 3
 5 3 2 11442.5 849.179 1
 5 -3 -2 11795.9 686.801 3
 5 -3 -3 64465.8 1621.13 3
 5 3 3 67396.5 2103.24 1
 5 -3 -4 26813 1099.59 3
 -5 -3 4 28267.9 1335.66 2
 5 3 4 28086.4 1394.99 1
 5 -3 -5 31157.4 1262.64 3
 -5 -3 5 32842.7 1547.35 2
 5 3 5 29896.8 1482.61 1
 5 -3 -6 48645.7 1678.9 3
 5 -3 -6 49309.9 1315.99 1
 -5 -3 6 51421.5 2039.08 2
 5 3 6 49027.7 1939.2 1
 5 -3 -7 32979.7 1486.22 3
 -5 -3 7 32464.8 1716.89 2
 5 3 7 30493.9 1568.43 1
 5 3 7 30710.9 1359.94 2
 5 -3 -8 4752.61 605.217 3
 5 3 8 4491.07 612.254 1
 5 3 8 4668.84 563.676 2
 -5 -3 8 5142.38 747.866 2
 5 -3 -9 23231.3 1410.98 3
 -5 -3 9 23780.6 1632.69 2
 5 3 9 23130.7 1426.54 1
 5 3 9 24743.8 1368.04 2
 5 -3 -10 9215.39 944.697 3
 -5 -3 10 8891.42 1060.51 2
 5 3 10 9557.64 957.009 1
 5 3 10 7711.63 817.037 2
 5 -3 -11 20385 1482.14 3
 -5 -3 11 20406.7 1671.26 2
 5 3 11 22461.3 1477.68 1
 5 3 11 22373.7 1462.16 2
 -5 -3 12 11285.8 1306.35 2
 5 -3 -13 2176.51 589.784 3
 -5 -3 13 1052.6 495.581 2
 5 -3 -14 8031.51 1064.9 3
 -5 -3 14 5989.12 1035.52 2
 -5 -3 15 2701.68 746.079 2
 -5 -3 16 3604.91 887.251 2
 5 -4 16 497.201 376.439 2
 5 -4 15 1995.26 659.78 2
 5 -4 14 5752.74 1035.14 2
 5 -4 13 2027.17 589.579 2
 5 -4 12 15954.8 1602.96 2
 5 -4 11 6628.86 962.548 2
 5 -4 11 6134.79 806.649 1
 5 4 -11 8082.4 946.86 4
 5 -4 10 3569.49 729.341 2
 5 -4 10 3591.9 594.695 1
 5 4 -10 3637.2 616.57 4
 5 -4 9 2060.76 502.257 2
 5 -4 9 600.843 291.183 1
 5 4 -9 1696.49 420.925 4
 5 -4 8 20921.7 1519.79 2
 5 -4 8 22823.5 1453.19 1
 5 4 -8 21486.3 1399.34 4
 5 -4 7 8605.89 872.381 1
 5 -4 6 70387.8 2442.91 1
 5 4 -6 76673.8 1881.94 1
 5 4 -5 572.732 174.624 1
 5 4 -4 14344.2 865.291 1
 5 4 -3 29456.9 1266.61 1
 -5 -4 -2 42644.9 1311.34 3
 5 4 -2 41264.3 1531.78 1
 5 -4 2 39833.7 1495.35 3
 -5 -4 -1 18677.5 791.1 3
 5 4 -1 19452.6 1083.3 1
 5 -4 1 17902.9 965.261 3
 -5 -4 0 211501 2418.63 3
 5 4 0 208490 3603.75 1
 5 -4 0 204401 3223.72 3
 5 4 1 18394.6 1095.23 1
 -5 -4 1 19329.8 676.916 3
 5 -4 -1 17920.6 940.224 3
 5 4 2 39030.1 1632.44 1
 -5 -4 2 42338.8 970.46 3
 5 -4 -2 38148.4 1381.38 3
 5 -4 -3 29829.4 1236.37 3
 5 4 3 30516.3 1486.53 1
 5 -4 -4 15413.5 926.684 3
 -5 -4 4 13952.7 952.051 2
 5 4 4 14077.2 1032.26 1
 5 -4 -5 777.415 261.891 3
 -5 -4 5 621.996 225.849 2
 5 4 5 715.586 287.038 1
 5 -4 -6 75040.5 2228.12 3
 5 4 6 75976.7 1890.87 2
 -5 -4 6 75217.7 2467.59 2
 5 4 6 73031.4 2448.69 1
 5 -4 -7 9062.52 821.554 3
 -5 -4 7 8421.66 883.16 2
 5 4 7 9713.27 915.37 1
 5 4 7 10675.4 746.936 2
 5 -4 -8 20716.3 1317.37 3
 -5 -4 8 20431.7 1443.4 2
 5 4 8 20523.2 1356.76 1
 5 4 8 22037.8 1151.6 2
 5 -4 -9 2337.29 485.923 3
 -5 -4 9 1696.55 488.722 2
 5 4 9 1905.45 416.615 1
 5 -4 -10 2978.73 557.462 3
 -5 -4 10 3779.54 721.112 2
 5 4 10 4367.38 666.254 1
 5 -4 -11 7220.45 907.924 3
 5 4 11 7504.11 865.894 1
 -5 -4 11 7776.58 1037.05 2
 5 -4 -12 18384.4 1527.24 3
 -5 -4 12 17101 1611.47 2
 5 -4 -13 3470.38 721.64 3
 -5 -4 13 2508.28 667.016 2
 5 -4 -14 7489.02 1064.85 3
 -5 -4 14 6659.59 1140.32 2
 -5 -4 15 1052.02 507.07 2
 -5 -4 16 1313.68 596.639 2
 5 -5 15 3811.6 926.15 2
 5 -5 14 6317.84 1111.81 2
 5 -5 13 3128.8 782.167 2
 5 -5 12 787.986 438.703 2
 5 5 -12 842.125 351.089 4
 5 -5 11 10320.1 1249.05 2
 5 5 -11 11895.3 1225.25 4
 5 -5 11 13905.5 1244.13 1
 5 -5 10 735.911 408.196 2
 5 -5 10 1023.33 338.637 1
 5 5 -10 818.06 327.729 4
 5 -5 9 19506.9 1438.12 1
 5 -5 9 17189.4 1487.33 2
 5 5 -9 19751.9 1468.85 4
 5 -5 8 564.753 256.251 2
 5 -5 8 396.186 251.934 1
 5 5 -8 381.874 260.717 4
 5 -5 7 22669.6 1469.66 1
 5 5 -6 22321.4 1130.51 1
 5 5 -5 22180.7 1147.23 1
 5 5 -4 8008.55 705.025 1
 -5 -5 -4 8121.33 716.266 3
 -5 -5 -3 32233.7 1343.12 3
 5 5 -3 33593.8 1468.19 1
 5 -5 3 33500.9 1539.34 3
 -5 -5 -2 28475.6 1173.91 3
 5 5 -2 29933.7 1405.67 1
 5 -5 2 27806.2 1362.85 3
 -5 -5 -1 30046.6 1113.19 3
 5 5 -1 28569.9 1401.11 1
 5 -5 1 28372.9 1332.39 3
 5 -5 0 546.897 204.09 3
 -5 -5 0 546.561 149.349 3
 5 5 0 1064.92 285 1
 5 5 1 26362 1399.22 1
 -5 -5 1 27259.1 970.122 3
 5 -5 -1 26696.5 1271.66 3
 5 5 2 29672.8 1509.97 1
 -5 -5 2 31085.9 1003.91 3
 5 -5 -2 28623.2 1309.13 3
 -5 -5 3 35659.6 1105.86 3
 5 5 3 33967.2 1636.29 1
 5 -5 -3 32933.9 1432.27 3
 5 -5 -4 7046.99 693.799 3
 -5 -5 4 7836.4 714.919 2
 5 5 4 7660.41 801.989 1
 5 -5 -5 23314.1 1282.25 3
 -5 -5 5 23117.6 1326.05 2
 5 5 5 23235.1 1426.1 1
 5 -5 -6 18040.7 1188.19 3
 -5 -5 6 19020.4 1263.16 2
 5 5 6 21653.9 1392.31 1
 5 -5 -7 21904.8 1348.68 3
 5 5 7 22467.5 1460.7 1
 -5 -5 7 22696.7 1466.08 2
 5 -5 -8 435.097 245.74 3
 5 5 8 106.224 180.068 1
 -5 -5 8 547.97 250.488 2
 5 -5 -9 18090.6 1358.14 3
 5 5 9 18053.9 1351.75 1
 -5 -5 9 17311.8 1415.23 2
 5 -5 -10 1271.49 424.112 3
 5 5 10 446.428 239.525 1
 -5 -5 10 1208.34 411.972 2
 5 -5 -11 12511.2 1243.9 3
 5 5 11 13691 1226.54 1
 -5 -5 11 10492.3 1229.32 2
 5 -5 -12 110.72 189.648 3
 -5 -5 12 1040.43 489.342 2
 5 -5 -13 2491.07 620.324 3
 -5 -5 13 1801.96 558.611 2
 5 -5 -14 3696.34 770.088 3
 -5 -5 14 3264.34 794.977 2
 -5 -5 15 3345.85 830.247 2
 5 -6 15 12444.2 1614.28 2
 5 -6 14 1384.75 558.661 2
 5 -6 13 14185.3 1626.53 2
 5 6 -13 13542.3 1424.85 4
 5 -6 12 3242.34 765.257 2
 5 6 -12 3801.51 748.325 4
 5 -6 11 3380.6 748.75 2
 5 -6 11 5506.67 823.358 1
 5 6 -11 3488.73 700.997 4
 5 -6 10 4869.24 868.613 2
 5 -6 10 4323.26 733.144 1
 5 6 -10 4524.28 777.279 4
 5 -6 9 20610 1521.02 1
 5 -6 9 21564.9 1697.8 2
 5 6 -9 19518 1546.84 4
 5 -6 8 3626.52 703.763 2
 5 -6 8 3374.8 622.118 1
 5 6 -8 2140.92 515.73 4
 5 6 -7 9135.18 1008.25 4
 -5 -6 -6 30818.6 1680.2 3
 -5 -6 -5 19529.2 1257.21 3
 5 6 -5 20572.4 1198.58 1
 -5 -6 -4 10318 864.575 3
 5 6 -4 9916.98 851.925 1
 5 -6 4 8875.68 868.386 3
 5 -6 3 2056.41 417.539 3
 -5 -6 -3 2079.15 378.976 3
 5 6 -3 1527.05 358.143 1
 -5 -6 -2 15919.1 956.083 3
 5 6 -2 15544.2 1091.79 1
 5 -6 2 14650.7 1064 3
 5 -6 1 805.737 263.458 3
 -5 -6 -1 1102.67 251.04 3
 5 6 -1 1424.11 342.202 1
 5 6 0 27485.6 1491.28 1
 5 -6 0 29986.8 1468.75 3
 -5 -6 0 29827.5 1186.77 3
 5 -6 -1 1699.67 369.024 3
 5 6 1 1149.03 331.56 1
 5 6 2 14816.6 1135.6 1
 -5 -6 2 14470.6 793.809 3
 5 -6 -2 13226.6 989.294 3
 -5 -6 3 2276.2 322.515 3
 5 -6 -3 2552.38 467.38 3
 5 6 3 2582.73 495.32 1
 5 -6 -4 10082.3 893.537 3
 5 6 4 9957.06 943.836 1
 -5 -6 4 10226.7 825.352 2
 5 -6 -5 21383.2 1327.26 3
 5 6 5 22025.6 1461.33 1
 -5 -6 5 22185.6 1306.24 2
 5 -6 -6 34131.1 1730.76 3
 5 6 6 31691 1771.32 1
 -5 -6 6 35339.7 1730.23 2
 5 6 7 10708 1052.31 1
 -5 -6 7 9602.57 971.422 2
 5 -6 -7 9430.42 946.936 3
 5 -6 -8 3573.51 620.637 3
 5 6 8 4356.87 671.865 1
 -5 -6 8 3156.9 605.75 2
 5 -6 -9 20583.4 1517.61 3
 5 6 9 21071.7 1515.65 1
 -5 -6 9 21338.3 1590.8 2
 5 -6 -10 4478.26 744.507 3
 5 6 10 3821.74 667.446 1
 -5 -6 10 5438.75 851.558 2
 5 -6 -11 3565.73 692.442 3
 5 6 11 4650.36 743.424 1
 -5 -6 11 3466.42 728.144 2
 5 -6 -12 4632.77 822.536 3
 -5 -6 12 4657.94 879.066 2
 5 -6 -13 11809.8 1365.15 3
 -5 -6 13 12608 1484.01 2
 5 -6 -14 1724.52 532.298 3
 -5 -6 14 2187.25 715.781 2
 5 -6 -15 12043.5 1465.35 3
 -5 -6 15 11909.6 1546.75 2
 5 -7 14 112.023 392.726 2
 -5 -7 -14 -76.8367 223.444 3
 5 -7 13 6384 1098.76 2
 -5 -7 -13 8694.67 1290.82 3
 5 7 -13 9841.24 1284.17 4
 5 -7 12 1900.77 660.922 2
 -5 -7 -12 1177.23 494.004 3
 5 7 -12 1723.87 573.217 4
 5 -7 11 4583.36 884.396 2
 -5 -7 -11 4610.44 888.582 3
 5 -7 11 5971.69 914.811 1
 5 7 -11 5235.96 910.978 4
 5 -7 10 14336.2 1362.27 1
 -5 -7 -10 15597.3 1490.21 3
 5 7 -10 14573.5 1441.71 4
 5 -7 10 16270.7 1589.09 2
 5 -7 9 963.357 374.828 1
 5 -7 9 356.587 277.309 2
 -5 -7 -9 560.66 319.267 3
 5 7 -9 712.997 344.733 4
 5 7 -8 6372.71 904.157 4
 5 -7 8 7734.06 1027.59 2
 -5 -7 -8 7206.79 946.269 3
 -5 -7 -7 31918 1865.23 3
 5 7 -7 29116.7 1878.77 4
 5 -7 7 30178.2 1906.7 2
 -5 -7 -6 12316.4 1103.63 3
 -5 -7 -5 20343.6 1363.18 3
 5 7 -5 20731.5 1306.1 1
 -5 -7 -4 63231.4 2237.61 3
 5 7 -4 61004.2 2259.76 1
 5 -7 4 62331.8 2471.3 3
 5 -7 3 4284.76 671.731 3
 5 7 -3 2906.48 509.493 1
 -5 -7 -3 3891.77 545.397 3
 5 7 -2 40363.8 1873.91 1
 -5 -7 -2 43962.1 1699.89 3
 5 -7 2 39803.1 1870.38 3
 -5 -7 -1 21366 1147.05 3
 5 7 -1 18599 1301.11 1
 5 -7 1 17501.7 1230.18 3
 5 7 0 8232.6 879.648 1
 5 -7 0 8762.1 867.52 3
 -5 -7 0 7985.34 677.377 3
 5 7 1 17939.1 1301.32 1
 -5 -7 1 19786.8 1054.94 3
 5 -7 -1 17927.5 1231.91 3
 5 7 2 42843.9 2045.01 1
 -5 -7 2 45311.6 1575.72 3
 5 -7 -2 41690.1 1878.65 3
 5 -7 -3 3875.65 594.207 3
 5 7 3 3153.57 569.337 1
 -5 -7 3 4591.37 505.309 3
 5 -7 -4 57881.3 2272.55 3
 5 7 4 59863.2 2471.04 1
 -5 -7 4 64885.9 2097.3 2
 -5 -7 4 66290.4 1956.04 3
 5 -7 -5 21101.4 1414.99 3
 5 7 5 18074.7 1388.96 1
 -5 -7 5 19839 1257.85 2
 5 -7 -6 14668.8 1214.34 3
 5 7 6 13810.9 1225.94 1
 -5 -7 6 13776.1 1105.44 2
 5 -7 -7 29962.1 1793.35 3
 5 7 7 29613 1833.3 1
 -5 -7 7 29756.2 1708.34 2
 5 -7 -8 6986.1 908.655 3
 5 7 8 6739.53 894.118 1
 -5 -7 8 6140.23 838.861 2
 5 -7 -9 673.299 330.112 3
 5 7 9 635.704 334.764 1
 -5 -7 9 1339.75 437.62 2
 5 -7 -10 18010.5 1543.89 3
 5 7 10 16275.4 1418.92 1
 -5 -7 10 16032 1459.96 2
 5 -7 -11 4556.58 824.484 3
 5 7 11 4185.89 738.529 1
 -5 -7 11 3432.96 785.512 2
 5 -7 -12 2041.35 582.381 3
 -5 -7 12 2122.02 598.831 2
 5 -7 -13 9083.85 1222.25 3
 -5 -7 13 6036.16 1045.84 2
 5 -7 -14 425.38 483.277 3
 -5 -7 14 260.837 337.934 2
 5 -7 -15 5488.95 992.66 3
 5 -8 14 1004.91 557.519 2
 -5 -8 -14 969.938 501.18 3
 5 8 -14 2159.05 676.421 4
 5 -8 13 17857 1869.08 2
 5 8 -13 16545 1735.38 4
 5 -8 12 1701.71 579.501 2
 -5 -8 -12 1118.66 467.524 3
 5 8 -12 1025.93 466.921 4
 5 -8 11 10491.3 1221.9 1
 -5 -8 -11 10309.1 1321.48 3
 5 -8 11 10402.4 1373.46 2
 5 8 -11 12242.5 1429.23 4
 5 -8 10 10066.2 1266.45 2
 5 -8 10 8985.38 1118.74 1
 -5 -8 -10 7083.05 1049.04 3
 5 8 -10 9033.83 1207.54 4
 -5 -8 -9 11077.5 1267.25 3
 5 -8 9 9061.84 1153.52 2
 5 8 -9 11857.2 1346.13 4
 -5 -8 -8 7612.75 1008.23 3
 5 -8 8 5933.15 905.659 2
 5 8 -8 6155.95 937.148 4
 -5 -8 -7 18999.1 1506.03 3
 5 -8 7 18543.3 1539.26 2
 5 8 -7 17155.7 1531.19 4
 -5 -8 -6 5504.78 792.406 3
 5 8 -6 6482.07 914.249 4
 -5 -8 -5 24273.4 1541.49 3
 -5 -8 -4 19975.4 1329.67 3
 5 8 -4 22378.8 1467.79 1
 5 -8 4 20102.9 1490.54 3
 -5 -8 -3 6262.15 728.12 3
 5 -8 3 6801.94 846.834 3
 5 8 -3 5442.37 743.511 1
 5 8 -2 21798 1479.39 1
 -5 -8 -2 21597 1287.78 3
 5 -8 2 20955.9 1468.64 3
 5 8 -1 56724.1 2400.33 1
 5 -8 1 54998.9 2344.31 3
 -5 -8 -1 58157.4 2049.79 3
 5 -8 0 596.932 299.854 3
 -5 -8 0 691.924 223.281 3
 5 8 0 441.122 304.715 1
 5 8 1 53084.6 2380.6 1
 -5 -8 1 56661.6 1951.99 3
 5 -8 -1 50664.4 2214.25 3
 5 8 2 21498.8 1529.32 1
 -5 -8 2 24195.5 1273.13 3
 5 -8 -2 22286.2 1466.2 3
 5 -8 -3 6129.58 785.075 3
 5 8 3 6208.13 854.377 1
 -5 -8 3 6697.19 680.955 3
 5 8 4 20576.6 1529.86 1
 -5 -8 4 21665.7 1230.74 2
 -5 -8 4 22385.9 1228.42 3
 5 -8 -4 20444.5 1456.08 3
 5 -8 -5 25594.4 1666.24 3
 5 8 5 21496.9 1591.94 1
 -5 -8 5 23943.4 1392.08 2
 5 -8 -6 5183.7 791.867 3
 -5 -8 6 6353.36 764.128 2
 5 8 6 4460.3 749.532 1
 5 -8 -7 18998.5 1503.79 3
 5 8 7 18545.5 1521.29 1
 -5 -8 7 20226.8 1432.36 2
 5 -8 -8 7074.52 950.673 3
 5 8 8 5809.23 874.745 1
 -5 -8 8 5933.07 816.514 2
 5 -8 -9 10590.6 1205.55 3
 5 8 9 10335.7 1150.79 1
 -5 -8 9 11026.2 1188.87 2
 5 -8 -10 9894.21 1207.17 3
 5 8 10 9881.7 1152.77 1
 -5 -8 10 8518.07 1099.1 2
 5 -8 -11 11193.9 1327.02 3
 -5 -8 11 10098 1235.52 2
 5 -8 -12 818.65 366.505 3
 -5 -8 12 1570.08 554.669 2
 5 -8 -13 12979.8 1517.53 3
 -5 -8 13 15502.7 1680.07 2
 5 -8 -14 1643.26 568.198 3
 -5 -8 14 1158.41 540.208 2
 5 9 -14 3872.17 925.566 4
 5 -9 13 5286.83 1054.24 2
 -5 -9 -13 4510.79 955.292 3
 5 9 -13 4014.56 881.143 4
 5 -9 12 4932 982.602 2
 -5 -9 -12 3739.16 865.597 3
 5 9 -12 5592.35 1049.84 4
 5 -9 11 2134.35 654.542 2
 -5 -9 -11 3271.18 801.064 3
 5 -9 11 4518.83 836.785 1
 5 9 -11 3230.71 759.896 4
 5 -9 10 9266.14 1258.51 2
 -5 -9 -10 10474.7 1318.3 3
 5 -9 10 9010.56 1157.75 1
 5 9 -10 8618.49 1227.38 4
 -5 -9 -9 13804.3 1445.56 3
 5 9 -9 14766.7 1558.8 4
 5 -9 9 15461.2 1569.05 2
 5 -9 8 3138.47 689.092 2
 -5 -9 -8 3981.01 754.594 3
 5 9 -8 4872.77 910.012 4
 5 -9 7 2908.84 656.479 2
 -5 -9 -7 3039.72 613.192 3
 5 9 -7 2743.28 650.742 4
 5 -9 6 6037.84 887.32 2
 -5 -9 -6 6309.93 869.514 3
 5 9 -6 6138.86 949.417 4
 -5 -9 -5 2656.96 569.185 3
 5 -9 5 3419.42 696.116 3
 -5 -9 -4 21606.3 1489.09 3
 5 -9 4 21393.3 1610.5 3
 5 -9 3 4893.67 795.439 3
 5 9 -3 4946.11 746.984 1
 -5 -9 -3 3903.07 602.708 3
 5 -9 2 3530.47 656.499 3
 5 9 -2 3252.4 640.934 1
 -5 -9 -2 3783.65 593.298 3
 5 -9 1 3277.22 658.123 3
 -5 -9 -1 3706.24 558.675 3
 5 9 -1 2619.75 557.309 1
 5 -9 0 565.949 284.777 3
 -5 -9 0 279.054 155.299 3
 5 9 0 -100.797 315.521 1
 -5 -9 1 3422.79 526.066 3
 5 -9 -1 3053.42 595.322 3
 5 9 1 2526.19 564.805 1
 -5 -9 2 2516.34 448.283 3
 5 -9 -2 1799.93 484.348 3
 -5 -9 3 4091.02 578.988 3
 5 -9 -3 3360.93 644.911 3
 5 9 3 3692.11 714.996 1
 5 9 4 22602.8 1700.69 1
 5 -9 -4 20315.9 1547.08 3
 5 -9 -5 2811.7 617.266 3
 5 9 5 2382.36 574.982 1
 5 -9 -6 5911.76 870.887 3
 5 9 6 4265.79 776.265 1
 5 -9 -7 2315.61 558.864 3
 5 9 7 1861.43 519.199 1
 -5 -9 7 3413.79 618.809 2
 5 -9 -8 4124.05 780.395 3
 5 9 8 4536.88 807.44 1
 -5 -9 8 3947.11 691.615 2
 5 -9 -9 12983.2 1399.56 3
 5 9 9 13816.9 1407.16 1
 -5 -9 9 14403.5 1372.44 2
 5 -9 -10 11576.3 1350 3
 5 9 10 9119.06 1161.27 1
 -5 -9 10 9117.32 1147.21 2
 5 -9 -11 3598.48 823.36 3
 -5 -9 11 2793 665.601 2
 5 -9 -12 5283.37 996.578 3
 -5 -9 12 4229.39 853.653 2
 5 -9 -13 3109.14 802.464 3
 -5 -9 13 3993.04 878.647 2
 5 -10 12 4117.59 930.517 2
 -5 -10 -12 4012.63 918.264 3
 5 10 -12 3674.72 892.232 4
 5 -10 11 521.929 386.811 2
 -5 -10 -11 427.001 373.783 3
 5 -10 11 -254.566 367.793 1
 5 10 -11 238.504 331.62 4
 5 -10 10 -383.697 326.117 2
 -5 -10 -10 352.131 266.683 3
 5 10 -10 469.821 408.339 4
 5 -10 9 7113.19 1059.49 2
 -5 -10 -9 8072.09 1145.21 3
 5 10 -9 7870.57 1191.67 4
 -5 -10 -8 15563.4 1530.79 3
 5 -10 8 13361.8 1424.09 2
 5 10 -8 13662.8 1524.56 4
 5 -10 7 4921.47 858.468 2
 -5 -10 -7 5003.16 839.741 3
 5 10 -7 5140.09 932.243 4
 5 -10 6 5331.83 855.718 2
 -5 -10 -6 6208.49 912.559 3
 5 10 -6 5482.26 965.815 4
 -5 -10 -5 9898.91 1109.03 3
 5 -10 5 11129.9 1177.64 2
 5 10 -5 9678.08 1214.13 4
 5 -10 5 8379.09 1123.07 3
 -5 -10 -4 18659.7 1444.93 3
 5 -10 4 16145.5 1504.47 3
 -5 -10 -3 10831.4 1081.44 3
 5 -10 3 8991.85 1105.75 3
 5 -10 2 3330.44 695.225 3
 5 10 -2 3059.81 633.35 1
 -5 -10 -2 3173.28 572.933 3
 5 -10 1 5155.17 809.271 3
 5 10 -1 4565.77 781.842 1
 -5 -10 -1 6923.71 832.234 3
 5 -10 0 2690.33 610.042 3
 -5 -10 0 2085.28 461.01 3
 5 10 0 2467.05 577.039 1
 5 -10 -1 5325.29 829.787 3
 5 10 1 5505.39 865.289 1
 -5 -10 1 6465.48 778.957 3
 -5 -10 2 3485.89 579.714 3
 5 -10 -2 3607.74 701.516 3
 5 10 2 2948 630.313 1
 5 10 3 8375.7 1065.02 1
 5 -10 -3 10464.5 1186.54 3
 5 10 4 16868.3 1554.05 1
 5 -10 -4 20753.1 1652.24 3
 5 10 5 8651.94 1123.91 1
 5 -10 -5 11009.6 1243.04 3
 5 -10 -6 4538.12 817.717 3
 5 10 6 4908.58 872.323 1
 5 -10 -7 6812.83 1027.39 3
 5 10 7 6261.96 983.638 1
 5 -10 -8 16274.2 1593.32 3
 5 10 8 14704.5 1492.01 1
 5 10 9 7814.58 1100.45 1
 5 -10 -9 8448.23 1170.52 3
 5 10 10 -6.83189 158.335 1
 5 -10 -10 92.8244 266.517 3
 5 -10 -11 110.546 242.302 3
 5 -10 -12 5196.16 1011.85 3
 -5 -10 12 2011.31 602.065 2
 5 -10 -13 1832.67 598.235 3
 -5 -10 13 2166.17 620.739 2
 5 -11 11 7913.99 1256.57 2
 -5 -11 -11 6922.23 1176.02 3
 5 11 -11 9431.53 1419.04 4
 5 -11 10 890.709 483.207 2
 -5 -11 -10 865.211 368.352 3
 5 11 -10 1354.64 583.69 4
 -5 -11 -9 14642 1588.32 3
 5 -11 9 15209.3 1618.42 2
 5 11 -9 15092.3 1721.96 4
 5 -11 8 6321.75 1021.4 2
 -5 -11 -8 5321.56 950.642 3
 5 11 -8 7389.8 1183.06 4
 5 -11 7 5520.46 931.104 2
 -5 -11 -7 5033.27 864.666 3
 5 11 -7 4600.87 950.656 4
 5 -11 6 3620.69 738.755 2
 -5 -11 -6 5611.08 904.285 3
 5 11 -6 4609.94 928.4 4
 -5 -11 -5 17469.9 1537.05 3
 5 -11 5 18486.7 1557.35 2
 5 11 -5 18089 1746.66 4
 5 -11 5 17103.9 1647.67 3
 5 -11 4 4685.69 871.433 3
 5 -11 4 5266.8 811.83 2
 -5 -11 -4 4856.41 798.019 3
 5 11 -4 4381.67 888.809 4
 5 -11 3 24186.6 1900.99 3
 -5 -11 -3 24309.9 1713.71 3
 5 -11 2 744.277 364.737 3
 -5 -11 -2 235.622 144.13 3
 5 -11 1 978.009 439.476 3
 -5 -11 -1 1593.93 444.022 3
 5 11 0 26520 1970.05 1
 5 -11 0 26469.4 1960.63 3
 -5 -11 0 25904.5 1670.94 3
 5 11 1 1441.98 468.653 1
 5 -11 -1 1636.39 475.913 3
 5 -11 -2 -330.437 286.837 3
 5 11 2 -111.137 223.675 1
 5 11 3 29123.7 2109.92 1
 5 -11 -3 25380.5 1928 3
 5 11 4 4498.07 850.115 1
 5 -11 -4 4625.02 859.15 3
 5 11 5 17536 1672.22 1
 5 -11 -5 15100.9 1519.32 3
 5 11 6 4732.25 895.927 1
 5 -11 -6 5139.11 904.496 3
 5 11 7 5159.24 944.912 1
 5 -11 -7 4002.03 834.05 3
 5 11 8 8686.03 1210.97 1
 5 -11 -8 9037.24 1249.77 3
 5 -11 -9 15866.8 1678.63 3
 5 11 9 16877.5 1697.47 1
 5 11 10 876.685 441.042 1
 5 -11 -10 1160.22 489.196 3
 5 -11 -11 8518.45 1287.84 3
 5 -12 10 4100.88 894.377 2
 -5 -12 -10 5429.57 1048.6 3
 5 12 -10 5289.26 1091.56 4
 5 -12 9 4866.4 953.575 2
 -5 -12 -9 6396.94 1104.8 3
 5 12 -9 6495.6 1165.6 4
 -5 -12 -8 21032.6 1914.49 3
 5 -12 8 22747.8 1952.48 2
 5 12 -8 17420.8 1878.29 4
 5 -12 7 1076.22 446.916 2
 -5 -12 -7 826.184 420.538 3
 5 12 -7 1141.16 510.048 4
 -5 -12 -6 15730.3 1574.43 3
 5 -12 6 15425.6 1501.3 2
 5 12 -6 14396.8 1635.66 4
 -5 -12 -5 4036.44 786.303 3
 5 12 -5 4875.31 971.876 4
 5 -12 5 3246.35 803.968 3
 5 -12 4 3011.82 717.759 3
 -5 -12 -4 2600.01 617.939 3
 5 12 -4 2324.57 677.381 4
 5 12 -3 8570.92 1220.47 4
 5 -12 3 8746.78 1217.64 3
 -5 -12 -3 8524.64 1079.58 3
 5 -12 2 4394.5 853.624 3
 -5 -12 -2 3822.31 705.41 3
 5 -12 1 11636.8 1364.58 3
 -5 -12 -1 12603.1 1257.9 3
 5 -12 0 8197.86 1151.19 3
 -5 -12 0 9572.39 1085.23 3
 5 -12 -1 13016.1 1446.08 3
 5 -12 -2 4901.04 875.597 3
 5 12 2 3090.83 765.36 1
 5 12 3 7620.6 1169.78 1
 5 -12 -3 10095.4 1291.48 3
 5 12 4 3002.76 740.696 1
 5 -12 -4 2481.61 658.819 3
 5 12 5 3532.77 811.679 1
 5 -12 -5 5055.55 961.546 3
 5 12 6 15059.1 1628.87 1
 5 -12 -6 12995.8 1500.79 3
 5 12 7 1117.12 501.524 1
 5 -12 -7 704.956 382.03 3
 5 12 8 22165.9 1984.71 1
 5 -12 -8 17858.4 1819.22 3
 5 12 9 5732.79 1049.3 1
 5 -12 -9 5269.76 1019.22 3
 5 12 10 4275.75 910.732 1
 5 -12 -10 5796.02 1123.51 3
 -5 -13 -9 2620.33 733.422 3
 -5 -13 -8 2639.68 757.567 3
 5 13 -8 941.879 584.516 4
 -5 -13 -7 4318.93 882.352 3
 5 13 -7 3209.84 823.989 4
 -5 -13 -6 -60.6599 307.488 3
 5 13 -6 456.041 304.23 4
 -5 -13 -5 6658.05 1057.04 3
 5 13 -5 7722.65 1234.54 4
 5 -13 5 5924.92 1061.65 3
 5 -13 4 8782.36 1266.44 3
 -5 -13 -4 8061.51 1127.84 3
 5 13 -4 8388.46 1256.51 4
 5 13 -3 12132.8 1487.48 4
 5 -13 3 13620.1 1564.96 3
 -5 -13 -3 11227.1 1301.97 3
 5 -13 2 2687.33 677.025 3
 -5 -13 -2 2320.91 604.133 3
 5 13 -2 2296.76 661.518 4
 5 -13 1 1324.04 524.657 3
 5 13 -1 2680.68 719.101 4
 5 -13 0 3926.82 852.151 3
 5 -13 -1 2468.55 640.043 3
 5 -13 -2 1781.12 589.232 3
 5 -13 -3 13219.2 1556.72 3
 5 -13 -4 8445.46 1250.13 3
 5 -13 -5 6532.8 1148.86 3
 5 -13 -6 921.802 525.465 3
 5 -13 -7 4964.27 977.317 3
 5 -13 -8 1521.59 604.664 3
 -5 -14 -7 6087.55 1085.61 3
 -5 -14 -6 513.542 316.451 3
 5 14 -6 2797.71 822.295 4
 -5 -14 -5 8554.16 1239.28 3
 5 14 -5 7624.62 1266.22 4
 5 -14 4 561.055 331.148 3
 -5 -14 -4 560.988 395.166 3
 5 14 -4 440.847 383.946 4
 5 -14 3 5404.41 1044.67 3
 5 14 -3 5347.8 1040.05 4
 5 -14 2 -1099.99 505.524 3
 5 14 -2 221.708 310.927 4
 5 14 -1 11561.4 1473.75 4
 5 -14 1 11622.3 1492.1 3
 5 -14 0 6197.2 1099.16 3
 5 14 0 7656.78 1187.45 4
 5 14 1 11397.5 1414.64 4
 5 -14 -1 13310.5 1611.79 3
 5 -14 -2 867.647 516.079 3
 5 14 2 -45.7594 183.73 4
 5 -14 -3 3605.72 856.973 3
 5 -14 -4 196.373 339.172 3
 5 -14 -5 10388.8 1454.04 3
 5 -14 -6 405.588 429.917 3
 5 15 -3 483.877 315.134 4
 5 -15 2 10787.1 1515.48 3
 5 15 -2 9166.73 1375.94 4
 5 -15 1 3273.67 874.67 3
 5 15 -1 2648.16 726.515 4
 5 -15 0 1995.59 722.048 3
 5 15 0 1466.54 587.623 4
 5 -15 -1 3469.09 890.315 3
 5 15 1 2771.01 741.722 4
 5 -15 -2 9039.87 1403.22 3
 6 0 0 2115.19 351.351 1
 6 0 -1 11498 785.937 1
 6 0 1 11375.4 836.571 1
 6 0 -2 45591.4 1515.03 1
 6 0 2 47565.6 1756.13 1
 6 0 -3 81138.7 1921.35 1
 6 0 3 82334.8 2381.7 1
 6 0 -4 2024.67 176.82 3
 6 0 4 1595.84 355.346 1
 6 0 -4 2305.75 310.844 1
 6 0 -5 23878.6 766.421 3
 6 0 -5 24567.9 950.101 1
 6 0 5 24962.2 1397.2 1
 6 0 -6 107816 1922.53 3
 6 0 6 107459 2953.75 1
 6 0 7 39421.7 1845.73 1
 6 0 8 2047.43 444.201 1
 6 0 9 9453.3 976.085 2
 6 0 9 12947.2 1126.19 1
 6 0 10 2578.43 543.023 2
 6 0 10 1925.77 441.836 1
 6 0 11 3758.27 673.886 2
 6 0 11 5117.53 742.36 1
 6 0 12 6052.5 894.289 2
 6 0 13 732.809 443.972 2
 6 0 14 4449.29 845.77 2
 6 0 15 6626.34 1073.55 2
 6 0 16 1204.08 517.64 2
 6 -1 16 428.246 383.087 2
 6 -1 15 3594.76 819.69 2
 6 -1 14 3821.71 823.738 2
 6 -1 13 5731.76 943.801 2
 6 -1 12 18236.3 1594.53 2
 6 -1 11 23312.7 1719.06 2
 6 -1 11 26020.4 1666.88 1
 6 -1 10 1167.57 453.005 2
 6 -1 10 1434.51 406.502 1
 6 -1 9 5076.56 749.561 2
 6 -1 9 6053.58 755.502 1
 6 -1 8 2994.79 524.259 1
 6 1 -8 3185.87 448.396 4
 6 -1 7 7394.52 813.692 1
 6 -1 6 14185.6 1083.17 1
 6 1 -5 13985.2 734.684 1
 6 -1 5 13712.5 1034.51 1
 6 1 -4 33077.3 1205.76 1
 6 -1 4 32208.6 1552.24 1
 6 1 -3 28889.4 1163.22 1
 6 -1 3 28643.4 1425.15 1
 6 1 -2 2755.87 380.238 1
 6 -1 2 2698.89 438.399 1
 6 1 -1 57608.8 1767 1
 6 -1 1 61965.5 1965.38 1
 6 1 0 60994.2 1884.83 1
 6 -1 0 61339.1 1894.59 1
 6 1 1 58369.6 1903.18 1
 6 -1 -1 58472.7 1796.75 1
 6 -1 -2 1704.97 298.186 1
 6 1 2 2311.78 401.714 1
 6 -1 -2 2093.04 194.083 3
 6 1 3 32375.5 1501.79 1
 6 -1 -3 31335.8 1208.99 1
 6 -1 -3 33299.3 809.56 3
 6 -1 -4 32126.4 896.079 3
 6 1 4 31612.4 1527.88 1
 6 -1 -4 30017.3 1124.19 1
 6 -1 -5 12526.8 638.427 3
 6 1 5 12196.1 983.99 1
 6 -1 -5 11430.5 655.707 1
 6 -1 -6 15489.2 791.51 3
 6 1 6 16207.8 1164.61 1
 6 -1 -7 8425.28 650.344 3
 6 1 7 6996.52 785.137 1
 6 -1 -8 4301.08 505.54 3
 6 1 8 4273.35 616.022 2
 6 1 8 3556.29 587.713 1
 6 1 9 4668.44 663.803 2
 6 1 9 5271.85 712.447 1
 -6 -1 9 5928.05 849.3 2
 6 1 10 1650.47 427.044 2
 6 1 10 1467.6 417.678 1
 -6 -1 10 2144.46 581.81 2
 -6 -1 11 25085.3 1882.21 2
 6 1 11 26688.7 1681.83 1
 6 1 11 22635.1 1589.78 2
 -6 -1 12 17877 1663.05 2
 6 1 12 21536.1 1648.45 2
 6 1 13 5262.96 862.065 2
 -6 -1 13 6468.86 1064.12 2
 -6 -1 14 2888.46 752.263 2
 6 1 14 3187.83 688.002 2
 6 1 15 3455.36 749.922 2
 6 -2 16 6665.64 1154.58 2
 6 -2 15 7695.24 1211.43 2
 6 -2 14 3172.04 766.466 2
 6 -2 13 1116.2 474.41 2
 6 -2 12 14102.8 1431.58 2
 6 -2 11 -21.1651 190.936 2
 6 -2 11 299.378 223.777 1
 6 -2 10 320.981 292.745 2
 6 -2 10 80.1261 118.047 1
 6 -2 9 3267.73 565.374 1
 6 -2 9 2660.22 587.609 2
 6 2 -9 2284.29 427.931 4
 6 -2 8 2743.83 528.264 1
 6 -2 7 30884.9 1652.53 1
 6 2 -6 37314.1 1177.63 1
 6 -2 6 36971.7 1775.04 1
 6 2 -5 708.799 187.68 1
 6 -2 5 502.878 239.123 1
 6 -2 4 16708.9 1133.22 1
 6 2 -4 17522.7 912.321 1
 6 -2 3 3198.84 480.769 1
 6 2 -3 3470.91 420.625 1
 6 -2 2 11334.2 889.107 1
 6 2 -2 11255.9 781.241 1
 6 -2 1 19772.2 1146.65 1
 6 2 -1 19288.2 1050.32 1
 -6 -2 0 21654.2 410.812 3
 6 -2 0 23444.4 1212.45 1
 6 2 0 24923.1 1241.56 1
 6 -2 0 23241 871.704 3
 6 -2 -1 19831.9 1068.92 1
 6 2 1 20749.3 1161.33 1
 6 -2 -1 20411.9 776.251 3
 6 -2 -2 11474.6 797.641 1
 6 2 2 12909.3 946.411 1
 6 -2 -2 13052.3 617.365 3
 6 -2 -3 5461.21 526.738 1
 6 2 3 5089.15 610.871 1
 6 -2 -3 5206.38 404.231 3
 6 -2 -4 17700.9 792.915 3
 6 2 4 16593.8 1136.41 1
 6 -2 -4 17769.8 902.927 1
 6 -2 -5 362.747 139.586 3
 6 2 5 283.492 226.396 1
 6 -2 -5 382.068 133.663 1
 6 -2 -6 38332.4 1362.64 3
 6 2 6 35993 1750.21 1
 6 -2 -7 33878.8 1376.84 3
 6 2 7 32252.9 1690.8 1
 6 2 8 2918.55 483.437 2
 6 2 8 3348.41 576.141 1
 6 -2 -8 3398.07 483.638 3
 -6 -2 8 2552.62 559.203 2
 6 2 9 3019.91 528.934 2
 6 2 9 3197.03 557.882 1
 6 -2 -9 2730.72 456.197 3
 -6 -2 9 2818.8 604.167 2
 6 2 10 452.05 250.483 2
 6 2 10 226.595 207.152 1
 6 -2 -10 553.51 229.634 3
 -6 -2 10 129.156 172.355 2
 6 2 11 313.826 280.747 1
 6 2 11 111.3 200.629 2
 -6 -2 11 11.2261 256.664 2
 -6 -2 12 15385.7 1548.51 2
 6 2 12 16693.1 1402.61 2
 -6 -2 13 1003.8 495.865 2
 6 2 13 933.554 352.656 2
 -6 -2 14 3764.29 829.748 2
 -6 -2 15 10093.4 1406.74 2
 -6 -2 16 7247.04 1252.19 2
 6 -3 16 12538.4 1601.62 2
 6 -3 15 6200.03 1091.71 2
 6 -3 14 4700.16 929.818 2
 6 -3 13 14997.5 1569.72 2
 6 -3 12 8702.15 1157.66 2
 6 -3 11 4330.54 702.562 1
 6 -3 11 5317.44 879.682 2
 6 3 -10 43260 2032.38 4
 6 -3 10 44525 2184.28 1
 6 -3 9 5733.22 848.962 2
 6 3 -9 5645.01 717.948 4
 6 -3 9 6122.9 795.579 1
 6 -3 8 29758.5 1710.98 1
 6 -3 7 20937.9 1398.47 1
 6 3 -6 3034.79 366.548 1
 6 -3 6 1845.75 415.082 1
 6 3 -5 13146 800.165 1
 6 -3 5 12207.9 1022.16 1
 6 -3 4 7337.07 776.609 1
 6 3 -4 6803.76 596.706 1
 6 -3 3 19698.7 1240.02 1
 6 3 -3 18603.3 1015.86 1
 6 -3 2 56753.5 2045.24 1
 6 3 -2 59250.2 1863.25 1
 6 3 -1 2067.77 368.216 1
 -6 -3 -1 2798.13 263.152 3
 6 -3 1 2450.81 336.676 3
 6 -3 1 2547.17 441.758 1
 6 3 0 216.405 171.655 1
 6 -3 0 480.588 154.422 3
 -6 -3 0 325.299 76.7007 3
 6 -3 0 349.388 179.584 1
 6 3 1 1374.84 304.024 1
 6 -3 -1 1687.43 263.691 3
 6 -3 -1 1634.72 336.769 1
 6 -3 -2 54671 1789.95 1
 6 3 2 56548.3 2030.13 1
 6 -3 -2 58107.9 1520.53 3
 6 -3 -3 19265.7 1029.68 1
 6 3 3 18431.7 1199.48 1
 6 -3 -3 19096.2 896.088 3
 6 -3 -4 5742.37 507.378 3
 6 -3 -4 4928.86 514.133 1
 6 3 4 5183.29 663.068 1
 6 -3 -5 11307.9 762.458 3
 6 -3 -5 11062.4 722.646 1
 6 3 5 10822.9 977.33 1
 6 -3 -6 2062.99 304.666 1
 6 3 6 1726.22 403.239 1
 6 -3 -6 1882.76 335.674 3
 6 -3 -7 24517.8 1268.87 3
 -6 -3 7 21296.6 1462.13 2
 6 3 7 20844.3 1393.65 1
 6 3 7 21299.5 1182.1 2
 6 -3 -8 28366.9 1444.24 3
 -6 -3 8 27810.8 1736.56 2
 6 3 8 28859 1672.44 1
 6 3 8 27684.9 1445.98 2
 6 3 9 4877.67 722.97 1
 6 -3 -9 5283.6 672.728 3
 6 3 9 5403.34 671.917 2
 -6 -3 9 5477.05 831.925 2
 6 -3 -10 41587.7 1953.82 3
 6 3 10 40103.1 2057.06 1
 6 3 10 41979.8 1948.44 2
 -6 -3 11 4144.73 812.233 2
 6 3 11 5187.56 765.921 1
 -6 -3 12 8327.36 1149.13 2
 -6 -3 13 14899.1 1616.98 2
 -6 -3 14 5742.64 1031.08 2
 -6 -3 15 8481.89 1325.63 2
 6 -4 15 2070.39 680.846 2
 6 -4 14 8331.22 1260.7 2
 6 -4 13 5907.96 1035.16 2
 6 -4 12 4744.93 912.965 2
 6 -4 11 2869.95 708.387 2
 6 -4 11 2862.51 594.113 1
 6 4 -11 3745.2 686.2 4
 6 -4 10 14402.1 1417.31 2
 6 4 -10 17864.6 1389.68 4
 6 -4 10 16834.4 1383.34 1
 6 -4 9 9307.27 1088.94 2
 6 4 -9 10671.2 1052.39 4
 6 -4 9 8646.96 979.227 1
 6 -4 8 9011.52 966.594 1
 6 4 -8 9996.13 992.216 4
 6 -4 7 24848.9 1566.05 1
 6 -4 6 30086.5 1689.15 1
 6 4 -6 32189.7 1305.75 1
 6 4 -5 5805.13 581.305 1
 6 -4 5 5732.82 744.238 1
 6 -4 4 56171.9 2217.65 1
 6 4 -4 57129.2 1848.56 1
 6 4 -3 13463.8 923.301 1
 -6 -4 -2 40682.7 1292.82 3
 6 4 -2 40276.4 1632.46 1
 6 -4 2 39069 1523.61 3
 6 4 -1 80370.3 2349.09 1
 6 -4 1 81933.5 2123.84 3
 6 4 0 52468.6 1935.47 1
 6 -4 0 49306.1 1604.13 3
 -6 -4 0 52032.1 1134.01 3
 6 4 1 77401.6 2402.37 1
 6 -4 -1 81558.6 2063.61 3
 6 4 2 40190 1770.49 1
 6 -4 -2 41379 1449.97 3
 6 4 3 12079.5 1001.81 1
 6 -4 -3 13152 829.496 3
 6 -4 -4 56097.6 1768.76 3
 6 4 4 56570.1 2202.29 1
 6 -4 -5 4742.88 534.426 3
 6 4 5 5444.89 710.047 1
 6 -4 -6 28687.4 1381.21 3
 6 -4 -6 28353.1 1198.73 1
 -6 -4 6 28640.5 1603.58 2
 6 4 6 27769.1 1604.76 1
 6 -4 -7 26982.9 1408.88 3
 -6 -4 7 27851.1 1667.05 2
 6 4 7 26417.5 1605.98 1
 6 4 7 27388.5 1275.42 2
 6 -4 -8 9579.39 888.82 3
 -6 -4 8 9784.23 1036.65 2
 6 4 8 8509.9 933.5 1
 6 -4 -9 10531.4 984.975 3
 -6 -4 9 8531.56 1026.51 2
 6 4 9 10038.5 1038.54 1
 6 -4 -10 16666.1 1301.88 3
 -6 -4 10 12931 1319.68 2
 6 4 10 16725.9 1366.69 1
 6 -4 -11 3035.72 604.79 3
 -6 -4 11 1803.73 578.523 2
 6 4 11 3067.75 614.582 1
 -6 -4 12 2244.61 681.138 2
 -6 -4 13 5337.91 1016.09 2
 -6 -4 14 6280.42 1102.87 2
 -6 -4 15 1620.16 640.628 2
 6 -5 15 3831.26 863.669 2
 6 -5 14 744.545 440.834 2
 6 -5 13 20190.3 1905.1 2
 6 -5 12 7820.93 1180.59 2
 6 -5 11 3155.51 731.95 2
 6 -5 11 3646.09 697.762 1
 6 5 -11 4311.63 769.426 4
 6 -5 10 18051.8 1612.76 2
 6 5 -10 15745 1392.8 4
 6 -5 10 13143.2 1263.93 1
 6 -5 9 7543.52 1031.48 2
 6 -5 9 4893.62 755.176 1
 6 5 -9 7226.26 918.957 4
 6 -5 8 22927.3 1607.07 1
 6 5 -8 23049.6 1573.48 4
 6 -5 7 24161.2 1596.48 1
 6 5 -6 5150.76 571.65 1
 6 -5 6 4454.49 701.042 1
 6 5 -5 26098.1 1315.08 1
 -6 -5 -4 27527.2 1330.13 3
 6 5 -4 25259.2 1322.32 1
 -6 -5 -3 37875.3 1449.92 3
 6 5 -3 30180.5 1469.58 1
 -6 -5 -2 78108.9 1912.04 3
 6 5 -2 74361 2345.11 1
 6 -5 2 76128.6 2302.68 3
 -6 -5 -1 10454 646.798 3
 6 5 -1 9883.21 874.918 1
 6 -5 1 10266.3 827.37 3
 6 5 0 30549.2 1567.5 1
 6 -5 0 31401.6 1420.23 3
 -6 -5 0 32936.6 1062.25 3
 6 5 1 11653.4 982.955 1
 -6 -5 1 11700.1 586.866 3
 6 -5 -1 11813.1 860.081 3
 6 5 2 73017.3 2506.39 1
 6 -5 -2 77229.3 2187.88 3
 6 5 3 32138.5 1697.87 1
 6 -5 -3 34141.3 1474.88 3
 6 -5 -4 27622 1366.91 3
 6 5 4 25698 1549.46 1
 6 -5 -5 23806 1298.27 3
 6 5 5 25371.8 1577.77 1
 6 -5 -6 5117.87 636.928 3
 -6 -5 6 4283.51 639.927 2
 6 5 6 4748.01 712.855 1
 6 -5 -7 25040.5 1446.07 3
 -6 -5 7 25043.9 1608.66 2
 6 5 7 26308.6 1660.5 1
 6 -5 -8 23988.6 1491.58 3
 -6 -5 8 24743.4 1671.72 2
 6 5 8 22195.3 1546.73 1
 6 -5 -9 6377.8 813.641 3
 6 5 9 7932.28 946.731 1
 -6 -5 9 6521.08 928.259 2
 6 -5 -10 15565.6 1307.75 3
 6 5 10 14618.8 1334.54 1
 -6 -5 10 14325.7 1417.31 2
 6 -5 -11 3452.52 656.992 3
 6 5 11 2794.73 596.018 1
 -6 -5 11 3399.85 699.311 2
 6 -5 -12 5241.66 827.91 3
 -6 -5 12 5781.16 987.203 2
 -6 -5 13 16804.2 1722.12 2
 -6 -5 14 1034.13 446.46 2
 -6 -5 15 2576.09 773.409 2
 6 -6 14 4900.62 999.065 2
 6 -6 13 12152.4 1533.01 2
 6 -6 12 3918.69 875.061 2
 6 6 -12 5349.7 887.704 4
 6 -6 11 16316.8 1645.87 2
 6 6 -11 15385.4 1485.09 4
 6 -6 11 18848.7 1585.6 1
 6 -6 10 1566.91 536.406 2
 6 -6 10 2512.38 593.965 1
 6 6 -10 1892.32 537.472 4
 6 -6 9 24482.3 1733.66 1
 6 -6 9 22159.4 1777.47 2
 6 6 -9 20680.6 1622.29 4
 6 -6 8 24254.5 1699.94 1
 6 6 -8 22868.7 1675.52 4
 6 -6 8 21376.5 1666.87 2
 6 -6 7 5010.79 765.309 1
 6 6 -6 1119.8 288.403 1
 -6 -6 -6 783.096 298.479 3
 -6 -6 -5 10936.9 939.307 3
 6 6 -5 10201.9 884.074 1
 6 6 -4 3414.46 538.656 1
 -6 -6 -4 3067.55 475.306 3
 -6 -6 -3 6049.2 628.719 3
 6 6 -3 6440.61 735.807 1
 6 -6 3 7454.33 800.017 3
 -6 -6 -2 10960.9 778.302 3
 6 6 -2 10883 968.913 1
 6 -6 2 9585.73 897.145 3
 -6 -6 -1 6232.93 555.809 3
 6 6 -1 3849.45 586.659 1
 6 -6 1 5958.76 700.177 3
 6 6 0 5108.66 674.896 1
 6 -6 0 5859.74 683.622 3
 -6 -6 0 5025.47 474.288 3
 6 6 1 3249.24 565.975 1
 6 -6 -1 5443.28 649.502 3
 6 6 2 12715.9 1121.54 1
 6 -6 -2 13112.2 1009.28 3
 6 6 3 5874.37 770.115 1
 6 -6 -3 6160.57 687.167 3
 6 -6 -4 2401.76 450.142 3
 6 6 4 2653.65 560.863 1
 6 -6 -5 10186 922.677 3
 6 6 5 9505.55 1001.71 1
 6 -6 -6 1347.05 360.201 3
 6 6 6 853.687 369.847 1
 -6 -6 6 737.851 292.015 2
 6 -6 -7 5050.39 717.677 3
 6 6 7 5508.68 789.809 1
 -6 -6 7 5289.62 755.765 2
 6 -6 -8 21879.2 1509.25 3
 6 6 8 21573.2 1601.74 1
 -6 -6 8 21837.8 1576.84 2
 6 -6 -9 21561 1551.35 3
 6 6 9 22554.2 1650.74 1
 -6 -6 9 20739.9 1630.95 2
 6 -6 -10 1012.29 449.555 3
 -6 -6 10 867.884 379.87 2
 6 -6 -11 18679.6 1555.94 3
 6 6 11 18594.1 1565.61 1
 -6 -6 11 17630.3 1648.03 2
 6 -6 -12 3784.8 733.509 3
 -6 -6 12 6086.33 1003.81 2
 -6 -6 13 12475.7 1501.05 2
 -6 -6 14 3987.54 890.914 2
 6 -7 14 1369.84 582.135 2
 -6 -7 -14 2007.56 674.666 3
 6 -7 13 734.149 363.175 2
 -6 -7 -13 805.51 447.74 3
 6 7 -13 1053.39 420.304 4
 6 -7 12 2679 757.383 2
 -6 -7 -12 1677.71 489.28 3
 6 7 -12 2544.46 663.164 4
 6 -7 11 11586.3 1309.18 1
 -6 -7 -11 10168.5 1274.94 3
 6 -7 11 10542.3 1349.01 2
 6 7 -11 10686.1 1309.02 4
 6 -7 10 1820.55 583.797 2
 -6 -7 -10 1169.12 459.478 3
 6 -7 10 1333.52 452.58 1
 6 7 -10 1238.96 539.14 4
 6 -7 9 14192.5 1370.87 1
 -6 -7 -9 17023.1 1520.64 3
 6 -7 9 15509.1 1524.14 2
 6 7 -9 15009 1461.17 4
 -6 -7 -8 20755.5 1596.77 3
 6 -7 8 20009.6 1603.02 1
 6 -7 8 20535.9 1690.95 2
 6 7 -8 22774.7 1763.48 4
 -6 -7 -7 106.11 198.167 3
 6 7 -6 3895.73 590.06 1
 -6 -7 -6 4199.59 663.261 3
 -6 -7 -5 8526.63 878.436 3
 6 7 -5 9186.25 900.202 1
 6 7 -4 4108.78 619.448 1
 -6 -7 -4 3372.87 521.311 3
 -6 -7 -3 43859.7 1775.34 3
 6 7 -3 44233 2018.78 1
 6 -7 3 45205.9 2080.97 3
 -6 -7 -2 26721 1311.81 3
 6 7 -2 22858.9 1475.52 1
 6 -7 2 23881.2 1483.7 3
 -6 -7 -1 7777.59 692.558 3
 6 7 -1 7481.15 863.351 1
 6 -7 1 7849.1 846.309 3
 6 7 0 31708.3 1775.96 1
 6 -7 0 30813 1659.45 3
 -6 -7 0 33615.5 1362.95 3
 6 7 1 8033.69 921.267 1
 6 -7 -1 7812.83 825.734 3
 6 7 2 22026.2 1527.99 1
 6 -7 -2 20242.4 1325.56 3
 6 7 3 41644.6 2127.67 1
 6 -7 -3 43010.2 1959.01 3
 6 -7 -4 2959.7 520.825 3
 6 7 4 3711.4 658.131 1
 6 -7 -5 7844.74 865.313 3
 6 7 5 9304.87 1047.03 1
 6 -7 -6 4911.74 713.385 3
 -6 -7 6 2934.15 547.869 2
 6 7 6 3648.59 687.777 1
 6 -7 -7 59.7644 214.264 3
 6 7 7 170.91 247.665 1
 -6 -7 7 283.493 273.507 2
 6 -7 -8 23583.2 1637.01 3
 6 7 8 21174 1645.86 1
 -6 -7 8 22968.2 1645.41 2
 6 -7 -9 16876.8 1443.64 3
 6 7 9 17144.5 1486.72 1
 -6 -7 9 17631 1513.26 2
 6 -7 -10 1527.99 447.53 3
 6 7 10 1802.99 508.993 1
 -6 -7 10 1018.18 381.792 2
 6 -7 -11 11615.8 1281.78 3
 6 7 11 10051.4 1197.47 1
 -6 -7 11 9278.38 1192.57 2
 6 -7 -12 1870.77 521.132 3
 -6 -7 12 1849.38 582.934 2
 -6 -7 13 1558.68 540.792 2
 -6 -7 14 1864.33 625.658 2
 6 -8 13 3669.35 894.956 2
 -6 -8 -13 3985.54 922.354 3
 6 8 -13 3398.19 838.982 4
 6 -8 12 1345.25 530.093 2
 -6 -8 -12 1295.06 490.105 3
 6 8 -12 1495.37 549.456 4
 6 -8 11 8827.82 1175.77 1
 6 -8 11 7132.66 1136.73 2
 -6 -8 -11 7907.86 1164.94 3
 6 8 -11 7949.9 1184 4
 6 -8 10 552.576 380.081 2
 6 -8 10 1643.92 522.593 1
 -6 -8 -10 759.87 407.403 3
 6 8 -10 1506.29 544.943 4
 -6 -8 -9 30621.7 2085.82 3
 6 -8 9 35324.4 2259.18 1
 6 -8 9 33021 2277.19 2
 6 8 -9 31919.1 2230.84 4
 -6 -8 -8 13349.8 1312.33 3
 6 -8 8 10352.3 1244.33 2
 6 8 -8 9780.02 1213.27 4
 -6 -8 -7 2241.23 520.644 3
 6 8 -7 2898.26 649.776 4
 -6 -8 -6 30848.8 1829.15 3
 -6 -8 -5 17131 1314.45 3
 6 8 -5 16263.1 1283.76 1
 6 -8 4 3498.07 640.373 3
 6 8 -4 3176.71 590.479 1
 -6 -8 -4 3732.69 602.704 3
 -6 -8 -3 18705.1 1237.18 3
 6 8 -3 17227.3 1361.53 1
 6 -8 3 17604.7 1386.08 3
 -6 -8 -2 17698.4 1158.7 3
 6 8 -2 16039.8 1308.35 1
 6 -8 2 15906 1303.06 3
 6 -8 1 4476.59 697.298 3
 6 8 -1 6386.67 847.822 1
 -6 -8 -1 6925.17 703.221 3
 6 8 0 8755.47 1004.91 1
 6 -8 0 8309.09 929.834 3
 -6 -8 0 9605.31 803.408 3
 6 -8 -1 6554.04 806.577 3
 6 8 1 6450.79 859.359 1
 6 8 2 16317 1390.27 1
 6 -8 -2 17507.4 1339.88 3
 6 8 3 17219.9 1448 1
 6 -8 -3 16707.5 1303.86 3
 6 -8 -4 3601.9 622.862 3
 6 8 4 3555.25 709.989 1
 6 8 5 15079.9 1389.76 1
 6 -8 -5 16361.4 1344.42 3
 6 -8 -6 27885.4 1795.36 3
 6 8 6 28733.8 1935.82 1
 -6 -8 6 30446.9 1734.66 2
 6 -8 -7 2391.08 541.903 3
 6 8 7 2783.82 644.999 1
 -6 -8 7 2691.07 556.709 2
 6 -8 -8 10096.8 1134.43 3
 6 8 8 12368.6 1302.48 1
 -6 -8 8 12433.6 1216.66 2
 6 -8 -9 38310.3 2280.93 3
 6 8 9 32596.5 2142.13 1
 -6 -8 9 35164.3 2157.81 2
 6 -8 -10 1915 578.407 3
 6 8 10 869.949 377.267 1
 -6 -8 10 882.624 375.518 2
 6 -8 -11 9211.8 1209.44 3
 6 8 11 8793.25 1150.64 1
 -6 -8 11 7502.95 1099.33 2
 6 -8 -12 1125.87 436.143 3
 -6 -8 12 2262.15 644.081 2
 -6 -8 13 2705.68 735.973 2
 -6 -9 -13 1982.44 602.218 3
 6 9 -13 1465.67 593.041 4
 6 -9 12 5555.44 1052.6 2
 -6 -9 -12 4724.62 981.725 3
 6 9 -12 4599.27 926.208 4
 6 -9 11 1189.87 508.177 2
 -6 -9 -11 1040.57 487.016 3
 6 -9 11 665.229 392.621 1
 6 9 -11 1357.08 560.516 4
 6 -9 10 3521.65 797.715 2
 -6 -9 -10 6460.38 1045.1 3
 6 -9 10 6243.41 1023.06 1
 6 9 -10 6157.28 1056.72 4
 -6 -9 -9 10986.9 1289.74 3
 6 -9 9 10602.6 1286.34 1
 6 -9 9 11153 1358.21 2
 6 9 -9 7541.81 1143.43 4
 -6 -9 -8 18637.2 1609.11 3
 6 -9 8 18733.2 1691.13 2
 6 9 -8 17321.7 1689.34 4
 -6 -9 -7 9534.83 1115.44 3
 6 -9 7 6518.74 995.489 2
 6 9 -7 7456.09 1101.21 4
 -6 -9 -6 14754.7 1333.87 3
 -6 -9 -5 8466.21 970.033 3
 6 -9 4 2264.92 548.3 3
 6 9 -4 1635.52 447.122 1
 -6 -9 -4 1608.6 424.926 3
 -6 -9 -3 9897.75 963.538 3
 6 9 -3 10208.6 1106.12 1
 6 -9 3 10355.6 1130.71 3
 -6 -9 -2 14181.8 1110.82 3
 6 9 -2 11295.4 1172.47 1
 6 -9 2 14243.9 1298.49 3
 6 9 -1 19184 1532.64 1
 6 -9 1 22253.8 1604.57 3
 -6 -9 -1 20984.3 1321.6 3
 6 9 0 29022.1 1914 1
 6 -9 0 29801 1860.48 3
 6 9 1 24588.8 1773.41 1
 6 -9 -1 21615.6 1581.29 3
 6 9 2 13972.9 1345.33 1
 6 -9 -2 15192.2 1325.54 3
 6 9 3 10797.7 1200.81 1
 6 -9 -3 13609.2 1270.34 3
 6 -9 -4 1651.41 483.864 3
 6 9 4 1507.08 525.36 1
 6 -9 -5 6467.26 903.808 3
 6 9 5 7945 1056.8 1
 6 9 6 13403.8 1373.8 1
 6 -9 -6 11884.7 1238.5 3
 6 -9 -7 7293.81 1010.99 3
 6 9 7 5463.16 893.054 1
 6 -9 -8 16336.6 1513.75 3
 6 9 8 20271.9 1728.48 1
 6 -9 -9 11464.6 1322.11 3
 6 9 9 9747.18 1215.48 1
 -6 -9 9 9644.51 1155.36 2
 6 -9 -10 6343.72 1005.2 3
 6 9 10 5695.56 958.293 1
 -6 -9 10 5782.97 928.462 2
 6 -9 -11 942.7 442.922 3
 6 9 11 766.642 352.716 1
 -6 -9 11 826.535 472.308 2
 6 -9 -12 5243.05 972.867 3
 -6 -9 12 4347.96 892.617 2
 -6 -9 13 2221.16 670.663 2
 6 -10 12 2810.85 793.083 2
 -6 -10 -12 1827.67 624.77 3
 6 10 -12 3161.9 826.672 4
 6 -10 11 325.615 426.401 2
 6 -10 11 -269.666 390.053 1
 -6 -10 -11 -140.82 253.771 3
 6 10 -11 695.916 422.779 4
 6 -10 10 2686.25 730.264 2
 6 -10 10 3669.87 820.843 1
 -6 -10 -10 3076.85 735.258 3
 6 10 -10 3279.51 822.865 4
 6 -10 9 3535.7 769.914 2
 -6 -10 -9 4566.65 865.062 3
 6 10 -9 3998.09 877.113 4
 6 -10 8 4304.85 833.658 2
 -6 -10 -8 6232.05 985.538 3
 6 10 -8 7342.71 1138.87 4
 6 -10 7 5544.7 917.105 2
 6 10 -7 5637.23 981.298 4
 6 -10 6 809.981 409.338 2
 -6 -10 -6 763.785 380.963 3
 6 10 -6 976.582 418.002 4
 -6 -10 -5 3430.11 657.436 3
 -6 -10 -4 27913.1 1773.13 3
 6 -10 4 26919.6 1955 3
 -6 -10 -3 9644.17 1014.93 3
 6 10 -3 9689.7 1142.05 1
 6 -10 3 8791.77 1118.09 3
 6 10 -2 11930.8 1262.08 1
 6 -10 2 12289 1298.03 3
 -6 -10 -2 13420.9 1168.96 3
 6 10 -1 11340.7 1225.4 1
 6 -10 1 11833.8 1252.72 3
 6 10 0 9023.46 1137.93 1
 6 -10 0 9340.47 1107.66 3
 6 10 1 10599.6 1216.25 1
 6 -10 -1 11221.8 1210.34 3
 6 10 2 14214 1443.81 1
 6 -10 -2 13882.6 1354.92 3
 6 10 3 8810.83 1137.56 1
 6 -10 -3 8519.88 1095.69 3
 6 10 4 27251 2028.65 1
 6 -10 -4 28010 1946.33 3
 6 -10 -5 5341.76 865.345 3
 6 10 5 5099.76 901.629 1
 6 -10 -6 1590.48 479.697 3
 6 10 6 1487.83 485.774 1
 6 -10 -7 5940.21 951.317 3
 6 10 7 7528.46 1112.42 1
 6 -10 -8 6453.8 1017.86 3
 6 10 8 5665.23 969.251 1
 6 -10 -9 4036.84 836.12 3
 6 10 9 5654.86 968.254 1
 6 -10 -10 2462.04 690.169 3
 6 10 10 4339.46 885.878 1
 6 10 11 510.925 384.078 1
 6 -10 -11 816.721 453.527 3
 6 -10 -12 1471.98 551.729 3
 6 -11 11 78.457 235.76 2
 -6 -11 -11 179.65 267.731 3
 6 -11 11 420.991 330.144 1
 6 11 -11 602.454 437.668 4
 -6 -11 -10 16273.3 1729.88 3
 6 -11 10 15226 1694.03 1
 6 -11 10 16107.3 1756.36 2
 6 11 -10 18454.7 1959.47 4
 6 -11 9 7589.04 1181.51 2
 -6 -11 -9 8581.72 1224.19 3
 6 11 -9 11253.9 1495.83 4
 6 -11 8 239.081 262.322 2
 -6 -11 -8 317.302 311.906 3
 6 11 -8 638.163 421.734 4
 6 -11 7 5803.09 961.696 2
 -6 -11 -7 6867.79 1025.23 3
 6 11 -7 6871.62 1163 4
 6 -11 6 684.809 432.152 2
 -6 -11 -6 722.651 364.415 3
 6 11 -6 105.481 262.325 4
 -6 -11 -5 9719.3 1136.37 3
 6 -11 5 8074.66 1090.6 2
 6 11 -5 7769.55 1181.88 4
 -6 -11 -4 18578.3 1530.62 3
 6 -11 4 14712.3 1532.07 3
 6 -11 3 76.9878 256.323 3
 -6 -11 -3 297.388 216.459 3
 6 11 -2 12972.7 1407.73 1
 6 -11 2 14522.4 1490.96 3
 6 11 -1 30173.2 2136.33 1
 6 -11 1 30677.3 2132.71 3
 6 -11 0 4169.46 813.727 3
 6 11 0 5088.36 911.643 1
 6 11 1 30616.1 2198.06 1
 6 -11 -1 30093.3 2097.27 3
 6 11 2 12736.8 1452.97 1
 6 -11 -2 14587.1 1469.21 3
 6 -11 -3 -125.031 289.89 3
 6 11 3 334.883 292.45 1
 6 11 4 15965.6 1627.76 1
 6 -11 -4 18069.7 1671.81 3
 6 11 5 7391.83 1127.95 1
 6 -11 -5 9183.91 1196.51 3
 6 -11 -6 398.244 305.084 3
 6 11 6 -74.7605 280.244 1
 6 -11 -7 8349.88 1175.79 3
 6 11 7 9408.57 1287.86 1
 6 -11 -8 480.726 352.464 3
 6 11 8 1218.54 498.376 1
 6 11 9 6437.07 1077.86 1
 6 -11 -9 5996.8 1039.78 3
 6 -11 -10 13815.7 1624.07 3
 6 11 10 14315.1 1634.67 1
 6 -11 -11 1298.25 576.093 3
 -6 -12 -10 8139.48 1259.49 3
 6 -12 9 223.195 204.825 2
 -6 -12 -9 377.585 287.972 3
 6 -12 8 2358.7 663.601 2
 -6 -12 -8 3429.02 788.348 3
 6 12 -8 3156.95 864.708 4
 6 -12 7 5542.81 967.27 2
 -6 -12 -7 5940.68 979.649 3
 6 12 -7 7273.5 1216.08 4
 -6 -12 -6 10414.7 1272.4 3
 6 -12 6 8572.51 1157.18 2
 6 12 -6 11381.5 1489.29 4
 -6 -12 -5 19393.4 1685.81 3
 6 -12 5 21868.6 1783.81 2
 6 12 -5 20132.6 1943.08 4
 6 -12 4 4527.74 877.476 3
 6 12 -4 5236.52 996.845 4
 6 -12 3 311.276 223.076 3
 6 -12 2 7496.7 1146.72 3
 6 -12 1 2936.74 733.682 3
 6 -12 0 551.132 271.625 3
 6 12 0 7.33549 217.096 1
 6 12 1 2261.39 630.383 1
 6 -12 -1 3115.85 734.334 3
 6 12 2 9239.47 1274.66 1
 6 -12 -2 8735.53 1190.53 3
 6 12 3 1957.8 670.406 1
 6 -12 -3 398.418 274.679 3
 6 12 4 5857.38 1053.25 1
 6 -12 -4 5894.51 996.677 3
 6 12 5 20537.8 1947.06 1
 6 -12 -5 18376.1 1784.91 3
 6 12 6 10019.8 1355.46 1
 6 -12 -6 9593.46 1309.16 3
 6 12 7 6789.23 1147.23 1
 6 -12 -7 4946.57 951.265 3
 6 12 8 3235.85 785.077 1
 6 -12 -8 3050.1 763.21 3
 6 12 9 -52.6149 181.43 1
 6 -12 -9 484.703 320.808 3
 6 12 10 6817.24 1168.5 1
 6 -12 -10 6023.41 1101.19 3
 -6 -13 -8 123.332 264.555 3
 6 13 -7 6617.58 1226.48 4
 6 13 -6 4398.37 980.952 4
 6 13 -5 7871.22 1273.34 4
 6 13 -4 14215 1699.81 4
 6 -13 4 15064.9 1677.84 3
 6 -13 3 5554.54 1024.58 3
 6 13 -3 4607.82 975.726 4
 6 -13 2 5308.99 1014.95 3
 6 13 -2 3924.22 863.338 4
 6 -13 1 34043.3 2455.08 3
 6 -13 0 463.38 324.983 3
 6 -13 -1 29167.2 2281.08 3
 6 -13 -2 6138.7 1042.85 3
 6 -13 -3 3450.27 807.89 3
 6 13 3 7200.34 1190.88 1
 6 13 4 13265.4 1623.23 1
 6 -13 -4 13310.1 1571.36 3
 6 13 5 7561.23 1242.68 1
 6 -13 -5 6195.31 1086.31 3
 6 13 6 3281.28 867.925 1
 6 -13 -6 2816.05 750.358 3
 6 13 7 5218.87 1052.73 1
 6 -13 -7 3992.33 910.569 3
 6 -13 -8 97.4588 312.838 3
 6 14 -4 807.29 468.649 4
 6 -14 4 307.69 285.065 3
 6 -14 3 6879.48 1194.1 3
 6 14 -3 6446.74 1137.67 4
 6 -14 2 8982.5 1328.97 3
 6 14 -2 7209.73 1204.94 4
 6 -14 1 4250.81 957.605 3
 6 14 -1 3933.36 879.279 4
 6 14 0 12497.2 1560.24 4
 6 -14 0 12759.2 1590.14 3
 6 -14 -1 3173.38 838.157 3
 6 -14 -2 7462.76 1248.46 3
 6 -14 -3 6136.31 1114.7 3
 6 -14 -4 403.99 273.652 3
 6 -14 -5 6798.9 1197.29 3
 6 15 0 587.938 415.982 4
 6 15 1 191.171 268.318 4
 7 0 0 -4.4442 139.24 1
 7 0 1 5780.24 662.9 1
 7 0 -1 4292.39 532.28 1
 7 0 -2 113272 2612.37 1
 7 0 2 109341 2913.2 1
 7 0 -3 1547.4 313.714 1
 7 0 3 1692.91 376.825 1
 7 0 -4 96382.6 2239.27 1
 7 0 4 93438.4 2829.02 1
 7 0 -5 9883.1 677.841 1
 7 0 5 9460.37 921.494 1
 7 0 6 46165.2 2088.45 1
 7 0 7 9954.95 997.552 1
 7 0 8 10287.8 1046.53 1
 7 0 9 2053.09 495.826 2
 7 0 9 1863.17 477.944 1
 7 0 10 37199.6 2079.88 2
 7 0 10 39211.8 2115.91 1
 7 0 11 684.041 347.997 2
 7 0 11 1250.56 412.034 1
 7 0 12 8529.95 1079.04 2
 7 0 12 10197 1136.63 1
 7 0 13 6865.81 1013.94 2
 7 0 14 3901.05 836.552 2
 7 0 15 3363.32 775.026 2
 7 -1 16 9474.88 1358.3 2
 7 -1 15 10839 1415.39 2
 7 -1 14 1554.16 563.141 2
 7 -1 13 10736.2 1303.83 2
 7 -1 12 4400.31 821.776 2
 7 -1 12 4474.05 756.633 1
 7 -1 11 2226.03 566.734 2
 7 -1 11 4102.37 724.343 1
 7 -1 10 4001.74 726.513 2
 7 -1 10 4781.96 756.41 1
 7 -1 9 6621.78 885.937 2
 7 -1 9 5982.96 813.567 1
 7 -1 8 2669.04 529.336 1
 7 -1 7 81889.4 2865.57 1
 7 -1 6 13487.7 1146.34 1
 7 1 -5 13104 797.244 1
 7 -1 5 12823.9 1082.32 1
 7 1 -4 565.123 191.906 1
 7 -1 4 1054.54 347.89 1
 7 1 -3 21625.8 1113.42 1
 7 -1 3 20519.9 1298.05 1
 7 1 -2 9404 767.827 1
 7 -1 2 8853.72 851.953 1
 7 1 -1 32096.3 1445.61 1
 7 -1 1 29492.9 1482.72 1
 7 1 0 3900.09 531.381 1
 7 -1 0 5476.02 624.86 1
 7 1 1 29923.9 1492.14 1
 7 -1 -1 30471.4 1417.73 1
 7 1 2 9277.53 856.238 1
 7 -1 -2 8483.55 733.199 1
 7 1 3 19837.2 1276.01 1
 7 -1 -3 21312.9 1104.74 1
 7 1 4 798.07 318.348 1
 7 -1 -4 319.974 145.915 1
 7 1 5 10781.2 987.501 1
 7 -1 -5 11615.3 750.744 1
 7 1 6 14808.2 1194.11 1
 7 1 7 82938 2907.65 1
 7 1 8 3380.25 612.53 1
 7 1 9 5958.91 801.373 2
 7 1 9 5728.46 803.915 1
 7 1 10 5173.02 761.915 2
 7 1 10 5127.41 769.393 1
 7 1 11 3240.28 640.865 2
 7 1 11 2898.11 605.31 1
 7 1 12 5131.15 835.861 2
 7 1 12 3876.15 712.46 1
 7 1 13 13854.8 1401.15 2
 7 1 14 2479.23 635.241 2
 7 -2 15 3020.82 769.443 2
 7 -2 14 -144.393 296.091 2
 7 -2 13 1633.56 533.621 2
 7 -2 12 7378.5 1073.38 2
 7 -2 12 6976.99 964.665 1
 7 -2 11 15801 1495.59 2
 7 -2 11 16620.5 1434.82 1
 7 -2 10 7787.74 1013.1 2
 7 -2 10 8321.22 996.789 1
 7 -2 9 2948.62 593.202 1
 7 -2 9 3072.4 623.521 2
 7 -2 8 973.523 348.06 1
 7 -2 7 2904.11 567.19 1
 7 -2 6 18206.1 1343.45 1
 7 2 -5 18442 986.61 1
 7 -2 5 16344 1237.19 1
 7 2 -4 10831.9 779.983 1
 7 -2 4 11746.5 1043.25 1
 7 2 -3 39603.8 1545.79 1
 7 -2 3 44908.6 1961.86 1
 7 2 -2 6769.02 660.609 1
 7 -2 2 8958.57 877.801 1
 7 2 -1 14346.9 985.085 1
 7 -2 1 15530.6 1095.34 1
 7 -2 0 700.444 251.197 1
 7 2 0 362.626 178.053 1
 7 2 1 14508.7 1061.28 1
 7 -2 -1 13906.3 647.099 3
 7 -2 -1 11780.3 896.379 1
 7 2 2 7301.89 773.152 1
 7 -2 -2 6932.18 447.608 3
 7 -2 -2 6398.46 649.691 1
 7 2 3 40446.3 1853.14 1
 7 -2 -3 41985.9 1128.93 3
 7 -2 -3 41535 1584.77 1
 7 2 4 12038.2 1041.72 1
 7 -2 -4 12267.8 839.044 1
 7 2 5 19437.7 1339.86 1
 7 -2 -5 19609.2 1006.04 1
 7 2 6 16830.4 1279.56 1
 7 2 7 3191.23 593.776 1
 7 2 8 877.344 271.387 2
 7 2 8 923.821 307.612 1
 7 2 9 2968.79 549.837 2
 7 2 9 4616.3 722.996 1
 7 2 10 7275.96 936.809 1
 7 2 10 8239.95 940.108 2
 7 2 11 16206.4 1408.94 1
 7 2 11 15382.5 1323.46 2
 7 2 12 7932.3 992.402 2
 7 2 12 5865.43 864.586 1
 7 -3 15 549.453 441.899 2
 7 -3 14 14611.1 1654.52 2
 7 -3 13 5742.43 991.519 2
 7 -3 12 18279 1717.55 2
 7 -3 12 19723.1 1610.48 1
 7 -3 11 1609.55 489.414 2
 7 -3 11 1443.27 442.053 1
 7 -3 10 882.787 471.653 2
 7 -3 10 697.84 273.183 1
 7 -3 9 8476.41 1034.23 2
 7 3 -9 8828.59 922.514 4
 7 -3 9 8522.09 1000.74 1
 7 -3 8 3351.17 603.792 1
 7 -3 7 15090.4 1285.11 1
 7 -3 6 44697.4 2136.25 1
 7 -3 5 733.789 327.432 1
 7 3 -5 746.141 216.634 1
 7 -3 4 25450 1539.83 1
 7 3 -4 25605 1260.81 1
 7 -3 3 4536.88 680.27 1
 7 3 -3 3611.71 487.067 1
 7 -3 2 19302.6 1282.01 1
 7 3 -2 20490.2 1183.78 1
 7 -3 1 7444.63 794.664 1
 7 3 -1 6630.67 692.508 1
 7 3 0 2943.67 492.564 1
 7 -3 0 2444.05 334.098 3
 7 -3 0 2457.9 441.587 1
 7 -3 -1 7670.39 747.619 1
 7 3 1 7192.09 778.582 1
 7 -3 -1 6912.69 530.716 3
 7 -3 -2 22857 1257.64 1
 7 3 2 19394.5 1275.71 1
 7 -3 -2 19205.2 895.919 3
 7 3 3 3002.38 531.256 1
 7 -3 -3 3916.57 513.396 1
 7 -3 -3 4405.64 430.779 3
 7 -3 -4 25735.3 1253.44 1
 7 3 4 23761.7 1487.22 1
 7 -3 -4 26920.4 1098.76 3
 7 3 5 735.709 308.565 1
 7 -3 -5 859.375 219.005 3
 7 -3 -5 1094.03 254.431 1
 7 -3 -6 45246.9 1580.12 3
 7 3 6 37782.5 1952.02 1
 7 3 7 15012.5 1251.48 1
 7 3 8 5229.3 762.081 1
 7 3 8 3803.87 558.936 2
 7 3 9 10457.4 1100.01 1
 7 3 9 8477.85 870.05 2
 7 3 10 166.375 221.661 1
 7 3 11 2106.97 535.875 1
 7 3 12 20090 1608.02 1
 7 -4 15 5017.99 1022.87 2
 7 -4 14 505.711 340.686 2
 7 -4 13 526.976 473.453 2
 7 -4 12 4989.24 842.777 1
 7 -4 12 5596.61 1000.61 2
 7 -4 11 22513.9 1883.05 2
 7 -4 11 23248.8 1756.64 1
 7 -4 10 1882.28 541.874 2
 7 -4 10 2184.78 564.572 1
 7 4 -10 1698.56 451.56 4
 7 4 -9 12201.4 1150.78 4
 7 -4 9 10362.8 1212.78 2
 7 -4 9 11643.5 1192.52 1
 7 -4 8 7668.17 952.445 1
 7 -4 7 1097.51 419.695 1
 7 -4 6 32421.5 1867.25 1
 7 -4 5 44268.7 2149.99 1
 7 4 -5 45153.6 1714.21 1
 7 -4 4 43490.4 2085.19 1
 7 4 -4 41543.3 1688.5 1
 -7 -4 -3 130973 2547.75 3
 7 -4 3 126409 3484.61 1
 7 4 -3 123782 2980.97 1
 -7 -4 -2 22650.9 933.512 3
 7 -4 2 20254.1 1375.82 1
 7 4 -2 20159.8 1234.89 1
 7 -4 1 38035.9 1824.81 1
 7 4 -1 35356.6 1658.07 1
 7 -4 1 39613 1522.5 3
 7 -4 0 38587.2 1780.01 1
 7 4 0 40444 1829.2 1
 7 -4 0 40189.8 1494.78 3
 7 -4 -1 36410.6 1702.63 1
 7 4 1 37997.1 1793.49 1
 7 -4 -1 40467.5 1468.02 3
 7 -4 -2 23055.8 1322.17 1
 7 4 2 22123.2 1426.63 1
 7 -4 -2 24182.4 1130.37 3
 7 -4 -3 124084 2982.98 1
 7 4 3 123065 3390.22 1
 7 -4 -3 132239 2667 3
 7 -4 -4 41275.2 1678.55 1
 7 4 4 42731.5 2055.98 1
 7 -4 -4 42156.1 1545.25 3
 7 -4 -5 45717.8 1662.01 3
 7 -4 -5 44345.5 1689.47 1
 7 4 5 40442.9 2039.41 1
 7 -4 -6 29282.4 1387.52 3
 7 4 6 28643.2 1733.74 1
 7 -4 -7 1233.03 306.214 3
 7 4 7 1613.22 483.039 1
 7 4 8 7849.71 967.84 1
 7 4 9 12667.5 1230 1
 7 4 10 1697.2 506.125 1
 -7 -4 11 23582.2 1906.74 2
 7 4 11 23469.8 1754.5 1
 -7 -4 12 4574.4 895.066 2
 7 4 12 4932.01 819.371 1
 -7 -4 13 445.246 369.949 2
 7 -5 14 10040.2 1420.87 2
 7 -5 13 155.738 446.667 2
 7 -5 12 4702.49 922.251 2
 7 -5 12 5536.39 903.116 1
 7 -5 11 1749.94 561.868 2
 7 -5 11 2284.97 565.063 1
 7 5 -11 1464.93 444.422 4
 7 -5 10 2935.16 700.848 2
 7 -5 10 4404.14 793.337 1
 7 5 -10 2874.04 603.623 4
 7 5 -9 11035.2 1156.27 4
 7 -5 9 10928.9 1271.12 2
 7 -5 9 9213.6 1096.78 1
 7 -5 8 15944.6 1410.22 1
 7 -5 7 4123.95 715.983 1
 7 -5 6 48104.1 2346.78 1
 7 5 -5 3834.1 536.588 1
 7 -5 5 2815.72 556.96 1
 -7 -5 -4 25916 1293.3 3
 7 -5 4 23561.5 1576.06 1
 7 5 -4 23510.1 1353.42 1
 -7 -5 -3 19683.6 1039.66 3
 7 -5 3 20180.9 1452.71 1
 7 5 -3 19989.2 1265.66 1
 7 5 -2 16124.5 1159.42 1
 7 -5 2 16175.3 1088.12 3
 7 5 -1 44246.2 1948.53 1
 7 -5 1 42980.1 1723.25 3
 7 5 0 74772.8 2591.35 1
 7 -5 0 80390.8 2311.42 3
 7 5 1 43919.1 2033.5 1
 7 -5 -1 47665.3 1755.71 3
 7 5 2 17959 1318.16 1
 7 -5 -2 16744 1043.97 3
 7 5 3 17999.5 1363.93 1
 7 -5 -3 18846.9 1109.78 3
 7 5 4 22294.1 1535.99 1
 7 -5 -4 24846.1 1310.08 3
 7 -5 -5 3965.78 531.14 1
 7 5 5 3444.84 615.09 1
 7 -5 -5 4767.65 597.167 3
 7 -5 -6 50626.4 1972.23 3
 7 5 6 48747.5 2346.83 1
 7 -5 -7 4036.28 588.322 3
 7 5 7 4272.45 715.445 1
 7 -5 -8 18497.7 1299.72 3
 7 5 8 16270.1 1411.45 1
 7 5 9 11446.9 1206.26 1
 -7 -5 10 3635.87 753.913 2
 7 5 10 4503.66 769.449 1
 -7 -5 11 2608.31 703.699 2
 7 5 11 2550.06 609.947 1
 -7 -5 12 4836.46 933.983 2
 7 5 12 5677.51 903.859 1
 -7 -5 13 1330.94 538.516 2
 7 -6 14 2523.89 758.604 2
 7 -6 13 3413.49 872.141 2
 7 -6 12 5804.62 993.748 2
 7 -6 12 5067.4 874.187 1
 7 -6 11 2175.08 609.207 2
 7 -6 11 2171.86 565.009 1
 7 6 -11 3079.13 691.562 4
 7 -6 10 19859.6 1787.14 2
 7 6 -10 20534.7 1703.23 4
 7 -6 10 22640.7 1779.33 1
 7 -6 9 8951.22 1116.77 1
 7 -6 9 7402.99 1051.42 2
 7 6 -9 9058.93 1101.54 4
 7 -6 8 6741.34 965.675 1
 7 -6 7 5469.67 822.222 1
 -7 -6 -7 5223.33 747.654 3
 7 -6 6 2724.52 591.715 1
 7 6 -6 3882.53 559.736 1
 -7 -6 -6 4208.6 627.843 3
 7 6 -5 1051.15 311.896 1
 -7 -6 -5 1533.94 370.1 3
 7 -6 5 1568.68 473.133 1
 -7 -6 -4 3155.17 490.414 3
 7 6 -4 2639.62 482.815 1
 -7 -6 -3 18947.9 1078.63 3
 7 6 -3 16994.8 1239.56 1
 7 6 -2 13836.4 1126.1 1
 7 -6 2 14233.8 1095.39 3
 7 6 -1 20404.1 1392.24 1
 7 -6 1 22565.2 1352.2 3
 7 -6 0 -126.785 172.394 3
 7 6 0 -145.256 243.642 1
 7 6 1 21884 1501.09 1
 7 -6 -1 22381.1 1315.91 3
 7 6 2 11817 1127.54 1
 7 -6 -2 14763.4 1071.13 3
 7 6 3 18086 1416.5 1
 7 -6 -3 18889.2 1213.41 3
 7 -6 -4 1645.44 367.295 3
 7 6 4 1033.59 364.314 1
 7 -6 -5 969.998 275.901 3
 7 6 5 556.176 244.719 1
 7 -6 -6 4633.33 646.085 3
 7 6 6 4839.33 773.8 1
 7 -6 -7 6642.35 807.824 3
 7 6 7 5680.92 850.925 1
 7 -6 -8 8708.02 951.066 3
 7 6 8 9161.1 1106.64 1
 7 -6 -9 9326.34 1005.45 3
 7 6 9 6611.35 956.089 1
 7 6 10 17819.4 1571.42 1
 -7 -6 10 17839.9 1629.14 2
 -7 -6 11 2416.24 665.163 2
 7 6 11 3129.58 657.355 1
 -7 -6 12 5342.54 974.956 2
 -7 -6 13 2382.38 684.619 2
 -7 -6 14 1008.85 497.469 2
 7 -7 13 6778.34 1189.8 2
 -7 -7 -13 7650.76 1203.23 3
 7 -7 12 1064.44 414.963 2
 -7 -7 -12 2103.23 631.863 3
 7 7 -12 2509.72 672.982 4
 7 -7 11 3169.01 733.725 2
 -7 -7 -11 2321.2 614.862 3
 7 7 -11 2858.31 708.492 4
 7 -7 11 2480.53 663.329 1
 7 -7 10 2463.06 703.133 2
 7 -7 10 1507.34 470.912 1
 -7 -7 -10 1523.22 535.957 3
 7 7 -10 820.166 375.099 4
 7 -7 9 1518.06 534.307 2
 -7 -7 -9 2164.22 562.781 3
 7 -7 9 1269.55 484.367 1
 7 7 -9 2157.71 595.837 4
 7 -7 8 2688.49 647.03 1
 -7 -7 -8 2399.52 579.012 3
 7 7 -8 2608.21 635.637 4
 7 -7 7 8173.6 1050.01 1
 -7 -7 -7 6737.76 878.254 3
 7 7 -6 -59.177 150.692 1
 -7 -7 -6 324.285 238.946 3
 7 -7 6 -129.21 291.446 1
 -7 -7 -5 17633.4 1254.24 3
 7 7 -5 17948.5 1319.47 1
 -7 -7 -4 8040.02 800.229 3
 7 7 -4 7782.62 870.606 1
 7 -7 3 2201.76 482.113 3
 7 7 -3 1339.08 383.302 1
 7 -7 2 134.957 167.239 3
 7 7 -2 -127.833 192.139 1
 7 7 -1 21520.3 1516.26 1
 7 -7 1 24686.5 1512.97 3
 7 7 0 12069.7 1150.57 1
 7 -7 0 12812.3 1088.08 3
 7 7 1 25370.5 1692.33 1
 7 -7 -1 24604.8 1485.31 3
 7 -7 -2 457.601 273.688 3
 7 7 2 259.803 187.529 1
 7 -7 -3 1553.44 386.061 3
 7 7 3 1204.64 421.487 1
 7 7 4 6873.68 913.208 1
 7 -7 -4 7013.28 811.098 3
 7 7 5 14029.6 1337.31 1
 7 -7 -5 16460.4 1261.58 3
 7 -7 -6 339.294 243.677 3
 7 7 6 146.507 210.417 1
 7 -7 -7 7962.08 918.919 3
 7 7 7 8714.7 1080.08 1
 7 -7 -8 2201.65 523.638 3
 7 7 8 2299.51 586.99 1
 7 -7 -9 1747.8 489.221 3
 7 7 9 1882.07 548.014 1
 -7 -7 10 357.573 245.617 2
 7 7 10 1184.74 445.753 1
 -7 -7 11 2274.04 629.706 2
 7 7 11 2837.38 690.202 1
 -7 -7 12 3198.6 779.185 2
 -7 -7 13 6354.9 1113.6 2
 -7 -8 -13 5468.93 1044.73 3
 -7 -8 -12 10905.6 1420.17 3
 7 -8 12 12717.1 1577.58 2
 7 8 -12 9518.41 1333.32 4
 7 -8 11 1615.54 574.11 2
 7 -8 11 1962.36 603.618 1
 -7 -8 -11 1214.86 478.307 3
 7 8 -11 796.283 375.263 4
 7 -8 10 35250.6 2380.24 1
 -7 -8 -10 31518.7 2207.73 3
 7 -8 10 31265.9 2342.98 2
 7 8 -10 30688.4 2254.03 4
 7 -8 9 1240.66 482.093 1
 7 -8 9 1632.24 581.14 2
 -7 -8 -9 263.685 308.903 3
 7 8 -9 1047.93 436.138 4
 7 -8 8 8051.99 1123.16 2
 -7 -8 -8 7455.61 1006.95 3
 7 8 -8 7989.06 1137.01 4
 7 -8 8 7211.75 1056.25 1
 -7 -8 -7 4480.44 788.326 3
 7 -8 7 1974.82 556.315 1
 7 8 -6 7734.42 908.433 1
 -7 -8 -6 4114.36 657.71 3
 -7 -8 -5 11156 1045.81 3
 7 8 -5 13832.2 1233.21 1
 7 8 -4 15744.3 1315 1
 7 -8 3 2634.46 519.834 3
 7 8 -3 1980.87 483.614 1
 7 8 -2 23443.4 1649.85 1
 7 -8 2 27037.4 1718.63 3
 7 -8 1 6025.16 810.327 3
 7 8 -1 5010.91 774.781 1
 7 -8 0 87.0745 157.622 3
 7 8 0 -196.736 282.764 1
 7 -8 -1 6041.05 792.522 3
 7 8 1 6416.94 899.168 1
 7 8 2 24947.4 1774.92 1
 7 -8 -2 23306.5 1565.68 3
 7 -8 -3 2707.3 550.184 3
 7 8 3 2736.21 586.489 1
 7 8 4 13925.7 1361.97 1
 7 -8 -4 14766.3 1254.18 3
 7 8 5 9612.99 1161.54 1
 7 -8 -5 11836.5 1147.94 3
 7 -8 -6 5894.49 837.944 3
 7 8 6 3958.27 775.276 1
 7 -8 -7 3684.01 684.64 3
 7 8 7 2355.58 649.256 1
 7 -8 -8 8222.04 1038.54 3
 7 8 8 5925.7 957.911 1
 7 -8 -9 1241.6 433.613 3
 7 8 9 625.532 319.777 1
 7 -8 -10 34570.8 2223.66 3
 7 8 10 32785.5 2273.72 1
 -7 -8 11 1317.16 520.577 2
 7 8 11 1478.57 541.828 1
 -7 -8 12 11751.7 1438.54 2
 7 -9 12 2291.82 669.488 2
 -7 -9 -12 2947.32 764.472 3
 7 9 -12 3975.11 896.586 4
 7 -9 11 4175.8 922.321 2
 -7 -9 -11 5401.41 997.643 3
 7 -9 11 5095.96 956.731 1
 7 9 -11 4987.08 970.539 4
 7 -9 10 8464.18 1243.63 2
 -7 -9 -10 7970.67 1146.53 3
 7 9 -10 9044.67 1295.4 4
 7 -9 10 7297.79 1119.44 1
 7 -9 9 3217.52 778.133 2
 -7 -9 -9 3298.88 721.413 3
 7 -9 9 2673.59 695.596 1
 7 9 -9 2582.02 685.584 4
 7 -9 8 4620.31 893.364 1
 7 -9 8 4770.62 894.066 2
 -7 -9 -8 4942.62 833.043 3
 7 9 -8 5040.47 951.154 4
 -7 -9 -7 6141.33 884.087 3
 7 9 -7 6901.13 1087.1 4
 -7 -9 -6 3786.04 692.675 3
 7 9 -5 15972.2 1400.58 1
 7 9 -4 3735.34 668.317 1
 7 -9 3 1261.37 443.687 3
 7 9 -3 2120.5 541.118 1
 7 9 -2 14812.7 1395.96 1
 7 -9 2 15455.6 1380.23 3
 7 9 -1 25413.6 1834.28 1
 7 -9 1 23770 1684.64 3
 7 -9 0 1503.15 444.518 3
 7 9 0 968.203 408.293 1
 7 9 1 22932.6 1771.4 1
 7 -9 -1 25164.2 1731 3
 7 9 2 12783.7 1342.3 1
 7 -9 -2 13069.9 1259.85 3
 7 -9 -3 2214.17 523.625 3
 7 9 3 1867.28 531.277 1
 7 -9 -4 4479.27 734.648 3
 7 9 4 3866.14 762.515 1
 7 9 5 14168.3 1463.02 1
 7 -9 -5 15416.2 1397.51 3
 7 -9 -6 4476.86 778.753 3
 7 9 6 3298.71 753.888 1
 7 9 7 7906.05 1127.62 1
 7 -9 -7 8945.98 1118.6 3
 7 -9 -8 6352.62 963.366 3
 7 9 8 6352.16 1031.17 1
 7 -9 -9 2414.04 590.094 3
 7 9 9 2213.46 634.404 1
 7 -9 -10 7954.75 1133.06 3
 7 9 10 7911.5 1151.96 1
 7 9 11 4452.71 909.101 1
 7 -10 11 5048.16 1036.52 2
 -7 -10 -11 6559.42 1117.57 3
 7 -10 11 5342.7 1051.63 1
 7 10 -11 5449.31 1069.86 4
 7 -10 10 2317.23 657.353 2
 7 -10 10 2550.27 709.784 1
 -7 -10 -10 977.563 405.756 3
 7 10 -10 1786.09 648.682 4
 7 -10 9 8953.71 1273.61 1
 7 -10 9 10192 1347.31 2
 7 10 -9 12639.9 1556 4
 7 -10 8 2957.76 724.814 2
 -7 -10 -8 3730.41 746.706 3
 7 -10 8 4545.76 908.978 1
 7 10 -8 4376.03 909.308 4
 7 -10 7 204.325 287.841 2
 -7 -10 -7 975.555 396.414 3
 7 10 -7 657.064 415.514 4
 7 10 -6 1470.16 509.243 4
 7 10 -4 6038.12 926.39 1
 7 -10 4 6257.14 986.523 3
 7 10 -3 15942.8 1505.01 1
 7 -10 3 13162.1 1375.21 3
 7 -10 2 964.939 433.07 3
 7 10 -2 365.405 260.277 1
 7 -10 1 1723.68 497.177 3
 7 10 -1 1967.39 559.677 1
 7 10 0 17172.7 1607.09 1
 7 -10 0 19543.6 1619.08 3
 7 -10 -1 1344.51 462.016 3
 7 10 1 970.029 414.197 1
 7 -10 -2 1075.75 430.785 3
 7 10 2 729.832 383.208 1
 7 10 3 13716.8 1489.7 1
 7 -10 -3 14142.7 1384.25 3
 7 -10 -4 6362 938.968 3
 7 10 4 5774.15 980.706 1
 7 -10 -5 9043.9 1129.77 3
 7 10 5 7353.2 1088.93 1
 7 -10 -6 1398.34 496.343 3
 7 10 6 2177.52 638.176 1
 7 -10 -7 732.412 369.421 3
 7 10 7 179.607 264.387 1
 7 -10 -8 4709.47 888.792 3
 7 10 8 4470.6 908.523 1
 7 10 9 12020.6 1459.81 1
 7 -10 -9 11028.5 1355.65 3
 7 -10 -10 789.889 406.292 3
 7 10 10 2066.2 666.992 1
 7 10 11 6422.34 1095.46 1
 7 -11 10 1078.35 508.162 2
 7 -11 10 797.857 440.992 1
 7 11 -10 1242.79 559.324 4
 7 -11 9 1624.73 585.11 2
 7 -11 9 908.216 471.85 1
 7 11 -9 966.48 491.312 4
 7 -11 8 14201.1 1589.71 2
 7 11 -8 13094.4 1644.04 4
 7 -11 7 5751.91 1006.09 2
 7 11 -7 6746.59 1170.25 4
 7 -11 6 12379.5 1420.59 2
 7 11 -6 14451.1 1646.32 4
 7 -11 4 2427.42 691.368 3
 7 -11 3 2524.15 662.168 3
 7 11 -3 2572.95 656.58 1
 7 11 -2 10293.8 1266.48 1
 7 -11 2 11762.5 1351.4 3
 7 -11 1 8033.84 1097.71 3
 7 11 -1 6957.21 1072.13 1
 7 11 0 8636.57 1207.24 1
 7 -11 0 10178.2 1235.21 3
 7 -11 -1 5733.1 932.661 3
 7 11 1 6786.47 1062.41 1
 7 11 2 11832.5 1411.48 1
 7 -11 -2 11309.2 1298.51 3
 7 -11 -3 3701.97 746.731 3
 7 11 3 2910.49 727.842 1
 7 -11 -4 985.096 427.535 3
 7 11 4 1272.21 520.936 1
 7 -11 -5 4546.58 855.274 3
 7 11 5 2897.32 714.655 1
 7 11 6 12642.1 1501.03 1
 7 -11 -6 13188.8 1463.41 3
 7 -11 -7 4892.44 920.653 3
 7 11 7 3727.93 852.736 1
 7 11 8 15185.6 1673.88 1
 7 -11 -8 13551.7 1543.4 3
 7 -11 -9 1611.18 567.743 3
 7 11 9 1170.7 499.44 1
 7 -11 -10 278.745 283.022 3
 7 11 10 31.821 233.454 1
 7 -12 9 26215.2 2254.07 2
 7 -12 8 1329.58 556.865 2
 7 12 -8 623.177 440.262 4
 7 -12 7 3832.64 819.173 2
 7 12 -7 4065.68 945.776 4
 7 -12 6 4651.48 909.104 2
 7 12 -6 6879.72 1192.25 4
 7 -12 5 1763.5 551.343 2
 7 12 -5 2275.4 676.867 4
 7 12 -4 3176.81 830.795 4
 7 -12 4 673.126 328.428 3
 7 -12 3 1954.5 594.55 3
 7 -12 2 1568.19 575.752 3
 7 -12 1 823.482 432.937 3
 7 12 -1 1891.5 606.255 1
 7 -12 0 167.684 201.398 3
 7 12 0 619.632 390.243 1
 7 -12 -1 1612.23 557.606 3
 7 12 1 1455.27 543.522 1
 7 -12 -2 1203.64 453.691 3
 7 12 2 1967.65 649.419 1
 7 -12 -3 2045.71 591.888 3
 7 12 3 2518.91 715.019 1
 7 -12 -4 2071.99 588.837 3
 7 12 4 800.399 466.948 1
 7 -12 -5 2004.13 605.734 3
 7 12 5 3237.99 872.569 1
 7 -12 -6 4809.09 955.109 3
 7 12 6 4207.24 961.585 1
 7 -12 -7 4494.29 934.713 3
 7 12 7 4920.17 1009.12 1
 7 12 8 694.384 406.783 1
 7 -12 -8 1852.82 609.657 3
 7 -12 -9 28315.2 2331.09 3
 7 13 -6 4585.8 1010.29 4
 7 13 -5 8325.18 1352.15 4
 7 13 -4 310.936 314.777 4
 7 -13 3 1244.46 503.105 3
 7 13 -3 1802.34 630.535 4
 7 -13 2 12108.7 1494.72 3
 7 -13 1 4460.4 915.352 3
 7 -13 0 16118.7 1721.7 3
 7 -13 -1 3701.4 835.104 3
 7 13 1 2991.91 802.57 1
 7 13 2 12730.5 1594.53 1
 7 -13 -2 11926.7 1473.96 3
 7 13 3 1234.18 548.822 1
 7 -13 -3 1228.71 511.089 3
 7 13 4 203.44 260.919 1
 7 -13 -4 440.914 385.201 3
 7 13 5 9289.27 1412.49 1
 7 -13 -5 9350.67 1368.42 3
 7 13 6 6333.6 1179.07 1
 7 -13 -6 4643.78 965.993 3
 7 -13 -7 4108.79 943.086 3
 7 -14 3 -161.099 245.767 3
 7 14 -3 298.814 327.839 4
 7 14 -2 9205 1387.48 4
 7 -14 2 12685.5 1604.64 3
 7 -14 1 6377.23 1147.01 3
 7 14 -1 6655.72 1179.58 4
 7 -14 0 -334.792 306.449 3
 7 -14 -1 4460.86 946.161 3
 7 -14 -2 11935.3 1546.64 3
 7 -14 -3 309.702 338.389 3
 7 -14 -4 25291.6 2271.69 3
 8 0 0 166032 3673.96 1
 8 0 -1 18180.5 1176.92 1
 8 0 1 19709.4 1290.64 1
 8 0 -2 58843 2066.85 1
 8 0 2 55912.6 2244.74 1
 8 0 -3 6464.73 670.278 1
 8 0 3 6831.57 834.328 1
 8 0 -4 38038.4 1549.6 1
 8 0 4 39415.6 1980.49 1
 8 0 -5 3911.14 471.137 1
 8 0 5 3610.73 646.746 1
 8 0 6 44293.6 2200.88 1
 8 0 7 1098.27 398.827 1
 8 0 8 63410.5 2747.28 1
 8 0 9 1492.04 443.945 2
 8 0 9 948.344 366.447 1
 8 0 10 1203.82 430.788 2
 8 0 10 1802.64 507 1
 8 0 11 -147.268 249.276 2
 8 0 11 30.0097 234.992 1
 8 0 12 17022.4 1549.78 1
 8 0 12 16057.7 1542.54 2
 8 0 13 726.25 407.599 2
 8 0 14 14336.9 1547.06 2
 8 -1 15 2596.08 702.897 2
 8 -1 14 4519.09 936.341 2
 8 -1 13 5847.89 988.301 2
 8 -1 12 1391.11 483.071 2
 8 -1 12 2898.78 657.514 1
 8 -1 11 14655.4 1453.14 2
 8 -1 11 16010.1 1491.37 1
 8 -1 10 4480.43 793.511 2
 8 -1 10 4748.02 807.13 1
 8 -1 9 14780.8 1374.71 1
 8 -1 8 3231.14 644.549 1
 8 -1 7 -130.917 247.064 1
 8 -1 6 6450.79 861.863 1
 8 1 -5 26123.7 1238.36 1
 8 -1 5 25175.4 1626.18 1
 8 -1 4 5063.3 697.243 1
 8 1 -4 5769.74 615.025 1
 8 1 -3 124828 2933.6 1
 8 -1 3 121681 3416.05 1
 8 1 -2 25180.7 1354.34 1
 8 -1 2 25440.2 1516.01 1
 8 1 -1 9103.34 846.898 1
 8 -1 1 9094.24 883.842 1
 8 -1 0 2333.62 456.241 1
 8 1 0 2389.58 459.409 1
 8 1 1 8854.09 876.918 1
 8 -1 -1 7843.86 789.33 1
 8 1 2 28211.4 1604.48 1
 8 -1 -2 26031.9 1380.02 1
 8 1 3 122840 3427.81 1
 8 -1 -3 122962 2923.05 1
 8 1 4 3874.99 599.536 1
 8 -1 -4 4505 541.722 1
 8 1 5 22249.6 1559.45 1
 8 -1 -5 26013.7 1239.05 1
 8 1 6 5710.87 812.733 1
 8 1 7 627.614 404.873 1
 8 1 8 3946.27 711.957 1
 8 1 9 14880.3 1361.39 1
 8 1 9 13395.4 1215.59 2
 8 1 10 4289.05 717.258 2
 8 1 10 5357.13 831.694 1
 8 1 11 15659.6 1462.98 1
 8 1 11 16026.2 1433.47 2
 8 1 12 1744.99 498.304 2
 8 1 12 1991.71 549.157 1
 8 1 13 6532.32 987.72 2
 8 -2 15 6257.22 1153.28 2
 8 -2 14 8780.56 1307.55 2
 8 -2 13 4486.57 894.362 2
 8 -2 12 2000.59 626.622 2
 8 -2 12 1200.47 458.565 1
 8 -2 11 20.5503 217.1 2
 8 -2 11 -24.8808 197.258 1
 8 -2 10 3553.47 732.98 2
 8 -2 10 3713.04 710.846 1
 8 -2 9 23933.4 1741.5 1
 8 -2 8 7556.71 978.725 1
 8 -2 7 20241.8 1540.48 1
 8 -2 6 6434.96 861.13 1
 8 -2 5 2302.79 492.036 1
 8 2 -5 1982.1 358.2 1
 8 -2 4 4588.56 722.807 1
 8 2 -4 4103.85 531.317 1
 8 2 -3 3347.23 495.965 1
 8 -2 3 2610.6 522.384 1
 8 2 -2 21908 1280.56 1
 8 -2 2 26243.2 1576.15 1
 8 2 -1 21740.2 1309.81 1
 8 -2 1 21506.2 1370.63 1
 8 2 0 584.903 286.885 1
 8 -2 0 170.259 156.402 1
 8 2 1 20735.3 1354.41 1
 8 -2 -1 21901.8 1328.5 1
 8 2 2 25310.4 1545.91 1
 8 -2 -2 22001.3 1293.12 1
 8 -2 -3 2611.75 444.074 1
 8 2 3 2654.64 562.004 1
 8 2 4 5098.25 740.947 1
 8 -2 -4 4715.9 562.498 1
 8 -2 -5 1573.25 320.052 1
 8 2 5 2470.84 520.079 1
 8 2 6 5339.86 764.229 1
 8 2 7 18414 1461.63 1
 8 2 8 8507.86 1018.68 1
 8 2 9 23895.4 1736.82 1
 8 2 9 22048.5 1523.75 2
 8 2 10 3124.2 595.55 2
 8 2 10 2408.2 554.67 1
 8 2 11 324.257 254.031 1
 8 2 11 334.407 232.666 2
 8 2 12 1135.37 418.454 1
 8 -3 14 3805.41 893.131 2
 8 -3 13 2837.71 765.309 2
 8 -3 12 14028.2 1524.73 2
 8 -3 12 15831.6 1541.25 1
 8 -3 11 43.1899 288.247 2
 8 -3 11 435.226 320.065 1
 8 -3 10 27077.6 2006.61 2
 8 -3 10 28864.1 1973.99 1
 8 3 -9 10275.2 1047.49 4
 8 -3 9 8631.27 1064.91 1
 8 -3 8 12665.9 1270.82 1
 8 -3 7 7564.33 968.478 1
 8 -3 6 700.137 297.418 1
 8 3 -5 797.498 237.687 1
 8 -3 5 744.513 368.935 1
 8 3 -4 9805.19 840.091 1
 8 -3 4 9239.78 984.597 1
 8 3 -3 22332.1 1297.2 1
 8 -3 3 20894.8 1461.54 1
 8 -3 2 23626.5 1529.13 1
 8 3 -2 23117 1355.72 1
 8 -3 1 9169.35 915.623 1
 8 3 -1 9117.22 874.27 1
 8 3 0 5117.86 666.175 1
 8 -3 0 5792.07 717.496 1
 8 -3 -1 9647.2 907.876 1
 8 3 1 10247.8 968.513 1
 8 -3 -1 9797.95 645.68 3
 8 3 2 26600.8 1603.34 1
 8 -3 -2 26497.1 1457 1
 8 3 3 23447 1549.45 1
 8 -3 -3 22350.3 1295.09 1
 8 3 4 10675.1 1071.78 1
 8 -3 -4 10674.6 880.86 1
 8 3 5 495.259 285.189 1
 8 -3 -5 612.807 228.616 1
 8 3 6 1599.07 472.669 1
 8 3 7 7255.15 963.234 1
 8 3 8 12516.3 1256.46 1
 8 3 8 12969 1079.78 2
 8 3 9 9835.9 1141.07 1
 8 3 10 25078.1 1830.7 1
 8 3 11 1130.13 453.505 1
 8 3 12 20202.4 1697.51 1
 8 -4 14 -228.252 398.506 2
 8 -4 13 14065.3 1636.94 2
 8 -4 12 5109.74 946.982 2
 8 -4 12 5092.16 890.841 1
 8 -4 11 5999.79 993.852 2
 8 -4 11 7921.28 1088.91 1
 8 -4 10 1490.34 543.683 2
 8 -4 10 585.706 332.489 1
 8 4 -9 13147.9 1245.24 4
 8 -4 9 12460.9 1291.96 1
 8 -4 8 4223.57 757.508 1
 8 -4 7 67769.1 2898.19 1
 8 -4 6 3216.4 631.313 1
 8 -4 5 22277.6 1603.3 1
 8 4 -5 24146.5 1334.76 1
 8 -4 4 1607.78 449.236 1
 8 4 -4 1532.71 340.536 1
 8 -4 3 9689.04 1037.02 1
 8 4 -3 9659.6 895.141 1
 8 -4 2 13170.6 1171.35 1
 8 4 -2 12877.2 1047.35 1
 8 -4 1 69063.2 2604.95 1
 8 4 -1 66766.9 2424.66 1
 8 -4 0 13407.4 1127.18 1
 8 4 0 11529.1 1042.32 1
 8 -4 0 11715.2 824.216 3
 8 -4 -1 68815.3 2492.22 1
 8 4 1 66144.3 2530.95 1
 8 -4 -1 74191.6 2020.14 3
 8 -4 -2 12640.3 1049.81 1
 8 4 2 14221.1 1196.75 1
 8 -4 -2 14846.5 901.982 3
 8 -4 -3 10314.3 921.38 1
 8 4 3 8722.25 981.023 1
 8 4 4 969.102 398.748 1
 8 -4 -4 1588.61 345.165 1
 8 -4 -5 21808.8 1273.85 1
 8 4 5 22192.3 1595.39 1
 8 4 6 3008.06 601.22 1
 8 4 7 68179.5 2912.34 1
 8 4 8 3423.47 694.993 1
 8 4 9 11876.2 1260.82 1
 8 4 10 1024.44 400.466 1
 8 4 11 5940.06 931.394 1
 8 4 12 5692.57 917.89 1
 8 -5 14 1123.38 547.325 2
 8 -5 13 1288.85 519.254 2
 8 -5 12 12297.4 1501.74 2
 8 -5 12 12754.2 1421 1
 8 -5 11 9030.05 1268.92 2
 8 -5 11 9885.81 1240.8 1
 8 -5 10 36498.6 2444.03 2
 8 5 -10 42692 2388.76 4
 8 -5 10 38141.2 2346.79 1
 8 -5 9 2091.34 571.4 1
 8 5 -9 2363.58 561.15 4
 8 -5 8 10650.9 1225.07 1
 8 -5 7 3330.5 671.6 1
 8 -5 6 10258.5 1169.37 1
 8 -5 5 8952.44 1076.97 1
 8 5 -5 9441.62 894.882 1
 8 -5 4 34650.8 2042.06 1
 8 5 -4 34073.5 1713.72 1
 8 -5 3 4179.79 705.516 1
 8 5 -3 4251.49 622.524 1
 8 -5 2 30711.7 1844.85 1
 8 5 -2 27517.2 1600.59 1
 8 5 -1 5351.55 721.492 1
 8 -5 1 7530.98 740.013 3
 8 -5 1 6207.4 812.2 1
 8 -5 0 120.623 145.886 3
 8 -5 0 359.23 274.421 1
 8 5 0 252.534 187.346 1
 8 -5 -1 6568.54 798.767 1
 8 5 1 5657.31 777.749 1
 8 -5 -1 6720.12 679.96 3
 8 -5 -2 28202.9 1626.31 1
 8 5 2 31844.8 1839.84 1
 8 -5 -2 33829.9 1509.49 3
 8 -5 -3 6014.46 726.566 1
 8 5 3 4791.11 736.573 1
 8 -5 -3 6142.97 649.207 3
 8 -5 -4 36970 1766.25 1
 8 5 4 32025.5 1952.76 1
 8 -5 -5 9471.2 887.779 1
 8 5 5 8679.35 1046.97 1
 8 5 6 12109.1 1261.31 1
 8 5 7 2521.22 605.413 1
 8 5 8 12862.5 1326.89 1
 8 5 9 1611.2 528.469 1
 8 5 10 37754.5 2329.72 1
 8 5 11 10981.5 1298.64 1
 8 5 12 9536.97 1222.67 1
 8 -6 13 4574.39 1017.55 2
 8 -6 12 15487.9 1742.44 2
 8 -6 12 10590.3 1321.1 1
 8 -6 11 -212.59 308.924 2
 8 -6 11 -181.946 227.901 1
 8 6 -11 256.626 301.923 4
 8 -6 10 1662.45 600.641 2
 8 -6 10 1463.22 468.775 1
 8 6 -10 1756.67 546.238 4
 8 -6 9 9919.56 1262.39 2
 8 6 -9 11137.2 1257.88 4
 8 -6 9 9699.56 1224.48 1
 8 -6 8 310.525 305.802 1
 -8 -6 -8 610.27 271.497 3
 -8 -6 -7 1226.66 371.366 3
 8 -6 7 743.633 356.569 1
 8 -6 6 34768 2171.88 1
 8 -6 5 1940.48 539.882 1
 8 6 -5 2835.4 525.037 1
 8 6 -4 128.811 156.697 1
 8 -6 4 637.163 418.204 1
 8 6 -3 2051.55 452.538 1
 8 -6 3 2295.6 589.419 1
 8 6 -2 3252.23 574.356 1
 8 -6 2 6243.73 873.009 1
 8 -6 1 159.202 138.035 3
 8 6 -1 314.328 256.647 1
 8 -6 0 592.687 248.76 3
 8 6 0 476.61 282.885 1
 8 -6 -1 340.512 205.296 3
 8 6 1 408.719 271.382 1
 8 6 2 4978.71 783.932 1
 8 -6 -2 5566.1 675.838 3
 8 -6 -3 3169.84 495.21 3
 8 6 3 2673.87 579.678 1
 8 -6 -4 249.576 190.9 3
 8 -6 -4 236.863 199.377 1
 8 6 4 285.72 306.352 1
 8 -6 -5 2495.91 471.722 3
 8 -6 -5 1762.65 416.199 1
 8 6 5 1970.61 546.848 1
 8 6 6 33548.7 2123.66 1
 8 6 7 718.528 347.661 1
 8 6 8 522.356 390.482 1
 8 6 9 10357.6 1246.67 1
 8 6 10 1774.53 541.329 1
 8 6 11 246.992 281.733 1
 8 6 12 13469 1483.68 1
 -8 -7 -13 519.871 393.171 3
 8 -7 12 4030.81 943.643 2
 -8 -7 -12 3189.67 760.258 3
 8 -7 12 4163.1 861.085 1
 -8 -7 -11 9993.59 1284.79 3
 8 -7 11 10463.9 1400.43 2
 8 -7 11 9280.56 1278.61 1
 8 7 -11 9713.09 1272.6 4
 8 -7 10 233.65 293.27 2
 -8 -7 -10 478.694 347.968 3
 8 7 -10 916.707 520.53 4
 8 -7 10 632.081 340.893 1
 8 -7 9 10206.5 1274.68 1
 -8 -7 -9 9218.95 1125.76 3
 8 -7 9 9914.96 1297.3 2
 8 7 -9 8366.76 1158.11 4
 -8 -7 -8 5340.43 809.525 3
 8 -7 8 5680.63 959.561 1
 8 -7 7 1495.87 482.886 1
 8 -7 6 4009.83 776.688 1
 8 -7 5 9962.23 1204.62 1
 8 7 -5 9753.34 1006.05 1
 8 7 -4 6114.3 814.637 1
 8 -7 4 4139.66 761.375 1
 8 7 -3 7479.61 915.565 1
 8 7 -2 10298.8 1092.85 1
 8 -7 2 11408.5 1072.61 3
 8 7 -1 9117.82 1033.17 1
 8 -7 1 9390.43 962.343 3
 8 -7 0 509.741 263.625 3
 8 7 0 -68.0783 217.814 1
 8 7 1 8238.98 999.8 1
 8 -7 -1 11476.1 1034.43 3
 8 7 2 10545.7 1153.55 1
 8 -7 -2 11773.7 1049.91 3
 8 7 3 6958.74 968.881 1
 8 -7 -3 7345.81 826.809 3
 8 -7 -4 4176.4 651.024 3
 8 7 4 3071.83 700.277 1
 8 7 5 9134.11 1124 1
 8 -7 -5 9176.91 966.633 3
 8 7 6 3921.45 763.937 1
 8 7 7 3540.22 750.647 1
 8 7 8 4581.81 846.703 1
 8 7 9 9540.27 1222.91 1
 8 7 10 249.379 190.055 1
 8 7 11 8164.1 1172.15 1
 8 7 12 5064.74 943.102 1
 -8 -8 -12 16023.4 1699.2 3
 8 -8 12 16719.7 1872.16 2
 8 8 -12 17474.6 1827.03 4
 8 -8 12 17817.7 1807.81 1
 8 -8 11 2105.78 650.988 2
 -8 -8 -11 893.625 427.425 3
 8 8 -11 1449.73 550.028 4
 8 -8 11 1954.95 615.346 1
 8 -8 10 732.082 415.844 2
 8 -8 10 1630.84 556.462 1
 8 8 -10 2053.61 622.507 4
 8 -8 9 2456.78 655.213 2
 8 -8 9 2044.72 631.398 1
 8 8 -9 1732.39 618.283 4
 8 -8 8 20535.1 1831.57 1
 8 8 -8 18698.6 1763.82 4
 8 -8 7 247.475 283.099 1
 8 -8 6 22680 1886.94 1
 8 8 -5 118.832 168.327 1
 8 -8 5 -21.662 269.749 1
 8 8 -4 2021.83 520.595 1
 8 8 -3 1495.1 452.319 1
 8 -8 2 1841.97 495.11 3
 8 8 -2 1956 502.048 1
 8 -8 1 3368.46 616.808 3
 8 8 -1 2481.96 581.025 1
 8 8 0 41905.1 2332.32 1
 8 -8 0 40374.2 2079.08 3
 8 -8 -1 2799.08 538.185 3
 8 8 1 3008.05 660.58 1
 8 -8 -2 2818.75 555.233 3
 8 8 2 2903.99 662.119 1
 8 -8 -3 1809.45 471.093 3
 8 8 3 1499.59 526.366 1
 8 -8 -4 1219.83 367.148 3
 8 8 4 2538.99 642.093 1
 8 -8 -5 189.528 182.464 3
 8 8 5 -65.3232 267.3 1
 8 8 6 20787.8 1791.21 1
 8 -8 -6 24521.6 1684.13 3
 8 8 7 1767.5 543.893 1
 8 8 8 23128.6 1943.33 1
 8 8 9 2467 652.663 1
 8 8 10 2004.32 615.904 1
 8 8 11 1023.33 457.691 1
 8 9 -12 2259.7 713.749 4
 8 -9 11 5807.73 1068.41 1
 8 -9 11 5234.66 1054.06 2
 8 9 -11 6131.13 1134.42 4
 8 -9 10 3688.13 845.102 2
 8 -9 10 3401.46 809.165 1
 8 9 -10 2455.77 740.475 4
 8 -9 9 11577.9 1454.69 1
 8 -9 9 9625.28 1316.19 2
 8 9 -9 11025.8 1425.98 4
 8 -9 8 1725.28 554.866 2
 8 -9 8 2567.85 680.368 1
 8 9 -8 2444.34 707.407 4
 8 -9 7 6035.11 1044.2 1
 8 -9 6 386.997 383.37 1
 8 9 -5 14337.1 1366.09 1
 8 9 -4 411.117 248.241 1
 8 9 -3 21005.9 1680.85 1
 8 -9 3 17828.1 1531.11 3
 8 9 -2 10132.9 1181.34 1
 8 -9 2 7901.13 1015.56 3
 8 -9 1 2365.58 553.83 3
 8 9 -1 2399.51 599.484 1
 8 -9 0 2283.84 536.313 3
 8 9 0 1477.92 487.229 1
 8 -9 -1 3312.69 639.952 3
 8 9 1 3703.39 783.772 1
 8 9 2 8669.74 1153.16 1
 8 -9 -2 9127.32 1065.18 3
 8 9 3 22642.3 1860.48 1
 8 -9 -3 23777.9 1700.13 3
 8 -9 -4 825.978 355.038 3
 8 9 4 597.831 380.96 1
 8 9 5 15774.2 1605.17 1
 8 -9 -5 16414.5 1450.66 3
 8 -9 -6 594.036 298.943 3
 8 9 6 -1.19743 191.448 1
 8 -9 -7 6800.48 955.071 3
 8 9 7 4795.29 896.192 1
 8 9 8 1899.69 589.824 1
 8 9 9 9774.34 1315.5 1
 8 9 10 2229.69 645.093 1
 8 9 11 6545.34 1123.4 1
 8 -10 10 7414.71 1233.2 2
 8 -10 10 5903.5 1088.21 1
 8 10 -10 6350.34 1141.56 4
 8 -10 9 3007.73 750.657 1
 8 -10 9 1237.21 490.466 2
 8 10 -9 2521.39 721.099 4
 8 -10 8 1137.09 486.22 2
 8 -10 8 2697.15 764.966 1
 8 10 -8 3229.74 833.49 4
 8 -10 7 9409.55 1327.44 1
 8 -10 7 7405.14 1130.83 2
 8 10 -7 7346.54 1182.57 4
 8 10 -4 6588.81 1000.55 1
 8 10 -3 842.177 376.796 1
 8 -10 3 759.261 397.916 3
 8 -10 2 1479.71 518.476 3
 8 10 -2 1406.87 487.381 1
 8 10 -1 15784 1560.75 1
 8 -10 1 18065 1584.47 3
 8 -10 0 4873.36 812.403 3
 8 10 0 4210.32 825.999 1
 8 10 1 17959.1 1679.91 1
 8 -10 -1 20008 1646.71 3
 8 -10 -2 1145.65 446.053 3
 8 10 2 1092.43 443.773 1
 8 -10 -3 510.665 353.334 3
 8 10 3 323.027 326.198 1
 8 -10 -4 6280.41 944.979 3
 8 10 4 5104.08 929.674 1
 8 10 5 12101.6 1469.02 1
 8 -10 -5 11986.8 1318.78 3
 8 -10 -6 1307.95 449.337 3
 8 10 6 775.032 449.37 1
 8 10 7 8493.51 1257.77 1
 8 -10 -7 9723.73 1210.04 3
 8 10 8 1083.25 505.366 1
 8 10 9 2979.6 750.46 1
 8 10 10 6872.65 1165.4 1
 8 -11 9 1339.91 528.952 2
 8 -11 9 1172.93 465.416 1
 8 11 -9 1547.13 596.715 4
 8 -11 8 5163.75 1046.84 1
 8 -11 8 4196.44 901.906 2
 8 11 -8 3844.77 930.454 4
 8 -11 7 781.163 411.478 2
 8 -11 7 1199.11 651.112 1
 8 11 -7 1143.38 583.013 4
 8 -11 6 2475.21 672.663 2
 8 11 -6 2645.26 731.647 4
 8 11 -3 5790.11 986.852 1
 8 -11 3 7621.99 1123.68 3
 8 11 -2 19406.7 1800.55 1
 8 -11 2 17935.9 1675.47 3
 8 -11 1 3328.88 753.489 3
 8 11 -1 2606.64 664.471 1
 8 -11 0 3735.28 773.587 3
 8 11 0 2868.09 732.306 1
 8 -11 -1 2499.67 628.893 3
 8 11 1 2762.67 725.34 1
 8 11 2 17461.2 1776.42 1
 8 -11 -2 17908.8 1658.76 3
 8 -11 -3 7438.62 1082.46 3
 8 11 3 8322.88 1237.03 1
 8 11 4 18385.3 1850.25 1
 8 -11 -4 18998.2 1720.7 3
 8 -11 -5 3376.95 737.721 3
 8 11 5 4240.64 909.289 1
 8 -11 -6 1886.67 578.657 3
 8 11 6 3912.11 887.366 1
 8 -11 -7 970.974 465.916 3
 8 11 7 355.203 294.448 1
 8 11 8 3602.13 836.118 1
 8 11 9 1840.37 644.225 1
 8 -12 7 7083.77 1147.49 2
 8 12 -7 6107.12 1160.72 4
 8 -12 7 8088.64 1297.17 1
 8 -12 6 568.308 414.305 2
 8 12 -6 754.264 452.891 4
 8 -12 5 9005.51 1243.59 2
 8 12 -5 10259.4 1471.39 4
 8 -12 3 1801.34 577.203 3
 8 -12 2 -27.6609 212.417 3
 8 12 -2 151.737 220.877 1
 8 -12 1 6454.67 1060.11 3
 8 12 -1 6687.54 1134.9 1
 8 -12 0 2019.23 565.809 3
 8 12 0 2961.47 758.351 1
 8 -12 -1 7882.82 1153.47 3
 8 12 1 7770.31 1232.72 1
 8 -12 -2 -445.241 444.367 3
 8 12 2 253.134 300.979 1
 8 -12 -3 2064.12 610.862 3
 8 12 3 1764.97 621.639 1
 8 -12 -4 -19.9507 285.868 3
 8 12 4 499.163 365.82 1
 8 -12 -5 10001.5 1318.12 3
 8 12 5 11561.1 1540.92 1
 8 -12 -6 95.3561 293.295 3
 8 12 6 381.25 329.289 1
 8 -12 -7 7815.45 1203.43 3
 8 12 7 9320.29 1403.13 1
 8 13 -4 14582.9 1774.05 4
 8 -13 3 1674.68 629.299 3
 8 -13 2 13944.3 1622.05 3
 8 -13 1 2788.81 762.456 3
 8 -13 0 530.955 389.949 3
 8 13 0 661.632 477.892 1
 8 -13 -1 962.052 413.123 3
 8 13 1 2329.58 720.382 1
 8 13 2 13638.6 1695.19 1
 8 -13 -2 12847.1 1557.43 3
 8 -13 -3 2690.56 758.761 3
 8 13 3 2302.9 774.104 1
 8 13 4 14072.1 1726.23 1
 8 -13 -4 14235.2 1646.11 3
 8 -13 -5 2213.67 715.39 3
 8 -13 -6 983.398 491.904 3
 9 0 0 -184.266 213.546 1
 9 0 -1 -1.28966 147.52 1
 9 0 1 -58.6628 155.256 1
 9 0 -2 28622.2 1567.41 1
 9 0 2 31105.9 1795.81 1
 9 0 -3 15986.2 1136.79 1
 9 0 3 17564 1388.64 1
 9 0 -4 8471.1 809.69 1
 9 0 4 9359.98 1053.87 1
 9 0 5 38110.5 2124.02 1
 9 0 6 -1.76982 218.283 1
 9 0 7 1503.19 480.261 1
 9 0 8 10435.3 1195.34 1
 9 0 9 4817.81 827.548 1
 9 0 10 43548.8 2503.24 1
 9 0 10 42250.5 2373.45 2
 9 0 11 14446 1455.89 1
 9 0 11 14595.5 1456.6 2
 9 0 12 15282.2 1552.87 1
 9 0 12 15006.1 1531.99 2
 9 0 13 4364.46 866.753 2
 9 0 14 388.501 304.618 2
 9 -1 14 2271.06 647.851 2
 9 -1 13 8627.68 1249.7 2
 9 -1 12 531.121 317.239 2
 9 -1 12 -60.8167 234.873 1
 9 -1 11 1801.91 580.827 2
 9 -1 11 1972.63 551.055 1
 9 -1 10 14693.3 1452.76 2
 9 -1 10 13352.2 1390.11 1
 9 -1 9 13132.8 1363.92 1
 9 -1 8 156.635 227.461 1
 9 -1 7 13536.4 1313.09 1
 9 -1 6 8777.86 1069.5 1
 9 1 -5 7904.42 741.143 1
 9 -1 5 6293.19 871.52 1
 9 -1 4 622.563 289.756 1
 9 1 -4 899.523 244.516 1
 9 -1 3 2933.07 570.791 1
 9 1 -3 4140.8 575.858 1
 9 -1 2 6590.1 856.946 1
 9 1 -2 6890.45 764.378 1
 9 1 -1 35659.3 1793.11 1
 9 -1 1 35655.6 1897.66 1
 9 -1 0 2510.58 508.847 1
 9 1 0 2456.28 493.598 1
 9 1 1 36534.2 1912.62 1
 9 -1 -1 35523.1 1790.42 1
 9 1 2 6326.97 819.775 1
 9 -1 -2 6516.08 753.548 1
 9 1 3 3511.18 651.956 1
 9 -1 -3 3574.66 538.014 1
 9 1 4 1062.97 323.442 1
 9 -1 -4 990.715 327.371 1
 9 1 5 5103.33 797.706 1
 9 1 6 9237.86 1086.63 1
 9 1 7 13759.6 1336.26 1
 9 1 8 1330.24 460.196 1
 9 1 9 12520.8 1324.85 1
 9 1 10 14972.2 1479.9 1
 9 1 10 13754.7 1340.27 2
 9 1 11 3097.93 664.491 2
 9 1 11 4714.36 866.627 1
 9 1 12 66.8829 201.107 2
 9 1 12 -203.601 283.987 1
 9 -2 14 2259.02 655.599 2
 9 -2 13 3448.05 826.246 2
 9 -2 12 9859.57 1293.53 2
 9 -2 12 9876.6 1264.68 1
 9 -2 11 6920.68 1053.11 2
 9 -2 11 6530.44 997.202 1
 9 -2 10 11089.4 1312.02 2
 9 -2 10 11133 1281.81 1
 9 -2 9 6977.07 994.268 1
 9 -2 8 7855.24 1061.92 1
 9 -2 7 1966.74 553.556 1
 9 -2 6 5770.22 866.406 1
 9 -2 5 1892.9 533.354 1
 9 2 -5 2621.3 444.823 1
 9 -2 4 922.459 346.37 1
 9 2 -4 1495.34 363.356 1
 9 2 -3 15900.2 1150.79 1
 9 -2 3 17324.2 1392.13 1
 9 2 -2 2100.1 434.277 1
 9 -2 2 2178.01 496.511 1
 9 2 -1 6090.5 755.63 1
 9 -2 1 7398.4 870.462 1
 9 2 0 1691.14 441.124 1
 9 -2 0 1646.61 394.814 1
 9 2 1 6988.32 838.861 1
 9 -2 -1 7672.07 833.618 1
 9 -2 -2 2286.99 475.196 1
 9 2 2 1830.22 501.302 1
 9 2 3 14281.4 1256.29 1
 9 -2 -3 15038.9 1114.82 1
 9 -2 -4 1252.41 324.999 1
 9 2 4 2149.41 517.294 1
 9 2 5 1566.98 514.966 1
 9 2 6 5893.96 884.382 1
 9 2 7 619.828 296.518 1
 9 2 8 7506.55 1016.77 1
 9 2 9 6924.64 1004.06 1
 9 2 9 7205.65 905.86 2
 9 2 10 10383 1224.33 1
 9 2 10 9693.39 1087.62 2
 9 2 11 7887.91 1109.18 1
 9 2 12 12978.5 1439.56 1
 9 -3 14 4798.82 975.749 2
 9 -3 13 754.444 396.866 2
 9 -3 12 4667.19 889.648 2
 9 -3 12 6165.08 1038.57 1
 9 -3 11 433.866 339.894 2
 9 -3 11 765.975 370.916 1
 9 -3 10 1143.99 455.21 2
 9 -3 10 1118.84 482.044 1
 9 -3 9 6446.02 987.025 1
 9 -3 8 21539.2 1742.94 1
 9 -3 7 7731.88 1045.95 1
 9 -3 6 29690.4 1965.61 1
 9 -3 5 634.403 359.217 1
 9 3 -5 451.952 232.772 1
 9 3 -4 4976.06 647.182 1
 9 -3 4 3255.73 651.786 1
 9 -3 3 1398.12 432.992 1
 9 3 -3 1593.89 347.472 1
 9 3 -2 22277.3 1415.43 1
 9 -3 2 21635.5 1540.78 1
 9 3 -1 7765.89 853.415 1
 9 -3 1 7065.99 871.324 1
 9 3 0 29009 1707.15 1
 9 -3 0 29085.7 1715.46 1
 9 3 1 5713.06 794.517 1
 9 -3 -1 7663.32 863.05 1
 9 3 2 21326.4 1525.08 1
 9 -3 -2 22293.7 1423.34 1
 9 3 3 2267.12 528.128 1
 9 -3 -3 2187.23 453.646 1
 9 3 4 4353.52 713.631 1
 9 -3 -4 4801.33 637.387 1
 9 3 5 589.674 329.311 1
 9 3 6 28884.2 1934.76 1
 9 3 7 10736.4 1213.79 1
 9 3 8 24785.5 1844.95 1
 9 3 9 6482.32 987.154 1
 9 3 10 529.004 348.484 1
 9 3 11 882.673 408.507 1
 9 3 12 8801.28 1203.73 1
 9 -4 13 503.738 303.228 2
 9 -4 12 3169.31 792.428 2
 9 -4 12 2658.46 699.626 1
 9 -4 11 12792.6 1519.65 2
 9 -4 11 9308.14 1224.5 1
 9 -4 10 428.107 361.7 1
 9 -4 10 100.351 194.669 2
 9 -4 9 16673 1588.39 1
 9 -4 8 7984.86 1090.39 1
 9 -4 7 9580.52 1168.03 1
 9 -4 6 19233.3 1623.85 1
 9 4 -5 17380 1208 1
 9 -4 5 15850.4 1451.83 1
 9 4 -4 7109.56 806 1
 9 -4 4 6915.7 958.02 1
 9 4 -3 58501.6 2342.91 1
 9 -4 3 54555.6 2589.08 1
 9 -4 2 5987.82 825.946 1
 9 4 -2 4971.18 692.799 1
 9 -4 1 1559.35 436.308 1
 9 4 -1 1682 451.625 1
 9 -4 0 2555.65 545.051 1
 9 4 0 2503.67 514.774 1
 9 -4 -1 1489.53 405.197 1
 9 4 1 2040.54 516.903 1
 9 4 2 6008.6 807.814 1
 9 -4 -2 5611.32 753.608 1
 9 4 3 56790.4 2598.87 1
 9 -4 -3 54704.6 2262.6 1
 9 4 4 6731.52 906.609 1
 9 -4 -4 6724.22 774.593 1
 9 4 5 14900.4 1375.39 1
 9 4 6 19285.6 1599.96 1
 9 4 7 8530.21 1088.92 1
 9 4 8 7874.11 1076.58 1
 9 4 9 15072.6 1494.26 1
 9 4 10 598.238 415.581 1
 9 4 11 14332.6 1510.65 1
 9 4 12 2923.15 706.815 1
 9 -5 13 2611.91 747.323 2
 9 -5 12 22193.9 2071.73 2
 9 -5 12 25012.3 2089.68 1
 9 -5 11 3926.82 900.787 2
 9 -5 11 3515.26 771.742 1
 9 -5 10 8268.14 1205.74 2
 9 -5 10 7483.38 1094.28 1
 9 -5 9 5181.99 899.501 1
 9 -5 8 12394.3 1365.6 1
 9 -5 7 6148.45 946.938 1
 9 -5 6 12360.8 1323.74 1
 9 -5 5 785.365 339.994 1
 9 5 -5 1929.87 441.494 1
 9 -5 4 17184.2 1505.71 1
 9 5 -4 16047.1 1252.65 1
 9 5 -3 6235.38 797.452 1
 9 -5 3 5385.66 842.49 1
 9 -5 2 14072.1 1318.98 1
 9 5 -2 13156.8 1178.59 1
 9 -5 1 515.236 293.045 1
 9 5 -1 181.925 184.536 1
 9 -5 0 36095 2020.28 1
 9 5 0 36189.7 2009.39 1
 9 -5 -1 351.707 283.487 1
 9 5 1 232.717 222.977 1
 9 -5 -2 14002.1 1203.75 1
 9 5 2 14126 1305.57 1
 9 -5 -3 6488.83 805.933 1
 9 5 3 5511.15 845.523 1
 9 -5 -4 17719.4 1309.87 1
 9 5 4 18334.8 1544.35 1
 9 5 5 2111.16 545.968 1
 9 5 6 12326.7 1322.89 1
 9 5 7 7129.66 1011.01 1
 9 5 8 16421.3 1585.27 1
 9 5 9 6109.63 1000.16 1
 9 5 10 9516.02 1236.98 1
 9 5 11 4233.59 840.912 1
 9 5 12 24393.3 2036.71 1
 9 -6 12 3178.72 818.465 2
 9 -6 12 2290.46 663.908 1
 9 -6 11 1082.4 450.248 2
 9 -6 11 1510.86 543.204 1
 9 -6 10 7567.22 1181.96 2
 9 -6 10 6533.05 1048.57 1
 9 6 -10 5535.11 943.804 4
 9 -6 9 5590.37 959.516 1
 9 6 -9 4940.53 879.879 4
 9 -6 8 2937.59 700.191 1
 9 -6 7 2468.05 663.248 1
 9 -6 6 11768.6 1340.77 1
 9 6 -5 2438.99 503.842 1
 9 -6 5 1940.26 559.35 1
 9 -6 4 14785.8 1460.96 1
 9 6 -4 15294.9 1284.5 1
 9 -6 3 5894.46 889.607 1
 9 6 -3 7892.62 941.801 1
 9 -6 2 13346.2 1341.6 1
 9 6 -2 11060.7 1117.6 1
 9 -6 1 5726.48 868.561 1
 9 6 -1 6013.63 845.857 1
 9 -6 0 1525.12 462.954 1
 9 6 0 705.212 301.801 1
 9 -6 -1 5649.31 840.347 1
 9 6 1 5512.24 844.883 1
 9 -6 -2 9920.54 1052.61 1
 9 6 2 9872.97 1124.17 1
 9 -6 -3 6289.67 831.168 1
 9 6 3 6763.91 965.723 1
 9 -6 -4 17607.8 1355.56 1
 9 6 4 15799.7 1483.29 1
 9 6 5 3104.86 681.087 1
 9 6 6 10351 1238.94 1
 9 6 7 2981.16 700.108 1
 9 6 8 2825.15 696.451 1
 9 6 9 6303.4 1015.69 1
 9 6 10 5375.85 954.548 1
 9 6 11 1012.33 448.058 1
 9 6 12 2728.84 725.749 1
 9 -7 12 7923.6 1237.94 1
 9 -7 11 5219.02 1040.54 2
 9 -7 11 5154.8 981.617 1
 9 -7 10 1469.62 530.782 2
 9 -7 10 1140.7 418.082 1
 9 7 -10 1657.41 554.423 4
 9 -7 9 2962.75 742 2
 9 7 -9 1710.62 572.813 4
 9 -7 9 2336.29 632.863 1
 9 -7 8 1019.35 411.375 1
 9 -7 7 27991.7 2137.66 1
 9 -7 6 4880.69 894.157 1
 9 -7 5 9225.43 1213.56 1
 9 7 -5 10326.3 1081.58 1
 9 -7 4 7264.17 1074.68 1
 9 7 -4 6591.12 902.62 1
 9 7 -3 1770.94 499.627 1
 9 -7 3 2197.83 586.269 1
 9 -7 2 12056.4 1301.62 1
 9 7 -2 11893.5 1212.57 1
 9 -7 1 20445.7 1666.02 1
 9 7 -1 22102.7 1673.16 1
 9 -7 1 22423.2 1517.54 3
 9 -7 0 478.818 243.275 3
 9 7 0 707.905 360.611 1
 9 -7 0 757.497 332.597 1
 9 -7 -1 22340.9 1683.69 1
 9 7 1 19409.1 1620.37 1
 9 -7 -1 20985 1415.73 3
 9 -7 -2 12500.8 1241.06 1
 9 7 2 9629.98 1162.73 1
 9 -7 -3 1918.09 476.761 1
 9 7 3 1890.18 567.867 1
 9 7 4 5652.69 927.245 1
 9 -7 -4 6023.21 833.649 1
 9 7 5 8838.74 1155.19 1
 9 7 6 3291.94 725.639 1
 9 7 7 24915.7 2004.61 1
 9 7 8 2339.99 663.525 1
 9 7 9 2536.05 675.781 1
 9 7 10 568.688 372.418 1
 9 7 11 5428.56 1006.57 1
 9 7 12 9850.61 1358.78 1
 9 -8 11 3273.91 828.251 2
 9 -8 11 1842.63 577.925 1
 9 8 -11 2081.84 653.759 4
 9 -8 10 9323.65 1353.91 2
 9 8 -10 10606.4 1420.56 4
 9 -8 10 11499.6 1472.4 1
 9 -8 9 2691.15 735.059 1
 9 -8 9 2857.01 735.358 2
 9 8 -9 3183.98 802.272 4
 9 -8 8 5385.33 984.118 1
 9 -8 7 9467.57 1260.48 1
 9 -8 6 6381.03 1062.66 1
 9 8 -5 5737.26 857.757 1
 9 -8 5 6354.99 1038.06 1
 9 -8 4 41034.5 2576.44 1
 9 8 -4 41952.5 2320.93 1
 9 8 -3 1787.75 516.281 1
 9 -8 3 832.285 384.825 1
 9 -8 2 15769.7 1542.11 1
 9 8 -2 18381 1575.89 1
 9 8 -1 12125.4 1301.56 1
 9 -8 1 12005 1178.29 3
 9 -8 0 1730.04 477.164 3
 9 8 0 844.433 365.794 1
 9 8 1 11127.9 1267.51 1
 9 -8 -1 11171.7 1117.47 3
 9 8 2 14689.7 1508.16 1
 9 -8 -2 20308.7 1502.38 3
 9 8 3 1058.65 467.509 1
 9 -8 -4 40952 2259.56 1
 9 8 4 35578.6 2392.3 1
 9 8 5 4718.94 904.528 1
 9 8 6 7311.4 1117.06 1
 9 8 7 7629.13 1146.08 1
 9 8 8 4235.31 874.101 1
 9 8 9 1851.26 605.614 1
 9 8 10 10970.6 1427.06 1
 9 8 11 1691.35 628.659 1
 9 9 -11 2771.71 774.559 4
 9 -9 10 5742.62 1064.96 1
 9 -9 10 6939.46 1199.24 2
 9 9 -10 5677.9 1079.07 4
 9 -9 9 712.031 370.017 2
 9 -9 9 547.36 342.234 1
 9 9 -9 326.902 316.844 4
 9 -9 8 4666.83 932.672 2
 9 -9 8 4870.74 954.368 1
 9 9 -8 6760.21 1136.06 4
 9 -9 7 15768.7 1711.84 1
 9 -9 6 5888.92 1024.74 1
 9 -9 5 14376.4 1602.5 1
 9 -9 4 744.124 431.488 1
 9 9 -4 152.663 182.536 1
 9 9 -3 4098.27 781.396 1
 9 9 -2 12677.8 1371.3 1
 9 -9 2 13628.3 1356.77 3
 9 9 -1 8057.63 1110.67 1
 9 -9 1 7421.75 993.438 3
 9 -9 0 540.284 278.313 3
 9 9 0 326.519 280.136 1
 9 9 1 7303.28 1075.89 1
 9 -9 -1 7126.98 951.724 3
 9 9 2 12611.8 1437.81 1
 9 -9 -2 13019.4 1264.32 3
 9 -9 -3 2995.01 618.845 3
 9 9 3 3582.7 807.711 1
 9 9 4 161.426 272.193 1
 9 9 5 11551.1 1409.16 1
 9 9 6 4470.94 918.908 1
 9 9 7 14348.8 1634.55 1
 9 9 8 7025.67 1150.33 1
 9 9 9 718.176 433.137 1
 9 9 10 7282.41 1194.53 1
 9 -10 9 3290.96 823.839 2
 9 -10 9 4488.14 958.384 1
 9 10 -9 4691.15 1008.52 4
 9 -10 8 759.65 515.798 2
 9 -10 8 507.207 415.215 1
 9 10 -8 238.594 245.968 4
 9 -10 7 3942.1 899.865 1
 9 10 -7 5142.74 1066.25 4
 9 -10 6 26009.6 2237.88 1
 9 -10 5 3993.31 889.117 1
 9 -10 4 3678.43 845.534 1
 9 10 -4 3032.76 689.351 1
 9 10 -3 4288.73 855.662 1
 9 10 -2 1571.83 544.119 1
 9 -10 2 1036.38 426.887 3
 9 10 -1 10112.7 1291.21 1
 9 -10 1 12172.5 1319.85 3
 9 -10 0 578.371 301.405 3
 9 10 0 -380.832 358.469 1
 9 10 1 8883.99 1227.18 1
 9 -10 -1 8784.99 1105.89 3
 9 -10 -2 1611.5 476.038 3
 9 10 2 832.185 383.427 1
 9 -10 -3 4404.31 764.476 3
 9 10 3 3771.09 815.766 1
 9 10 4 3020.62 746.23 1
 9 10 5 3603.59 840.466 1
 9 10 6 26749.6 2267.8 1
 9 10 7 5266.48 1020.93 1
 9 10 8 1454.34 604.551 1
 9 10 9 4049.47 947.817 1
 9 -11 7 5.49774 301.453 2
 9 -11 7 -1.49985 207.038 1
 9 11 -7 -166.607 287.396 4
 9 -11 6 19308.3 2008.19 1
 9 11 -6 17731.9 1918.46 4
 9 -11 5 7636.38 1232.13 1
 9 11 -4 1432.11 534.589 1
 9 11 -3 6966.75 1108.45 1
 9 -11 2 1432.67 497.81 3
 9 11 -2 3357.09 812.044 1
 9 -11 1 2603.37 683.708 3
 9 11 -1 1802.25 568.465 1
 9 11 0 11353.1 1456.93 1
 9 -11 0 13659.9 1468.67 3
 9 -11 -1 2286.5 625.359 3
 9 11 1 2219.77 633.134 1
 9 -11 -2 2349.5 631.836 3
 9 11 2 2129.7 650.05 1
 9 -11 -3 7796.8 1110.81 3
 9 11 3 7666.58 1226.16 1
 9 11 4 1973.15 602.561 1
 9 11 5 7806.17 1282.23 1
 9 11 6 16893.9 1880.22 1
 9 11 7 342.026 386.314 1
 9 -12 6 4008.11 885.014 2
 9 -12 5 12435.8 1613.97 1
 9 12 -5 11423.8 1593.55 4
 9 12 -2 3563.2 860.296 1
 9 -12 2 4305.08 888.742 3
 9 -12 1 6077.5 1060.79 3
 9 12 -1 7381.86 1230.08 1
 9 -12 0 2394.33 670.766 3
 9 12 0 3367.87 831.974 1
 9 -12 -1 5103.27 963.297 3
 9 12 1 5226.18 1041.53 1
 9 -12 -2 4248.17 862.967 3
 9 12 2 4979.68 1022.46 1
 9 12 3 14284.6 1714.61 1
 9 -12 -3 19267.7 1809.06 3
 9 12 4 686.207 452.97 1
 9 12 5 14314.9 1765.46 1
 9 -13 2 306.073 281.424 3
 9 -13 1 4537.2 938.761 3
 9 13 -1 6568.28 1179.1 1
 9 13 0 10618.4 1497.85 1
 9 -13 0 10358 1416.71 3
 9 -13 -1 5443.83 1019.85 3
 9 -13 -2 18.8296 272.949 3
 9 -13 -3 7063.22 1177.55 3
 10 0 0 1255.62 368.287 1
 10 0 -1 7943.02 911.587 1
 10 0 1 8287.06 966.976 1
 10 0 -2 79.4958 145.119 1
 10 0 2 -253.85 179.156 1
 10 0 -3 14166.5 1152.34 1
 10 0 3 13760.9 1308.31 1
 10 0 -4 1979.21 423.305 1
 10 0 4 2652.64 647.045 1
 10 0 5 1125.67 456.665 1
 10 0 6 28713.8 2008.68 1
 10 0 7 -375.466 415.599 1
 10 0 8 707.573 460.621 1
 10 0 9 34736.7 2304.19 1
 10 0 10 1884 530.109 2
 10 0 10 1613.64 559.442 1
 10 0 11 2508.3 647.514 2
 10 0 11 2188.14 629.964 1
 10 0 12 9411.41 1281.27 1
 10 0 12 10856 1330.02 2
 10 0 13 -132.322 354.236 1
 10 -1 13 6071.7 1064.25 2
 10 -1 13 7044.31 1133.52 1
 10 -1 12 2787.35 705.805 2
 10 -1 12 1850.66 602.295 1
 10 -1 11 3250.43 722.873 2
 10 -1 11 3146.56 745.826 1
 10 -1 10 697.239 390.362 2
 10 -1 10 2743.03 685.357 1
 10 -1 9 6706.19 1025.75 1
 10 -1 8 28925.2 2095.8 1
 10 -1 7 7684.88 1073.3 1
 10 -1 6 14124.2 1405.13 1
 10 -1 5 9858.08 1171.95 1
 10 1 -4 1457.85 368.186 1
 10 -1 4 704.743 356.364 1
 10 1 -3 6419.35 779.467 1
 10 -1 3 5535.46 880.103 1
 10 1 -2 13199.1 1145.51 1
 10 -1 2 12512 1238.21 1
 10 1 -1 5377.97 756.967 1
 10 -1 1 6944.81 884.677 1
 10 1 0 10327.1 1063.98 1
 10 -1 0 11280.2 1113.96 1
 10 1 1 6559.81 882.564 1
 10 -1 -1 6281.27 815.415 1
 10 1 2 11993.3 1206.71 1
 10 -1 -2 12857.7 1129.92 1
 10 1 3 6078.83 882.142 1
 10 -1 -3 5191.37 700.359 1
 10 1 4 1747.3 448.248 1
 10 -1 -4 1802.49 410.67 1
 10 1 5 9732.31 1142.02 1
 10 1 6 12881 1341.67 1
 10 1 7 7242.76 1026.96 1
 10 1 8 25756.6 1985.83 1
 10 1 9 6716.18 1014.16 1
 10 1 10 1847.33 519.025 2
 10 1 10 538.666 313.709 1
 10 1 11 3214.35 705.363 2
 10 1 11 3101.31 746.898 1
 10 1 12 2360.97 657.892 1
 10 -2 13 3668.22 852.352 2
 10 -2 12 16243.9 1720.88 2
 10 -2 12 19577.1 1858.31 1
 10 -2 11 1697.88 577.42 2
 10 -2 11 2247.57 647.68 1
 10 -2 10 6308.71 1022.92 2
 10 -2 10 8733.26 1193.53 1
 10 -2 9 1989.95 580.423 1
 10 -2 8 482.986 318.222 1
 10 -2 7 7066.74 1021.3 1
 10 -2 6 16497.6 1543.4 1
 10 -2 5 1140.3 505.58 1
 10 2 -4 20071.4 1343.56 1
 10 -2 4 19315.1 1590.96 1
 10 2 -3 4538.34 674.918 1
 10 -2 3 5304.45 825.271 1
 10 2 -2 1588.19 405.313 1
 10 -2 2 1130.07 422.195 1
 10 -2 1 1287.25 413.825 1
 10 2 -1 2370.81 525.677 1
 10 2 0 8263.22 963.73 1
 10 -2 0 9543.85 1028.06 1
 10 -2 -1 916.4 340.885 1
 10 2 1 1145.92 385.826 1
 10 -2 -2 1152.58 356.63 1
 10 2 2 1551.78 430.961 1
 10 2 3 4837.71 807.348 1
 10 -2 -3 6089.03 768.749 1
 10 2 4 20063.7 1627.15 1
 10 -2 -4 20934.8 1378.26 1
 10 2 5 1143.01 426.524 1
 10 2 6 18961.7 1642.97 1
 10 2 7 8870.48 1144.89 1
 10 2 8 693.897 399.354 1
 10 2 9 4054.5 816.264 1
 10 2 10 6987.16 1054.79 1
 10 2 11 2841.78 726.365 1
 10 2 12 18130.2 1784.59 1
 10 -3 13 5103.66 1012.52 2
 10 -3 12 5403.53 1012.91 2
 10 -3 12 6440.3 1098.07 1
 10 -3 11 236.498 391.362 2
 10 -3 11 720.457 392.141 1
 10 -3 10 7401.23 1132 2
 10 -3 10 9151.84 1240.37 1
 10 -3 9 695.593 349.207 1
 10 -3 8 2539.57 650.797 1
 10 -3 7 8114.67 1119.28 1
 10 -3 6 10395.9 1261.2 1
 10 -3 5 10392 1218.26 1
 10 3 -4 27353.9 1607.57 1
 10 -3 4 24808.8 1843.86 1
 10 3 -3 18951.9 1366.84 1
 10 -3 3 18962.3 1562.02 1
 10 3 -2 27856.9 1693.62 1
 10 -3 2 27687.6 1860.73 1
 10 3 -1 16746.4 1346.04 1
 10 -3 1 14167.2 1308.85 1
 10 3 0 1701.8 513.864 1
 10 -3 0 1225.17 399.942 1
 10 3 1 17514.7 1443.53 1
 10 -3 -1 16738.2 1355.5 1
 10 3 2 23517 1717.67 1
 10 -3 -2 25854.4 1643.8 1
 10 3 3 21173.3 1660.89 1
 10 -3 -3 20572.9 1433.68 1
 10 3 4 23069.5 1765.55 1
 10 -3 -4 26959.1 1603.42 1
 10 3 5 9145.01 1124.93 1
 10 3 6 9646.06 1197.16 1
 10 3 7 7455.71 1087.63 1
 10 3 8 2406.47 641.053 1
 10 3 9 1368.78 475.853 1
 10 3 10 7320.62 1108.68 1
 10 3 11 75.7818 233.409 1
 10 3 12 5461.31 1005.08 1
 10 -4 12 6953.96 1174.65 2
 10 -4 12 5640.65 994.164 1
 10 -4 11 3013.48 790.009 2
 10 -4 11 3369.44 773.878 1
 10 -4 10 44361.2 2795.23 2
 10 -4 10 44634.1 2755.49 1
 10 -4 9 3779.68 798.146 1
 10 -4 8 10578.1 1314.77 1
 10 -4 7 6377.83 1026.25 1
 10 -4 6 90.5654 220.456 1
 10 -4 5 6276.4 970.895 1
 10 -4 4 2779.48 627.695 1
 10 4 -4 3649.23 638.667 1
 10 -4 3 591.884 322.148 1
 10 4 -3 752.11 316.505 1
 10 4 -2 52567.8 2379.02 1
 10 -4 2 50231.4 2561.07 1
 10 4 -1 12434.7 1182.18 1
 10 -4 1 11010 1182.81 1
 10 4 0 12634.4 1227.91 1
 10 -4 0 12167.4 1211.55 1
 10 4 1 9003.9 1040.03 1
 10 -4 -1 11248.9 1141.3 1
 10 4 2 49684.3 2509.14 1
 10 -4 -2 53553.2 2417.8 1
 10 4 3 422.665 279.258 1
 10 -4 -3 436.008 160.335 1
 10 4 4 3487.63 733.291 1
 10 -4 -4 4735.8 687.051 1
 10 4 5 5764.61 930.316 1
 10 4 6 -11.7155 270.201 1
 10 4 7 7796.45 1097.24 1
 10 4 8 12247.1 1401.98 1
 10 4 9 3890.07 831.874 1
 10 4 10 44608.2 2723.01 1
 10 4 11 3067.81 735.692 1
 10 4 12 5022.82 960.115 1
 10 -5 12 3064.72 799.521 2
 10 -5 12 4289.32 918.165 1
 10 -5 11 4286.41 897.832 1
 10 -5 11 3212.45 792.251 2
 10 -5 10 5020.98 948.774 1
 10 -5 10 4623.04 940.036 2
 10 -5 9 455.567 378.021 1
 10 -5 8 3443.92 767.996 1
 10 -5 7 12078.9 1414.92 1
 10 -5 6 11136.9 1327.87 1
 10 -5 5 13692.7 1449.28 1
 10 5 -4 995.748 354.155 1
 10 -5 4 1113.3 446.557 1
 10 -5 3 3382.01 726.358 1
 10 5 -3 3899.12 673.767 1
 10 -5 2 6539.77 944.422 1
 10 5 -2 7430.72 937.498 1
 10 -5 1 7865.11 1031.38 1
 10 5 -1 10057.9 1102.91 1
 10 -5 0 1556.47 432.551 1
 10 5 0 1553.76 476.67 1
 10 -5 -1 8466 1017.14 1
 10 5 1 8656.43 1050.25 1
 10 5 2 6525.86 950.028 1
 10 -5 -2 6862.9 903.622 1
 10 5 3 3251.36 683.365 1
 10 -5 -3 3334.75 629.81 1
 10 -5 -4 1184.3 372.807 1
 10 5 4 1730.89 548.341 1
 10 5 5 14662.1 1471.33 1
 10 5 6 13452.2 1452.47 1
 10 5 7 11842.3 1375.17 1
 10 5 8 6131.13 1017.8 1
 10 5 9 416.822 369.271 1
 10 5 10 3782.69 813.721 1
 10 5 11 2692.24 710.011 1
 10 5 12 4448.81 922.95 1
 10 -6 12 -23.5587 195.469 1
 10 -6 11 7116.39 1235.13 2
 10 -6 11 4458.64 931.48 1
 10 -6 10 5895.23 1071.57 2
 10 -6 10 5152.45 984.695 1
 10 -6 9 2452.01 702.335 1
 10 6 -9 1702.36 534.836 4
 10 -6 8 9807.34 1300.31 1
 10 -6 7 4238.76 869.796 1
 10 -6 6 3844.72 828.496 1
 10 -6 5 3590.08 795.639 1
 10 -6 4 1477.41 526.207 1
 10 6 -4 1424.59 435.849 1
 10 -6 3 8170.86 1109.94 1
 10 6 -3 7523.91 960.583 1
 10 6 -2 7898.02 991.664 1
 10 -6 2 7782.72 1079.18 1
 10 -6 1 21400.3 1727.39 1
 10 6 -1 18888.9 1553.02 1
 10 -6 0 11014.9 1218.04 1
 10 6 0 10968.8 1196.43 1
 10 -6 -1 19138 1572.1 1
 10 6 1 18418.2 1588.71 1
 10 -6 -2 7789.41 974.605 1
 10 6 2 10025.4 1201.43 1
 10 -6 -3 8619.73 1017.68 1
 10 6 3 6924.93 999.056 1
 10 -6 -4 795.348 307.841 1
 10 6 4 1139.46 475.866 1
 10 6 5 2193.17 597.598 1
 10 6 6 3878.93 822.204 1
 10 6 7 4256.59 855.306 1
 10 6 8 9249.69 1259.29 1
 10 6 9 3186.4 786.596 1
 10 6 10 5009.71 954.373 1
 10 6 11 5403.01 1020.73 1
 10 6 12 -313.03 365.225 1
 10 -7 11 8485.44 1301.77 1
 10 -7 10 517.046 421.83 2
 10 -7 10 1052.22 542.815 1
 10 7 -10 -403.875 431.287 4
 10 7 -9 10062 1338.78 4
 10 -7 9 11089.5 1451.79 1
 10 -7 8 3623.31 826.111 1
 10 -7 7 2048.5 682.476 1
 10 -7 6 20054.9 1859.05 1
 10 -7 5 12482.9 1447.93 1
 10 7 -4 2263.68 546.425 1
 10 -7 4 1566.54 535.62 1
 10 -7 3 35942.8 2384.97 1
 10 7 -3 38466.8 2263.25 1
 10 7 -2 2854.42 632.297 1
 10 -7 2 2644.03 639.937 1
 10 7 -1 9380.47 1136 1
 10 -7 1 6814.83 1007.57 1
 10 -7 0 5161.32 863.844 1
 10 7 0 5367.3 892.179 1
 10 -7 -1 7612.49 1030.4 1
 10 7 1 6563.7 996.253 1
 10 7 2 3622.99 782.683 1
 10 -7 -2 3272.52 676.366 1
 10 -7 -3 39399.8 2253.6 1
 10 7 3 38463 2464.47 1
 10 -7 -4 1905.88 476.539 1
 10 7 4 1840.11 624.211 1
 10 7 5 10389.4 1322.17 1
 10 7 6 20711.1 1879.03 1
 10 7 7 798.667 422.788 1
 10 7 8 5405.08 1000.05 1
 10 7 9 10032.5 1347.13 1
 10 7 10 542.688 320.716 1
 10 7 11 8090.87 1259.43 1
 10 -8 10 3909.88 918.863 1
 10 8 -10 4287.35 941.034 4
 10 -8 9 273.657 229.356 1
 10 8 -9 293.909 218.88 4
 10 -8 8 12219.4 1535.65 1
 10 -8 7 2311.78 718.914 1
 10 -8 6 6185.27 1073.05 1
 10 -8 5 12000.1 1471.02 1
 10 8 -4 1538.57 472.219 1
 10 -8 4 2502.87 668.257 1
 10 -8 3 23438.1 1981.03 1
 10 8 -3 22613.3 1789.43 1
 10 -8 2 14283.9 1538.22 1
 10 8 -2 14218 1437.35 1
 10 -8 1 17673.9 1668.4 1
 10 8 -1 15722.9 1544.85 1
 10 -8 0 26466.6 2001.41 1
 10 8 0 24374.3 1936.27 1
 10 -8 -1 15241.8 1512.44 1
 10 8 1 11952 1378.01 1
 10 -8 -2 11934.9 1314.32 1
 10 8 2 12847.5 1441.88 1
 10 -8 -3 20656.5 1704.43 1
 10 8 3 19605.5 1814.3 1
 10 -8 -4 1901.63 522.7 1
 10 8 4 2264.66 650.626 1
 10 8 5 14983 1611.32 1
 10 8 6 7014.01 1139.06 1
 10 8 7 2491.09 714.012 1
 10 8 8 8685.49 1290.43 1
 10 8 9 1566.21 625.63 1
 10 8 10 3165.7 823.364 1
 10 9 -9 3877.63 905.466 4
 10 -9 9 4004.01 916.567 1
 10 -9 8 318.35 336.235 1
 10 9 -8 601.99 406.326 4
 10 -9 7 2384.22 695.144 1
 10 -9 6 6423.39 1143.44 1
 10 -9 5 -117.982 310.712 1
 10 -9 4 6759.37 1111.33 1
 10 9 -4 7732.25 1082.66 1
 10 9 -3 6439.26 1016.36 1
 10 -9 3 8430.9 1232.26 1
 10 9 -2 2019.19 599.827 1
 10 -9 2 3023.78 756.208 1
 10 -9 1 2991.1 739.676 1
 10 9 -1 4069.85 818.733 1
 10 -9 0 3666.96 804.874 1
 10 9 0 2931.49 717.928 1
 10 -9 -1 2976.4 686.023 1
 10 9 1 2874.2 701.642 1
 10 -9 -2 3394.28 743.037 1
 10 9 2 2623.31 673.363 1
 10 9 3 8274.47 1221.89 1
 10 -9 -3 6290.97 981.07 1
 10 -9 -4 8204.21 1085.24 1
 10 9 4 9738.58 1330.52 1
 10 9 5 474.095 393.656 1
 10 9 6 5934.88 1071.89 1
 10 9 7 4233.04 938.469 1
 10 9 8 1096.16 515.807 1
 10 9 9 2395.73 709.892 1
 10 -10 7 3755.92 880.657 1
 10 -10 6 424.721 285.685 1
 10 -10 5 7774.66 1280.98 1
 10 10 -4 2794.23 671.87 1
 10 -10 4 3401.49 817.153 1
 10 -10 3 3667.85 835.197 1
 10 10 -3 4208.19 855.865 1
 10 10 -2 3132.74 760.621 1
 10 -10 2 4687.75 953.009 1
 10 10 -1 2997.1 724.147 1
 10 -10 1 1498.58 544.314 1
 10 -10 0 3310.62 770.502 1
 10 10 0 3393.38 785.068 1
 10 10 1 2293.09 680.703 1
 10 -10 -1 2158.63 657.913 1
 10 -10 -2 4487.2 885.315 1
 10 10 2 3989.24 864.811 1
 10 10 3 3804.07 881.802 1
 10 -10 -3 5185.04 941.232 1
 10 10 4 3815.79 895.845 1
 10 10 5 6251.18 1147.68 1
 10 10 6 1367.36 569.754 1
 10 10 7 5555.71 1110.68 1
 10 -11 5 817.743 499.67 1
 10 -11 4 10779.8 1504.1 1
 10 11 -3 2196.56 635.226 1
 10 -11 3 3539.63 861.221 1
 10 -11 2 7168.86 1204.12 1
 10 11 -2 6431.63 1115.01 1
 10 -11 1 8106.47 1242.16 1
 10 11 -1 8820.45 1300.93 1
 10 -11 0 1252.27 511.653 1
 10 11 0 1276.49 545.614 1
 10 11 1 9425.31 1363.94 1
 10 -11 -1 9305.83 1315.64 1
 10 11 2 4229.67 917.981 1
 10 -11 -2 6514.5 1089.57 1
 10 -11 -3 2684.52 726.097 1
 10 11 3 4847.51 1010.19 1
 10 11 4 12279.9 1606.2 1
 10 11 5 426.878 272.497 1
 10 12 -3 4556.4 942.046 1
 10 12 -2 6412.58 1124.66 1
 10 -12 2 6442.62 1182.67 1
 10 -12 1 23461.8 2204.23 1
 10 12 -1 23670 2184.05 1
 10 12 0 -94.8161 215.414 1
 10 12 1 29342.6 2475.18 1
 10 12 2 4549.82 987.995 1
 10 -12 -3 5087.91 983.512 1
 11 0 0 36.2469 287.866 1
 11 0 -1 25767.6 1750.92 1
 11 0 1 22963.4 1724.13 1
 11 0 -2 543.076 243.036 1
 11 0 2 54.6776 284.682 1
 11 0 -3 9422.4 998.196 1
 11 0 3 9698.77 1170.3 1
 11 0 -4 1572.65 426.67 1
 11 0 4 1784.52 553.507 1
 11 0 5 23636.2 1895.34 1
 11 0 6 4338.81 849.361 1
 11 0 7 15793 1607.54 1
 11 0 8 1356.9 497.759 1
 11 0 9 3242.8 760.84 1
 11 0 10 406.196 296.044 2
 11 0 10 502.781 343.857 1
 11 0 11 976.41 474.942 2
 11 0 11 81.1866 278.266 1
 11 0 12 2584 721.691 1
 11 -1 12 16942.8 1790.55 1
 11 -1 12 18415.8 1830.25 2
 11 -1 11 407.004 298.361 2
 11 -1 11 2790.7 721.52 1
 11 -1 10 21792 1963.33 1
 11 -1 10 17332.7 1693.34 2
 11 -1 9 107.377 283.669 1
 11 -1 8 1579.16 545.267 1
 11 -1 7 3755.02 808.244 1
 11 -1 6 1728.03 554.984 1
 11 -1 5 830.585 425.671 1
 11 1 -4 31473.4 1778.43 1
 11 -1 4 26362.3 1958.37 1
 11 1 -3 328.107 197.072 1
 11 -1 3 570.676 285.566 1
 11 1 -2 42176.5 2176.39 1
 11 -1 2 47181.2 2524.16 1
 11 1 -1 4376.32 730.394 1
 11 -1 1 2371 570.646 1
 11 1 0 126.229 149.529 1
 11 -1 0 175.844 243.429 1
 11 1 1 2488.78 561.799 1
 11 -1 -1 2147.07 539.175 1
 11 1 2 39643.9 2291.14 1
 11 -1 -2 45637.6 2273.14 1
 11 1 3 329.437 314.937 1
 11 -1 -3 218.018 137.278 1
 11 1 4 25535.9 1918.38 1
 11 -1 -4 26435.2 1637.87 1
 11 1 5 1202.98 461.392 1
 11 1 6 964.486 346.535 1
 11 1 7 4035.35 821.531 1
 11 1 8 641.311 340.19 1
 11 1 9 -127.627 297.563 1
 11 1 10 15633.1 1667.39 1
 11 1 11 1226.04 508.511 1
 11 1 12 19514.6 1911.4 1
 11 -2 12 1539.18 589.387 2
 11 -2 12 2045.38 627.037 1
 11 -2 11 1378.19 526.256 2
 11 -2 11 -276.664 339.721 1
 11 -2 10 426.51 301.876 2
 11 -2 10 2560.83 723.939 1
 11 -2 9 6310.96 1054.93 1
 11 -2 8 11271.2 1413.17 1
 11 -2 7 13072 1476.3 1
 11 -2 6 26385.5 2041.06 1
 11 -2 5 8095.96 1132.9 1
 11 -2 4 3614.52 753.252 1
 11 2 -4 4854.22 716.587 1
 11 2 -3 1521.35 421.102 1
 11 -2 3 1557.55 491.046 1
 11 -2 2 1057.07 386.992 1
 11 2 -2 947.069 336.044 1
 11 2 -1 19881.9 1539.35 1
 11 -2 1 19272.9 1586.93 1
 11 2 0 6038.78 878.391 1
 11 -2 0 4398.85 750.484 1
 11 2 1 20868.9 1635.2 1
 11 -2 -1 20179.5 1550.19 1
 11 2 2 153.281 289.386 1
 11 -2 -2 1063.52 356.539 1
 11 2 3 1025.14 387.469 1
 11 -2 -3 1767.43 449.142 1
 11 2 4 5705.65 924.145 1
 11 -2 -4 3518.95 607.592 1
 11 2 5 5210.31 884.561 1
 11 2 6 29868.5 2178.94 1
 11 2 7 14397.1 1539.21 1
 11 2 8 11657.6 1406.59 1
 11 2 9 3605.05 813.435 1
 11 2 10 1233.23 517.407 1
 11 2 11 35.6431 198.551 1
 11 2 12 2132.73 649.056 1
 11 -3 12 3515.43 834.389 2
 11 -3 12 4424.79 950.195 1
 11 -3 11 6813.48 1137.13 2
 11 -3 11 10428.6 1399.84 1
 11 -3 10 1878.69 656.19 2
 11 -3 10 1887.28 626.613 1
 11 -3 9 10380.3 1354.53 1
 11 -3 8 5659.41 1001.03 1
 11 -3 7 1791.87 613.023 1
 11 -3 6 13821.1 1506.43 1
 11 -3 5 23041.3 1920.75 1
 11 -3 4 2283.01 670.825 1
 11 3 -4 2369.83 517.26 1
 11 3 -3 38172 2074.09 1
 11 -3 3 33726.1 2221.95 1
 11 3 -2 10349.6 1103.96 1
 11 -3 2 11583.5 1284.64 1
 11 3 -1 35267.8 2074.52 1
 11 -3 1 34175.4 2149.91 1
 11 3 0 25572.6 1794.72 1
 11 -3 0 25047.5 1794.19 1
 11 3 1 33988.9 2125.28 1
 11 -3 -1 37103.4 2146.1 1
 11 3 2 10580.5 1205.29 1
 11 -3 -2 11433.8 1168.62 1
 11 3 3 32617.3 2171.53 1
 11 -3 -3 34724.2 2003.69 1
 11 3 4 1102.33 438.849 1
 11 -3 -4 2577.26 539.221 1
 11 3 5 25103 1969.54 1
 11 3 6 11999.7 1415.31 1
 11 3 7 2573.97 664.489 1
 11 3 8 4649.21 920.675 1
 11 3 9 12178.3 1467.68 1
 11 3 10 1678.06 563.717 1
 11 3 11 5447.68 1014.05 1
 11 3 12 4459.81 922.033 1
 11 -4 11 926.341 450.565 2
 11 -4 11 2018.36 659.159 1
 11 -4 10 677.121 422.315 2
 11 -4 10 2047.37 640.174 1
 11 -4 9 3485.18 818.443 1
 11 -4 8 12278 1479.15 1
 11 -4 7 545.113 220.24 1
 11 -4 6 32762.6 2350.59 1
 11 -4 5 1669.81 607.761 1
 11 -4 4 6154.23 998.969 1
 11 4 -4 8324.65 970.028 1
 11 4 -3 13951.8 1279.08 1
 11 -4 3 12177.6 1364.62 1
 11 -4 2 6754.58 1002.89 1
 11 4 -2 5913.38 860.027 1
 11 -4 1 7195.9 1015.98 1
 11 4 -1 7031.49 949.975 1
 11 4 0 13836.6 1353.25 1
 11 -4 0 12280 1289.06 1
 11 -4 -1 7547.06 986.146 1
 11 4 1 6211.32 929.175 1
 11 -4 -2 7259.24 955.424 1
 11 4 2 6550.41 991.612 1
 11 4 3 10065.4 1236.79 1
 11 -4 -3 14696 1328.19 1
 11 4 4 6143.93 965.176 1
 11 4 5 1504.33 513.414 1
 11 4 6 36655.2 2445.74 1
 11 4 7 459.721 393.486 1
 11 4 8 12378.9 1461.11 1
 11 4 9 2590.8 691.119 1
 11 4 10 405.656 286.75 1
 11 4 11 940.46 409.376 1
 11 -5 11 9459.78 1405.92 2
 11 -5 11 10927.3 1492.34 1
 11 -5 10 8595.06 1301.71 1
 11 -5 10 8278.13 1294.71 2
 11 -5 9 2899.6 744.451 1
 11 -5 8 4408.44 946.737 1
 11 -5 7 234.525 266.752 1
 11 -5 6 13886.8 1548.67 1
 11 -5 5 13339.3 1486.37 1
 11 -5 4 2061.21 644.314 1
 11 5 -4 519.973 262.918 1
 11 5 -3 13952.3 1325.26 1
 11 -5 3 15628.7 1548.62 1
 11 5 -2 5103.48 830.869 1
 11 -5 2 3261.56 722.49 1
 11 -5 1 3183.85 691.133 1
 11 5 -1 3821.18 741.066 1
 11 -5 0 293.136 312.383 1
 11 5 0 254.903 310.975 1
 11 -5 -1 5121.66 832.848 1
 11 5 1 3024.4 650.202 1
 11 -5 -2 3759.27 726.284 1
 11 5 2 2813.16 694.387 1
 11 5 3 16530.2 1587.85 1
 11 -5 -3 17953.2 1499.78 1
 11 5 4 586.408 419.569 1
 11 5 5 15102.2 1582.07 1
 11 5 6 13411.9 1520.35 1
 11 5 7 983.712 449.821 1
 11 5 8 3126.77 794.273 1
 11 5 9 3343.4 814.602 1
 11 5 10 9069.11 1318.29 1
 11 5 11 10174.1 1401.54 1
 11 -6 10 4120.88 928.909 1
 11 -6 10 5076.54 1037.86 2
 11 -6 9 602.95 379.029 1
 11 -6 8 4871.77 979.874 1
 11 -6 7 6072.34 1081.17 1
 11 -6 6 11767.4 1472.83 1
 11 -6 5 5948.22 1019.63 1
 11 6 -4 236.095 156.923 1
 11 -6 4 583.751 357.624 1
 11 6 -3 17790.5 1548.79 1
 11 -6 3 14967 1581.77 1
 11 6 -2 6917.94 976.579 1
 11 -6 2 8775.91 1181.33 1
 11 -6 1 8614.16 1148.81 1
 11 6 -1 9470.83 1162.11 1
 11 -6 0 8684.25 1139.88 1
 11 6 0 8930.16 1144.61 1
 11 6 1 6375.64 1021.65 1
 11 -6 -1 8550.67 1107.97 1
 11 6 2 6483.6 1021.71 1
 11 -6 -2 6364.19 936.694 1
 11 6 3 17539.4 1684.22 1
 11 -6 -3 17361.2 1523.04 1
 11 6 4 149.234 205.723 1
 11 6 5 5739.63 1002.44 1
 11 6 6 11171.2 1401.97 1
 11 6 7 5176.59 1001.69 1
 11 6 8 4073.91 877.918 1
 11 6 9 1157.55 530.298 1
 11 6 10 4330.6 925.883 1
 11 -7 9 942.948 486.358 1
 11 7 -9 635.405 381.232 4
 11 -7 8 13876.3 1662.08 1
 11 -7 7 5362.75 1044.5 1
 11 -7 6 150.262 280.397 1
 11 -7 5 6252.99 1056.63 1
 11 -7 4 7503.81 1166.92 1
 11 -7 3 3612.19 839.469 1
 11 7 -3 2046.16 585.16 1
 11 -7 2 12307.1 1441.37 1
 11 7 -2 13361.9 1409.66 1
 11 -7 1 13818.7 1487.73 1
 11 7 -1 13453.7 1417.62 1
 11 -7 0 4545.32 846.858 1
 11 7 0 2782.94 659.501 1
 11 -7 -1 15075.9 1498.6 1
 11 7 1 13541.2 1463.52 1
 11 -7 -2 10313.2 1238.43 1
 11 7 2 12767.8 1458.76 1
 11 -7 -3 2929.57 653.355 1
 11 7 3 2017.13 608.28 1
 11 7 4 10365.7 1345.93 1
 11 7 5 5363.89 987.838 1
 11 7 6 780.372 447.526 1
 11 7 7 4474.08 944.96 1
 11 7 8 12323.5 1537.74 1
 11 7 9 846.403 458.647 1
 11 8 -9 1415.11 480.77 4
 11 -8 8 3785.21 913.267 1
 11 -8 7 23279 2149.31 1
 11 -8 6 1651.3 585.698 1
 11 -8 5 2427.74 703.993 1
 11 -8 4 3136.87 789.422 1
 11 8 -3 2017.78 556.837 1
 11 -8 3 1714.82 580.405 1
 11 8 -2 1785.82 546.002 1
 11 -8 2 1954.67 603.682 1
 11 -8 1 13033.1 1488.31 1
 11 8 -1 11313 1357.5 1
 11 8 0 340.267 196.908 1
 11 -8 0 357.096 272.32 1
 11 -8 -1 12634.1 1426.71 1
 11 8 1 13777.2 1532.37 1
 11 -8 -2 2507.89 596.979 1
 11 8 2 2720.21 707.249 1
 11 -8 -3 2752.6 658.894 1
 11 8 3 2791.69 756.51 1
 11 8 4 2643.22 712.377 1
 11 8 5 4801.89 989.324 1
 11 8 6 2167.87 740.305 1
 11 8 7 27188.7 2366.44 1
 11 8 8 3660.64 884.708 1
 11 -9 7 1957.91 655.474 1
 11 -9 6 3454.53 868.098 1
 11 -9 5 312.238 384.126 1
 11 -9 4 2446.27 738.268 1
 11 9 -3 3391.49 768.617 1
 11 -9 3 2664.04 712.145 1
 11 9 -2 3064.08 737.471 1
 11 -9 2 5669.55 1042 1
 11 9 -1 2565.1 680.83 1
 11 -9 1 1902.24 629.801 1
 11 9 0 181.334 252.043 1
 11 -9 0 -40.3961 202.064 1
 11 9 1 1306.72 511.923 1
 11 -9 -1 1428.28 504.788 1
 11 9 2 3268.36 831.262 1
 11 -9 -2 4401.4 866.607 1
 11 9 3 4981.69 1014.69 1
 11 -9 -3 3496.32 759.534 1
 11 9 4 1045.12 436.785 1
 11 9 5 -94.2322 329.875 1
 11 9 6 3080.85 853.665 1
 11 9 7 2226.57 727.215 1
 11 -10 5 149.218 233.646 1
 11 -10 4 2822.37 783.293 1
 11 10 -3 1031.55 429.175 1
 11 -10 3 907.232 498.162 1
 11 10 -2 3369.53 825.335 1
 11 -10 2 1843.96 624.251 1
 11 -10 1 4055.1 886.159 1
 11 10 -1 3046.85 771.539 1
 11 -10 0 -612.617 374.545 1
 11 10 0 12.3088 374.452 1
 11 -10 -1 3351.83 810.736 1
 11 10 1 4006.6 891.339 1
 11 -10 -2 2903.27 732.137 1
 11 10 2 2771.97 751.387 1
 11 10 3 1929.86 704.547 1
 11 -10 -3 618.772 395.907 1
 11 10 4 1699.67 634.035 1
 11 10 5 653.052 488.221 1
 11 11 -3 18452.3 1874.56 1
 11 -11 2 1148.83 478.51 1
 11 11 -2 1607.23 578.975 1
 11 11 -1 4257.12 934.312 1
 11 -11 1 5708.84 1093.91 1
 11 11 0 943.322 455.895 1
 11 -11 0 761.084 442.253 1
 11 11 1 5153.04 1007.38 1
 11 -11 -1 4838.98 981.509 1
 11 -11 -2 1704.22 603.79 1
 11 11 2 1895.97 654.178 1
 12 0 0 4898.99 828.859 1
 12 0 -1 39803.6 2273.52 1
 12 0 1 42204.6 2469.83 1
 12 0 -2 5594.81 846.243 1
 12 0 2 4093.71 786.184 1
 12 0 -3 37953.1 2134.27 1
 12 0 3 30903.3 2205.32 1
 12 0 4 3029.09 726.52 1
 12 0 5 31887.7 2299.38 1
 12 0 6 733.785 435.639 1
 12 0 7 4775.18 950.317 1
 12 0 8 402.9 374.149 1
 12 0 9 2187.72 685.384 1
 12 0 10 208.573 332.024 2
 12 0 10 228.349 360.711 1
 12 0 11 8686.59 1300.6 1
 12 -1 11 4621.39 948.095 2
 12 -1 11 3587.21 869.384 1
 12 -1 10 1654.95 562.803 2
 12 -1 10 3217.95 819.395 1
 12 -1 9 1711.4 640.734 1
 12 -1 8 10572.6 1419.77 1
 12 -1 7 284.97 341.462 1
 12 -1 6 44836.1 2797.34 1
 12 -1 5 5747.76 1013.93 1
 12 -1 4 518.41 298.653 1
 12 1 -3 15857.8 1379.31 1
 12 -1 3 13588.5 1466.01 1
 12 1 -2 507.901 324.599 1
 12 -1 2 149.457 278.837 1
 12 1 -1 1080.09 380.508 1
 12 -1 1 2271.94 625.961 1
 12 1 0 24617.8 1838.92 1
 12 -1 0 23514.9 1808.81 1
 12 1 1 915.355 385.65 1
 12 -1 -1 1276.04 476.807 1
 12 1 2 500.132 320.447 1
 12 -1 -2 30.549 194.136 1
 12 1 3 14411.4 1497.56 1
 12 -1 -3 15037.6 1350.02 1
 12 1 4 1133.55 485.078 1
 12 1 5 4858.17 924.953 1
 12 1 6 40588.9 2634.85 1
 12 1 7 168.127 269.121 1
 12 1 8 8361.01 1259.15 1
 12 1 9 1048.18 455.909 1
 12 1 10 3302.32 820.362 1
 12 1 11 3034.6 801.744 1
 12 -2 11 8335.14 1278.25 2
 12 -2 10 22230.1 2086.93 1
 12 -2 10 23407.4 2094.46 2
 12 -2 9 3206.06 798.317 1
 12 -2 8 544.256 410.112 1
 12 -2 7 252.64 286.325 1
 12 -2 6 3538.82 803.193 1
 12 -2 5 17163.1 1708.44 1
 12 -2 4 1691.04 564.034 1
 12 2 -3 12870.3 1245.19 1
 12 -2 3 12635.9 1423.38 1
 12 2 -2 10385.4 1160.3 1
 12 -2 2 11108.5 1300.51 1
 12 2 -1 10528.6 1191.68 1
 12 -2 1 12451.9 1355.54 1
 12 2 0 15998.9 1496.84 1
 12 -2 0 14921.7 1459.26 1
 12 2 1 11532.9 1305.8 1
 12 -2 -1 11558.3 1254.47 1
 12 2 2 11618.5 1329.49 1
 12 -2 -2 12273.3 1270.64 1
 12 2 3 12014.8 1383.53 1
 12 -2 -3 13836.3 1313.07 1
 12 2 4 1419.95 540.492 1
 12 2 5 17432.7 1700.86 1
 12 2 6 3488.53 756.017 1
 12 2 7 -1.2966 263.197 1
 12 2 8 1549.35 574.724 1
 12 2 9 3531.27 813.182 1
 12 2 10 26093.6 2254.75 1
 12 -3 10 4109.5 902.58 2
 12 -3 10 5523.31 1075.66 1
 12 -3 9 7480.59 1231.37 1
 12 -3 8 1737.35 616.358 1
 12 -3 7 26600.2 2208.36 1
 12 -3 6 3915.29 852.477 1
 12 -3 5 20678.7 1884.87 1
 12 -3 4 125.053 266.593 1
 12 3 -3 16238.8 1426.56 1
 12 -3 3 16061.1 1624.14 1
 12 -3 2 505.914 313.661 1
 12 3 -2 890.364 396.974 1
 12 3 -1 33432.2 2138.02 1
 12 -3 1 30195 2124.25 1
 12 -3 0 2624.14 634.076 1
 12 3 0 3504.52 714.394 1
 12 3 1 30675.4 2137.04 1
 12 -3 -1 29105.2 2007.3 1
 12 3 2 500.642 240.626 1
 12 -3 -2 449.405 275.334 1
 12 3 3 15699 1582.38 1
 12 -3 -3 17800.7 1515.92 1
 12 3 4 -160.845 287.848 1
 12 3 5 16324.5 1670.35 1
 12 3 6 2006 633.653 1
 12 3 7 26203.6 2187.69 1
 12 3 8 1646.9 649.891 1
 12 3 9 5680.51 1062.65 1
 12 3 10 5866.03 1105.06 1
 12 -4 10 17626.1 1891.99 2
 12 -4 10 17165.8 1888.54 1
 12 -4 9 3309.17 841.916 1
 12 -4 8 5341.09 1051.75 1
 12 -4 7 1956.03 663.64 1
 12 -4 6 -169.003 240.711 1
 12 -4 5 863.637 496.111 1
 12 -4 4 21354.4 1929.42 1
 12 -4 3 530.763 331.69 1
 12 4 -3 1009.44 371.236 1
 12 -4 2 9481.59 1238.41 1
 12 4 -2 10882.7 1206.65 1
 12 -4 1 1329.71 459.27 1
 12 4 -1 1777.43 523.611 1
 12 -4 0 4893.49 857.8 1
 12 4 0 4826.84 850.195 1
 12 -4 -1 1510.2 492.126 1
 12 4 1 1878.67 572.033 1
 12 4 2 10242.7 1274.13 1
 12 -4 -2 12592.9 1333.5 1
 12 -4 -3 1306.58 444.182 1
 12 4 3 1241.97 479.94 1
 12 4 4 22460.7 1939.24 1
 12 4 5 -113.334 274.973 1
 12 4 6 120.948 246.165 1
 12 4 7 3174.08 800.678 1
 12 4 8 5444.03 1044.57 1
 12 4 9 2628.51 731.331 1
 12 4 10 15497.5 1764.75 1
 12 -5 9 2387.87 702.005 1
 12 -5 8 2247.66 663.628 1
 12 -5 7 17188.3 1839.63 1
 12 -5 6 -123.965 333.715 1
 12 -5 5 2017.52 642.913 1
 12 -5 4 -339.847 398.2 1
 12 -5 3 3922.15 836.994 1
 12 5 -3 4021.32 748.731 1
 12 -5 2 3248.99 768.348 1
 12 5 -2 2148.77 561.991 1
 12 5 -1 16434.1 1548.96 1
 12 -5 1 15059.9 1547.45 1
 12 -5 0 2039.14 577.59 1
 12 5 0 2608.91 656.061 1
 12 5 1 17880.4 1685.61 1
 12 -5 -1 17002.5 1592.85 1
 12 -5 -2 2012.15 556.963 1
 12 5 2 2890.52 711.23 1
 12 -5 -3 4414.65 789.947 1
 12 5 3 3060.22 737.379 1
 12 5 4 -434.236 365.81 1
 12 5 5 911.195 454.82 1
 12 5 6 44.232 204.798 1
 12 5 7 18142.4 1899.29 1
 12 5 8 3251.61 890.271 1
 12 5 9 3311.89 830.839 1
 12 -6 8 2592.84 732.512 1
 12 -6 7 3266.32 825.704 1
 12 -6 6 8830.13 1328.73 1
 12 -6 5 5663.37 1015.78 1
 12 -6 4 4271.68 881.257 1
 12 6 -3 9944.38 1208.09 1
 12 -6 3 9530.57 1292.45 1
 12 6 -2 13538.1 1430.72 1
 12 -6 2 13357.1 1521.6 1
 12 -6 1 1825.37 573.309 1
 12 6 -1 2147.66 596.872 1
 12 -6 0 3289.62 722.992 1
 12 6 0 2233.68 600.468 1
 12 -6 -1 2600.48 645.191 1
 12 6 1 1433.59 506.57 1
 12 6 2 14031.8 1557.8 1
 12 -6 -2 14770.2 1487.96 1
 12 6 3 12846 1492.39 1
 12 -6 -3 11590.4 1296 1
 12 6 4 4783.2 930.976 1
 12 6 5 8821.55 1278.2 1
 12 6 6 8539.02 1288.08 1
 12 6 7 4160.75 936.604 1
 12 6 8 1690.3 635.394 1
 12 -7 7 1567.95 613.753 1
 12 -7 6 22201.9 2118.63 1
 12 -7 5 2321.83 739.923 1
 12 -7 4 4496.41 938.791 1
 12 7 -3 3860.26 795.693 1
 12 -7 3 2077.7 619.176 1
 12 7 -2 7733.87 1122.88 1
 12 -7 2 10102.4 1354.2 1
 12 7 -1 2161.75 631.088 1
 12 -7 1 1781.67 608.108 1
 12 7 0 7938.84 1158.64 1
 12 -7 0 6269.09 1032.18 1
 12 7 1 2024.88 623.011 1
 12 -7 -1 2091.18 608.307 1
 12 7 2 7983.74 1216.17 1
 12 -7 -2 9064.88 1209.29 1
 12 -7 -3 2841.18 668.122 1
 12 7 3 2978.76 773.936 1
 12 7 4 5624.85 1042.97 1
 12 7 5 2595.99 760.612 1
 12 7 6 20817.7 2044.87 1
 12 7 7 2140.97 743.501 1
 12 -8 6 7537.73 1251.16 1
 12 -8 5 874.653 469.558 1
 12 -8 4 1408.76 541.448 1
 12 8 -3 25368.3 2043.38 1
 12 -8 3 20383.8 2012.52 1
 12 8 -2 146.156 206.335 1
 12 -8 2 937.278 465.582 1
 12 -8 1 1070.81 516.374 1
 12 8 -1 823.702 383.662 1
 12 -8 0 5802.01 1017.27 1
 12 8 0 4961.72 970.931 1
 12 -8 -1 -79.4689 307.91 1
 12 8 1 649.201 400.438 1
 12 8 2 619.378 342.88 1
 12 -8 -2 488.832 366.203 1
 12 8 3 25866.7 2249.59 1
 12 8 4 1639.41 628.011 1
 12 8 5 1107.15 431.92 1
 12 8 6 8775.34 1367.67 1
 12 -9 4 206.365 333.318 1
 12 -9 3 4077.4 921.059 1
 12 -9 2 14949.2 1725.94 1
 12 9 -2 15320.3 1682.6 1
 12 -9 1 4943.14 1001.94 1
 12 9 -1 4797.93 955.886 1
 12 -9 0 4766.12 944.386 1
 12 9 0 6995.97 1172.57 1
 12 -9 -1 4746.79 951.153 1
 12 9 1 3833.83 897.824 1
 12 -9 -2 12721.8 1510.08 1
 12 9 2 14012.4 1670.93 1
 12 9 3 2949.51 798.02 1
 12 9 4 9.06707 213.754 1
 12 10 -2 9474.05 1377.25 1
 12 10 -1 1178.2 541.199 1
 12 -10 1 1499.19 574.573 1
 12 10 0 6922.99 1199.14 1
 12 -10 0 5038.89 1006.45 1
 12 -10 -1 1857.62 598.476 1
 12 10 1 1225.58 496.931 1
 12 -10 -2 11152.1 1445.92 1
 13 0 0 -309.095 304.961 1
 13 0 -1 34302.1 2263.45 1
 13 0 1 35372.3 2367.43 1
 13 0 -2 5950.48 924.509 1
 13 0 2 3748.06 800.054 1
 13 0 3 21349.4 1909.9 1
 13 0 4 1017.58 468.889 1
 13 0 5 3590.11 832.624 1
 13 0 6 1675.92 575.23 1
 13 0 7 16549.3 1818.07 1
 13 0 8 941.751 506.581 1
 13 0 9 11278.5 1538.39 1
 13 -1 10 23799.7 2129.13 2
 13 -1 9 547.798 353.606 1
 13 -1 8 8665.5 1328.4 1
 13 -1 7 5146.89 1037.17 1
 13 -1 6 2490.42 713.759 1
 13 -1 5 5899.84 1047.66 1
 13 -1 4 5121.51 953.666 1
 13 -1 3 3132.34 741.328 1
 13 1 -2 69.6973 243.274 1
 13 -1 2 463.517 332.278 1
 13 1 -1 2851.38 663.069 1
 13 -1 1 4739.39 884.525 1
 13 1 0 -168.935 337.62 1
 13 -1 0 412.548 308.892 1
 13 1 1 4619.57 869.759 1
 13 -1 -1 4308.18 818.013 1
 13 1 2 693.122 495.188 1
 13 -1 -2 53.675 211.844 1
 13 1 3 4145.13 857.592 1
 13 1 4 4672.04 916.629 1
 13 1 5 5626.21 1038.89 1
 13 1 6 3154.13 799.563 1
 13 1 7 5791.07 1080.32 1
 13 1 8 8706.61 1328.5 1
 13 1 9 2213.94 693.69 1
 13 -2 9 1203.76 518.871 1
 13 -2 8 7051.73 1202.64 1
 13 -2 7 5963.47 1123.24 1
 13 -2 6 5240.31 1037.31 1
 13 -2 5 1084.94 488.471 1
 13 -2 4 2194.18 675.144 1
 13 -2 3 9666.13 1301.97 1
 13 2 -2 4964.94 857.566 1
 13 -2 2 4456.6 879.854 1
 13 2 -1 90.7118 204.862 1
 13 -2 1 16.4442 211.001 1
 13 2 0 1539.49 543.359 1
 13 -2 0 1239.41 495.876 1
 13 2 1 640.611 380.113 1
 13 -2 -1 472.059 372.538 1
 13 2 2 5054.9 924.792 1
 13 -2 -2 5504.04 910.93 1
 13 2 3 9010.5 1254.77 1
 13 2 4 1499.04 557.237 1
 13 2 5 2180.74 691.882 1
 13 2 6 5248.77 1022.36 1
 13 2 7 5690.47 1074.92 1
 13 2 8 8722.6 1325.65 1
 13 2 9 1015.93 547.526 1
 13 -3 8 2630.53 757.632 1
 13 -3 7 209.68 246.939 1
 13 -3 6 12816.5 1599.79 1
 13 -3 5 4342.64 933.553 1
 13 -3 4 2965.91 766.017 1
 13 -3 3 17807.3 1784.64 1
 13 -3 2 1155.44 486.438 1
 13 3 -2 1680.84 524.95 1
 13 3 -1 10581.9 1281.12 1
 13 -3 1 9357.33 1258.26 1
 13 -3 0 2466.85 637.162 1
 13 3 0 3433.86 758.614 1
 13 3 1 10412.4 1297.11 1
 13 -3 -1 10926.5 1307.53 1
 13 3 2 1130.24 452.616 1
 13 -3 -2 1574.55 494.724 1
 13 3 3 17487.2 1750.04 1
 13 3 4 2330.19 656.712 1
 13 3 5 4871.6 972.041 1
 13 3 6 12171.2 1547.04 1
 13 3 7 830.287 465.768 1
 13 3 8 3137.39 845.74 1
 13 -4 8 6549.53 1186.56 1
 13 -4 7 825.02 387.615 1
 13 -4 6 24125 2220.3 1
 13 -4 5 5323.96 1019.3 1
 13 -4 4 6015.86 1055.68 1
 13 -4 3 -287.479 382.856 1
 13 -4 2 8309.09 1223.42 1
 13 4 -2 7835.9 1096.84 1
 13 -4 1 2381.98 672.442 1
 13 4 -1 2194.81 623.287 1
 13 4 0 16715.3 1643.93 1
 13 -4 0 18667.3 1742.07 1
 13 4 1 3833.37 805.015 1
 13 -4 -1 2842.8 685.423 1
 13 -4 -2 7842.49 1103.49 1
 13 4 2 5482.31 979.262 1
 13 4 3 -55.7108 296.896 1
 13 4 4 4267.94 884.962 1
 13 4 5 4734.29 967.216 1
 13 4 6 22201.6 2114.55 1
 13 4 7 466.879 257.846 1
 13 4 8 10371.4 1477.93 1
 13 -5 7 741.71 490.669 1
 13 -5 6 1695.18 644.59 1
 13 -5 5 1175.42 555.41 1
 13 -5 4 2912.03 769.231 1
 13 -5 3 21350.9 2005.56 1
 13 -5 2 8133.76 1228.58 1
 13 5 -2 8684.12 1180.99 1
 13 -5 1 3480.12 784.489 1
 13 5 -1 5208.4 926.009 1
 13 -5 0 556.677 378.949 1
 13 5 0 680.717 343.921 1
 13 -5 -1 4967.66 913.682 1
 13 5 1 3963.23 848.362 1
 13 -5 -2 8210.72 1143.14 1
 13 5 2 8184.65 1209.4 1
 13 5 3 24520.2 2156.95 1
 13 5 4 1489.89 515.139 1
 13 5 5 2440.52 757.307 1
 13 5 6 1650.57 607.033 1
 13 5 7 746.425 342.21 1
 13 -6 6 2471.69 714.082 1
 13 -6 5 9227.64 1393.06 1
 13 -6 4 6660.28 1197.48 1
 13 -6 3 6877.58 1184.2 1
 13 -6 2 7723.31 1231.78 1
 13 6 -2 4682.48 881.522 1
 13 6 -1 10079.5 1304.63 1
 13 -6 1 10738.3 1412.59 1
 13 -6 0 985.356 400.392 1
 13 6 0 1637.28 528.787 1
 13 -6 -1 8805.52 1230.3 1
 13 6 1 10805.7 1426.57 1
 13 -6 -2 7025.37 1087.15 1
 13 6 2 6757.32 1149.75 1
 13 6 3 5608.43 1093.65 1
 13 6 4 4558.28 944.518 1
 13 6 5 10432.3 1468.39 1
 13 6 6 4613.41 1000.34 1
 13 -7 5 7296.93 1252.84 1
 13 -7 4 7533.14 1267.29 1
 13 -7 3 1107.18 547.95 1
 13 7 -2 18178.2 1787.59 1
 13 -7 2 24115.5 2172.13 1
 13 -7 1 8508.87 1280.34 1
 13 7 -1 6461.75 1086.78 1
 13 -7 0 206.565 204.111 1
 13 7 0 -299.34 337.994 1
 13 -7 -1 8447.83 1247.36 1
 13 7 1 8060.74 1252.11 1
 13 7 2 23331.2 2130.28 1
 13 -7 -2 20127.5 1867.01 1
 13 7 3 1088.91 551.896 1
 13 7 4 4189.91 948.575 1
 13 7 5 6437.68 1170.17 1
 13 -8 3 2797.77 810.695 1
 13 8 -2 3708.09 835.652 1
 13 -8 2 5809.91 1086.97 1
 13 8 -1 11790.4 1517.55 1
 13 -8 1 13968.1 1655.02 1
 13 8 0 3550.9 842.129 1
 13 -8 0 5695.86 1066.63 1
 13 8 1 12691.5 1605.94 1
 13 -8 -1 10518.4 1418.97 1
 13 8 2 5132.89 1030.06 1
 13 -8 -2 4310.87 897.281 1
 13 8 3 5395.69 1111.95 1
 13 9 -2 16017 1766.63 1
 13 9 -1 4609.41 977.673 1
 13 9 0 352.932 350.697 1
 13 -9 0 -17.1043 326.668 1
 13 -9 -1 6112.44 1117.72 1
 14 0 0 12276.6 1455.16 1
 14 0 -1 10753.4 1350.92 1
 14 0 1 11765.4 1428.88 1
 14 0 -2 23798.6 1941.16 1
 14 0 2 20567.3 1927.08 1
 14 0 3 30483.9 2400.98 1
 14 0 4 72.9128 273.477 1
 14 0 5 2212.32 671.959 1
 14 0 6 12702.6 1662.31 1
 14 0 7 675.281 447.101 1
 14 -1 7 216.338 229.792 1
 14 -1 6 5438.35 1068.9 1
 14 -1 5 776.701 458.932 1
 14 -1 4 8275.51 1299.97 1
 14 -1 3 14108.2 1654.43 1
 14 1 -2 2774.88 673.636 1
 14 -1 2 2110.89 649.427 1
 14 1 -1 4976.29 921.905 1
 14 -1 1 7535.49 1164.35 1
 14 1 0 902.225 377.748 1
 14 -1 0 1491.95 530.626 1
 14 1 1 5903.87 1035.67 1
 14 -1 -1 6052.97 1007.71 1
 14 1 2 1964.43 594.154 1
 14 -1 -2 3033.8 710.68 1
 14 1 3 13182.5 1585.62 1
 14 1 4 8819.03 1324.85 1
 14 1 5 1347.98 571.035 1
 14 1 6 5730.61 1127.69 1
 14 1 7 2010.21 714.685 1
 14 -2 6 1069.86 516.351 1
 14 -2 5 7038.93 1195.63 1
 14 -2 4 1212.33 486.462 1
 14 -2 3 1105.37 470.19 1
 14 -2 2 4280.89 924.46 1
 14 2 -2 4440.22 843.87 1
 14 2 -1 1674.45 565.562 1
 14 -2 1 1583.37 559.198 1
 14 2 0 10940 1365.83 1
 14 -2 0 11024.1 1387.61 1
 14 2 1 1285.31 467.482 1
 14 -2 -1 2848.65 713.489 1
 14 2 2 4765.95 967.018 1
 14 -2 -2 3823.12 780.532 1
 14 2 3 902.819 498.262 1
 14 2 4 1365.38 622.065 1
 14 2 5 7755.53 1257.71 1
 14 2 6 1930.82 656.331 1
 14 -3 6 778.833 462.925 1
 14 -3 5 3232.17 862.385 1
 14 -3 4 8541.17 1321.32 1
 14 -3 3 3434.58 859.32 1
 14 3 -2 12232.1 1405.54 1
 14 -3 2 15179.9 1706.66 1
 14 -3 1 714.165 371.922 1
 14 3 -1 1018.89 438.37 1
 14 -3 0 -176.252 325.474 1
 14 3 0 -237.962 309.719 1
 14 -3 -1 911.089 391.009 1
 14 3 1 197.179 182.004 1
 14 3 2 15937.9 1734.05 1
 14 -3 -2 14369.6 1541.79 1
 14 3 3 3446.35 855.549 1
 14 3 4 10612.3 1459.29 1
 14 3 5 2082.33 650.211 1
 14 3 6 2511.72 773.032 1
 14 -4 5 4749.67 1010.73 1
 14 -4 4 12541.8 1604.36 1
 14 -4 3 3281.4 850.276 1
 14 4 -2 8053.93 1174.65 1
 14 -4 2 5759.9 1052.04 1
 14 4 -1 11943.5 1449.32 1
 14 -4 1 11393.4 1477.32 1
 14 -4 0 1823.25 593.062 1
 14 4 0 1905.11 598.771 1
 14 4 1 12226.4 1509.36 1
 14 -4 -1 12166.7 1469.94 1
 14 -4 -2 7295.74 1121.62 1
 14 4 2 7476.21 1195.24 1
 14 4 3 1678.11 620.565 1
 14 4 4 8213.48 1297.19 1
 14 4 5 4427.15 975.425 1
 14 -5 4 12299.6 1621.9 1
 14 -5 3 2515.68 725.351 1
 14 5 -2 2744.92 694.766 1
 14 -5 2 3339.04 815.533 1
 14 5 -1 6134.99 1067.73 1
 14 -5 1 5572.71 1048.32 1
 14 5 0 4415.9 930.975 1
 14 -5 0 3674.27 836.443 1
 14 5 1 7389.83 1212.01 1
 14 -5 -1 5881.75 1056.73 1
 14 5 2 1988.4 636.469 1
 14 5 3 1482.82 583.023 1
 14 5 4 11665.1 1561.51 1
 14 -6 3 5810.95 1102.02 1
 14 -6 2 -1.45489 202.845 1
 14 6 -1 9295.18 1322.74 1
 14 -6 1 9770.89 1397.58 1
 14 -6 0 2821.29 739.879 1
 14 6 0 1211.64 513.224 1
 14 -6 -1 7616.53 1205.08 1
 14 6 1 10766.7 1457.8 1
 14 6 2 1048.17 552.351 1
 14 6 3 4172 945.762 1
 14 -7 1 1998.39 634.733 1
 14 7 -1 4776.47 972.48 1
 14 -7 0 950.205 442.553 1
 14 7 0 606.237 454.819 1
 14 -7 -1 3526.87 865.327 1
 14 7 1 3149.64 802.681 1
 15 0 0 714.458 439.393 1
 15 0 -1 86.0533 220.886 1
 15 0 1 1309.56 493.129 1
 15 0 2 28532.9 2378.82 1
 15 0 3 5311.14 1072.21 1
 15 -1 3 2433.12 708.948 1
 15 -1 2 3545.06 850.529 1
 15 1 -1 13639.2 1562.81 1
 15 -1 1 14237.2 1667.32 1
 15 1 0 2460.64 671.149 1
 15 -1 0 1844.5 633.673 1
 15 1 1 14373.4 1661.75 1
 15 -1 -1 12448.9 1502.31 1
 15 1 2 3941.79 895.13 1
 15 1 3 2778.43 749.512 1
 15 -2 3 6491.6 1163.09 1
 15 -2 2 2371.95 679.088 1
 15 -2 1 3678.1 862.338 1
 15 2 -1 2708.41 720.973 1
 15 -2 0 577.354 391.879 1
 15 2 0 770.46 460.193 1
 15 2 1 2252.43 697.241 1
 15 -2 -1 2783.51 748.558 1
 15 2 2 3018.99 818.143 1
 15 2 3 8151.6 1305.46 1
 15 -3 2 9059.49 1368.54 1
 15 -3 1 3472.83 866.449 1
 15 3 -1 3150.52 775.987 1
 15 -3 0 6101.32 1097.32 1
 15 3 0 4926.02 966.434 1
 15 -3 -1 3543.4 846.328 1
 15 3 1 2224.02 707.516 1
 15 3 2 12939.1 1628.84 1
 15 -4 1 3839.23 881.612 1
 15 4 -1 5129.3 980.321 1
 15 -4 0 4376.2 951.474 1
 15 4 0 5074.27 1012.65 1
 15 -4 -1 5222.49 1009.44 1
 15 4 1 5241.32 1057.02 1
 15 5 -1 2646.86 739.971 1
 15 -5 -1 530.062 329.7 1

_iucr_refine_fcf_details
;
data_timmy
_computing_structure_refinement   'olex2.refine 1.5-dev (Bourhis et al., 2015)'
_shelx_refln_list_code            4
loop_
  _space_group_symop_id
  _space_group_symop_operation_xyz
  1  x,y,z
  2  x+1/2,-y+1/2,-z
  3  -x,y+1/2,-z+1/2
  4  -x+1/2,-y,z+1/2

_space_group_crystal_system       orthorhombic
_space_group_IT_number            19
_space_group_name_H-M_alt         'P 21 21 21'
_space_group_name_Hall            ' P 2ac 2ab'
_symmetry_space_group_name_H-M    'P 21 21 21'
_symmetry_space_group_name_Hall   ' P 2ac 2ab'
_symmetry_Int_Tables_number       19
_cell_length_a                    9.1718(4)
_cell_length_b                    9.5882(3)
_cell_length_c                    10.5502(4)
_cell_angle_alpha                 90
_cell_angle_beta                  90
_cell_angle_gamma                 90
_cell_volume                      927.80(6)
loop_
  _refln_index_h
  _refln_index_k
  _refln_index_l
  _refln_F_squared_calc
  _refln_F_squared_meas
  _refln_F_squared_sigma
  _refln_F_squared_weight
  _refln_observed_status
-14 -4 -3 72.859 77.827 20.166 20.225 o
-14 -4 -2 157.339 165.374 27.204 10.942 o
-14 -4 -1 269.102 277.025 24.538 12.627 o
-14 -3 -4 248.487 202.576 31.338 8.121 o
-14 -3 -3 86.970 81.460 20.381 19.746 o
-14 -3 -2 316.022 322.068 34.957 6.399 o
-14 -3 -1 24.465 20.256 6.726 182.060 o
-14 -2 -5 155.509 166.946 28.357 10.093 o
-14 -2 -4 16.072 28.753 11.538 62.284 o
-14 -2 -3 21.832 26.217 11.152 66.606 o
-14 -2 -2 106.542 103.628 14.782 36.616 o
-14 -2 -1 39.014 38.628 9.431 92.244 o
-14 -1 -5 14.409 18.421 10.885 70.034 o
-14 -1 -4 165.894 196.275 30.832 8.531 o
-14 -1 -3 297.806 334.612 39.239 5.153 o
-14 -1 -2 58.710 58.725 11.089 66.178 o
-14 -1 -1 142.079 147.585 30.349 8.871 o
-13 -7 -2 472.399 497.786 70.409 1.619 o
-13 -7 -1 168.987 176.895 24.276 13.586 o
-13 -6 -4 125.273 157.966 28.401 10.126 o
-13 -6 -3 162.979 163.119 28.086 10.273 o
-13 -6 -2 144.613 144.083 36.060 6.314 o
-13 -6 -1 242.561 246.500 22.731 14.792 o
-13 -5 -6 32.655 40.206 15.288 35.415 o
-13 -5 -5 41.972 27.878 13.173 47.603 o
-13 -5 -4 55.663 69.066 18.244 24.764 o
-13 -5 -3 503.616 506.391 47.567 3.384 o
-13 -5 -2 198.767 199.910 20.193 18.980 o
-13 -5 -1 108.953 103.768 20.495 19.382 o
-13 -4 -6 502.813 572.186 52.660 2.786 o
-13 -4 -5 86.261 126.271 24.175 14.039 o
-13 -4 -4 102.797 142.681 25.038 13.044 o
-13 -4 -3 8.438 -6.818 9.080 100.762 o
-13 -4 -2 171.172 191.012 19.370 20.820 o
-13 -4 -1 48.534 54.197 10.842 69.560 o
-13 -3 -7 5.707 4.973 5.857 242.118 o
-13 -3 -6 254.673 303.976 37.943 5.557 o
-13 -3 -5 87.195 102.997 22.142 16.730 o
-13 -3 -4 52.041 70.344 18.168 24.984 o
-13 -3 -3 394.023 422.346 42.327 4.339 o
-13 -3 -2 28.264 33.600 8.462 114.949 o
-13 -3 -1 254.323 237.086 21.291 16.614 o
-13 -2 -7 111.997 141.439 26.640 11.527 o
-13 -2 -6 115.346 124.287 24.602 13.493 o
-13 -2 -5 26.339 25.732 11.585 61.680 o
-13 -2 -4 41.954 52.041 16.013 32.216 o
-13 -2 -3 217.386 229.257 30.880 8.388 o
-13 -2 -2 106.248 112.207 14.565 37.598 o
-13 -2 -1 3.089 1.284 3.486 683.595 o
-13 -1 -8 211.866 205.524 31.506 8.100 o
-13 -1 -7 121.765 122.072 24.599 13.483 o
-13 -1 -6 53.506 59.067 16.929 28.766 o
-13 -1 -5 143.045 139.930 24.848 13.135 o
-13 -1 -4 118.383 121.470 22.619 15.908 o
-13 -1 -3 82.014 74.291 17.582 26.473 o
-13 -1 -2 2.211 5.601 4.670 380.881 o
-13 -1 -1 85.406 89.254 22.390 16.392 o
-12 -9 -1 108.215 115.462 16.404 29.855 o
-12 -8 -4 24.122 33.412 12.842 50.223 o
-12 -8 -3 519.934 548.113 59.110 2.242 o
-12 -8 -2 14.504 9.228 9.382 94.288 o
-12 -8 -1 27.637 22.035 7.304 154.318 o
-12 -7 -6 442.938 526.575 50.249 3.086 o
-12 -7 -5 40.633 55.068 17.549 26.848 o
-12 -7 -4 119.999 106.644 22.266 16.427 o
-12 -7 -3 61.182 71.661 21.139 18.467 o
-12 -7 -2 199.787 210.009 28.088 10.132 o
-12 -7 -1 50.457 46.979 10.386 75.751 o
-12 -6 -7 80.518 77.469 19.584 21.402 o
-12 -6 -6 179.387 209.429 31.514 8.145 o
-12 -6 -5 132.623 134.321 24.092 13.994 o
-12 -6 -4 107.399 101.314 20.901 18.663 o
-12 -6 -3 217.913 231.383 20.932 17.471 o
-12 -6 -2 292.469 319.091 24.721 12.221 o
-12 -6 -1 47.332 47.272 9.806 84.918 o
-12 -5 -8 54.674 53.309 15.740 33.247 o
-12 -5 -7 365.291 407.664 43.632 4.129 o
-12 -5 -6 0.877 -2.940 7.915 132.660 o
-12 -5 -5 37.240 47.851 15.248 35.550 o
-12 -5 -4 2.263 -8.060 9.444 93.171 o
-12 -5 -3 91.138 94.345 13.235 45.757 o
-12 -5 -2 50.391 62.633 13.047 48.182 o
-12 -5 -1 388.596 374.175 25.965 10.574 o
-12 -4 -8 119.173 126.678 24.945 13.119 o
-12 -4 -7 59.569 46.392 15.740 33.235 o
-12 -4 -6 0.599 -4.008 5.709 254.976 o
-12 -4 -5 4.033 20.483 11.767 59.996 o
-12 -4 -4 516.775 506.474 45.761 3.623 o
-12 -4 -3 19.739 17.946 5.866 239.550 o
-12 -4 -2 246.211 243.067 20.498 17.843 o
-12 -4 -1 35.896 36.827 8.189 122.116 o
-12 -3 -9 122.035 177.421 29.205 9.575 o
-12 -3 -8 44.271 41.206 14.618 38.632 o
-12 -3 -7 618.477 630.892 52.377 2.736 o
-12 -3 -6 69.434 92.861 20.219 20.107 o
-12 -3 -5 444.356 490.448 44.705 3.850 o
-12 -3 -4 5.924 2.966 6.323 207.776 o
-12 -3 -3 361.719 383.320 25.421 11.088 o
-12 -3 -2 19.995 16.024 5.837 242.037 o
-12 -3 -1 717.133 756.246 38.389 4.425 o
-12 -2 -9 58.049 76.040 18.934 22.982 o
-12 -2 -8 28.485 12.908 9.727 87.459 o
-12 -2 -7 10.006 5.992 6.791 179.986 o
-12 -2 -6 84.386 83.932 19.050 22.566 o
-12 -2 -5 399.938 407.067 40.520 4.709 o
-12 -2 -4 46.722 40.107 13.377 46.052 o
-12 -2 -3 312.036 302.867 22.228 14.670 o
-12 -2 -2 242.846 254.203 20.535 17.764 o
-12 -2 -1 295.501 271.496 22.808 14.257 o
-12 -1 -9 30.363 40.590 15.197 35.852 o
-12 -1 -8 210.674 250.756 33.673 7.091 o
-12 -1 -7 1.997 6.759 8.099 126.690 o
-12 -1 -6 1036.040 1063.400 66.346 1.589 o
-12 -1 -5 116.378 136.323 24.048 14.091 o
-12 -1 -4 36.499 12.295 7.083 163.637 o
-12 -1 -3 314.089 352.892 26.911 10.319 o
-12 -1 -2 10.808 7.473 5.017 329.300 o
-12 -1 -1 26.349 37.596 14.134 41.459 o
-11 -10 -2 70.024 62.087 18.091 25.127 o
-11 -10 -1 93.829 84.273 13.801 42.249 o
-11 -9 -5 11.836 7.406 9.111 100.028 o
-11 -9 -4 35.698 58.020 17.510 26.982 o
-11 -9 -3 90.954 72.194 12.390 52.285 o
-11 -9 -2 82.248 102.397 30.898 8.651 o
-11 -9 -1 36.935 53.539 10.965 68.341 o
-11 -8 -7 567.954 552.121 50.976 2.927 o
-11 -8 -6 30.881 39.165 13.891 42.876 o
-11 -8 -5 98.040 57.580 16.697 29.241 o
-11 -8 -4 71.943 74.399 18.723 23.438 o
-11 -8 -3 56.429 44.676 9.530 89.443 o
-11 -8 -2 64.099 44.247 9.604 87.712 o
-11 -8 -1 309.428 288.282 23.788 13.083 o
-11 -7 -8 321.622 329.112 39.420 5.087 o
-11 -7 -7 83.005 127.191 24.773 13.384 o
-11 -7 -6 2.582 3.564 6.650 187.881 o
-11 -7 -5 138.900 148.306 25.061 12.918 o
-11 -7 -4 203.402 177.972 27.677 10.456 o
-11 -7 -3 58.208 65.679 18.571 23.903 o
-11 -7 -2 305.558 305.194 23.903 12.942 o
-11 -7 -1 338.700 323.266 24.341 12.277 o
-11 -6 -9 25.732 14.300 8.990 102.375 o
-11 -6 -8 89.455 115.546 23.240 15.181 o
-11 -6 -7 123.599 144.021 25.643 12.396 o
-11 -6 -6 239.128 279.094 34.932 6.551 o
-11 -6 -5 125.198 141.077 24.183 13.903 o
-11 -6 -4 7.868 8.114 4.123 487.562 o
-11 -6 -3 376.763 392.049 33.483 6.747 o
-11 -6 -2 179.431 184.539 22.033 16.284 o
-11 -6 -1 228.025 214.830 19.377 20.102 o
-11 -5 -9 75.020 68.771 17.657 26.317 o
-11 -5 -8 65.499 104.557 22.454 16.331 o
-11 -5 -7 11.259 5.562 6.327 207.280 o
-11 -5 -6 329.060 329.361 36.731 5.806 o
-11 -5 -5 283.830 316.375 35.253 6.350 o
-11 -5 -4 31.680 23.416 18.277 24.831 o
-11 -5 -3 380.907 348.832 23.881 12.325 o
-11 -5 -2 86.284 101.032 21.843 17.191 o
-11 -5 -1 80.473 83.233 11.988 55.876 o
-11 -4 -10 25.871 29.478 16.250 31.408 o
-11 -4 -9 98.195 82.660 19.412 21.678 o
-11 -4 -8 258.833 291.204 35.082 6.463 o
-11 -4 -7 17.051 12.929 5.224 302.512 o
-11 -4 -6 831.288 777.049 55.750 2.302 o
-11 -4 -5 37.561 39.604 14.415 39.785 o
-11 -4 -4 176.638 176.296 25.738 12.113 o
-11 -4 -3 284.365 312.639 22.134 14.963 o
-11 -4 -2 132.602 149.359 15.484 32.688 o
-11 -4 -1 162.692 168.611 16.457 28.517 o
-11 -3 -10 41.227 44.662 10.748 71.099 o
-11 -3 -9 260.005 246.195 32.126 7.684 o
-11 -3 -8 92.112 134.227 23.742 14.523 o
-11 -3 -7 62.568 42.499 14.539 38.878 o
-11 -3 -6 285.568 327.803 35.729 6.180 o
-11 -3 -5 571.215 546.483 45.556 3.589 o
-11 -3 -4 49.789 55.457 9.715 86.197 o
-11 -3 -3 797.194 859.479 52.723 2.528 o
-11 -3 -2 256.622 258.710 19.858 18.693 o
-11 -3 -1 877.758 824.177 35.407 4.580 o
-11 -2 -11 5.093 8.836 19.625 21.577 o
-11 -2 -10 26.927 26.801 25.310 12.962 o
-11 -2 -9 133.770 149.681 25.020 12.971 o
-11 -2 -8 260.697 267.325 33.517 7.068 o
-11 -2 -7 321.738 310.036 35.014 6.380 o
-11 -2 -6 619.884 625.799 48.409 3.152 o
-11 -2 -5 160.894 192.016 26.870 11.167 o
-11 -2 -4 93.482 103.293 14.701 37.229 o
-11 -2 -3 40.864 36.452 7.582 141.682 o
-11 -2 -2 25.254 23.675 6.018 226.574 o
-11 -2 -1 471.457 464.660 26.206 9.734 o
-11 -1 -11 26.344 29.313 28.268 10.393 o
-11 -1 -10 437.895 462.202 52.882 2.820 o
-11 -1 -9 2.074 2.547 6.728 183.583 o
-11 -1 -8 18.964 37.454 12.932 49.549 o
-11 -1 -7 94.782 89.060 19.170 22.220 o
-11 -1 -6 56.846 40.985 13.163 47.414 o
-11 -1 -5 16.766 19.699 10.096 81.344 o
-11 -1 -4 613.764 696.947 60.611 2.085 o
-11 -1 -3 9.471 10.131 3.847 558.879 o
-11 -1 -2 977.350 1054.220 59.350 1.939 o
-11 -1 -1 67.720 81.431 23.781 14.593 o
-10 -11 -3 75.246 66.978 15.927 32.254 o
-10 -11 -2 161.767 161.087 19.404 20.970 o
-10 -11 -1 190.071 200.698 21.308 17.225 o
-10 -10 -6 32.794 10.073 6.776 179.133 o
-10 -10 -5 141.970 184.396 30.382 8.827 o
-10 -10 -4 91.578 72.774 12.309 52.924 o
-10 -10 -3 89.696 93.684 14.177 40.094 o
-10 -10 -2 84.597 92.300 18.441 24.032 o
-10 -10 -1 53.296 53.636 17.771 26.137 o
-10 -9 -7 78.845 56.548 16.487 30.144 o
-10 -9 -6 149.405 152.347 27.120 11.042 o
-10 -9 -5 6.636 -2.798 7.369 152.988 o
-10 -9 -4 193.332 172.927 18.393 22.788 o
-10 -9 -3 155.733 174.976 23.618 14.384 o
-10 -9 -2 62.815 59.449 11.913 57.389 o
-10 -9 -1 95.419 84.404 13.018 47.261 o
-10 -8 -8 207.115 289.814 36.422 6.073 o
-10 -8 -7 51.925 54.830 17.051 28.378 o
-10 -8 -6 183.726 146.699 25.450 12.404 o
-10 -8 -5 310.264 284.613 34.889 6.461 o
-10 -8 -4 39.038 46.742 11.435 62.920 o
-10 -8 -3 528.140 545.295 31.495 6.879 o
-10 -8 -2 302.254 337.946 24.908 11.952 o
-10 -8 -1 349.974 395.618 26.885 10.086 o
-10 -7 -9 256.769 250.436 23.343 13.989 o
-10 -7 -8 94.471 85.936 19.593 21.295 o
-10 -7 -7 17.399 48.585 16.187 31.648 o
-10 -7 -6 512.860 475.653 44.092 3.894 o
-10 -7 -5 246.927 296.064 34.341 6.746 o
-10 -7 -4 49.604 46.664 9.072 98.823 o
-10 -7 -3 843.291 884.984 38.937 4.008 o
-10 -7 -2 67.261 65.330 10.668 70.930 o
-10 -7 -1 193.307 193.266 30.425 8.711 o
-10 -6 -10 120.480 130.860 17.197 27.037 o
-10 -6 -9 61.442 48.468 10.092 79.662 o
-10 -6 -8 237.651 232.606 30.840 8.366 o
-10 -6 -7 96.986 100.533 20.629 19.198 o
-10 -6 -6 86.652 91.187 19.650 21.200 o
-10 -6 -5 68.716 85.148 18.871 23.067 o
-10 -6 -4 37.718 34.329 7.961 129.059 o
-10 -6 -3 176.915 185.331 17.227 25.867 o
-10 -6 -2 216.139 186.080 17.318 25.019 o
-10 -6 -1 469.965 476.471 29.782 7.869 o
-10 -5 -11 85.300 89.171 14.089 40.699 o
-10 -5 -10 117.929 114.517 15.838 31.818 o
-10 -5 -9 6.799 10.805 8.966 103.321 o
-10 -5 -8 87.276 81.681 18.215 24.637 o
-10 -5 -7 262.472 286.482 33.558 7.033 o
-10 -5 -6 287.652 264.140 31.494 7.905 o
-10 -5 -5 318.039 324.757 34.373 6.599 o
-10 -5 -4 31.802 24.850 6.581 188.998 o
-10 -5 -3 82.391 87.236 11.716 58.273 o
-10 -5 -2 177.677 166.424 15.780 30.557 o
-10 -5 -1 217.803 213.997 26.004 11.676 o
-10 -4 -11 71.489 76.016 13.112 47.230 o
-10 -4 -10 987.793 1055.430 46.541 2.826 o
-10 -4 -9 82.815 89.645 18.930 22.841 o
-10 -4 -8 242.784 250.887 31.183 8.163 o
-10 -4 -7 145.425 151.266 24.340 13.648 o
-10 -4 -6 0.449 2.148 5.229 303.974 o
-10 -4 -5 137.522 148.861 23.027 15.238 o
-10 -4 -4 90.265 77.456 10.618 70.221 o
-10 -4 -3 6.501 15.955 5.355 289.125 o
-10 -4 -2 1234.640 1221.740 41.340 2.908 o
-10 -4 -1 290.225 279.061 19.831 18.242 o
-10 -3 -12 137.492 140.540 17.658 25.464 o
-10 -3 -11 18.815 11.343 6.570 191.634 o
-10 -3 -10 188.928 196.605 20.760 18.114 o
-10 -3 -9 28.525 16.498 8.282 120.351 o
-10 -3 -8 68.978 60.232 15.435 34.404 o
-10 -3 -7 173.583 192.460 26.547 11.396 o
-10 -3 -6 225.679 246.565 29.913 8.880 o
-10 -3 -5 236.775 246.473 28.894 9.459 o
-10 -3 -4 569.081 624.135 30.182 7.086 o
-10 -3 -3 458.769 449.600 24.396 11.040 o
-10 -3 -2 636.763 658.884 29.706 6.941 o
-10 -3 -1 387.870 368.297 30.586 7.946 o
-10 -2 -12 407.663 425.445 39.528 4.911 o
-10 -2 -11 53.568 46.889 10.222 78.036 o
-10 -2 -10 184.892 178.619 28.752 9.754 o
-10 -2 -9 78.512 47.197 13.766 43.055 o
-10 -2 -8 9.123 11.455 7.547 145.702 o
-10 -2 -7 184.460 167.606 24.223 13.601 o
-10 -2 -6 377.328 391.283 36.606 5.729 o
-10 -2 -5 22.963 27.045 11.991 57.618 o
-10 -2 -4 456.551 468.744 24.346 11.026 o
-10 -2 -3 124.620 115.610 12.391 50.438 o
-10 -2 -2 28.742 33.065 6.935 170.366 o
-10 -2 -1 42.262 44.228 12.850 49.910 o
-10 -1 -12 44.690 55.514 11.108 66.401 o
-10 -1 -11 103.304 75.919 12.311 52.501 o
-10 -1 -10 30.008 37.487 24.261 14.101 o
-10 -1 -9 168.572 159.054 24.328 13.566 o
-10 -1 -8 628.478 686.035 49.707 2.980 o
-10 -1 -7 141.425 182.267 25.456 12.474 o
-10 -1 -6 306.710 334.991 33.326 7.004 o
-10 -1 -5 195.380 233.809 27.796 10.317 o
-10 -1 -4 33.501 26.734 8.931 103.234 o
-10 -1 -3 134.830 143.793 13.840 40.353 o
-10 -1 -2 318.902 305.751 19.943 17.578 o
-10 -1 -1 156.084 145.612 18.581 22.900 o
-9 -12 -2 111.702 93.853 14.661 37.197 o
-9 -12 -1 142.092 158.826 19.053 21.895 o
-9 -11 -6 371.424 439.193 32.901 6.924 o
-9 -11 -5 181.943 181.116 29.223 9.454 o
-9 -11 -4 45.591 33.966 12.679 51.274 o
-9 -11 -3 160.311 165.234 26.290 11.688 o
-9 -11 -2 60.706 54.881 22.821 15.877 o
-9 -11 -1 63.181 52.239 10.367 75.435 o
-9 -10 -7 109.681 107.212 16.310 30.218 o
-9 -10 -6 565.633 616.884 53.077 2.703 o
-9 -10 -5 101.162 94.712 21.088 18.381 o
-9 -10 -4 87.506 78.765 12.672 50.061 o
-9 -10 -3 100.580 101.718 20.294 19.806 o
-9 -10 -2 29.999 30.163 7.966 129.572 o
-9 -10 -1 240.268 266.001 24.427 12.912 o
-9 -9 -9 22.117 12.305 4.669 376.554 o
-9 -9 -8 145.862 128.611 14.788 35.580 o
-9 -9 -7 350.174 373.995 40.601 4.761 o
-9 -9 -6 108.622 139.671 24.304 13.818 o
-9 -9 -5 299.309 340.973 38.007 5.471 o
-9 -9 -4 7.999 7.791 7.014 168.764 o
-9 -9 -3 69.721 97.201 18.533 23.868 o
-9 -9 -2 290.162 312.485 22.875 14.075 o
-9 -9 -1 173.581 183.036 17.562 25.023 o
-9 -8 -10 256.205 248.850 19.350 19.633 o
-9 -8 -9 62.276 68.995 10.348 75.394 o
-9 -8 -8 113.954 127.727 23.341 14.962 o
-9 -8 -7 218.501 224.548 29.895 8.930 o
-9 -8 -6 183.204 151.342 25.204 12.633 o
-9 -8 -5 137.600 142.383 15.683 31.884 o
-9 -8 -4 862.833 985.376 40.899 3.625 o
-9 -8 -3 28.247 30.220 11.331 64.415 o
-9 -8 -2 409.977 406.685 30.967 7.654 o
-9 -8 -1 277.391 286.022 20.718 17.001 o
-9 -7 -11 142.545 122.981 16.935 27.625 o
-9 -7 -10 31.435 33.108 6.702 181.880 o
-9 -7 -9 63.348 55.547 8.742 104.904 o
-9 -7 -8 46.754 24.177 9.757 86.243 o
-9 -7 -7 598.316 663.895 50.700 2.903 o
-9 -7 -6 95.693 115.758 21.207 18.157 o
-9 -7 -5 222.330 234.077 19.150 20.491 o
-9 -7 -4 133.760 163.307 16.393 29.224 o
-9 -7 -3 49.122 46.802 9.019 99.987 o
-9 -7 -2 277.379 283.893 21.043 16.552 o
-9 -7 -1 510.246 515.602 22.100 12.091 o
-9 -6 -11 31.835 30.277 8.222 121.607 o
-9 -6 -10 144.198 154.139 14.308 37.567 o
-9 -6 -9 145.477 124.692 15.381 33.092 o
-9 -6 -8 69.121 69.672 16.607 29.741 o
-9 -6 -7 82.002 58.536 15.731 33.027 o
-9 -6 -6 261.229 279.122 31.800 7.800 o
-9 -6 -5 60.202 53.207 8.879 102.126 o
-9 -6 -4 382.152 357.593 22.880 13.200 o
-9 -6 -3 138.912 165.600 23.696 14.377 o
-9 -6 -2 285.860 287.036 27.103 10.431 o
-9 -6 -1 129.337 139.397 14.372 37.788 o
-9 -5 -12 545.667 561.516 34.894 5.740 o
-9 -5 -11 95.884 87.771 13.900 41.595 o
-9 -5 -10 198.443 186.355 19.219 20.879 o
-9 -5 -9 118.446 122.904 21.334 17.832 o
-9 -5 -8 364.048 293.962 32.389 7.309 o
-9 -5 -7 177.330 145.826 22.459 15.814 o
-9 -5 -6 292.100 293.168 31.396 7.910 o
-9 -5 -5 32.022 32.980 13.572 44.921 o
-9 -5 -4 408.561 392.078 22.839 12.886 o
-9 -5 -3 139.637 139.096 13.736 40.851 o
-9 -5 -2 343.094 322.047 20.844 15.976 o
-9 -5 -1 4.997 7.369 3.953 531.065 o
-9 -4 -12 58.181 68.888 12.439 52.724 o
-9 -4 -11 265.362 259.737 41.321 4.722 o
-9 -4 -10 12.178 5.100 4.066 500.563 o
-9 -4 -9 419.603 395.443 37.673 5.369 o
-9 -4 -8 192.863 189.381 25.861 11.929 o
-9 -4 -7 231.586 227.226 27.703 10.290 o
-9 -4 -6 430.735 456.167 38.514 5.100 o
-9 -4 -5 370.259 398.170 22.024 13.982 o
-9 -4 -4 166.680 166.746 14.628 35.355 o
-9 -4 -3 1343.410 1346.990 46.795 2.333 o
-9 -4 -2 153.420 128.965 12.589 47.625 o
-9 -4 -1 40.323 38.443 7.442 146.871 o
-9 -3 -13 13.132 17.894 9.413 93.627 o
-9 -3 -12 164.692 128.180 17.763 24.943 o
-9 -3 -11 18.388 14.057 5.943 233.824 o
-9 -3 -10 22.798 26.843 7.850 133.915 o
-9 -3 -9 118.684 152.884 23.410 14.818 o
-9 -3 -8 502.871 510.857 41.338 4.368 o
-9 -3 -7 188.649 183.381 24.807 12.947 o
-9 -3 -6 663.271 704.184 46.620 3.296 o
-9 -3 -5 8.582 12.421 4.633 385.833 o
-9 -3 -4 112.573 102.021 20.401 19.544 o
-9 -3 -3 38.002 36.127 6.427 196.132 o
-9 -3 -2 533.333 521.507 24.722 10.088 o
-9 -3 -1 177.819 176.451 14.460 35.672 o
-9 -2 -13 79.141 81.779 19.596 21.370 o
-9 -2 -12 249.724 234.052 21.448 16.445 o
-9 -2 -11 157.016 159.396 17.174 26.481 o
-9 -2 -10 255.944 263.543 21.746 15.873 o
-9 -2 -9 147.727 165.479 23.582 14.478 o
-9 -2 -8 207.495 186.307 25.186 12.500 o
-9 -2 -7 43.039 46.646 13.129 47.802 o
-9 -2 -6 134.947 136.855 20.549 19.052 o
-9 -2 -5 61.773 56.395 8.638 107.450 o
-9 -2 -4 32.149 29.578 6.794 177.210 o
-9 -2 -3 389.309 391.528 21.037 14.894 o
-9 -2 -2 44.859 50.627 7.753 134.547 o
-9 -2 -1 146.306 159.277 15.510 32.239 o
-9 -1 -13 180.065 204.627 29.640 9.179 o
-9 -1 -12 6.290 4.530 7.020 168.571 o
-9 -1 -11 61.491 44.959 9.481 90.062 o
-9 -1 -10 323.046 332.645 23.821 12.821 o
-9 -1 -9 300.532 311.478 32.349 7.442 o
-9 -1 -8 9.730 3.715 5.395 285.105 o
-9 -1 -7 295.286 321.050 31.143 7.991 o
-9 -1 -6 213.406 208.189 25.366 12.268 o
-9 -1 -5 164.595 173.510 19.107 21.508 o
-9 -1 -4 24.738 18.657 4.432 414.805 o
-9 -1 -3 102.892 86.210 14.322 39.143 o
-9 -1 -2 148.722 160.346 13.529 41.407 o
-9 -1 -1 892.850 845.710 30.911 5.399 o
-8 -12 -5 236.136 226.932 22.527 15.147 o
-8 -12 -3 42.609 42.723 13.690 44.020 o
-8 -12 -2 2.281 1.430 3.631 630.108 o
-8 -12 -1 177.602 155.711 18.374 23.110 o
-8 -11 -7 11.392 23.801 7.085 164.969 o
-8 -11 -6 52.494 60.620 11.745 59.257 o
-8 -11 -3 143.660 159.216 21.724 17.004 o
-8 -11 -2 460.689 442.269 29.091 8.285 o
-8 -11 -1 55.358 70.359 11.820 58.329 o
-8 -10 -9 63.073 52.151 11.701 59.535 o
-8 -10 -8 55.234 52.979 14.289 40.259 o
-8 -10 -7 197.758 190.681 16.506 27.570 o
-8 -10 -4 136.508 156.270 23.731 14.361 o
-8 -10 -3 9.063 19.018 6.489 196.822 o
-8 -10 -2 36.275 34.205 8.422 115.588 o
-8 -10 -1 468.313 402.824 27.050 9.412 o
-8 -9 -10 71.678 76.270 10.881 67.864 o
-8 -9 -9 263.260 254.641 19.102 19.961 o
-8 -9 -8 57.210 53.027 8.715 106.121 o
-8 -9 -7 133.606 143.138 24.766 13.243 o
-8 -9 -6 4.656 9.179 9.093 100.486 o
-8 -9 -5 337.655 340.041 32.400 7.311 o
-8 -9 -4 10.695 9.751 5.888 239.179 o
-8 -9 -3 461.779 460.098 37.685 5.255 o
-8 -9 -2 225.230 213.152 26.466 11.267 o
-8 -9 -1 71.302 56.479 9.648 86.181 o
-8 -8 -11 30.768 36.446 6.389 199.622 o
-8 -8 -10 35.890 33.059 8.713 108.160 o
-8 -8 -9 57.060 49.768 8.687 106.911 o
-8 -8 -8 475.154 465.463 30.133 7.717 o
-8 -8 -7 8.935 5.870 6.714 184.145 o
-8 -8 -6 561.194 537.914 44.754 3.718 o
-8 -8 -5 3.868 1.538 3.387 723.996 o
-8 -8 -4 43.800 47.953 12.347 53.964 o
-8 -8 -3 36.874 35.460 10.728 71.586 o
-8 -8 -2 52.163 45.061 8.361 115.767 o
-8 -8 -1 64.906 70.353 10.513 72.966 o
-8 -7 -12 92.824 89.696 11.570 59.248 o
-8 -7 -11 219.204 233.712 15.489 29.896 o
-8 -7 -10 11.114 12.324 4.181 472.726 o
-8 -7 -9 217.089 223.257 14.317 34.424 o
-8 -7 -8 118.565 130.138 14.675 36.654 o
-8 -7 -7 68.823 35.478 11.453 62.161 o
-8 -7 -6 76.834 95.103 18.421 24.120 o
-8 -7 -5 207.637 233.387 18.314 22.408 o
-8 -7 -4 98.611 124.566 23.417 14.918 o
-8 -7 -3 159.030 177.398 21.715 16.883 o
-8 -7 -2 258.198 258.340 18.156 21.856 o
-8 -7 -1 213.836 219.762 16.702 26.443 o
-8 -6 -12 269.760 304.229 58.080 2.421 o
-8 -6 -11 0.205 -1.380 3.718 601.322 o
-8 -6 -10 41.069 38.386 7.260 154.114 o
-8 -6 -9 240.970 243.859 17.088 24.704 o
-8 -6 -8 15.775 11.131 4.815 356.056 o
-8 -6 -7 19.077 23.524 6.100 221.416 o
-8 -6 -6 821.601 824.612 51.512 2.624 o
-8 -6 -5 59.761 58.909 10.613 72.070 o
-8 -6 -4 3.872 6.341 6.028 228.573 o
-8 -6 -3 64.003 50.958 8.513 110.547 o
-8 -6 -2 100.435 109.336 35.475 6.561 o
-8 -6 -1 7.605 5.063 2.883 995.526 o
-8 -5 -13 25.043 30.568 12.315 54.597 o
-8 -5 -12 262.362 297.479 24.480 12.663 o
-8 -5 -11 243.986 225.005 21.041 17.115 o
-8 -5 -10 860.900 932.372 41.165 3.631 o
-8 -5 -9 42.330 53.085 9.496 90.560 o
-8 -5 -8 263.425 252.613 29.056 9.281 o
-8 -5 -7 88.507 78.991 15.929 32.056 o
-8 -5 -6 260.005 243.306 27.735 10.155 o
-8 -5 -5 223.781 219.342 16.324 27.339 o
-8 -5 -4 834.693 813.854 31.134 5.580 o
-8 -5 -3 109.435 100.098 11.071 63.369 o
-8 -5 -2 682.334 687.232 37.883 4.643 o
-8 -5 -1 150.517 153.893 13.755 40.213 o
-8 -4 -13 265.493 333.594 38.824 5.292 o
-8 -4 -12 132.810 120.970 15.389 33.318 o
-8 -4 -11 165.644 166.170 22.787 15.387 o
-8 -4 -10 16.682 22.034 10.728 72.050 o
-8 -4 -9 280.820 304.207 21.265 16.125 o
-8 -4 -8 72.810 100.173 17.966 25.347 o
-8 -4 -7 1601.570 1607.320 68.738 1.245 o
-8 -4 -6 75.058 76.285 14.973 36.367 o
-8 -4 -5 535.897 555.407 24.330 10.195 o
-8 -4 -4 40.508 37.022 6.436 195.073 o
-8 -4 -3 239.227 229.401 16.071 27.653 o
-8 -4 -2 344.914 308.546 18.518 19.465 o
-8 -4 -1 1732.410 1609.290 42.094 2.108 o
-8 -3 -13 51.417 67.303 18.151 25.039 o
-8 -3 -12 338.108 355.162 25.708 11.072 o
-8 -3 -11 16.998 5.430 5.080 320.403 o
-8 -3 -10 614.327 664.423 33.376 5.869 o
-8 -3 -9 245.077 226.221 19.495 19.632 o
-8 -3 -8 306.740 300.404 30.141 8.490 o
-8 -3 -7 174.020 179.407 22.970 15.081 o
-8 -3 -6 26.826 16.605 7.054 165.631 o
-8 -3 -5 21.804 18.455 4.739 364.773 o
-8 -3 -4 233.448 227.099 15.157 30.740 o
-8 -3 -3 549.004 515.198 23.010 11.097 o
-8 -3 -2 564.324 553.662 24.060 10.166 o
-8 -3 -1 245.244 216.830 14.997 31.115 o
-8 -2 -14 200.763 208.253 31.012 8.368 o
-8 -2 -13 80.492 106.410 21.212 18.226 o
-8 -2 -12 23.989 36.781 9.488 91.692 o
-8 -2 -11 1.476 -0.077 3.463 693.097 o
-8 -2 -10 85.734 86.271 12.103 54.647 o
-8 -2 -9 567.444 567.642 41.304 4.261 o
-8 -2 -8 179.630 179.227 23.213 14.754 o
-8 -2 -7 481.469 480.086 36.536 5.502 o
-8 -2 -6 148.998 152.621 20.424 19.138 o
-8 -2 -5 46.752 49.909 6.868 169.922 o
-8 -2 -4 119.793 101.663 10.153 73.603 o
-8 -2 -3 79.973 72.176 8.736 102.788 o
-8 -2 -2 588.362 565.006 51.410 2.867 o
-8 -2 -1 530.327 512.990 22.459 11.652 o
-8 -1 -14 82.437 107.182 22.208 16.640 o
-8 -1 -13 149.521 138.698 23.440 14.694 o
-8 -1 -12 44.586 51.558 17.879 25.863 o
-8 -1 -11 361.343 363.948 24.685 11.723 o
-8 -1 -10 109.096 109.476 13.421 43.933 o
-8 -1 -9 387.116 350.564 32.605 7.105 o
-8 -1 -8 86.181 76.635 15.287 34.784 o
-8 -1 -7 0.213 -3.105 5.860 242.033 o
-8 -1 -6 129.756 152.997 20.441 19.229 o
-8 -1 -5 621.455 611.527 23.367 9.941 o
-8 -1 -4 106.419 130.046 10.939 64.135 o
-8 -1 -3 3029.230 2929.400 52.785 0.866 o
-8 -1 -2 566.579 599.972 23.955 10.048 o
-8 -1 -1 225.079 215.806 14.503 33.547 o
-7 -13 -4 15.130 7.375 7.466 148.785 o
-7 -13 -3 33.017 35.388 9.327 94.585 o
-7 -13 -2 274.700 287.189 35.451 6.316 o
-7 -13 -1 79.689 105.790 21.710 17.414 o
-7 -12 -7 89.654 93.350 14.686 37.444 o
-7 -12 -6 103.566 134.756 26.424 11.737 o
-7 -12 -5 57.429 47.426 10.139 79.139 o
-7 -12 -4 50.501 35.861 29.691 9.411 o
-7 -12 -3 42.116 46.356 14.101 41.494 o
-7 -12 -2 33.646 37.194 13.655 44.349 o
-7 -12 -1 32.885 30.326 12.665 51.558 o
-7 -11 -8 349.619 324.663 27.105 10.097 o
-7 -11 -7 106.096 147.376 18.094 24.566 o
-7 -11 -6 291.388 316.459 25.509 11.560 o
-7 -11 -4 39.383 57.572 16.398 30.729 o
-7 -11 -3 69.409 60.456 11.058 66.153 o
-7 -11 -2 256.130 261.592 21.917 15.655 o
-7 -11 -1 157.977 178.392 18.191 23.642 o
-7 -10 -10 45.787 43.142 7.202 155.625 o
-7 -10 -9 257.207 250.350 22.639 14.792 o
-7 -10 -8 108.974 92.122 9.590 83.047 o
-7 -10 -7 21.916 13.412 4.823 353.040 o
-7 -10 -6 35.073 34.869 12.078 56.609 o
-7 -10 -4 147.989 145.690 16.017 30.443 o
-7 -10 -3 326.931 345.334 32.976 7.094 o
-7 -10 -2 20.738 14.004 7.110 163.569 o
-7 -10 -1 37.352 43.621 8.816 105.333 o
-7 -9 -11 114.381 117.020 11.392 59.420 o
-7 -9 -10 172.455 193.810 14.171 36.890 o
-7 -9 -9 69.723 70.055 8.510 109.174 o
-7 -9 -8 122.558 114.950 10.554 67.945 o
-7 -9 -7 143.069 153.340 16.268 29.583 o
-7 -9 -6 89.734 89.796 16.429 30.110 o
-7 -9 -5 382.626 378.821 33.218 6.847 o
-7 -9 -4 105.844 88.593 15.851 32.106 o
-7 -9 -3 43.442 40.454 10.188 79.023 o
-7 -9 -2 347.597 359.193 23.278 13.075 o
-7 -9 -1 587.395 582.251 29.428 7.379 o
-7 -8 -12 244.696 261.388 19.628 19.203 o
-7 -8 -11 27.724 31.458 5.710 249.978 o
-7 -8 -10 747.523 763.826 27.194 7.105 o
-7 -8 -9 21.149 21.971 6.177 215.834 o
-7 -8 -8 188.850 181.798 12.771 43.856 o
-7 -8 -7 72.968 78.363 29.714 9.368 o
-7 -8 -6 117.855 140.196 42.929 4.480 o
-7 -8 -5 271.681 294.512 31.736 7.793 o
-7 -8 -4 365.445 373.416 31.189 7.727 o
-7 -8 -3 51.814 55.276 8.398 114.387 o
-7 -8 -2 572.250 599.939 42.620 4.009 o
-7 -8 -1 140.600 131.443 13.282 43.565 o
-7 -7 -12 47.437 42.971 9.709 86.692 o
-7 -7 -11 62.243 64.138 8.010 123.744 o
-7 -7 -10 42.097 35.147 5.853 234.395 o
-7 -7 -9 38.869 42.494 6.399 197.114 o
-7 -7 -8 53.524 60.702 8.467 112.209 o
-7 -7 -7 165.809 175.437 17.027 26.670 o
-7 -7 -6 2.821 0.867 3.070 881.221 o
-7 -7 -5 425.498 421.801 21.561 13.818 o
-7 -7 -4 177.814 187.943 13.973 37.747 o
-7 -7 -3 45.804 42.187 10.230 78.277 o
-7 -7 -2 3.370 0.300 3.116 855.359 o
-7 -7 -1 569.917 550.610 37.547 5.035 o
-7 -6 -13 63.750 80.960 20.685 19.258 o
-7 -6 -12 125.209 128.403 15.567 32.662 o
-7 -6 -11 56.590 58.787 8.429 113.011 o
-7 -6 -10 473.433 499.632 24.036 11.020 o
-7 -6 -9 201.955 201.672 14.909 32.821 o
-7 -6 -8 194.871 159.888 22.903 15.109 o
-7 -6 -7 141.788 126.596 13.120 44.607 o
-7 -6 -6 93.683 87.833 9.298 89.509 o
-7 -6 -5 30.978 32.316 5.051 316.434 o
-7 -6 -4 62.959 69.168 8.160 119.068 o
-7 -6 -3 402.845 430.662 23.161 12.491 o
-7 -6 -2 352.511 333.075 18.623 18.988 o
-7 -6 -1 576.364 511.597 25.628 9.334 o
-7 -5 -13 19.263 3.694 10.594 73.951 o
-7 -5 -12 110.878 122.432 15.304 34.032 o
-7 -5 -11 47.391 43.526 7.036 162.572 o
-7 -5 -10 84.489 80.754 11.179 63.815 o
-7 -5 -9 260.825 246.384 15.997 27.191 o
-7 -5 -8 400.718 378.167 33.447 6.724 o
-7 -5 -7 103.507 97.810 16.981 28.057 o
-7 -5 -6 1146.810 1140.910 55.660 2.031 o
-7 -5 -5 81.699 81.145 12.077 55.077 o
-7 -5 -4 577.421 581.289 19.073 13.450 o
-7 -5 -3 474.762 471.896 16.674 18.535 o
-7 -5 -2 402.312 383.075 18.818 17.568 o
-7 -5 -1 1083.260 1032.780 30.616 4.616 o
-7 -4 -14 14.852 11.994 8.080 127.002 o
-7 -4 -13 7.647 12.499 11.229 65.874 o
-7 -4 -12 119.365 124.716 15.288 33.939 o
-7 -4 -11 551.085 543.433 30.465 7.186 o
-7 -4 -10 38.931 45.239 7.010 164.834 o
-7 -4 -9 264.332 272.388 16.220 26.201 o
-7 -4 -8 225.038 181.870 22.590 15.278 o
-7 -4 -7 27.315 26.030 9.954 83.412 o
-7 -4 -6 741.119 768.959 44.287 3.479 o
-7 -4 -5 1037.460 1062.870 31.789 4.515 o
-7 -4 -4 1053.020 1004.100 31.123 4.658 o
-7 -4 -3 3034.570 3027.680 47.169 0.903 o
-7 -4 -2 524.669 509.388 20.764 13.067 o
-7 -4 -1 944.009 897.815 24.809 6.545 o
-7 -3 -14 375.405 346.539 39.241 5.063 o
-7 -3 -13 119.860 136.196 23.516 14.711 o
-7 -3 -12 443.085 452.406 27.864 8.961 o
-7 -3 -11 48.772 36.110 7.780 133.951 o
-7 -3 -10 22.614 18.160 5.607 261.557 o
-7 -3 -9 233.489 204.616 13.452 37.949 o
-7 -3 -8 89.912 79.481 14.320 39.434 o
-7 -3 -7 381.619 357.907 30.480 8.030 o
-7 -3 -6 1056.520 1060.110 50.667 2.433 o
-7 -3 -5 17.306 17.590 4.285 447.011 o
-7 -3 -4 610.292 605.818 23.137 10.178 o
-7 -3 -3 91.617 94.256 10.971 65.508 o
-7 -3 -2 482.175 473.431 20.628 13.856 o
-7 -3 -1 186.403 166.148 12.383 46.737 o
-7 -2 -14 3.864 -3.425 7.023 168.499 o
-7 -2 -13 29.838 38.744 12.656 51.620 o
-7 -2 -12 156.104 169.864 17.017 26.880 o
-7 -2 -11 371.120 385.127 24.557 11.702 o
-7 -2 -10 195.507 191.345 16.852 26.587 o
-7 -2 -9 75.670 71.359 10.193 76.891 o
-7 -2 -8 23.885 23.090 8.255 121.198 o
-7 -2 -7 60.416 68.878 13.452 45.166 o
-7 -2 -6 433.536 431.804 31.863 7.180 o
-7 -2 -5 437.704 419.463 24.880 10.930 o
-7 -2 -4 272.685 265.093 14.816 30.232 o
-7 -2 -3 1054.360 991.285 62.908 1.743 o
-7 -2 -2 182.340 182.793 25.965 11.881 o
-7 -2 -1 394.755 353.379 17.372 20.176 o
-7 -1 -14 34.442 36.861 13.356 46.342 o
-7 -1 -13 252.698 254.636 30.924 8.269 o
-7 -1 -12 107.083 105.318 13.202 45.439 o
-7 -1 -11 81.867 76.387 22.251 16.622 o
-7 -1 -10 96.152 104.614 12.427 51.341 o
-7 -1 -9 151.736 149.216 14.212 37.902 o
-7 -1 -8 67.993 63.303 12.555 51.630 o
-7 -1 -7 2010.270 1942.220 67.964 1.091 o
-7 -1 -6 339.524 319.895 27.188 10.094 o
-7 -1 -5 281.827 308.491 15.224 28.085 o
-7 -1 -4 11.157 17.558 5.804 245.737 o
-7 -1 -3 503.927 502.128 20.044 13.991 o
-7 -1 -2 184.773 217.384 13.528 39.193 o
-7 -1 -1 795.199 732.458 30.873 5.902 o
-6 -14 -2 161.648 192.271 21.172 17.658 o
-6 -14 -1 82.209 96.879 15.361 34.381 o
-6 -13 -6 85.930 104.319 23.266 15.173 o
-6 -13 -5 179.794 186.686 30.201 8.867 o
-6 -13 -4 290.903 347.647 28.321 9.499 o
-6 -13 -3 103.873 121.013 16.758 28.662 o
-6 -13 -2 107.560 109.319 16.422 29.836 o
-6 -13 -1 659.104 807.424 58.228 2.204 o
-6 -12 -8 69.530 70.516 10.384 74.520 o
-6 -12 -7 139.291 146.744 14.207 38.282 o
-6 -12 -6 213.847 237.992 17.829 23.395 o
-6 -12 -5 451.711 486.079 24.581 10.835 o
-6 -12 -4 121.242 115.332 15.622 32.613 o
-6 -12 -3 15.242 7.383 5.291 295.608 o
-6 -12 -2 228.661 177.803 27.197 10.741 o
-6 -12 -1 67.535 69.652 17.401 27.129 o
-6 -11 -9 173.102 215.319 23.265 14.636 o
-6 -11 -8 11.973 8.694 4.299 447.447 o
-6 -11 -7 176.879 154.056 14.245 36.990 o
-6 -11 -6 7.549 10.615 4.777 363.368 o
-6 -11 -5 202.765 204.256 15.534 30.479 o
-6 -11 -4 401.149 400.153 45.846 3.737 o
-6 -11 -3 12.268 4.660 3.922 537.664 o
-6 -11 -2 327.882 326.039 24.277 12.392 o
-6 -11 -1 727.980 721.672 35.798 4.943 o
-6 -10 -11 7.492 2.460 4.902 345.442 o
-6 -10 -10 79.564 75.507 9.172 93.613 o
-6 -10 -9 105.540 95.802 11.407 60.196 o
-6 -10 -8 139.987 140.475 18.711 22.768 o
-6 -10 -7 147.221 132.539 15.892 31.020 o
-6 -10 -6 16.809 20.092 5.502 272.333 o
-6 -10 -5 114.767 81.354 15.593 33.073 o
-6 -10 -4 631.606 651.606 31.151 6.495 o
-6 -10 -3 206.496 223.105 14.889 32.488 o
-6 -10 -2 317.676 299.595 16.971 22.976 o
-6 -10 -1 269.019 274.817 20.776 17.052 o
-6 -9 -12 117.794 117.480 13.458 43.368 o
-6 -9 -11 20.502 24.403 5.628 259.407 o
-6 -9 -10 149.674 133.333 14.022 39.127 o
-6 -9 -9 237.429 240.205 16.929 25.206 o
-6 -9 -8 427.310 433.226 22.756 12.636 o
-6 -9 -7 163.109 188.198 19.538 20.569 o
-6 -9 -6 351.541 349.945 31.636 7.594 o
-6 -9 -5 188.756 200.798 23.007 14.907 o
-6 -9 -4 39.218 43.127 6.369 198.759 o
-6 -9 -3 239.439 240.265 14.497 32.749 o
-6 -9 -2 300.312 316.823 21.087 16.117 o
-6 -9 -1 498.490 494.627 20.141 14.008 o
-6 -8 -12 44.098 32.611 7.140 159.176 o
-6 -8 -11 192.256 189.414 13.815 38.014 o
-6 -8 -10 27.963 24.925 6.291 207.085 o
-6 -8 -9 785.941 776.071 26.199 7.219 o
-6 -8 -8 281.375 267.394 25.109 12.069 o
-6 -8 -7 67.832 60.225 9.637 86.481 o
-6 -8 -6 675.403 731.658 43.383 3.697 o
-6 -8 -5 405.405 396.037 21.782 13.914 o
-6 -8 -4 74.615 82.526 8.354 111.816 o
-6 -8 -3 422.345 425.226 18.120 17.899 o
-6 -8 -2 403.107 395.739 17.126 20.021 o
-6 -8 -1 147.679 144.053 15.438 32.641 o
-6 -7 -13 18.376 20.371 5.555 266.957 o
-6 -7 -12 54.019 52.952 8.285 117.327 o
-6 -7 -11 249.477 255.356 15.532 28.735 o
-6 -7 -10 41.604 32.615 5.931 228.919 o
-6 -7 -9 370.785 365.921 17.375 20.506 o
-6 -7 -8 519.423 498.038 19.678 14.173 o
-6 -7 -7 1.021 2.517 4.700 376.180 o
-6 -7 -6 93.770 95.715 10.456 71.587 o
-6 -7 -5 201.401 210.153 14.911 32.716 o
-6 -7 -4 88.937 88.080 9.460 87.063 o
-6 -7 -3 1021.370 1052.440 26.624 5.480 o
-6 -7 -2 564.861 587.861 26.648 8.667 o
-6 -7 -1 196.816 183.068 10.800 57.441 o
-6 -6 -14 97.698 116.231 23.695 14.589 o
-6 -6 -13 276.606 288.225 36.359 6.015 o
-6 -6 -12 98.079 112.294 16.970 28.076 o
-6 -6 -11 400.571 401.441 22.766 12.981 o
-6 -6 -10 32.324 48.077 7.587 141.727 o
-6 -6 -9 530.846 533.090 23.379 10.921 o
-6 -6 -8 477.034 542.537 23.013 11.568 o
-6 -6 -7 119.635 118.844 18.151 24.423 o
-6 -6 -6 22.351 23.145 4.919 338.030 o
-6 -6 -5 242.243 250.455 15.269 29.822 o
-6 -6 -4 76.309 76.575 8.453 109.524 o
-6 -6 -3 162.008 156.307 9.732 72.795 o
-6 -6 -2 245.347 250.113 11.921 44.117 o
-6 -6 -1 143.014 131.484 15.645 32.032 o
-6 -5 -14 9.667 17.659 10.456 75.942 o
-6 -5 -13 428.577 478.864 45.184 3.791 o
-6 -5 -12 126.559 185.493 28.001 10.385 o
-6 -5 -11 74.234 88.724 10.014 79.132 o
-6 -5 -10 373.586 367.937 28.736 8.930 o
-6 -5 -9 154.288 153.997 18.913 22.118 o
-6 -5 -8 576.395 545.264 26.666 8.710 o
-6 -5 -7 565.405 573.044 37.865 4.951 o
-6 -5 -6 128.365 116.134 10.508 68.047 o
-6 -5 -5 569.425 618.983 31.191 6.738 o
-6 -5 -4 646.840 626.979 26.896 8.034 o
-6 -5 -3 846.794 818.587 91.251 0.938 o
-6 -5 -2 1839.710 1814.450 29.556 2.431 o
-6 -5 -1 249.665 243.377 10.444 53.419 o
-6 -4 -14 139.571 197.596 29.901 9.100 o
-6 -4 -13 148.593 140.122 24.552 13.428 o
-6 -4 -12 79.036 112.538 21.653 17.495 o
-6 -4 -11 66.305 75.582 8.997 98.237 o
-6 -4 -10 382.855 391.832 21.110 14.878 o
-6 -4 -9 207.149 227.178 14.202 35.158 o
-6 -4 -8 224.734 225.707 16.421 26.974 o
-6 -4 -7 640.134 589.355 37.143 4.964 o
-6 -4 -6 729.079 745.585 24.941 8.057 o
-6 -4 -5 125.935 137.039 10.866 63.531 o
-6 -4 -4 1379.860 1345.750 33.678 3.252 o
-6 -4 -3 309.691 319.328 21.898 15.006 o
-6 -4 -2 976.795 950.862 20.014 7.475 o
-6 -4 -1 2060.430 1926.760 37.365 1.855 o
-6 -3 -15 148.487 147.050 25.893 12.096 o
-6 -3 -14 111.353 111.476 22.053 16.764 o
-6 -3 -13 350.687 355.704 37.230 5.614 o
-6 -3 -12 219.303 206.394 27.457 10.534 o
-6 -3 -11 105.635 112.990 13.020 46.587 o
-6 -3 -10 980.593 1040.160 35.290 4.145 o
-6 -3 -9 139.269 138.305 10.706 64.286 o
-6 -3 -8 742.288 705.799 40.580 4.051 o
-6 -3 -7 474.609 496.596 33.168 6.511 o
-6 -3 -6 60.643 62.905 14.101 41.206 o
-6 -3 -5 284.774 303.721 14.944 28.895 o
-6 -3 -4 166.054 166.289 11.222 56.580 o
-6 -3 -3 448.290 452.018 18.638 16.598 o
-6 -3 -2 1431.010 1379.040 32.668 3.217 o
-6 -3 -1 56.639 60.608 3.966 454.663 o
-6 -2 -15 175.959 182.512 28.732 9.782 o
-6 -2 -14 88.966 75.233 18.179 24.744 o
-6 -2 -13 30.472 26.474 11.252 65.310 o
-6 -2 -12 359.687 334.484 33.954 6.667 o
-6 -2 -11 1.855 2.998 3.801 574.998 o
-6 -2 -10 2.148 3.542 2.856 1018.040 o
-6 -2 -9 63.720 64.281 6.998 159.585 o
-6 -2 -8 67.293 65.077 12.529 51.831 o
-6 -2 -7 801.050 732.514 39.194 4.164 o
-6 -2 -6 897.760 882.533 23.274 7.250 o
-6 -2 -5 12.889 14.935 3.502 670.164 o
-6 -2 -4 439.846 408.223 16.855 19.604 o
-6 -2 -3 100.083 79.652 7.508 131.967 o
-6 -2 -2 283.814 267.775 13.919 32.902 o
-6 -2 -1 474.493 462.777 18.369 16.441 o
-6 -1 -15 72.851 85.259 19.441 21.730 o
-6 -1 -14 84.137 90.642 19.537 21.455 o
-6 -1 -13 126.574 135.943 22.385 16.174 o
-6 -1 -12 454.545 432.520 37.818 5.253 o
-6 -1 -11 592.226 587.777 32.110 6.413 o
-6 -1 -10 30.393 31.283 7.176 159.189 o
-6 -1 -9 123.227 132.916 12.620 48.485 o
-6 -1 -8 71.439 73.714 8.082 119.968 o
-6 -1 -7 167.283 175.380 19.299 21.073 o
-6 -1 -6 342.200 336.448 25.690 11.113 o
-6 -1 -5 309.319 329.555 14.207 29.934 o
-6 -1 -4 796.483 776.887 22.584 8.449 o
-6 -1 -3 694.593 682.865 21.373 10.150 o
-6 -1 -2 64.684 64.789 6.813 167.578 o
-6 -1 -1 1459.320 1414.400 51.665 1.954 o
-5 -14 -4 11.501 12.396 5.022 328.179 o
-5 -14 -3 92.062 127.509 17.481 26.486 o
-5 -14 -2 2.035 -6.680 15.674 33.829 o
-5 -14 -1 255.069 274.923 24.869 12.396 o
-5 -13 -7 88.767 90.331 14.283 39.563 o
-5 -13 -6 7.582 4.721 6.127 221.151 o
-5 -13 -5 163.225 160.157 15.189 33.155 o
-5 -13 -4 187.575 199.071 16.593 27.415 o
-5 -13 -3 293.091 290.811 19.695 18.356 o
-5 -13 -2 61.684 57.791 8.835 102.826 o
-5 -13 -1 44.349 46.703 16.088 31.918 o
-5 -12 -9 122.988 139.811 14.556 37.032 o
-5 -12 -8 484.352 488.012 32.332 6.788 o
-5 -12 -7 33.329 23.840 6.227 210.546 o
-5 -12 -6 323.129 361.256 21.465 15.211 o
-5 -12 -5 88.618 96.248 11.541 59.573 o
-5 -12 -4 65.134 63.020 9.136 95.945 o
-5 -12 -3 195.790 204.155 15.976 29.142 o
-5 -12 -2 99.986 96.624 12.897 47.832 o
-5 -12 -1 294.935 288.839 21.936 15.213 o
-5 -11 -10 23.746 23.774 6.210 213.156 o
-5 -11 -9 379.708 355.206 22.457 13.645 o
-5 -11 -8 160.055 149.592 14.226 37.608 o
-5 -11 -7 121.854 120.552 12.505 49.600 o
-5 -11 -6 109.697 109.722 11.552 58.288 o
-5 -11 -5 419.312 422.278 19.164 16.578 o
-5 -11 -4 114.995 114.829 9.960 76.083 o
-5 -11 -3 584.628 575.264 30.189 7.115 o
-5 -11 -2 3.812 9.005 6.032 228.259 o
-5 -11 -1 45.493 31.116 7.408 148.037 o
-5 -10 -11 6.037 5.433 4.307 447.419 o
-5 -10 -10 5.687 3.314 5.959 233.925 o
-5 -10 -9 177.621 181.990 15.447 31.606 o
-5 -10 -8 346.680 337.254 20.412 16.417 o
-5 -10 -7 119.491 118.981 11.970 53.931 o
-5 -10 -6 129.363 134.995 12.434 49.565 o
-5 -10 -5 213.039 233.427 13.681 37.126 o
-5 -10 -4 429.482 416.094 29.815 8.100 o
-5 -10 -3 237.253 237.584 21.815 16.024 o
-5 -10 -2 79.931 75.476 8.599 105.727 o
-5 -10 -1 152.111 134.696 16.111 30.132 o
-5 -9 -12 117.452 112.907 13.100 45.708 o
-5 -9 -11 78.394 79.901 8.970 97.554 o
-5 -9 -10 207.403 221.585 14.662 33.359 o
-5 -9 -9 336.527 347.733 20.831 15.927 o
-5 -9 -8 99.716 94.028 10.534 70.299 o
-5 -9 -7 76.560 68.975 8.753 102.877 o
-5 -9 -6 143.404 146.277 12.327 49.539 o
-5 -9 -5 68.681 71.380 10.451 73.614 o
-5 -9 -4 504.918 510.133 25.932 9.583 o
-5 -9 -3 105.104 107.237 9.583 82.834 o
-5 -9 -2 77.844 84.193 8.606 105.314 o
-5 -9 -1 85.487 77.344 8.026 119.376 o
-5 -8 -13 352.015 407.405 30.163 8.196 o
-5 -8 -12 28.797 29.721 6.807 176.895 o
-5 -8 -11 241.546 257.494 15.770 28.179 o
-5 -8 -10 234.139 208.419 13.655 36.926 o
-5 -8 -9 264.309 252.630 18.008 22.118 o
-5 -8 -8 160.208 156.152 12.975 44.326 o
-5 -8 -7 454.438 433.413 20.886 14.130 o
-5 -8 -6 142.774 141.440 14.202 38.286 o
-5 -8 -5 583.098 575.706 36.560 5.219 o
-5 -8 -4 514.807 493.924 19.497 14.433 o
-5 -8 -3 166.800 146.276 10.513 63.958 o
-5 -8 -2 548.591 509.162 19.215 14.163 o
-5 -8 -1 1358.450 1347.170 30.786 3.551 o
-5 -7 -14 1.116 -0.198 4.606 391.688 o
-5 -7 -13 189.619 198.476 21.151 17.477 o
-5 -7 -12 32.822 37.122 7.723 137.274 o
-5 -7 -11 114.558 122.084 10.666 66.936 o
-5 -7 -10 357.728 359.349 17.361 20.838 o
-5 -7 -9 13.346 14.801 3.830 560.976 o
-5 -7 -8 168.755 168.225 13.082 43.128 o
-5 -7 -7 745.492 722.396 25.789 7.708 o
-5 -7 -6 369.665 292.115 26.175 10.726 o
-5 -7 -5 484.562 487.340 22.368 12.236 o
-5 -7 -4 1522.180 1475.290 31.714 3.046 o
-5 -7 -3 83.280 87.177 8.913 97.917 o
-5 -7 -2 1000.070 987.448 30.349 4.966 o
-5 -7 -1 466.285 460.837 26.249 9.746 o
-5 -6 -14 41.339 32.843 13.250 47.035 o
-5 -6 -13 324.590 327.986 25.420 11.437 o
-5 -6 -12 94.288 84.205 12.690 49.675 o
-5 -6 -11 79.322 100.309 16.026 31.663 o
-5 -6 -10 100.989 107.962 10.780 66.861 o
-5 -6 -9 471.685 487.114 21.677 12.936 o
-5 -6 -8 62.297 72.079 10.182 77.719 o
-5 -6 -7 203.265 216.664 23.913 13.746 o
-5 -6 -6 765.088 730.942 39.850 4.116 o
-5 -6 -5 476.649 476.467 20.575 13.951 o
-5 -6 -4 233.202 231.144 11.797 46.118 o
-5 -6 -3 51.130 45.062 5.239 283.863 o
-5 -6 -2 366.059 365.919 14.133 27.574 o
-5 -6 -1 24.830 26.418 3.807 554.758 o
-5 -5 -15 67.163 90.402 21.966 17.073 o
-5 -5 -14 105.981 149.844 26.369 11.765 o
-5 -5 -13 42.387 74.207 18.551 24.000 o
-5 -5 -12 16.270 19.402 6.501 195.566 o
-5 -5 -11 285.816 289.830 21.859 15.379 o
-5 -5 -10 20.331 20.548 4.838 350.321 o
-5 -5 -9 448.735 448.470 20.052 14.979 o
-5 -5 -8 19.907 10.618 3.509 663.544 o
-5 -5 -7 564.642 537.667 34.857 5.734 o
-5 -5 -6 507.880 529.409 26.813 9.031 o
-5 -5 -5 503.878 526.072 27.209 8.853 o
-5 -5 -4 198.431 191.269 11.917 48.549 o
-5 -5 -3 761.517 783.997 19.763 9.902 o
-5 -5 -2 719.260 681.007 17.826 11.931 o
-5 -5 -1 659.510 691.746 17.299 12.982 o
-5 -4 -15 41.588 47.323 15.648 33.741 o
-5 -4 -14 163.027 136.441 24.551 13.387 o
-5 -4 -13 51.711 48.080 13.983 42.086 o
-5 -4 -12 402.560 378.409 38.018 5.315 o
-5 -4 -11 165.656 165.045 12.732 45.444 o
-5 -4 -10 87.704 85.445 8.756 100.862 o
-5 -4 -9 34.236 33.207 9.818 85.440 o
-5 -4 -8 521.201 516.784 19.923 13.807 o
-5 -4 -7 233.126 204.111 20.691 17.834 o
-5 -4 -6 1752.320 1765.940 74.544 1.052 o
-5 -4 -5 10.927 13.584 4.142 481.518 o
-5 -4 -4 339.978 340.209 20.523 16.330 o
-5 -4 -3 699.656 698.645 30.041 6.526 o
-5 -4 -2 1026.880 982.136 19.663 7.141 o
-5 -4 -1 448.387 442.249 12.636 26.737 o
-5 -3 -15 82.310 79.972 18.977 22.757 o
-5 -3 -14 152.452 155.601 25.865 12.099 o
-5 -3 -13 34.974 24.671 10.104 80.815 o
-5 -3 -12 274.711 221.436 28.217 9.820 o
-5 -3 -11 503.632 525.729 21.166 12.862 o
-5 -3 -10 196.998 206.645 12.897 42.241 o
-5 -3 -9 540.665 501.366 19.337 14.203 o
-5 -3 -8 97.578 100.686 8.400 106.622 o
-5 -3 -7 769.980 684.863 36.560 4.738 o
-5 -3 -6 1165.140 1136.990 29.451 4.418 o
-5 -3 -5 782.557 774.246 22.142 8.733 o
-5 -3 -4 704.280 721.236 21.529 9.824 o
-5 -3 -3 1549.550 1545.220 48.767 1.980 o
-5 -3 -2 270.122 260.786 12.263 40.643 o
-5 -3 -1 62.274 59.515 4.301 389.161 o
-5 -2 -15 173.085 147.513 25.171 12.704 o
-5 -2 -14 74.457 78.459 19.367 21.902 o
-5 -2 -13 317.407 288.453 32.454 7.386 o
-5 -2 -12 241.047 213.134 27.063 10.749 o
-5 -2 -11 188.457 187.289 15.613 30.711 o
-5 -2 -10 730.836 807.881 35.816 4.840 o
-5 -2 -9 111.696 109.878 11.457 59.100 o
-5 -2 -8 481.784 499.417 17.779 16.737 o
-5 -2 -7 548.263 584.346 32.875 6.301 o
-5 -2 -6 1219.140 1254.220 34.189 3.585 o
-5 -2 -5 24.582 26.890 3.982 508.574 o
-5 -2 -4 297.071 313.685 13.329 33.627 o
-5 -2 -3 873.446 884.617 22.846 7.516 o
-5 -2 -2 1075.290 1064.550 25.220 5.512 o
-5 -2 -1 448.451 447.316 12.457 27.025 o
-5 -1 -15 36.654 35.504 13.400 46.028 o
-5 -1 -14 54.341 52.939 10.319 76.463 o
-5 -1 -13 15.210 17.041 6.564 192.033 o
-5 -1 -12 381.875 410.085 25.771 10.650 o
-5 -1 -11 82.186 84.516 9.056 95.267 o
-5 -1 -10 314.678 306.032 21.104 16.008 o
-5 -1 -9 52.230 50.236 5.213 284.670 o
-5 -1 -8 595.161 577.414 18.361 13.838 o
-5 -1 -7 152.863 183.052 17.910 24.378 o
-5 -1 -6 989.258 998.169 19.782 7.300 o
-5 -1 -5 9.992 8.771 2.232 1645.480 o
-5 -1 -4 2080.220 2045.570 32.570 1.929 o
-5 -1 -3 38.875 44.348 4.976 319.367 o
-5 -1 -2 374.319 383.387 14.656 25.742 o
-5 -1 -1 854.488 828.724 21.746 8.181 o
-4 -14 -5 119.051 116.274 13.554 42.771 o
-4 -14 -4 1.332 -0.037 4.078 499.604 o
-4 -14 -3 29.743 54.419 9.368 93.539 o
-4 -14 -2 23.128 31.622 7.079 164.156 o
-4 -14 -1 23.963 33.150 7.371 151.436 o
-4 -13 -8 233.938 250.140 25.429 12.042 o
-4 -13 -7 158.336 131.757 17.485 25.754 o
-4 -13 -6 103.336 102.602 17.046 27.830 o
-4 -13 -5 39.544 40.009 7.989 127.817 o
-4 -13 -4 41.964 38.387 7.755 135.352 o
-4 -13 -3 0.655 4.624 4.229 464.665 o
-4 -13 -2 244.535 251.553 18.087 22.257 o
-4 -13 -1 108.318 105.395 11.799 56.169 o
-4 -12 -9 210.096 222.836 18.956 21.083 o
-4 -12 -8 259.384 257.348 18.932 20.309 o
-4 -12 -7 17.026 17.745 5.504 272.312 o
-4 -12 -6 64.718 72.571 12.447 52.478 o
-4 -12 -5 80.098 65.931 9.544 87.108 o
-4 -12 -4 952.622 970.767 34.717 4.368 o
-4 -12 -3 70.297 87.161 10.848 68.088 o
-4 -12 -2 491.229 507.561 24.265 10.710 o
-4 -12 -1 2.762 7.385 4.256 458.394 o
-4 -11 -11 154.956 163.819 15.983 30.290 o
-4 -11 -10 7.480 3.201 4.817 357.802 o
-4 -11 -9 51.916 47.381 8.941 101.503 o
-4 -11 -8 25.589 27.762 6.662 185.055 o
-4 -11 -7 565.374 562.371 26.389 8.859 o
-4 -11 -6 33.415 30.176 6.151 215.130 o
-4 -11 -5 794.172 827.929 26.270 7.029 o
-4 -11 -4 20.802 12.493 3.591 632.356 o
-4 -11 -3 88.222 93.709 8.433 107.556 o
-4 -11 -2 45.719 50.299 9.044 99.543 o
-4 -11 -1 404.643 404.067 32.990 6.854 o
-4 -10 -12 0.303 -5.547 5.721 253.883 o
-4 -10 -11 56.928 62.187 9.591 87.853 o
-4 -10 -10 171.249 186.772 16.079 29.455 o
-4 -10 -9 2.918 8.591 3.800 574.774 o
-4 -10 -8 87.879 87.505 10.356 73.487 o
-4 -10 -7 62.227 61.523 8.556 109.181 o
-4 -10 -6 53.223 66.802 8.514 110.790 o
-4 -10 -5 29.973 22.418 4.532 393.628 o
-4 -10 -4 67.833 68.332 7.091 154.518 o
-4 -10 -3 352.038 370.726 22.986 13.281 o
-4 -10 -2 117.071 109.944 12.421 50.596 o
-4 -10 -1 267.059 256.200 15.306 28.962 o
-4 -9 -13 160.155 173.408 17.179 26.328 o
-4 -9 -12 178.482 168.868 15.932 29.987 o
-4 -9 -11 50.602 61.616 9.481 90.218 o
-4 -9 -10 148.300 141.088 13.675 40.908 o
-4 -9 -9 1.303 1.180 4.336 442.024 o
-4 -9 -8 28.887 20.425 5.282 292.520 o
-4 -9 -7 101.920 100.251 10.462 70.875 o
-4 -9 -6 258.276 273.858 16.353 25.963 o
-4 -9 -5 154.970 150.440 10.252 67.580 o
-4 -9 -4 170.954 144.275 21.441 17.327 o
-4 -9 -3 21.215 29.297 6.635 186.931 o
-4 -9 -2 105.190 92.667 8.855 96.461 o
-4 -9 -1 78.658 74.262 6.384 183.573 o
-4 -8 -13 9.817 1.596 4.225 464.680 o
-4 -8 -12 26.179 23.156 6.163 216.067 o
-4 -8 -11 289.453 292.275 19.627 18.500 o
-4 -8 -10 24.931 14.653 5.772 246.836 o
-4 -8 -9 344.960 323.225 19.073 18.455 o
-4 -8 -8 98.355 102.637 10.461 71.037 o
-4 -8 -7 64.799 67.307 8.279 115.737 o
-4 -8 -6 101.854 116.438 10.371 71.516 o
-4 -8 -5 528.999 527.706 25.785 9.478 o
-4 -8 -4 1013.650 984.965 33.823 4.353 o
-4 -8 -3 1263.880 1161.740 36.483 3.353 o
-4 -8 -2 129.037 136.497 9.921 74.500 o
-4 -8 -1 508.268 513.431 15.452 19.056 o
-4 -7 -14 392.123 436.427 25.525 10.694 o
-4 -7 -13 16.306 18.697 6.072 224.070 o
-4 -7 -12 604.925 634.797 35.128 5.464 o
-4 -7 -11 316.535 307.870 23.242 13.517 o
-4 -7 -10 12.276 16.220 3.927 534.161 o
-4 -7 -9 81.345 60.589 9.539 87.302 o
-4 -7 -8 449.940 398.955 19.532 15.868 o
-4 -7 -7 31.527 29.165 6.883 172.795 o
-4 -7 -6 710.072 681.905 23.583 8.948 o
-4 -7 -5 68.799 70.886 12.575 51.365 o
-4 -7 -4 364.107 360.490 15.559 24.298 o
-4 -7 -3 1066.970 1007.090 25.218 5.662 o
-4 -7 -2 310.491 286.893 13.243 33.937 o
-4 -7 -1 200.646 184.191 10.444 60.234 o
-4 -6 -15 87.177 98.946 22.945 15.600 o
-4 -6 -14 16.415 12.692 8.138 125.148 o
-4 -6 -13 76.971 72.819 11.925 56.712 o
-4 -6 -12 317.405 333.065 24.636 12.116 o
-4 -6 -11 152.337 148.591 12.621 47.056 o
-4 -6 -10 514.690 529.029 22.635 11.589 o
-4 -6 -9 110.310 108.761 10.058 75.343 o
-4 -6 -8 18.528 19.158 5.549 267.606 o
-4 -6 -7 113.057 109.496 11.901 54.987 o
-4 -6 -6 392.575 392.378 28.702 8.835 o
-4 -6 -5 354.654 367.838 26.649 10.286 o
-4 -6 -4 709.271 700.399 20.145 10.595 o
-4 -6 -3 24.486 32.764 4.451 407.970 o
-4 -6 -2 483.586 488.694 15.978 19.149 o
-4 -6 -1 19.693 16.772 3.347 724.841 o
-4 -5 -15 240.443 321.155 38.756 5.340 o
-4 -5 -14 176.313 191.025 28.418 9.982 o
-4 -5 -13 515.368 575.023 31.925 6.720 o
-4 -5 -12 174.273 164.325 16.521 28.159 o
-4 -5 -11 184.744 184.938 13.336 40.787 o
-4 -5 -10 173.290 169.632 12.207 48.464 o
-4 -5 -9 744.211 725.029 24.403 8.240 o
-4 -5 -8 141.689 140.211 12.809 46.375 o
-4 -5 -7 557.984 516.976 24.179 10.267 o
-4 -5 -5 107.680 86.757 10.663 68.458 o
-4 -5 -4 79.762 81.297 6.467 177.889 o
-4 -5 -3 170.234 161.499 8.820 83.919 o
-4 -5 -2 283.906 291.210 11.425 43.118 o
-4 -5 -1 1297.540 1214.100 22.667 4.784 o
-4 -4 -15 46.855 56.014 16.688 29.641 o
-4 -4 -14 26.568 31.469 12.202 55.596 o
-4 -4 -13 64.144 71.124 16.764 29.223 o
-4 -4 -12 462.724 503.437 34.770 6.017 o
-4 -4 -11 54.113 68.265 7.825 130.135 o
-4 -4 -10 545.381 554.185 21.114 12.331 o
-4 -4 -9 123.644 123.626 9.745 77.987 o
-4 -4 -8 598.794 578.229 20.167 12.356 o
-4 -4 -7 0.527 -1.457 2.590 1238.970 o
-4 -4 -5 53.516 55.402 7.595 138.711 o
-4 -4 -4 3497.130 3400.810 60.812 0.649 o
-4 -4 -3 186.325 190.495 10.974 56.468 o
-4 -4 -2 237.154 232.605 9.348 64.162 o
-4 -4 -1 16.381 19.910 2.691 1111.340 o
-4 -3 -16 12.338 19.423 11.970 57.932 o
-4 -3 -15 265.043 273.938 34.528 6.666 o
-4 -3 -14 39.705 11.642 7.870 132.689 o
-4 -3 -13 651.883 600.951 46.998 3.305 o
-4 -3 -12 45.827 65.376 15.210 35.603 o
-4 -3 -11 179.164 172.369 11.731 51.501 o
-4 -3 -10 114.103 107.048 8.969 92.430 o
-4 -3 -9 646.992 616.907 29.314 7.120 o
-4 -3 -8 200.287 189.432 11.000 55.278 o
-4 -3 -7 2382.660 2270.300 36.599 1.507 o
-4 -3 -6 1.146 3.492 3.488 682.796 o
-4 -3 -5 574.215 555.785 17.081 15.487 o
-4 -3 -4 286.851 284.098 15.841 26.553 o
-4 -3 -3 82.085 85.091 8.996 96.440 o
-4 -3 -2 743.856 722.485 19.195 10.650 o
-4 -3 -1 5274.840 5113.810 37.887 0.376 o
-4 -2 -16 194.395 187.619 29.528 9.235 o
-4 -2 -15 34.179 28.835 9.614 89.142 o
-4 -2 -14 107.948 98.941 13.891 41.282 o
-4 -2 -13 62.111 78.983 11.978 56.556 o
-4 -2 -12 46.479 62.785 12.005 56.861 o
-4 -2 -11 244.972 224.877 13.628 36.321 o
-4 -2 -10 670.354 678.876 19.069 11.746 o
-4 -2 -9 1194.420 1192.080 24.192 4.987 o
-4 -2 -8 82.528 85.316 6.212 189.429 o
-4 -2 -7 57.626 57.883 5.795 230.172 o
-4 -2 -6 1401.430 1366.030 22.487 4.217 o
-4 -2 -5 1554.900 1613.120 26.189 3.238 o
-4 -2 -4 463.004 455.043 14.349 22.663 o
-4 -2 -3 2741.120 2753.240 47.494 1.042 o
-4 -2 -2 2277.220 2175.060 43.036 1.466 o
-4 -2 -1 146.829 144.033 13.488 41.957 o
-4 -1 -16 12.835 7.229 4.839 353.493 o
-4 -1 -15 249.144 258.911 23.003 14.392 o
-4 -1 -14 95.766 118.237 17.268 27.135 o
-4 -1 -13 172.185 190.320 17.900 24.122 o
-4 -1 -12 137.270 120.034 13.809 40.776 o
-4 -1 -11 60.295 57.713 9.161 95.970 o
-4 -1 -10 32.539 30.478 4.989 323.866 o
-4 -1 -9 27.745 30.924 4.687 367.776 o
-4 -1 -8 1603.870 1591.920 25.724 3.191 o
-4 -1 -7 247.345 230.431 9.365 62.940 o
-4 -1 -6 2155.100 2098.840 20.536 2.139 o
-4 -1 -5 241.069 264.879 9.421 61.198 o
-4 -1 -4 145.874 152.716 7.737 108.614 o
-4 -1 -3 363.387 381.877 12.683 31.421 o
-4 -1 -2 7646.290 7894.960 58.797 0.170 o
-4 -1 -1 2793.530 2902.330 36.031 1.127 o
-3 -15 -2 372.154 369.885 23.633 12.531 o
-3 -15 -1 45.673 52.062 9.256 95.080 o
-3 -14 -6 22.578 24.148 8.422 116.492 o
-3 -14 -5 177.385 198.680 17.310 25.536 o
-3 -14 -4 1.270 -1.579 3.642 626.641 o
-3 -14 -3 5.791 0.998 7.096 165.018 o
-3 -14 -2 28.605 26.534 6.815 176.688 o
-3 -14 -1 156.209 149.497 14.252 37.584 o
-3 -13 -8 5.809 5.378 5.326 292.751 o
-3 -13 -7 45.995 38.959 16.593 30.025 o
-3 -13 -6 189.940 173.385 19.564 20.342 o
-3 -13 -5 5.540 5.987 3.729 596.473 o
-3 -13 -4 457.100 437.468 24.193 11.240 o
-3 -13 -3 99.841 102.058 11.672 57.746 o
-3 -13 -2 227.545 236.562 17.359 24.323 o
-3 -13 -1 167.671 163.586 14.272 36.988 o
-3 -12 -10 58.900 61.142 9.877 82.891 o
-3 -12 -9 32.663 41.954 7.865 132.285 o
-3 -12 -8 335.296 378.570 22.631 13.737 o
-3 -12 -7 46.068 51.389 11.048 67.134 o
-3 -12 -6 432.547 456.630 50.459 3.086 o
-3 -12 -5 147.320 157.807 18.279 23.650 o
-3 -12 -4 23.291 13.172 5.146 310.345 o
-3 -12 -3 265.049 263.896 23.599 13.622 o
-3 -12 -2 212.360 215.895 15.762 29.362 o
-3 -12 -1 180.474 163.937 13.773 39.031 o
-3 -11 -11 388.316 404.285 24.790 11.352 o
-3 -11 -10 111.376 95.991 12.466 50.688 o
-3 -11 -9 264.529 290.732 19.910 18.343 o
-3 -11 -8 146.420 138.487 19.835 20.313 o
-3 -11 -7 111.710 124.697 12.335 51.186 o
-3 -11 -6 71.946 65.708 12.677 50.546 o
-3 -11 -5 249.101 230.053 13.543 36.427 o
-3 -11 -4 40.543 38.715 5.741 243.222 o
-3 -11 -3 232.753 180.331 17.334 24.762 o
-3 -11 -2 63.228 64.063 8.307 115.316 o
-3 -11 -1 285.088 274.058 16.579 24.812 o
-3 -10 -12 242.102 263.598 19.881 18.786 o
-3 -10 -11 75.143 71.716 10.342 74.793 o
-3 -10 -10 88.433 118.864 12.893 47.870 o
-3 -10 -9 51.168 46.197 11.178 65.542 o
-3 -10 -8 67.694 72.914 9.727 84.570 o
-3 -10 -7 102.301 92.089 10.101 75.930 o
-3 -10 -6 244.195 235.966 15.532 29.112 o
-3 -10 -5 136.916 132.552 10.030 72.563 o
-3 -10 -4 90.353 89.200 8.010 118.206 o
-3 -10 -3 115.419 110.328 8.541 100.412 o
-3 -10 -2 88.337 94.192 12.550 50.770 o
-3 -10 -1 212.172 204.700 12.620 43.146 o
-3 -9 -13 55.028 48.877 8.667 107.585 o
-3 -9 -12 196.459 209.292 17.452 24.796 o
-3 -9 -11 258.382 268.671 18.982 20.155 o
-3 -9 -10 490.376 509.849 25.395 9.986 o
-3 -9 -9 13.950 5.169 3.345 736.734 o
-3 -9 -8 364.106 362.070 19.844 16.823 o
-3 -9 -7 89.980 101.231 10.243 74.482 o
-3 -9 -6 110.793 114.275 10.537 68.947 o
-3 -9 -5 115.332 109.516 8.697 97.325 o
-3 -9 -4 147.343 152.061 9.859 72.882 o
-3 -9 -3 25.560 27.916 9.608 89.516 o
-3 -9 -2 10.369 12.290 3.543 657.342 o
-3 -9 -1 24.723 31.331 4.453 407.824 o
-3 -8 -14 31.695 27.414 6.887 172.689 o
-3 -8 -13 393.657 435.089 25.240 10.892 o
-3 -8 -12 40.256 34.690 7.938 129.595 o
-3 -8 -11 152.868 146.193 13.602 41.095 o
-3 -8 -10 175.336 170.156 14.166 37.174 o
-3 -8 -9 221.669 191.871 14.549 33.824 o
-3 -8 -8 84.735 75.844 10.889 67.217 o
-3 -8 -7 846.605 810.544 42.533 3.555 o
-3 -8 -6 573.278 539.097 21.429 11.893 o
-3 -8 -5 536.924 516.704 19.367 14.124 o
-3 -8 -4 444.708 447.201 18.720 16.586 o
-3 -8 -3 142.193 144.540 12.477 48.550 o
-3 -8 -2 364.887 339.901 12.248 33.716 o
-3 -8 -1 1496.490 1483.730 26.029 3.511 o
-3 -7 -14 167.685 165.162 15.627 31.323 o
-3 -7 -13 176.096 152.630 14.491 35.902 o
-3 -7 -12 67.218 54.675 8.153 119.600 o
-3 -7 -11 100.245 117.199 11.969 54.756 o
-3 -7 -10 461.784 473.104 22.842 12.110 o
-3 -7 -9 93.392 83.908 12.279 52.947 o
-3 -7 -8 593.731 582.801 23.207 10.352 o
-3 -7 -7 793.593 797.471 25.983 7.198 o
-3 -7 -6 175.721 167.684 11.504 53.593 o
-3 -7 -5 362.739 348.402 14.601 26.773 o
-3 -7 -4 1243.910 1236.370 35.287 3.442 o
-3 -7 -3 123.309 126.667 6.769 144.374 o
-3 -7 -2 764.940 737.312 16.980 11.515 o
-3 -7 -1 422.756 392.896 12.395 29.373 o
-3 -6 -15 65.605 71.877 19.240 22.241 o
-3 -6 -14 72.534 66.356 27.759 10.733 o
-3 -6 -13 262.296 292.944 39.991 5.020 o
-3 -6 -12 4.582 5.388 5.368 288.248 o
-3 -6 -11 33.181 25.737 14.056 41.915 o
-3 -6 -10 3.449 7.828 3.461 692.871 o
-3 -6 -9 80.860 73.844 10.411 73.507 o
-3 -6 -8 537.510 556.434 26.608 8.913 o
-3 -6 -7 629.424 575.054 25.886 8.715 o
-3 -6 -6 394.259 387.601 16.638 21.123 o
-3 -6 -5 95.511 88.504 13.167 46.181 o
-3 -6 -4 784.040 731.534 49.553 2.864 o
-3 -6 -3 298.766 300.197 12.668 36.382 o
-3 -6 -2 728.325 745.511 17.674 11.523 o
-3 -6 -1 295.125 297.846 9.946 50.240 o
-3 -5 -15 53.125 74.306 18.519 24.040 o
-3 -5 -14 30.655 46.626 15.134 36.131 o
-3 -5 -13 33.862 34.767 7.993 128.288 o
-3 -5 -12 15.038 13.550 4.645 382.364 o
-3 -5 -11 216.923 192.640 16.896 26.088 o
-3 -5 -10 56.962 62.916 7.263 150.046 o
-3 -5 -9 1084.470 1103.180 29.237 4.729 o
-3 -5 -8 646.839 662.187 27.736 7.612 o
-3 -5 -7 56.324 50.230 7.795 131.902 o
-3 -5 -6 218.023 237.718 15.307 30.488 o
-3 -5 -4 413.680 415.078 14.151 25.152 o
-3 -5 -3 1708.760 1661.480 27.264 2.848 o
-3 -5 -2 766.781 772.117 18.170 10.677 o
-3 -5 -1 94.399 100.048 5.253 240.020 o
-3 -4 -16 29.552 35.597 14.475 39.520 o
-3 -4 -15 128.912 156.846 26.895 11.264 o
-3 -4 -14 406.752 420.007 41.442 4.503 o
-3 -4 -13 21.676 21.690 6.494 195.427 o
-3 -4 -12 446.258 488.599 27.158 9.251 o
-3 -4 -11 12.832 12.178 4.748 366.659 o
-3 -4 -10 94.109 97.785 8.831 97.909 o
-3 -4 -9 601.058 574.415 22.910 10.507 o
-3 -4 -8 667.233 661.067 20.645 10.907 o
-3 -4 -7 238.731 215.217 14.475 33.246 o
-3 -4 -6 1244.740 1204.100 32.399 3.778 o
-3 -4 -4 3136.260 3152.660 55.354 0.787 o
-3 -4 -3 16.220 16.063 3.358 724.193 o
-3 -4 -2 979.172 964.734 18.637 7.783 o
-3 -4 -1 1911.960 1947.040 25.460 2.405 o
-3 -3 -16 82.542 68.724 12.538 51.363 o
-3 -3 -15 80.141 92.845 15.541 33.655 o
-3 -3 -14 151.734 150.918 31.238 8.367 o
-3 -3 -13 53.741 67.994 10.839 69.203 o
-3 -3 -12 223.876 202.034 13.715 37.153 o
-3 -3 -11 384.079 394.869 18.377 18.396 o
-3 -3 -10 157.320 160.735 9.234 79.666 o
-3 -3 -9 666.648 642.336 18.618 12.299 o
-3 -3 -8 619.111 588.217 16.122 15.357 o
-3 -3 -7 78.123 81.906 5.814 215.355 o
-3 -3 -6 150.887 165.054 11.940 51.641 o
-3 -3 -5 3121.130 3071.730 47.088 0.872 o
-3 -3 -4 174.757 148.306 10.576 62.603 o
-3 -3 -3 6903.080 6551.900 73.164 0.206 o
-3 -3 -2 132.886 137.768 7.931 108.461 o
-3 -3 -1 487.179 520.026 13.398 22.596 o
-3 -2 -16 231.224 238.114 22.945 14.636 o
-3 -2 -15 385.477 389.500 32.148 7.245 o
-3 -2 -14 195.757 162.755 24.102 13.696 o
-3 -2 -13 524.191 518.352 45.231 3.689 o
-3 -2 -12 261.705 257.374 19.692 18.922 o
-3 -2 -11 5.795 5.739 3.230 794.510 o
-3 -2 -10 118.579 116.592 7.605 121.519 o
-3 -2 -9 1007.320 1024.790 22.599 6.444 o
-3 -2 -8 330.480 318.080 11.452 39.209 o
-3 -2 -7 722.515 692.242 16.110 12.892 o
-3 -2 -6 395.257 407.455 11.749 32.082 o
-3 -2 -5 1579.850 1553.190 30.505 2.965 o
-3 -2 -4 280.650 291.982 12.640 37.579 o
-3 -2 -3 320.422 314.201 13.728 31.318 o
-3 -2 -2 1115.080 1141.580 26.631 4.983 o
-3 -2 -1 2200.950 2233.510 27.756 1.854 o
-3 -1 -16 613.306 614.340 36.447 5.149 o
-3 -1 -15 0.463 -0.425 5.644 260.881 o
-3 -1 -14 17.923 23.158 6.976 169.757 o
-3 -1 -13 299.675 303.919 22.337 14.638 o
-3 -1 -12 195.862 169.956 17.140 25.939 o
-3 -1 -11 65.904 54.401 8.620 107.619 o
-3 -1 -10 545.835 548.695 15.868 17.362 o
-3 -1 -9 592.615 587.686 20.682 11.996 o
-3 -1 -8 151.043 143.835 7.435 115.344 o
-3 -1 -7 146.793 146.053 7.611 111.962 o
-3 -1 -6 2672.280 2643.180 28.503 1.342 o
-3 -1 -5 340.527 325.981 8.250 54.120 o
-3 -1 -4 5118.180 5070.050 89.724 0.299 o
-3 -1 -3 166.554 189.981 7.632 102.209 o
-3 -1 -2 5680.650 5777.880 43.676 0.312 o
-3 -1 -1 1354.980 1380.820 40.141 2.750 o
-2 -15 -3 155.689 161.183 15.682 31.388 o
-2 -15 -2 40.744 41.322 7.905 130.344 o
-2 -15 -1 20.671 16.952 8.075 126.910 o
-2 -14 -6 17.242 4.175 10.378 77.078 o
-2 -14 -5 18.039 5.035 4.226 461.670 o
-2 -14 -4 0.775 1.838 3.803 574.587 o
-2 -14 -3 211.955 190.609 16.518 27.275 o
-2 -14 -2 80.371 71.339 10.307 75.027 o
-2 -14 -1 108.144 108.446 14.741 36.744 o
-2 -13 -8 225.790 229.333 23.312 14.267 o
-2 -13 -7 87.756 69.408 23.963 14.346 o
-2 -13 -6 22.951 17.287 6.769 180.070 o
-2 -13 -5 300.526 328.611 21.170 15.950 o
-2 -13 -4 38.665 32.493 7.017 165.355 o
-2 -13 -3 50.361 48.535 9.174 96.585 o
-2 -13 -2 102.799 108.445 11.496 59.164 o
-2 -13 -1 173.120 160.782 14.117 37.608 o
-2 -12 -10 131.797 110.118 13.077 45.466 o
-2 -12 -9 0.447 7.166 11.702 60.690 o
-2 -12 -8 2.446 7.386 7.232 158.873 o
-2 -12 -7 671.235 705.129 38.360 4.554 o
-2 -12 -6 74.203 71.703 10.050 79.091 o
-2 -12 -5 173.509 167.780 14.515 35.664 o
-2 -12 -4 479.355 468.058 23.735 11.307 o
-2 -12 -3 42.120 34.106 6.620 184.642 o
-2 -12 -2 561.850 545.522 24.788 9.785 o
-2 -12 -1 613.389 621.840 30.486 6.826 o
-2 -11 -11 61.564 65.192 9.912 82.090 o
-2 -11 -10 298.994 325.461 21.372 15.720 o
-2 -11 -9 81.415 81.453 10.586 70.978 o
-2 -11 -8 470.473 431.666 29.731 7.970 o
-2 -11 -7 179.065 221.732 15.983 29.283 o
-2 -11 -6 128.587 134.013 11.033 61.729 o
-2 -11 -5 153.846 123.875 11.909 52.760 o
-2 -11 -4 405.595 417.207 21.191 14.421 o
-2 -11 -3 26.508 36.715 6.771 178.645 o
-2 -11 -2 541.592 534.579 23.263 10.909 o
-2 -11 -1 530.953 560.029 19.953 13.406 o
-2 -10 -12 150.012 163.550 15.859 30.824 o
-2 -10 -11 15.693 8.126 4.725 370.135 o
-2 -10 -10 253.196 237.117 17.606 23.307 o
-2 -10 -9 79.997 74.074 9.749 83.385 o
-2 -10 -8 238.037 252.104 17.027 24.835 o
-2 -10 -7 365.287 359.921 19.753 16.945 o
-2 -10 -6 263.410 284.882 14.670 30.695 o
-2 -10 -5 17.335 19.299 4.326 438.243 o
-2 -10 -4 516.397 504.081 18.245 15.620 o
-2 -10 -3 4.902 4.987 2.471 1357.370 o
-2 -10 -2 273.956 256.047 15.340 28.676 o
-2 -10 -1 399.284 374.269 19.652 16.549 o
-2 -9 -13 18.216 23.755 6.641 187.116 o
-2 -9 -12 117.614 109.189 12.514 49.886 o
-2 -9 -11 289.171 322.142 20.771 16.627 o
-2 -9 -10 3.404 2.840 4.281 453.275 o
-2 -9 -9 117.168 113.057 11.313 60.153 o
-2 -9 -8 600.655 624.061 25.780 8.789 o
-2 -9 -7 71.824 62.021 8.100 120.134 o
-2 -9 -6 529.382 506.244 21.367 12.534 o
-2 -9 -5 80.506 71.598 8.991 97.315 o
-2 -9 -4 386.798 414.683 15.705 22.726 o
-2 -9 -3 282.769 293.730 12.855 36.529 o
-2 -9 -2 224.846 225.590 9.394 65.599 o
-2 -9 -1 646.436 660.866 21.105 10.832 o
-2 -8 -14 129.482 131.806 14.224 38.618 o
-2 -8 -13 118.745 151.537 14.852 35.614 o
-2 -8 -12 187.358 191.309 16.592 27.492 o
-2 -8 -11 185.008 171.035 14.807 34.072 o
-2 -8 -10 253.848 268.305 17.563 23.135 o
-2 -8 -9 674.562 664.032 26.592 7.923 o
-2 -8 -8 101.767 108.847 10.476 70.440 o
-2 -8 -7 89.056 93.902 9.242 90.678 o
-2 -8 -6 758.447 735.362 24.637 8.032 o
-2 -8 -5 686.571 697.289 20.050 10.886 o
-2 -8 -4 52.709 53.537 5.589 249.099 o
-2 -8 -3 704.266 730.014 15.764 13.106 o
-2 -8 -2 1018.130 1015.400 23.837 6.141 o
-2 -8 -1 440.956 433.199 18.996 16.402 o
-2 -7 -15 49.762 46.852 8.883 102.966 o
-2 -7 -14 92.648 87.066 11.529 59.717 o
-2 -7 -13 128.403 138.165 13.892 40.317 o
-2 -7 -12 67.664 73.040 9.732 84.489 o
-2 -7 -11 837.828 838.904 31.267 5.501 o
-2 -7 -10 96.290 98.188 12.981 47.315 o
-2 -7 -9 509.541 470.507 21.400 12.884 o
-2 -7 -8 433.556 408.801 19.197 16.432 o
-2 -7 -7 619.860 609.858 22.977 10.180 o
-2 -7 -6 315.847 316.833 15.498 26.295 o
-2 -7 -5 791.633 808.754 20.491 9.210 o
-2 -7 -4 314.759 324.696 12.553 35.461 o
-2 -7 -3 777.486 765.732 18.573 10.401 o
-2 -7 -2 1043.300 1001.020 25.273 5.761 o
-2 -7 -1 282.505 295.327 10.698 46.989 o
-2 -6 -15 255.751 288.370 36.840 5.889 o
-2 -6 -14 37.072 32.485 8.488 113.831 o
-2 -6 -13 171.088 168.711 17.993 24.037 o
-2 -6 -12 93.249 92.655 16.391 30.196 o
-2 -6 -11 589.195 605.252 81.945 1.190 o
-2 -6 -10 372.212 376.760 23.590 12.545 o
-2 -6 -9 387.173 351.443 23.702 12.429 o
-2 -6 -8 450.258 415.784 28.252 8.801 o
-2 -6 -7 172.273 166.338 11.319 55.360 o
-2 -6 -6 313.588 297.149 19.116 18.998 o
-2 -6 -5 300.736 320.738 12.310 37.227 o
-2 -6 -4 457.409 461.660 10.133 31.668 o
-2 -6 -3 702.560 702.261 15.953 13.214 o
-2 -6 -2 30.075 35.968 4.458 402.313 o
-2 -6 -1 31.931 32.876 3.452 654.077 o
-2 -5 -15 175.625 199.649 30.375 8.764 o
-2 -5 -14 100.004 107.160 24.082 14.136 o
-2 -5 -13 1019.290 1091.180 43.515 3.056 o
-2 -5 -12 183.882 185.645 17.463 25.125 o
-2 -5 -11 175.014 169.426 15.943 30.010 o
-2 -5 -10 77.835 73.733 9.927 80.703 o
-2 -5 -9 29.140 35.923 7.106 162.157 o
-2 -5 -8 187.270 174.915 14.029 37.391 o
-2 -5 -7 620.855 617.551 24.991 9.073 o
-2 -5 -6 356.577 364.216 18.508 18.871 o
-2 -5 -5 1421.090 1331.740 49.241 2.134 o
-2 -5 -4 591.107 553.423 10.334 23.035 o
-2 -5 -3 518.110 527.485 10.936 25.511 o
-2 -5 -2 244.717 239.642 7.795 78.711 o
-2 -5 -1 66.988 71.492 4.406 361.747 o
-2 -4 -16 282.737 311.665 38.891 5.269 o
-2 -4 -15 116.287 124.180 26.100 12.011 o
-2 -4 -14 139.247 137.070 15.668 31.960 o
-2 -4 -13 572.201 620.001 25.367 9.173 o
-2 -4 -12 22.313 23.108 4.842 348.680 o
-2 -4 -11 64.290 78.893 8.312 114.280 o
-2 -4 -10 1334.810 1367.360 26.762 3.976 o
-2 -4 -9 531.885 511.249 15.734 18.197 o
-2 -4 -8 562.581 578.659 19.111 13.624 o
-2 -4 -7 202.429 201.233 10.815 56.174 o
-2 -4 -6 194.599 180.550 12.431 45.691 o
-2 -4 -5 1283.480 1268.120 66.779 1.458 o
-2 -4 -3 280.197 305.595 8.506 61.297 o
-2 -4 -2 2288.340 2303.010 21.111 1.873 o
-2 -4 -1 1037.970 979.871 14.691 8.285 o
-2 -3 -16 355.047 389.704 28.962 8.834 o
-2 -3 -15 78.359 59.450 12.257 53.903 o
-2 -3 -14 130.651 119.035 14.822 35.840 o
-2 -3 -13 92.107 79.851 11.460 60.564 o
-2 -3 -12 46.514 54.086 7.315 150.187 o
-2 -3 -11 171.905 160.783 11.565 53.546 o
-2 -3 -10 425.639 423.390 17.723 18.423 o
-2 -3 -9 422.390 413.472 14.283 24.625 o
-2 -3 -8 228.947 208.481 12.263 44.245 o
-2 -3 -7 834.327 820.601 20.814 8.696 o
-2 -3 -6 74.905 71.063 5.856 216.370 o
-2 -3 -5 30.453 22.103 3.281 732.372 o
-2 -3 -3 605.315 626.744 16.270 15.129 o
-2 -3 -2 927.123 957.084 21.903 7.251 o
-2 -3 -1 7195.240 7341.710 34.406 0.203 o
-2 -2 -16 232.497 240.907 22.644 14.980 o
-2 -2 -15 84.147 101.708 14.441 38.712 o
-2 -2 -14 130.457 129.774 15.185 34.138 o
-2 -2 -13 404.045 399.362 25.420 10.806 o
-2 -2 -12 386.557 384.571 18.184 18.731 o
-2 -2 -11 26.204 38.924 5.592 259.876 o
-2 -2 -10 653.078 641.561 21.212 10.796 o
-2 -2 -9 561.360 575.574 15.501 17.190 o
-2 -2 -8 590.180 592.934 14.925 17.034 o
-2 -2 -7 101.773 104.326 5.994 189.210 o
-2 -2 -6 18.385 19.483 2.867 979.272 o
-2 -2 -5 1025.580 1024.770 19.559 7.041 o
-2 -2 -4 3060.640 3024.960 52.569 0.847 o
-2 -2 -3 584.435 547.766 16.484 15.976 o
-2 -2 -2 666.216 700.835 17.876 12.439 o
-2 -2 -1 95.614 96.189 6.709 159.910 o
-2 -1 -16 1.963 -6.749 8.251 122.077 o
-2 -1 -15 91.744 100.900 14.300 39.331 o
-2 -1 -14 182.937 184.675 18.319 23.012 o
-2 -1 -13 90.825 97.455 12.601 50.258 o
-2 -1 -12 513.962 504.198 27.030 8.950 o
-2 -1 -11 208.594 210.377 12.450 44.157 o
-2 -1 -10 47.278 52.560 5.988 220.538 o
-2 -1 -9 2254.170 2177.790 29.106 1.800 o
-2 -1 -8 394.331 377.170 11.491 33.696 o
-2 -1 -7 277.280 285.771 9.415 56.083 o
-2 -1 -6 451.600 422.771 10.752 31.498 o
-2 -1 -5 505.064 483.736 10.768 27.329 o
-2 -1 -4 1614.800 1685.680 26.578 3.029 o
-2 -1 -3 4895.050 5307.660 85.407 0.313 o
-2 -1 -2 1098.350 1210.190 20.459 5.948 o
-2 -1 -1 280.313 318.625 8.184 62.885 o
-1 -15 -4 101.109 127.381 14.178 39.543 o
-1 -15 -3 35.267 27.959 6.967 168.363 o
-1 -15 -2 76.639 99.486 12.062 55.080 o
-1 -15 -1 695.980 743.580 32.828 5.684 o
-1 -14 -7 135.476 145.493 19.052 22.009 o
-1 -14 -6 94.886 116.965 41.245 4.863 o
-1 -14 -5 75.471 70.641 11.058 65.739 o
-1 -14 -4 196.228 214.501 17.599 24.387 o
-1 -14 -3 36.350 37.126 7.286 153.624 o
-1 -14 -2 295.610 295.137 19.858 18.044 o
-1 -14 -1 63.407 62.527 9.132 96.170 o
-1 -13 -9 174.443 207.125 22.463 15.662 o
-1 -13 -8 191.242 215.209 23.086 14.760 o
-1 -13 -7 173.047 179.589 20.011 19.613 o
-1 -13 -6 219.335 223.895 17.873 23.314 o
-1 -13 -5 143.663 136.940 13.913 39.810 o
-1 -13 -4 16.500 11.458 5.739 251.040 o
-1 -13 -3 182.272 182.335 15.424 31.585 o
-1 -13 -2 45.052 39.017 7.001 164.838 o
-1 -13 -1 55.290 60.941 8.937 100.918 o
-1 -12 -10 2.901 8.127 10.457 75.992 o
-1 -12 -9 188.497 213.948 22.174 15.947 o
-1 -12 -8 212.641 200.063 20.781 17.878 o
-1 -12 -7 10.155 9.349 5.808 245.858 o
-1 -12 -6 123.651 103.212 17.007 27.738 o
-1 -12 -5 204.418 197.663 15.702 29.940 o
-1 -12 -4 109.983 105.266 11.109 62.800 o
-1 -12 -3 514.544 477.866 23.494 11.179 o
-1 -12 -2 238.050 248.535 22.797 14.736 o
-1 -12 -1 10.319 12.269 5.302 294.684 o
-1 -11 -11 33.721 45.672 8.426 115.294 o
-1 -11 -10 122.515 120.292 13.026 45.932 o
-1 -11 -9 101.265 99.434 11.416 60.216 o
-1 -11 -8 358.807 382.244 32.618 7.128 o
-1 -11 -7 121.235 120.398 11.789 55.377 o
-1 -11 -6 368.325 375.252 20.941 15.312 o
-1 -11 -5 98.343 88.034 9.896 79.329 o
-1 -11 -4 133.937 134.073 13.944 39.947 o
-1 -11 -3 213.198 214.829 14.890 32.415 o
-1 -11 -2 272.711 271.758 16.479 25.348 o
-1 -11 -1 42.065 42.581 5.591 254.860 o
-1 -10 -12 94.124 98.349 17.846 25.538 o
-1 -10 -11 328.465 332.476 24.128 12.503 o
-1 -10 -10 217.637 215.901 16.958 25.704 o
-1 -10 -9 183.646 185.227 15.123 32.661 o
-1 -10 -8 374.927 355.501 19.911 16.640 o
-1 -10 -7 22.557 18.629 5.633 259.118 o
-1 -10 -6 132.970 135.041 10.543 66.642 o
-1 -10 -5 409.422 420.984 16.844 20.106 o
-1 -10 -4 160.473 156.819 9.894 70.943 o
-1 -10 -3 292.940 303.495 16.770 23.886 o
-1 -10 -2 137.354 137.044 9.524 79.149 o
-1 -10 -1 7.566 9.405 2.733 1105.350 o
-1 -9 -13 78.036 76.647 10.909 67.257 o
-1 -9 -12 92.849 93.129 11.720 57.745 o
-1 -9 -11 8.235 8.091 5.094 319.581 o
-1 -9 -10 355.279 375.971 21.382 14.927 o
-1 -9 -9 111.131 102.267 10.687 67.512 o
-1 -9 -8 189.265 195.094 20.311 18.875 o
-1 -9 -7 851.853 875.447 32.087 5.225 o
-1 -9 -6 146.802 138.026 9.692 75.798 o
-1 -9 -5 238.613 231.487 12.000 44.597 o
-1 -9 -4 291.417 290.296 12.833 36.296 o
-1 -9 -3 361.301 370.267 11.938 34.169 o
-1 -9 -2 1165.010 1186.810 20.966 5.606 o
-1 -9 -1 1481.730 1493.200 27.749 3.400 o
-1 -8 -14 18.603 28.598 7.144 161.668 o
-1 -8 -13 235.310 238.934 18.576 21.446 o
-1 -8 -12 92.152 96.365 11.438 60.459 o
-1 -8 -11 23.124 17.523 6.604 189.074 o
-1 -8 -10 472.439 493.330 23.505 11.433 o
-1 -8 -9 272.672 271.887 16.832 24.470 o
-1 -8 -8 629.804 589.659 23.910 9.664 o
-1 -8 -7 252.407 259.868 15.175 29.724 o
-1 -8 -6 184.453 150.012 11.014 57.709 o
-1 -8 -5 522.894 497.250 22.386 11.841 o
-1 -8 -4 641.220 640.475 18.075 13.017 o
-1 -8 -3 366.198 373.047 11.235 36.252 o
-1 -8 -2 839.822 818.555 16.304 10.493 o
-1 -8 -1 335.252 343.505 10.369 42.793 o
-1 -7 -15 174.518 196.167 18.911 21.717 o
-1 -7 -14 32.516 37.100 8.138 123.841 o
-1 -7 -13 557.962 561.365 27.348 8.436 o
-1 -7 -12 67.215 73.834 9.732 84.493 o
-1 -7 -11 215.489 215.077 15.842 29.041 o
-1 -7 -10 2.999 0.006 2.800 1059.270 o
-1 -7 -9 213.152 197.679 13.985 36.386 o
-1 -7 -8 315.414 329.344 17.131 22.388 o
-1 -7 -7 493.917 485.243 19.750 14.504 o
-1 -7 -6 364.646 365.850 16.389 22.479 o
-1 -7 -5 588.365 584.157 17.055 15.047 o
-1 -7 -4 960.868 976.109 16.933 8.354 o
-1 -7 -3 565.459 539.163 12.541 21.177 o
-1 -7 -2 284.809 299.742 9.311 55.248 o
-1 -7 -1 643.493 601.936 17.304 13.845 o
-1 -6 -15 197.213 201.288 30.856 8.463 o
-1 -6 -14 18.362 13.031 19.648 21.516 o
-1 -6 -13 49.985 46.284 9.651 87.536 o
-1 -6 -12 38.493 24.935 12.015 57.225 o
-1 -6 -11 252.765 243.809 19.528 19.386 o
-1 -6 -10 121.482 110.071 12.773 47.858 o
-1 -6 -9 400.296 402.645 23.119 12.658 o
-1 -6 -8 38.328 39.707 7.410 148.266 o
-1 -6 -7 196.152 182.206 11.733 50.219 o
-1 -6 -6 198.113 192.840 11.430 51.973 o
-1 -6 -5 67.483 70.220 5.778 225.040 o
-1 -6 -4 2240.320 2204.550 23.286 1.928 o
-1 -6 -3 1211.180 1207.060 17.224 5.905 o
-1 -6 -2 167.148 154.012 7.914 100.448 o
-1 -6 -1 804.792 813.843 18.312 10.007 o
-1 -5 -16 180.281 192.824 31.278 8.277 o
-1 -5 -15 43.620 28.782 13.705 43.981 o
-1 -5 -14 80.055 74.469 16.423 30.291 o
-1 -5 -13 232.717 236.224 20.404 18.151 o
-1 -5 -12 330.158 303.010 17.108 22.405 o
-1 -5 -11 97.285 98.973 9.256 89.428 o
-1 -5 -10 13.548 21.149 5.584 264.852 o
-1 -5 -9 378.338 371.257 16.014 22.850 o
-1 -5 -8 593.371 609.870 22.994 10.377 o
-1 -5 -7 438.838 410.303 30.593 7.725 o
-1 -5 -6 663.856 645.711 23.736 9.319 o
-1 -5 -5 599.882 607.182 10.961 21.016 o
-1 -5 -4 1691.900 1677.530 18.024 3.345 o
-1 -5 -3 56.855 59.296 3.885 471.818 o
-1 -5 -2 1418.800 1456.880 29.031 3.466 o
-1 -5 -1 460.123 467.560 11.045 29.224 o
-1 -4 -16 7.977 -0.578 6.599 190.732 o
-1 -4 -15 209.207 231.774 32.019 7.834 o
-1 -4 -14 86.470 82.737 17.623 26.292 o
-1 -4 -13 84.526 86.822 9.715 83.189 o
-1 -4 -12 397.988 411.121 21.318 14.396 o
-1 -4 -11 362.666 354.383 19.358 17.569 o
-1 -4 -10 1.309 4.306 2.502 1326.990 o
-1 -4 -9 1353.010 1265.230 32.923 3.443 o
-1 -4 -8 8.016 9.349 2.644 1179.720 o
-1 -4 -7 667.879 617.958 18.043 12.837 o
-1 -4 -6 1012.090 994.909 21.302 6.799 o
-1 -4 -5 2966.360 2952.800 45.366 0.954 o
-1 -4 -4 516.715 530.430 14.818 19.519 o
-1 -4 -3 4838.310 4779.670 27.237 0.453 o
-1 -4 -2 313.979 313.513 8.775 54.773 o
-1 -4 -1 448.884 448.622 9.508 34.167 o
-1 -3 -16 12.614 17.110 6.674 185.936 o
-1 -3 -15 69.671 65.281 17.786 25.981 o
-1 -3 -14 408.184 450.663 31.312 7.448 o
-1 -3 -13 28.165 31.640 11.564 61.844 o
-1 -3 -12 343.152 320.227 17.054 22.088 o
-1 -3 -11 83.050 77.372 8.093 117.892 o
-1 -3 -10 1.744 1.418 2.608 1221.640 o
-1 -3 -9 196.383 214.779 14.760 33.378 o
-1 -3 -8 1730.750 1732.640 29.811 2.627 o
-1 -3 -7 207.909 201.691 17.219 25.287 o
-1 -3 -6 853.632 803.231 18.722 9.423 o
-1 -3 -5 601.486 630.487 15.202 16.152 o
-1 -3 -4 444.702 426.651 11.527 29.797 o
-1 -3 -3 362.028 330.663 6.546 60.819 o
-1 -3 -2 4086.530 4210.730 54.124 0.524 o
-1 -3 -1 215.668 225.015 5.808 118.626 o
-1 -2 -16 133.898 155.136 28.053 10.362 o
-1 -2 -15 116.584 116.422 14.808 36.200 o
-1 -2 -14 29.820 27.919 7.009 166.976 o
-1 -2 -13 159.608 162.322 15.929 30.412 o
-1 -2 -12 211.917 228.524 18.027 23.031 o
-1 -2 -11 61.576 57.081 6.873 166.308 o
-1 -2 -10 245.733 247.953 13.080 38.267 o
-1 -2 -9 1327.550 1362.710 35.863 3.139 o
-1 -2 -8 29.982 27.659 3.122 799.677 o
-1 -2 -7 58.400 55.548 4.201 412.348 o
-1 -2 -6 389.550 371.523 12.371 31.401 o
-1 -2 -5 2194.950 2273.670 27.979 1.836 o
-1 -2 -4 500.179 520.258 12.129 24.296 o
-1 -2 -3 255.281 274.075 17.442 23.336 o
-1 -2 -2 656.276 661.798 13.231 16.499 o
-1 -2 -1 842.364 933.612 11.455 11.718 o
-1 -1 -16 33.674 28.331 8.124 124.471 o
-1 -1 -15 214.890 212.326 20.236 18.707 o
-1 -1 -14 181.558 171.956 17.169 26.059 o
-1 -1 -13 1195.950 1228.630 43.966 2.735 o
-1 -1 -12 32.929 36.245 7.174 158.776 o
-1 -1 -11 368.613 407.860 22.593 13.383 o
-1 -1 -10 342.693 340.029 14.849 26.884 o
-1 -1 -9 921.801 917.716 33.584 4.693 o
-1 -1 -8 1116.470 1114.080 18.634 6.434 o
-1 -1 -7 866.760 835.498 15.419 10.464 o
-1 -1 -6 24.779 22.104 2.619 1139.840 o
-1 -1 -5 1408.670 1451.150 17.492 4.511 o
-1 -1 -4 2175.840 2431.820 27.407 1.795 o
-1 -1 -3 601.821 609.215 11.187 20.661 o
-1 -1 -2 1547.810 1743.560 42.134 2.216 o
-1 -1 -1 324.569 399.155 8.817 48.774 o
0 0 2 5131.210 5651.460 45.410 0.355 o
0 0 4 86.490 87.222 3.668 433.761 o
0 0 6 2402.380 2408.140 32.874 1.520 o
0 0 8 4987.460 5037.130 185.305 0.156 o
0 0 10 398.259 402.762 29.883 8.194 o
0 0 12 260.307 216.057 24.684 12.687 o
0 0 14 41.790 51.967 13.256 46.882 o
0 0 16 1.518 4.212 5.775 249.147 o
0 1 1 2996.810 3248.070 17.391 1.108 o
0 1 2 133.152 162.137 3.762 280.521 o
0 1 3 1341.300 1302.590 12.282 5.578 o
0 1 4 5965.290 6157.660 50.970 0.275 o
0 1 5 2376.180 2513.550 24.231 1.649 o
0 1 6 1203.330 1153.070 13.125 6.699 o
0 1 7 3684.660 3759.260 30.105 0.732 o
0 1 8 8.424 8.422 1.302 4751.210 o
0 1 9 1235.530 1219.940 26.722 4.462 o
0 1 10 16.581 13.887 4.394 426.363 o
0 1 11 731.115 749.089 30.337 6.236 o
0 1 12 46.477 39.549 10.404 75.739 o
0 1 13 306.976 341.254 23.230 13.479 o
0 1 14 5.438 9.017 5.264 299.546 o
0 1 15 68.584 63.216 11.402 62.298 o
0 1 16 30.081 44.463 9.898 84.035 o
0 2 0 8172.250 8504.850 216.280 0.084 o
0 2 1 275.017 266.547 4.820 104.603 o
0 2 2 377.594 393.126 6.684 53.326 o
0 2 3 376.008 401.705 7.602 48.880 o
0 2 4 116.545 134.113 4.923 233.401 o
0 2 5 783.092 804.870 12.982 12.934 o
0 2 6 801.577 830.082 14.162 11.877 o
0 2 7 19.849 19.462 1.973 1983.970 o
0 2 8 4.673 4.865 1.275 5060.140 o
0 2 9 643.442 598.120 19.148 12.474 o
0 2 10 624.663 573.449 19.996 12.222 o
0 2 11 59.616 70.438 9.202 94.757 o
0 2 12 0.271 0.124 3.314 756.578 o
0 2 13 955.684 1020.220 66.267 1.624 o
0 2 14 106.349 130.211 15.064 35.090 o
0 2 15 31.749 31.086 10.024 82.089 o
0 2 16 54.086 52.887 10.909 68.568 o
0 3 1 8808.170 8923.320 32.778 0.137 o
0 3 2 0.824 5.322 1.268 5155.100 o
0 3 3 240.086 248.877 5.850 105.143 o
0 3 4 5845.520 5674.740 33.757 0.313 o
0 3 5 42.118 44.383 3.297 677.757 o
0 3 6 127.141 122.047 5.812 181.754 o
0 3 7 41.765 37.402 3.475 624.504 o
0 3 8 296.400 292.615 9.959 50.280 o
0 3 9 3.385 3.540 2.380 1464.590 o
0 3 10 411.459 383.902 16.594 20.873 o
0 3 11 530.649 482.032 19.624 14.184 o
0 3 12 331.296 309.427 36.677 5.833 o
0 3 13 0.022 1.969 4.949 339.245 o
0 3 14 6.069 7.144 9.840 85.798 o
0 3 15 77.683 63.878 27.759 10.728 o
0 3 16 133.478 193.570 29.886 9.122 o
0 4 0 1841.460 2154.890 43.365 1.748 o
0 4 1 7050.880 7119.180 56.628 0.202 o
0 4 2 2495.170 2587.900 21.544 1.566 o
0 4 3 62.489 48.558 3.573 542.904 o
0 4 4 79.617 68.817 4.074 396.091 o
0 4 5 1813.860 1748.710 27.924 2.583 o
0 4 6 1256.890 1300.930 19.657 5.151 o
0 4 7 2839.190 2749.560 42.395 1.067 o
0 4 8 317.186 339.265 11.306 40.004 o
0 4 9 617.308 589.486 19.497 12.579 o
0 4 10 382.532 360.919 16.395 22.121 o
0 4 11 212.959 221.083 13.978 36.025 o
0 4 12 3.979 6.383 3.512 672.684 o
0 4 13 1013.710 1037.610 39.783 3.500 o
0 4 14 46.692 46.958 14.517 39.128 o
0 4 15 188.653 199.597 29.741 9.107 o
0 4 16 0.341 1.427 6.886 175.263 o
0 5 1 17.808 14.761 2.071 1844.770 o
0 5 2 2075.370 2011.610 20.884 2.284 o
0 5 3 2.181 2.620 1.155 6210.370 o
0 5 4 2769.860 2773.780 27.227 1.265 o
0 5 5 205.800 203.800 9.617 66.799 o
0 5 6 958.418 944.427 18.221 8.130 o
0 5 7 320.435 322.714 10.861 42.351 o
0 5 8 241.104 245.374 10.041 57.134 o
0 5 9 1045.490 1088.070 37.754 3.649 o
0 5 10 761.113 803.421 28.849 6.451 o
0 5 11 19.447 13.713 5.606 262.469 o
0 5 12 253.225 253.063 20.452 17.799 o
0 5 13 6.581 7.819 4.332 442.014 o
0 5 14 43.122 51.221 15.304 35.243 o
0 5 15 57.978 59.151 17.365 27.325 o
0 5 16 197.837 200.092 31.635 8.063 o
0 6 0 13.845 21.573 3.099 847.089 o
0 6 1 2.418 3.007 1.307 4849.510 o
0 6 2 1117.730 1103.380 18.926 6.402 o
0 6 3 70.211 72.486 4.567 336.743 o
0 6 4 7.915 5.820 1.769 2622.500 o
0 6 5 253.943 256.488 9.311 61.127 o
0 6 6 262.049 266.221 11.028 47.687 o
0 6 7 465.700 464.520 15.081 21.216 o
0 6 8 361.426 375.321 14.209 27.376 o
0 6 9 80.987 80.350 8.748 101.997 o
0 6 10 0.018 -2.014 3.989 522.323 o
0 6 11 60.268 52.054 9.176 95.850 o
0 6 12 82.641 86.843 12.623 50.458 o
0 6 13 61.290 61.006 21.386 18.059 o
0 6 14 398.174 343.731 37.755 5.414 o
0 6 15 172.527 161.004 19.289 21.112 o
0 7 1 63.349 64.601 4.029 430.189 o
0 7 2 93.291 91.947 7.644 127.915 o
0 7 3 324.722 312.311 12.309 36.212 o
0 7 4 885.759 851.575 19.330 8.713 o
0 7 5 124.163 127.953 8.012 109.163 o
0 7 6 77.664 83.870 9.132 94.199 o
0 7 7 29.110 29.422 5.400 278.803 o
0 7 8 167.920 153.326 11.650 53.306 o
0 7 9 1063.290 1055.800 31.655 4.478 o
0 7 10 98.456 100.192 10.464 71.071 o
0 7 11 114.452 113.863 11.460 58.840 o
0 7 12 94.670 95.329 13.136 46.328 o
0 7 13 6.667 11.226 4.802 359.616 o
0 7 14 21.399 19.540 5.191 304.667 o
0 7 15 74.062 77.376 14.117 40.824 o
0 8 0 356.611 368.586 11.949 34.419 o
0 8 1 661.722 664.865 14.067 15.645 o
0 8 2 99.112 109.559 5.978 190.063 o
0 8 3 635.439 659.668 14.909 15.491 o
0 8 4 689.281 645.129 21.706 10.179 o
0 8 5 357.212 360.953 18.763 18.487 o
0 8 6 474.419 469.428 19.201 15.439 o
0 8 7 220.106 231.162 14.153 34.873 o
0 8 8 569.197 582.365 24.324 9.878 o
0 8 9 64.231 70.949 8.835 102.094 o
0 8 10 116.986 112.393 14.560 37.415 o
0 8 11 115.792 123.452 12.406 50.509 o
0 8 12 1002.990 1034.840 50.185 2.520 o
0 8 13 113.186 113.811 12.726 48.402 o
0 8 14 258.270 290.077 24.840 12.370 o
0 9 1 23.932 30.629 4.189 460.060 o
0 9 2 285.992 278.851 10.022 51.467 o
0 9 3 2755.250 2802.750 53.412 0.957 o
0 9 4 426.267 431.642 15.368 22.149 o
0 9 5 1539.200 1553.860 30.634 3.025 o
0 9 6 40.678 38.770 5.146 300.056 o
0 9 7 0.009 -1.281 2.832 1036.440 o
0 9 8 1.390 5.420 3.635 628.593 o
0 9 9 39.200 33.627 7.999 127.787 o
0 9 10 9.385 7.129 4.556 399.233 o
0 9 11 168.015 149.474 14.127 37.871 o
0 9 12 15.950 8.946 3.717 595.317 o
0 9 13 4.722 7.469 5.086 321.039 o
0 10 0 739.441 723.408 48.052 3.058 o
0 10 1 978.099 947.951 23.701 6.529 o
0 10 2 35.597 35.432 4.824 343.012 o
0 10 3 102.146 92.386 7.390 133.983 o
0 10 4 71.435 81.405 9.223 93.065 o
0 10 5 418.795 420.377 16.632 20.268 o
0 10 6 74.968 70.528 7.182 149.255 o
0 10 7 210.298 201.307 20.322 18.651 o
0 10 8 2.826 1.850 3.705 605.316 o
0 10 9 136.451 146.079 13.269 43.544 o
0 10 10 120.140 110.735 12.165 52.475 o
0 10 11 75.702 95.493 11.534 60.151 o
0 10 12 140.775 150.073 15.162 33.841 o
0 11 1 3.491 2.008 4.078 499.630 o
0 11 2 506.231 508.293 18.581 15.383 o
0 11 3 31.208 29.983 6.086 220.111 o
0 11 4 297.823 303.868 17.917 21.351 o
0 11 5 59.106 58.160 8.291 116.442 o
0 11 6 3.299 7.056 3.448 698.108 o
0 11 7 193.273 175.265 30.813 8.515 o
0 11 8 283.120 302.367 18.964 19.635 o
0 11 9 41.434 51.174 8.386 115.685 o
0 11 10 99.690 112.012 12.380 51.479 o
0 11 11 18.872 18.097 5.216 302.578 o
0 12 0 563.165 594.452 30.003 7.228 o
0 12 1 477.577 453.787 18.557 16.240 o
0 12 2 34.593 19.082 5.262 293.239 o
0 12 3 95.126 87.875 10.241 74.599 o
0 12 4 1.863 1.958 2.909 981.657 o
0 12 5 245.625 259.750 17.973 22.427 o
0 12 6 72.141 71.099 9.746 84.041 o
0 12 7 299.273 322.310 25.824 11.255 o
0 12 8 71.750 105.315 15.575 33.537 o
0 12 9 9.337 10.880 12.315 54.771 o
0 12 10 141.789 153.923 19.532 20.900 o
0 13 1 25.208 32.248 6.546 191.382 o
0 13 2 586.131 591.232 26.823 8.466 o
0 13 3 37.496 22.146 6.030 223.644 o
0 13 4 142.481 127.481 15.158 34.045 o
0 13 5 14.227 10.616 4.479 411.573 o
0 13 6 28.479 29.679 7.519 145.362 o
0 13 7 37.293 24.535 8.241 120.900 o
0 13 8 56.393 46.680 13.282 46.541 o
0 13 9 43.306 57.758 13.123 47.772 o
0 14 0 248.452 254.316 32.430 7.560 o
0 14 1 91.174 92.744 12.568 50.574 o
0 14 2 374.084 364.855 22.114 14.003 o
0 14 3 59.983 98.585 14.492 38.824 o
0 14 4 7.797 8.577 5.535 270.843 o
0 14 5 46.352 49.296 8.841 104.052 o
0 14 6 253.142 302.894 26.524 10.953 o
0 14 7 1.040 1.209 4.998 332.707 o
0 15 1 140.842 146.945 18.451 23.350 o
0 15 2 8.122 9.933 5.210 305.503 o
0 15 3 523.805 568.414 28.991 7.835 o
0 15 4 154.037 146.271 18.352 23.462 o
1 0 1 366.751 451.153 8.135 45.043 o
1 0 2 2490.420 2621.620 37.853 1.318 o
1 0 3 3593.830 3632.860 41.844 0.715 o
1 0 4 25123.500 23615.500 67.264 0.018 o
1 0 5 1147.030 1106.230 24.673 5.248 o
1 0 6 1861.360 1938.490 20.996 2.644 o
1 0 7 1306.220 1312.360 18.496 5.065 o
1 0 8 20.419 24.851 2.811 1005.680 o
1 0 9 65.873 53.711 5.026 295.120 o
1 0 10 615.770 595.145 25.628 8.859 o
1 0 11 0.068 2.616 3.188 817.613 o
1 0 12 266.807 247.001 18.714 20.695 o
1 0 13 285.210 301.031 21.757 15.465 o
1 0 14 69.095 115.058 14.416 38.977 o
1 0 15 1.474 1.614 4.322 444.940 o
1 0 16 189.112 195.577 29.034 9.545 o
1 1 0 4751.710 4965.130 59.434 0.392 o
1 1 1 300.626 377.830 4.721 80.599 o
1 1 2 1481.510 1644.370 13.185 4.232 o
1 1 3 578.679 622.811 13.175 18.855 o
1 1 4 2167.440 2466.600 41.297 1.483 o
1 1 5 1396.360 1429.930 14.480 4.851 o
1 1 6 30.931 28.304 2.263 1431.310 o
1 1 7 826.772 774.643 12.399 12.769 o
1 1 8 1146.450 1164.320 21.733 5.615 o
1 1 9 923.877 929.997 29.833 5.394 o
1 1 10 331.048 353.566 19.572 17.681 o
1 1 11 379.500 410.293 31.103 7.676 o
1 1 12 29.998 22.736 5.975 229.113 o
1 1 13 1191.770 1191.880 42.938 2.845 o
1 1 14 196.432 197.422 18.596 22.150 o
1 1 15 213.572 226.893 20.913 17.554 o
1 1 16 39.087 29.227 7.664 139.179 o
1 2 0 13.658 19.420 1.191 5187.150 o
1 2 1 866.749 949.485 9.242 12.004 o
1 2 2 659.630 694.612 7.189 21.113 o
1 2 3 238.967 258.481 10.236 55.220 o
1 2 4 526.693 525.626 12.852 22.139 o
1 2 5 2079.530 2129.720 21.988 2.177 o
1 2 6 409.991 387.294 10.109 36.922 o
1 2 7 65.016 63.974 5.138 281.017 o
1 2 8 22.116 22.010 3.350 717.100 o
1 2 9 1338.270 1389.530 29.807 3.641 o
1 2 10 240.820 234.560 16.038 27.659 o
1 2 11 53.278 49.270 8.096 122.948 o
1 2 12 217.805 215.026 17.433 24.471 o
1 2 13 145.783 147.527 15.017 34.373 o
1 2 14 34.483 33.782 18.292 24.771 o
1 2 15 134.480 139.478 16.393 29.386 o
1 2 16 132.300 125.250 16.269 29.948 o
1 3 0 15292.200 14937.700 124.284 0.044 o
1 3 1 202.792 209.774 5.019 145.502 o
1 3 2 3929.320 4041.480 24.075 0.664 o
1 3 3 382.643 352.776 8.365 47.388 o
1 3 4 444.913 427.646 9.209 35.954 o
1 3 5 638.506 653.524 12.631 17.541 o
1 3 6 932.751 871.452 15.618 9.492 o
1 3 7 211.790 202.056 9.582 66.582 o
1 3 8 1814.830 1789.460 34.881 2.251 o
1 3 9 216.542 227.481 10.993 52.717 o
1 3 10 2.255 2.619 2.750 1097.970 o
1 3 11 93.530 87.798 10.589 70.131 o
1 3 12 326.621 317.915 20.877 16.125 o
1 3 13 29.632 35.724 7.925 130.751 o
1 3 14 435.192 435.932 27.186 9.413 o
1 3 15 78.474 66.855 11.319 62.792 o
1 3 16 14.994 -2.028 7.359 153.260 o
1 4 0 2288.020 2414.940 33.800 1.579 o
1 4 1 459.564 473.696 12.831 25.323 o
1 4 2 293.978 312.400 7.466 66.970 o
1 4 3 4856.270 4655.650 40.928 0.436 o
1 4 4 518.093 545.836 9.684 27.267 o
1 4 5 2928.810 2894.660 40.909 1.022 o
1 4 6 1049.470 1022.880 17.468 7.375 o
1 4 7 661.218 634.461 14.776 15.356 o
1 4 8 10.176 7.206 2.063 1924.130 o
1 4 9 1381.910 1365.620 24.214 4.106 o
1 4 10 0.840 -1.363 2.282 1595.800 o
1 4 11 401.063 369.268 18.179 18.627 o
1 4 12 405.866 370.622 22.468 13.347 o
1 4 13 88.111 92.653 12.124 54.285 o
1 4 14 89.627 89.337 19.675 21.136 o
1 4 15 226.001 256.209 33.542 7.119 o
1 4 16 6.672 4.736 6.153 219.334 o
1 5 0 6795.290 7035.810 64.041 0.208 o
1 5 1 483.293 490.431 9.524 30.814 o
1 5 2 1404.560 1462.430 17.753 4.484 o
1 5 3 65.721 70.362 5.319 261.914 o
1 5 4 1711.740 1694.320 21.184 3.128 o
1 5 5 610.744 624.802 11.711 19.575 o
1 5 6 659.199 640.429 16.190 14.191 o
1 5 7 480.808 462.577 11.926 26.531 o
1 5 8 604.906 625.033 15.915 15.472 o
1 5 9 375.824 357.391 12.801 31.061 o
1 5 10 15.805 12.381 4.831 353.679 o
1 5 11 94.405 82.849 11.174 63.398 o
1 5 12 335.723 325.887 23.130 13.429 o
1 5 13 234.955 201.997 27.746 10.287 o
1 5 14 88.038 112.951 21.560 17.612 o
1 5 15 52.417 73.772 19.096 22.623 o
1 5 16 166.868 153.699 27.508 10.700 o
1 6 0 605.704 623.331 10.626 20.948 o
1 6 1 835.783 828.838 13.506 11.713 o
1 6 2 190.286 186.862 8.679 81.101 o
1 6 3 1140.880 1163.580 17.964 6.279 o
1 6 4 2194.870 2106.540 25.370 1.978 o
1 6 5 59.328 64.379 4.774 324.401 o
1 6 6 183.371 182.343 9.195 75.569 o
1 6 7 190.825 184.883 9.668 68.955 o
1 6 8 46.382 46.163 5.684 244.914 o
1 6 9 435.750 416.940 15.667 21.563 o
1 6 10 96.064 108.090 15.986 31.581 o
1 6 11 246.700 236.084 15.969 27.713 o
1 6 12 28.757 37.788 7.056 164.379 o
1 6 13 46.369 53.231 10.830 69.783 o
1 6 14 20.535 17.462 6.874 174.793 o
1 6 15 212.105 261.660 24.478 13.009 o
1 7 0 1143.830 1119.670 16.354 6.668 o
1 7 1 670.137 668.983 13.084 16.246 o
1 7 2 282.191 301.314 9.349 55.190 o
1 7 3 560.573 544.452 13.190 20.375 o
1 7 4 949.027 951.703 18.148 8.195 o
1 7 5 621.549 607.927 15.157 16.024 o
1 7 6 362.410 355.618 13.559 29.442 o
1 7 7 532.015 502.868 16.767 17.026 o
1 7 8 313.795 306.575 13.616 32.092 o
1 7 9 195.729 176.351 10.736 58.347 o
1 7 10 2.637 0.672 3.095 867.231 o
1 7 11 215.223 213.767 15.618 29.797 o
1 7 12 66.523 67.888 9.348 91.535 o
1 7 13 577.767 602.700 28.410 7.783 o
1 7 14 36.127 32.227 9.519 90.788 o
1 7 15 182.278 204.724 21.873 16.433 o
1 8 0 190.258 172.926 12.564 45.243 o
1 8 1 310.836 315.651 10.374 45.740 o
1 8 2 845.974 813.789 17.889 9.784 o
1 8 3 356.561 363.003 11.445 36.349 o
1 8 4 637.722 620.080 15.616 15.198 o
1 8 5 539.907 559.855 15.418 17.896 o
1 8 6 202.606 180.261 10.167 62.828 o
1 8 7 272.280 278.333 13.114 36.280 o
1 8 8 634.769 660.275 20.927 11.052 o
1 8 9 282.061 292.388 17.350 22.903 o
1 8 10 470.067 446.351 22.500 12.435 o
1 8 11 21.053 13.649 4.763 362.221 o
1 8 12 92.280 102.564 11.850 56.392 o
1 8 13 225.295 251.288 18.757 21.127 o
1 8 14 17.193 14.279 12.499 53.131 o
1 9 0 232.855 230.587 11.005 51.300 o
1 9 1 1522.240 1484.260 32.728 2.968 o
1 9 2 1199.300 1197.720 30.047 4.169 o
1 9 3 360.839 352.635 13.104 30.891 o
1 9 4 273.983 274.142 14.136 32.360 o
1 9 5 263.771 251.983 12.125 41.922 o
1 9 6 122.370 128.611 10.566 67.356 o
1 9 7 882.195 893.677 28.935 5.800 o
1 9 8 175.632 151.181 12.457 47.094 o
1 9 9 109.161 113.203 11.319 60.494 o
1 9 10 345.556 330.983 19.888 17.185 o
1 9 11 9.179 11.212 4.070 499.361 o
1 9 12 87.891 92.854 13.329 45.230 o
1 9 13 93.096 78.557 10.784 68.002 o
1 10 0 2.160 5.108 2.885 997.921 o
1 10 1 12.511 8.283 5.412 282.869 o
1 10 2 144.648 141.349 9.403 79.873 o
1 10 3 303.238 279.071 13.892 32.074 o
1 10 4 145.884 146.830 11.701 54.273 o
1 10 5 415.449 413.735 20.101 15.544 o
1 10 6 125.411 131.373 9.512 80.841 o
1 10 7 20.404 20.512 4.861 346.983 o
1 10 8 383.850 387.589 20.653 15.416 o
1 10 9 183.812 166.291 19.465 20.625 o
1 10 10 205.559 209.058 21.445 16.881 o
1 10 11 323.278 326.068 21.169 15.743 o
1 10 12 94.806 97.258 11.777 57.064 o
1 11 0 78.252 82.194 7.504 135.980 o
1 11 1 37.938 33.511 5.275 288.258 o
1 11 2 273.611 291.755 14.105 32.175 o
1 11 3 224.287 233.362 12.718 41.354 o
1 11 4 124.626 122.085 11.332 59.343 o
1 11 5 106.846 91.838 10.268 73.352 o
1 11 6 347.114 333.329 19.609 17.550 o
1 11 7 123.808 118.243 15.525 32.938 o
1 11 8 321.362 364.074 28.858 9.050 o
1 11 9 97.600 96.506 11.290 61.726 o
1 11 10 119.574 113.434 16.773 28.479 o
1 11 11 39.367 47.347 8.272 119.127 o
1 12 0 2.501 4.912 2.996 924.931 o
1 12 1 7.364 9.233 4.334 441.254 o
1 12 2 230.646 242.817 13.553 36.856 o
1 12 3 543.173 557.559 24.971 9.761 o
1 12 4 105.390 82.009 9.869 79.434 o
1 12 5 206.086 231.757 18.341 22.380 o
1 12 6 118.142 125.862 12.843 47.218 o
1 12 7 8.936 7.174 4.268 454.968 o
1 12 8 209.373 230.508 22.340 15.545 o
1 12 9 180.865 185.291 20.540 18.588 o
1 12 10 1.406 17.731 7.964 130.965 o
1 13 0 43.904 41.265 7.261 153.559 o
1 13 1 50.550 59.153 7.020 161.548 o
1 13 2 52.242 56.152 9.649 87.217 o
1 13 3 193.960 194.958 15.600 30.552 o
1 13 4 13.741 10.554 7.876 133.714 o
1 13 5 134.632 132.987 13.439 42.785 o
1 13 6 218.476 230.335 22.494 15.290 o
1 13 7 164.840 175.250 20.006 19.705 o
1 13 8 191.605 176.390 20.490 18.623 o
1 13 9 185.894 177.548 21.091 17.671 o
1 14 0 14.184 14.443 5.156 310.841 o
1 14 1 63.140 57.257 13.338 45.983 o
1 14 2 291.981 309.236 20.323 17.304 o
1 14 3 33.843 33.021 7.269 154.762 o
1 14 4 201.394 208.802 17.120 25.601 o
1 14 5 78.230 88.228 11.608 59.451 o
1 14 6 94.678 86.516 14.272 39.553 o
1 14 7 147.494 144.329 24.800 13.164 o
1 15 0 183.135 180.126 21.426 17.162 o
1 15 1 677.362 697.899 39.597 4.321 o
1 15 2 68.828 71.908 15.493 34.097 o
1 15 3 36.353 30.880 6.869 172.798 o
1 15 4 105.064 97.867 12.335 51.891 o
2 0 0 504.759 444.099 13.828 22.500 o
2 0 1 1322.300 1461.250 17.306 4.829 o
2 0 2 1202.290 1232.870 27.756 4.407 o
2 0 3 4698.810 4842.860 94.811 0.319 o
2 0 4 1262.980 1324.920 17.540 5.334 o
2 0 5 1042.890 1096.860 15.330 7.631 o
2 0 6 121.706 124.307 6.248 164.773 o
2 0 7 725.933 741.975 14.520 13.478 o
2 0 8 303.362 301.350 15.326 27.300 o
2 0 9 890.258 855.563 17.486 9.321 o
2 0 10 591.656 573.425 18.498 13.797 o
2 0 11 364.378 357.141 22.675 13.544 o
2 0 12 83.046 75.945 10.583 71.073 o
2 0 13 15.814 15.535 5.053 323.106 o
2 0 14 226.857 205.672 19.231 20.445 o
2 0 15 79.144 76.206 13.721 43.082 o
2 0 16 55.439 69.347 12.260 54.303 o
2 1 0 1682.970 1788.070 24.644 2.919 o
2 1 1 289.881 318.227 19.293 18.879 o
2 1 2 1034.470 1115.890 18.593 6.920 o
2 1 3 4739.170 5021.890 116.773 0.265 o
2 1 4 1645.080 1733.610 27.095 2.904 o
2 1 5 544.523 545.056 9.888 25.737 o
2 1 6 457.584 454.955 9.920 32.376 o
2 1 7 283.149 288.155 10.820 46.526 o
2 1 8 346.538 335.099 12.622 33.451 o
2 1 9 2258.950 2230.710 52.972 1.250 o
2 1 10 51.013 52.372 7.666 136.738 o
2 1 11 177.656 195.312 15.690 30.583 o
2 1 12 526.379 535.186 37.904 5.039 o
2 1 13 89.266 92.377 12.436 51.670 o
2 1 14 183.117 197.528 18.812 21.830 o
2 1 15 99.535 105.396 14.245 39.437 o
2 1 16 0.715 3.324 6.170 218.320 o
2 2 0 14.226 29.095 2.521 1252.610 o
2 2 1 111.265 112.284 3.576 373.685 o
2 2 2 679.777 733.440 9.371 18.179 o
2 2 3 613.076 578.761 12.688 19.076 o
2 2 4 2977.890 3051.330 26.101 1.105 o
2 2 5 1046.850 1073.950 24.358 5.774 o
2 2 6 25.553 22.619 3.059 846.722 o
2 2 7 83.028 80.417 5.912 207.394 o
2 2 8 594.388 611.493 17.088 14.702 o
2 2 9 514.385 515.038 16.519 17.539 o
2 2 10 598.580 535.450 24.322 9.839 o
2 2 11 32.000 37.037 7.372 150.541 o
2 2 12 373.373 360.343 22.462 13.672 o
2 2 13 409.674 437.399 35.050 6.103 o
2 2 14 128.872 144.499 33.826 7.178 o
2 2 15 76.527 76.263 12.501 51.714 o
2 2 16 223.191 227.395 21.594 16.471 o
2 3 0 2.776 2.701 1.709 2838.860 o
2 3 1 7409.070 7468.560 45.308 0.189 o
2 3 2 999.958 1010.790 12.367 9.061 o
2 3 3 605.530 635.127 11.090 20.252 o
2 3 4 4660.820 4538.650 28.446 0.489 o
2 3 5 30.568 29.432 2.890 918.760 o
2 3 6 83.132 87.821 6.450 176.636 o
2 3 7 849.950 852.596 17.224 9.824 o
2 3 8 245.409 238.181 9.709 59.757 o
2 3 9 447.215 474.133 18.147 17.058 o
2 3 10 446.805 447.018 21.805 13.255 o
2 3 11 161.349 174.340 14.682 35.155 o
2 3 12 48.499 58.480 9.594 88.334 o
2 3 13 82.458 92.174 22.079 16.856 o
2 3 14 133.533 161.274 16.741 28.102 o
2 3 15 77.626 84.379 19.473 21.640 o
2 3 16 351.917 386.587 42.601 4.340 o
2 4 0 6308.510 6734.530 55.093 0.240 o
2 4 1 1086.690 1071.340 15.540 7.360 o
2 4 2 2299.410 2284.060 20.610 1.881 o
2 4 3 268.722 282.131 5.238 98.854 o
2 4 4 590.670 585.125 10.014 22.871 o
2 4 5 1324.360 1331.720 17.013 5.113 o
2 4 6 198.266 181.284 7.065 106.452 o
2 4 7 236.428 255.881 9.596 60.727 o
2 4 8 560.935 587.796 15.417 17.166 o
2 4 9 540.075 500.183 15.040 19.027 o
2 4 10 1291.160 1279.980 36.358 3.222 o
2 4 11 65.713 79.876 10.270 76.075 o
2 4 12 20.854 7.680 3.991 515.156 o
2 4 13 591.428 561.183 45.349 3.593 o
2 4 14 138.123 137.912 24.619 13.392 o
2 4 15 130.224 83.126 19.810 20.653 o
2 4 16 286.854 297.487 37.665 5.605 o
2 5 0 9.403 7.248 1.203 5525.400 o
2 5 1 79.697 76.627 3.856 424.698 o
2 5 2 250.361 251.384 7.391 81.226 o
2 5 3 490.662 511.922 11.186 26.542 o
2 5 4 598.056 566.932 12.399 19.986 o
2 5 5 1421.540 1318.900 16.452 4.801 o
2 5 6 375.842 360.530 9.711 41.848 o
2 5 7 645.045 655.800 14.164 15.986 o
2 5 8 197.961 207.090 8.584 79.653 o
2 5 9 30.606 29.710 4.875 339.751 o
2 5 10 74.278 66.851 9.951 80.731 o
2 5 11 173.909 157.960 22.182 16.181 o
2 5 12 171.607 172.177 24.446 13.405 o
2 5 13 978.616 890.497 58.149 2.044 o
2 5 14 107.063 99.069 20.881 18.705 o
2 5 15 160.056 159.247 27.075 11.045 o
2 6 0 8602.240 8644.990 53.685 0.140 o
2 6 1 37.836 41.321 3.165 744.085 o
2 6 2 21.077 33.366 3.360 706.132 o
2 6 3 665.826 652.120 13.541 16.132 o
2 6 4 426.222 421.338 11.443 31.040 o
2 6 5 322.827 353.679 12.486 34.612 o
2 6 6 273.510 295.762 11.859 41.443 o
2 6 7 174.863 159.140 9.170 78.459 o
2 6 8 416.259 421.289 15.486 22.320 o
2 6 9 382.136 370.428 15.062 24.776 o
2 6 10 343.227 340.538 18.657 19.017 o
2 6 11 583.371 643.616 26.349 8.562 o
2 6 12 84.537 90.013 13.037 47.321 o
2 6 13 177.318 175.652 18.503 22.703 o
2 6 14 30.769 34.733 9.141 98.548 o
2 6 15 274.812 277.260 27.913 9.931 o
2 7 0 1173.720 1146.120 21.339 5.599 o
2 7 1 302.592 327.919 9.104 53.176 o
2 7 2 1049.010 1058.540 17.490 7.252 o
2 7 3 797.395 790.701 17.146 10.741 o
2 7 4 303.593 313.814 10.480 45.825 o
2 7 5 750.124 743.942 16.820 11.745 o
2 7 6 317.285 296.769 12.494 36.254 o
2 7 7 634.966 639.975 19.099 12.361 o
2 7 8 454.675 471.607 17.102 18.335 o
2 7 9 509.015 502.347 18.278 15.710 o
2 7 10 97.336 102.182 10.535 70.179 o
2 7 11 849.235 867.349 31.443 5.383 o
2 7 12 81.389 91.753 15.689 33.029 o
2 7 13 125.052 135.305 16.534 29.067 o
2 7 14 102.875 113.454 15.839 32.028 o
2 7 15 52.597 68.464 12.838 49.661 o
2 8 0 1853.110 1860.850 29.421 2.389 o
2 8 1 428.338 415.518 14.123 24.740 o
2 8 2 1014.950 1056.780 18.513 7.252 o
2 8 3 727.023 728.248 16.178 12.530 o
2 8 4 46.077 45.388 4.501 380.352 o
2 8 5 715.829 730.689 17.632 11.786 o
2 8 6 764.014 769.409 21.214 9.285 o
2 8 7 88.031 86.284 7.525 133.133 o
2 8 8 108.295 115.601 9.022 91.620 o
2 8 9 663.719 693.510 22.450 9.796 o
2 8 10 263.912 268.861 22.170 15.249 o
2 8 11 194.278 190.232 15.335 31.550 o
2 8 12 172.212 152.160 14.273 37.016 o
2 8 13 124.145 153.524 46.470 3.824 o
2 8 14 132.733 173.435 24.951 13.010 o
2 9 0 792.999 812.209 23.704 7.939 o
2 9 1 645.813 659.339 25.313 8.642 o
2 9 2 206.015 196.800 11.172 53.253 o
2 9 3 275.182 275.143 12.800 37.555 o
2 9 4 387.338 394.885 13.111 28.935 o
2 9 5 76.211 71.053 5.732 224.174 o
2 9 6 525.147 542.275 18.615 14.831 o
2 9 7 74.481 84.100 7.798 127.084 o
2 9 8 603.660 592.826 20.901 11.704 o
2 9 9 135.194 133.478 10.279 69.601 o
2 9 10 1.180 3.228 5.376 287.511 o
2 9 11 301.858 307.980 20.092 17.541 o
2 9 12 126.938 137.924 22.336 16.237 o
2 9 13 16.080 3.526 11.942 58.234 o
2 10 0 99.115 104.229 9.169 90.552 o
2 10 1 384.614 373.700 17.526 19.915 o
2 10 2 292.473 285.782 15.608 27.024 o
2 10 3 6.210 4.598 2.939 959.393 o
2 10 4 517.334 503.527 23.929 10.764 o
2 10 5 12.383 10.401 3.584 641.786 o
2 10 6 244.798 229.484 23.822 13.600 o
2 10 7 370.858 400.077 20.069 16.211 o
2 10 8 226.549 214.346 15.938 28.502 o
2 10 9 81.911 73.347 9.625 85.344 o
2 10 10 275.674 286.006 19.181 19.462 o
2 10 11 12.150 15.349 5.453 278.276 o
2 10 12 157.603 157.397 15.378 32.549 o
2 11 0 40.078 52.170 6.224 206.668 o
2 11 1 520.138 508.703 18.608 15.150 o
2 11 2 528.252 516.815 22.186 11.857 o
2 11 3 23.769 28.542 6.609 188.175 o
2 11 4 382.195 382.522 19.931 16.355 o
2 11 5 146.452 131.952 16.996 27.331 o
2 11 6 125.573 106.467 14.199 39.128 o
2 11 7 170.759 194.937 23.773 14.100 o
2 11 8 465.048 460.470 30.432 7.630 o
2 11 9 88.095 106.549 15.289 34.559 o
2 11 10 287.580 324.262 47.402 3.590 o
2 11 11 64.839 55.547 13.825 42.830 o
2 12 0 6.973 6.503 2.716 1121.620 o
2 12 1 622.226 644.198 22.244 10.447 o
2 12 2 562.455 554.955 20.722 12.453 o
2 12 3 46.760 51.388 7.785 133.230 o
2 12 4 477.487 480.782 23.548 11.411 o
2 12 5 175.726 174.169 14.444 35.834 o
2 12 6 71.445 75.959 12.775 49.694 o
2 12 7 677.735 722.453 38.665 4.470 o
2 12 8 2.126 15.244 7.053 166.967 o
2 12 9 0.449 1.850 5.093 320.411 o
2 12 10 131.508 148.244 22.835 15.514 o
2 13 0 147.994 149.248 13.598 41.218 o
2 13 1 155.736 148.064 11.271 57.379 o
2 13 2 97.853 94.762 10.713 68.190 o
2 13 3 45.328 39.536 7.254 153.753 o
2 13 4 44.022 15.617 5.484 268.261 o
2 13 5 308.638 327.053 20.771 16.405 o
2 13 6 31.162 29.678 8.724 108.176 o
2 13 7 89.499 101.831 17.635 26.163 o
2 13 8 216.614 219.714 22.665 15.120 o
2 14 0 0.324 -2.008 2.902 986.940 o
2 14 1 114.984 104.624 16.469 29.611 o
2 14 2 89.430 101.271 11.572 59.136 o
2 14 3 239.575 230.228 17.633 23.519 o
2 14 4 1.102 1.526 4.110 491.831 o
2 14 5 23.022 29.410 7.146 161.229 o
2 14 6 19.902 18.287 6.757 180.915 o
2 15 0 104.715 98.880 15.224 34.657 o
2 15 1 16.386 9.876 9.285 96.225 o
2 15 2 44.046 49.816 12.421 53.312 o
2 15 3 151.716 137.834 14.304 37.601 o
3 0 1 1645.460 1591.910 67.712 1.260 o
3 0 2 2249.650 2551.260 60.551 1.058 o
3 0 3 1702.510 1766.760 22.812 2.994 o
3 0 4 9.061 9.087 1.410 4054.580 o
3 0 5 1113.860 1051.330 24.734 5.474 o
3 0 6 517.192 540.656 12.292 23.069 o
3 0 7 1393.030 1403.280 20.982 4.329 o
3 0 8 106.513 119.024 6.466 162.617 o
3 0 9 733.970 767.992 24.523 8.125 o
3 0 10 0.195 1.399 2.053 1971.690 o
3 0 11 253.585 256.754 29.379 9.109 o
3 0 12 1.238 2.254 4.068 502.094 o
3 0 13 804.226 769.529 52.010 2.612 o
3 0 14 38.108 40.638 9.042 100.231 o
3 0 15 947.014 969.581 43.426 3.225 o
3 0 16 321.814 328.035 26.368 10.725 o
3 1 0 1929.960 2062.520 19.267 2.497 o
3 1 1 1415.290 1478.920 40.148 2.615 o
3 1 2 5875.610 6049.300 40.602 0.293 o
3 1 3 157.924 177.986 6.414 134.701 o
3 1 4 5078.840 5137.200 79.568 0.319 o
3 1 5 312.696 302.142 6.030 76.314 o
3 1 6 2596.750 2631.170 27.762 1.401 o
3 1 7 134.097 130.231 5.964 169.769 o
3 1 8 129.222 129.966 6.611 147.300 o
3 1 9 617.473 611.912 30.600 6.790 o
3 1 10 564.265 567.938 19.137 13.649 o
3 1 11 71.863 72.628 9.935 80.966 o
3 1 12 193.090 183.935 16.219 28.612 o
3 1 13 303.457 320.502 27.403 10.092 o
3 1 14 18.885 38.102 9.053 100.802 o
3 1 15 1.429 2.348 3.279 772.680 o
3 1 16 616.551 673.484 37.806 4.788 o
3 2 0 1484.520 1474.460 57.275 1.681 o
3 2 1 2111.240 2230.040 64.646 1.081 o
3 2 2 1155.750 1209.460 17.610 6.132 o
3 2 3 315.001 329.284 9.952 47.052 o
3 2 4 265.521 256.644 9.399 59.087 o
3 2 5 1526.440 1447.620 13.713 4.384 o
3 2 6 349.330 348.085 6.916 59.272 o
3 2 7 773.935 743.453 18.780 10.449 o
3 2 8 323.139 308.723 17.913 20.892 o
3 2 9 999.048 1033.440 32.885 4.477 o
3 2 10 122.532 112.521 8.654 97.008 o
3 2 11 4.821 2.025 2.912 978.848 o
3 2 12 263.167 281.149 20.103 18.102 o
3 2 13 489.388 479.154 27.667 8.797 o
3 2 14 179.000 189.456 18.073 23.616 o
3 2 15 373.819 387.715 28.621 8.957 o
3 2 16 217.819 208.984 31.485 8.097 o
3 3 0 4614.620 4718.770 38.400 0.465 o
3 3 1 448.576 470.731 10.399 31.254 o
3 3 2 131.391 134.367 5.030 215.332 o
3 3 3 6879.220 6711.820 47.460 0.221 o
3 3 4 186.582 155.230 6.129 136.006 o
3 3 5 3209.190 3232.360 29.884 0.950 o
3 3 6 138.984 142.550 7.772 110.351 o
3 3 7 75.101 89.608 6.599 171.743 o
3 3 8 584.336 576.815 17.490 14.767 o
3 3 9 642.649 590.419 18.794 12.789 o
3 3 10 170.370 153.668 10.047 68.374 o
3 3 11 400.969 420.129 22.948 12.736 o
3 3 12 222.167 217.544 17.372 24.536 o
3 3 13 59.413 49.425 9.087 97.817 o
3 3 14 140.020 192.596 28.203 10.206 o
3 3 15 90.992 90.653 20.117 20.222 o
3 3 16 90.858 89.996 21.296 18.077 o
3 4 0 1874.010 1863.230 20.668 2.697 o
3 4 1 1927.090 1938.800 23.991 2.441 o
3 4 2 972.506 1005.050 13.873 8.973 o
3 4 3 23.334 27.418 1.946 1956.430 o
3 4 4 3089.020 3110.260 24.644 1.054 o
3 4 5 69.559 63.570 3.899 445.174 o
3 4 6 1211.520 1195.480 18.084 5.808 o
3 4 7 242.173 238.136 9.993 57.761 o
3 4 8 677.862 647.343 24.509 8.851 o
3 4 9 594.174 576.414 18.571 13.681 o
3 4 10 94.825 93.081 8.006 117.326 o
3 4 11 15.183 16.265 9.011 102.130 o
3 4 12 460.379 460.922 39.350 4.862 o
3 4 13 23.915 10.895 6.999 168.653 o
3 4 14 422.477 410.885 40.734 4.637 o
3 4 15 123.014 173.122 28.689 9.919 o
3 4 16 26.682 22.377 11.820 59.273 o
3 5 0 158.798 148.683 6.564 135.318 o
3 5 1 109.584 113.279 4.837 254.005 o
3 5 2 820.134 846.288 13.809 11.673 o
3 5 3 1723.060 1743.000 20.849 3.072 o
3 5 4 400.380 405.087 11.255 33.339 o
3 5 5 234.615 231.543 7.095 90.586 o
3 5 6 203.823 206.704 7.459 95.031 o
3 5 7 60.076 55.088 5.282 272.544 o
3 5 8 614.279 613.327 18.192 13.470 o
3 5 9 1052.860 1053.260 28.227 5.073 o
3 5 10 61.230 48.192 6.248 200.295 o
3 5 11 204.539 183.533 16.837 26.543 o
3 5 12 10.962 6.402 5.030 327.602 o
3 5 13 33.336 19.325 6.620 186.976 o
3 5 14 27.610 21.119 10.156 80.191 o
3 5 15 56.729 39.048 9.533 89.525 o
3 6 0 934.633 970.044 18.238 8.210 o
3 6 1 329.166 340.242 9.623 47.041 o
3 6 2 697.975 732.205 13.825 14.505 o
3 6 3 291.241 279.611 8.955 58.177 o
3 6 4 774.921 761.880 15.466 12.049 o
3 6 5 93.398 88.981 6.450 173.104 o
3 6 6 377.408 366.698 13.496 28.836 o
3 6 7 593.780 592.079 21.620 11.315 o
3 6 8 518.878 520.703 19.606 14.105 o
3 6 9 74.875 64.831 6.622 174.085 o
3 6 10 5.820 3.771 3.292 765.293 o
3 6 11 35.044 36.535 7.796 134.603 o
3 6 12 8.043 5.594 13.763 43.866 o
3 6 13 239.862 249.710 22.162 15.505 o
3 6 14 78.522 73.790 12.854 48.969 o
3 6 15 55.808 54.834 14.225 40.604 o
3 7 0 6.769 4.034 1.731 2748.410 o
3 7 1 417.418 391.559 10.059 36.450 o
3 7 2 769.994 740.284 14.741 12.675 o
3 7 3 127.072 131.601 6.601 148.078 o
3 7 4 1226.250 1211.700 20.700 5.326 o
3 7 5 369.843 369.012 11.973 33.648 o
3 7 6 178.415 152.854 9.202 77.980 o
3 7 7 776.170 796.516 21.693 8.881 o
3 7 8 603.099 586.495 19.413 12.828 o
3 7 9 91.388 77.781 7.460 135.421 o
3 7 10 462.745 461.876 18.447 16.536 o
3 7 11 107.876 97.433 12.806 48.242 o
3 7 12 64.001 61.633 11.149 65.261 o
3 7 13 177.220 182.525 19.225 21.098 o
3 7 14 160.294 204.374 22.722 15.404 o
3 8 0 613.103 583.542 16.923 14.774 o
3 8 1 1548.330 1489.250 26.847 3.332 o
3 8 2 363.610 335.087 13.023 31.391 o
3 8 3 143.420 142.774 7.230 122.523 o
3 8 4 461.833 447.313 15.298 21.173 o
3 8 5 508.585 506.159 14.743 20.122 o
3 8 6 591.737 580.409 18.668 13.606 o
3 8 7 815.531 842.431 25.759 7.047 o
3 8 8 79.137 83.594 7.908 123.175 o
3 8 9 241.235 258.587 13.905 34.678 o
3 8 10 189.172 188.266 12.295 46.627 o
3 8 11 147.766 120.518 14.821 35.475 o
3 8 12 35.745 33.134 8.705 108.357 o
3 8 13 364.686 390.849 30.466 8.037 o
3 8 14 35.460 39.651 12.858 49.958 o
3 9 0 216.415 254.788 11.839 46.162 o
3 9 1 20.671 18.811 3.674 602.156 o
3 9 2 17.743 16.783 3.374 715.754 o
3 9 3 16.960 14.424 3.573 640.949 o
3 9 4 145.297 150.669 9.799 73.911 o
3 9 5 130.702 116.332 7.385 124.833 o
3 9 6 107.034 97.899 9.615 82.572 o
3 9 7 88.570 82.955 7.714 127.447 o
3 9 8 372.046 358.798 19.478 17.244 o
3 9 9 13.391 9.276 3.403 710.965 o
3 9 10 468.308 474.094 20.255 14.377 o
3 9 11 253.867 222.019 20.494 17.875 o
3 9 12 201.122 197.610 22.759 15.156 o
3 9 13 58.931 57.223 11.457 62.089 o
3 10 0 262.021 263.943 14.471 31.750 o
3 10 1 188.659 167.310 10.394 62.469 o
3 10 2 70.657 71.089 6.917 160.894 o
3 10 3 105.237 103.620 8.500 103.161 o
3 10 4 99.201 90.144 8.003 116.937 o
3 10 5 124.747 112.645 9.058 89.269 o
3 10 6 280.807 268.916 17.093 23.722 o
3 10 7 110.565 112.072 11.380 59.849 o
3 10 8 63.508 69.072 7.766 130.776 o
3 10 9 43.156 41.490 6.408 195.800 o
3 10 10 91.942 77.147 8.499 106.566 o
3 10 11 73.902 98.939 23.625 14.754 o
3 10 12 254.215 268.479 23.821 13.440 o
3 11 0 350.207 361.107 17.939 19.938 o
[truncated: 61,337 more chars]
