# Supplementary material for: Refinement of X-ray and electron diffraction crystal structures using analytical Fourier transforms of Slater-type atomic wavefunctions in Olex2
Source: J Appl Crystallogr. 2024 Feb 1;57(Pt 1):161–74. doi: 10.1107/S1600576723010981 (PMC10840308; doi:10.1107/S1600576723010981)
Supplement: Supplementary file 1 [file j-57-00161-sup1.zip › cifs/ZP2_Thakkar.cif]

data_ZP2
_audit_creation_date               2023-01-23
_audit_creation_method
;
Olex2 1.5-dev
(compiled Jan 23 2023 09:41:20, GUI svn.r6410)
;
_audit_contact_author_address      ?
_audit_contact_author_email        ?
_audit_contact_author_name         ''
_audit_contact_author_phone        ?
_publ_contact_author_id_orcid      ?
_publ_section_references
;
Bourhis, L.J., Dolomanov, O.V., Gildea, R.J., Howard, J.A.K., Puschmann, H.
 (2015). Acta Cryst. A71, 59-75.

Dolomanov, O.V., Bourhis, L.J., Gildea, R.J, Howard, J.A.K. & Puschmann, H.
 (2009), J. Appl. Cryst. 42, 339-341.

Kleemiss, F., Dolomanov, O.V., Bodensteiner, M., Peyerimhoff, N., Midgley, M.,
Bourhis, L.J., Genoni, A., Malaspina, L.A., Jayatilaka, D., Spencer, J.L.,
White, F., Grundkoetter-Stock, B, Steinhauer, S., Lentz, D., Puschmann, H.,
Grabowsky, S. (2021), Chem. Sci., 12, 1675-1692.
;
_chemical_formula_moiety           'C8 H11 F2 N3 O'
_chemical_formula_sum              'C8 H11 F2 N3 O'
_chemical_formula_weight           203.193
_chemical_absolute_configuration   unk
loop_
  _atom_type_symbol
  _atom_type_scat_dispersion_real
  _atom_type_scat_dispersion_imag
  _atom_type_scat_source
  _atom_type_scat_dispersion_source
 C 0.00347 0.00161 'NoSpherA2: Chem.Sci. 2021, DOI:10.1039/D0SC05526C'
 'Henke, Gullikson and Davis, At. Data and Nucl. Data Tables, 1993, 54, 2'
 F 0.01794 0.01033 'NoSpherA2: Chem.Sci. 2021, DOI:10.1039/D0SC05526C'
 'Henke, Gullikson and Davis, At. Data and Nucl. Data Tables, 1993, 54, 2'
 H 0.00000 0.00000 'NoSpherA2: Chem.Sci. 2021, DOI:10.1039/D0SC05526C'
 'Henke, Gullikson and Davis, At. Data and Nucl. Data Tables, 1993, 54, 2'
 N 0.00653 0.00323 'NoSpherA2: Chem.Sci. 2021, DOI:10.1039/D0SC05526C'
 'Henke, Gullikson and Davis, At. Data and Nucl. Data Tables, 1993, 54, 2'
 O 0.01158 0.00611 'NoSpherA2: Chem.Sci. 2021, DOI:10.1039/D0SC05526C'
 'Henke, Gullikson and Davis, At. Data and Nucl. Data Tables, 1993, 54, 2'

_space_group_crystal_system        'orthorhombic'
_space_group_IT_number             33
_space_group_name_H-M_alt          'P n a 21'
_space_group_name_Hall             ' P 2c -2n'
loop_
  _space_group_symop_id
  _space_group_symop_operation_xyz
 1 x,y,z
 2 -x,-y,z+1/2
 3 -x+1/2,y+1/2,z+1/2
 4 x+1/2,-y+1/2,z

_symmetry_Int_Tables_number        33
_cell_length_a                     15.0815(4)
_cell_length_b                     24.6147(6)
_cell_length_c                     5.0146(1)
_cell_angle_alpha                  90
_cell_angle_beta                   90
_cell_angle_gamma                  90
_cell_volume                       1861.55(8)
_cell_formula_units_Z              8
_cell_measurement_temperature      120.15
_exptl_absorpt_coefficient_mu      0.126
_exptl_crystal_density_diffrn      1.450
_exptl_crystal_F_000               848.756
_exptl_crystal_size_max            0.52
_exptl_crystal_size_mid            0.08
_exptl_crystal_size_min            0.04
_diffrn_reflns_av_R_equivalents    0.0776
_diffrn_reflns_av_unetI/netI       0.0561
_diffrn_reflns_Laue_measured_fraction_full  1.0000
_diffrn_reflns_Laue_measured_fraction_max  1.0000
_diffrn_reflns_limit_h_max         21
_diffrn_reflns_limit_h_min         -21
_diffrn_reflns_limit_k_max         35
_diffrn_reflns_limit_k_min         -34
_diffrn_reflns_limit_l_max         7
_diffrn_reflns_limit_l_min         -7
_diffrn_reflns_number              24767
_diffrn_reflns_point_group_measured_fraction_full  0.9964
_diffrn_reflns_point_group_measured_fraction_max  0.9975
_diffrn_reflns_theta_full          25.2417
_diffrn_reflns_theta_max           30.51
_diffrn_reflns_theta_min           1.58
_diffrn_ambient_temperature        120.15
_diffrn_measured_fraction_theta_full  1.0000
_diffrn_measured_fraction_theta_max  1.0000
_diffrn_radiation_type             'Mo K\a'
_diffrn_radiation_wavelength       0.71073
_reflns_Friedel_coverage           0.994
_reflns_limit_h_max                21
_reflns_limit_h_min                -21
_reflns_limit_k_max                35
_reflns_limit_k_min                -34
_reflns_limit_l_max                7
_reflns_limit_l_min                -7
_reflns_number_gt                  4491
_reflns_number_total               5668
_reflns_threshold_expression       I>=2u(I)
_computing_molecular_graphics      'Olex2 1.5-dev (Dolomanov et al., 2009)'
_computing_publication_material    'Olex2 1.5-dev (Dolomanov et al., 2009)'
_computing_structure_refinement    'olex2.refine 1.5-dev (Bourhis et al., 2015)'
_refine_diff_density_max           0.3782
_refine_diff_density_min           -0.2578
_refine_diff_density_rms           0.0607
_refine_ls_abs_structure_details  
 'Hooft, R.W.W., Straver, L.H., Spek, A.L. (2010). J. Appl. Cryst., 43, 665-668.'
_refine_ls_abs_structure_Flack     0.3(4)
_refine_ls_d_res_high              0.6999
_refine_ls_d_res_low               12.8597
_refine_ls_goodness_of_fit_ref     0.9488
_refine_ls_hydrogen_treatment      constr
_refine_ls_matrix_type             full
_refine_ls_number_constraints      34
_refine_ls_number_parameters       255
_refine_ls_number_reflns           5668
_refine_ls_number_restraints       1
_refine_ls_R_factor_all            0.0539
_refine_ls_R_factor_gt             0.0393
_refine_ls_restrained_S_all        0.9488
_refine_ls_shift/su_max            -0.0003
_refine_ls_shift/su_mean           0.0001
_refine_ls_structure_factor_coef   Fsqd
_refine_ls_weighting_details      
 'w=1/[\s^2^(Fo^2^)+(0.0558P)^2^] where P=(Fo^2^+2Fc^2^)/3'
_refine_ls_weighting_scheme        calc
_refine_ls_wR_factor_gt            0.0941
_refine_ls_wR_factor_ref           0.1008
_olex2_refinement_description
;
1. Fixed Uiso
 At 1.2 times of:
  All C(H,H) groups, All N(H) groups
 At 1.5 times of:
  All C(H,H,H) groups
2.a Secondary CH2 refined with riding coordinates:
 C15(H15a,H15b), C16(H16a,H16b), C17(H17a,H17b), C25(H25a,H25b), C26(H26a,
 H26b), C27(H27a,H27b)
2.b Aromatic/amide H refined with riding coordinates:
 N11(H11), N13(H13), N21(H21), N23(H23)
2.c Idealised Me refined as rotating group:
 C18(H18a,H18b,H18c), C28(H28a,H28b,H28c)
;
loop_
  _atom_site_label
  _atom_site_type_symbol
  _atom_site_fract_x
  _atom_site_fract_y
  _atom_site_fract_z
  _atom_site_U_iso_or_equiv
  _atom_site_adp_type
  _atom_site_occupancy
  _atom_site_refinement_flags_posn
 F11 F 0.90149(6) 0.97034(4) 0.4594(2) 0.0242(2) Uani 1.000000 .
 F12 F 0.84148(6) 1.10603(4) 1.0974(2) 0.0241(2) Uani 1.000000 .
 F21 F 0.71699(6) 0.70931(4) 0.3111(2) 0.0275(2) Uani 1.000000 .
 F22 F 0.67618(6) 0.83039(4) 1.03094(19) 0.0243(2) Uani 1.000000 .
 O11 O 0.98103(7) 1.16041(4) 0.8894(2) 0.0209(2) Uani 1.000000 .
 O21 O 0.83379(7) 0.87576(4) 0.8828(2) 0.0231(2) Uani 1.000000 .
 N11 N 0.99942(8) 1.09494(5) 0.5732(3) 0.0190(3) Uani 1.000000 .
 H11 H 1.04202(8) 1.11446(5) 0.5011(3) 0.0228(3) Uiso 1.000000 R
 N12 N 0.98188(8) 1.04596(5) 0.4625(3) 0.0200(3) Uani 1.000000 .
 N13 N 0.80034(8) 0.99920(5) 0.8741(3) 0.0232(3) Uani 1.000000 .
 H13 H 0.79991(8) 0.96650(5) 0.8031(3) 0.0278(3) Uiso 1.000000 R
 N21 N 0.84734(8) 0.81410(5) 0.5479(3) 0.0212(3) Uani 1.000000 .
 H21 H 0.89871(8) 0.82875(5) 0.5060(3) 0.0255(3) Uiso 1.000000 R
 N22 N 0.81931(8) 0.77171(5) 0.3982(3) 0.0219(3) Uani 1.000000 .
 N23 N 0.61204(8) 0.73809(5) 0.7172(3) 0.0221(3) Uani 1.000000 .
 H23 H 0.60653(8) 0.70727(5) 0.6299(3) 0.0266(4) Uiso 1.000000 R
 C11 C 0.91885(10) 1.01885(6) 0.5685(3) 0.0188(3) Uani 1.000000 .
 C12 C 0.86362(9) 1.03423(6) 0.7896(3) 0.0179(3) Uani 1.000000 .
 C13 C 0.88392(9) 1.08482(6) 0.8857(3) 0.0183(3) Uani 1.000000 .
 C14 C 0.95638(9) 1.11641(6) 0.7873(3) 0.0168(3) Uani 1.000000 .
 C15 C 0.73315(10) 1.01140(6) 1.0727(3) 0.0230(3) Uani 1.000000 .
 H15a H 0.76197(10) 1.02255(6) 1.2414(3) 0.0275(4) Uiso 1.000000 R
 H15b H 0.69568(10) 1.04185(6) 1.0100(3) 0.0275(4) Uiso 1.000000 R
 C16 C 0.67631(12) 0.96202(7) 1.1207(4) 0.0303(4) Uani 1.000000 .
 H16a H 0.64979(12) 0.95045(7) 0.9493(4) 0.0363(5) Uiso 1.000000 R
 H16b H 0.71445(12) 0.93204(7) 1.1853(4) 0.0363(5) Uiso 1.000000 R
 C17 C 0.60281(11) 0.97139(7) 1.3205(4) 0.0328(4) Uani 1.000000 .
 H17a H 0.62897(11) 0.98380(7) 1.4910(4) 0.0394(5) Uiso 1.000000 R
 H17b H 0.56344(11) 1.00059(7) 1.2540(4) 0.0394(5) Uiso 1.000000 R
 C18 C 0.54825(17) 0.92081(9) 1.3706(6) 0.0599(8) Uani 1.000000 .
 H18a H 0.5202(11) 0.9092(5) 1.2038(11) 0.0899(12) Uiso 1.000000 GR
 H18b H 0.5869(3) 0.8918(3) 1.437(4) 0.0899(12) Uiso 1.000000 GR
 H18c H 0.5024(9) 0.9287(3) 1.503(3) 0.0899(12) Uiso 1.000000 GR
 C21 C 0.74489(10) 0.75081(6) 0.4638(3) 0.0202(3) Uani 1.000000 .
 C22 C 0.68716(9) 0.76680(6) 0.6783(3) 0.0178(3) Uani 1.000000 .
 C23 C 0.72027(9) 0.81000(6) 0.8187(3) 0.0179(3) Uani 1.000000 .
 C24 C 0.80262(10) 0.83595(6) 0.7578(3) 0.0185(3) Uani 1.000000 .
 C25 C 0.53907(10) 0.75397(6) 0.8925(3) 0.0210(3) Uani 1.000000 .
 H25a H 0.49889(10) 0.72256(6) 0.9170(3) 0.0252(4) Uiso 1.000000 R
 H25b H 0.56332(10) 0.76380(6) 1.0696(3) 0.0252(4) Uiso 1.000000 R
 C26 C 0.48609(10) 0.80175(7) 0.7837(3) 0.0231(3) Uani 1.000000 .
 H26a H 0.52424(10) 0.83447(7) 0.7808(3) 0.0277(4) Uiso 1.000000 R
 H26b H 0.46802(10) 0.79379(7) 0.5980(3) 0.0277(4) Uiso 1.000000 R
 C27 C 0.40381(10) 0.81339(7) 0.9502(4) 0.0254(3) Uani 1.000000 .
 H27a H 0.36498(10) 0.78097(7) 0.9485(4) 0.0305(4) Uiso 1.000000 R
 H27b H 0.42191(10) 0.82009(7) 1.1371(4) 0.0305(4) Uiso 1.000000 R
 C28 C 0.35140(12) 0.86220(7) 0.8494(4) 0.0358(5) Uani 1.000000 .
 H28a H 0.3343(9) 0.8562(3) 0.6631(11) 0.0538(7) Uiso 1.000000 GR
 H28b H 0.2980(6) 0.8668(4) 0.958(2) 0.0538(7) Uiso 1.000000 GR
 H28c H 0.3882(4) 0.89493(13) 0.862(3) 0.0538(7) Uiso 1.000000 GR

loop_
  _atom_site_aniso_label
  _atom_site_aniso_U_11
  _atom_site_aniso_U_22
  _atom_site_aniso_U_33
  _atom_site_aniso_U_12
  _atom_site_aniso_U_13
  _atom_site_aniso_U_23
 F11 0.0261(5) 0.0178(4) 0.0286(5) -0.0040(3) 0.0038(4) -0.0068(4)
 F12 0.0211(4) 0.0193(4) 0.0320(5) -0.0007(3) 0.0084(4) -0.0073(4)
 F21 0.0248(5) 0.0248(5) 0.0329(5) -0.0064(4) 0.0031(4) -0.0121(5)
 F22 0.0204(4) 0.0233(5) 0.0293(5) -0.0023(3) 0.0043(4) -0.0084(4)
 O11 0.0161(5) 0.0149(5) 0.0318(6) -0.0001(4) -0.0005(5) -0.0024(5)
 O21 0.0179(5) 0.0176(5) 0.0337(6) -0.0018(4) -0.0020(5) -0.0052(5)
 N11 0.0182(6) 0.0155(6) 0.0232(7) -0.0016(4) 0.0014(5) 0.0014(5)
 N12 0.0214(6) 0.0166(6) 0.0220(6) 0.0003(5) 0.0023(6) -0.0003(5)
 N13 0.0206(6) 0.0153(6) 0.0337(8) -0.0041(5) 0.0085(6) -0.0047(6)
 N21 0.0155(5) 0.0182(6) 0.0301(7) -0.0032(5) 0.0013(5) -0.0026(6)
 N22 0.0196(6) 0.0194(6) 0.0267(7) -0.0009(5) 0.0006(6) -0.0041(6)
 N23 0.0178(6) 0.0172(6) 0.0315(8) -0.0039(5) 0.0028(5) -0.0043(5)
 C11 0.0196(7) 0.0157(6) 0.0211(7) -0.0005(5) -0.0006(6) -0.0007(6)
 C12 0.0146(6) 0.0164(6) 0.0226(7) 0.0002(5) 0.0003(6) -0.0006(6)
 C13 0.0148(6) 0.0164(7) 0.0237(8) 0.0015(5) 0.0027(6) -0.0001(6)
 C14 0.0133(6) 0.0143(6) 0.0228(7) 0.0025(5) -0.0004(6) 0.0006(6)
 C15 0.0194(7) 0.0196(7) 0.0298(8) -0.0019(6) 0.0069(7) -0.0026(7)
 C16 0.0314(9) 0.0217(8) 0.0376(10) -0.0081(7) 0.0131(8) -0.0036(7)
 C17 0.0293(9) 0.0250(8) 0.0442(11) -0.0024(7) 0.0141(8) 0.0026(8)
 C18 0.0632(15) 0.0334(11) 0.083(2) -0.0171(10) 0.0475(15) -0.0038(12)
 C21 0.0197(7) 0.0168(7) 0.0242(7) -0.0001(5) -0.0016(6) -0.0033(6)
 C22 0.0145(6) 0.0150(7) 0.0240(7) 0.0003(5) -0.0017(6) 0.0010(6)
 C23 0.0149(6) 0.0163(6) 0.0223(7) 0.0014(5) 0.0010(6) -0.0011(6)
 C24 0.0152(6) 0.0154(7) 0.0248(8) 0.0007(5) -0.0033(6) 0.0004(6)
 C25 0.0172(7) 0.0196(7) 0.0263(8) -0.0018(5) 0.0008(6) 0.0032(6)
 C26 0.0178(7) 0.0240(7) 0.0274(8) -0.0004(6) 0.0013(6) 0.0071(7)
 C27 0.0185(7) 0.0242(8) 0.0335(9) 0.0010(6) 0.0023(7) 0.0072(7)
 C28 0.0245(8) 0.0321(9) 0.0509(13) 0.0080(7) 0.0026(8) 0.0125(10)

loop_
  _geom_bond_atom_site_label_1
  _geom_bond_atom_site_label_2
  _geom_bond_distance
  _geom_bond_site_symmetry_2
  _geom_bond_publ_flag
 F11 C11 1.3392(17) . ?
 F12 C13 1.3448(17) . ?
 F21 C21 1.3443(17) . ?
 F22 C23 1.3515(18) . ?
 O11 C14 1.2545(18) . ?
 O21 C24 1.2545(18) . ?
 N11 H11 0.8800 . ?
 N11 N12 1.3535(18) . ?
 N11 C14 1.361(2) . ?
 N12 C11 1.2772(19) . ?
 N13 H13 0.8800 . ?
 N13 C12 1.3541(19) . ?
 N13 C15 1.452(2) . ?
 N21 H21 0.8800 . ?
 N21 N22 1.3530(18) . ?
 N21 C24 1.361(2) . ?
 N22 C21 1.2778(19) . ?
 N23 H23 0.8800 . ?
 N23 C22 1.3495(19) . ?
 N23 C25 1.462(2) . ?
 C11 C12 1.437(2) . ?
 C12 C13 1.370(2) . ?
 C13 C14 1.429(2) . ?
 C15 H15a 0.9900 . ?
 C15 H15b 0.9900 . ?
 C15 C16 1.507(2) . ?
 C16 H16a 0.9900 . ?
 C16 H16b 0.9900 . ?
 C16 C17 1.512(2) . ?
 C17 H17a 0.9900 . ?
 C17 H17b 0.9900 . ?
 C17 C18 1.513(3) . ?
 C18 H18a 0.9800 . ?
 C18 H18b 0.9800 . ?
 C18 H18c 0.9800 . ?
 C21 C22 1.439(2) . ?
 C22 C23 1.370(2) . ?
 C23 C24 1.430(2) . ?
 C25 H25a 0.9900 . ?
 C25 H25b 0.9900 . ?
 C25 C26 1.523(2) . ?
 C26 H26a 0.9900 . ?
 C26 H26b 0.9900 . ?
 C26 C27 1.523(2) . ?
 C27 H27a 0.9900 . ?
 C27 H27b 0.9900 . ?
 C27 C28 1.524(2) . ?
 C28 H28a 0.9800 . ?
 C28 H28b 0.9800 . ?
 C28 H28c 0.9800 . ?

loop_
  _geom_angle_atom_site_label_1
  _geom_angle_atom_site_label_2
  _geom_angle_atom_site_label_3
  _geom_angle
  _geom_angle_site_symmetry_1
  _geom_angle_site_symmetry_3
  _geom_angle_publ_flag
 N12 N11 H11 117.41(8) . . ?
 C14 N11 H11 117.41(8) . . ?
 C14 N11 N12 125.17(13) . . ?
 C11 N12 N11 116.12(13) . . ?
 C12 N13 H13 117.46(8) . . ?
 C15 N13 H13 117.46(8) . . ?
 C15 N13 C12 125.08(13) . . ?
 N22 N21 H21 117.31(8) . . ?
 C24 N21 H21 117.31(8) . . ?
 C24 N21 N22 125.38(13) . . ?
 C21 N22 N21 116.24(14) . . ?
 C22 N23 H23 117.30(9) . . ?
 C25 N23 H23 117.30(8) . . ?
 C25 N23 C22 125.39(13) . . ?
 N12 C11 F11 116.19(14) . . ?
 C12 C11 F11 115.88(13) . . ?
 C12 C11 N12 127.93(14) . . ?
 C11 C12 N13 118.82(13) . . ?
 C13 C12 N13 128.77(14) . . ?
 C13 C12 C11 112.42(13) . . ?
 C12 C13 F12 121.62(13) . . ?
 C14 C13 F12 115.17(12) . . ?
 C14 C13 C12 122.94(14) . . ?
 N11 C14 O11 121.06(13) . . ?
 C13 C14 O11 123.73(14) . . ?
 C13 C14 N11 115.20(13) . . ?
 H15a C15 N13 109.69(8) . . ?
 H15b C15 N13 109.69(9) . . ?
 H15b C15 H15a 108.2 . . ?
 C16 C15 N13 109.86(13) . . ?
 C16 C15 H15a 109.69(10) . . ?
 C16 C15 H15b 109.69(10) . . ?
 H16a C16 C15 108.85(10) . . ?
 H16b C16 C15 108.85(10) . . ?
 H16b C16 H16a 107.7 . . ?
 C17 C16 C15 113.57(14) . . ?
 C17 C16 H16a 108.85(11) . . ?
 C17 C16 H16b 108.85(11) . . ?
 H17a C17 C16 109.09(11) . . ?
 H17b C17 C16 109.09(11) . . ?
 H17b C17 H17a 107.8 . . ?
 C18 C17 C16 112.52(16) . . ?
 C18 C17 H17a 109.09(14) . . ?
 C18 C17 H17b 109.09(13) . . ?
 H18a C18 C17 109.5 . . ?
 H18b C18 C17 109.5 . . ?
 H18b C18 H18a 109.5 . . ?
 H18c C18 C17 109.5 . . ?
 H18c C18 H18a 109.5 . . ?
 H18c C18 H18b 109.5 . . ?
 N22 C21 F21 115.75(14) . . ?
 C22 C21 F21 116.38(13) . . ?
 C22 C21 N22 127.86(14) . . ?
 C21 C22 N23 118.23(14) . . ?
 C23 C22 N23 129.65(14) . . ?
 C23 C22 C21 112.10(13) . . ?
 C22 C23 F22 120.92(13) . . ?
 C24 C23 F22 115.45(13) . . ?
 C24 C23 C22 123.62(14) . . ?
 N21 C24 O21 120.62(14) . . ?
 C23 C24 O21 124.59(14) . . ?
 C23 C24 N21 114.79(13) . . ?
 H25a C25 N23 109.05(8) . . ?
 H25b C25 N23 109.05(8) . . ?
 H25b C25 H25a 107.8 . . ?
 C26 C25 N23 112.71(13) . . ?
 C26 C25 H25a 109.05(8) . . ?
 C26 C25 H25b 109.05(9) . . ?
 H26a C26 C25 109.18(8) . . ?
 H26b C26 C25 109.18(9) . . ?
 H26b C26 H26a 107.9 . . ?
 C27 C26 C25 112.12(13) . . ?
 C27 C26 H26a 109.18(9) . . ?
 C27 C26 H26b 109.18(10) . . ?
 H27a C27 C26 109.01(9) . . ?
 H27b C27 C26 109.01(10) . . ?
 H27b C27 H27a 107.8 . . ?
 C28 C27 C26 112.90(15) . . ?
 C28 C27 H27a 109.01(9) . . ?
 C28 C27 H27b 109.01(11) . . ?
 H28a C28 C27 109.5 . . ?
 H28b C28 C27 109.5 . . ?
 H28b C28 H28a 109.5 . . ?
 H28c C28 C27 109.5 . . ?
 H28c C28 H28a 109.5 . . ?
 H28c C28 H28b 109.5 . . ?

loop_
  _geom_hbond_atom_site_label_D
  _geom_hbond_atom_site_label_H
  _geom_hbond_atom_site_label_A
  _geom_hbond_distance_DH
  _geom_hbond_distance_HA
  _geom_hbond_distance_DA
  _geom_hbond_angle_DHA
  _geom_hbond_site_symmetry_A
 N23 H23 O11 0.8800 2.1280(17) 2.8859(17) 143.90(5) 3_644

loop_
  _geom_torsion_atom_site_label_1
  _geom_torsion_atom_site_label_2
  _geom_torsion_atom_site_label_3
  _geom_torsion_atom_site_label_4
  _geom_torsion
  _geom_torsion_site_symmetry_1
  _geom_torsion_site_symmetry_2
  _geom_torsion_site_symmetry_3
  _geom_torsion_site_symmetry_4
  _geom_torsion_publ_flag
 F11 C11 N12 N11 -179.91(12) . . . . ?
 F11 C11 C12 N13 1.14(16) . . . . ?
 F11 C11 C12 C13 -178.45(13) . . . . ?
 F12 C13 C12 N13 2.40(18) . . . . ?
 F12 C13 C12 C11 -178.06(14) . . . . ?
 F12 C13 C14 O11 1.14(16) . . . . ?
 F12 C13 C14 N11 179.94(12) . . . . ?
 F21 C21 N22 N21 178.94(13) . . . . ?
 F21 C21 C22 N23 2.62(16) . . . . ?
 F21 C21 C22 C23 -178.71(14) . . . . ?
 F22 C23 C22 N23 -0.41(18) . . . . ?
 F22 C23 C22 C21 -178.88(14) . . . . ?
 F22 C23 C24 O21 -1.51(16) . . . . ?
 F22 C23 C24 N21 178.40(13) . . . . ?
 O11 C14 N11 N12 174.79(13) . . . . ?
 O11 C14 C13 C12 -173.00(15) . . . . ?
 O21 C24 N21 N22 -179.23(13) . . . . ?
 O21 C24 C23 C22 179.51(15) . . . . ?
 N11 N12 C11 C12 0.67(17) . . . . ?
 N11 C14 C13 C12 5.79(16) . . . . ?
 N12 C11 C12 N13 -179.44(16) . . . . ?
 N12 C11 C12 C13 0.97(19) . . . . ?
 N13 C12 C13 C14 176.17(16) . . . . ?
 N13 C15 C16 C17 -178.57(15) . . . . ?
 N21 N22 C21 C22 -0.14(17) . . . . ?
 N21 C24 C23 C22 -0.58(16) . . . . ?
 N22 C21 C22 N23 -178.32(17) . . . . ?
 N22 C21 C22 C23 0.35(19) . . . . ?
 N23 C22 C23 C24 178.52(16) . . . . ?
 N23 C25 C26 C27 172.97(13) . . . . ?
 C11 C12 C13 C14 -4.29(16) . . . . ?
 C15 C16 C17 C18 -178.49(19) . . . . ?
 C21 C22 C23 C24 0.04(16) . . . . ?
 C25 C26 C27 C28 178.24(15) . . . . ?

loop_
  _diffrn_refln_index_h
  _diffrn_refln_index_k
  _diffrn_refln_index_l
  _diffrn_refln_intensity_net
  _diffrn_refln_intensity_u
 0 -1 0 -0.05 0.08
 0 -1 0 -0.01 0.06
 0 -1 0 0.01 0.06
 0 1 0 0 0.06
 0 1 0 -0.07 0.07
 0 1 0 0.01 0.03
 0 -2 0 72.39 1.34
 0 -2 0 82.96 1.47
 0 2 0 96.14 1.61
 0 2 0 71.77 1.28
 0 -3 0 -0.13 0.28
 0 -3 0 0.02 0.3
 0 3 0 0.41 0.35
 0 -4 0 733.13 9.53
 0 -4 0 813.24 10.76
 0 4 0 999.07 20.51
 0 -5 0 -0.04 0.47
 0 -5 0 0.4 0.53
 0 5 0 0.07 0.54
 0 -6 0 142.71 2.48
 0 -6 0 152.61 2.78
 0 6 0 194.44 3.49
 0 -7 0 0.97 0.62
 0 -7 0 -0.17 0.63
 0 7 0 -0.24 0.65
 0 -8 0 136.47 2.71
 0 -8 0 149.32 3.06
 0 8 0 179.92 3.77
 0 -9 0 0.22 0.62
 0 -9 0 -0.37 0.64
 0 9 0 -0.09 0.69
 0 -10 0 42.99 1.8
 0 -10 0 44.83 2.05
 0 10 0 52.79 2.44
 0 -11 0 0.64 0.65
 0 -11 0 0.21 0.72
 0 11 0 -0.15 0.77
 0 -12 0 21.83 1.54
 0 -12 0 21.07 1.74
 0 12 0 25.39 2.05
 0 -13 0 0.16 0.72
 0 -13 0 0.94 0.83
 0 13 0 0.73 0.9
 0 -14 0 781.82 8.96
 0 -14 0 794.56 9.49
 0 14 0 931.32 11.7
 0 -15 0 1.36 0.82
 0 -15 0 1.56 0.91
 0 15 0 1.28 0.96
 0 -16 0 35.02 2.12
 0 -16 0 40.2 2.43
 0 16 0 46 2.9
 0 -17 0 -0.63 0.75
 0 -17 0 -0.27 0.89
 0 17 0 0.2 0.95
 0 -18 0 22.26 1.98
 0 -18 0 16.58 1.98
 0 18 0 22.47 2.4
 0 -19 0 0.49 0.94
 0 -19 0 0.87 1.09
 0 19 0 -0.38 1.04
 0 -20 0 4.88 1.34
 0 -20 0 4.03 1.37
 0 20 0 7.44 1.78
 0 -21 0 -0.01 1.04
 0 -21 0 -0.16 1.06
 0 21 0 -0.53 1.07
 0 -22 0 5.78 1.46
 0 -22 0 5.05 1.53
 0 22 0 6.94 1.87
 0 -23 0 0.43 1.07
 0 -23 0 -0.94 1.03
 0 23 0 -0.89 1.07
 0 -24 0 35.93 2.65
 0 -24 0 33.89 2.88
 0 24 0 42.56 3.55
 0 -25 0 -0.35 1.07
 0 -25 0 0.95 1.21
 0 25 0 0.35 1.33
 0 -26 0 21.81 2.32
 0 -26 0 23.32 2.68
 0 26 0 30.01 3.34
 0 -27 0 -0.93 1.04
 0 -27 0 -0.16 1.3
 0 27 0 0.48 1.44
 0 -28 0 0.11 1.34
 0 28 0 2.1 1.66
 0 -29 0 -0.21 1.31
 0 29 0 1.24 1.67
 0 -30 0 6.52 2.01
 0 30 0 13.32 2.72
 0 -31 0 0.22 1.54
 0 31 0 -0.3 1.55
 0 32 0 11.77 2.77
 0 33 0 -0.97 1.44
 0 34 0 -0.22 1.76
 0 35 0 -0.21 1.8
 -1 0 0 0 0.12
 -1 0 0 0.1 0.16
 -1 0 0 0.09 0.19
 1 0 0 -0.05 0.12
 1 0 0 -0.05 0.18
 1 0 0 0.04 0.18
 -1 -1 0 1202.24 22.54
 -1 1 0 1286.24 24.72
 -1 1 0 900.86 17.4
 1 -1 0 1218.73 22.78
 1 -1 0 876.57 16.8
 1 1 0 1109.1 20.68
 1 1 0 1262.17 22.67
 -1 -2 0 70.72 1.42
 -1 2 0 75.36 1.43
 1 -2 0 68.94 1.41
 1 -2 0 62.65 1.26
 1 2 0 68.56 1.39
 1 2 0 67.63 1.29
 -1 -3 0 38.33 1
 -1 -3 0 39.88 1.29
 -1 3 0 43.78 1.28
 1 -3 0 38.24 1.21
 1 -3 0 36.08 1.07
 1 3 0 43.44 1.31
 1 3 0 37.14 1.02
 -1 -4 0 249.61 3.37
 -1 4 0 272.19 3.59
 1 -4 0 231.32 3.17
 1 -4 0 219.73 2.93
 1 4 0 266.01 3.58
 1 4 0 241.35 3.09
 -1 -5 0 155.02 2.8
 -1 5 0 175.72 3.04
 1 -5 0 144.44 2.57
 1 -5 0 138.81 2.4
 1 5 0 168.48 3.02
 1 5 0 153.88 2.41
 -1 -6 0 130.87 2.25
 -1 -6 0 168.89 3.12
 -1 6 0 189.8 3.44
 1 -6 0 159.72 2.89
 1 -6 0 150.18 2.67
 1 6 0 185.48 3.42
 -1 -7 0 64.43 1.87
 -1 -7 0 70.44 2.22
 -1 7 0 85.94 2.56
 1 -7 0 74.08 2.15
 1 -7 0 68.07 1.99
 1 7 0 86.13 2.58
 -1 -8 0 351.82 4.41
 -1 -8 0 404.66 5.37
 -1 8 0 475.87 6.3
 1 -8 0 387.86 5.07
 1 -8 0 381.62 4.9
 1 8 0 465.72 6.26
 -1 -9 0 132.71 2.84
 -1 -9 0 151.02 3.36
 -1 9 0 181.18 3.98
 1 -9 0 149.56 3.17
 1 -9 0 141.91 3.03
 1 9 0 172.32 3.92
 -1 -10 0 78.35 2.26
 -1 -10 0 88.96 2.77
 -1 10 0 109.41 3.3
 1 -10 0 85.48 2.55
 1 -10 0 81.07 2.47
 1 10 0 107.43 3.28
 -1 -11 0 30.68 1.59
 -1 -11 0 36.21 2.06
 -1 11 0 41.74 2.31
 1 -11 0 36.64 1.88
 1 -11 0 33.83 1.86
 1 11 0 40.98 2.32
 -1 -12 0 8.05 1.03
 -1 -12 0 10.7 1.35
 -1 12 0 10.37 1.42
 1 -12 0 8.49 1.2
 1 -12 0 7.15 1.12
 1 12 0 11.49 1.5
 -1 -13 0 19.43 1.47
 -1 -13 0 22.63 1.93
 -1 13 0 26.63 2.14
 1 -13 0 23.73 1.74
 1 -13 0 21.92 1.76
 1 13 0 26.4 2.17
 -1 -14 0 14.66 1.4
 -1 -14 0 16.33 1.82
 -1 14 0 16.17 1.9
 1 -14 0 16.68 1.65
 1 -14 0 13.15 1.59
 1 14 0 14.67 1.75
 -1 -15 0 301.11 5.22
 -1 -15 0 321.42 6.09
 -1 15 0 371.89 7.31
 1 -15 0 315.46 5.72
 1 -15 0 307.65 5.68
 1 15 0 366.47 7.28
 -1 -16 0 197.5 4.34
 -1 -16 0 203.13 5.01
 -1 16 0 247.53 6.15
 1 -16 0 199.05 4.67
 1 -16 0 195.44 4.68
 1 16 0 238.81 6.07
 -1 -17 0 1.72 0.91
 -1 -17 0 -0.15 0.96
 -1 17 0 1.41 1.06
 1 -17 0 0.16 0.89
 1 -17 0 0.81 0.89
 1 17 0 1.75 1.15
 -1 -18 0 116.04 3.66
 -1 -18 0 113.17 4.06
 -1 18 0 141.56 5.02
 1 -18 0 123.56 3.96
 1 -18 0 116.33 3.92
 1 18 0 146.08 5.11
 -1 -19 0 33.09 2.28
 -1 -19 0 35.53 2.61
 -1 19 0 44.76 3.16
 1 -19 0 38.97 2.53
 1 -19 0 36.84 2.54
 1 19 0 49.76 3.32
 -1 -20 0 54.68 2.79
 -1 -20 0 60.1 3.27
 -1 20 0 63.57 3.76
 1 -20 0 55.28 2.94
 1 -20 0 55.94 3.06
 1 20 0 71.6 3.97
 -1 -21 0 6.45 1.41
 -1 -21 0 6.26 1.58
 -1 21 0 6.95 1.81
 1 -21 0 5.96 1.48
 1 -21 0 6.42 1.52
 1 21 0 8.74 1.89
 -1 -22 0 49.12 2.77
 -1 -22 0 48.1 3.15
 -1 22 0 56.64 3.81
 1 -22 0 48.61 2.93
 1 -22 0 47.72 3.06
 1 22 0 63.91 3.99
 -1 -23 0 0.08 1.01
 -1 -23 0 -0.72 1.1
 -1 23 0 0.7 1.28
 1 -23 0 0.13 1.07
 1 -23 0 -0.97 1.01
 1 23 0 1.95 1.43
 -1 -24 0 13.67 1.87
 -1 -24 0 13.48 2.15
 -1 24 0 19.64 2.69
 1 -24 0 15.76 2.07
 1 -24 0 14.76 2.13
 1 24 0 18.65 2.68
 -1 -25 0 3.87 1.36
 -1 -25 0 2.92 1.47
 -1 25 0 3.69 1.74
 1 -25 0 2.09 1.31
 1 -25 0 3.49 1.49
 1 25 0 3.54 1.66
 -1 -26 0 0.26 1.15
 -1 -26 0 0.38 1.23
 -1 26 0 -0.26 1.21
 1 -26 0 -0.12 1.14
 1 -26 0 0.04 1.16
 1 26 0 -1.21 1.13
 -1 -27 0 -0.32 1.31
 -1 27 0 1.05 1.46
 1 -27 0 0.02 1.18
 1 -27 0 0.42 1.28
 1 27 0 1.06 1.51
 -1 -28 0 0.75 1.4
 -1 28 0 -0.4 1.36
 1 -28 0 -0.67 1.13
 1 -28 0 0.54 1.37
 1 28 0 0.07 1.32
 -1 -29 0 9.87 2.21
 -1 29 0 11.84 2.57
 1 -29 0 10.25 2.12
 1 29 0 14.4 2.78
 -1 -30 0 37.41 3.46
 -1 30 0 61.03 4.78
 1 -30 0 42.59 3.51
 1 30 0 58.86 4.72
 -1 -31 0 2.79 1.69
 -1 31 0 1.34 1.8
 1 31 0 3.31 1.95
 -1 32 0 16.78 3.17
 1 32 0 10.76 2.71
 -1 33 0 4.75 2.3
 1 33 0 5.09 2.28
 -1 34 0 0.25 1.74
 1 34 0 1.12 1.93
 -1 35 0 0.03 1.87
 1 35 0 3.74 2.29
 -2 0 0 101.24 1.7
 -2 0 0 100.93 1.88
 2 0 0 103.63 1.67
 2 0 0 112.33 1.97
 -2 -1 0 156.29 2.46
 -2 1 0 156.93 2.29
 -2 1 0 134.99 2.15
 2 -1 0 165.81 2.27
 2 -1 0 168.27 2.56
 2 1 0 128.25 2
 2 1 0 159.78 2.2
 2 1 0 171.62 2.52
 -2 -2 0 343.19 4.1
 -2 2 0 354.8 4.06
 -2 2 0 275.43 3.42
 2 -2 0 353.72 4.15
 2 2 0 313.9 3.73
 2 2 0 354.16 4.05
 -2 -3 0 143.18 2.58
 -2 3 0 151.99 2.41
 2 -3 0 138.3 2.52
 2 -3 0 132.33 2.21
 2 3 0 138.79 2.38
 2 3 0 139.79 2.24
 -2 -4 0 431.17 5.04
 -2 4 0 477.41 5.19
 2 -4 0 431.15 5.02
 2 -4 0 401.2 4.5
 2 4 0 440.39 4.98
 2 4 0 422.78 4.62
 -2 -5 0 1370.72 26.16
 -2 5 0 1447.86 28.52
 2 -5 0 1272.39 26.18
 2 -5 0 1182.4 16.06
 2 5 0 1358.81 22.43
 2 5 0 1269.77 19.29
 -2 -6 0 331.62 4.72
 -2 6 0 358.26 4.85
 2 -6 0 315.56 4.49
 2 -6 0 294.44 3.93
 2 6 0 341.08 4.78
 2 6 0 316.2 3.91
 -2 -7 0 125.39 3.03
 -2 7 0 131.41 3.06
 2 -7 0 114.32 2.8
 2 -7 0 103.09 2.41
 2 7 0 130.37 3.12
 2 7 0 118.12 2.38
 -2 -8 0 159.01 3.51
 -2 8 0 177.04 3.73
 2 -8 0 152.13 3.3
 2 -8 0 141.64 2.9
 2 8 0 170.44 3.74
 2 8 0 158.01 2.84
 -2 -9 0 4.19 1.02
 -2 9 0 5.84 1.05
 2 -9 0 4.14 0.96
 2 -9 0 3.59 0.81
 2 9 0 5.05 1.05
 -2 -10 0 32.52 1.49
 -2 -10 0 40.24 2.14
 -2 10 0 51.04 2.37
 2 -10 0 41.93 2.04
 2 -10 0 37.92 1.82
 2 10 0 45.19 2.3
 -2 -11 0 20.51 1.44
 -2 -11 0 22.08 1.85
 -2 11 0 25.54 1.93
 2 -11 0 20.73 1.68
 2 -11 0 21.95 1.58
 2 11 0 25.87 1.97
 -2 -12 0 0.26 0.61
 -2 -12 0 0.96 0.87
 -2 12 0 1.59 0.92
 2 -12 0 1.68 0.88
 2 -12 0 0.59 0.72
 2 12 0 2.47 1.01
 -2 -13 0 242.97 4.34
 -2 -13 0 269.16 5.4
 -2 13 0 316.12 6.24
 2 -13 0 268.08 5.17
 2 -13 0 256.86 4.79
 2 13 0 317.18 6.34
 -2 -14 0 38.85 1.92
 -2 -14 0 44.03 2.53
 -2 14 0 52.29 2.81
 2 -14 0 44.81 2.38
 2 -14 0 42.61 2.22
 2 14 0 55.49 2.94
 -2 -15 0 5.65 1.05
 -2 -15 0 8.04 1.42
 -2 15 0 8.49 1.5
 2 -15 0 6.19 1.29
 2 -15 0 6.62 1.2
 2 15 0 8.41 1.55
 -2 -16 0 65.49 2.53
 -2 -16 0 71.95 3.24
 -2 16 0 86.37 3.75
 2 -16 0 73 3.08
 2 -16 0 68.9 2.9
 2 16 0 78.45 3.64
 -2 -17 0 92.45 3.05
 -2 -17 0 104.4 3.92
 -2 17 0 123.41 4.57
 2 -17 0 107.04 3.75
 2 -17 0 99.89 3.51
 2 17 0 125.25 4.63
 -2 -18 0 47.32 2.36
 -2 -18 0 56.81 3.15
 -2 18 0 64.23 3.53
 2 -18 0 52.78 2.86
 2 -18 0 48.58 2.67
 2 18 0 60.89 3.5
 -2 -19 0 4.82 1.15
 -2 -19 0 3.7 1.41
 -2 19 0 5.21 1.54
 2 -19 0 4.21 1.33
 2 -19 0 5.25 1.33
 2 19 0 5.03 1.6
 -2 -20 0 5.6 1.35
 -2 -20 0 4.73 1.49
 -2 20 0 6.36 1.7
 2 -20 0 6.08 1.54
 2 -20 0 5.32 1.38
 2 20 0 4.78 1.58
 -2 -21 0 25.59 2.17
 -2 -21 0 28.07 2.67
 -2 21 0 33.84 3.04
 2 -21 0 27.92 2.44
 2 -21 0 24.22 2.29
 2 21 0 30.5 2.96
 -2 -22 0 13.29 1.71
 -2 -22 0 15.92 2.17
 -2 22 0 17.66 2.43
 2 -22 0 17.48 2.09
 2 -22 0 13.73 1.91
 2 22 0 19.54 2.52
 -2 -23 0 34.85 2.45
 -2 -23 0 36.33 2.98
 -2 23 0 47.55 3.64
 2 -23 0 41.79 2.89
 2 -23 0 36.25 2.75
 2 23 0 52.05 3.78
 -2 -24 0 0.05 1.01
 -2 -24 0 1.62 1.37
 -2 24 0 2.13 1.51
 2 -24 0 0.58 1.19
 2 -24 0 1.75 1.26
 2 24 0 0.53 1.3
 -2 -25 0 -0.33 1.06
 -2 -25 0 1.91 1.46
 -2 25 0 1.27 1.47
 2 -25 0 0.55 1.23
 2 -25 0 2.18 1.36
 2 25 0 -0.34 1.3
 -2 -26 0 0.13 1.3
 -2 26 0 1.28 1.44
 2 -26 0 -0.65 1.07
 2 -26 0 0.56 1.19
 2 26 0 0.59 1.49
 -2 -27 0 0.47 1.36
 -2 27 0 0.5 1.41
 2 -27 0 -0.33 1.15
 2 -27 0 -0.26 1.2
 2 27 0 0.96 1.42
 -2 -28 0 15.03 2.45
 -2 28 0 20.94 3.07
 2 -28 0 15.88 2.35
 2 -28 0 18.42 2.47
 2 28 0 22.18 3.17
 -2 -29 0 0.98 1.51
 -2 29 0 2.73 1.88
 2 -29 0 1.46 1.53
 2 29 0 3.42 1.88
 -2 -30 0 8.39 2.16
 -2 30 0 6.85 2.27
 2 30 0 12.1 2.71
 -2 -31 0 13.37 2.56
 -2 31 0 17.87 3.16
 2 31 0 16.08 3.08
 -2 -32 0 -0.31 1.56
 -2 32 0 2.03 1.9
 2 32 0 0.83 1.73
 -2 33 0 25.83 3.78
 2 33 0 24.58 3.65
 -2 34 0 -1.3 1.59
 2 34 0 -0.3 1.65
 -2 35 0 -0.18 1.66
 2 35 0 0.24 1.83
 -3 0 0 0.3 0.38
 -3 0 0 0.7 0.56
 3 0 0 0.81 0.62
 -3 -1 0 3.28 0.53
 -3 -1 0 2.97 0.69
 -3 1 0 2.85 0.5
 -3 1 0 2.46 0.64
 3 -1 0 2.88 0.73
 3 1 0 3.31 0.7
 -3 -2 0 353.97 4.57
 -3 2 0 356.02 4.07
 -3 2 0 295.72 3.84
 3 -2 0 376.78 4.76
 3 2 0 314.68 3.78
 3 2 0 376.84 4.48
 -3 -3 0 4.57 0.87
 -3 3 0 3.98 0.65
 -3 3 0 3.61 0.7
 3 -3 0 3.63 0.86
 3 3 0 4.09 0.69
 3 3 0 4.4 0.75
 -3 -4 0 317.72 4.57
 -3 4 0 332.6 4.19
 -3 4 0 236.87 3.42
 3 4 0 308.9 4.12
 3 4 0 318.19 4.03
 -3 -5 0 36.16 1.84
 -3 5 0 38.76 1.63
 3 -5 0 35.27 1.84
 3 -5 0 31.18 1.5
 3 5 0 34.19 1.66
 3 5 0 33.28 1.49
 -3 -6 0 41.26 2.37
 -3 6 0 41.89 1.8
 3 -6 0 38.25 1.93
 3 -6 0 36.11 1.64
 3 6 0 41.38 1.9
 3 6 0 39.71 1.56
 -3 -7 0 247.72 4.49
 -3 7 0 263.59 4.36
 3 -7 0 229.8 4.21
 3 -7 0 213.68 3.58
 3 7 0 244.37 4.28
 3 7 0 228.21 3.46
 -3 -8 0 27.93 1.96
 -3 8 0 28.25 1.78
 3 -8 0 26.43 1.81
 3 -8 0 26.22 1.61
 3 8 0 27.94 1.81
 3 8 0 24.14 1.42
 -3 -9 0 926.64 9.95
 -3 9 0 1043.41 10.63
 3 -9 0 907.89 9.68
 3 -9 0 863.51 8.61
 3 9 0 986.95 10.4
 3 9 0 893.73 8.44
 -3 -10 0 99.8 3.21
 -3 10 0 116.16 3.38
 3 -10 0 99.31 3.1
 3 -10 0 91.25 2.63
 3 10 0 105.58 3.32
 3 10 0 97.72 2.51
 -3 -11 0 40.73 2.34
 -3 11 0 47.27 2.41
 3 -11 0 40.77 2.24
 3 -11 0 40.4 2.01
 3 11 0 47.1 2.48
 3 11 0 40.99 1.85
 -3 -12 0 10.31 1.44
 -3 12 0 14.66 1.69
 3 -12 0 12.81 1.52
 3 -12 0 11.72 1.28
 3 12 0 13.92 1.62
 -3 -13 0 5.32 0.9
 -3 -13 0 5.12 1.24
 -3 13 0 5.17 1.21
 3 -13 0 5.11 1.21
 3 -13 0 5.17 1.04
 3 13 0 6.19 1.29
 -3 -14 0 -0.14 0.61
 -3 -14 0 -0.24 0.91
 -3 14 0 0.55 0.87
 3 -14 0 0.12 0.88
 3 -14 0 0.24 0.73
 3 14 0 0.3 0.84
 -3 -15 0 87.7 2.76
 -3 -15 0 104.19 3.82
 -3 15 0 125.47 4.29
 3 -15 0 103.53 3.65
 3 -15 0 103.41 3.33
 3 15 0 125.59 4.35
 -3 -16 0 123.36 3.39
 -3 -16 0 135.92 4.43
 -3 16 0 159.69 5
 3 -16 0 136.72 4.25
 3 -16 0 126.99 3.79
 3 16 0 156.9 5.02
 -3 -17 0 3.81 1
 -3 -17 0 3.73 1.37
 -3 17 0 3.91 1.3
 3 -17 0 4.91 1.39
 3 -17 0 3.48 1.12
 3 17 0 3.21 1.31
 -3 -18 0 22.68 1.78
 -3 -18 0 29.4 2.62
 -3 18 0 32.49 2.74
 3 -18 0 26.02 2.33
 3 -18 0 22.07 2.09
 3 18 0 29.45 2.67
 -3 -19 0 12.83 1.52
 -3 -19 0 11.23 1.93
 -3 19 0 16.54 2.21
 3 -19 0 12.71 1.84
 3 -19 0 10.09 1.58
 3 19 0 13.43 2.07
 -3 -20 0 12.73 1.59
 -3 -20 0 15.6 2.15
 -3 20 0 19.41 2.4
 3 -20 0 15.01 2.03
 3 -20 0 16.57 2.06
 3 20 0 18.54 2.42
 -3 -21 0 2.15 1.09
 -3 -21 0 4.44 1.58
 -3 21 0 4.07 1.61
 3 -21 0 2.63 1.37
 3 -21 0 2.33 1.21
 3 21 0 4.63 1.6
 -3 -22 0 23.48 1.99
 -3 -22 0 27.89 2.81
 -3 22 0 35.43 3.19
 3 -22 0 30.98 2.64
 3 -22 0 29.3 2.53
 3 22 0 41.59 3.41
 -3 -23 0 9.88 1.59
 -3 -23 0 8.5 1.93
 -3 23 0 14.53 2.37
 3 -23 0 12.92 1.99
 3 -23 0 10.53 1.77
 3 23 0 12.78 2.32
 -3 -24 0 -0.17 0.94
 -3 -24 0 0.82 1.35
 -3 24 0 1.39 1.42
 3 -24 0 1.08 1.26
 3 -24 0 1.21 1.23
 3 24 0 1.33 1.46
 -3 -25 0 5.87 1.84
 -3 25 0 8.75 2.12
 3 -25 0 5.71 1.71
 3 -25 0 7.32 1.7
 3 25 0 10.13 2.25
 -3 -26 0 10.84 2.22
 -3 26 0 13.93 2.51
 3 -26 0 17.17 2.35
 3 -26 0 10.25 1.96
 3 26 0 12.66 2.48
 -3 -27 0 7.59 2.01
 -3 27 0 11.08 2.45
 3 -27 0 9.92 2.09
 3 -27 0 10.31 1.97
 3 27 0 14.26 2.66
 -3 -28 0 15.63 2.55
 -3 28 0 19.68 3.02
 3 -28 0 12.86 2.26
 3 -28 0 12.76 2.27
 3 28 0 12.62 2.61
 -3 -29 0 3.68 1.73
 -3 29 0 4.44 2
 3 -29 0 2.92 1.63
 3 29 0 5.7 2.12
 -3 -30 0 3.32 1.88
 -3 30 0 6.43 2.26
 3 30 0 5.56 2.22
 -3 -31 0 1.66 1.62
 -3 31 0 -0.66 1.4
 3 31 0 -0.03 1.57
 -3 -32 0 0.21 1.5
 -3 32 0 2.03 1.91
 3 32 0 4.06 2.18
 -3 -33 0 8.58 2.45
 -3 33 0 9.34 2.74
 3 33 0 12.36 2.98
 -3 34 0 1.2 1.91
 3 34 0 4.04 2.32
 -4 0 0 17.01 1.07
 -4 0 0 17.69 1.42
 4 0 0 17.06 1.82
 -4 -1 0 39.19 1.38
 -4 -1 0 36.99 1.78
 -4 1 0 38.09 1.29
 -4 1 0 39.37 1.94
 4 -1 0 42.84 1.97
 4 1 0 43.91 2.08
 -4 -2 0 274.18 4.36
 -4 2 0 265.7 3.48
 -4 2 0 236.33 3.77
 4 -2 0 285.36 4.48
 4 2 0 232.12 3.27
 4 2 0 296.02 4.29
 -4 -3 0 121.53 3
 -4 3 0 121.21 2.34
 -4 3 0 98.62 2.42
 4 -3 0 124.22 3.04
 4 3 0 109.27 2.47
 4 3 0 122.77 2.71
 -4 -4 0 21.98 1.72
 -4 4 0 22.04 1.29
 -4 4 0 17.46 1.33
 4 -4 0 22.2 1.72
 4 4 0 18.67 1.42
 4 4 0 22.98 1.53
 -4 -5 0 5.39 1.06
 -4 5 0 7.22 0.91
 -4 5 0 5.41 0.86
 4 -5 0 7.6 1.16
 4 5 0 6.45 0.92
 4 5 0 6.82 0.88
 -4 -6 0 10.8 1.29
 -4 6 0 12.54 1.29
 -4 6 0 8.47 0.98
 4 -6 0 13.87 1.57
 4 6 0 11.4 1.38
 4 6 0 10.71 1.23
 -4 -7 0 334.17 5.52
 -4 7 0 352.54 5.17
 4 -7 0 326.71 5.41
 4 -7 0 303.63 4.54
 4 7 0 337.3 5.18
 4 7 0 312.96 4.41
 -4 -8 0 56.58 2.66
 -4 8 0 58.48 2.29
 4 -8 0 50.66 2.37
 4 -8 0 47.85 1.96
 4 8 0 55.02 2.31
 4 8 0 51.17 1.87
 -4 -9 0 371.6 6.19
 -4 9 0 394.12 6.03
 4 -9 0 355.04 5.95
 4 -9 0 333.51 5.02
 4 9 0 376.39 6.01
 4 9 0 349.57 4.85
 -4 -10 0 14.7 1.64
 -4 10 0 13.06 1.55
 4 -10 0 12.84 1.53
 4 -10 0 13.53 1.49
 4 10 0 13.83 1.62
 4 10 0 11.78 1.31
 -4 -11 0 103.33 3.55
 -4 11 0 115.48 3.56
 4 -11 0 107.55 3.49
 4 -11 0 94.19 2.87
 4 11 0 110.59 3.56
 4 11 0 102.03 2.71
 -4 -12 0 104.88 3.65
 -4 12 0 115.5 3.69
 4 -12 0 102.47 3.5
 4 -12 0 93.9 2.95
 4 12 0 108.56 3.69
 4 12 0 100.73 2.77
 -4 -13 0 0.78 1.02
 -4 13 0 1.85 0.96
 4 -13 0 1.54 1.04
 4 -13 0 1.7 0.83
 4 13 0 1.39 0.94
 4 13 0 1.16 0.75
 -4 -14 0 180.79 4.95
 -4 14 0 193.56 5.11
 4 -14 0 173.47 4.7
 4 -14 0 165.23 4.06
 4 14 0 192.7 5.18
 -4 -15 0 10.94 1.23
 -4 -15 0 12.61 1.82
 -4 15 0 13.78 1.78
 4 -15 0 13.65 1.76
 4 -15 0 11.03 1.44
 4 15 0 13.63 1.83
 -4 -16 0 16.48 1.69
 -4 -16 0 20.06 2.3
 -4 16 0 24.17 2.3
 4 -16 0 20.26 2.15
 4 -16 0 17.58 1.88
 4 16 0 25.25 2.37
 -4 -17 0 60.71 2.52
 -4 -17 0 77.88 3.71
 -4 17 0 91.82 4.02
 4 -17 0 75.42 3.5
 4 -17 0 68.73 3.02
 4 17 0 82.9 3.92
 -4 -18 0 58.25 2.67
 -4 -18 0 61.93 3.49
 -4 18 0 80.26 3.92
 4 -18 0 66.28 3.39
 4 -18 0 58.74 2.92
 4 18 0 72.58 3.82
 -4 -19 0 31.08 2.08
 -4 -19 0 32.71 2.88
 -4 19 0 40.41 3.06
 4 -19 0 40.77 2.9
 4 -19 0 35.9 2.49
 4 19 0 41.72 3.17
 -4 -20 0 205.11 4.77
 -4 -20 0 256.87 6.85
 -4 20 0 292.34 7.62
 4 -20 0 262.61 6.63
 4 -20 0 235.13 5.71
 4 20 0 292.59 7.74
 -4 -21 0 -0.8 0.75
 -4 -21 0 0.41 1.27
 -4 21 0 0.95 1.25
 4 -21 0 0.15 1.26
 4 -21 0 0.01 0.99
 4 21 0 0.71 1.24
 -4 -22 0 17.12 1.77
 -4 -22 0 19.7 2.53
 -4 22 0 24.46 2.79
 4 -22 0 20.87 2.48
 4 -22 0 18.42 2.25
 4 22 0 24.14 2.81
 -4 -23 0 0.49 0.94
 -4 -23 0 0 1.34
 -4 23 0 0.63 1.32
 4 -23 0 0.98 1.2
 4 -23 0 -0.11 1.01
 4 23 0 0.21 1.34
 -4 -24 0 63.6 4
 -4 24 0 75.25 4.51
 4 -24 0 71.17 3.96
 4 -24 0 61.14 3.48
 4 24 0 72.22 4.49
 -4 -25 0 18.27 2.6
 -4 25 0 17.21 2.67
 4 -25 0 16.57 2.37
 4 -25 0 13.88 2.11
 4 25 0 15.55 2.61
 -4 -26 0 4.54 1.85
 -4 26 0 7.3 2.08
 4 -26 0 5.91 1.78
 4 -26 0 7.13 1.77
 4 26 0 11.48 2.39
 -4 -27 0 42.04 3.6
 -4 27 0 52.49 4.19
 4 -27 0 47.47 3.55
 4 -27 0 43.3 3.36
 4 27 0 56.22 4.36
 -4 -28 0 7.83 2.17
 -4 28 0 10.25 2.43
 4 -28 0 8.45 2.06
 4 -28 0 6.51 1.8
 4 28 0 9.85 2.43
 -4 -29 0 0.57 1.5
 -4 29 0 -0.11 1.49
 4 -29 0 0 1.39
 4 29 0 0.04 1.51
 -4 -30 0 10.54 2.46
 -4 30 0 10.15 2.52
 4 -30 0 9.68 2.23
 4 30 0 8.94 2.51
 -4 -31 0 13.92 2.71
 -4 31 0 24.59 3.55
 4 31 0 24.97 3.62
 -4 -32 0 -0.14 1.51
 -4 32 0 -0.8 1.53
 4 32 0 -0.45 1.62
 -4 -33 0 -0.2 1.71
 -4 33 0 1.1 1.8
 4 33 0 -0.79 1.65
 -4 34 0 34.01 4.19
 4 34 0 29.09 4.12
 -5 0 0 0.42 0.49
 -5 0 0 0.49 0.68
 5 0 0 -0.33 0.73
 -5 -1 0 27.07 1.3
 -5 -1 0 25.28 1.73
 -5 1 0 24.16 1.19
 -5 1 0 24.13 1.66
 5 -1 0 28.58 1.83
 5 1 0 30.15 1.97
 -5 -2 0 103.71 2.96
 -5 2 0 100.99 2.16
 -5 2 0 88.6 2.58
 5 -2 0 112.89 3.12
 5 2 0 86.78 2.14
 5 2 0 113.07 2.97
 -5 -3 0 214.35 4.26
 -5 3 0 220.08 3.39
 -5 3 0 193.75 3.71
 5 -3 0 231.77 4.44
 5 3 0 194.03 3.26
 5 3 0 233.96 4.09
 -5 -4 0 460.27 6.53
 -5 4 0 461.04 5.39
 -5 4 0 381.26 5.33
 5 -4 0 462.34 6.53
 5 4 0 429.39 5.33
 5 4 0 485.35 6.06
 -5 -5 0 47.32 2.32
 -5 5 0 47.38 1.81
 -5 5 0 40.2 1.85
 5 -5 0 50.78 2.38
 5 5 0 46.1 1.94
 5 5 0 51.09 2.07
 -5 -6 0 246.99 4.89
 -5 6 0 256.07 4.2
 -5 6 0 197.15 3.81
 5 -6 0 251.72 4.93
 5 6 0 234.18 4.16
 5 6 0 244.36 4.11
 -5 -7 0 33.81 2.15
 -5 7 0 34.81 1.8
 -5 7 0 24.97 1.51
 5 -7 0 35.27 2.16
 5 7 0 35.71 1.9
 5 7 0 32.39 1.75
 -5 -8 0 232.41 4.98
 -5 8 0 257.08 4.64
 -5 8 0 171.96 3.62
 5 -8 0 234.1 4.97
 5 8 0 241.85 4.64
 5 8 0 227.6 4.02
 -5 -9 0 82.79 3.31
 -5 9 0 83.54 2.83
 5 -9 0 72.38 2.96
 5 9 0 78.47 2.84
 5 9 0 72.59 2.36
 -5 -10 0 23.7 2.17
 -5 10 0 23.64 1.81
 5 -10 0 22.73 2.03
 5 -10 0 19.92 1.61
 5 10 0 25.01 1.93
 5 10 0 21.69 1.55
 -5 -11 0 11.33 1.63
 -5 11 0 13.59 1.58
 5 -11 0 11.16 1.55
 5 -11 0 11.84 1.44
 5 11 0 13.69 1.69
 5 11 0 10.97 1.36
 -5 -12 0 19.12 2.17
 -5 12 0 21.85 1.89
 5 -12 0 17.59 1.98
 5 -12 0 17.24 1.63
 5 12 0 18.18 1.92
 5 12 0 18.48 1.53
 -5 -13 0 6.02 1.44
 -5 13 0 5.9 1.27
 5 -13 0 5.33 1.39
 5 -13 0 5.29 1.1
 5 13 0 6.36 1.35
 5 13 0 5.49 1.02
 -5 -14 0 17.58 2.18
 -5 14 0 16.26 1.89
 5 -14 0 18.57 2.08
 5 -14 0 15.41 1.69
 5 14 0 17.32 2.02
 5 14 0 15.78 1.59
 -5 -15 0 16.94 2.11
 -5 15 0 19.65 2.1
 5 -15 0 17.92 2.15
 5 -15 0 20.02 1.9
 5 15 0 18.48 2.11
 5 15 0 19.6 1.76
 -5 -16 0 6.74 1.64
 -5 16 0 7.71 1.53
 5 -16 0 5.95 1.54
 5 -16 0 5.12 1.18
 5 16 0 6.27 1.51
 -5 -17 0 7.78 1.19
 -5 -17 0 11.23 1.95
 -5 17 0 13.9 1.97
 5 -17 0 10.64 1.81
 5 -17 0 11.14 1.56
 5 17 0 12.78 1.95
 -5 -18 0 22.31 1.88
 -5 -18 0 28.53 2.8
 -5 18 0 32.74 2.76
 5 -18 0 27.65 2.61
 5 -18 0 23.37 2.18
 5 18 0 32.89 2.84
 -5 -19 0 250.21 5.18
 -5 -19 0 292.09 7.34
 -5 19 0 345.79 8.09
 5 -19 0 319.32 7.43
 5 -19 0 294.11 6.29
 5 19 0 355.78 8.36
 -5 -20 0 48.78 2.57
 -5 -20 0 63.4 3.8
 -5 20 0 78.73 4.15
 5 -20 0 68.06 3.73
 5 -20 0 57.47 3.1
 5 20 0 69.12 4
 -5 -21 0 -0.39 0.78
 -5 -21 0 -1.07 1.22
 -5 21 0 0.11 1.19
 5 -21 0 -0.1 1.14
 5 -21 0 -0.14 1.02
 5 21 0 0.58 1.25
 -5 -22 0 9.33 1.45
 -5 -22 0 10.6 2.12
 -5 22 0 15.92 2.36
 5 -22 0 15.52 2.33
 5 -22 0 13.3 1.88
 5 22 0 16.78 2.52
 -5 -23 0 33.71 2.27
 -5 -23 0 45.63 3.57
 -5 23 0 52.67 3.81
 5 -23 0 48.59 3.45
 5 -23 0 38.77 2.88
 5 23 0 54.56 3.93
 -5 -24 0 4.92 1.88
 -5 24 0 4.1 1.69
 5 -24 0 6.62 1.84
 5 -24 0 4.88 1.49
 5 24 0 6.65 1.99
 -5 -25 0 1.17 1.53
 -5 25 0 1.44 1.45
 5 -25 0 0.54 1.31
 5 -25 0 0.98 1.21
 5 25 0 -0.22 1.3
 -5 -26 0 34.25 3.4
 -5 26 0 42.97 3.78
 5 -26 0 33.34 3.13
 5 -26 0 32.79 2.95
 5 26 0 40.23 3.75
 -5 -27 0 3.31 1.8
 -5 27 0 5.64 2.06
 5 -27 0 4.52 1.75
 5 -27 0 2.7 1.5
 5 27 0 5.16 1.99
 -5 -28 0 15.76 2.72
 -5 28 0 14.98 2.75
 5 -28 0 12.43 2.34
 5 28 0 14.39 2.72
 -5 -29 0 3.83 2
 -5 29 0 3.54 1.98
 5 -29 0 2.58 1.66
 5 29 0 3.54 1.96
 -5 -30 0 8.84 2.36
 -5 30 0 11.24 2.67
 5 -30 0 14.88 2.56
 5 30 0 13.61 2.81
 -5 -31 0 17.8 2.97
 -5 31 0 18.24 3.16
 5 31 0 13.03 2.88
 -5 -32 0 -0.22 1.58
 -5 32 0 1.05 1.79
 5 32 0 0.61 1.8
 -5 -33 0 1.07 1.85
 -5 33 0 1.13 1.82
 5 33 0 1.51 2.03
 -5 -34 0 0.27 1.79
 -5 34 0 -0.95 1.68
 5 34 0 -0.03 1.73
 -6 0 0 1038.67 9.15
 -6 0 0 1016.81 10.48
 6 0 0 1190.66 11.63
 -6 -1 0 475.3 5.35
 -6 -1 0 459.28 6.61
 -6 1 0 441.1 5.05
 -6 1 0 427.38 6.2
 6 -1 0 541.89 7.37
 6 1 0 513.95 6.92
 -6 -2 0 143.75 3.7
 -6 2 0 143.86 2.72
 -6 2 0 136.09 3.48
 6 -2 0 154.38 3.85
 6 2 0 122.83 2.63
 6 2 0 161.99 3.76
 -6 -3 0 27.21 1.94
 -6 3 0 24.24 1.39
 -6 3 0 22.06 1.66
 6 -3 0 25.04 1.94
 6 3 0 19.75 1.37
 6 3 0 28.21 1.88
 -6 -4 0 1105.8 11.6
 -6 4 0 1109.14 9.91
 -6 4 0 974.96 10.02
 6 -4 0 1187.77 12.13
 6 4 0 1031.71 9.59
 6 4 0 1126.41 10.88
 -6 -5 0 28.69 2.11
 -6 5 0 27.55 1.54
 -6 5 0 22.56 1.62
 6 -5 0 30.13 2.12
 6 5 0 25.17 1.65
 6 5 0 25.94 1.8
 -6 -6 0 0.7 0.92
 -6 6 0 -0.57 0.55
 -6 6 0 0.5 0.67
 6 -6 0 -0.37 0.81
 6 6 0 -0.01 0.62
 6 6 0 -0.18 0.7
 -6 -7 0 40.85 2.43
 -6 7 0 37.67 1.88
 -6 7 0 32.24 1.84
 6 -7 0 40.61 2.45
 6 7 0 37.93 2
 6 7 0 37.95 1.97
 -6 -8 0 9.33 1.48
 -6 8 0 9.99 1.24
 -6 8 0 8.86 1.18
 6 -8 0 12.14 1.61
 6 8 0 10.43 1.28
 6 8 0 11.27 1.24
 -6 -9 0 16.03 1.9
 -6 9 0 15.56 1.55
 -6 9 0 11.47 1.27
 6 -9 0 18.74 1.99
 6 9 0 14.38 1.6
 6 9 0 13.73 1.45
 -6 -10 0 13.04 1.77
 -6 10 0 15.55 1.61
 -6 10 0 11.68 1.31
 6 -10 0 14.82 1.78
 6 10 0 13.42 1.65
 6 10 0 13.85 1.47
 -6 -11 0 -0.36 0.97
 -6 11 0 0.32 0.76
 -6 11 0 0.34 0.64
 6 -11 0 -0.48 0.89
 6 11 0 0.03 0.79
 6 11 0 -0.04 0.66
 -6 -12 0 5.63 1.45
 -6 12 0 6.81 1.27
 6 -12 0 7.07 1.47
 6 12 0 6.2 1.32
 6 12 0 6.81 1.12
 -6 -13 0 19.45 2.34
 -6 13 0 21.06 1.97
 6 -13 0 19.54 2.19
 6 -13 0 19.82 1.77
 6 13 0 18.15 2.01
 6 13 0 18.96 1.7
 -6 -14 0 16.7 2.11
 -6 14 0 16.44 1.94
 6 -14 0 14.35 1.93
 6 -14 0 13.7 1.59
 6 14 0 14.85 1.9
 6 14 0 11.63 1.4
 -6 -15 0 43.39 3.08
 -6 15 0 48.95 2.89
 6 -15 0 45.53 3
 6 -15 0 38.92 2.36
 6 15 0 44.41 2.89
 6 15 0 42.92 2.3
 -6 -16 0 19.9 2.36
 -6 16 0 16.81 2.08
 6 -16 0 18.89 2.25
 6 -16 0 16.33 1.84
 6 16 0 17.21 2.14
 6 16 0 16.68 1.82
 -6 -17 0 6.46 1.78
 -6 17 0 8.91 1.71
 6 -17 0 9.55 1.87
 6 -17 0 8.88 1.5
 6 17 0 8.63 1.77
 6 17 0 9 1.4
 -6 -18 0 185.29 4.42
 -6 -18 0 237.08 6.71
 -6 18 0 261.17 6.87
 6 -18 0 251.85 6.72
 6 -18 0 232.35 5.55
 6 18 0 279.69 7.26
 -6 -19 0 0.84 0.94
 -6 -19 0 3.39 1.6
 -6 19 0 1.67 1.25
 6 -19 0 1.45 1.32
 6 -19 0 0.1 1.04
 6 19 0 1.13 1.25
 -6 -20 0 3.39 1.12
 -6 -20 0 4.12 1.7
 -6 20 0 4.56 1.56
 6 -20 0 4.71 1.69
 6 -20 0 3.53 1.31
 6 20 0 5.93 1.7
 -6 -21 0 0.72 0.91
 -6 -21 0 1.58 1.48
 -6 21 0 1.14 1.27
 6 -21 0 2.63 1.51
 6 -21 0 0.62 1.09
 6 21 0 1.84 1.41
 -6 -22 0 46.27 2.56
 -6 -22 0 55.24 3.84
 -6 22 0 66.58 4.07
 6 -22 0 58.26 3.73
 6 -22 0 51.34 3.09
 6 22 0 72.5 4.35
 -6 -23 0 6.94 1.98
 -6 23 0 6.83 1.9
 6 -23 0 9.45 2.1
 6 -23 0 5.95 1.58
 6 23 0 8 2.03
 -6 -24 0 7.21 2.07
 -6 24 0 9.2 2.15
 6 -24 0 10.36 2.16
 6 -24 0 8.13 1.79
 6 24 0 10.12 2.31
 -6 -25 0 0.08 1.49
 -6 25 0 0.19 1.38
 6 -25 0 0.35 1.38
 6 -25 0 1.22 1.29
 6 25 0 -0.24 1.35
 -6 -26 0 20.67 2.95
 -6 26 0 20.44 2.92
 6 -26 0 20.8 2.81
 6 -26 0 16.36 2.25
 6 26 0 18.43 2.9
 -6 -27 0 0.85 1.6
 -6 27 0 1.35 1.54
 6 -27 0 1.84 1.6
 6 27 0 2.32 1.75
 -6 -28 0 4.8 2
 -6 28 0 9.39 2.41
 6 -28 0 7.26 2.1
 6 28 0 5.05 2.05
 -6 -29 0 12.84 2.7
 -6 29 0 16.41 2.91
 6 -29 0 18.99 2.82
 6 29 0 18.38 3.07
 -6 -30 0 55.47 4.45
 -6 30 0 56.62 4.66
 6 -30 0 61.16 4.34
 6 30 0 62.15 4.92
 -6 -31 0 9.68 2.6
 -6 31 0 10.56 2.67
 6 -31 0 10.52 2.49
 6 31 0 9.5 2.59
 -6 -32 0 2.3 1.97
 -6 32 0 2.62 2
 6 32 0 1.18 1.84
 -6 -33 0 2.45 2.06
 -6 33 0 1.54 1.87
 6 33 0 0.3 1.7
 -7 0 0 0 0.55
 -7 0 0 -0.22 0.74
 7 0 0 0.19 0.86
 -7 -1 0 128.27 2.71
 -7 -1 0 120.93 3.6
 -7 1 0 121.58 2.6
 -7 1 0 118.57 3.49
 7 -1 0 147.41 4.16
 7 1 0 138.7 3.85
 -7 -2 0 89.27 3.18
 -7 2 0 83.98 2.21
 -7 2 0 79.5 2.88
 7 -2 0 93.5 3.3
 7 2 0 71.77 2.17
 7 2 0 98.02 3.24
 -7 -3 0 39.29 2.34
 -7 3 0 36.62 1.64
 -7 3 0 40.05 2.37
 7 -3 0 45.04 2.51
 7 3 0 33.51 1.67
 7 3 0 42.44 2.34
 -7 -4 0 202.1 4.81
 -7 4 0 192.03 3.54
 -7 4 0 176.9 4.14
 7 -4 0 206.87 4.89
 7 4 0 182.91 3.64
 7 4 0 213.97 4.54
 -7 -5 0 221.93 5.15
 -7 5 0 220.43 3.97
 -7 5 0 188.27 4.27
 7 -5 0 232.82 5.29
 7 5 0 205.21 3.97
 7 5 0 220.33 4.58
 -7 -6 0 68.21 3.07
 -7 6 0 69.36 2.38
 -7 6 0 56.19 2.43
 7 -6 0 72.06 3.17
 7 6 0 63.59 2.39
 7 6 0 68.64 2.67
 -7 -7 0 43.83 2.6
 -7 7 0 46.15 2.08
 -7 7 0 37.44 2.06
 7 -7 0 45.55 2.67
 7 7 0 41.41 2.09
 7 7 0 41.29 2.18
 -7 -8 0 105.97 3.85
 -7 8 0 103.67 3.08
 -7 8 0 87.94 2.99
 7 -8 0 107.95 3.87
 7 8 0 103.75 3.21
 7 8 0 102.81 3.16
 -7 -9 0 20.39 2.1
 -7 9 0 21.29 1.72
 -7 9 0 14.9 1.54
 7 -9 0 20.3 2.16
 7 9 0 21.78 1.81
 7 9 0 21.36 1.75
 -7 -10 0 23.02 2.34
 -7 10 0 24.64 1.89
 -7 10 0 17.15 1.64
 7 -10 0 22.16 2.24
 7 10 0 21.5 1.9
 7 10 0 21.3 1.75
 -7 -11 0 55.89 3.35
 -7 11 0 58.41 2.72
 -7 11 0 45.67 2.44
 7 -11 0 57.76 3.19
 7 11 0 57.21 2.81
 7 11 0 57.02 2.48
 -7 -12 0 85.13 3.9
 -7 12 0 95.12 3.5
 -7 12 0 67.98 2.76
 7 -12 0 90.73 3.9
 7 12 0 88.54 3.5
 7 12 0 82.64 2.93
 -7 -13 0 41.59 3.04
 -7 13 0 46.5 2.7
 -7 13 0 31.39 2.01
 7 -13 0 43.14 2.98
 7 13 0 43.18 2.72
 7 13 0 42.8 2.3
 -7 -14 0 121.76 4.73
 -7 14 0 140.96 4.5
 -7 14 0 91.93 3.3
 7 -14 0 131.73 4.78
 7 14 0 133.8 4.54
 7 14 0 123 3.64
 -7 -15 0 111.41 4.64
 -7 15 0 118.55 4.3
 -7 15 0 78.31 3.12
 7 -15 0 105.48 4.4
 7 15 0 119.1 4.45
 7 15 0 104.1 3.41
 -7 -16 0 18.38 2.42
 -7 16 0 17.43 2.15
 7 -16 0 16.27 2.24
 7 16 0 19.7 2.3
 7 16 0 15.97 1.82
 -7 -17 0 27.43 2.93
 -7 17 0 27.99 2.54
 7 -17 0 23.77 2.68
 7 17 0 26.95 2.63
 7 17 0 23.94 2.1
 -7 -18 0 213.64 6.63
 -7 18 0 220.22 6.35
 7 -18 0 208.47 6.37
 7 -18 0 197.9 5.24
 7 18 0 226.59 6.62
 7 18 0 213.33 5
 -7 -19 0 26.18 2.97
 -7 19 0 30.56 2.78
 7 -19 0 29.49 2.87
 7 -19 0 26.06 2.33
 7 19 0 30 2.88
 -7 -20 0 21.99 1.83
 -7 -20 0 34.45 3.27
 -7 20 0 37.07 3.05
 7 -20 0 39.3 3.2
 7 -20 0 30.62 2.5
 7 20 0 38.76 3.24
 -7 -21 0 53.23 2.76
 -7 -21 0 70.67 4.31
 -7 21 0 85 4.44
 7 -21 0 76.5 4.26
 7 -21 0 68.48 3.44
 7 21 0 80.09 4.46
 -7 -22 0 0.72 1.48
 -7 22 0 0.23 1.27
 7 -22 0 0.87 1.4
 7 -22 0 1 1.2
 7 22 0 -0.02 1.24
 -7 -23 0 -1.01 1.4
 -7 23 0 2.64 1.55
 7 -23 0 1.1 1.52
 7 -23 0 0.29 1.13
 7 23 0 0.64 1.41
 -7 -24 0 12.95 2.55
 -7 24 0 17.34 2.6
 7 -24 0 13.82 2.44
 7 -24 0 10.21 1.88
 7 24 0 17.42 2.73
 -7 -25 0 -0.07 1.62
 -7 25 0 0.47 1.45
 7 -25 0 0.15 1.38
 7 -25 0 -0.06 1.18
 7 25 0 -0.39 1.29
 -7 -26 0 53.57 4.22
 -7 26 0 62.32 4.44
 7 -26 0 59.42 4.15
 7 26 0 61.45 4.5
 -7 -27 0 7.74 2.4
 -7 27 0 8.52 2.27
 7 -27 0 10.88 2.38
 7 27 0 10.37 2.44
 -7 -28 0 -0.65 1.71
 -7 28 0 -0.4 1.42
 7 -28 0 0.61 1.54
 7 28 0 0.47 1.52
 -7 -29 0 23.85 3.41
 -7 29 0 27.47 3.57
 7 -29 0 22.57 3.11
 7 29 0 22.36 3.33
 -7 -30 0 3.9 2.18
 -7 30 0 2.69 1.97
 7 -30 0 5.73 2.11
 7 30 0 5.62 2.31
 -7 -31 0 1.17 1.87
 -7 31 0 3.05 1.96
 7 -31 0 2.54 1.85
 7 31 0 1.61 1.83
 -7 -32 0 0.85 1.86
 -7 32 0 0.37 1.79
 7 -32 0 0.44 1.7
 7 32 0 0.56 1.82
 -7 -33 0 -0.71 1.81
 -7 33 0 1.17 1.94
 7 33 0 -0.25 1.83
 -8 0 0 -0.21 0.54
 -8 0 0 -0.21 0.77
 8 0 0 0.08 0.92
 -8 -1 0 10.49 1.47
 -8 1 0 9.85 1.14
 -8 1 0 9.4 1.39
 8 -1 0 12.24 1.65
 8 1 0 11.24 1.54
 -8 -2 0 23.66 2.03
 -8 2 0 23.35 1.43
 -8 2 0 25.08 1.93
 8 -2 0 33.48 2.73
 8 2 0 20.17 1.47
 8 2 0 28.13 2.25
 -8 -3 0 385.38 6.99
 -8 3 0 369.61 5.08
 -8 3 0 361.7 6.4
 8 -3 0 414.51 7.28
 8 3 0 336.8 4.96
 8 3 0 417.68 6.9
 -8 -4 0 3.99 1.21
 -8 4 0 4.74 0.84
 -8 4 0 4.05 1.09
 8 -4 0 3.48 1.24
 8 4 0 3.53 0.87
 8 4 0 4.47 1.12
 -8 -5 0 2.65 1.14
 -8 5 0 1.93 0.74
 -8 5 0 2.51 0.96
 8 -5 0 1.87 1.1
 8 5 0 1.57 0.75
 8 5 0 1.2 0.93
 -8 -6 0 50.74 2.89
 -8 6 0 49.4 2.14
 -8 6 0 46.71 2.41
 8 -6 0 56.17 3.03
 8 6 0 50.12 2.24
 8 6 0 49.4 2.52
 -8 -7 0 39.18 2.65
 -8 7 0 40.08 2.04
 -8 7 0 33.03 2.08
 8 -7 0 41.21 2.73
 8 7 0 37.77 2.09
 8 7 0 39.73 2.3
 -8 -8 0 34.98 2.62
 -8 8 0 31.95 1.96
 -8 8 0 32.58 2.09
 8 -8 0 36.07 2.66
 8 8 0 34.12 2.08
 8 8 0 31.55 2.1
 -8 -9 0 86.78 3.77
 -8 9 0 88.25 3.05
 -8 9 0 69.92 2.89
 8 -9 0 96.93 3.97
 8 9 0 90.84 3.21
 8 9 0 86.76 3.14
 -8 -10 0 0.69 1.07
 -8 10 0 0.03 0.75
 -8 10 0 -0.4 0.7
 8 -10 0 -0.76 1.05
 8 10 0 -0.71 0.74
 8 10 0 -0.33 0.75
 -8 -11 0 71.73 4
 -8 11 0 59.58 2.77
 -8 11 0 51.91 2.58
 8 -11 0 65.01 3.51
 8 11 0 63.5 2.98
 8 11 0 56.89 2.66
 -8 -12 0 1.73 1.35
 -8 12 0 2.18 1.04
 -8 12 0 1.66 0.93
 8 -12 0 1.52 1.29
 8 12 0 2.13 1.1
 8 12 0 0.74 0.91
 -8 -13 0 243.66 6.62
 -8 13 0 267.88 6.04
 -8 13 0 193.7 4.9
 8 -13 0 260.07 6.77
 8 13 0 256.05 6.1
 8 13 0 248.77 5.25
 -8 -14 0 7.63 1.86
 -8 14 0 11.01 1.67
 -8 14 0 6.32 1.35
 8 -14 0 10.66 2
 8 14 0 10.11 1.68
 8 14 0 8 1.38
 -8 -15 0 25.25 2.87
 -8 15 0 26.5 2.41
 -8 15 0 19.09 1.95
 8 -15 0 25.05 2.72
 8 15 0 25.73 2.43
 8 15 0 24.37 2.14
 -8 -16 0 12.25 2.21
 -8 16 0 10.19 1.78
 -8 16 0 7.76 1.37
 8 -16 0 14.17 2.24
 8 16 0 13.37 2.01
 8 16 0 11.54 1.59
 -8 -17 0 199.66 6.48
 -8 17 0 208.61 6.08
 -8 17 0 141.9 4.43
 8 -17 0 207.67 6.49
 8 17 0 213.22 6.29
 8 17 0 191.21 4.79
 -8 -18 0 172.69 6.18
 -8 18 0 187.68 5.93
 -8 18 0 126.44 4.24
 8 -18 0 184.78 6.24
 8 18 0 192.96 6.19
 8 18 0 173.94 4.64
 -8 -19 0 3.73 1.77
 -8 19 0 5.96 1.64
 -8 19 0 4.14 1.19
 8 -19 0 6.27 1.8
 8 19 0 6.51 1.75
 8 19 0 3.72 1.28
 -8 -20 0 59.7 4.08
 -8 20 0 63.38 3.85
 -8 20 0 36.6 2.49
 8 -20 0 61.81 3.98
 8 20 0 68.47 4.11
 -8 -21 0 6.66 1.99
 -8 21 0 9.03 2.01
 -8 21 0 4.16 1.25
 8 -21 0 8.92 2.08
 8 21 0 7.65 1.94
 -8 -22 0 -0.03 1.48
 -8 22 0 1.05 1.34
 -8 22 0 -0.38 0.84
 8 -22 0 0.57 1.43
 8 22 0 0.14 1.34
 -8 -23 0 27.21 3.32
 -8 23 0 25.66 2.96
 -8 23 0 16.07 1.94
 8 -23 0 25.51 3.02
 8 23 0 25.46 3.04
 -8 -24 0 1.21 1.73
 -8 24 0 0.12 1.31
 -8 24 0 -0.09 0.92
 8 -24 0 0.17 1.42
 8 24 0 0.28 1.41
 -8 -25 0 1.68 1.77
 -8 25 0 1.82 1.63
 8 -25 0 0.79 1.56
 8 25 0 3.51 1.82
 -8 -26 0 7.71 2.37
 -8 26 0 9.25 2.31
 8 -26 0 14.72 2.61
 8 26 0 14.07 2.71
 -8 -27 0 0.39 1.66
 -8 27 0 -0.3 1.37
 8 -27 0 -0.27 1.43
 8 27 0 -0.55 1.35
 -8 -28 0 0.84 1.74
 -8 28 0 -1.32 1.39
 8 -28 0 -0.31 1.38
 8 28 0 -0.29 1.48
 -8 -29 0 2.94 2.01
 -8 29 0 8.77 2.4
 8 -29 0 6.97 2.26
 8 29 0 8.13 2.41
 -8 -30 0 -0.26 1.73
 -8 30 0 2.73 1.97
 8 -30 0 4.56 2.03
 8 30 0 1.52 1.9
 -8 -31 0 12.91 3
 -8 31 0 12.72 2.87
 8 -31 0 16.11 2.98
 8 31 0 15.09 3.01
 -8 -32 0 10.73 2.97
 -8 32 0 10.72 2.77
 8 -32 0 8.06 2.44
 8 32 0 10.92 2.82
 -9 0 0 -0.08 0.57
 -9 0 0 -0.11 0.81
 9 0 0 -0.59 0.86
 -9 -1 0 27.74 2.25
 -9 1 0 26.38 1.59
 -9 1 0 26.9 2.13
 9 -1 0 31.58 2.62
 9 1 0 29.64 2.43
 -9 -2 0 333.55 6.78
 -9 2 0 314.46 4.75
 -9 2 0 318.16 6.38
 9 -2 0 387.58 7.44
 9 2 0 277.26 4.54
 9 2 0 365.27 6.88
 -9 -3 0 20.77 2.11
 -9 3 0 18.89 1.42
 -9 3 0 18.18 1.83
 9 -3 0 23.39 2.67
 9 3 0 17.26 1.45
 9 3 0 25.07 2.23
 -9 -4 0 3.97 1.28
 -9 4 0 6.18 0.96
 -9 4 0 7.27 1.34
 9 -4 0 5.54 1.41
 9 4 0 6.88 1.07
 9 4 0 6.68 1.34
 -9 -5 0 25.27 2.34
 -9 5 0 24.78 1.62
 -9 5 0 23.31 2.2
 9 -5 0 24.26 2.35
 9 5 0 24.67 1.76
 9 5 0 24.97 2.13
 -9 -6 0 20.91 2.26
 -9 6 0 16.82 1.52
 -9 6 0 15.12 1.7
 9 -6 0 20.97 2.29
 9 6 0 18.14 1.64
 9 6 0 21.24 2.04
 -9 -7 0 44.61 2.95
 -9 7 0 45.35 2.2
 -9 7 0 41.28 2.44
 9 -7 0 51.01 3.11
 9 7 0 40.83 2.2
 9 7 0 50.81 2.71
 -9 -8 0 112.6 4.37
 -9 8 0 108.45 3.32
 -9 8 0 99.11 3.57
 9 -8 0 119.37 4.53
 9 8 0 110.17 3.47
 9 8 0 108.26 3.69
 -9 -9 0 102.09 4.25
 -9 9 0 94.22 3.22
 -9 9 0 83.04 3.3
 9 -9 0 102.1 4.29
 9 9 0 97.11 3.4
 9 9 0 95.36 3.49
 -9 -10 0 72.48 3.75
 -9 10 0 73.66 3.01
 -9 10 0 62.22 2.92
 9 -10 0 78.25 3.91
 9 10 0 76.62 3.16
 9 10 0 67.22 3.01
 -9 -11 0 22.18 2.51
 -9 11 0 15.73 1.78
 -9 11 0 18.45 1.88
 9 -11 0 20.8 2.44
 9 11 0 19.57 1.99
 9 11 0 20.4 2
 -9 -12 0 6.08 1.83
 -9 12 0 6.36 1.35
 -9 12 0 4.28 1.19
 9 -12 0 5.91 1.73
 9 12 0 5.96 1.38
 9 12 0 5.22 1.27
 -9 -13 0 254.12 7.09
 -9 13 0 240.39 5.79
 -9 13 0 192.47 5.09
 9 -13 0 252.89 6.96
 9 13 0 248.7 6.1
 9 13 0 227.48 5.27
 -9 -14 0 53.84 3.72
 -9 14 0 56.05 3.09
 -9 14 0 43.94 2.62
 9 -14 0 58.31 3.71
 9 14 0 60.33 3.3
 9 14 0 51.8 2.77
 -9 -15 0 108.77 4.99
 -9 15 0 115.17 4.33
 -9 15 0 89.57 3.62
 9 -15 0 123.44 5.16
 9 15 0 107.62 4.37
 9 15 0 101.73 3.7
 -9 -16 0 84.39 4.56
 -9 16 0 92.4 4.07
 -9 16 0 69.08 3.26
 9 -16 0 92.28 4.61
 9 16 0 90.97 4.18
 9 16 0 82.66 3.41
 -9 -17 0 91.83 4.74
 -9 17 0 101.34 4.36
 -9 17 0 67.5 3.29
 9 -17 0 96.53 4.73
 9 17 0 99.08 4.45
 9 17 0 83.39 3.44
 -9 -18 0 35.63 3.37
 -9 18 0 32.32 2.83
 -9 18 0 27.53 2.37
 9 -18 0 35.7 3.27
 9 18 0 35.71 3.04
 9 18 0 30.89 2.4
 -9 -19 0 3.61 1.76
 -9 19 0 3.12 1.43
 -9 19 0 1.66 1.13
 9 -19 0 4.15 1.74
 9 19 0 3.17 1.56
 9 19 0 3.18 1.26
 -9 -20 0 0.43 1.51
 -9 20 0 0.01 1.16
 -9 20 0 0.28 0.96
 9 -20 0 0.27 1.42
 9 20 0 2.08 1.39
 9 20 0 -0.51 1
 -9 -21 0 1.4 1.63
 -9 21 0 -0.53 1.16
 -9 21 0 0 0.96
 9 -21 0 0.08 1.36
 9 21 0 0.38 1.24
 -9 -22 0 17.45 2.85
 -9 22 0 17 2.53
 -9 22 0 11.5 1.76
 9 -22 0 15.53 2.61
 9 22 0 20.54 2.81
 -9 -23 0 47.22 4.05
 -9 23 0 56.02 4
 -9 23 0 38.22 2.72
 9 -23 0 59.01 4.22
 9 23 0 59.16 4.17
 -9 -24 0 18.38 2.99
 -9 24 0 19.95 2.84
 9 -24 0 22.64 3.04
 9 24 0 21.9 2.98
 -9 -25 0 20.07 3.23
 -9 25 0 24.73 3.15
 9 -25 0 28.96 3.34
 9 25 0 24.09 3.21
 -9 -26 0 9.37 2.51
 -9 26 0 14.07 2.65
 9 -26 0 12.3 2.58
 9 26 0 12 2.56
 -9 -27 0 34.96 3.94
 -9 27 0 43.57 3.99
 9 -27 0 44.07 3.99
 9 27 0 39.81 3.9
 -9 -28 0 0.11 1.89
 -9 28 0 0.48 1.62
 9 -28 0 0.2 1.62
 9 28 0 0.76 1.6
 -9 -29 0 44.34 4.37
 -9 29 0 48.52 4.35
 9 -29 0 47.3 4.22
 9 29 0 52.99 4.56
 -9 -30 0 -0.19 1.91
 -9 30 0 0.37 1.66
 9 -30 0 -0.35 1.51
 9 30 0 -1.07 1.53
 -9 -31 0 4.04 2.31
 -9 31 0 2.18 1.96
 9 -31 0 3.1 2
 9 31 0 3.85 2.19
 -10 0 0 129.47 3.13
 -10 0 0 126.17 4.36
 10 0 0 143.29 4.74
 -10 -1 0 192.51 5.38
 -10 1 0 191.81 3.79
 -10 1 0 182.99 5.16
 10 -1 0 218.91 5.83
 10 1 0 158.83 3.52
 10 1 0 218.84 5.68
 -10 -2 0 8.31 1.6
 -10 2 0 6.15 0.99
 -10 2 0 9.87 1.57
 10 -2 0 6.95 1.62
 10 2 0 6.1 1
 10 2 0 7.35 1.54
 -10 -3 0 9.86 1.68
 -10 3 0 6.25 1.02
 -10 3 0 7.93 1.48
 10 -3 0 8.89 1.78
 10 3 0 7.06 1.06
 10 3 0 7.38 1.53
 -10 -4 0 217.48 5.91
 -10 4 0 198.96 4.02
 -10 4 0 192.68 5.2
 10 -4 0 242.75 6.48
 10 4 0 188.57 4.09
 10 4 0 214.69 5.5
 -10 -5 0 28.54 2.6
 -10 5 0 19.62 1.59
 -10 5 0 22.52 2.09
 10 -5 0 27.16 2.69
 10 5 0 21.67 1.76
 10 5 0 20.98 2.23
 -10 -6 0 75.14 3.74
 -10 6 0 73.76 2.66
 -10 6 0 65.66 3.22
 10 -6 0 85.06 3.99
 10 6 0 71.03 2.73
 10 6 0 77.46 3.44
 -10 -7 0 9.27 1.81
 -10 7 0 9.76 1.29
 -10 7 0 11.41 1.62
 10 -7 0 9.02 1.88
 10 7 0 10.14 1.37
 10 7 0 9.32 1.58
 -10 -8 0 82.11 4.01
 -10 8 0 78.57 2.94
 -10 8 0 73.07 3.3
 10 -8 0 87.62 4.16
 10 8 0 79.94 3.09
 10 8 0 81.26 3.47
 -10 -9 0 1.89 1.4
 -10 9 0 1.75 0.97
 -10 9 0 1.48 1.02
 10 -9 0 1.48 1.38
 10 9 0 1.93 1.01
 10 9 0 1.68 1.08
 -10 -10 0 3.67 1.53
 -10 10 0 2.35 1.04
 -10 10 0 3.16 1.12
 10 -10 0 2.92 1.53
 10 10 0 3.88 1.15
 10 10 0 1.84 1.09
 -10 -11 0 8.23 1.9
 -10 11 0 7.68 1.36
 -10 11 0 5.28 1.29
 10 -11 0 7.78 1.89
 10 11 0 7.86 1.47
 10 11 0 7.07 1.42
 -10 -12 0 11.98 2.26
 -10 12 0 10.22 1.57
 -10 12 0 8.32 1.52
 10 -12 0 10.69 2.12
 10 12 0 11.72 1.72
 10 12 0 9.97 1.6
 -10 -13 0 40.16 3.54
 -10 13 0 35.46 2.55
 -10 13 0 28.98 2.35
 10 -13 0 39.48 3.31
 10 13 0 39.46 2.73
 10 13 0 32.77 2.46
 -10 -14 0 9.11 2.08
 -10 14 0 6.5 1.47
 -10 14 0 6.6 1.44
 10 -14 0 5.69 1.85
 10 14 0 8.57 1.66
 10 14 0 7.16 1.46
 -10 -15 0 7.44 2.05
 -10 15 0 8.85 1.67
 -10 15 0 3.68 1.27
 10 -15 0 9.55 2.1
 10 15 0 6.26 1.61
 10 15 0 6.31 1.43
 -10 -16 0 136.9 5.78
 -10 16 0 129.99 4.78
 -10 16 0 105.36 4.1
 10 -16 0 128.52 5.5
 10 16 0 138.42 5.1
 10 16 0 125.36 4.25
 -10 -17 0 0.77 1.52
 -10 17 0 -0.14 1.1
 -10 17 0 -0.54 0.85
 10 -17 0 0.38 1.34
 10 17 0 -0.76 1.05
 10 17 0 -0.61 0.99
 -10 -18 0 1.47 1.62
 -10 18 0 1.33 1.28
 -10 18 0 0.49 0.95
 10 -18 0 2.09 1.57
 10 18 0 0.48 1.24
 10 18 0 0.01 1
 -10 -19 0 18.96 2.89
 -10 19 0 18.36 2.4
 -10 19 0 15.48 1.99
 10 -19 0 19.08 2.75
 10 19 0 20.12 2.59
 10 19 0 17.77 2.13
 -10 -20 0 -0.86 1.47
 -10 20 0 0.72 1.31
 -10 20 0 0.77 1.05
 10 -20 0 0.6 1.48
 10 20 0 1.47 1.4
 -10 -21 0 8.28 2.3
 -10 21 0 12.54 2.22
 -10 21 0 6.44 1.51
 10 -21 0 12.36 2.47
 10 21 0 9.85 2.18
 -10 -22 0 11.35 2.56
 -10 22 0 11.74 2.22
 -10 22 0 8.27 1.69
 10 -22 0 11.8 2.45
 10 22 0 12.7 2.36
 -10 -23 0 22.52 3.21
 -10 23 0 19.1 2.75
 10 -23 0 23.62 3.14
 10 23 0 25.73 3.13
 -10 -24 0 -0.23 1.63
 -10 24 0 0.07 1.33
 10 -24 0 0.33 1.5
 10 24 0 0.29 1.45
 -10 -25 0 -0.07 1.8
 -10 25 0 0.59 1.47
 10 -25 0 -0.48 1.5
 10 25 0 0.27 1.53
 -10 -26 0 0.17 1.74
 -10 26 0 1.82 1.74
 10 -26 0 2.77 1.89
 10 26 0 1.03 1.74
 -10 -27 0 10.3 2.76
 -10 27 0 9.95 2.5
 10 -27 0 9.87 2.53
 10 27 0 12.26 2.7
 -10 -28 0 32.74 4.06
 -10 28 0 32.26 3.63
 10 -28 0 38.48 3.98
 10 28 0 35.6 3.83
 -10 -29 0 1.12 2.02
 -10 29 0 1.21 1.76
 10 -29 0 0.74 1.68
 10 29 0 0.32 1.64
 -10 -30 0 33.32 4.3
 -10 30 0 35.74 3.96
 10 -30 0 33.86 3.89
 10 30 0 41.34 4.28
 -10 -31 0 23 3.83
 -10 31 0 24.88 3.64
 10 -31 0 31.91 3.97
 10 31 0 26.83 3.85
 -11 0 0 -0.09 0.97
 11 0 0 0.26 1.13
 -11 -1 0 25.03 2.42
 -11 1 0 21.65 1.63
 -11 1 0 22.13 2.28
 11 -1 0 25.31 2.67
 11 1 0 17.47 1.52
 11 1 0 24.25 2.61
 -11 -2 0 49.42 3.13
 -11 2 0 52.4 2.21
 -11 2 0 45.78 2.94
 11 -2 0 58.15 3.56
 11 2 0 42.85 2.04
 11 2 0 54.39 3.3
 -11 -3 0 60.12 3.45
 -11 3 0 58.15 2.34
 -11 3 0 53.97 3.1
 11 -3 0 68.62 3.88
 11 3 0 50.87 2.25
 11 3 0 66.82 3.53
 -11 -4 0 62.82 3.58
 -11 4 0 63.18 2.46
 -11 4 0 62.71 3.27
 11 -4 0 75.83 4.14
 11 4 0 56.73 2.46
 11 4 0 71.87 3.57
 -11 -5 0 14.66 2.15
 -11 5 0 13.67 1.49
 -11 5 0 12.28 1.77
 11 -5 0 17.79 2.42
 11 5 0 14.17 1.6
 11 5 0 18.62 2.15
 -11 -6 0 26.96 2.7
 -11 6 0 28.08 1.89
 -11 6 0 26.31 2.32
 11 -6 0 32.97 3.42
 11 6 0 24.44 1.87
 11 6 0 30.09 2.55
 -11 -7 0 24.63 2.65
 -11 7 0 22.96 1.83
 -11 7 0 21.89 2.2
 11 -7 0 21.41 2.65
 11 7 0 20.46 1.82
 11 7 0 23.77 2.35
 -11 -8 0 16.08 2.35
 -11 8 0 15.42 1.69
 -11 8 0 16.87 2.03
 11 -8 0 16.8 2.36
 11 8 0 14.74 1.72
 11 8 0 16.25 2.01
 -11 -9 0 29.74 2.92
 -11 9 0 28.06 2.11
 -11 9 0 27.91 2.34
 11 -9 0 37.18 3.18
 11 9 0 29.82 2.2
 11 9 0 27.59 2.44
 -11 -10 0 27.1 2.86
 -11 10 0 22.48 2.04
 -11 10 0 23.12 2.2
 11 -10 0 28.67 3.02
 11 10 0 29.42 2.27
 11 10 0 24.11 2.36
 -11 -11 0 -0.68 1.22
 -11 11 0 -0.37 0.86
 -11 11 0 0.34 0.96
 11 -11 0 -0.66 1.28
 11 11 0 0.29 0.94
 11 11 0 0.69 1.07
 -11 -12 0 31.11 3.61
 -11 12 0 26.66 2.28
 -11 12 0 23.05 2.23
 11 -12 0 31.85 3.14
 11 12 0 29.1 2.44
 11 12 0 26.6 2.4
 -11 -13 0 65.63 4.35
 -11 13 0 76.74 3.51
 -11 13 0 63.41 3.33
 11 -13 0 87.17 4.63
 11 13 0 78.74 3.7
 11 13 0 72.75 3.45
 -11 -14 0 26 3.16
 -11 14 0 25.95 2.43
 -11 14 0 21.01 2.2
 11 -14 0 30.5 3.17
 11 14 0 26.72 2.54
 11 14 0 26.06 2.39
 -11 -15 0 0.26 1.45
 -11 15 0 -0.02 1.04
 -11 15 0 -0.19 0.91
 11 -15 0 0.24 1.4
 11 15 0 -0.71 0.95
 11 15 0 0.31 0.99
 -11 -16 0 2.25 1.71
 -11 16 0 3.1 1.37
 -11 16 0 2.29 1.18
 11 -16 0 2.21 1.68
 11 16 0 3.06 1.43
 11 16 0 1.08 1.16
 -11 -17 0 0.89 1.6
 -11 17 0 0.83 1.18
 -11 17 0 -0.23 0.88
 11 -17 0 1.42 1.6
 11 17 0 0.99 1.31
 11 17 0 0 1.04
 -11 -18 0 -0.57 1.44
 -11 18 0 -0.24 1.06
 -11 18 0 -0.2 0.96
 11 -18 0 -0.76 1.46
 11 18 0 0.24 1.21
 11 18 0 -0.51 1.08
 -11 -19 0 1.18 1.67
 -11 19 0 0.58 1.24
 -11 19 0 0.38 1.03
 11 -19 0 2.84 1.76
 11 19 0 1.2 1.37
 11 19 0 1.18 1.18
 -11 -20 0 13.56 2.7
 -11 20 0 12.7 2.17
 -11 20 0 8.04 1.71
 11 -20 0 14.57 2.65
 11 20 0 9.95 2.2
 -11 -21 0 2.56 1.95
 -11 21 0 5.06 1.78
 -11 21 0 3.98 1.45
 11 -21 0 6.49 2.19
 11 21 0 7.48 2.02
 -11 -22 0 11.06 2.7
 -11 22 0 14.45 2.46
 11 -22 0 14.47 2.73
 11 22 0 13.6 2.47
 -11 -23 0 -0.45 1.8
 -11 23 0 0.29 1.35
 11 -23 0 0.13 1.61
 11 23 0 1.03 1.49
 -11 -24 0 0.13 1.8
 -11 24 0 0.74 1.4
 11 -24 0 1.21 1.74
 11 24 0 -1.4 1.31
 -11 -25 0 6.17 2.46
 -11 25 0 6.34 2.08
 11 -25 0 7.21 2.45
 11 25 0 6.87 2.23
 -11 -26 0 47.3 4.55
 -11 26 0 54.04 4.3
 11 -26 0 52.39 4.48
 11 26 0 58.94 4.57
 -11 -27 0 11.01 2.89
 -11 27 0 8.58 2.38
 11 -27 0 11.57 2.69
 11 27 0 11.91 2.74
 -11 -28 0 11.85 2.97
 -11 28 0 6.68 2.29
 11 -28 0 10.62 2.71
 11 28 0 6.18 2.27
 -11 -29 0 9.26 2.78
 -11 29 0 12.09 2.78
 11 -29 0 8.87 2.63
 11 29 0 9.83 2.61
 -11 -30 0 1.24 2.17
 -11 30 0 1.06 1.92
 11 -30 0 -0.04 1.83
 11 30 0 1.03 1.85
 -12 0 0 54.73 3.36
 12 0 0 44.91 2.2
 12 0 0 63.67 3.76
 -12 -1 0 0.6 1.17
 -12 1 0 1.7 0.87
 -12 1 0 0.32 1.09
 12 -1 0 1.16 1.38
 12 1 0 1.39 0.78
 12 1 0 2.03 1.41
 -12 -2 0 6.86 1.74
 -12 2 0 4.77 1.05
 -12 2 0 5.91 1.5
 12 -2 0 5.72 1.72
 12 2 0 5 1.01
 12 2 0 4.75 1.63
 -12 -3 0 2.55 1.39
 -12 3 0 2.33 0.92
 -12 3 0 2.86 1.27
 12 -3 0 1.57 1.52
 12 3 0 2.09 0.9
 12 3 0 2.37 1.34
 -12 -4 0 27.17 2.76
 -12 4 0 26.36 1.87
 -12 4 0 24.67 2.42
 12 -4 0 29.48 3.13
 12 4 0 24.69 1.85
 12 4 0 28.67 2.75
 -12 -5 0 5.65 1.69
 -12 5 0 4.33 1.06
 -12 5 0 4.37 1.4
 12 -5 0 5.08 1.83
 12 5 0 3.36 1.01
 12 5 0 3.68 1.45
 -12 -6 0 13.28 2.19
 -12 6 0 11.48 1.43
 -12 6 0 12.3 1.88
 12 -6 0 12.35 2.31
 12 6 0 12.89 1.54
 12 6 0 13.59 2.04
 -12 -7 0 1.04 1.35
 -12 7 0 -0.41 0.77
 -12 7 0 0.43 1.03
 12 -7 0 1.01 1.57
 12 7 0 0.39 0.84
 12 7 0 0.37 1.16
 -12 -8 0 -0.13 1.35
 -12 8 0 0.74 0.89
 -12 8 0 0.81 1.06
 12 -8 0 2.1 1.69
 12 8 0 0.83 0.94
 12 8 0 1.34 1.23
 -12 -9 0 43.95 3.46
 -12 9 0 39.9 2.4
 -12 9 0 41.25 2.93
 12 -9 0 42.84 3.49
 12 9 0 41.64 2.54
 12 9 0 45.43 3.04
 -12 -10 0 -0.51 1.35
 -12 10 0 0.23 0.88
 -12 10 0 0.31 1.1
 12 -10 0 -0.52 1.27
 12 10 0 0.95 0.98
 12 10 0 0.46 1.06
 -12 -11 0 104.74 5.05
 -12 11 0 106.48 3.85
 -12 11 0 95.61 4.14
 12 -11 0 112.18 5.22
 12 11 0 113.84 4.16
 12 11 0 112.56 4.39
 -12 -12 0 2.19 1.78
 -12 12 0 2.17 1.16
 -12 12 0 2.09 1.17
 12 -12 0 3.15 1.69
 12 12 0 2.01 1.11
 12 12 0 1.27 1.2
 -12 -13 0 1.7 1.69
 -12 13 0 2.77 1.23
 -12 13 0 1.82 1.16
 12 -13 0 2.47 1.69
 12 13 0 2.97 1.29
 12 13 0 2.87 1.35
 -12 -14 0 72.08 4.63
 -12 14 0 58.61 3.26
 -12 14 0 55.5 3.32
 12 -14 0 70.11 4.46
 12 14 0 65.66 3.58
 12 14 0 58.91 3.3
 -12 -15 0 0.29 1.55
 -12 15 0 -0.48 1.08
 -12 15 0 0.33 1.03
 12 -15 0 0.24 1.46
 12 15 0 -0.04 1.03
 12 15 0 0.32 1.07
 -12 -16 0 1.17 1.63
 -12 16 0 1.55 1.24
 -12 16 0 2.28 1.24
 12 -16 0 -0.09 1.47
 12 16 0 3.21 1.43
 12 16 0 2.48 1.35
 -12 -17 0 0.34 1.65
 -12 17 0 0.38 1.11
 -12 17 0 -0.16 1.07
 12 -17 0 -0.16 1.47
 12 17 0 1.27 1.32
 12 17 0 1.67 1.25
 -12 -18 0 1.71 1.63
 -12 18 0 -0.44 1.12
 -12 18 0 -0.64 0.97
 12 -18 0 1.76 1.67
 12 18 0 -0.11 1.22
 12 18 0 0.07 1.15
 -12 -19 0 3.19 1.93
 -12 19 0 3.32 1.36
 12 -19 0 2.21 1.79
 12 19 0 5.63 1.84
 -12 -20 0 2.01 1.84
 -12 20 0 1.25 1.41
 -12 20 0 1.79 1.24
 12 -20 0 0.85 1.58
 12 20 0 1.86 1.5
 -12 -21 0 3.31 2.07
 -12 21 0 2.62 1.56
 12 -21 0 3.48 1.94
 12 21 0 5.11 1.86
 -12 -22 0 0.39 1.81
 -12 22 0 2.52 1.51
 12 -22 0 0.78 1.68
 12 22 0 2.22 1.68
 -12 -23 0 8.07 2.54
 -12 23 0 10.4 2.31
 12 -23 0 7.33 2.3
 12 23 0 7.47 2.16
 -12 -24 0 21.89 3.46
 -12 24 0 24 3.09
 12 -24 0 28.17 3.62
 12 24 0 23.41 3.23
 -12 -25 0 16.81 3.26
 -12 25 0 16.01 2.74
 12 -25 0 19.48 3.22
 12 25 0 22.11 3.19
 -12 -26 0 16.21 3.32
 -12 26 0 17.75 2.88
 12 -26 0 19.49 3.23
 12 26 0 16.41 2.98
 -12 -27 0 8.46 2.79
 -12 27 0 9.46 2.46
 12 -27 0 10.45 2.72
 12 27 0 7.17 2.36
 -12 -28 0 0.88 2.15
 -12 28 0 1.96 1.81
 12 -28 0 2.28 2
 12 28 0 3.08 2.02
 -12 -29 0 -0.13 2.01
 -12 29 0 0.28 1.68
 12 -29 0 1.94 1.96
 12 29 0 -0.14 1.67
 -13 0 0 -0.31 1.05
 13 0 0 -0.24 0.66
 13 0 0 -0.22 1.23
 -13 -1 0 1.12 1.26
 -13 1 0 0.12 1.12
 13 -1 0 0.02 1.31
 13 1 0 -0.12 0.72
 13 1 0 -0.51 1.18
 -13 -2 0 1.2 1.31
 -13 2 0 2.85 0.97
 -13 2 0 3.64 1.47
 13 -2 0 3.03 1.62
 13 2 0 2.4 0.92
 13 2 0 2.99 1.5
 -13 -3 0 3.11 1.52
 -13 3 0 1.2 0.88
 -13 3 0 1.83 1.28
 13 -3 0 2.05 1.61
 13 3 0 1.29 0.85
 13 3 0 1.91 1.44
 -13 -4 0 12.12 2.16
 -13 4 0 10.36 1.35
 -13 4 0 8.41 1.76
 13 -4 0 12.91 2.3
 13 4 0 9.62 1.35
 13 4 0 9.02 1.89
 -13 -5 0 13.19 2.28
 -13 5 0 11.92 1.45
 -13 5 0 10.39 1.87
 13 -5 0 10.36 2.21
 13 5 0 9.84 1.41
 13 5 0 13.28 2.1
 -13 -6 0 5.65 1.86
 -13 6 0 7.63 1.31
 -13 6 0 8.42 1.71
 13 -6 0 7.01 1.99
 13 6 0 6.1 1.24
 13 6 0 6.2 1.65
 -13 -7 0 23.81 2.86
 -13 7 0 18.12 1.82
 -13 7 0 18.77 2.31
 13 -7 0 21.87 2.89
 13 7 0 18.01 1.87
 13 7 0 20.34 2.47
 -13 -8 0 4.37 1.77
 -13 8 0 3.77 1.16
 -13 8 0 3.52 1.37
 13 -8 0 6.87 2
 13 8 0 4.95 1.23
 13 8 0 3.38 1.46
 -13 -9 0 -0.15 1.36
 -13 9 0 0.43 0.91
 -13 9 0 -0.22 0.98
 13 -9 0 -0.79 1.34
 13 9 0 -0.24 0.81
 13 9 0 -0.22 1.1
 -13 -10 0 138.55 5.88
 -13 10 0 139.4 4.29
 -13 10 0 132.45 5.05
 13 -10 0 169.6 6.73
 13 10 0 145.38 4.6
 13 10 0 140.07 5.1
 -13 -11 0 0.42 1.46
 -13 11 0 0.36 0.97
 -13 11 0 -0.73 0.95
 13 -11 0 0.18 1.51
 13 11 0 -0.46 0.96
 13 11 0 -0.29 1.07
 -13 -12 0 3.25 1.95
 -13 12 0 1.78 1.12
 -13 12 0 0.54 1.16
 13 -12 0 0.3 1.54
 13 12 0 2 1.24
 13 12 0 2.16 1.28
 -13 -13 0 45.37 4.08
 -13 13 0 38.03 2.73
 -13 13 0 38.3 3.36
 13 -13 0 47.9 3.87
 13 13 0 39.61 2.91
 13 13 0 40.33 3
 -13 -14 0 7.19 2.25
 -13 14 0 5.52 1.51
 -13 14 0 3.31 1.4
 13 -14 0 5.64 1.99
 13 14 0 5.62 1.57
 13 14 0 5.85 1.62
 -13 -15 0 25.16 3.31
 -13 15 0 18.09 2.24
 -13 15 0 17.83 2.31
 13 -15 0 19.78 2.96
 13 15 0 19.77 2.46
 13 15 0 19.43 2.34
 -13 -16 0 3.34 2.01
 -13 16 0 4.48 1.49
 -13 16 0 2.67 1.36
 13 -16 0 2.67 1.79
 13 16 0 2.33 1.4
 13 16 0 2.38 1.35
 -13 -17 0 3.83 2.12
 -13 17 0 2.56 1.38
 -13 17 0 2.43 1.32
 13 -17 0 3.27 1.83
 13 17 0 3.22 1.56
 13 17 0 3.44 1.48
 -13 -18 0 0.9 1.72
 -13 18 0 1.01 1.26
 -13 18 0 0.07 1.1
 13 -18 0 1.66 1.75
 13 18 0 1.11 1.33
 -13 -19 0 -0.08 1.67
 -13 19 0 0.82 1.27
 -13 19 0 0.13 1.04
 13 -19 0 -0.81 1.52
 13 19 0 -0.21 1.21
 -13 -20 0 1.06 1.9
 -13 20 0 0.32 1.39
 13 -20 0 0.36 1.66
 13 20 0 0.72 1.38
 -13 -21 0 -0.47 1.67
 -13 21 0 0.85 1.43
 13 -21 0 0.33 1.67
 13 21 0 -0.39 1.35
 -13 -22 0 97.44 6.04
 -13 22 0 86.78 4.83
 13 -22 0 112.09 6.22
 13 22 0 104.07 5.45
 -13 -23 0 2.25 2.15
 -13 23 0 3.43 1.75
 13 -23 0 3.32 2.03
 13 23 0 3.34 1.85
 -13 -24 0 1.06 2
 -13 24 0 0.61 1.55
 13 -24 0 1.69 1.85
 13 24 0 0.04 1.59
 -13 -25 0 16.77 3.37
 -13 25 0 15.85 2.82
 13 -25 0 17.47 3.18
 13 25 0 17.1 3.01
 -13 -26 0 12.25 3.06
 -13 26 0 8.98 2.43
 13 -26 0 9.47 2.7
 13 26 0 7.35 2.4
 -13 -27 0 -0.47 2.09
 -13 27 0 0.25 1.62
 13 -27 0 0.03 1.9
 13 27 0 0.76 1.76
 -13 -28 0 23.48 3.93
 -13 28 0 17.17 3.11
 13 -28 0 23.87 3.72
 13 28 0 21.72 3.44
 -14 0 0 55.37 3.69
 14 0 0 65.48 4.1
 -14 -1 0 2.16 1.43
 -14 1 0 4.46 1.61
 14 -1 0 2.83 1.6
 14 1 0 1.87 0.89
 14 1 0 2.81 1.56
 -14 -2 0 14.57 2.4
 -14 2 0 11.19 2.1
 14 -2 0 18.62 2.6
 14 2 0 12.67 1.49
 14 2 0 14.86 2.4
 -14 -3 0 3.07 1.59
 -14 3 0 1.96 0.95
 -14 3 0 2.62 1.39
 14 -3 0 4.61 1.78
 14 3 0 2.52 0.97
 14 3 0 3.48 1.55
 -14 -4 0 22.67 2.82
 -14 4 0 20.57 1.82
 -14 4 0 21.8 2.55
 14 -4 0 26.05 3.12
 14 4 0 18.52 1.83
 14 4 0 24.76 2.85
 -14 -5 0 8.22 2.04
 -14 5 0 5.09 1.18
 -14 5 0 7.12 1.76
 14 -5 0 6.16 1.97
 14 5 0 7.27 1.31
 14 5 0 8.87 1.95
 -14 -6 0 26.23 2.95
 -14 6 0 24.42 2
 -14 6 0 28.69 2.8
 14 -6 0 31.06 3.37
 14 6 0 25.18 2.03
 14 6 0 31.48 2.98
 -14 -7 0 7.86 2.08
 -14 7 0 4.48 1.23
 -14 7 0 5.17 1.62
 14 -7 0 7.27 2.09
 14 7 0 5.09 1.27
 14 7 0 5.84 1.71
 -14 -8 0 46.45 3.76
 -14 8 0 39.15 2.45
 -14 8 0 37.95 3.08
 14 -8 0 45.84 3.9
 14 8 0 40.07 2.52
 14 8 0 48.41 3.43
 -14 -9 0 0.32 1.53
 -14 9 0 0.32 0.95
 -14 9 0 1.17 1.2
 14 -9 0 -1 1.39
 14 9 0 -0.39 0.83
 14 9 0 0.84 1.33
 -14 -10 0 107.39 5.45
 -14 10 0 100.6 3.74
 -14 10 0 100.57 4.65
 14 -10 0 124.36 5.99
 14 10 0 104.88 4.04
 14 10 0 105.57 4.71
 -14 -11 0 22.36 3.03
 -14 11 0 16.78 1.98
 -14 11 0 16.74 2.33
 14 -11 0 18.55 2.97
 14 11 0 19.99 2.24
 14 11 0 20 2.45
 -14 -12 0 30.96 3.65
 -14 12 0 25.46 2.34
 -14 12 0 24.83 2.67
 14 -12 0 33.46 3.85
 14 12 0 25.12 2.44
 14 12 0 25.48 2.69
 -14 -13 0 5.24 2.32
 -14 13 0 3.21 1.37
 -14 13 0 5.79 1.64
 14 -13 0 6.34 2.25
 14 13 0 3.48 1.39
 14 13 0 4.7 1.62
 -14 -14 0 52.67 4.4
 -14 14 0 48.08 3.09
 -14 14 0 45.22 3.37
 14 -14 0 63.27 4.89
 14 14 0 49.5 3.34
 14 14 0 45.73 3.28
 -14 -15 0 2.93 1.97
 -14 15 0 -0.19 1.1
 -14 15 0 2.04 1.4
 14 -15 0 0.66 1.82
 14 15 0 1.47 1.28
 14 15 0 1.59 1.29
 -14 -16 0 0.52 1.75
 -14 16 0 0.87 1.3
 -14 16 0 -0.22 1.2
 14 -16 0 1.55 1.73
 14 16 0 0.8 1.35
 14 16 0 1.68 1.38
 -14 -17 0 86.07 5.49
 -14 17 0 86.04 4.26
 -14 17 0 87.38 4.79
 14 -17 0 107.25 5.9
 14 17 0 93.46 4.66
 14 17 0 89.93 4.37
 -14 -18 0 0.91 1.93
 -14 18 0 1.4 1.34
 -14 18 0 -0.12 1.16
 14 -18 0 3.6 2.01
 14 18 0 0.47 1.36
 -14 -19 0 1.1 1.92
 -14 19 0 0.63 1.36
 -14 19 0 -0.43 1.14
 14 -19 0 0.45 1.77
 14 19 0 1.83 1.57
 -14 -20 0 29.29 3.86
 14 -20 0 34.02 3.85
 14 20 0 32.1 3.28
 -14 -21 0 44.26 4.48
 14 -21 0 47.89 4.41
 14 21 0 46.71 3.88
 -14 -22 0 5.59 2.46
 14 -22 0 7.15 2.46
 14 22 0 6.1 2.1
 -14 -23 0 1.33 2.06
 14 -23 0 2.22 1.98
 14 23 0 0.74 1.61
 -14 -24 0 12.4 3.14
 14 -24 0 9.81 2.76
 14 24 0 10.32 2.45
 -14 -25 0 4.53 2.54
 14 -25 0 5.75 2.42
 14 25 0 4.48 2.11
 -14 -26 0 3.97 2.53
 14 -26 0 6.42 2.58
 14 26 0 4.25 2.19
 -15 0 0 -0.68 1.24
 15 0 0 -1.14 1.26
 -15 -1 0 13.52 2.38
 -15 1 0 10.26 2.18
 15 -1 0 12.97 2.45
 15 1 0 11.16 2.28
 -15 -2 0 49.9 3.77
 -15 2 0 46.7 3.58
 15 -2 0 61.56 4.24
 15 2 0 57.94 4
 -15 -3 0 11.64 2.32
 -15 3 0 14.79 2.41
 15 -3 0 15.38 2.6
 15 3 0 15.63 2.47
 -15 -4 0 7.54 2.06
 -15 4 0 8.12 1.96
 15 -4 0 7.71 2.12
 15 4 0 6.07 1.88
 -15 -5 0 55.69 4.06
 -15 5 0 46.38 3.53
 15 -5 0 60.58 4.32
 15 5 0 57.38 3.93
 -15 -6 0 33.15 3.41
 -15 6 0 29.42 2.95
 15 -6 0 33.77 3.57
 15 6 0 31.63 3.16
 -15 -7 0 2.72 1.72
 -15 7 0 2.99 1.56
 15 -7 0 1.27 1.7
 15 7 0 2.57 1.54
 -15 -8 0 15.88 2.71
 -15 8 0 16.15 2.42
 15 -8 0 20.71 3.05
 15 8 0 19.68 2.61
 -15 -9 0 19.99 2.95
 -15 9 0 20.91 2.67
 15 -9 0 28.35 3.43
 15 9 0 21.66 2.73
 -15 -10 0 22.14 3.12
 -15 10 0 23.49 2.72
 15 -10 0 28.43 3.52
 15 10 0 22.89 2.72
 -15 -11 0 43.82 3.99
 -15 11 0 39.97 3.3
 15 -11 0 51.92 4.38
 15 11 0 44.17 3.41
 -15 -12 0 12.46 2.78
 -15 12 0 6.42 1.82
 15 -12 0 13.96 2.85
 -15 -13 0 14.51 2.93
 -15 13 0 13.17 2.28
 15 -13 0 19.06 3.11
 15 13 0 16.65 2.38
 -15 -14 0 19.9 3.28
 -15 14 0 17.85 2.5
 15 -14 0 24.56 3.44
 15 14 0 17.23 2.41
 -15 -15 0 2.14 1.99
 -15 15 0 1.54 1.41
 15 -15 0 2.03 1.96
 15 15 0 2.2 1.42
 -15 -16 0 2.17 2.06
 -15 16 0 1.94 1.42
 15 -16 0 7.04 2.44
 15 16 0 3.49 1.59
 -15 -17 0 5.54 2.42
 -15 17 0 0.96 1.29
 15 -17 0 5.31 2.34
 -15 -18 0 19.29 3.42
 -15 18 0 15.12 2.44
 15 -18 0 26.59 3.78
 -15 -19 0 2.26 2.11
 15 -19 0 3.86 2.23
 -15 -20 0 11.44 3.03
 15 -20 0 17.77 3.55
 -15 -21 0 5.93 2.56
 15 -21 0 4.85 2.58
 -15 -22 0 1.96 2.21
 15 -22 0 0.58 2.07
 -15 -23 0 3.56 2.52
 15 -23 0 7.99 2.87
 -15 -24 0 1.95 2.24
 15 -24 0 0.12 2.06
 -15 -25 0 -0.92 1.95
 15 -25 0 1.1 2.15
 -16 0 0 23.63 2.93
 16 0 0 30.8 3.44
 -16 -1 0 29.17 3.22
 -16 1 0 30.32 3.2
 16 -1 0 32.7 3.5
 16 1 0 37.46 3.55
 -16 -2 0 -1.63 1.2
 -16 2 0 0.31 1.52
 16 -2 0 1.22 1.51
 16 2 0 0.24 1.43
 -16 -3 0 7.15 2.1
 -16 3 0 7.21 2.02
 16 -3 0 10.03 2.36
 16 3 0 8.7 2.17
 -16 -4 0 10.09 2.33
 -16 4 0 9.02 2.14
 16 -4 0 10.52 2.43
 16 4 0 9.1 2.16
 -16 -5 0 0.55 1.57
 -16 5 0 2.78 1.61
 16 -5 0 3.25 1.9
 16 5 0 1.1 1.5
 -16 -6 0 39.33 3.73
 -16 6 0 34.43 3.27
 16 -6 0 48.47 4.2
 16 6 0 43.73 3.65
 -16 -7 0 18.15 2.93
 -16 7 0 17.58 2.59
 16 -7 0 23.41 3.28
 16 7 0 22.26 2.88
 -16 -8 0 5.35 2.11
 -16 8 0 4.87 1.75
 16 -8 0 4.95 2.15
 16 8 0 6.13 1.9
 -16 -9 0 14.89 2.81
 -16 9 0 14.54 2.38
 16 -9 0 20.73 3.21
 16 9 0 18.54 2.63
 -16 -10 0 17.2 2.93
 -16 10 0 17.38 2.61
 16 -10 0 20.86 3.21
 16 10 0 17.86 2.59
 -16 -11 0 16.13 2.94
 -16 11 0 18.11 2.61
 16 -11 0 23.8 3.42
 16 11 0 19.45 2.69
 -16 -12 0 65.29 5.03
 -16 12 0 49.75 3.72
 16 -12 0 63.47 4.91
 16 12 0 52.95 3.81
 -16 -13 0 7.42 2.52
 -16 13 0 5.78 1.84
 16 -13 0 8.33 2.55
 16 13 0 7.22 1.95
 -16 -14 0 6.39 2.46
 -16 14 0 3.97 1.75
 16 -14 0 6.62 2.46
 16 14 0 5.41 1.8
 -16 -15 0 21.09 3.48
 -16 15 0 12.27 2.28
 16 -15 0 19.29 3.32
 16 15 0 13.09 2.35
 -16 -16 0 20.16 3.45
 -16 16 0 12.46 2.29
 16 -16 0 21.99 3.54
 -16 -17 0 5.56 2.5
 -16 17 0 3.21 1.67
 16 -17 0 9.73 2.79
 -16 -18 0 11.06 3.09
 16 -18 0 12.32 3.1
 -16 -19 0 10.84 3.02
 16 -19 0 11.38 3.08
 -16 -20 0 -0.72 1.92
 16 -20 0 -1.04 1.81
 -16 -21 0 0.34 2.05
 16 -21 0 -0.5 2.09
 -16 -22 0 17.54 3.62
 16 -22 0 16.78 3.57
 -16 -23 0 9.97 3.1
 16 -23 0 10.13 3.11
 -17 0 0 0.37 1.46
 17 0 0 -0.49 1.39
 -17 -1 0 22.86 3.1
 -17 1 0 16.79 2.73
 17 -1 0 25.19 3.31
 17 1 0 22.32 3.08
 -17 -2 0 1.97 1.68
 -17 2 0 2.08 1.65
 17 -2 0 1.41 1.74
 17 2 0 2.54 1.73
 -17 -3 0 10.35 2.43
 -17 3 0 10.48 2.32
 17 -3 0 9.68 2.45
 17 3 0 8.26 2.23
 -17 -4 0 5.92 2.12
 -17 4 0 7.26 2.14
 17 -4 0 7.96 2.4
 17 4 0 5.67 1.98
 -17 -5 0 62.32 4.59
 -17 5 0 66.93 4.46
 17 -5 0 73.81 5.06
 17 5 0 69.74 4.57
 -17 -6 0 22.92 3.27
 -17 6 0 23.32 3.06
 17 -6 0 33.11 3.74
 17 6 0 26.48 3.19
 -17 -7 0 24.88 3.4
 -17 7 0 19.94 2.83
 17 -7 0 28.67 3.65
 17 7 0 26.07 3.23
 -17 -8 0 87.71 5.48
 -17 8 0 71.99 4.59
 17 -8 0 97.1 5.83
 17 8 0 78.07 4.72
 -17 -9 0 16.78 3.02
 -17 9 0 15.63 2.59
 17 -9 0 21.62 3.35
 17 9 0 14.79 2.6
 -17 -10 0 -0.12 1.63
 -17 10 0 0.36 1.38
 17 -10 0 -0.6 1.69
 17 10 0 -0.47 1.41
 -17 -11 0 6.93 2.41
 -17 11 0 4.82 1.79
 17 -11 0 7.88 2.45
 17 11 0 4.26 1.81
 -17 -12 0 15.09 3.14
 -17 12 0 11.35 2.37
 17 -12 0 18.63 3.3
 17 12 0 10.58 2.32
 -17 -13 0 4.21 2.43
 -17 13 0 5 1.88
 17 -13 0 4.96 2.33
 17 13 0 6.44 1.96
 -17 -14 0 5.53 2.45
 -17 14 0 3.44 1.75
 17 -14 0 4.17 2.37
 17 14 0 5.52 1.89
 -17 -15 0 3.97 2.34
 -17 15 0 1.98 1.61
 17 -15 0 4.4 2.36
 -17 -16 0 13.61 3.21
 -17 16 0 9.65 2.24
 17 -16 0 14.96 3.22
 -17 -17 0 0.53 2.07
 17 -17 0 -0.31 1.93
 -17 -18 0 1.25 2.21
 17 -18 0 2.11 2.17
 -17 -19 0 17.44 3.58
 17 -19 0 20.42 3.74
 -17 -20 0 11.93 3.28
 17 -20 0 21.8 3.84
 -17 -21 0 15.79 3.59
 17 -21 0 11.52 3.27
 -18 0 0 5.87 2.12
 18 0 0 5.64 2.17
 -18 -1 0 3.4 1.99
 -18 1 0 3.84 1.92
 18 -1 0 6.06 2.2
 18 1 0 3.62 1.95
 -18 -2 0 2.04 1.81
 -18 2 0 1.96 1.68
 18 -2 0 2.69 1.94
 18 2 0 0.26 1.63
 -18 -3 0 3.95 2.03
 -18 3 0 2.08 1.74
 18 -3 0 3.52 2.08
 18 3 0 5.57 2.05
 -18 -4 0 27.25 3.53
 -18 4 0 22.73 3.15
 18 -4 0 29.96 3.72
 18 4 0 27.72 3.42
 -18 -5 0 2.29 1.99
 -18 5 0 4.33 1.91
 18 -5 0 3.69 2.1
 18 5 0 5.47 2.04
 -18 -6 0 21.66 3.34
 -18 6 0 18.54 2.96
 18 -6 0 19.56 3.27
 18 6 0 18.58 3.03
 -18 -7 0 67.4 5.04
 -18 7 0 65.19 4.59
 18 -7 0 69.64 5.21
 18 7 0 65.27 4.58
 -18 -8 0 1.16 1.9
 -18 8 0 2.58 1.74
 18 -8 0 2.08 2.11
 18 8 0 2.19 1.74
 -18 -9 0 2.29 2.04
 -18 9 0 1.58 1.62
 18 -9 0 4.78 2.32
 18 9 0 3.76 1.95
 -18 -10 0 41.7 4.29
 -18 10 0 36.3 3.6
 18 -10 0 49.83 4.72
 18 10 0 42.2 3.79
 -18 -11 0 25.44 3.88
 -18 11 0 23.88 3.19
 18 -11 0 34.73 4.2
 18 11 0 24.08 3.15
 -18 -12 0 6.02 2.57
 -18 12 0 2.82 1.79
 18 -12 0 6.13 2.55
 18 12 0 3.64 1.91
 -18 -13 0 6.35 2.67
 -18 13 0 4.97 2.02
 18 -13 0 7.7 2.72
 18 13 0 5.1 2.07
 -18 -14 0 1.13 2.16
 -18 14 0 0.98 1.53
 18 -14 0 0.61 2.04
 -18 -15 0 -1.46 1.82
 -18 15 0 -0.22 1.44
 18 -15 0 1.66 2.19
 -18 -16 0 -0.44 1.84
 18 -16 0 -0.81 1.84
 -18 -17 0 0.22 2.12
 18 -17 0 0.79 2.24
 -18 -18 0 1.87 2.26
 18 -18 0 7.76 2.87
 -18 -19 0 4.35 2.7
 18 -19 0 10.24 3.15
 -19 0 0 0.15 1.53
 19 0 0 -1.59 1.48
 -19 -1 0 2.94 1.97
 -19 1 0 2.17 1.84
 19 -1 0 5.16 2.27
 19 1 0 7.15 2.38
 -19 -2 0 -1.16 1.48
 -19 2 0 0.17 1.48
 19 -2 0 0.47 1.76
 19 2 0 0.45 1.68
 -19 -3 0 7.54 2.46
 -19 3 0 5.15 2.13
 19 -3 0 6.58 2.41
 19 3 0 7.3 2.36
 -19 -4 0 -1.35 1.53
 -19 4 0 -0.95 1.39
 19 -4 0 -0.08 1.76
 19 4 0 -0.59 1.49
 -19 -5 0 4.82 2.25
 -19 5 0 2.75 1.82
 19 -5 0 1.64 1.99
 19 5 0 6.63 2.27
 -19 -6 0 17.8 3.28
 -19 6 0 18.51 3.02
 19 -6 0 20.42 3.43
 19 6 0 19.74 3.17
 -19 -7 0 0.88 1.8
 -19 7 0 0.88 1.6
 19 -7 0 3.21 2.23
 19 7 0 1.7 1.79
 -19 -8 0 0.56 1.92
 -19 8 0 -1 1.35
 19 -8 0 1.46 2
 19 8 0 1.29 1.63
 -19 -9 0 26.06 3.78
 -19 9 0 28.14 3.38
 19 -9 0 28.52 3.99
 19 9 0 29 3.55
 -19 -10 0 3.56 2.44
 -19 10 0 1.66 1.82
 19 -10 0 4.18 2.42
 19 10 0 2.75 1.96
 -19 -11 0 4.4 2.55
 -19 11 0 4.95 2.04
 19 -11 0 7.29 2.7
 19 11 0 5.98 2.23
 -19 -12 0 6.3 2.73
 -19 12 0 3.94 1.96
 19 -12 0 5.9 2.56
 19 12 0 2.1 1.86
 -19 -13 0 -1.66 1.92
 -19 13 0 -0.15 1.45
 19 -13 0 0.15 2
 -19 -14 0 33.36 4.49
 19 -14 0 23.86 3.99
 -19 -15 0 -0.42 2.06
 19 -15 0 1.15 2.24
 -19 -16 0 0.23 2.13
 19 -16 0 -0.74 2.05
 -20 0 0 2.24 1.9
 20 0 0 2.46 2.01
 -20 -1 0 0.6 1.72
 -20 1 0 -1.1 1.48
 20 -1 0 0.47 1.85
 20 1 0 1.4 1.89
 -20 -2 0 0.25 1.74
 -20 2 0 -1.49 1.5
 20 -2 0 2.53 2.07
 20 2 0 0.92 1.89
 -20 -3 0 0.75 1.83
 -20 3 0 3.08 2.01
 20 -3 0 1.68 2.04
 20 3 0 1.56 1.91
 -20 -4 0 0.89 1.78
 -20 4 0 0.24 1.51
 20 -4 0 0.86 1.91
 20 4 0 0.09 1.76
 -20 -5 0 0.01 1.72
 -20 5 0 -0.63 1.45
 20 -5 0 -0.13 1.87
 20 5 0 -0.48 1.71
 -20 -6 0 0.42 1.92
 -20 6 0 -1.29 1.36
 20 -6 0 1.34 1.99
 20 6 0 0.2 1.69
 -20 -7 0 0.35 1.96
 -20 7 0 1.62 1.77
 20 -7 0 3.39 2.36
 20 7 0 1.19 1.84
 -20 -8 0 9.66 2.95
 -20 8 0 6.5 2.29
 20 -8 0 7.41 2.8
 20 8 0 8.09 2.48
 -20 -9 0 10.79 3.01
 -20 9 0 9.12 2.54
 20 -9 0 12.43 3.17
 20 9 0 5.94 2.24
 -20 -10 0 0.75 2.35
 -20 10 0 2.18 1.82
 20 -10 0 2.25 2.35
 20 10 0 2.16 1.96
 -20 -11 0 -0.09 2.18
 -20 11 0 0.19 1.68
 20 -11 0 -0.2 2.09
 20 11 0 0.16 1.68
 -20 -12 0 0.75 2.34
 -20 12 0 3.51 2.08
 20 -12 0 3.89 2.61
 -20 -13 0 0.8 2.25
 20 -13 0 1.06 2.18
 -21 0 0 -1.42 1.69
 21 0 0 1.2 2.09
 -21 -1 0 1.6 2.04
 -21 1 0 1.01 1.88
 21 -1 0 2.18 2.1
 21 1 0 -0.15 1.88
 -21 -2 0 4.76 2.43
 -21 2 0 5.65 2.42
 21 -2 0 4.96 2.43
 21 2 0 6.43 2.51
 -21 -3 0 0.88 1.94
 -21 3 0 1.9 1.94
 21 -3 0 1.58 2.08
 21 3 0 0.44 1.94
 -21 -4 0 1.73 2.13
 -21 4 0 4.57 2.26
 21 -4 0 8.59 2.73
 21 4 0 5.61 2.47
 -21 -5 0 -1.53 1.64
 -21 5 0 -0.43 1.64
 21 -5 0 -0.65 1.97
 21 5 0 0.24 1.73
 -21 -6 0 -0.33 1.85
 -21 6 0 0.35 1.76
 21 -6 0 0.26 1.99
 21 6 0 -1 1.73
 -21 -7 0 -0.47 1.91
 -21 7 0 -0.5 1.64
 21 -7 0 -0.64 1.99
 21 7 0 1.35 1.94
 0 0 1 0.67 0.52
 0 0 1 0.66 0.56
 0 0 1 0.78 0.54
 0 -1 1 300.16 3.92
 0 -1 1 296.03 3.69
 0 -1 1 272.58 3.68
 0 1 1 299.16 3.92
 0 1 1 309.93 4.07
 0 1 1 282.83 3.52
 0 -2 1 0.15 0.56
 0 -2 1 -0.14 0.45
 0 -2 1 -0.43 0.6
 0 2 1 -0.08 0.55
 0 2 1 0.61 0.64
 0 2 1 -0.34 0.44
 0 -3 -1 592.62 6.22
 0 3 -1 599.86 6.32
 0 -3 1 701.2 6.85
 0 -3 1 625.84 6.63
 0 3 1 729.29 7.23
 0 3 1 716.23 7.29
 0 4 -1 0.31 0.61
 0 -4 1 -0.08 0.43
 0 -4 1 -0.23 0.67
 0 4 1 0.43 0.64
 0 4 1 -0.04 0.69
 0 -5 -1 713.47 7.28
 0 5 -1 650.11 7.13
 0 -5 1 706.21 7.04
 0 -5 1 618.35 7.03
 0 5 1 733.83 7.68
 0 -6 -1 -0.45 0.63
 0 -6 -1 0.16 0.43
 0 6 -1 0.32 0.68
 0 -6 1 -0.32 0.4
 0 -6 1 -0.46 0.68
 0 6 1 0.11 0.69
 0 -7 -1 197.74 3.93
 0 -7 -1 269.03 3.41
 0 7 -1 250.41 4.49
 0 -7 1 282.68 3.52
 0 -7 1 222.5 4.3
 0 7 1 277.61 4.75
 0 -8 -1 0.6 0.77
 0 -8 -1 0.1 0.5
 0 8 -1 0.29 0.69
 0 -8 1 -0.04 0.48
 0 -8 1 -0.61 0.7
 0 8 1 -0.56 0.67
 0 -9 -1 4.11 1.02
 0 -9 -1 4.66 0.72
 0 9 -1 4.43 1.05
 0 -9 1 5.99 0.69
 0 -9 1 4.29 1.06
 0 9 1 5.61 1.09
 0 -10 -1 -0.29 0.69
 0 -10 -1 0.09 0.54
 0 10 -1 0.25 0.75
 0 -10 1 0.04 0.48
 0 -10 1 -0.3 0.74
 0 10 1 0.7 0.79
 0 -11 -1 48.72 2.37
 0 -11 -1 58.9 1.94
 0 11 -1 66.83 2.86
 0 -11 1 67.66 1.85
 0 -11 1 56.62 2.68
 0 11 1 71.08 2.93
 0 -12 -1 -0.16 0.77
 0 -12 -1 -0.29 0.58
 0 12 -1 -0.21 0.77
 0 -12 1 -0.31 0.49
 0 -12 1 0.26 0.83
 0 12 1 0.49 0.84
 0 -13 -1 46.37 2.51
 0 -13 -1 57.03 2.13
 0 13 -1 64.23 3.03
 0 -13 1 66.64 2.02
 0 -13 1 55.24 2.81
 0 13 1 66.4 3.08
 0 -14 -1 -0.21 0.77
 0 -14 -1 -0.14 0.66
 0 14 -1 -0.61 0.85
 0 -14 1 0.39 0.61
 0 -14 1 -0.12 0.89
 0 14 1 0.99 0.92
 0 -15 -1 324.65 6.44
 0 -15 -1 372.68 5.63
 0 15 -1 424.49 7.98
 0 -15 1 419.14 5.54
 0 -15 1 352.22 6.99
 0 15 1 439.61 8.17
 0 -16 -1 0.93 0.96
 0 -16 -1 0.37 0.76
 0 16 -1 0.15 0.99
 0 -16 1 0.6 0.68
 0 -16 1 0.62 1.04
 0 16 1 0.92 1.03
 0 -17 -1 81.91 3.5
 0 -17 -1 92.37 3.07
 0 17 -1 104.96 4.31
 0 -17 1 105.03 2.92
 0 -17 1 88.05 3.83
 0 17 1 108.29 4.38
 0 -18 -1 0.07 0.96
 0 -18 -1 -0.1 0.82
 0 18 -1 0.32 1.08
 0 -18 1 0.77 0.78
 0 -18 1 -0.15 1.05
 0 18 1 0.07 1.01
 0 -19 -1 0.8 1.06
 0 -19 -1 1.76 0.99
 0 19 -1 0.77 1.23
 0 -19 1 0.6 0.83
 0 -19 1 2.02 1.31
 0 19 1 1.07 1.2
 0 -20 -1 -0.23 1.02
 0 -20 -1 -0.1 0.95
 0 20 -1 0.04 1.16
 0 -20 1 -0.13 0.8
 0 -20 1 -0.61 1.11
 0 20 1 -0.2 1.04
 0 -21 -1 32.58 2.67
 0 -21 -1 33.9 2.33
 0 21 -1 37.82 3.22
 0 -21 1 34.7 2.13
 0 -21 1 33.53 2.91
 0 21 1 39.02 3.23
 0 -22 -1 -0.17 1.1
 0 -22 -1 0.34 0.98
 0 22 -1 0.32 1.24
 0 -22 1 -0.55 0.78
 0 -22 1 1.25 1.33
 0 22 1 -0.12 1.1
 0 -23 -1 99.33 4.47
 0 -23 -1 101.44 3.83
 0 23 -1 129.34 5.66
 0 -23 1 110.9 3.56
 0 -23 1 104.94 4.8
 0 23 1 127.78 5.62
 0 -24 -1 -1 1.04
 0 -24 -1 0.78 1.07
 0 24 -1 -0.15 1.32
 0 -24 1 1.55 1.42
 0 24 1 1.35 1.39
 0 -25 -1 62.55 3.79
 0 -25 -1 59.76 3.29
 0 25 -1 79.62 4.82
 0 -25 1 63.84 4.05
 0 25 1 79.73 4.79
 0 -26 -1 -0.22 1.21
 0 -26 -1 0.08 1.08
 0 26 -1 0.46 1.36
 0 -26 1 -0.81 1.21
 0 26 1 0.45 1.35
 0 -27 -1 13.44 2.28
 0 27 -1 19.88 3
 0 -27 1 14.91 2.54
 0 27 1 19.36 2.9
 0 -28 -1 -0.18 1.3
 0 28 -1 -0.45 1.34
 0 -28 1 -0.93 1.31
 0 28 1 1.01 1.54
 0 -29 -1 4.08 1.79
 0 29 -1 6.15 2.2
 0 -29 1 2.47 1.79
 0 29 1 4.16 1.95
 0 -30 -1 -0.11 1.38
 0 30 -1 -0.19 1.56
 0 -30 1 1.15 1.6
 0 30 1 -1.55 1.33
 0 31 -1 18.46 3.17
 0 -31 1 12.15 2.55
 0 31 1 20.44 3.31
 0 32 -1 -0.4 1.61
 0 -32 1 0.48 1.57
 0 32 1 -0.56 1.44
 0 33 -1 5.5 2.47
 0 -33 1 4.9 2.07
 0 33 1 10 2.79
 0 34 -1 0.67 1.81
 0 -34 1 0.36 1.76
 0 34 1 -0.42 1.69
 1 0 -1 0.2 0.46
 -1 0 1 0.05 0.55
 -1 0 1 0.25 0.5
 1 0 1 0.07 0.48
 1 0 1 -0.02 0.56
 1 0 1 0.15 0.57
 1 -1 -1 251.06 3.53
 -1 -1 1 314.44 4.25
 -1 -1 1 288.61 3.82
 -1 1 1 315.38 4.25
 -1 1 1 285.85 3.49
 1 -1 1 301.4 3.75
 1 -1 1 312.63 4.03
 1 -1 1 285.08 3.95
 1 1 1 310.7 3.82
 1 1 1 307.76 4.18
 1 1 1 294.46 3.8
 -1 -2 -1 318.76 3.97
 1 -2 -1 328.4 4.39
 -1 -2 1 387.03 4.88
 -1 -2 1 387.24 4.34
 -1 -2 1 354.15 4.52
 -1 2 1 390.6 4.91
 -1 2 1 353.2 4.23
 1 -2 1 397.82 4.55
 1 -2 1 385.88 4.53
 1 -2 1 346.3 4.57
 1 2 1 388.93 4.53
 1 2 1 382.25 4.86
 -1 -3 -1 167.13 2.63
 -1 3 -1 171.44 2.91
 1 -3 -1 164.32 3.13
 -1 -3 1 203.58 3.53
 -1 -3 1 192.6 2.67
 -1 -3 1 177.71 3.32
 -1 3 1 205.74 3.57
 1 -3 1 197.6 3.05
 1 -3 1 173.29 3.31
 1 3 1 197.6 3.17
 1 3 1 198.33 3.54
 -1 -4 -1 955.81 12.15
 -1 4 -1 962.12 15.14
 1 -4 -1 825.45 8.24
 -1 -4 1 932.25 8.96
 -1 4 1 1060.52 9.76
 1 -4 1 1055.61 13.13
 1 -4 1 899.95 8.76
 1 4 1 1062.88 9.46
 1 4 1 980.06 9.26
 -1 -5 -1 245 3.36
 -1 5 -1 242.72 3.89
 1 -5 -1 207.38 3.82
 1 5 -1 223.15 4.02
 -1 -5 1 231.27 4.14
 -1 5 1 264.45 4.35
 1 -5 1 270.11 3.65
 1 -5 1 229.34 4.06
 1 5 1 269.6 4.17
 1 5 1 244.43 4.22
 -1 -6 -1 35.08 1.43
 -1 6 -1 38.62 1.87
 1 -6 -1 30.97 1.76
 1 6 -1 32.7 2.03
 -1 -6 1 31.78 2
 -1 6 1 40.46 1.97
 1 -6 1 40.79 1.69
 1 -6 1 32.33 1.9
 1 6 1 40.68 1.92
 1 6 1 34.9 1.95
 -1 -7 -1 116.17 2.38
 -1 7 -1 113.66 2.99
 1 -7 -1 97.29 3.01
 1 7 -1 109.35 3.12
 -1 -7 1 101.6 3.07
 -1 7 1 120.36 3.21
 1 -7 1 125.87 2.57
 1 -7 1 95.57 2.9
 1 7 1 117.42 3.05
 1 7 1 111.56 3.07
 -1 -8 -1 70.03 1.98
 -1 8 -1 72.44 2.58
 1 -8 -1 56.76 2.44
 1 -8 -1 62.57 1.41
 1 8 -1 68.83 2.64
 -1 -8 1 61.99 2.61
 -1 8 1 76.44 2.71
 1 -8 1 78.32 2.22
 1 -8 1 61.59 2.5
 1 8 1 75.13 2.63
 1 8 1 69.89 2.58
 -1 -9 -1 23.15 1.49
 -1 9 -1 23.55 1.77
 1 -9 -1 19.37 1.68
 1 -9 -1 19.65 1.03
 1 9 -1 24.03 1.9
 -1 -9 1 20.42 1.87
 -1 9 1 22.82 1.82
 1 -9 1 24.91 1.39
 1 -9 1 18.48 1.74
 1 9 1 22.45 1.78
 -1 -10 -1 27.77 1.78
 -1 -10 -1 33.91 1.72
 -1 10 -1 35.35 2.12
 1 -10 -1 26.87 1.89
 1 -10 -1 29.91 1.27
 1 10 -1 34.07 2.19
 -1 -10 1 29.67 2.15
 -1 10 1 37.91 2.24
 1 -10 1 34.4 1.58
 1 -10 1 27.94 2.02
 1 10 1 34.18 2.12
 -1 -11 -1 115.85 3.69
 -1 -11 -1 143.73 3.16
 -1 11 -1 148.32 4.04
 1 -11 -1 123.2 3.62
 1 -11 -1 129.83 2.52
 1 11 -1 145.42 4.09
 -1 -11 1 138.93 2.28
 -1 -11 1 123.81 3.8
 -1 11 1 151.71 4.18
 1 -11 1 149.64 3.03
 1 -11 1 122.87 3.7
 1 11 1 157.09 4.19
 -1 -12 -1 23.1 1.96
 -1 -12 -1 26.14 1.72
 -1 12 -1 29.36 2.16
 1 -12 -1 23.14 1.88
 1 -12 -1 24.05 1.4
 1 12 -1 27.95 2.16
 -1 -12 1 27.78 1.2
 -1 -12 1 26.17 2.15
 -1 12 1 29.95 2.19
 1 -12 1 27.31 1.55
 1 -12 1 26.86 2.09
 1 12 1 29.82 2.18
 -1 -13 -1 2.42 0.99
 -1 -13 -1 2.1 0.85
 -1 13 -1 1.79 1.02
 1 -13 -1 2.51 1.05
 1 -13 -1 1.58 0.7
 1 13 -1 2.74 1.1
 -1 -13 1 2.44 0.62
 -1 -13 1 2.46 1.09
 -1 13 1 1.97 1.04
 1 -13 1 2.53 0.78
 1 -13 1 1.8 1.03
 1 13 1 2.35 1.04
 -1 -14 -1 16.05 1.71
 -1 -14 -1 17.08 1.59
 -1 14 -1 19.59 2.03
 1 -14 -1 16.85 1.81
 1 -14 -1 18.94 1.43
 1 14 -1 20.5 2.05
 -1 -14 1 19.82 1.22
 -1 -14 1 17.89 2.07
 -1 14 1 21.56 2.1
 1 -14 1 21.42 1.55
 1 -14 1 17.33 1.95
 1 14 1 21.68 2.1
 -1 -15 -1 56.29 3.02
 -1 -15 -1 60.3 2.53
 -1 15 -1 65.54 3.22
 1 -15 -1 54.14 2.82
 1 -15 -1 53.06 2.11
 1 15 -1 62.48 3.25
 -1 -15 1 64.51 1.98
 -1 -15 1 59.15 3.11
 -1 15 1 70.91 3.42
 1 -15 1 67.53 2.44
 1 -15 1 58.73 3.03
 1 15 1 70.34 3.37
 -1 -16 -1 45.89 2.68
 -1 -16 -1 49.54 2.48
 -1 16 -1 58.47 3.21
 1 -16 -1 47.68 2.74
 1 -16 -1 46.69 2.1
 1 16 -1 51.92 3.1
 -1 -16 1 56.89 1.99
 -1 -16 1 50.94 3.02
 -1 16 1 55.55 3.19
 1 -16 1 55.76 2.34
 1 -16 1 47.42 2.87
 1 16 1 61.46 3.28
 -1 -17 -1 15.48 1.83
 -1 -17 -1 19.45 1.91
 -1 17 -1 19.95 2.29
 1 -17 -1 15.7 1.96
 1 -17 -1 16.81 1.58
 1 17 -1 21.93 2.37
 -1 -17 1 20.96 1.48
 -1 -17 1 18.11 2.25
 -1 17 1 23.59 2.41
 1 -17 1 19.61 1.7
 1 -17 1 19.04 2.18
 1 17 1 23.83 2.42
 -1 -18 -1 8.37 1.58
 -1 -18 -1 12.63 1.6
 -1 18 -1 15.2 2.12
 1 -18 -1 10.66 1.75
 1 -18 -1 12.81 1.43
 1 18 -1 14.15 2.06
 -1 -18 1 14.23 1.39
 -1 -18 1 12.84 1.94
 -1 18 1 14.98 2.11
 1 -18 1 14.03 1.62
 1 -18 1 11.56 1.86
 1 18 1 15.81 2.14
 -1 -19 -1 129.44 4.46
 -1 -19 -1 142.26 4.21
 -1 19 -1 173.52 5.78
 1 -19 -1 129.08 4.63
 1 -19 -1 139.22 3.81
 1 19 -1 179.57 5.94
 -1 -19 1 156.02 3.51
 -1 -19 1 128.5 4.83
 -1 19 1 165.86 5.7
 1 -19 1 156.84 4.04
 1 -19 1 129.72 4.76
 1 19 1 167.19 5.69
 -1 -20 -1 2.24 1.2
 -1 -20 -1 3.72 1.24
 -1 20 -1 3.75 1.51
 1 -20 -1 3.69 1.44
 1 -20 -1 4.2 1.17
 1 20 -1 4.37 1.58
 -1 -20 1 3.65 0.99
 -1 -20 1 6.18 1.68
 -1 20 1 5.88 1.65
 1 -20 1 4.02 1.19
 1 -20 1 3.65 1.5
 1 20 1 2.88 1.43
 -1 -21 -1 17.98 2.15
 -1 -21 -1 18.26 2.07
 -1 21 -1 16.79 2.39
 1 -21 -1 16.77 2.23
 1 -21 -1 15.7 1.74
 1 21 -1 19.05 2.53
 -1 -21 1 17.76 1.59
 -1 -21 1 15.73 2.26
 -1 21 1 20.64 2.56
 1 -21 1 16.05 1.79
 1 -21 1 17.45 2.28
 1 21 1 18.51 2.44
 -1 -22 -1 3.46 1.42
 -1 -22 -1 3 1.29
 -1 22 -1 4.54 1.71
 1 -22 -1 1.86 1.32
 1 -22 -1 4.24 1.24
 1 22 -1 5.85 1.8
 -1 -22 1 3.86 1.54
 -1 22 1 4.33 1.64
 1 -22 1 4.67 1.22
 1 -22 1 3.8 1.53
 1 22 1 2.66 1.51
 -1 -23 -1 30.31 2.68
 -1 -23 -1 27.76 2.42
 -1 23 -1 33.56 3.24
 1 -23 -1 30.97 2.81
 1 -23 -1 27.36 2.27
 1 23 -1 37.37 3.38
 -1 -23 1 33.37 3.06
 -1 23 1 32.62 3.17
 1 -23 1 32.29 2.3
 1 -23 1 26.16 2.76
 1 23 1 37.33 3.35
 -1 -24 -1 29.82 2.72
 -1 -24 -1 36.89 2.73
 -1 24 -1 42.49 3.65
 1 -24 -1 29 2.83
 1 -24 -1 38.98 2.6
 1 24 -1 40.79 3.6
 -1 -24 1 35.46 3.24
 -1 24 1 41.46 3.56
 1 -24 1 41.4 2.55
 1 -24 1 33.27 3.05
 1 24 1 45.97 3.71
 -1 -25 -1 45.78 3.38
 -1 -25 -1 49.72 3.11
 -1 25 -1 63.14 4.35
 1 -25 -1 48.48 3.46
 1 -25 -1 44.89 2.82
 1 25 -1 60.76 4.32
 -1 -25 1 51.52 3.78
 -1 25 1 62.3 4.31
 1 -25 1 52.93 3.7
 1 25 1 62.51 4.32
 -1 -26 -1 10.79 2.07
 -1 -26 -1 11.87 1.95
 -1 26 -1 14.5 2.57
 1 -26 -1 12.93 2.26
 1 26 -1 18.28 2.8
 -1 -26 1 14.61 2.48
 -1 26 1 12.91 2.51
 1 -26 1 13.91 2.38
 1 26 1 16.76 2.71
 -1 -27 -1 3.94 1.62
 -1 -27 -1 3.48 1.52
 -1 27 -1 5.72 2.06
 1 -27 -1 4.05 1.68
 1 27 -1 3.9 1.88
 -1 -27 1 2.95 1.75
 -1 27 1 6.56 2.06
 1 -27 1 3.71 1.79
 1 27 1 4.22 1.9
 -1 -28 -1 0.76 1.51
 -1 28 -1 0.51 1.5
 1 -28 -1 2.02 1.54
 1 28 -1 1.06 1.61
 -1 -28 1 0.52 1.58
 -1 28 1 1.36 1.66
 1 -28 1 2.18 1.65
 1 28 1 0.28 1.42
 -1 -29 -1 13.31 2.28
 -1 29 -1 14.94 2.86
 1 -29 -1 13.37 2.38
 1 29 -1 17.23 3.02
 -1 -29 1 15.23 2.67
 -1 29 1 17.62 3
 1 -29 1 12.41 2.45
 1 29 1 15 2.83
 -1 -30 -1 3.73 1.77
 -1 30 -1 8.99 2.5
 1 -30 -1 7.21 2.05
 1 30 -1 5.44 2.26
 -1 -30 1 6.45 2.14
 -1 30 1 7.27 2.36
 1 -30 1 5.06 2.04
 1 30 1 9.74 2.52
 -1 31 -1 0.84 1.67
 1 -31 -1 2.58 1.79
 1 31 -1 1.81 1.96
 -1 -31 1 4.68 2.05
 -1 31 1 5.05 2.2
 1 -31 1 4.89 1.99
 1 31 1 4.85 2.17
 -1 32 -1 0.16 1.71
 1 32 -1 -1.39 1.59
 -1 -32 1 0.33 1.67
 -1 32 1 0.51 1.8
 1 -32 1 -1.08 1.53
 1 32 1 2.15 1.9
 -1 33 -1 11.78 2.92
 1 33 -1 9.43 2.79
 -1 -33 1 6.38 2.34
 -1 33 1 10.54 2.81
 1 -33 1 6.87 2.27
 1 33 1 6.73 2.47
 -1 34 -1 1.96 2
 1 34 -1 -1.2 1.72
 -1 -34 1 0.29 1.78
 -1 34 1 0.05 1.84
 1 -34 1 1.27 1.78
 1 34 1 0.37 1.8
 2 0 -1 811.58 7.56
 -2 0 1 926.01 8.69
 -2 0 1 914.63 15.41
 2 0 1 927.31 12.21
 2 0 1 953.97 8.85
 -2 -1 -1 150.76 3
 2 -1 -1 156.83 2.86
 2 1 -1 154.14 2.53
 -2 -1 1 177 3.32
 -2 -1 1 176.28 3.06
 -2 1 1 176.86 3.28
 -2 1 1 162.25 2.56
 2 -1 1 181.23 2.6
 2 -1 1 181.21 3.27
 2 -1 1 166.83 3.19
 2 1 1 174.82 2.56
 2 1 1 180.53 3.36
 -2 -2 -1 569.25 6.08
 -2 2 -1 586.99 5.88
 2 -2 -1 568.7 6.25
 2 2 -1 602.94 6.01
 -2 -2 1 671.76 7.14
 -2 -2 1 650.8 6.78
 -2 2 1 667.24 7.08
 -2 2 1 655.03 6.71
 2 -2 1 708.77 7.14
 2 -2 1 626.56 6.82
 2 2 1 680.32 6.58
 2 2 1 671.68 7.14
 -2 -3 -1 896.6 8.3
 -2 3 -1 937.59 12.36
 2 -3 -1 864.82 8.46
 2 -3 -1 1057.21 13.19
 2 3 -1 940.18 12.01
 -2 -3 1 1039.04 9.67
 -2 -3 1 933.98 8.88
 -2 3 1 1026.49 9.59
 -2 3 1 970.5 14.08
 2 -3 1 1080.72 9.58
 2 -3 1 919.17 8.91
 2 3 1 1066.08 16.04
 2 3 1 995.38 9.39
 -2 -4 -1 844.26 8
 -2 4 -1 867.6 8
 2 -4 -1 775.71 8.1
 2 4 -1 759.77 8.03
 -2 -4 1 858.18 8.64
 -2 4 1 934.9 9.17
 2 -4 1 961.57 8.83
 2 -4 1 796.11 8.27
 2 4 1 948.75 8.61
 2 4 1 871.14 8.72
 -2 -5 -1 1173.56 15.86
 -2 5 -1 1219.23 10.49
 2 -5 -1 1014.4 9.9
 2 5 -1 1052.23 10.17
 -2 -5 1 1161.56 10.84
 -2 5 1 1225.83 11.24
 2 -5 1 1321.53 22.23
 2 -5 1 1073.15 10.26
 2 5 1 1326.01 17.06
 2 5 1 1161.43 10.74
 -2 -6 -1 872.09 8.32
 -2 6 -1 901.22 8.71
 2 -6 -1 749.26 8.38
 2 6 -1 782.89 8.65
 -2 -6 1 821.89 8.92
 -2 6 1 909.01 9.45
 2 -6 1 965.15 8.97
 2 -6 1 783.1 8.58
 2 6 1 969.26 9.28
 2 6 1 851.78 8.92
 -2 -7 -1 276.18 4.19
 -2 7 -1 283.25 4.55
 2 -7 -1 235.52 4.52
 2 7 -1 255.63 4.8
 -2 -7 1 245.02 4.7
 -2 7 1 282.56 4.98
 2 -7 1 299.56 4.44
 2 -7 1 244.57 4.59
 2 7 1 290.96 4.72
 2 7 1 261.1 4.65
 -2 -8 -1 241.74 4
 -2 8 -1 247.59 4.48
 2 -8 -1 198.65 4.28
 2 8 -1 223.9 4.65
 -2 -8 1 216.71 4.59
 -2 8 1 242.22 4.78
 2 -8 1 272.21 4.36
 2 -8 1 213.58 4.41
 2 8 1 260.27 4.68
 2 8 1 233.78 4.52
 -2 -9 -1 26.48 1.59
 -2 9 -1 26.6 1.83
 2 -9 -1 18.63 1.67
 2 9 -1 25.76 1.99
 -2 -9 1 22 1.95
 -2 9 1 25.62 1.9
 2 -9 1 25.84 1.59
 2 -9 1 23.41 1.82
 2 9 1 24.95 1.84
 2 9 1 23.35 1.85
 -2 -10 -1 233.66 4.28
 -2 10 -1 234.45 4.77
 2 -10 -1 183.6 4.37
 2 -10 -1 198.08 2.79
 2 10 -1 210.74 4.84
 -2 -10 1 195.12 4.67
 -2 10 1 235.77 5.07
 2 -10 1 236.34 4.12
 2 -10 1 193.77 4.47
 2 10 1 249.2 5.02
 2 10 1 211.96 4.54
 -2 -11 -1 62.73 2.44
 -2 11 -1 64.2 2.75
 2 -11 -1 47.79 2.45
 2 -11 -1 53.07 1.54
 2 11 -1 56.78 2.78
 -2 -11 1 57.09 2.85
 2 -11 1 63.46 2.29
 2 -11 1 51.31 2.57
 2 11 1 65.22 2.81
 2 11 1 53.94 2.54
 -2 -12 -1 66.15 2.55
 -2 12 -1 66.24 2.91
 2 -12 -1 52.56 2.61
 2 -12 -1 54.09 1.68
 2 12 -1 66.15 3.02
 -2 -12 1 56.33 2.91
 -2 12 1 66.59 3.02
 2 -12 1 67.36 2.4
 2 -12 1 54.52 2.68
 2 12 1 70.26 3.02
 -2 -13 -1 150.81 4.08
 -2 -13 -1 188.7 4.17
 -2 13 -1 213.36 5.16
 2 -13 -1 167.4 4.56
 2 -13 -1 171.14 3.07
 2 13 -1 190.16 5.09
 -2 -13 1 181.15 4.92
 -2 13 1 206.99 5.28
 2 -13 1 205.25 4.14
 2 -13 1 168.21 4.54
 2 13 1 219.36 5.31
 -2 -14 -1 82.99 3.46
 -2 -14 -1 98.5 3.19
 -2 14 -1 104.66 3.82
 2 -14 -1 86.67 3.46
 2 -14 -1 88.85 2.37
 2 14 -1 99.49 3.86
 -2 -14 1 88.24 3.69
 -2 14 1 110.23 4.05
 2 -14 1 103.41 3.07
 2 -14 1 88 3.48
 2 14 1 108.11 3.93
 -2 -15 -1 15.22 1.87
 -2 -15 -1 17.63 1.84
 -2 15 -1 21.75 2.22
 2 -15 -1 15.63 1.9
 2 -15 -1 16.67 1.37
 2 15 -1 20.3 2.18
 -2 -15 1 18.29 1.14
 -2 -15 1 15.64 1.98
 -2 15 1 19.39 2.1
 2 -15 1 18.13 1.67
 2 -15 1 15.71 1.94
 2 15 1 19.39 2.11
 -2 -16 -1 32.89 2.3
 -2 -16 -1 32.51 2.25
 -2 16 -1 36.93 2.74
 2 -16 -1 34.74 2.75
 2 -16 -1 31.76 1.77
 2 16 -1 38.6 2.82
 -2 -16 1 37.83 1.54
 -2 -16 1 34.66 2.72
 -2 16 1 38.8 2.73
 2 -16 1 40.46 2.24
 2 -16 1 31.37 2.45
 2 16 1 41.07 2.84
 -2 -17 -1 4.88 1.26
 -2 -17 -1 4.81 1.27
 -2 17 -1 5.35 1.5
 2 -17 -1 5.45 1.49
 2 -17 -1 4.93 1.02
 2 17 -1 6.3 1.56
 -2 -17 1 7.06 0.94
 -2 -17 1 4.21 1.45
 -2 17 1 6.18 1.58
 2 -17 1 6.41 1.25
 2 -17 1 5.7 1.43
 2 17 1 7.59 1.63
 -2 -18 -1 17.64 2.16
 -2 -18 -1 18.97 2.08
 -2 18 -1 27.41 2.62
 2 -18 -1 18.59 2.29
 2 -18 -1 19.66 1.69
 2 18 -1 23.36 2.56
 -2 -18 1 19.25 1.41
 -2 -18 1 19.5 2.42
 -2 18 1 28 2.62
 2 -18 1 21.45 1.94
 2 -18 1 20.61 2.29
 2 18 1 27.48 2.61
 -2 -19 -1 70.3 3.4
 -2 -19 -1 80.11 3.44
 -2 19 -1 90.73 4.29
 2 -19 -1 73.61 3.72
 2 -19 -1 72.11 2.74
 2 19 -1 83.24 4.22
 -2 -19 1 79.55 2.39
 -2 -19 1 71.57 3.86
 -2 19 1 91.93 4.36
 2 -19 1 85.81 3.28
 2 -19 1 73.24 3.7
 2 19 1 96.53 4.43
 -2 -20 -1 37.03 2.67
 -2 -20 -1 41.29 2.78
 -2 20 -1 48.56 3.41
 2 -20 -1 44.39 3.12
 2 -20 -1 41.37 2.29
 2 20 -1 49.11 3.47
 -2 -20 1 42.29 1.93
 -2 -20 1 44.34 3.25
 -2 20 1 51.77 3.51
 2 -20 1 50.96 2.71
 2 -20 1 42.06 3.03
 2 20 1 54.09 3.56
 -2 -21 -1 31.38 2.54
 -2 -21 -1 37.76 2.73
 -2 21 -1 49.64 3.57
 2 -21 -1 35.84 2.94
 2 -21 -1 34.36 2.22
 2 21 -1 43.8 3.42
 -2 -21 1 39.16 3.13
 -2 21 1 42.13 3.34
 2 -21 1 39.64 2.5
 2 -21 1 30.09 2.78
 2 21 1 45.82 3.44
 -2 -22 -1 0.89 1.17
 -2 -22 -1 2.07 1.28
 -2 22 -1 1.27 1.38
 2 -22 -1 1.54 1.31
 2 -22 -1 2.31 1.08
 2 22 -1 2.14 1.44
 -2 -22 1 1.26 1.37
 -2 22 1 2.41 1.53
 2 -22 1 2.94 1.22
 2 -22 1 1.85 1.35
 2 22 1 1.16 1.33
 -2 -23 -1 53.87 3.28
 -2 -23 -1 56.08 3.27
 -2 23 -1 80.59 4.57
 2 -23 -1 58.43 3.65
 2 -23 -1 56.28 2.82
 2 23 -1 72.7 4.42
 -2 -23 1 59.6 3.85
 -2 23 1 68.9 4.25
 2 -23 1 66.45 3.2
 2 -23 1 60.52 3.71
 2 23 1 72.41 4.36
 -2 -24 -1 58.06 3.46
 -2 -24 -1 64.56 3.54
 -2 24 -1 75.61 4.54
 2 -24 -1 61.7 3.81
 2 -24 -1 57.5 2.93
 2 24 -1 74.48 4.61
 -2 -24 1 65.77 4.12
 -2 24 1 76.58 4.6
 2 -24 1 66.3 3.23
 2 -24 1 62.81 3.87
 2 24 1 79.32 4.64
 -2 -25 -1 20.69 2.42
 -2 -25 -1 17.43 2.24
 -2 25 -1 23.13 3.01
 2 -25 -1 22.15 2.7
 2 25 -1 25.08 3.09
 -2 -25 1 23.1 2.88
 -2 25 1 23.6 3.04
 2 -25 1 19.22 2.14
 2 -25 1 21.11 2.7
 2 25 1 29.13 3.23
 -2 -26 -1 2.75 1.45
 -2 -26 -1 4.74 1.59
 -2 26 -1 3.96 1.82
 2 -26 -1 4.02 1.69
 2 26 -1 4.87 2.02
 -2 -26 1 5.13 1.94
 -2 26 1 8.03 2.14
 2 -26 1 6.58 1.87
 2 26 1 7.95 2.16
 -2 -27 -1 18.44 2.5
 -2 -27 -1 21.14 2.53
 -2 27 -1 23.66 3.17
 2 -27 -1 17.81 2.59
 2 27 -1 25.33 3.36
 -2 -27 1 17.84 2.8
 -2 27 1 24.49 3.24
 2 -27 1 18.92 2.74
 2 27 1 27.2 3.28
 -2 -28 -1 0.7 1.34
 -2 -28 -1 1.98 1.4
 -2 28 -1 4.15 1.92
 2 -28 -1 1.88 1.58
 2 28 -1 1.08 1.65
 -2 -28 1 4.81 1.9
 -2 28 1 0.7 1.61
 2 -28 1 2.18 1.59
 2 28 1 1.3 1.63
 -2 -29 -1 12.33 2.29
 -2 29 -1 22.56 3.24
 2 -29 -1 16.94 2.63
 2 29 -1 22.86 3.38
 -2 -29 1 13.17 2.64
 -2 29 1 19.16 3.12
 2 -29 1 15.05 2.61
 2 29 1 21.84 3.22
 -2 30 -1 0.04 1.59
 2 -30 -1 -0.36 1.35
 2 30 -1 0.23 1.56
 -2 -30 1 1.51 1.71
 -2 30 1 1.55 1.73
 2 -30 1 1.8 1.63
 2 30 1 -0.02 1.53
 -2 31 -1 0.99 1.77
 2 -31 -1 1.19 1.7
 2 31 -1 2.25 2.05
 -2 -31 1 0.94 1.72
 -2 31 1 1.4 1.86
 2 -31 1 0.95 1.64
 2 31 1 2.35 1.93
 -2 32 -1 9.26 2.65
 2 -32 -1 8.93 2.32
 2 32 -1 10.59 2.76
 -2 -32 1 6.63 2.35
 -2 32 1 10.32 2.71
 2 -32 1 7.94 2.29
 2 32 1 11.78 2.83
 -2 33 -1 2.08 2.03
 2 33 -1 0.98 1.81
 -2 -33 1 -0.05 1.7
 -2 33 1 1.52 1.85
 2 -33 1 -1.22 1.55
 2 33 1 1.9 1.87
 -2 34 -1 0.48 1.74
 2 34 -1 2.15 2.07
 -2 -34 1 3.56 2.01
 -2 34 1 1.13 1.92
 2 34 1 2.2 2.02
 -3 0 -1 -0.07 0.33
 -3 0 -1 -0.09 0.66
 3 0 -1 0.34 0.66
 -3 0 1 0.13 0.65
 -3 0 1 0.15 0.62
 3 0 1 0.14 0.34
 3 0 1 -0.09 0.68
 -3 -1 -1 750.21 7.78
 -3 1 -1 762.94 9.38
 -3 1 -1 666.77 7.3
 3 -1 -1 816.19 8
 3 1 -1 850.25 7.89
 -3 -1 1 886.31 8.74
 -3 -1 1 908 8.52
 -3 1 1 867.11 8.6
 -3 1 1 902.07 8.19
 3 -1 1 913.51 8.94
 3 1 1 882.8 9
 3 1 1 895.01 8.89
 -3 -2 -1 1035.27 18
 -3 2 -1 1189.99 16.49
 3 -2 -1 1096.64 10.04
 3 2 -1 1153.82 13.64
 -3 -2 1 1224.67 10.98
 -3 -2 1 1212.28 18.51
 -3 2 1 1180.11 10.68
 -3 2 1 1251.17 19.52
 3 -2 1 1275.13 19.12
 3 -2 1 1145.27 10.56
 3 2 1 1295.13 15.06
 3 2 1 1231.92 19.65
 -3 -3 -1 267.05 4.25
 -3 3 -1 315.37 3.79
 3 -3 -1 283 4.59
 3 3 -1 312.27 3.77
 -3 -3 1 315.85 4.86
 -3 -3 1 294.41 4.62
 -3 3 1 300.64 4.7
 -3 3 1 325.03 3.89
 3 -3 1 328.36 4.85
 3 -3 1 280.83 4.61
 3 3 1 334.87 4.03
 3 3 1 307.2 4.83
 -3 -4 -1 46.42 1.95
 -3 4 -1 48.82 1.59
 3 -4 -1 43.77 2.22
 3 4 -1 40.67 2.12
 3 4 -1 52.32 1.38
 -3 -4 1 47.91 2.24
 -3 4 1 47.26 2.13
 -3 4 1 51.1 1.3
 3 -4 1 47.96 2.18
 3 -4 1 42.01 2.12
 3 4 1 52.2 1.74
 3 4 1 48.72 2.17
 -3 -5 -1 1019.8 9.68
 -3 5 -1 1090.95 9.56
 3 -5 -1 971.56 9.96
 3 5 -1 888.91 9.35
 3 5 -1 1160.52 12.94
 -3 -5 1 997.6 10.07
 -3 5 1 1059.03 10.41
 3 -5 1 1163.25 19.47
 3 -5 1 929.35 9.59
 3 5 1 1134.08 9.97
 3 5 1 1009.05 10.02
 -3 -6 -1 561 6.71
 -3 6 -1 567.27 6.34
 3 -6 -1 527.63 7.1
 3 6 -1 494.3 6.78
 -3 -6 1 541.19 7.17
 -3 6 1 581.32 7.37
 3 -6 1 628.37 7.25
 3 -6 1 516.96 6.9
 3 6 1 625.96 6.92
 3 6 1 553.43 7.04
 -3 -7 -1 160.88 3.48
 -3 7 -1 168.84 3.42
 3 -7 -1 151.08 3.89
 3 7 -1 141.77 3.79
 -3 -7 1 140.97 3.73
 -3 7 1 164.33 3.89
 3 -7 1 177.82 3.77
 3 -7 1 142.01 3.65
 3 7 1 173.53 3.6
 3 7 1 155.92 3.71
 -3 -8 -1 105.02 2.94
 -3 8 -1 113.45 3.01
 3 -8 -1 99.11 3.37
 3 8 -1 95.53 3.22
 -3 -8 1 95.24 3.25
 -3 8 1 104.87 3.26
 3 -8 1 120.12 3.28
 3 -8 1 90.69 3.04
 3 8 1 115.66 3.14
 3 8 1 98.81 3.07
 -3 -9 -1 35.7 1.96
 -3 9 -1 37.01 2
 3 -9 -1 34.22 2.35
 3 9 -1 33.49 2.2
 -3 -9 1 35.03 2.31
 -3 9 1 33.64 2.11
 3 -9 1 37.05 1.93
 3 -9 1 33.48 2.12
 3 9 1 36.56 2.04
 3 9 1 32.95 2.06
 -3 -10 -1 67.15 2.54
 -3 10 -1 67.73 2.66
 3 -10 -1 61.53 2.92
 3 -10 -1 61.28 1.49
 3 10 -1 59.03 2.76
 -3 -10 1 58.7 2.83
 -3 10 1 70.28 2.92
 3 -10 1 68.11 2.52
 3 -10 1 58.45 2.68
 3 10 1 69.73 2.75
 3 10 1 61.6 2.63
 -3 -11 -1 58.67 2.8
 -3 11 -1 60.14 2.64
 3 -11 -1 53.07 2.75
 3 -11 -1 49.68 1.49
 3 11 -1 55.17 2.8
 -3 -11 1 52.88 2.81
 -3 11 1 61.01 2.86
 3 -11 1 59.5 2.44
 3 -11 1 48.15 2.56
 3 11 1 59.5 2.7
 3 11 1 57.14 2.62
 -3 -12 -1 283.73 5.31
 -3 12 -1 297.03 5.82
 3 -12 -1 240.94 5.52
 3 -12 -1 252.08 3.55
 3 12 -1 272.83 5.98
 -3 -12 1 247.27 5.67
 -3 12 1 291.19 6.14
 3 -12 1 296.92 5.27
 3 -12 1 246.71 5.42
 3 12 1 302.85 6
 3 12 1 257.11 5.32
 -3 -13 -1 105.42 3.43
 -3 13 -1 118.58 3.89
 3 -13 -1 93.84 3.64
 3 -13 -1 96.91 2.32
 3 13 -1 106.25 3.92
 -3 -13 1 97.13 3.81
 -3 13 1 111.5 3.96
 3 -13 1 114.7 3.37
 3 -13 1 94.94 3.55
 3 13 1 114.59 3.88
 3 13 1 108.09 3.6
 -3 -14 -1 9.14 1.43
 -3 14 -1 9.77 1.54
 3 -14 -1 7.41 1.5
 3 -14 -1 8.04 0.93
 3 14 -1 8.81 1.56
 -3 -14 1 8.54 1.59
 -3 14 1 8.83 1.54
 3 -14 1 9.99 1.37
 3 -14 1 6.78 1.39
 3 14 1 8.41 1.51
 -3 -15 -1 7.26 1.29
 -3 -15 -1 9.14 1.48
 -3 15 -1 10.25 1.63
 3 -15 -1 5.34 1.43
 3 -15 -1 8.37 1.02
 3 15 -1 8.42 1.6
 -3 -15 1 7.05 1.57
 -3 15 1 8.7 1.62
 3 -15 1 8.86 1.37
 3 -15 1 8.72 1.55
 3 15 1 10.67 1.69
 -3 -16 -1 119.12 3.94
 -3 -16 -1 154.47 4.41
 -3 16 -1 173.25 5.18
 3 -16 -1 142.04 4.72
 3 -16 -1 138.63 3.15
 3 16 -1 161.54 5.24
 -3 -16 1 151.8 5.05
 -3 16 1 167.08 5.28
 3 -16 1 160.09 4.28
 3 -16 1 134.91 4.5
 3 16 1 164.58 5.14
 -3 -17 -1 20.19 2.17
 -3 -17 -1 22.75 2.26
 -3 17 -1 27.14 2.49
 3 -17 -1 19.53 2.26
 3 -17 -1 21.05 1.6
 3 17 -1 20.9 2.36
 -3 -17 1 22.07 2.55
 -3 17 1 25.23 2.49
 3 -17 1 23.07 2.06
 3 -17 1 17.25 2.14
 3 17 1 23.34 2.39
 -3 -18 -1 24.34 2.22
 -3 -18 -1 29.87 2.48
 -3 18 -1 34.73 2.81
 3 -18 -1 32.83 2.72
 3 -18 -1 27.48 1.82
 3 18 -1 31.08 2.78
 -3 -18 1 29.03 1.43
 -3 -18 1 28.52 2.81
 -3 18 1 34.58 2.89
 3 -18 1 33.47 2.35
 3 -18 1 31.24 2.64
 3 18 1 39.31 2.95
 -3 -19 -1 16.55 1.95
 -3 -19 -1 18.45 2.25
 -3 19 -1 21.61 2.52
 3 -19 -1 21.33 2.44
 3 -19 -1 17.41 1.67
 3 19 -1 19.74 2.41
 -3 -19 1 15.59 1.27
 -3 -19 1 20.05 2.48
 -3 19 1 24.03 2.61
 3 -19 1 23.49 2.19
 3 -19 1 18.72 2.22
 3 19 1 20.12 2.45
 -3 -20 -1 66.44 3.47
 -3 -20 -1 74.57 3.57
 -3 20 -1 94.35 4.48
 3 -20 -1 77.28 3.97
 3 -20 -1 68.56 2.74
 3 20 -1 89.91 4.52
 -3 -20 1 71.47 4
 -3 20 1 91.42 4.52
 3 -20 1 85.18 3.53
 3 -20 1 69.58 3.74
 3 20 1 95.77 4.54
 -3 -21 -1 8.45 1.69
 -3 -21 -1 9.97 1.82
 -3 21 -1 9.58 1.98
 3 -21 -1 8.85 1.89
 3 -21 -1 8.24 1.32
 3 21 -1 11.13 2.1
 -3 -21 1 8.41 1.97
 -3 21 1 11.8 2.16
 3 -21 1 11.42 1.7
 3 -21 1 9.42 1.86
 3 21 1 9.52 2.01
 -3 -22 -1 0.71 1.03
 -3 -22 -1 0.66 1.21
 -3 22 -1 0.02 1.2
 3 -22 -1 -0.86 1.26
 3 -22 -1 -0.24 0.85
 3 22 -1 1.53 1.42
 -3 -22 1 2.92 1.55
 -3 22 1 -0.09 1.17
 3 -22 1 0.55 1.05
 3 -22 1 1.19 1.29
 3 22 1 1.27 1.33
 -3 -23 -1 0.81 1.14
 -3 -23 -1 2.24 1.39
 -3 23 -1 0.59 1.3
 3 -23 -1 3.06 1.46
 3 -23 -1 2.75 1.07
 3 23 -1 3.82 1.66
 -3 -23 1 1.7 1.54
 -3 23 1 1.54 1.47
 3 -23 1 2.27 1.19
 3 -23 1 2.17 1.42
 3 23 1 4.63 1.75
 -3 -24 -1 25.71 2.54
 -3 -24 -1 34.4 2.95
 -3 24 -1 46.16 3.69
 3 -24 -1 35.43 3.14
 -3 -24 1 34.48 3.32
 -3 24 1 46.64 3.78
 3 -24 1 44.18 2.91
 3 -24 1 31.47 3.06
 3 24 1 49.21 3.81
 -3 -25 -1 10.89 1.98
 -3 -25 -1 8.82 1.93
 -3 25 -1 11.72 2.38
 3 -25 -1 11.2 2.22
 3 25 -1 10.03 2.33
 -3 -25 1 7.65 2.05
 -3 25 1 11.63 2.39
 3 -25 1 11.72 1.88
 3 -25 1 8.28 2.03
 3 25 1 11.33 2.33
 -3 -26 -1 28.36 2.71
 -3 -26 -1 36.26 3.08
 -3 26 -1 48.88 3.97
 3 -26 -1 40.92 3.4
 3 26 -1 49.32 4.11
 -3 -26 1 41.53 3.64
 -3 26 1 44.51 3.87
 3 -26 1 41.79 2.92
 3 -26 1 38.11 3.4
 3 26 1 46.01 3.9
 -3 -27 -1 1.65 1.41
 -3 -27 -1 4.21 1.66
 -3 27 -1 5.25 1.95
 3 -27 -1 2.34 1.61
 3 27 -1 5.87 2.05
 -3 -27 1 2.09 1.71
 -3 27 1 5.67 2.01
 3 -27 1 4.34 1.8
 3 27 1 4.89 1.91
 -3 -28 -1 1.16 1.5
 -3 -28 -1 2.05 1.53
 -3 28 -1 3.42 1.83
 3 -28 -1 2.11 1.65
 3 28 -1 4.05 1.95
 -3 -28 1 5.56 2.05
 -3 28 1 2.64 1.79
 3 -28 1 3.18 1.68
 3 28 1 3.82 1.89
 -3 29 -1 12.46 2.65
 3 -29 -1 8.84 2.24
 3 29 -1 13.54 2.81
 -3 -29 1 9.29 2.48
 -3 29 1 12.93 2.73
 3 -29 1 11.87 2.44
 3 29 1 13.97 2.73
 -3 30 -1 7.59 2.34
 3 -30 -1 8.89 2.29
 3 30 -1 8.66 2.44
 -3 -30 1 11.24 2.54
 -3 30 1 8.48 2.46
 3 -30 1 4.65 2
 3 30 1 9.21 2.49
 -3 31 -1 3.96 2.18
 3 -31 -1 3.09 1.79
 3 31 -1 4.74 2.17
 -3 -31 1 2.23 1.94
 -3 31 1 5.28 2.26
 3 -31 1 2.27 1.8
 3 31 1 3.95 2.12
 -3 32 -1 4.52 2.23
 3 -32 -1 3.13 1.9
 3 32 -1 4.8 2.24
 -3 -32 1 4.31 2.12
 -3 32 1 1.71 1.91
 3 -32 1 4.04 1.95
 3 32 1 2.86 1.96
 -3 33 -1 -0.47 1.72
 3 33 -1 0.24 1.74
 -3 -33 1 0.61 1.8
 -3 33 1 -0.54 1.63
 3 33 1 0.83 1.84
 -3 34 -1 6.6 2.52
 3 34 -1 5.43 2.48
 -3 -34 1 4.83 2.27
 -3 34 1 5.3 2.35
 3 34 1 3.55 2.23
 -4 0 -1 20.81 1.59
 4 0 -1 25.65 1.62
 -4 0 1 23.68 1.65
 -4 0 1 28.84 1.82
 4 0 1 29.09 1.89
 -4 -1 -1 138.88 3.29
 -4 1 -1 131.75 3.34
 4 -1 -1 156.54 3.31
 4 1 -1 168.74 3.17
 -4 -1 1 160.57 3.5
 -4 -1 1 174.84 3.51
 -4 1 1 156.31 3.42
 -4 1 1 171.17 3.11
 4 -1 1 177.15 3.79
 4 1 1 168.65 3.73
 -4 -2 -1 214.33 4.1
 -4 2 -1 183.31 3.83
 4 -2 -1 233.27 4.2
 4 2 -1 252.25 3.75
 -4 -2 1 248.88 4.39
 -4 -2 1 252.69 4.38
 -4 2 1 239.86 4.27
 -4 2 1 249.82 3.64
 4 -2 1 258.92 4.61
 4 2 1 258.99 3.23
 4 2 1 244.86 4.51
 -4 -3 -1 225.1 4.22
 -4 3 -1 267.88 3.32
 -4 3 -1 179.38 3.84
 4 -3 -1 239.97 4.41
 4 3 -1 262.31 3.69
 -4 -3 1 246.71 4.45
 -4 -3 1 241.77 4.43
 -4 3 1 239.33 4.34
 -4 3 1 249.95 3.51
 4 -3 1 267.88 4.73
 4 3 1 273.94 3.49
 4 3 1 243.85 4.55
 -4 -4 -1 83.99 2.68
 -4 4 -1 99.04 2.04
 4 -4 -1 85.26 2.82
 4 4 -1 96.33 2.12
 -4 -4 1 88.15 2.91
 -4 4 1 83.08 2.73
 -4 4 1 93.72 2.04
 4 -4 1 96.07 3.03
 4 -4 1 83.15 2.82
 4 4 1 99.31 2.2
 4 4 1 85.67 2.84
 -4 -5 -1 458.48 6.32
 -4 5 -1 523.2 5.65
 4 -5 -1 453.53 6.56
 4 5 -1 405.59 6.08
 4 5 -1 547.6 5.64
 -4 -5 1 477.46 6.74
 -4 5 1 481.56 6.63
 -4 5 1 480.48 5.08
 4 -5 1 535.35 6.99
 4 -5 1 453.33 6.52
 4 5 1 539.56 5.97
 4 5 1 476.19 6.61
 -4 -6 -1 294.4 5.04
 -4 6 -1 323.57 4.46
 4 -6 -1 276.17 5.19
 4 6 -1 251.1 4.87
 4 6 -1 320.53 3.8
 -4 -6 1 293.42 5.37
 -4 6 1 297.41 5.24
 -4 6 1 295.93 3.63
 4 -6 1 328.63 5.42
 4 -6 1 266.82 5
 4 6 1 327.54 4.68
 4 6 1 288.89 5.12
 -4 -7 -1 613.12 7.69
 -4 7 -1 670.16 7.28
 4 -7 -1 542.51 7.66
 4 7 -1 542.75 7.55
 4 7 -1 624.4 6.27
 -4 -7 1 588.78 8.04
 -4 7 1 597.86 7.89
 -4 7 1 562.55 5.67
 4 -7 1 673.69 8.19
 4 -7 1 552.22 7.56
 4 7 1 651.44 7.39
 4 7 1 576.89 7.58
 -4 -8 -1 670.58 8.26
 -4 8 -1 717.29 7.95
 4 -8 -1 580.82 8.16
 4 8 -1 596.04 8.21
 -4 -8 1 627.54 8.57
 -4 8 1 655.76 8.55
 -4 8 1 595.71 5.92
 4 -8 1 737.67 8.76
 4 -8 1 597.31 8.05
 4 8 1 703.66 8.09
 4 8 1 632.45 8.12
 -4 -9 -1 55.48 2.48
 -4 9 -1 59.04 2.38
 4 -9 -1 46.77 2.53
 4 9 -1 49.64 2.58
 -4 -9 1 51.3 2.74
 -4 9 1 58.95 2.67
 -4 9 1 44.62 1.32
 4 -9 1 58.45 3
 4 -9 1 48.02 2.5
 4 9 1 61.06 2.46
 4 9 1 51.8 2.48
 -4 -10 -1 69 2.76
 -4 10 -1 70.94 2.68
 4 -10 -1 60.65 2.87
 4 10 -1 64.23 2.94
 -4 -10 1 60.39 2.94
 -4 10 1 66.84 2.91
 -4 10 1 53.69 1.5
 4 -10 1 69.08 2.74
 4 -10 1 59.59 2.77
 4 10 1 75.69 2.84
 4 10 1 63.96 2.74
 -4 -11 -1 138.68 3.85
 -4 11 -1 153.81 3.99
 4 -11 -1 115.97 3.89
 4 11 -1 131.14 4.14
 -4 -11 1 129.33 4.18
 -4 11 1 136.19 4.14
 -4 11 1 103.32 2.12
 4 -11 1 153.92 3.99
 4 -11 1 118.03 3.79
 4 11 1 148.03 4.03
 4 11 1 130.57 3.82
 -4 -12 -1 130.27 4.12
 -4 12 -1 137.87 3.96
 4 -12 -1 107.45 3.87
 4 12 -1 117.68 4.07
 -4 -12 1 116.02 4.11
 -4 12 1 122.58 4.07
 4 -12 1 126.83 3.71
 4 -12 1 110.31 3.77
 4 12 1 128.75 3.94
 4 12 1 117.05 3.72
 -4 -13 -1 58.97 2.92
 -4 13 -1 62.44 2.91
 4 -13 -1 49.37 2.86
 4 -13 -1 54.5 1.78
 4 13 -1 61.22 3.14
 -4 -13 1 60.82 3.25
 -4 13 1 60.82 3.06
 4 -13 1 62.86 2.79
 4 -13 1 50.87 2.78
 4 13 1 63.19 2.98
 4 13 1 60.04 2.84
 -4 -14 -1 16.46 1.98
 -4 14 -1 15.52 1.88
 4 -14 -1 13.25 1.86
 4 -14 -1 13.24 1.18
 4 14 -1 16.5 2.03
 -4 -14 1 11.75 1.85
 -4 14 1 16.73 1.96
 4 -14 1 14.65 1.69
 4 -14 1 13.5 1.71
 4 14 1 14.32 1.8
 4 14 1 14.82 1.72
 -4 -15 -1 10.85 1.64
 -4 15 -1 13.02 1.75
 4 -15 -1 10.78 1.84
 4 -15 -1 11.04 1.21
 4 15 -1 11.32 1.8
 -4 -15 1 9.55 1.78
 -4 15 1 12.55 1.82
 4 -15 1 13.23 1.66
 4 -15 1 10.79 1.67
 4 15 1 13.37 1.8
 4 15 1 12.37 1.66
 -4 -16 -1 5.22 1.42
 -4 16 -1 3.93 1.28
 4 -16 -1 3.43 1.37
 4 -16 -1 3.7 0.85
 4 16 -1 4.67 1.42
 -4 -16 1 4.22 1.56
 -4 16 1 3.71 1.38
 4 -16 1 4.46 1.27
 4 -16 1 5.12 1.38
 4 16 1 3.66 1.33
 -4 -17 -1 35.18 2.38
 -4 -17 -1 52.6 3.05
 -4 17 -1 58.77 3.32
 4 -17 -1 48.98 3.18
 4 -17 -1 44.66 2.03
 4 17 -1 62.01 3.57
 -4 -17 1 45.74 3.26
 -4 17 1 51.05 3.23
 4 -17 1 52.68 2.87
 4 -17 1 47.38 2.99
 4 17 1 53.01 3.21
 -4 -18 -1 4.76 1.25
 -4 -18 -1 5.93 1.55
 -4 18 -1 7.62 1.66
 4 -18 -1 7.86 1.8
 4 -18 -1 5.28 1.03
 4 18 -1 6.66 1.71
 -4 -18 1 6.1 1.79
 -4 18 1 7.52 1.72
 4 -18 1 6.8 1.51
 4 -18 1 6.09 1.51
 4 18 1 9.89 1.81
 -4 -19 -1 62.79 3.36
 -4 -19 -1 76.58 3.72
 -4 19 -1 102.07 4.46
 4 -19 -1 70.57 3.86
 4 -19 -1 73.37 2.68
 4 19 -1 88.65 4.4
 -4 -19 1 78.14 4.19
 -4 19 1 80.21 4.15
 4 -19 1 87.11 3.67
 4 -19 1 72.32 3.73
 4 19 1 87.25 4.24
 -4 -20 -1 24.47 2.31
 -4 -20 -1 33.43 2.82
 -4 20 -1 35.51 3.02
 4 -20 -1 30.32 2.85
 4 -20 -1 29.21 1.99
 4 20 -1 32.5 3.06
 -4 -20 1 26.41 2.95
 -4 20 1 35.61 3.09
 4 -20 1 36.87 2.66
 4 -20 1 31.85 2.79
 4 20 1 37.7 3.12
 -4 -21 -1 40.84 2.78
 -4 -21 -1 41.93 3.07
 -4 21 -1 51.06 3.53
 4 -21 -1 44.23 3.28
 4 -21 -1 42.81 2.34
 4 21 -1 50.23 3.69
 -4 -21 1 41.42 3.43
 -4 21 1 51.52 3.64
 4 -21 1 46.83 2.93
 4 -21 1 45.79 3.22
 4 21 1 57.47 3.74
 -4 -22 -1 11.6 1.89
 -4 -22 -1 16.13 2.28
 -4 22 -1 18.27 2.48
 4 -22 -1 16.86 2.43
 4 -22 -1 17.54 1.83
 4 22 -1 18.95 2.66
 -4 -22 1 14.87 2.43
 -4 22 1 19.83 2.65
 4 -22 1 18.62 2.19
 4 -22 1 18.51 2.41
 4 22 1 17.43 2.46
 -4 -23 -1 6.66 1.61
 -4 -23 -1 11.86 2.1
 -4 23 -1 15.89 2.47
 4 -23 -1 13.72 2.3
 4 23 -1 18.57 2.71
 -4 -23 1 15.69 2.52
 -4 23 1 19.92 2.7
 4 -23 1 13.72 1.98
 4 -23 1 10.11 2.04
 4 23 1 14.6 2.38
 -4 -24 -1 80.76 3.94
 -4 -24 -1 96.28 4.54
 -4 24 -1 109.44 5.31
 4 -24 -1 93.14 4.74
 4 24 -1 105.33 5.43
 -4 -24 1 88.78 4.85
 -4 24 1 105.71 5.36
 4 -24 1 102.52 4.3
 4 -24 1 89.63 4.53
 4 24 1 109.88 5.41
 -4 -25 -1 24.08 2.46
 -4 -25 -1 24.8 2.89
 -4 25 -1 34.72 3.44
 4 -25 -1 27.67 2.93
 4 25 -1 30.24 3.41
 -4 -25 1 25.53 3.07
 -4 25 1 32.51 3.35
 4 -25 1 32.44 2.73
 4 -25 1 25.58 2.87
 4 25 1 32.27 3.33
 -4 -26 -1 23.74 2.56
 -4 -26 -1 28.39 3.01
 -4 26 -1 34.74 3.45
 4 -26 -1 27.4 3.04
 4 26 -1 38.77 3.76
 -4 -26 1 27.33 3.22
 -4 26 1 35.36 3.55
 4 -26 1 32.28 2.79
 4 -26 1 30.1 3.1
 4 26 1 31.7 3.38
 -4 -27 -1 2.6 1.46
 -4 -27 -1 1.75 1.55
 -4 27 -1 3.38 1.77
 4 -27 -1 2.32 1.66
 4 27 -1 2.67 1.8
 -4 -27 1 0.86 1.65
 -4 27 1 2.8 1.76
 4 -27 1 1.04 1.5
 4 27 1 4.26 1.84
 -4 -28 -1 16.34 2.58
 -4 28 -1 22.58 3.18
 4 -28 -1 18.56 2.78
 4 28 -1 30.59 3.59
 -4 -28 1 15.85 2.84
 -4 28 1 26.2 3.42
 4 -28 1 16.75 2.68
 4 28 1 24.51 3.3
 -4 -29 -1 2.36 1.61
 -4 29 -1 2.54 1.8
 4 -29 -1 1.96 1.72
 4 29 -1 3.48 2.06
 -4 -29 1 -0.27 1.53
 -4 29 1 1.81 1.76
 4 -29 1 1.84 1.68
 4 29 1 2.72 1.9
 -4 30 -1 3.95 1.98
 4 -30 -1 3.23 1.9
 4 30 -1 2.7 1.99
 -4 -30 1 3.55 2.01
 -4 30 1 5.35 2.12
 4 -30 1 0.67 1.6
 4 30 1 3.98 2.03
 -4 31 -1 0.97 1.73
 4 -31 -1 -0.2 1.52
 4 31 -1 0 1.63
 -4 -31 1 0.83 1.79
 -4 31 1 1.58 1.86
 4 -31 1 -0.36 1.47
 4 31 1 1.67 1.79
 -4 32 -1 5.53 2.33
 4 -32 -1 8.75 2.39
 4 32 -1 12.05 2.85
 -4 -32 1 4.75 2.28
 -4 32 1 7.6 2.55
 4 -32 1 6.55 2.25
 4 32 1 9.19 2.62
 -4 33 -1 1.53 1.96
 4 -33 -1 2.15 1.94
 4 33 -1 3.85 2.34
 -4 -33 1 2.37 2.03
 -4 33 1 5.46 2.33
 4 33 1 2.07 1.95
 -4 34 -1 0.31 1.79
 4 34 -1 1.78 1.98
 -4 -34 1 2.62 2.06
 -4 34 1 1.88 2.02
 4 34 1 1.4 1.97
 -5 0 -1 -0.01 0.68
 5 0 -1 -0.1 0.68
 -5 0 1 -0.07 0.69
 -5 0 1 0.34 0.69
 5 0 1 0.17 0.77
 -5 -1 -1 140.61 3.57
 -5 1 -1 125.02 3.4
 5 -1 -1 158.36 3.58
 5 1 -1 167.14 3.45
 -5 -1 1 154 3.56
 -5 -1 1 168.85 3.85
 -5 1 1 146.87 3.45
 -5 1 1 163.16 3.33
 5 -1 1 162.39 3.91
 5 1 1 156.83 3.82
 -5 -2 -1 14.82 1.57
 -5 2 -1 13.87 1.56
 5 -2 -1 15.65 1.6
 5 2 -1 17.68 1.46
 -5 -2 1 16.02 1.59
 -5 -2 1 19.2 1.89
 -5 2 1 17.14 1.55
 -5 2 1 17.87 1.41
 5 -2 1 16.77 1.8
 5 2 1 15.32 1.7
 -5 -3 -1 256.29 4.92
 -5 3 -1 221.01 4.74
 5 -3 -1 261.78 4.89
 5 3 -1 289.51 4.29
 -5 -3 1 274.7 4.88
 -5 -3 1 278.66 5.04
 -5 3 1 257.29 4.68
 -5 3 1 268.99 4.07
 5 -3 1 296.71 5.35
 5 3 1 301.76 3.66
 5 3 1 271.5 5.05
 -5 -4 -1 744.46 8.86
 -5 4 -1 902.76 8.2
 -5 4 -1 611.67 7.96
 5 -4 -1 786.08 9.22
 5 4 -1 906.17 8.5
 -5 -4 1 834.34 9.5
 -5 4 1 801.08 9.01
 -5 4 1 828.92 7.94
 5 -4 1 891.83 9.95
 5 4 1 902.76 8.18
 5 4 1 812.95 9.35
 -5 -5 -1 272.19 5.13
 -5 5 -1 318.38 4.05
 -5 5 -1 214.53 4.57
 5 -5 -1 269.44 5.24
 5 5 -1 232.68 4.71
 5 5 -1 330.33 4.42
 -5 -5 1 273.18 5.29
 -5 5 1 277.6 5.08
 -5 5 1 289.04 4.01
 5 -5 1 318.52 5.65
 5 5 1 318.15 4.29
 5 5 1 289.35 5.32
 -5 -6 -1 171.87 4.14
 -5 6 -1 198.5 3.34
 5 -6 -1 163.74 4.21
 5 6 -1 153.98 3.96
 5 6 -1 196.69 3.18
 -5 -6 1 171.98 4.35
 -5 6 1 167.96 4.05
 -5 6 1 170.26 2.96
 5 -6 1 192.6 4.48
 5 -6 1 157.99 4.05
 5 6 1 190.12 3.47
 5 6 1 162.67 4.03
 -5 -7 -1 3.18 1
 -5 7 -1 5.34 0.85
 5 -7 -1 3.06 1.15
 5 7 -1 3.61 1.03
 5 7 -1 4.69 0.71
 -5 -7 1 4.23 1.18
 -5 7 1 3.99 1.08
 -5 7 1 4.23 0.67
 5 -7 1 3.12 1.13
 5 -7 1 4.1 1.13
 5 7 1 5.53 0.94
 5 7 1 4.98 1.13
 -5 -8 -1 296.4 5.61
 -5 8 -1 325.38 4.97
 5 8 -1 272.07 5.57
 5 8 -1 292.02 3.73
 -5 -8 1 278.49 5.78
 -5 8 1 290.91 5.63
 -5 8 1 275.98 3.81
 5 -8 1 334.28 6.06
 5 -8 1 264.43 5.39
 5 8 1 320.09 5.16
 5 8 1 283.66 5.45
 -5 -9 -1 41.36 2.38
 -5 9 -1 44.65 2.08
 5 -9 -1 38.1 2.46
 5 9 -1 38 2.41
 5 9 -1 38.8 1.32
 -5 -9 1 39.71 2.55
 -5 9 1 41.6 2.38
 -5 9 1 35.47 1.42
 5 -9 1 46.27 2.85
 5 -9 1 35.16 2.28
 5 9 1 44.59 2.18
 5 9 1 35.15 2.22
 -5 -10 -1 90.36 3.29
 -5 10 -1 92.26 2.98
 5 -10 -1 75.72 3.29
 5 10 -1 78.15 3.25
 -5 -10 1 82.88 3.47
 -5 10 1 86.11 3.31
 -5 10 1 73.04 1.91
 5 -10 1 88.31 3.25
 5 -10 1 78.33 3.15
 5 10 1 90.73 3.07
 5 10 1 74.69 3.01
 -5 -11 -1 6.51 1.32
 -5 11 -1 7.41 1.21
 5 -11 -1 6.85 1.46
 5 11 -1 6.5 1.35
 -5 -11 1 6.7 1.47
 -5 11 1 8.74 1.42
 -5 11 1 6.35 0.76
 5 -11 1 7.53 1.35
 5 -11 1 4.71 1.23
 5 11 1 7.96 1.28
 5 11 1 7.78 1.33
 -5 -12 -1 48.52 2.68
 -5 12 -1 61.98 2.77
 5 -12 -1 49.66 2.9
 5 12 -1 49.49 2.83
 -5 -12 1 51.93 3.06
 -5 12 1 57.19 2.97
 -5 12 1 39.91 1.55
 5 -12 1 54.59 2.76
 5 -12 1 46.01 2.67
 5 12 1 54.53 2.7
 5 12 1 51.26 2.66
 -5 -13 -1 47.79 3.18
 -5 13 -1 46.33 2.57
 5 -13 -1 40.69 2.76
 5 13 -1 47.1 2.87
 -5 -13 1 39.88 2.87
 -5 13 1 50.69 2.9
 -5 13 1 33.54 1.63
 5 -13 1 48.38 2.7
 5 -13 1 37.62 2.54
 5 13 1 48.3 2.7
 5 13 1 41.93 2.53
 -5 -14 -1 17.43 1.99
 -5 14 -1 13.95 1.71
 5 -14 -1 12.79 1.91
 5 14 -1 10.24 1.74
 -5 -14 1 13.87 2.01
 -5 14 1 12.63 1.82
 -5 14 1 7.57 0.89
 5 -14 1 10.89 1.6
 5 -14 1 10.56 1.65
 5 14 1 12.95 1.73
 5 14 1 12.76 1.72
 -5 -15 -1 57.1 3.18
 -5 15 -1 61.63 3.12
 5 -15 -1 50.9 3.17
 5 15 -1 52.23 3.19
 -5 -15 1 49.37 3.28
 -5 15 1 56.01 3.21
 -5 15 1 35.12 1.6
 5 -15 1 57.47 3.02
 5 -15 1 49.23 2.97
 5 15 1 55.66 3.07
 5 15 1 50.98 2.89
 -5 -16 -1 3.09 1.34
 -5 16 -1 3.37 1.28
 5 -16 -1 3.03 1.41
 5 16 -1 2.97 1.34
 -5 -16 1 2.25 1.39
 -5 16 1 2.73 1.32
 5 -16 1 2 1.22
 5 -16 1 2.39 1.22
 5 16 1 2.6 1.2
 5 16 1 3.95 1.31
 -5 -17 -1 5.32 1.53
 -5 17 -1 4.02 1.4
 5 -17 -1 6.66 1.72
 5 -17 -1 4.44 0.97
 5 17 -1 5.09 1.51
 -5 -17 1 4.14 1.59
 -5 17 1 5.7 1.56
 5 -17 1 4.32 1.37
 5 -17 1 4.95 1.47
 5 17 1 4.92 1.43
 5 17 1 5.18 1.43
 -5 -18 -1 0.5 1.21
 -5 18 -1 0.82 1.1
 5 -18 -1 0 1.29
 5 -18 -1 -0.01 0.78
 5 18 -1 0.5 1.16
 -5 -18 1 0.03 1.29
 -5 18 1 1.32 1.24
 5 -18 1 1 1.12
 5 -18 1 0.77 1.13
 5 18 1 0.2 1.1
 -5 -19 -1 21.1 2.07
 -5 -19 -1 30.99 2.85
 -5 19 -1 31.68 2.78
 5 -19 -1 27.66 2.81
 5 -19 -1 24.2 1.78
 5 19 -1 28.46 2.88
 -5 -19 1 29.23 3.01
 -5 19 1 33.49 2.96
 5 -19 1 28.66 2.54
 5 -19 1 22.73 2.51
 5 19 1 33.49 2.89
 -5 -20 -1 65.85 3.76
 -5 -20 -1 77.48 3.96
 -5 20 -1 89.02 4.34
 5 -20 -1 75.2 4.11
 5 -20 -1 72.37 2.73
 5 20 -1 85.82 4.52
 -5 -20 1 72.12 4.22
 -5 20 1 80.61 4.31
 5 -20 1 88.51 3.96
 5 -20 1 72.88 3.87
 5 20 1 83.77 4.28
 -5 -21 -1 12.5 1.91
 -5 -21 -1 14.91 2.21
 -5 21 -1 17.4 2.37
 5 -21 -1 13.16 2.25
 5 -21 -1 13.2 1.61
 5 21 -1 13.46 2.3
 -5 -21 1 14.94 2.46
 -5 21 1 15.93 2.39
 5 -21 1 15.77 2.07
 5 -21 1 13.03 2.08
 5 21 1 17.68 2.43
 -5 -22 -1 32.57 2.63
 -5 -22 -1 43.7 3.33
 -5 22 -1 51.53 3.64
 5 -22 -1 41.64 3.36
 5 22 -1 47.27 3.7
 -5 -22 1 41.72 3.54
 -5 22 1 45.85 3.59
 5 -22 1 46.89 3.16
 5 -22 1 46.68 3.41
 5 22 1 55.31 3.8
 -5 -23 -1 20.57 2.48
 -5 -23 -1 21.54 2.63
 -5 23 -1 26.92 2.95
 5 -23 -1 21.19 2.77
 5 23 -1 19.9 2.82
 -5 -23 1 21.42 2.89
 -5 23 1 22.56 2.87
 5 -23 1 21.9 2.51
 5 -23 1 19.37 2.54
 5 23 1 27.61 3.01
 -5 -24 -1 7.8 1.76
 -5 -24 -1 10.16 2.12
 -5 24 -1 11.01 2.26
 5 -24 -1 12.42 2.37
 5 24 -1 14.97 2.62
 -5 -24 1 13.4 2.48
 -5 24 1 13.07 2.41
 5 -24 1 13.64 2.13
 5 -24 1 8.65 2.01
 5 24 1 14.28 2.45
 -5 -25 -1 4.72 1.57
 -5 -25 -1 8.68 2.06
 -5 25 -1 6.73 2.01
 5 -25 -1 5.36 1.88
 5 25 -1 7.65 2.15
 -5 -25 1 6.52 2.09
 -5 25 1 5.87 1.97
 5 -25 1 7.56 1.77
 5 -25 1 6.64 1.94
 5 25 1 5.54 1.93
 -5 -26 -1 0.73 1.18
 -5 -26 -1 1.04 1.47
 -5 26 -1 1.17 1.54
 5 -26 -1 0.32 1.48
 5 26 -1 0.72 1.53
 -5 -26 1 1.34 1.67
 -5 26 1 0.79 1.47
 5 -26 1 0.43 1.21
 5 -26 1 1.4 1.5
 5 26 1 2.19 1.66
 -5 -27 -1 -0.03 1.17
 -5 -27 -1 -0.64 1.39
 -5 27 -1 -0.77 1.29
 5 -27 -1 0.05 1.46
 5 27 -1 0.83 1.58
 -5 -27 1 0.45 1.49
 -5 27 1 -0.91 1.41
 5 -27 1 1.7 1.38
 5 -27 1 -0.3 1.35
 5 27 1 -0.77 1.3
 -5 -28 -1 5.34 1.98
 -5 28 -1 7.13 2.25
 5 -28 -1 5.77 2.05
 5 28 -1 7.6 2.32
 -5 -28 1 3.66 2.01
 -5 28 1 5.65 2.11
 5 -28 1 5.69 1.94
 5 28 1 4.87 2.08
 -5 -29 -1 8.06 2.14
 -5 29 -1 6.76 2.21
 5 -29 -1 5.82 2.08
 5 29 -1 6.24 2.28
 -5 -29 1 4.83 2.18
 -5 29 1 5.12 2.13
 5 -29 1 3.76 1.86
 5 29 1 7.66 2.31
 -5 -30 -1 0.97 1.63
 -5 30 -1 1.43 1.72
 5 -30 -1 0.39 1.67
 5 30 -1 0.64 1.79
 -5 -30 1 -0.22 1.66
 -5 30 1 1.75 1.78
 5 -30 1 -0.76 1.46
 5 30 1 -0.81 1.38
 -5 31 -1 4.18 2.07
 5 -31 -1 3.77 2.03
 5 31 -1 5.06 2.38
 -5 -31 1 1.85 1.95
 -5 31 1 3.73 2.1
 5 -31 1 3.57 1.89
 5 31 1 4.46 2.19
 -5 32 -1 2.52 1.98
 5 -32 -1 1.66 1.85
 5 32 -1 4.95 2.32
 -5 -32 1 2.15 2.05
 -5 32 1 2.45 2.08
 5 32 1 2.99 2.04
 -5 33 -1 0.45 1.9
 5 -33 -1 1.88 1.89
 5 33 -1 1.96 2.04
 -5 -33 1 0.71 1.94
 -5 33 1 3.75 2.19
 5 33 1 3.33 2.2
 -6 0 -1 184.59 4.35
 6 0 -1 234.77 4.54
 -6 0 1 213.95 4.34
 -6 0 1 228.16 4.4
 6 0 1 224.31 4.87
 -6 -1 -1 85.35 3.06
 -6 1 -1 82.2 2.99
 6 -1 -1 100.4 3.1
 6 1 -1 106.45 3.03
 -6 -1 1 94.56 2.98
 -6 -1 1 96.46 3.02
 -6 1 1 90.5 2.87
 -6 1 1 99.34 2.89
 6 -1 1 99.73 3.36
 6 1 1 94.59 3.25
 -6 -2 -1 8.64 1.33
 -6 2 -1 8.05 1.29
 6 -2 -1 10.76 1.37
 6 2 -1 10.73 1.22
 -6 -2 1 7.43 1.18
 -6 2 1 10.9 1.29
 -6 2 1 9.29 1.14
 6 -2 1 10.08 1.43
 6 2 1 8.64 1.33
 -6 -3 -1 189.94 4.5
 -6 3 -1 159.39 4.11
 6 -3 -1 208.66 4.63
 6 3 -1 231.23 4.17
 -6 -3 1 206.65 4.39
 -6 -3 1 223.32 4.86
 -6 3 1 197 4.23
 -6 3 1 207.18 3.88
 6 -3 1 214.62 4.87
 6 3 1 226.62 3.02
 6 3 1 200.91 4.6
 -6 -4 -1 8.05 1.3
 -6 4 -1 9.22 0.81
 -6 4 -1 8.84 1.32
 6 -4 -1 9.44 1.43
 6 4 -1 9.65 1.15
 -6 -4 1 9.45 1.38
 -6 4 1 8.57 1.24
 -6 4 1 9.14 1.07
 6 -4 1 8.68 1.43
 6 4 1 8.78 0.93
 6 4 1 8.55 1.31
 -6 -5 -1 105.47 3.47
 -6 5 -1 122.67 2.33
 -6 5 -1 81.75 3.01
 6 -5 -1 110.42 3.61
 6 5 -1 95.2 3.2
 6 5 -1 127.51 3.06
 -6 -5 1 112.91 3.68
 -6 5 1 112.51 3.38
 -6 5 1 113.38 2.75
 6 -5 1 122.89 3.86
 6 5 1 121.74 2.56
 6 5 1 111.98 3.56
 -6 -6 -1 77.64 3.07
 -6 6 -1 86.91 2.19
 -6 6 -1 59.64 2.63
 6 6 -1 70.58 2.87
 6 6 -1 85.7 2.44
 -6 -6 1 81.09 3.32
 -6 6 1 77.14 2.93
 -6 6 1 81.42 2.33
 6 -6 1 87.2 3.39
 6 6 1 87.06 2.37
 6 6 1 75.27 3
 -6 -7 -1 29.1 2.12
 -6 7 -1 30.69 1.61
 -6 7 -1 20.54 1.74
 6 -7 -1 30.15 2.32
 6 7 -1 22.54 1.96
 6 7 -1 29.43 1.55
 -6 -7 1 30.09 2.39
 -6 7 1 31.01 2.1
 -6 7 1 28.49 1.49
 6 -7 1 32.3 2.44
 6 7 1 32.5 1.74
 6 7 1 27.48 2.08
 -6 -8 -1 9.75 1.49
 -6 8 -1 11.08 1.3
 6 -8 -1 9.31 1.56
 6 8 -1 10.09 1.48
 6 8 -1 11.22 1.2
 -6 -8 1 11.58 1.66
 -6 8 1 10.71 1.44
 -6 8 1 9.83 1.08
 6 -8 1 14.66 1.78
 6 8 1 12.37 1.39
 6 8 1 10 1.42
 -6 -9 -1 172.12 4.65
 -6 9 -1 183.77 3.89
 6 -9 -1 157.92 4.68
 6 9 -1 142.51 4.25
 6 9 -1 161.58 2.96
 -6 -9 1 161.68 4.75
 -6 9 1 161.28 4.41
 -6 9 1 151.81 3.1
 6 -9 1 183.31 4.93
 6 -9 1 154.14 4.38
 6 9 1 177.51 4.02
 6 9 1 163.48 4.36
 -6 -10 -1 72.57 3.21
 -6 10 -1 83.3 2.83
 6 -10 -1 71 3.4
 6 10 -1 69.41 3.16
 6 10 -1 74.13 1.99
 -6 -10 1 74.18 3.47
 -6 10 1 72.79 3.14
 -6 10 1 63.92 2.03
 6 -10 1 80.64 3.7
 6 -10 1 74.65 3.19
 6 10 1 80.34 2.92
 6 10 1 71.4 3.07
 -6 -11 -1 90.36 3.58
 -6 11 -1 98.49 3.2
 6 -11 -1 89.7 3.84
 6 11 -1 83.57 3.52
 6 11 -1 86.39 2.09
 -6 -11 1 83.9 3.74
 -6 11 1 89.92 3.55
 -6 11 1 75.31 2.18
 6 -11 1 92.24 3.58
 6 -11 1 84.43 3.44
 6 11 1 98.51 3.36
 6 11 1 86.22 3.38
 -6 -12 -1 7.2 1.46
 -6 12 -1 6.34 1.21
 6 -12 -1 8.37 1.65
 6 12 -1 6.83 1.42
 6 12 -1 6.16 0.78
 -6 -12 1 5.97 1.56
 -6 12 1 6.32 1.38
 -6 12 1 5.65 0.83
 6 -12 1 5.62 1.39
 6 -12 1 6.15 1.36
 6 12 1 7.03 1.3
 6 12 1 6.71 1.33
 -6 -13 -1 16.99 2.07
 -6 13 -1 21.38 1.96
 6 -13 -1 14.13 1.98
 6 13 -1 14.88 1.93
 6 13 -1 17.65 1.17
 -6 -13 1 16.47 2.15
 -6 13 1 16.78 2.02
 -6 13 1 12.94 1.16
 6 -13 1 17.79 2.08
 6 -13 1 16.17 1.94
 6 13 1 15.87 1.85
 6 13 1 16.07 1.85
 -6 -14 -1 73.32 3.84
 -6 14 -1 75.03 3.27
 6 -14 -1 59.81 3.48
 6 14 -1 62.04 3.37
 -6 -14 1 61.7 3.59
 -6 14 1 62.53 3.31
 -6 14 1 50.6 1.94
 6 -14 1 73.52 3.48
 6 -14 1 56.87 3.1
 6 14 1 72.6 3.32
 6 14 1 59.51 3.06
 -6 -15 -1 1.59 1.28
 -6 15 -1 0.64 0.99
 6 -15 -1 0.81 1.26
 6 15 -1 1.16 1.16
 -6 -15 1 2.83 1.5
 -6 15 1 -0.1 1
 -6 15 1 0.63 0.59
 6 -15 1 1.14 1.18
 6 -15 1 1.33 1.12
 6 15 1 1.19 1.07
 6 15 1 1 1.08
 -6 -16 -1 0.3 1.16
 -6 16 -1 1.03 1.05
 6 -16 -1 1.17 1.35
 6 16 -1 -0.77 0.92
 -6 -16 1 0.47 1.33
 -6 16 1 -0.83 0.95
 -6 16 1 0.17 0.59
 6 -16 1 0.68 1.13
 6 -16 1 1.13 1.16
 6 16 1 0.33 1.05
 6 16 1 0.91 1.06
 -6 -17 -1 13.91 2.13
 -6 17 -1 15.24 1.99
 6 -17 -1 16.31 2.34
 6 17 -1 15 2.2
 -6 -17 1 11.7 2.15
 -6 17 1 14.47 2.11
 -6 17 1 8.86 1.09
 6 -17 1 17.15 2.15
 6 -17 1 14.5 2.03
 6 17 1 15.91 2.15
 6 17 1 18.84 2.26
 -6 -18 -1 100.28 4.41
 -6 18 -1 118.46 4.63
 6 -18 -1 99.71 4.65
 6 18 -1 100.66 4.65
 -6 -18 1 96.52 4.69
 -6 18 1 108.49 4.73
 -6 18 1 70.4 2.46
 6 -18 1 104.99 4.32
 6 -18 1 91.77 4.14
 6 18 1 113.87 4.66
 6 18 1 104.49 4.19
 -6 -19 -1 24.76 2.73
 -6 19 -1 30.04 2.72
 6 -19 -1 21.98 2.69
 6 19 -1 24.14 2.71
 -6 -19 1 24.64 2.92
 -6 19 1 24.73 2.68
 -6 19 1 15.8 1.36
 6 -19 1 25.58 2.55
 6 -19 1 22.98 2.49
 6 19 1 28.21 2.73
 6 19 1 25.32 2.53
 -6 -20 -1 6.83 1.48
 -6 -20 -1 7.8 1.86
 -6 20 -1 10.84 1.94
 6 -20 -1 6.22 1.85
 6 20 -1 8.91 1.95
 -6 -20 1 8.57 2.07
 -6 20 1 10.33 2.05
 6 -20 1 9.85 1.84
 6 -20 1 6.47 1.65
 6 20 1 10.67 1.99
 -6 -21 -1 14.4 1.92
 -6 -21 -1 21.49 2.61
 -6 21 -1 19.9 2.46
 6 -21 -1 19.62 2.64
 6 21 -1 19.8 2.68
 -6 -21 1 22.04 2.84
 -6 21 1 20.95 2.66
 6 -21 1 19.31 2.41
 6 -21 1 15.44 2.24
 6 21 1 21.52 2.64
 -6 -22 -1 46.26 3.25
 -6 -22 -1 54.04 3.69
 -6 22 -1 62.15 3.92
 6 -22 -1 57.2 3.93
 6 22 -1 53.16 3.93
 -6 -22 1 53.66 3.98
 -6 22 1 55.88 3.9
 6 -22 1 63.42 3.73
 6 -22 1 49.16 3.48
 6 22 1 64.6 4.09
 -6 -23 -1 48.46 3.18
 -6 -23 -1 57.85 3.88
 -6 23 -1 71.28 4.27
 6 -23 -1 62.95 4.12
 6 23 -1 62.54 4.28
 -6 -23 1 54.64 4.16
 -6 23 1 70.1 4.44
 6 -23 1 73.47 4.03
 6 -23 1 57.74 3.77
 6 23 1 74.92 4.47
 -6 -24 -1 23.7 2.42
 -6 -24 -1 33.28 3.27
 -6 24 -1 36.93 3.37
 6 -24 -1 26.38 3.04
 6 24 -1 39.92 3.7
 -6 -24 1 33.97 3.52
 -6 24 1 35.44 3.47
 6 -24 1 35.53 3.07
 6 -24 1 34.32 3.15
 6 24 1 37.82 3.46
 -6 -25 -1 77.43 4.05
 -6 -25 -1 93.08 4.83
 -6 25 -1 107.45 5.4
 6 -25 -1 96.63 5.1
 6 25 -1 99.34 5.49
 -6 -25 1 87.34 5.13
 -6 25 1 105.03 5.58
 6 -25 1 100.56 4.72
 6 -25 1 80.25 4.48
 6 25 1 97.44 5.27
 -6 -26 -1 0.48 1.26
 -6 -26 -1 2.49 1.77
 -6 26 -1 6.43 2.04
 6 -26 -1 5.68 2
 6 26 -1 5.96 2.08
 -6 -26 1 2.3 1.85
 -6 26 1 3.83 1.85
 6 -26 1 6.16 1.78
 6 -26 1 3.37 1.74
 6 26 1 2.83 1.72
 -6 -27 -1 8.87 2.25
 -6 27 -1 4.66 1.93
 6 -27 -1 7.65 2.22
 6 27 -1 6.12 2.16
 -6 -27 1 6.05 2.2
 -6 27 1 5.48 2.04
 6 -27 1 6.45 1.84
 6 -27 1 4.91 1.86
 6 27 1 4.84 1.96
 -6 -28 -1 2.12 1.71
 -6 28 -1 0.49 1.49
 6 -28 -1 1.11 1.66
 6 28 -1 0.39 1.59
 -6 -28 1 -0.31 1.59
 -6 28 1 -0.13 1.52
 6 -28 1 0.24 1.35
 6 -28 1 0.44 1.51
 6 28 1 1.08 1.56
 -6 -29 -1 1.29 1.79
 -6 29 -1 -0.81 1.45
 6 -29 -1 0.18 1.63
 6 29 -1 1.01 1.66
 -6 -29 1 1.73 1.94
 -6 29 1 0.47 1.73
 6 -29 1 0.49 1.56
 6 29 1 -0.1 1.55
 -6 -30 -1 7.38 2.23
 -6 30 -1 3.59 2.03
 6 -30 -1 5.04 2.15
 6 30 -1 4.05 2.06
 -6 -30 1 5.47 2.29
 -6 30 1 4.97 2.25
 6 -30 1 5.23 2.15
 6 30 1 4.85 2.18
 -6 31 -1 0.11 1.69
 6 -31 -1 -0.49 1.59
 6 31 -1 1.03 1.93
 -6 -31 1 -1.33 1.63
 -6 31 1 0.69 1.78
 6 31 1 -0.5 1.65
 -6 32 -1 10.51 2.71
 6 -32 -1 8.46 2.49
 6 32 -1 11.85 2.93
 -6 -32 1 11.78 2.91
 -6 32 1 8.53 2.56
 6 32 1 11.04 2.76
 -6 33 -1 11.63 2.92
 6 -33 -1 8.19 2.62
 6 33 -1 13.95 3.15
 -6 -33 1 10.77 2.87
 -6 33 1 9.27 2.74
 6 33 1 10.74 2.83
 -7 0 -1 0.11 0.76
 7 0 -1 -0.02 0.82
 -7 0 1 0.49 0.74
 -7 0 1 -0.08 0.75
 7 0 1 -0.05 0.84
 -7 -1 -1 235.92 5.27
 -7 1 -1 229.08 5.16
 7 -1 -1 294.97 5.59
 7 1 -1 288.56 5.3
 -7 -1 1 256.21 4.96
 -7 -1 1 271.53 5.28
 -7 1 1 260.22 4.98
 -7 1 1 276.27 5.09
 7 -1 1 281.01 5.79
 7 1 1 271.75 5.67
 -7 -2 -1 11.71 1.55
 -7 2 -1 10.23 1.43
 7 -2 -1 12.89 1.57
 7 2 -1 13.51 1.65
 -7 -2 1 11.3 1.35
 -7 -2 1 14.99 1.73
 -7 2 1 12.61 1.4
 -7 2 1 11.79 1.33
 7 -2 1 12.04 1.62
 7 2 1 13.38 1.61
 -7 -3 -1 32.04 2.2
 -7 3 -1 30.57 2.14
 7 -3 -1 33.98 2.27
 7 3 -1 37.89 2.09
 -7 -3 1 35.88 2.11
 -7 -3 1 33.52 2.22
 -7 3 1 34.53 2.06
 -7 3 1 32.43 1.89
 7 -3 1 37.22 2.54
 7 3 1 35.5 2.36
 -7 -4 -1 30.71 2.23
 -7 4 -1 24.29 1.98
 7 -4 -1 30.63 2.27
 7 4 -1 38.75 2.3
 -7 -4 1 36.84 2.67
 -7 4 1 33.48 2.07
 -7 4 1 35.46 1.9
 7 -4 1 37.72 2.54
 7 4 1 36.65 1.38
 7 4 1 31.98 2.24
 -7 -5 -1 39.9 2.46
 -7 5 -1 44.16 1.42
 -7 5 -1 34.9 2.27
 7 -5 -1 47.65 2.68
 7 5 -1 37.89 2.27
 7 5 -1 51.56 2.34
 -7 -5 1 46.34 2.81
 -7 5 1 39.06 2.22
 -7 5 1 45.28 2.03
 7 -5 1 51.85 2.86
 7 5 1 47.6 1.69
 7 5 1 41.85 2.48
 -7 -6 -1 33.99 2.33
 -7 6 -1 33.55 1.46
 -7 6 -1 25.48 2.13
 7 -6 -1 35.13 2.48
 7 6 -1 30.09 2.15
 7 6 -1 40.41 2.02
 -7 -6 1 35.05 2.55
 -7 6 1 32.27 2.16
 -7 6 1 32.33 1.78
 7 -6 1 37.11 2.62
 7 6 1 37.81 1.71
 7 6 1 33.74 2.35
 -7 -7 -1 390.74 7.2
 -7 7 -1 426.63 5.39
 -7 7 -1 300.28 6.13
 7 -7 -1 401.51 7.43
 7 7 -1 353.16 6.49
 7 7 -1 431.05 5.81
 -7 -7 1 405.87 7.47
 -7 7 1 396.69 6.79
 -7 7 1 392.87 5.6
 7 -7 1 449.74 7.8
 7 7 1 445.61 5.91
 7 7 1 393.88 6.97
 -7 -8 -1 160.54 4.67
 -7 8 -1 169.66 3.47
 -7 8 -1 120.36 3.92
 7 -8 -1 160.04 4.8
 7 8 -1 151.94 4.53
 7 8 -1 163.79 3.43
 -7 -8 1 162.15 4.85
 -7 8 1 156.49 4.34
 -7 8 1 145.13 3.28
 7 -8 1 182.65 5.08
 7 8 1 180.44 3.86
 7 8 1 156.78 4.44
 -7 -9 -1 44.3 2.78
 -7 9 -1 43.95 2.03
 -7 9 -1 32.19 2.21
 7 -9 -1 44.57 2.86
 7 9 -1 39.73 2.56
 7 9 -1 44.41 1.88
 -7 -9 1 45.31 2.95
 -7 9 1 40.74 2.48
 -7 9 1 38.25 1.8
 7 -9 1 48.13 3.07
 7 9 1 47.71 2.25
 7 9 1 42.34 2.54
 -7 -10 -1 62.57 3.2
 -7 10 -1 70.47 2.62
 -7 10 -1 44.99 2.59
 7 -10 -1 59.74 3.28
 7 10 -1 62.25 3.1
 7 10 -1 59.04 2.07
 -7 -10 1 61.36 3.37
 -7 10 1 59.92 2.98
 -7 10 1 53.88 2.14
 7 -10 1 74.78 3.68
 7 10 1 69.69 2.78
 7 10 1 59.99 2.95
 -7 -11 -1 36.41 2.65
 -7 11 -1 35.6 2.1
 7 -11 -1 29.3 2.63
 7 11 -1 33.72 2.5
 7 11 -1 30.72 1.59
 -7 -11 1 35.2 2.83
 -7 11 1 32.94 2.42
 -7 11 1 27.87 1.59
 7 -11 1 42.17 3.22
 7 11 1 37.68 2.31
 7 11 1 32.96 2.4
 -7 -12 -1 27.19 2.45
 -7 12 -1 26.2 1.99
 7 -12 -1 28.06 2.65
 7 12 -1 20.5 2.14
 7 12 -1 24.17 1.45
 -7 -12 1 24.57 2.58
 -7 12 1 25.57 2.26
 -7 12 1 21.63 1.47
 7 -12 1 28.65 3.29
 7 -12 1 20.68 2.19
 7 12 1 29.07 2.2
 7 12 1 22.27 2.2
 -7 -13 -1 95.82 4.04
 -7 13 -1 98.65 3.51
 7 -13 -1 85.82 4.07
 7 13 -1 88.24 3.87
 7 13 -1 87.97 2.35
 -7 -13 1 87.08 4.17
 -7 13 1 93.92 3.91
 -7 13 1 78.6 2.48
 7 -13 1 102 4.11
 7 -13 1 89.75 3.8
 7 13 1 99.63 3.7
 7 13 1 95.89 3.8
 -7 -14 -1 78.7 3.8
 -7 14 -1 84.36 3.44
 7 -14 -1 71.39 3.87
 7 14 -1 72.43 3.65
 7 14 -1 68.56 2.08
 -7 -14 1 70.67 3.91
 -7 14 1 74.14 3.61
 -7 14 1 57.27 2.19
 7 -14 1 75.13 3.69
 7 -14 1 68.74 3.46
 7 14 1 76.07 3.42
 7 14 1 75.24 3.48
 -7 -15 -1 95.23 4.4
 -7 15 -1 96.96 3.8
 7 -15 -1 84.55 4.24
 7 15 -1 85.45 4.04
 7 15 -1 82.66 2.26
 -7 -15 1 84.25 4.3
 -7 15 1 87.28 4
 -7 15 1 67.24 2.39
 7 -15 1 89.78 4.03
 7 -15 1 84.74 3.85
 7 15 1 98.83 3.98
 7 15 1 82.37 3.66
 -7 -16 -1 1.84 1.45
 -7 16 -1 2.57 1.2
 7 -16 -1 1.51 1.49
 7 16 -1 2.41 1.31
 -7 -16 1 1.42 1.45
 -7 16 1 1.98 1.28
 -7 16 1 1.16 0.73
 7 -16 1 2.71 1.37
 7 -16 1 1.14 1.2
 7 16 1 1.53 1.15
 7 16 1 3.16 1.28
 -7 -17 -1 72.54 3.99
 -7 17 -1 80.03 3.74
 7 -17 -1 66.69 3.96
 7 17 -1 74.68 4.03
 -7 -17 1 74.5 4.24
 -7 17 1 73.79 3.92
 -7 17 1 55.79 2.29
 7 -17 1 80.79 3.98
 7 -17 1 61.02 3.46
 7 17 1 83.65 3.96
 7 17 1 69.86 3.54
 -7 -18 -1 36.85 3.14
 -7 18 -1 36.41 2.85
 7 -18 -1 35.82 3.17
 7 18 -1 36.68 3.11
 -7 -18 1 31.58 3.18
 -7 18 1 35.19 3.01
 -7 18 1 22.39 1.65
 7 -18 1 33.8 2.88
 7 -18 1 30.4 2.72
 7 18 1 32.05 2.8
 7 18 1 33.51 2.78
 -7 -19 -1 3.63 1.64
 -7 19 -1 6.43 1.63
 7 -19 -1 4.27 1.73
 7 19 -1 6.1 1.75
 -7 -19 1 3.35 1.79
 -7 19 1 6.19 1.73
 -7 19 1 2.79 0.9
 7 -19 1 7.7 1.76
 7 -19 1 5.76 1.59
 7 19 1 6.04 1.65
 7 19 1 6.12 1.63
 -7 -20 -1 18.83 2.56
 -7 20 -1 18.48 2.37
 7 -20 -1 17.07 2.54
 7 20 -1 19.29 2.62
 -7 -20 1 19.38 2.76
 -7 20 1 19.84 2.58
 7 -20 1 21.49 2.53
 7 -20 1 15.64 2.25
 7 20 1 18.52 2.44
 7 20 1 17.51 2.24
 -7 -21 -1 60 3.93
 -7 21 -1 76 4.16
 7 -21 -1 62.42 4.09
 7 21 -1 61.84 4.12
 -7 -21 1 57.18 4.13
 -7 21 1 64.31 4.09
 7 -21 1 65.58 3.87
 7 -21 1 58.63 3.66
 7 21 1 64 3.96
 -7 -22 -1 11.62 1.82
 -7 -22 -1 14.7 2.46
 -7 22 -1 17.77 2.45
 7 -22 -1 12.41 2.42
 7 22 -1 14.35 2.46
 -7 -22 1 14.37 2.6
 -7 22 1 13.91 2.38
 7 -22 1 18.61 2.48
 7 -22 1 13.44 2.23
 7 22 1 18.91 2.64
 -7 -23 -1 14.38 2.2
 -7 -23 -1 20.79 2.76
 -7 23 -1 21.03 2.74
 7 -23 -1 19.29 2.89
 7 23 -1 18.05 2.77
 -7 -23 1 22.18 3.06
 -7 23 1 22.44 2.96
 7 -23 1 18.86 2.52
 7 -23 1 16.73 2.46
 7 23 1 18.22 2.65
 -7 -24 -1 0.25 1.17
 -7 -24 -1 1.18 1.57
 -7 24 -1 1.77 1.51
 7 -24 -1 3.6 1.83
 7 24 -1 2.82 1.69
 -7 -24 1 3.62 1.97
 -7 24 1 2.13 1.55
 7 -24 1 1.65 1.49
 7 -24 1 0.41 1.4
 7 24 1 3.36 1.62
 -7 -25 -1 11.29 1.97
 -7 -25 -1 22.04 2.93
 -7 25 -1 19.26 2.75
 7 -25 -1 16.04 2.72
 7 25 -1 18.37 2.91
 -7 -25 1 15.39 2.85
 -7 25 1 20.58 2.99
 7 -25 1 18.83 2.58
 7 -25 1 14.33 2.43
 7 25 1 20.3 2.93
 -7 -26 -1 1.96 1.71
 -7 26 -1 3.37 1.76
 7 -26 -1 0.89 1.59
 7 26 -1 1.63 1.71
 -7 -26 1 0.95 1.74
 -7 26 1 2 1.69
 7 -26 1 2.7 1.61
 7 -26 1 4.51 1.82
 7 26 1 2.09 1.61
 -7 -27 -1 7.97 2.28
 -7 27 -1 8.62 2.22
 7 -27 -1 12.39 2.59
 7 27 -1 11.86 2.65
 -7 -27 1 7.35 2.37
 -7 27 1 10.34 2.47
 7 -27 1 9.01 2.11
 7 -27 1 7.54 2.14
 7 27 1 8.65 2.31
 -7 -28 -1 8.64 2.35
 -7 28 -1 6.3 2.14
 7 -28 -1 6.7 2.23
 7 28 -1 7.51 2.33
 -7 -28 1 6.69 2.41
 -7 28 1 7.26 2.37
 7 -28 1 9.36 2.18
 7 -28 1 7.37 2.14
 7 28 1 5.14 2
 -7 -29 -1 19.53 3.05
 -7 29 -1 17.47 2.98
 7 -29 -1 20.07 3.17
 7 29 -1 21.13 3.47
 -7 -29 1 15.05 2.97
 -7 29 1 18.68 3.17
 7 -29 1 16.41 2.78
 7 29 1 18.31 3.1
 -7 -30 -1 2.08 1.96
 -7 30 -1 3.78 2.02
 7 -30 -1 6.09 2.19
 7 30 -1 3.99 2.08
 -7 -30 1 1.58 2.03
 -7 30 1 2.88 1.92
 7 30 1 4.01 2
 -7 -31 -1 6.68 2.33
 -7 31 -1 9.79 2.57
 7 -31 -1 7.93 2.41
 7 31 -1 11.66 2.96
 -7 -31 1 6.71 2.52
 -7 31 1 10.43 2.74
 7 31 1 9.34 2.66
 -7 32 -1 7.74 2.54
 7 -32 -1 5.89 2.38
 7 32 -1 6.63 2.64
 -7 -32 1 7.56 2.58
 -7 32 1 5.54 2.34
 7 32 1 8.71 2.59
 -8 0 -1 8.58 1.44
 8 0 -1 7.99 1.39
 -8 0 1 8.13 1.25
 -8 0 1 7.01 1.31
 8 0 1 7.6 1.48
 -8 -1 -1 24.87 2.24
 -8 1 -1 24.4 2.06
 8 -1 -1 28.78 2.23
 8 1 -1 31.4 2.22
 -8 -1 1 25.85 1.96
 -8 -1 1 26.71 2.08
 -8 1 1 27.16 1.97
 -8 1 1 27.66 2.02
 8 -1 1 26.95 2.31
 8 1 1 23.75 2.21
 -8 -2 -1 220.88 5.44
 -8 2 -1 209.11 5.22
 8 -2 -1 259.24 5.67
 8 2 -1 269.91 5.36
 -8 -2 1 242.41 5.04
 -8 -2 1 246.26 5.45
 -8 2 1 228.41 4.87
 -8 2 1 247.68 5.07
 8 -2 1 255.69 5.89
 8 2 1 254.52 5.79
 -8 -3 -1 35.46 2.43
 -8 3 -1 30.33 2.2
 8 -3 -1 38.04 2.53
 8 3 -1 42.54 2.82
 -8 -3 1 36.72 2.24
 -8 -3 1 36.63 2.42
 -8 3 1 31.69 2.07
 -8 3 1 32.18 2.01
 8 -3 1 39.19 2.66
 8 3 1 37.56 2.53
 -8 -4 -1 188.21 5.09
 -8 4 -1 166 4.68
 8 -4 -1 207.73 5.27
 8 4 -1 166.11 4.39
 8 4 -1 223.55 4.8
 -8 -4 1 192.2 5.02
 -8 4 1 188.91 4.52
 -8 4 1 201.8 4.42
 8 -4 1 216.68 5.55
 8 4 1 215.19 3.19
 8 4 1 203.24 5.18
 -8 -5 -1 15.67 1.89
 -8 5 -1 15.39 1
 -8 5 -1 13.43 1.67
 8 -5 -1 14.95 1.9
 8 5 -1 12.89 1.55
 8 5 -1 14.9 1.8
 -8 -5 1 16.43 1.93
 -8 5 1 15.78 1.71
 -8 5 1 13.18 1.48
 8 -5 1 14.33 1.86
 8 5 1 17.57 1.21
 8 5 1 15.8 1.94
 -8 -6 -1 18.34 2.07
 -8 6 -1 17.31 1.13
 -8 6 -1 15.73 1.83
 8 -6 -1 18.09 2.13
 8 6 -1 16.76 1.81
 8 6 -1 17.31 1.76
 -8 -6 1 17.05 2.01
 -8 6 1 18.13 1.81
 -8 6 1 18.84 1.62
 8 -6 1 23.12 2.4
 8 6 1 18.21 1.33
 8 6 1 17.3 1.97
 -8 -7 -1 89.28 3.75
 -8 7 -1 98.31 2.47
 -8 7 -1 72.37 3.26
 8 -7 -1 96.19 3.93
 8 7 -1 82.87 3.31
 8 7 -1 101.17 3.06
 -8 -7 1 101.92 4.03
 -8 7 1 91.22 3.4
 -8 7 1 92.29 2.93
 8 -7 1 102.78 4.09
 8 7 1 97.97 2.73
 8 7 1 92.76 3.65
 -8 -8 -1 157.36 4.9
 -8 8 -1 174.69 3.53
 -8 8 -1 134.39 4.39
 8 8 -1 156.39 4.76
 8 8 -1 178.44 3.93
 -8 -8 1 161.4 5.08
 -8 8 1 161.78 4.55
 -8 8 1 160.29 3.77
 8 -8 1 184.58 5.38
 8 8 1 186.53 3.96
 8 8 1 154.14 4.62
 -8 -9 -1 85.56 3.81
 -8 9 -1 95.1 2.82
 -8 9 -1 71.85 3.43
 8 -9 -1 84.71 3.89
 8 9 -1 79.3 3.44
 8 9 -1 88.01 2.8
 -8 -9 1 84.82 3.93
 -8 9 1 86.92 3.5
 -8 9 1 81.59 2.72
 8 -9 1 101.2 4.23
 8 9 1 97.24 3.08
 8 9 1 86.84 3.59
 -8 -10 -1 40.21 2.88
 -8 10 -1 42.27 2.11
 -8 10 -1 25.44 2.14
 8 -10 -1 39.62 2.99
 8 10 -1 35.12 2.55
 8 10 -1 39.47 1.98
 -8 -10 1 41.39 3.03
 -8 10 1 37.94 2.55
 -8 10 1 35.31 1.91
 8 -10 1 41.4 3.15
 8 10 1 39.83 2.26
 8 10 1 39.2 2.63
 -8 -11 -1 32.9 2.69
 -8 11 -1 34.19 2.09
 -8 11 -1 25.14 2.15
 8 -11 -1 34.59 2.88
 8 11 -1 31.78 2.52
 8 11 -1 31.11 1.81
 -8 -11 1 31.12 2.84
 -8 11 1 31.2 2.48
 -8 11 1 25.53 1.72
 8 -11 1 34.34 3.07
 8 11 1 36.29 2.29
 8 11 1 32.01 2.48
 -8 -12 -1 36.9 2.88
 -8 12 -1 40.22 2.31
 -8 12 -1 27 2.26
 8 -12 -1 34.58 2.98
 8 12 -1 37.14 2.7
 8 12 -1 34.63 1.82
 -8 -12 1 36.73 3.06
 -8 12 1 38.54 2.73
 -8 12 1 31.95 2.12
 8 -12 1 39.82 3.38
 8 12 1 41.99 2.51
 8 12 1 34.87 2.59
 -8 -13 -1 119.15 4.66
 -8 13 -1 118.73 3.84
 -8 13 -1 80.58 3.63
 8 -13 -1 118.76 4.87
 8 13 -1 110.88 4.38
 8 13 -1 111.03 2.89
 -8 -13 1 116.4 4.86
 -8 13 1 114.31 4.38
 -8 13 1 98.54 2.97
 8 -13 1 129.11 5.21
 8 13 1 127.09 4.18
 8 13 1 110.3 4.17
 -8 -14 -1 13.06 2.1
 -8 14 -1 12.17 1.65
 8 -14 -1 8.36 1.99
 8 14 -1 12.28 1.93
 8 14 -1 11.55 1.22
 -8 -14 1 12.69 2.23
 -8 14 1 12.47 1.88
 -8 14 1 10.85 1.28
 8 -14 1 13.47 2.22
 8 14 1 12.8 1.79
 8 14 1 10.96 1.8
 -8 -15 -1 6.01 1.84
 -8 15 -1 6.96 1.45
 8 -15 -1 9.71 2.07
 8 15 -1 4.36 1.49
 8 15 -1 6.64 1.02
 -8 -15 1 5.43 1.82
 -8 15 1 4.55 1.5
 -8 15 1 4.37 0.99
 8 -15 1 5.16 1.66
 8 15 1 5.91 1.44
 8 15 1 6.68 1.6
 -8 -16 -1 62.83 3.95
 -8 16 -1 58.69 3.17
 8 -16 -1 55.58 3.75
 8 16 -1 53.03 3.45
 8 16 -1 51.55 2.04
 -8 -16 1 58.07 3.9
 -8 16 1 53.59 3.41
 -8 16 1 43.42 2.14
 8 -16 1 59.32 3.59
 8 -16 1 57.43 3.42
 8 16 1 60.49 3.37
 8 16 1 52.55 3.22
 -8 -17 -1 36.9 3.25
 -8 17 -1 41.57 2.85
 8 -17 -1 37.38 3.3
 8 17 -1 39.85 3.14
 -8 -17 1 34.54 3.32
 -8 17 1 37.64 3.02
 -8 17 1 27.85 1.83
 8 -17 1 38.52 3.11
 8 -17 1 35.37 2.86
 8 17 1 37.68 2.89
 8 17 1 35.47 2.82
 -8 -18 -1 23.6 2.87
 -8 18 -1 21.29 2.33
 8 -18 -1 19.14 2.59
 8 18 -1 21.14 2.61
 -8 -18 1 22.76 2.86
 -8 18 1 18.61 2.42
 -8 18 1 14.43 1.51
 8 -18 1 22.17 2.62
 8 -18 1 18.66 2.37
 8 18 1 22.22 2.5
 8 18 1 18.54 2.25
 -8 -19 -1 6.16 1.92
 -8 19 -1 7.94 1.72
 8 -19 -1 6.16 1.94
 8 19 -1 3.24 1.56
 -8 -19 1 5.96 1.99
 -8 19 1 3.44 1.53
 8 -19 1 7.98 1.92
 8 -19 1 7.96 1.86
 8 19 1 10.57 1.97
 8 19 1 6.6 1.69
 -8 -20 -1 29.57 3.17
 -8 20 -1 32.25 2.88
 8 -20 -1 30.29 3.21
 8 20 -1 33.72 3.2
 -8 -20 1 29.78 3.29
 -8 20 1 27.76 2.9
 8 -20 1 29.8 2.95
 8 -20 1 25.3 2.74
 8 20 1 33.74 3.01
 8 20 1 27.93 2.76
 -8 -21 -1 7.86 2.11
 -8 21 -1 8.93 1.84
 8 -21 -1 4.81 1.9
 8 21 -1 6.69 1.92
 -8 -21 1 11.05 2.4
 -8 21 1 6.15 1.87
 8 -21 1 8.09 1.94
 8 -21 1 7.97 1.89
 8 21 1 7.62 1.89
 8 21 1 8.81 1.88
 -8 -22 -1 46.76 3.78
 -8 22 -1 54.8 3.73
 8 -22 -1 49.29 3.93
 8 22 -1 46.85 3.81
 -8 -22 1 41.51 3.83
 -8 22 1 50.96 3.86
 8 -22 1 51.23 3.73
 8 -22 1 42.66 3.37
 8 22 1 49.92 3.72
 -8 -23 -1 36.9 2.79
 -8 -23 -1 61.94 4.27
 -8 23 -1 69.27 4.21
 8 -23 -1 54.29 4.09
 8 23 -1 58.16 4.26
 -8 -23 1 53.42 4.27
 -8 23 1 58.69 4.17
 8 -23 1 60.01 3.99
 8 -23 1 51.04 3.67
 8 23 1 67.66 4.32
 -8 -24 -1 9.72 1.98
 -8 -24 -1 15.01 2.67
 -8 24 -1 12.49 2.32
 8 -24 -1 13.85 2.59
 8 24 -1 14 2.59
 -8 -24 1 12.75 2.68
 -8 24 1 11.51 2.41
 8 -24 1 14.81 2.45
 8 -24 1 12.16 2.28
 8 24 1 14.45 2.55
 -8 -25 -1 15.6 2.71
 -8 25 -1 17.79 2.73
 8 -25 -1 17.01 2.86
 8 25 -1 18.16 2.95
 -8 -25 1 17.45 2.98
 -8 25 1 10.64 2.38
 8 -25 1 15.26 2.52
 8 -25 1 14.57 2.47
 8 25 1 15.9 2.67
 -8 -26 -1 28.38 3.45
 -8 26 -1 31.34 3.33
 8 -26 -1 29.04 3.41
 8 26 -1 30.95 3.55
 -8 -26 1 27.19 3.59
 -8 26 1 29.39 3.42
 8 -26 1 27.53 3.1
 8 -26 1 24.29 3.03
 8 26 1 28.65 3.26
 -8 -27 -1 3.01 2.03
 -8 27 -1 3.36 1.86
 8 -27 -1 3.12 1.96
 8 27 -1 4.25 2.04
 -8 -27 1 3.61 2.11
 -8 27 1 6.41 2.19
 8 -27 1 4.97 1.88
 8 -27 1 3.33 1.76
 8 27 1 4.22 1.91
 -8 -28 -1 9.15 2.51
 -8 28 -1 13.93 2.75
 8 -28 -1 13.21 2.83
 8 28 -1 13.56 2.83
 -8 -28 1 10.6 2.66
 -8 28 1 13.36 2.75
 8 -28 1 11.31 2.4
 8 -28 1 10.86 2.44
 8 28 1 13.1 2.73
 -8 -29 -1 7.94 2.5
 -8 29 -1 11.08 2.61
 8 -29 -1 11.02 2.7
 8 29 -1 9.62 2.65
 -8 -29 1 9.3 2.69
 -8 29 1 9.9 2.63
 8 -29 1 14.5 2.96
 8 -29 1 10.27 2.45
 8 29 1 11.51 2.67
 -8 -30 -1 2.99 2.06
 -8 30 -1 6.48 2.35
 8 -30 -1 5.23 2.25
 8 30 -1 4.89 2.27
 -8 -30 1 4.62 2.43
 -8 30 1 3.53 2.13
 8 30 1 4.21 2.08
 -8 -31 -1 5.84 2.27
 -8 31 -1 6.62 2.43
 8 -31 -1 4.64 2.22
 8 31 -1 3.27 2.23
 -8 -31 1 4.51 2.33
 -8 31 1 2.94 2.08
 8 31 1 2.91 2.08
 -8 32 -1 1.5 1.96
 8 -32 -1 4.03 2.33
 8 32 -1 3.75 2.33
 -8 -32 1 1.36 2.11
 -8 32 1 1.92 2.08
 8 32 1 2.07 1.99
 -9 0 -1 -0.39 0.87
 9 0 -1 -0.24 0.92
 -9 0 1 0.08 0.77
 -9 0 1 -0.33 0.8
 9 0 1 -0.84 0.89
 -9 -1 -1 12.31 1.72
 -9 1 -1 13.12 1.7
 9 -1 -1 13.53 1.8
 9 1 -1 14.16 1.76
 -9 -1 1 12.33 1.5
 -9 -1 1 14.17 1.74
 -9 1 1 13.14 1.53
 -9 1 1 12.7 1.59
 9 -1 1 15.8 1.94
 9 1 1 14.1 1.84
 -9 -2 -1 164.19 4.98
 -9 2 -1 154.9 4.76
 9 -2 -1 185.59 5.09
 9 2 -1 195.39 4.87
 -9 -2 1 181.81 4.54
 -9 -2 1 173.52 4.86
 -9 2 1 168.16 4.33
 -9 2 1 173.84 4.53
 9 -2 1 185.08 5.33
 9 2 1 184.41 5.21
 -9 -3 -1 3.19 1.18
 -9 3 -1 4.27 1.25
 9 -3 -1 4.92 1.39
 9 3 -1 4.67 1.28
 -9 -3 1 4.29 1.12
 -9 -3 1 3.72 1.26
 -9 3 1 3.5 1.04
 -9 3 1 3.14 1.06
 9 -3 1 3.21 1.27
 9 3 1 3.96 1.29
 -9 -4 -1 9.76 1.66
 -9 4 -1 8.71 1.52
 9 -4 -1 9.75 1.7
 9 4 -1 8.77 1.36
 9 4 -1 12.61 1.61
 -9 -4 1 10.36 1.73
 -9 4 1 9.23 1.39
 -9 4 1 11.71 1.48
 9 -4 1 12.18 1.85
 9 4 1 11.46 0.99
 9 4 1 10.17 1.67
 -9 -5 -1 9.78 1.66
 -9 5 -1 7.4 1.43
 9 -5 -1 8.24 1.67
 9 5 -1 7.55 1.33
 9 5 -1 13.05 1.58
 -9 -5 1 10.77 1.87
 -9 5 1 7.6 1.32
 -9 5 1 9.68 1.37
 9 -5 1 10.66 1.79
 9 5 1 9.71 1.07
 9 5 1 10.04 1.64
 -9 -6 -1 10.6 1.75
 -9 6 -1 9.97 1.1
 -9 6 -1 7.17 1.46
 9 -6 -1 12.56 1.93
 9 6 -1 7.37 1.34
 9 6 -1 10.32 1.45
 -9 -6 1 8.91 1.8
 -9 6 1 10.6 1.48
 -9 6 1 11.86 1.44
 9 -6 1 10.46 1.84
 9 6 1 10.86 1.2
 9 6 1 10.58 1.68
 -9 -7 -1 1.83 1.23
 -9 7 -1 2.36 0.7
 -9 7 -1 1.29 1.01
 9 -7 -1 2.38 1.36
 9 7 -1 1.7 0.98
 9 7 -1 2.71 1.01
 -9 -7 1 2.38 1.35
 -9 7 1 1.98 1
 -9 7 1 2.79 0.94
 9 -7 1 2.45 1.37
 9 7 1 2.08 0.77
 9 7 1 1.14 1.03
 -9 -8 -1 15.22 2.03
 -9 8 -1 17.76 1.39
 -9 8 -1 14.61 1.87
 9 -8 -1 16.18 2.18
 9 8 -1 15.51 1.86
 9 8 -1 16.36 1.77
 -9 -8 1 20.08 2.5
 -9 8 1 15.49 1.9
 -9 8 1 17.66 1.66
 9 -8 1 18.14 2.25
 9 8 1 19.09 1.6
 9 8 1 16.91 2.1
 -9 -9 -1 65.07 3.58
 -9 9 -1 63.7 2.36
 -9 9 -1 50.98 2.96
 9 -9 -1 68.41 3.7
 9 9 -1 59.65 3.13
 9 9 -1 68.04 2.75
 -9 -9 1 68.15 3.76
 -9 9 1 63.16 3.15
 -9 9 1 61.3 2.61
 9 -9 1 63.09 3.64
 9 9 1 71.74 2.73
 9 9 1 62.81 3.29
 -9 -10 -1 32.49 2.81
 -9 10 -1 33.55 1.97
 -9 10 -1 27.81 2.38
 9 -10 -1 34.77 2.97
 9 10 -1 29.58 2.45
 9 10 -1 28.73 1.96
 -9 -10 1 34.42 3.04
 -9 10 1 32.89 2.5
 -9 10 1 28.46 1.92
 9 -10 1 34.75 3.07
 9 10 1 32.72 2.13
 9 10 1 30.86 2.53
 -9 -11 -1 12.93 2.04
 -9 11 -1 11.47 1.45
 -9 11 -1 9.06 1.63
 9 -11 -1 13.01 2.13
 9 11 -1 11.06 1.75
 9 11 -1 11.86 1.36
 -9 -11 1 11.58 2.06
 -9 11 1 9.24 1.64
 -9 11 1 10.74 1.34
 9 -11 1 15.62 2.29
 9 11 1 13.83 1.63
 9 11 1 11.11 1.77
 -9 -12 -1 120.29 4.85
 -9 12 -1 126.96 3.8
 -9 12 -1 91.81 4.05
 9 -12 -1 117.83 4.92
 9 12 -1 107.87 4.32
 9 12 -1 115.44 3.28
 -9 -12 1 110.72 4.88
 -9 12 1 108.16 4.25
 -9 12 1 103.91 3.27
 9 -12 1 129.58 5.19
 9 12 1 122.53 3.98
 9 12 1 109.59 4.24
 -9 -13 -1 34.59 2.97
 -9 13 -1 36.54 2.4
 -9 13 -1 27.18 2.39
 9 -13 -1 36.2 3.17
 9 13 -1 34.24 2.76
 9 13 -1 30.26 1.91
 -9 -13 1 33.41 3.14
 -9 13 1 36.57 2.82
 -9 13 1 31.7 2.04
 9 -13 1 41.04 3.51
 9 13 1 36.57 2.55
 9 13 1 33.23 2.71
 -9 -14 -1 36.53 3.09
 -9 14 -1 41.17 2.59
 -9 14 -1 28.03 2.45
 9 -14 -1 31.03 3.06
 9 14 -1 37.9 2.93
 9 14 -1 33.36 1.95
 -9 -14 1 34.84 3.22
 -9 14 1 35.33 2.83
 -9 14 1 34.07 2.35
 9 -14 1 43.33 3.7
 9 14 1 37.27 2.63
 9 14 1 40.3 2.92
 -9 -15 -1 80.39 4.27
 -9 15 -1 84.91 3.6
 -9 15 -1 56.74 3.29
 9 -15 -1 75.7 4.31
 9 15 -1 73.98 3.94
 9 15 -1 69.72 2.54
 -9 -15 1 80.06 4.46
 -9 15 1 82.53 4.05
 -9 15 1 65.71 2.69
 9 -15 1 89.15 4.81
 9 15 1 79.62 3.67
 9 15 1 77.72 3.8
 -9 -16 -1 121.28 5.34
 -9 16 -1 125.78 4.43
 -9 16 -1 85.39 4
 9 -16 -1 114.11 5.2
 9 16 -1 113.14 4.86
 9 16 -1 111.74 3.06
 -9 -16 1 112.17 5.24
 -9 16 1 116.28 4.84
 -9 16 1 99.31 3.26
 9 -16 1 137.78 5.81
 9 16 1 124.79 4.64
 9 16 1 112.74 4.51
 -9 -17 -1 11.03 2.23
 -9 17 -1 13.55 1.91
 -9 17 -1 7.68 1.64
 9 -17 -1 9.16 2.13
 9 17 -1 9.34 1.92
 -9 -17 1 7.02 2.05
 -9 17 1 10.26 1.96
 -9 17 1 7.61 1.3
 9 -17 1 12.82 2.36
 9 17 1 8.91 1.77
 9 17 1 13.92 2.07
 -9 -18 -1 35.23 3.33
 -9 18 -1 35.39 2.81
 -9 18 -1 24.05 2.41
 9 -18 -1 33.97 3.34
 9 18 -1 35.71 3.13
 -9 -18 1 32.27 3.39
 -9 18 1 34.37 3.04
 9 -18 1 35.29 3.14
 9 18 1 34.69 2.89
 9 18 1 26.9 2.7
 -9 -19 -1 21.96 2.86
 -9 19 -1 25.21 2.56
 -9 19 -1 16.36 2.2
 9 -19 -1 24.79 3.05
 9 19 -1 24.7 2.84
 -9 -19 1 23.15 3.09
 -9 19 1 22.24 2.66
 9 -19 1 24.03 2.81
 9 19 1 30.18 2.85
 9 19 1 20.43 2.5
 -9 -20 -1 2.77 1.77
 -9 20 -1 4.86 1.62
 -9 20 -1 2.3 1.33
 9 -20 -1 4.16 1.88
 9 20 -1 5.53 1.8
 -9 -20 1 7.23 2.14
 -9 20 1 3.83 1.68
 9 -20 1 4.61 1.78
 9 20 1 5.75 1.74
 9 20 1 5.3 1.63
 -9 -21 -1 23.82 3.06
 -9 21 -1 24.88 2.7
 9 -21 -1 22.64 3
 9 21 -1 22.79 2.92
 -9 -21 1 21.18 3.06
 -9 21 1 23.27 2.89
 9 -21 1 23.73 2.86
 9 21 1 21.53 2.67
 9 21 1 21.51 2.52
 -9 -22 -1 23.13 3.09
 -9 22 -1 24.57 2.79
 9 -22 -1 19.81 2.91
 9 22 -1 21.63 2.92
 -9 -22 1 19.95 3.01
 -9 22 1 21.84 2.92
 9 -22 1 23.17 2.82
 9 22 1 22.82 2.86
 9 22 1 21.45 2.54
 -9 -23 -1 36.5 3.66
 -9 23 -1 45.07 3.56
 9 -23 -1 34.67 3.58
 9 23 -1 39.28 3.65
 -9 -23 1 39.9 3.92
 -9 23 1 43.56 3.75
 9 -23 1 37.48 3.4
 9 23 1 44.56 3.66
 -9 -24 -1 15.85 2.17
 -9 -24 -1 25.24 3.26
 -9 24 -1 24.92 2.92
 9 -24 -1 22.74 3.14
 9 24 -1 22.98 3.11
 -9 -24 1 21.75 3.28
 -9 24 1 27.09 3.22
 9 -24 1 24.2 2.97
 9 24 1 25.45 3.1
 -9 -25 -1 1.3 1.72
 -9 25 -1 2.62 1.65
 9 -25 -1 1.59 1.78
 9 25 -1 0.4 1.54
 -9 -25 1 0.88 1.81
 -9 25 1 3.01 1.77
 9 -25 1 0.68 1.51
 9 25 1 1.92 1.56
 -9 -26 -1 3.17 2.04
 -9 26 -1 2.79 1.77
 9 -26 -1 1.96 1.89
 9 26 -1 3.35 1.93
 -9 -26 1 2.45 2.14
 -9 26 1 4.03 1.87
 9 -26 1 5.4 2.25
 9 26 1 4.25 1.88
 -9 -27 -1 8.96 2.6
 -9 27 -1 10.23 2.39
 9 -27 -1 10.76 2.65
 9 27 -1 10.23 2.59
 -9 -27 1 8.66 2.75
 -9 27 1 10.68 2.54
 9 -27 1 12.94 2.73
 9 27 1 12.89 2.57
 -9 -28 -1 1.21 1.93
 -9 28 -1 2.12 1.84
 9 -28 -1 3.71 2.1
 9 28 -1 2.54 1.88
 -9 -28 1 2.64 2.11
 -9 28 1 2.81 1.9
 9 -28 1 3.53 2.12
 9 28 1 2.76 1.86
 -9 -29 -1 6.99 2.45
 -9 29 -1 6.28 2.17
 9 -29 -1 7.11 2.4
 9 29 -1 2.85 2.04
 -9 -29 1 3.93 2.4
 -9 29 1 5.85 2.22
 9 -29 1 3.88 2.2
 9 29 1 8.49 2.38
 -9 -30 -1 14.07 3.01
 -9 30 -1 15.74 2.95
 9 -30 -1 17.3 3.25
 9 30 -1 17.56 3.27
 -9 -30 1 15.37 3.24
 -9 30 1 15.4 3.05
 9 30 1 17.12 3.09
 -9 -31 -1 -0.25 1.8
 -9 31 -1 0.42 1.87
 9 -31 -1 2.02 2.11
 9 31 -1 2.89 2.15
 -9 -31 1 1.27 2.12
 -9 31 1 0.37 1.78
 9 31 1 1.04 1.77
 -10 0 -1 77.42 3.67
 10 0 -1 97.59 3.9
 -10 0 1 90.49 3.36
 -10 0 1 93.39 3.73
 10 0 1 90.71 4.02
 -10 -1 -1 12.21 1.84
 -10 1 -1 12.13 1.82
 10 -1 -1 13.84 1.92
 10 1 -1 17.8 2.15
 -10 -1 1 16.55 1.82
 -10 -1 1 11.01 1.72
 -10 1 1 12.64 1.58
 -10 1 1 15.56 1.84
 10 -1 1 16.78 2.11
 10 1 1 16.9 2.1
 -10 -2 -1 30.07 2.56
 -10 2 -1 29.23 2.43
 10 -2 -1 34.71 2.75
 10 2 -1 38.8 3.02
 -10 -2 1 33.13 2.28
 -10 -2 1 36.16 2.63
 -10 2 1 31.01 2.19
 -10 2 1 29.91 2.28
 10 -2 1 34.93 2.87
 10 2 1 34.24 2.74
 -10 -3 -1 41.89 2.88
 -10 3 -1 38.28 2.71
 10 -3 -1 48.02 3.11
 10 3 -1 53.35 3.1
 -10 -3 1 43.3 2.86
 -10 3 1 41.3 2.45
 -10 3 1 42.42 2.55
 10 -3 1 50.71 3.3
 10 3 1 40.83 2.9
 -10 -4 -1 2.94 1.28
 -10 4 -1 2.8 1.2
 10 -4 -1 4.01 1.49
 10 4 -1 4.47 1.19
 10 4 -1 6.33 1.47
 -10 -4 1 5.15 1.53
 -10 4 1 2.97 1.09
 -10 4 1 5.5 1.27
 10 -4 1 5.44 1.58
 10 4 1 4.02 1.4
 -10 -5 -1 8.96 1.7
 -10 5 -1 7.22 1.51
 10 -5 -1 8.81 1.81
 10 5 -1 7.42 1.36
 10 5 -1 9.24 1.56
 -10 -5 1 8.59 1.74
 -10 5 1 9.21 1.48
 -10 5 1 9.31 1.48
 10 -5 1 9.85 1.86
 10 5 1 9.28 1.09
 10 5 1 9.88 1.72
 -10 -6 -1 37.88 2.91
 -10 6 -1 37.39 1.48
 -10 6 -1 34.35 2.59
 10 -6 -1 44.93 3.2
 10 6 -1 36.59 2.45
 10 6 -1 44.88 2.66
 -10 -6 1 46.6 3.59
 -10 6 1 42.29 2.56
 -10 6 1 40.85 2.44
 10 -6 1 46.38 3.26
 10 6 1 43.57 1.85
 10 6 1 40.41 2.86
 -10 -7 -1 1.05 1.2
 -10 7 -1 1.79 0.66
 -10 7 -1 0.71 1
 10 -7 -1 1.57 1.37
 10 7 -1 2.12 1.04
 10 7 -1 1.53 1.01
 -10 -7 1 2.97 1.48
 -10 7 1 1.97 1.06
 -10 7 1 0.89 0.9
 10 -7 1 2.77 1.46
 10 7 1 2.95 0.83
 10 7 1 2.81 1.27
 -10 -8 -1 32.67 2.84
 -10 8 -1 29.06 1.65
 -10 8 -1 29.03 2.47
 10 -8 -1 29.14 2.9
 10 8 -1 28.54 2.67
 10 8 -1 30.39 2.3
 -10 -8 1 32.06 3.03
 -10 8 1 26.61 2.28
 -10 8 1 25.01 2.02
 10 -8 1 32.66 2.99
 10 8 1 32.57 1.91
 10 8 1 30.65 2.68
 -10 -9 -1 132.31 5.1
 -10 9 -1 122.54 3.16
 -10 9 -1 102.28 4.22
 10 -9 -1 132.35 5.17
 10 9 -1 108.95 4.14
 10 9 -1 126.42 3.85
 -10 -9 1 127 5.09
 -10 9 1 125.8 4.34
 -10 9 1 125.07 3.86
 10 -9 1 137.7 5.26
 10 9 1 126.67 3.53
 10 9 1 131.59 4.75
 -10 -10 -1 30.14 2.85
 -10 10 -1 36.01 2.01
 -10 10 -1 29.12 2.5
 10 -10 -1 38.02 3.24
 10 10 -1 29.9 2.51
 10 10 -1 33.17 2.26
 -10 -10 1 37.95 3.28
 -10 10 1 36.4 2.65
 -10 10 1 30.98 2.15
 10 -10 1 38.15 3.25
 10 10 1 35.84 2.21
 10 10 1 28.99 2.63
 -10 -11 -1 22.46 2.68
 -10 11 -1 22.53 1.82
 -10 11 -1 19.58 2.21
 10 -11 -1 22.67 2.72
 10 11 -1 25.62 2.39
 10 11 -1 22.44 1.98
 -10 -11 1 27.38 2.97
 -10 11 1 25.29 2.38
 -10 11 1 22.84 1.94
 10 -11 1 25.95 3.02
 10 11 1 26.32 2.1
 10 11 1 24.88 2.54
 -10 -12 -1 35.05 3.12
 -10 12 -1 33.31 2.2
 -10 12 -1 28.47 2.52
 10 -12 -1 39.22 3.34
 10 12 -1 37.83 2.83
 10 12 -1 31.72 2.14
 -10 -12 1 35.6 3.29
 -10 12 1 33.35 2.69
 -10 12 1 30.4 2.1
 10 -12 1 42.86 3.52
 10 12 1 41.32 2.55
 10 12 1 32.81 2.75
 -10 -13 -1 29.2 2.99
 -10 13 -1 31.55 2.26
 -10 13 -1 25.33 2.45
 10 -13 -1 29.54 3.07
 10 13 -1 27.76 2.59
 10 13 -1 27.7 2
 -10 -13 1 29.07 3.1
 -10 13 1 33.17 2.77
 -10 13 1 25.02 1.96
 10 -13 1 38.88 3.47
 10 13 1 30.65 2.39
 10 13 1 29.82 2.69
 -10 -14 -1 25.84 2.89
 -10 14 -1 26.05 2.23
 -10 14 -1 20.31 2.34
 10 -14 -1 26.17 2.93
 10 14 -1 20.65 2.43
 10 14 -1 23.43 1.87
 -10 -14 1 24.25 3
 -10 14 1 26.2 2.59
 -10 14 1 21.77 1.88
 10 -14 1 27.74 3.23
 10 14 1 22.74 2.27
 10 14 1 20.49 2.44
 -10 -15 -1 52.93 3.73
 -10 15 -1 50.18 2.96
 -10 15 -1 43.16 3.15
 10 -15 -1 52.17 3.82
 10 15 -1 49.45 3.38
 10 15 -1 46.28 2.33
 -10 -15 1 49.04 3.77
 -10 15 1 50.28 3.36
 -10 15 1 43.35 2.42
 10 -15 1 54.99 4.06
 10 15 1 56.26 3.19
 10 15 1 51.18 3.3
 -10 -16 -1 100.41 5.2
 -10 16 -1 105.02 4.14
 -10 16 -1 74.33 4.02
 10 -16 -1 95.07 4.95
 10 16 -1 94.44 4.55
 -10 -16 1 92.01 4.94
 -10 16 1 102.1 4.64
 -10 16 1 79.45 3.17
 10 -16 1 106.83 5.25
 10 16 1 101.11 4.25
 10 16 1 96.75 4.36
 -10 -17 -1 1.16 1.49
 -10 17 -1 1.96 1.23
 -10 17 -1 1.24 1.11
 10 -17 -1 2.76 1.71
 10 17 -1 2.43 1.44
 -10 -17 1 1.8 1.67
 -10 17 1 0.99 1.29
 10 -17 1 3.26 1.72
 10 17 1 3.04 1.37
 10 17 1 1.49 1.28
 -10 -18 -1 2.75 1.77
 -10 18 -1 3.32 1.38
 -10 18 -1 1.66 1.19
 10 -18 -1 3.6 1.79
 10 18 -1 3.26 1.55
 -10 -18 1 2 1.71
 -10 18 1 3.79 1.55
 10 -18 1 3.48 1.81
 10 18 1 3.59 1.42
 10 18 1 1.99 1.36
 -10 -19 -1 2.56 1.79
 -10 19 -1 2.82 1.4
 -10 19 -1 0.91 1.13
 10 -19 -1 4.91 2
 10 19 -1 3.27 1.57
 -10 -19 1 3.78 1.94
 -10 19 1 2.13 1.47
 10 -19 1 2.69 1.8
 10 19 1 3.16 1.45
 10 19 1 4.16 1.58
 -10 -20 -1 22.39 3.05
 -10 20 -1 19.55 2.43
 -10 20 -1 15.56 2.24
 10 -20 -1 18.78 2.89
 10 20 -1 20.5 2.76
 -10 -20 1 18.55 2.9
 -10 20 1 17.44 2.59
 10 -20 1 23.66 3.13
 10 20 1 18.94 2.52
 10 20 1 16.61 2.36
 -10 -21 -1 13.89 2.62
 -10 21 -1 7.95 1.77
 10 -21 -1 15.66 2.74
 10 21 -1 13.57 2.49
 -10 -21 1 13.44 2.7
 -10 21 1 15.61 2.52
 10 -21 1 15.18 2.78
 10 21 1 16.19 2.42
 10 21 1 13.74 2.21
 -10 -22 -1 9.34 2.47
 -10 22 -1 11.81 2.2
 -10 22 -1 7.25 1.76
 10 -22 -1 11.18 2.57
 10 22 -1 10.66 2.37
 -10 -22 1 12.48 2.71
 -10 22 1 13.67 2.46
 10 -22 1 15.8 2.8
 10 22 1 12.17 2.29
 10 22 1 10.36 2.11
 -10 -23 -1 43.05 3.96
 -10 23 -1 37.76 3.41
 -10 23 -1 28.57 2.81
 10 -23 -1 39.8 3.85
 10 23 -1 42.43 3.81
 -10 -23 1 38.37 3.93
 -10 23 1 44.21 3.79
 10 -23 1 49.47 4.54
 10 23 1 45.9 3.74
 10 23 1 36.65 3.41
 -10 -24 -1 4.18 2.09
 -10 24 -1 4.11 1.75
 -10 24 -1 3.59 1.49
 10 -24 -1 5.68 2.15
 10 24 -1 6.67 2.11
 -10 -24 1 5.49 2.27
 -10 24 1 2.83 1.69
 10 -24 1 2.61 1.98
 10 24 1 4.6 1.84
 -10 -25 -1 4.2 2.19
 -10 25 -1 4.63 1.93
 -10 25 -1 1.8 1.31
 10 -25 -1 3.22 2.09
 10 25 -1 4.92 2.07
 -10 -25 1 3.89 2.19
 -10 25 1 6.68 2.15
 10 -25 1 4.91 2.14
 10 25 1 4.52 1.84
 -10 -26 -1 1.87 2.06
 -10 26 -1 1.44 1.58
 -10 26 -1 0.72 1.22
 10 -26 -1 1.35 1.85
 10 26 -1 2.89 1.94
 -10 -26 1 -0.3 1.84
 10 -26 1 4.49 2.07
 10 26 1 3.01 1.74
 -10 27 -1 27.45 3.36
 -10 27 -1 12.61 2.25
 10 -27 -1 29.66 3.78
 10 27 -1 25.23 3.6
 -10 -27 1 19.32 3.42
 -10 27 1 28.06 3.61
 10 -27 1 33.21 3.89
 10 27 1 24.6 3.33
 -10 -28 -1 1.27 1.95
 -10 28 -1 0.29 1.59
 10 -28 -1 1.33 1.9
 10 28 -1 -0.83 1.6
 -10 -28 1 0.75 1.9
 -10 28 1 -0.36 1.62
 10 -28 1 0.8 1.83
 10 28 1 -0.94 1.49
 -10 -29 -1 18.71 3.34
 -10 29 -1 18.66 3.09
 10 -29 -1 14.4 3.08
 10 29 -1 20.31 3.45
 -10 -29 1 13.71 3.16
 -10 29 1 18.63 3.25
 10 -29 1 21.42 3.43
 10 29 1 16.31 2.98
 -10 -30 -1 7.51 2.65
 -10 30 -1 6.06 2.35
 10 -30 -1 7.57 2.56
 10 30 -1 8.96 2.72
 -10 -30 1 4.71 2.51
 -10 30 1 6.86 2.48
 10 -30 1 8.91 2.69
 10 30 1 8.46 2.54
 -11 0 -1 -0.06 0.94
 11 0 -1 0.3 1.29
 -11 0 1 0 0.92
 -11 0 1 -0.26 0.97
 11 0 1 -0.98 1
 -11 -1 -1 35.23 2.83
 -11 1 -1 32.93 2.74
 11 -1 -1 42.07 3.02
 11 1 -1 37.86 3.26
 -11 -1 1 37.16 2.47
 -11 -1 1 32.75 2.65
 -11 1 1 31.83 2.29
 -11 1 1 34.06 2.61
 11 -1 1 36.44 2.99
 11 1 1 40.04 3.08
 -11 -2 -1 31.45 2.71
 -11 2 -1 29.95 2.73
 11 -2 -1 35.24 2.92
 11 2 -1 33.81 2.89
 -11 -2 1 32.6 2.34
 -11 -2 1 29.41 2.59
 -11 2 1 28 2.2
 -11 2 1 33.04 2.54
 11 -2 1 31.08 2.93
 11 2 1 31.82 2.82
 -11 -3 -1 27.34 2.66
 -11 3 -1 24.54 2.39
 11 -3 -1 33.12 2.9
 11 3 -1 24.02 2.19
 11 3 -1 30.17 2.72
 -11 -3 1 32.49 2.74
 -11 3 1 26.37 2.18
 -11 3 1 26.85 2.33
 11 -3 1 29.96 2.94
 11 3 1 29.71 2.76
 -11 -4 -1 8.95 1.84
 -11 4 -1 10.25 1.78
 11 -4 -1 14.57 2.2
 11 4 -1 10.28 1.56
 11 4 -1 14.01 1.91
 -11 -4 1 13.46 2.04
 -11 4 1 11.47 1.62
 -11 4 1 11.09 1.7
 11 -4 1 12.72 2.12
 11 4 1 9.17 1.84
 -11 -5 -1 25.67 2.59
 -11 5 -1 21.73 2.35
 11 -5 -1 30.71 2.91
 11 5 -1 22.43 2.12
 11 5 -1 27.8 2.54
 -11 -5 1 26.96 2.69
 -11 5 1 26.28 2.19
 -11 5 1 25.24 2.23
 11 -5 1 27.9 2.96
 11 5 1 25.19 1.44
 11 5 1 27.1 2.65
 -11 -6 -1 23.1 2.6
 -11 6 -1 19.93 2.26
 11 -6 -1 23.95 2.76
 11 6 -1 20.36 2.07
 11 6 -1 22.58 2.33
 -11 -6 1 26.75 2.85
 -11 6 1 19.49 2.05
 -11 6 1 26.22 2.22
 11 -6 1 25.72 2.87
 11 6 1 23.05 1.53
 11 6 1 28.05 2.68
 -11 -7 -1 9.63 1.97
 -11 7 -1 6.16 0.87
 -11 7 -1 8.03 1.65
 11 -7 -1 9.24 1.99
 11 7 -1 6.03 1.4
 11 7 -1 9.5 1.59
 -11 -7 1 12.01 2.18
 -11 7 1 6.35 1.42
 -11 7 1 4.87 1.29
 11 -7 1 9.54 2.03
 11 7 1 8.39 1.14
 11 7 1 6.12 1.62
 -11 -8 -1 87.91 4.38
 -11 8 -1 78.87 2.41
 -11 8 -1 79.12 3.9
 11 -8 -1 88.49 4.48
 11 8 -1 78.07 3.68
 11 8 -1 90.31 3.61
 -11 -8 1 88.34 4.53
 -11 8 1 85.91 3.67
 -11 8 1 84.4 3.45
 11 -8 1 93.5 4.6
 11 8 1 84.86 2.82
 11 8 1 85.55 4.09
 -11 -9 -1 2.01 1.45
 -11 9 -1 1.34 0.79
 -11 9 -1 1.19 1.07
 11 -9 -1 2.19 1.59
 11 9 -1 1.43 1.11
 11 9 -1 2.69 1.14
 -11 -9 1 3.15 1.62
 -11 9 1 0.66 1.04
 -11 9 1 1.54 0.98
 11 -9 1 2.31 1.55
 11 9 1 2.81 0.98
 11 9 1 0.64 1.16
 -11 -10 -1 26.55 2.89
 -11 10 -1 23.87 1.81
 -11 10 -1 24.19 2.43
 11 -10 -1 25.88 3.01
 11 10 -1 22.62 2.34
 11 10 -1 23.52 2.18
 -11 -10 1 26.13 3.02
 -11 10 1 22.38 2.31
 -11 10 1 22.43 2.04
 11 -10 1 27.16 3.06
 11 10 1 25.74 2.01
 11 10 1 22.97 2.55
 -11 -11 -1 49.35 3.62
 -11 11 -1 43.48 2.31
 -11 11 -1 40.72 3.02
 11 -11 -1 47.89 3.7
 11 11 -1 40.36 2.89
 11 11 -1 41.82 2.51
 -11 -11 1 45.12 3.65
 -11 11 1 46.42 3.04
 -11 11 1 41.85 2.54
 11 -11 1 53.01 3.78
 11 11 1 46.48 2.57
 11 11 1 43.24 3.12
 -11 -12 -1 11.6 2.21
 -11 12 -1 14.04 1.61
 -11 12 -1 11.02 1.92
 11 -12 -1 10.77 2.23
 11 12 -1 11.19 1.87
 11 12 -1 12.51 1.62
 -11 -12 1 13.07 2.39
 -11 12 1 14.35 2.04
 -11 12 1 11.03 1.6
 11 -12 1 15.62 2.48
 11 12 1 13.88 1.74
 11 12 1 11.95 1.93
 -11 -13 -1 110.56 5.14
 -11 13 -1 110.49 3.73
 -11 13 -1 93.22 4.34
 11 -13 -1 113.96 5.33
 11 13 -1 106.23 4.56
 11 13 -1 108.74 3.63
 -11 -13 1 110.32 5.26
 -11 13 1 109.38 4.53
 -11 13 1 104.82 3.75
 11 -13 1 124.21 5.46
 11 13 1 126.87 4.27
 11 13 1 109.3 4.6
 -11 -14 -1 42.45 3.54
 -11 14 -1 38.03 2.53
 -11 14 -1 35.47 2.91
 11 -14 -1 44.8 3.74
 11 14 -1 36.92 3.01
 11 14 -1 39.61 2.37
 -11 -14 1 42.58 3.65
 -11 14 1 40.33 3.05
 -11 14 1 33.55 2.32
 11 -14 1 50.53 3.85
 11 14 1 39.94 2.73
 11 14 1 48.5 3.3
 -11 -15 -1 18.35 2.65
 -11 15 -1 16.77 1.96
 -11 15 -1 16.16 2.25
 11 -15 -1 20.67 2.82
 11 15 -1 20.28 2.48
 11 15 -1 17.21 1.81
 -11 -15 1 20.78 2.91
 -11 15 1 18.67 2.35
 -11 15 1 16.23 1.79
 11 -15 1 22.23 2.9
 11 15 1 23.63 2.37
 11 15 1 20.3 2.44
 -11 -16 -1 8.19 2.21
 -11 16 -1 6.95 1.54
 -11 16 -1 5.43 1.64
 11 -16 -1 5.21 1.99
 11 16 -1 7.19 1.83
 -11 -16 1 8.11 2.16
 -11 16 1 6.17 1.7
 -11 16 1 3.8 1.18
 11 -16 1 4.98 1.96
 11 16 1 6.54 1.59
 11 16 1 6.55 1.78
 -11 -17 -1 2.54 1.8
 -11 17 -1 2.26 1.28
 -11 17 -1 0.83 1.18
 11 -17 -1 3.2 1.96
 11 17 -1 2.15 1.49
 -11 -17 1 2.14 1.77
 -11 17 1 1.69 1.4
 11 -17 1 2.67 1.77
 11 17 1 1.98 1.33
 11 17 1 2.57 1.45
 -11 -18 -1 6.54 2.13
 -11 18 -1 3.94 1.43
 -11 18 -1 3.49 1.49
 11 -18 -1 4.68 2.05
 11 18 -1 3.78 1.64
 -11 -18 1 3.49 1.91
 -11 18 1 2.91 1.54
 11 -18 1 2.5 1.75
 11 18 1 5.28 1.61
 11 18 1 3.33 1.62
 -11 -19 -1 48.99 4.08
 -11 19 -1 45.92 3.24
 -11 19 -1 31.88 2.97
 11 -19 -1 50.88 4.18
 11 19 -1 49.71 3.76
 -11 -19 1 40.79 3.91
 -11 19 1 48.8 3.67
 11 -19 1 49.97 4.18
 11 19 1 48.05 3.43
 11 19 1 42.72 3.38
 -11 -20 -1 3.3 1.96
 -11 20 -1 3.9 1.6
 -11 20 -1 3.13 1.52
 11 -20 -1 6.02 2.2
 11 20 -1 4.42 1.77
 -11 -20 1 5.36 2.15
 -11 20 1 4.66 1.78
 11 -20 1 4.65 1.99
 11 20 1 2.94 1.47
 11 20 1 4.65 1.66
 -11 -21 -1 2.85 1.99
 -11 21 -1 4.05 1.61
 -11 21 -1 3.86 1.6
 11 -21 -1 4.47 2.04
 11 21 -1 3.52 1.74
 -11 -21 1 5.58 2.18
 -11 21 1 2.91 1.67
 11 -21 1 3.47 1.98
 11 21 1 5.13 1.77
 11 21 1 3.63 1.64
 -11 -22 -1 31.62 3.7
 -11 22 -1 29.4 3.09
 -11 22 -1 22.86 2.84
 11 -22 -1 31.32 3.62
 11 22 -1 28.3 3.23
 -11 -22 1 29.67 3.67
 -11 22 1 30.02 3.25
 11 -22 1 32.72 3.77
 11 22 1 30.04 3.12
 11 22 1 26.66 3.04
 -11 -23 -1 6.23 2.33
 -11 23 -1 7.18 1.93
 -11 23 -1 6.67 1.91
 11 -23 -1 8.64 2.51
 11 23 -1 9.12 2.34
 -11 -23 1 8.06 2.46
 -11 23 1 7.11 2.14
 11 -23 1 8.92 2.43
 11 23 1 5.48 1.93
 -11 -24 -1 3.7 2.11
 -11 24 -1 4.26 1.85
 -11 24 -1 3.43 1.69
 11 -24 -1 5.4 2.25
 11 24 -1 3.63 1.89
 -11 -24 1 2.63 2.09
 -11 24 1 4.33 1.97
 11 -24 1 1.38 1.89
 11 24 1 4.73 1.91
 -11 -25 -1 2.15 2.09
 -11 25 -1 2.24 1.71
 -11 25 -1 1.17 1.49
 11 -25 -1 1.35 1.83
 11 25 -1 2.12 1.87
 -11 -25 1 2.12 2.04
 -11 25 1 1.61 1.73
 11 -25 1 2.76 1.96
 11 25 1 1.82 1.61
 -11 -26 -1 2.35 2.09
 -11 26 -1 1.56 1.77
 -11 26 -1 1.13 1.53
 11 -26 -1 3.04 2.17
 11 26 -1 2.15 1.89
 -11 -26 1 3.59 2.33
 -11 26 1 3.7 1.91
 11 -26 1 4.91 2.15
 11 26 1 1.3 1.67
 -11 -27 -1 2.08 2.07
 -11 27 -1 1.13 1.76
 11 -27 -1 1.03 1.89
 11 27 -1 0.11 1.65
 -11 -27 1 -0.34 1.82
 -11 27 1 0.68 1.69
 11 -27 1 1.6 1.93
 11 27 1 2.16 1.75
 -11 -28 -1 1.41 2.08
 -11 28 -1 0.14 1.57
 11 -28 -1 0.12 1.85
 11 28 -1 0.57 1.77
 -11 -28 1 2 2.13
 -11 28 1 0.95 1.76
 11 -28 1 1.41 1.9
 11 28 1 3.19 1.93
 -11 -29 -1 2.36 2.19
 -11 29 -1 3 2.01
 11 -29 -1 4.19 2.39
 11 29 -1 7.33 2.51
 -11 -29 1 4.59 2.43
 -11 29 1 4.26 2.21
 11 -29 1 3.62 2.26
 11 29 1 2.94 1.99
 -12 0 -1 6.88 1.67
 12 0 -1 6.72 1.86
 -12 0 1 9.2 1.56
 -12 0 1 8.87 1.76
 12 0 1 7.39 1.87
 -12 -1 -1 4.11 1.52
 -12 1 -1 3.57 1.38
 12 -1 -1 5.05 1.8
 12 1 -1 4.25 1.65
 -12 -1 1 2.75 1.19
 -12 -1 1 6.38 1.63
 -12 1 1 2.95 1.19
 -12 1 1 4.14 1.47
 12 -1 1 2.98 1.53
 12 1 1 3.51 1.51
 -12 -2 -1 21.54 2.52
 -12 2 -1 18.68 2.35
 12 -2 -1 23.33 2.69
 12 2 -1 21.1 2.63
 -12 -2 1 21.3 2.49
 -12 2 1 21.68 2.14
 -12 2 1 21.34 2.32
 12 -2 1 24.33 2.79
 12 2 1 20.67 2.48
 -12 -3 -1 83.64 4.26
 -12 3 -1 84.47 4.22
 12 -3 -1 101.25 4.59
 12 3 -1 73.92 3.37
 12 3 -1 111.57 4.52
 -12 -3 1 90.84 4.28
 -12 3 1 87.06 3.57
 -12 3 1 90.35 3.95
 12 -3 1 104.26 4.82
 12 3 1 91.25 4.4
 -12 -4 -1 55.17 3.63
 -12 4 -1 54.68 3.74
 12 -4 -1 63.46 3.87
 12 4 -1 48.55 2.86
 12 4 -1 63.41 3.54
 -12 -4 1 57.14 3.57
 -12 4 1 54.25 2.95
 -12 4 1 53.56 3.11
 12 -4 1 57.37 3.84
 12 4 1 55.58 3.6
 -12 -5 -1 17.44 2.42
 -12 5 -1 16.53 2.19
 12 -5 -1 15.66 2.38
 12 5 -1 16.22 2
 12 5 -1 19.64 2.41
 -12 -5 1 18.11 2.41
 -12 5 1 14.75 1.87
 -12 5 1 16.6 2.07
 12 -5 1 18.4 2.56
 12 5 1 16.72 2.33
 -12 -6 -1 80.18 4.33
 -12 6 -1 72.96 3.9
 12 -6 -1 94.14 4.65
 12 6 -1 73.44 3.45
 12 6 -1 91.25 3.97
 -12 -6 1 93.26 5.12
 -12 6 1 77.08 3.48
 -12 6 1 82.03 3.69
 12 -6 1 86.84 4.6
 12 6 1 83.8 2.45
 12 6 1 84.49 4.22
 -12 -7 -1 29.85 3.03
 -12 7 -1 24.41 2.53
 12 -7 -1 31.53 3.15
 12 7 -1 29.56 3.16
 12 7 -1 32.24 2.7
 -12 -7 1 33.79 3.51
 -12 7 1 28.94 2.41
 -12 7 1 31.05 2.47
 12 -7 1 30.05 3.13
 12 7 1 26.73 1.73
 12 7 1 31.58 2.9
 -12 -8 -1 41.95 3.4
 -12 8 -1 38.95 1.78
 -12 8 -1 35.28 2.89
 12 -8 -1 42.91 3.51
 12 8 -1 40.71 2.88
 12 8 -1 46.76 2.94
 -12 -8 1 43.53 3.62
 -12 8 1 40.41 2.75
 -12 8 1 41.26 2.73
 12 -8 1 43.87 3.58
 12 8 1 44.48 2.17
 12 8 1 43.51 3.23
 -12 -9 -1 23.76 2.85
 -12 9 -1 19.95 1.56
 -12 9 -1 19.03 2.34
 12 -9 -1 25.77 2.99
 12 9 -1 19.34 2.23
 12 9 -1 26.25 2.41
 -12 -9 1 27.26 3.11
 -12 9 1 24.72 2.37
 -12 9 1 22.52 2.17
 12 -9 1 27.66 3.1
 12 9 1 25.4 1.89
 12 9 1 25.36 2.68
 -12 -10 -1 50.57 3.75
 -12 10 -1 43.95 2.18
 -12 10 -1 45.08 3.24
 12 -10 -1 54.78 3.92
 12 10 -1 47.25 3.1
 12 10 -1 49.66 2.93
 -12 -10 1 56.82 4.02
 -12 10 1 52.29 3.17
 -12 10 1 48.96 2.87
 12 -10 1 55.23 3.94
 12 10 1 52.33 2.57
 12 10 1 54.33 3.52
 -12 -11 -1 56.33 3.96
 -12 11 -1 59.68 2.6
 -12 11 -1 55.32 3.53
 12 -11 -1 70.62 4.36
 12 11 -1 65.83 3.64
 12 11 -1 62.17 3.12
 -12 -11 1 66.65 4.32
 -12 11 1 61.8 3.45
 -12 11 1 59.94 3.12
 12 -11 1 70.02 4.38
 12 11 1 63.76 2.92
 12 11 1 63.89 3.78
 -12 -12 -1 53.4 3.87
 -12 12 -1 44.54 2.45
 -12 12 -1 42.13 3.18
 12 -12 -1 55.94 4.04
 12 12 -1 50 3.29
 12 12 -1 52.41 2.88
 -12 -12 1 54.19 4.03
 -12 12 1 46.17 3.12
 -12 12 1 43.01 2.71
 12 -12 1 57.71 4.07
 12 12 1 54.17 2.86
 12 12 1 47.08 3.36
 -12 -13 -1 41.29 3.59
 -12 13 -1 34.16 2.31
 -12 13 -1 35.48 3.02
 12 -13 -1 40.05 3.64
 12 13 -1 39.39 3.06
 12 13 -1 37.33 2.53
 -12 -13 1 40.4 3.7
 -12 13 1 41.53 3.05
 -12 13 1 33.76 2.46
 12 -13 1 40.91 3.66
 12 13 1 42.54 2.71
 12 13 1 37.53 3.09
 -12 -14 -1 17.67 2.78
 -12 14 -1 17.15 1.98
 -12 14 -1 13.51 2.18
 12 -14 -1 20.64 2.9
 12 14 -1 16.17 2.31
 12 14 -1 15.76 1.89
 -12 -14 1 19.56 2.88
 -12 14 1 16.66 2.26
 -12 14 1 15.45 1.89
 12 -14 1 23.91 3.02
 12 14 1 18.61 2.19
 12 14 1 17.44 2.37
 -12 -15 -1 15.64 2.67
 -12 15 -1 17.91 2.01
 -12 15 -1 12.71 2.12
 12 -15 -1 16.17 2.72
 12 15 -1 17.85 2.45
 -12 -15 1 18.17 2.86
 -12 15 1 16.35 2.32
 -12 15 1 14.75 1.83
 12 -15 1 21.3 2.95
 12 15 1 15.78 2.06
 12 15 1 17.34 2.4
 -12 -16 -1 26.38 3.41
 -12 16 -1 22.71 2.31
 -12 16 -1 20.91 2.54
 12 -16 -1 27.65 3.36
 12 16 -1 25.58 2.79
 -12 -16 1 26.23 3.32
 -12 16 1 28.66 2.86
 12 -16 1 27.27 3.33
 12 16 1 25.78 2.55
 12 16 1 23.94 2.72
 -12 -17 -1 0.63 1.72
 -12 17 -1 -0.65 1.05
 -12 17 -1 -0.58 1.11
 12 -17 -1 0.44 1.56
 12 17 -1 0.82 1.31
 -12 -17 1 -0.64 1.62
 -12 17 1 0.13 1.19
 12 -17 1 0.86 1.64
 12 17 1 0.49 1.17
 12 17 1 0.34 1.31
 -12 -18 -1 1.57 1.9
 -12 18 -1 1.58 1.25
 -12 18 -1 1.55 1.31
 12 -18 -1 4.98 2.04
 12 18 -1 3.47 1.63
 -12 -18 1 1.76 1.81
 -12 18 1 1.41 1.35
 12 -18 1 2.55 1.82
 12 18 1 2.37 1.39
 12 18 1 2.91 1.61
 -12 -19 -1 8.39 2.39
 -12 19 -1 3.53 1.47
 -12 19 -1 3.74 1.57
 12 -19 -1 4.89 2.15
 12 19 -1 4.94 1.86
 -12 -19 1 5.05 2.16
 -12 19 1 6.03 1.88
 12 -19 1 5.41 2.13
 12 19 1 7.13 1.8
 12 19 1 3.96 1.62
 -12 -20 -1 8.38 2.39
 -12 20 -1 6.88 1.82
 -12 20 -1 5.35 1.77
 12 -20 -1 7.73 2.38
 12 20 -1 7.01 2.07
 -12 -20 1 4.88 2.18
 -12 20 1 6.36 1.94
 12 -20 1 8.59 2.4
 12 20 1 6.94 1.87
 12 20 1 5.09 1.8
 -12 -21 -1 19.14 3.18
 -12 21 -1 20.92 2.59
 -12 21 -1 11.48 2.2
 12 -21 -1 18.23 3.06
 12 21 -1 19.72 2.86
 -12 -21 1 21.35 3.3
 -12 21 1 20.39 2.85
 12 -21 1 25.51 3.43
 12 21 1 18.82 2.63
 12 21 1 13.62 2.4
 -12 -22 -1 8.46 2.62
 -12 22 -1 6 1.86
 -12 22 -1 4.01 1.71
 12 -22 -1 12.08 2.79
 12 22 -1 8.83 2.25
 -12 -22 1 7.99 2.48
 -12 22 1 5.75 1.99
 12 -22 1 9.59 2.51
 12 22 1 5.16 1.87
 12 22 1 6.97 1.98
 -12 -23 -1 12.8 2.92
 -12 23 -1 4.86 1.78
 -12 23 -1 2.22 1.52
 12 -23 -1 9.05 2.56
 12 23 -1 9.72 2.39
 -12 -23 1 7.64 2.57
 -12 23 1 7.63 2.18
 12 -23 1 8.12 2.47
 12 23 1 6.21 2
 -12 -24 -1 9.81 2.78
 -12 24 -1 10.81 2.25
 -12 24 -1 4.91 1.78
 12 -24 -1 13.79 2.93
 12 24 -1 10.16 2.46
 -12 -24 1 8 2.62
 -12 24 1 7.09 2.19
 12 -24 1 11.85 2.79
 12 24 1 9.43 2.28
 -12 -25 -1 9.52 2.8
 -12 25 -1 4.89 1.85
 12 -25 -1 9.51 2.69
 12 25 -1 8.09 2.42
 -12 -25 1 8.5 2.7
 -12 25 1 6.47 2.23
 12 -25 1 9.67 2.77
 12 25 1 11.6 2.53
 -12 -26 -1 7.44 2.61
 12 -26 -1 7.3 2.63
 12 26 -1 7.58 2.4
 -12 -26 1 5.4 2.56
 -12 26 1 6.09 2.33
 12 -26 1 10.65 2.71
 12 26 1 5.95 2.11
 -12 -27 -1 5.39 2.58
 12 -27 -1 5.83 2.47
 12 27 -1 6.47 2.37
 -12 -27 1 5.19 2.49
 -12 27 1 7.55 2.41
 12 -27 1 8.37 2.68
 12 27 1 4.44 1.99
 -12 -28 -1 10.57 3.06
 12 -28 -1 12.38 3.04
 12 28 -1 9.67 2.68
 -12 -28 1 10.18 3
 -12 28 1 13.24 2.88
 12 -28 1 14.54 3.1
 12 28 1 13.31 2.83
 -13 0 -1 0.55 1.12
 13 0 -1 -0.44 1.29
 -13 0 1 -1.67 0.85
 -13 0 1 0.32 1.16
 13 0 1 0.02 1.27
 -13 -1 -1 39.55 3.23
 -13 1 -1 44.51 3.34
 13 -1 -1 52.83 3.85
 13 1 -1 51.63 3.61
 -13 -1 1 45.2 2.81
 -13 -1 1 41.26 3.17
 -13 1 1 44.58 2.8
 -13 1 1 47.55 3.26
 13 -1 1 46.62 3.57
 13 1 1 44.32 3.47
 -13 -2 -1 0.44 1.25
 -13 2 -1 -0.68 0.97
 13 -2 -1 0.04 1.44
 13 2 -1 0.59 0.98
 13 2 -1 -0.28 1.28
 -13 -2 1 -0.88 1.11
 -13 2 1 0.01 1
 -13 2 1 0.12 1.12
 13 -2 1 -0.27 1.3
 13 2 1 0.94 1.36
 -13 -3 -1 57.87 3.83
 -13 3 -1 60.02 3.76
 13 -3 -1 63.3 3.93
 13 3 -1 47.5 2.86
 13 3 -1 69.62 3.88
 -13 -3 1 60.5 3.77
 -13 3 1 54.44 3.02
 -13 3 1 58.52 3.46
 13 -3 1 66.03 4.16
 13 3 1 63.07 3.92
 -13 -4 -1 29.46 3
 -13 4 -1 28.94 2.85
 13 -4 -1 31.68 3.1
 13 4 -1 24.2 2.26
 13 4 -1 35.17 3.04
 -13 -4 1 32.22 3.01
 -13 4 1 26.82 2.41
 -13 4 1 30.69 2.65
 13 -4 1 35.26 3.34
 13 4 1 27.5 2.94
 -13 -5 -1 140.57 5.75
 -13 5 -1 131.58 5.4
 13 -5 -1 146.11 5.77
 13 5 -1 117.02 4.29
 13 5 -1 144.21 5.14
 -13 -5 1 135.36 5.47
 -13 5 1 120.8 4.33
 -13 5 1 124.61 4.7
 13 -5 1 140.26 5.79
 13 5 1 140.87 5.52
 -13 -6 -1 24.79 2.94
 -13 6 -1 24.28 2.86
 13 -6 -1 31.38 3.16
 13 6 -1 22.79 2.23
 13 6 -1 30.35 2.8
 -13 -6 1 28.86 3
 -13 6 1 28.48 2.49
 -13 6 1 26.15 2.46
 13 -6 1 29.17 3.19
 13 6 1 29.45 2.92
 -13 -7 -1 48.39 3.68
 -13 7 -1 51.98 3.49
 13 -7 -1 62.68 4.13
 13 7 -1 51.8 3.38
 13 7 -1 57.47 3.39
 -13 -7 1 57.55 4.23
 -13 7 1 47.11 2.95
 -13 7 1 52.07 3.16
 13 -7 1 64.87 4.23
 13 7 1 53.73 3.64
 -13 -8 -1 29.78 3.17
 -13 8 -1 25.66 2.69
 13 -8 -1 30.76 3.23
 13 8 -1 23.19 2.37
 13 8 -1 28.18 2.62
 -13 -8 1 27.11 3.24
 -13 8 1 29.9 2.53
 -13 8 1 29.26 2.53
 13 -8 1 25.46 3.08
 13 8 1 29.21 2.9
 -13 -9 -1 10.34 2.22
 -13 9 -1 7.71 1.81
 13 -9 -1 11.51 2.34
 13 9 -1 8.78 1.72
 13 9 -1 11.05 1.86
 -13 -9 1 11.39 2.43
 -13 9 1 11.99 1.86
 -13 9 1 10.51 1.79
 13 -9 1 11.54 2.32
 13 9 1 7.83 1.89
 -13 -10 -1 11.63 2.35
 -13 10 -1 8.41 1.88
 13 -10 -1 12.26 2.39
 13 10 -1 10.66 1.84
 13 10 -1 9.65 1.74
 -13 -10 1 12.43 2.47
 -13 10 1 8.67 1.74
 -13 10 1 7.68 1.6
 13 -10 1 11.32 2.36
 13 10 1 10.62 2.05
 -13 -11 -1 4.89 1.9
 -13 11 -1 4.07 1.58
 13 -11 -1 6.93 2.11
 13 11 -1 5.19 1.58
 13 11 -1 5.21 1.46
 -13 -11 1 6.27 2.04
 -13 11 1 5.47 1.5
 -13 11 1 5.03 1.44
 13 -11 1 7.57 2.12
 13 11 1 6.36 1.82
 -13 -12 -1 -0.51 1.37
 -13 12 -1 0.28 1.19
 13 -12 -1 0.67 1.56
 13 12 -1 0.03 1.08
 13 12 -1 0.89 1.1
 -13 -12 1 0.94 1.53
 -13 12 1 0.1 1.11
 -13 12 1 -0.14 0.92
 13 -12 1 -0.23 1.4
 13 12 1 -0.59 1.12
 -13 -13 -1 53.38 4.1
 -13 13 -1 45.34 3.42
 13 -13 -1 54.42 4.23
 13 13 -1 49.8 3.42
 13 13 -1 45.21 2.84
 -13 -13 1 49.03 4.08
 -13 13 1 46.09 3.27
 -13 13 1 45.7 2.95
 13 -13 1 52.77 4.15
 13 13 1 48.3 2.85
 13 13 1 47.23 3.49
 -13 -14 -1 39.85 3.69
 -13 14 -1 27.91 2.86
 13 -14 -1 37.6 3.74
 13 14 -1 37.87 3.12
 -13 -14 1 41.61 3.9
 -13 14 1 39.36 3.11
 -13 14 1 33.5 2.62
 13 -14 1 46.43 4.01
 13 14 1 36.38 2.66
 13 14 1 35.93 3.18
 -13 -15 -1 1.21 1.74
 -13 15 -1 1.07 1.22
 13 -15 -1 1.84 1.8
 13 15 -1 1.1 1.26
 -13 -15 1 0.93 1.74
 -13 15 1 0.45 1.31
 13 -15 1 1.57 1.62
 13 15 1 1 1.16
 13 15 1 1.36 1.46
 -13 -16 -1 23.02 3.33
 -13 16 -1 16.5 2.46
 13 -16 -1 19.91 3.06
 13 16 -1 18.46 2.57
 -13 -16 1 22.43 3.22
 -13 16 1 18.63 2.51
 13 -16 1 23.57 3.19
 13 16 1 20.88 2.42
 13 16 1 16.58 2.48
 -13 -17 -1 11.81 2.67
 -13 17 -1 8.42 1.94
 13 -17 -1 16.94 2.93
 13 17 -1 11.96 2.3
 -13 -17 1 12.17 2.66
 -13 17 1 10.28 2.13
 13 -17 1 14.35 2.78
 13 17 1 12.04 2.01
 13 17 1 10.09 2.12
 -13 -18 -1 8.07 2.48
 -13 18 -1 5.61 1.77
 13 -18 -1 6.42 2.31
 13 18 -1 7.8 1.96
 -13 -18 1 6.26 2.3
 -13 18 1 5.33 1.85
 13 -18 1 5.08 2.13
 13 18 1 5.18 1.65
 13 18 1 3.79 1.73
 -13 -19 -1 11 2.7
 -13 19 -1 7.51 2.07
 13 -19 -1 9.42 2.47
 13 19 -1 6.99 2.02
 -13 -19 1 11.37 2.75
 -13 19 1 6.58 1.97
 13 -19 1 10.73 2.59
 13 19 1 7.25 1.84
 13 19 1 6.74 1.92
 -13 -20 -1 0.99 1.88
 -13 20 -1 0.29 1.25
 13 -20 -1 -0.03 1.65
 13 20 -1 -0.01 1.47
 -13 -20 1 1.55 1.88
 -13 20 1 1.33 1.55
 13 -20 1 0 1.57
 13 20 1 -0.88 1.17
 13 20 1 -0.28 1.3
 -13 -21 -1 14.67 3.09
 -13 21 -1 10.64 2.26
 13 -21 -1 19.04 3.24
 13 21 -1 15.58 2.7
 -13 -21 1 16.5 3.15
 -13 21 1 13.89 2.58
 13 -21 1 18.93 3.16
 13 21 1 17.59 2.6
 13 21 1 15.13 2.52
 -13 -22 -1 2.97 2.15
 -13 22 -1 1.28 1.42
 13 -22 -1 3.05 2.14
 13 22 -1 3.21 1.84
 -13 -22 1 1.03 1.97
 -13 22 1 2.72 1.76
 13 -22 1 3.22 2.07
 13 22 1 0.82 1.52
 -13 -23 -1 4.59 2.31
 -13 23 -1 1.83 1.56
 13 -23 -1 4.15 2.19
 13 23 -1 3.32 1.88
 -13 -23 1 2.89 2.21
 -13 23 1 3.87 1.96
 13 -23 1 2.96 2.15
 13 23 1 1.53 1.71
 -13 -24 -1 6.39 2.55
 -13 24 -1 3.98 1.76
 13 -24 -1 3.91 2.37
 13 24 -1 6.63 2.25
 -13 -24 1 1.49 2.14
 -13 24 1 3.75 2.09
 13 -24 1 6.01 2.43
 13 24 1 3.77 1.87
 -13 -25 -1 6.33 2.56
 13 -25 -1 5.02 2.43
 13 25 -1 5.22 2.2
 -13 -25 1 5.68 2.55
 -13 25 1 5.75 2.2
 13 -25 1 5.26 2.38
 13 25 1 3.74 1.9
 -13 -26 -1 22.03 3.71
 13 -26 -1 21.96 3.68
 13 26 -1 27.37 3.7
 -13 -26 1 26.07 3.99
 -13 26 1 24.65 3.53
 13 -26 1 29.91 3.96
 13 26 1 26.53 3.43
 -13 -27 -1 16.33 3.46
 13 -27 -1 18.12 3.49
 13 27 -1 15.34 3.1
 -13 -27 1 12.46 3.23
 -13 27 1 9.58 2.68
 13 -27 1 20.45 3.55
 -14 0 -1 16.32 2.49
 14 0 -1 18.94 2.59
 -14 0 1 14.84 1.9
 -14 0 1 17.35 2.44
 14 0 1 15.44 2.48
 -14 -1 -1 0.15 1.21
 -14 1 -1 0.13 1.16
 14 -1 -1 -0.52 1.32
 14 1 -1 0.32 1.34
 -14 -1 1 -0.46 1.19
 -14 1 1 -0.06 0.98
 -14 1 1 -1.03 1.14
 14 -1 1 0.2 1.34
 14 1 1 -0.88 1.27
 -14 -2 -1 106.93 5.17
 -14 2 -1 99.04 4.91
 14 -2 -1 125.42 5.6
 14 2 -1 82.67 3.69
 14 2 -1 120.76 5.18
 -14 -2 1 110.98 5.03
 -14 2 1 109.11 4.14
 -14 2 1 103.97 4.68
 14 -2 1 119.39 5.49
 14 2 1 108.15 5.14
 -14 -3 -1 28.32 3.05
 -14 3 -1 22.95 2.75
 14 -3 -1 28.68 3.47
 14 3 -1 20.64 2.25
 14 3 -1 28.82 2.97
 -14 -3 1 26.8 2.92
 -14 3 1 23.53 2.3
 -14 3 1 22.6 2.56
 14 -3 1 27.16 3.07
 14 3 1 28.62 3.05
 -14 -4 -1 66.7 4.26
 -14 4 -1 65 4.05
 14 -4 -1 80.08 4.93
 14 4 -1 58.87 3.26
 14 4 -1 81.41 4.26
 -14 -4 1 71.58 4.26
 -14 4 1 64.39 3.34
 -14 4 1 72.33 3.9
 14 -4 1 78.16 4.63
 14 4 1 77.63 4.45
 -14 -5 -1 46.84 3.75
 -14 5 -1 47.14 3.54
 14 -5 -1 63.26 4.17
 14 5 -1 41.24 2.83
 14 5 -1 58.92 3.76
 -14 -5 1 51.38 3.76
 -14 5 1 46.29 2.97
 -14 5 1 48.15 3.27
 14 -5 1 64.4 4.32
 14 5 1 52.99 3.8
 -14 -6 -1 10.08 2.25
 -14 6 -1 7.78 1.94
 14 -6 -1 10.47 2.25
 14 6 -1 12.13 1.93
 14 6 -1 8.76 1.89
 -14 -6 1 14.18 2.59
 -14 6 1 10.02 1.76
 -14 6 1 10.89 1.92
 14 -6 1 10.81 2.27
 14 6 1 8.14 2.05
 -14 -7 -1 34.51 3.39
 -14 7 -1 29.47 3.12
 14 -7 -1 36.46 3.5
 14 7 -1 29.03 2.63
 14 7 -1 35.64 3.01
 -14 -7 1 34.84 3.7
 -14 7 1 32.43 2.7
 -14 7 1 31.25 2.72
 14 -7 1 36.63 3.58
 14 7 1 37.14 3.3
 -14 -8 -1 3.39 1.84
 -14 8 -1 6.28 1.92
 14 -8 -1 6.29 2.07
 14 8 -1 4.93 1.47
 14 8 -1 6.43 1.67
 -14 -8 1 4.75 1.92
 -14 8 1 6.03 1.59
 -14 8 1 5.44 1.55
 14 -8 1 7.83 2.12
 14 8 1 5.57 1.85
 -14 -9 -1 12.93 2.52
 -14 9 -1 10.99 2.12
 14 -9 -1 15.05 2.62
 14 9 -1 11.23 1.94
 14 9 -1 15.58 2.18
 -14 -9 1 14.75 2.64
 -14 9 1 10.19 1.84
 -14 9 1 11.17 1.92
 14 -9 1 13.57 2.54
 14 9 1 13.71 2.3
 -14 -10 -1 4.9 2
 -14 10 -1 5.27 1.75
 14 -10 -1 5.49 2.01
 14 10 -1 3.34 1.36
 14 10 -1 3.66 1.48
 -14 -10 1 3.79 1.93
 -14 10 1 2.92 1.38
 -14 10 1 4.39 1.49
 14 -10 1 5.21 2.04
 14 10 1 4.91 1.77
 -14 -11 -1 1.94 1.67
 -14 11 -1 3.31 1.51
 14 -11 -1 3.43 1.87
 14 11 -1 2.4 1.37
 14 11 -1 3.66 1.45
 -14 -11 1 3.18 1.88
 -14 11 1 1.45 1.26
 -14 11 1 2.43 1.32
 14 -11 1 5.26 2.06
 14 11 1 3.36 1.59
 -14 -12 -1 3.04 1.85
 -14 12 -1 1.37 1.36
 14 -12 -1 4.45 2
 14 12 -1 5.41 1.67
 14 12 -1 4.87 1.48
 -14 -12 1 2.83 1.84
 -14 12 1 3.07 1.43
 -14 12 1 3.49 1.37
 14 -12 1 5.92 2.12
 14 12 1 2.64 1.52
 -14 -13 -1 4.18 1.97
 -14 13 -1 0.95 1.35
 14 -13 -1 1.7 1.71
 14 13 -1 2.57 1.48
 14 13 -1 1.25 1.21
 -14 -13 1 2.66 1.89
 -14 13 1 1.6 1.33
 -14 13 1 1.32 1.2
 14 -13 1 3 1.84
 14 13 1 2.01 1.45
 -14 -14 -1 5.36 2.1
 -14 14 -1 3.33 1.61
 14 -14 -1 3.02 1.86
 14 14 -1 4.45 1.66
 -14 -14 1 3.93 2.07
 -14 14 1 4.17 1.62
 -14 14 1 4.44 1.41
 14 -14 1 7.57 2.26
 14 14 1 5.44 1.81
 -14 -15 -1 26.69 3.42
 -14 15 -1 23.24 2.91
 14 -15 -1 32.88 3.65
 14 15 -1 23.26 2.74
 -14 -15 1 28.86 3.62
 -14 15 1 21.93 2.68
 14 -15 1 28.53 3.54
 14 15 1 24.97 2.94
 -14 -16 -1 4.81 2.23
 -14 16 -1 3.07 1.62
 14 -16 -1 3.85 2.14
 14 16 -1 4.2 1.75
 -14 -16 1 4.83 2.17
 -14 16 1 4.34 1.71
 14 -16 1 5.41 2.12
 14 16 1 3.32 1.71
 -14 -17 -1 1.33 1.95
 -14 17 -1 3.01 1.59
 14 -17 -1 2.89 1.93
 14 17 -1 0.94 1.38
 -14 -17 1 1.57 1.9
 -14 17 1 2.36 1.55
 14 -17 1 1.82 1.91
 14 17 1 1.5 1.55
 -14 -18 -1 13.18 2.94
 -14 18 -1 8.44 2.04
 14 -18 -1 11.46 2.67
 14 18 -1 9.01 2.18
 -14 -18 1 10.88 2.75
 -14 18 1 7.37 2.06
 14 -18 1 12.93 2.75
 14 18 1 8.13 2.1
 -14 -19 -1 -0.1 1.78
 -14 19 -1 1.38 1.44
 14 -19 -1 -0.35 1.66
 14 19 -1 2.14 1.59
 -14 -19 1 1.22 1.9
 -14 19 1 2.36 1.63
 14 -19 1 1.21 1.86
 14 19 1 1.46 1.61
 -14 -20 -1 4.37 2.32
 -14 20 -1 1.93 1.5
 14 -20 -1 2.16 2.06
 14 20 -1 2.97 1.73
 -14 -20 1 1.32 2.06
 -14 20 1 2.7 1.67
 14 -20 1 3.88 2.13
 14 20 1 2.16 1.75
 -14 -21 -1 2.73 2.22
 -14 21 -1 2.1 1.6
 14 -21 -1 2.31 2
 14 21 -1 4.7 1.99
 -14 -21 1 5.62 2.46
 -14 21 1 3.82 1.88
 14 -21 1 3.59 2.08
 -14 -22 -1 11.8 2.96
 -14 22 -1 9.52 2.24
 14 -22 -1 10.76 2.82
 14 22 -1 14.01 2.71
 -14 -22 1 16.66 3.36
 -14 22 1 13.32 2.68
 14 -22 1 20.08 3.38
 -14 -23 -1 5.27 2.55
 -14 23 -1 1.18 1.56
 14 -23 -1 1.99 2.06
 14 23 -1 3.85 2.05
 -14 -23 1 3.44 2.35
 -14 23 1 1.93 1.91
 14 -23 1 4.82 2.31
 -14 -24 -1 5.52 2.56
 14 -24 -1 3.62 2.33
 14 24 -1 4.9 2.09
 -14 -24 1 5.23 2.63
 -14 24 1 3.61 1.97
 14 -24 1 6.19 2.56
 -14 -25 -1 8.91 2.83
 14 -25 -1 8.24 2.8
 14 25 -1 8.44 2.52
 -14 -25 1 10.27 2.97
 -14 25 1 5.71 2.26
 14 -25 1 7.88 2.75
 -14 -26 -1 0.72 2.22
 14 -26 -1 3.56 2.34
 14 26 -1 3.51 2.21
 -14 -26 1 1.88 2.31
 -14 26 1 1.55 1.95
 14 -26 1 1.11 2.07
 -15 0 -1 -0.42 1.27
 15 0 -1 -0.18 1.35
 -15 0 1 0.35 1.32
 15 0 1 0.14 1.33
 -15 -1 -1 16.36 2.59
 -15 1 -1 15.29 2.53
 15 -1 -1 21.64 2.83
 15 1 -1 10.91 1.79
 15 1 -1 20.47 2.78
 -15 -1 1 18.76 2.63
 -15 1 1 16.15 2.09
 -15 1 1 14.48 2.42
 15 -1 1 14.97 2.61
 15 1 1 17.68 2.71
 -15 -2 -1 33.52 3.34
 -15 2 -1 29.21 3.09
 15 -2 -1 36.85 3.61
 15 2 -1 18.65 2.2
 15 2 -1 35.98 3.39
 -15 -2 1 26.89 3.02
 -15 2 1 28.34 2.55
 -15 2 1 28.63 2.93
 15 -2 1 28.28 3.25
 15 2 1 32.46 3.32
 -15 -3 -1 1.72 1.54
 -15 3 -1 3.76 1.61
 15 -3 -1 3.35 1.86
 15 3 -1 1.53 1.12
 15 3 -1 2.97 1.63
 -15 -3 1 0.46 1.43
 -15 3 1 0.78 1.2
 -15 3 1 1.57 1.4
 15 -3 1 3.11 1.76
 15 3 1 2.82 1.67
 -15 -4 -1 20.11 2.87
 -15 4 -1 17.29 2.61
 15 -4 -1 21.6 3.02
 15 4 -1 13.83 1.92
 15 4 -1 16.94 2.5
 -15 -4 1 19.4 2.74
 -15 4 1 17.41 2.12
 -15 4 1 19.21 2.53
 15 -4 1 22.62 3.03
 15 4 1 20.08 2.86
 -15 -5 -1 53.32 4.07
 -15 5 -1 46.82 3.68
 15 -5 -1 64.07 4.75
 15 5 -1 38.41 2.82
 15 5 -1 55.9 3.82
 -15 -5 1 47.64 3.82
 -15 5 1 45.42 3.01
 -15 5 1 54.31 3.58
 15 -5 1 49.74 4.07
 15 5 1 54.56 3.99
 -15 -6 -1 8.23 2.18
 -15 6 -1 10.48 2.13
 15 -6 -1 16.9 2.89
 15 6 -1 6.98 1.71
 15 6 -1 8.62 1.92
 -15 -6 1 9.27 2.34
 -15 6 1 7.44 1.68
 -15 6 1 9.95 1.98
 15 -6 1 8.3 2.23
 15 6 1 7.21 2.02
 -15 -7 -1 2.44 1.74
 -15 7 -1 3.65 1.65
 15 -7 -1 3.85 2.06
 15 7 -1 1.71 1.25
 15 7 -1 4.08 1.65
 -15 -7 1 5.08 2.01
 -15 7 1 2.89 1.38
 -15 7 1 3.96 1.55
 15 -7 1 4.5 1.98
 15 7 1 4.46 1.8
 -15 -8 -1 2.03 1.72
 -15 8 -1 1.45 1.48
 15 -8 -1 2.01 1.7
 15 8 -1 1.38 1.23
 15 8 -1 0.4 1.27
 -15 -8 1 2.13 1.83
 -15 8 1 1.29 1.26
 -15 8 1 5.08 1.61
 15 -8 1 2.3 1.78
 15 8 1 1.83 1.53
 -15 -9 -1 17.6 2.86
 -15 9 -1 19.91 2.78
 15 -9 -1 23.86 3.2
 15 9 -1 20.13 2.42
 15 9 -1 21.54 2.56
 -15 -9 1 21.1 3.13
 -15 9 1 18.06 2.29
 -15 9 1 20.82 2.51
 15 -9 1 22.14 3.14
 15 9 1 19.72 2.74
 -15 -10 -1 23.81 3.24
 -15 10 -1 20.87 2.92
 15 -10 -1 20.14 3.02
 15 10 -1 16.14 2.24
 15 10 -1 21.08 2.54
 -15 -10 1 19.23 3.08
 -15 10 1 20.5 2.44
 -15 10 1 20.34 2.45
 15 -10 1 27.75 3.41
 15 10 1 20.87 2.8
 -15 -11 -1 2.53 1.82
 -15 11 -1 1.85 1.65
 15 -11 -1 3.02 1.91
 15 11 -1 4.43 1.56
 15 11 -1 2.29 1.42
 -15 -11 1 3.48 1.98
 -15 11 1 2.15 1.42
 -15 11 1 2.41 1.38
 15 -11 1 3.92 2.01
 15 11 1 4.27 1.77
 -15 -12 -1 17.64 3.02
 -15 12 -1 11.34 2.24
 15 -12 -1 12.81 2.72
 15 12 -1 15.49 2.31
 15 12 -1 12.41 2.04
 -15 -12 1 14.75 2.85
 -15 12 1 15.57 2.3
 -15 12 1 11.76 2.05
 15 -12 1 20.28 3.1
 15 12 1 13.89 2.49
 -15 -13 -1 9.89 2.55
 -15 13 -1 10.55 2.25
 15 -13 -1 16.49 2.96
 -15 -13 1 11.87 2.72
 -15 13 1 13.62 2.18
 -15 13 1 12.22 2.07
 15 -13 1 12.42 2.69
 15 13 1 11.23 2.26
 -15 -14 -1 8.6 2.49
 -15 14 -1 10.93 2.26
 15 -14 -1 15.32 3
 15 14 -1 15.71 2.4
 -15 -14 1 14.87 2.92
 -15 14 1 11.91 2.13
 15 -14 1 16.16 3
 15 14 1 15.26 2.54
 -15 -15 -1 4.26 2.19
 -15 15 -1 1.52 1.45
 15 -15 -1 3.39 2.05
 15 15 -1 2.62 1.52
 -15 -15 1 2.91 2
 -15 15 1 2.45 1.52
 15 -15 1 1.89 1.96
 15 15 1 2.15 1.62
 -15 -16 -1 9.3 2.79
 -15 16 -1 8.68 2.12
 15 -16 -1 17.33 3.08
 15 16 -1 17.77 2.63
 -15 -16 1 15.78 3.04
 -15 16 1 8.97 2.08
 15 -16 1 12.77 2.86
 15 16 1 14.05 2.54
 -15 -17 -1 -0.17 1.89
 -15 17 -1 -0.08 1.28
 15 -17 -1 -0.81 1.67
 15 17 -1 0.84 1.37
 -15 -17 1 -1.8 1.67
 -15 17 1 0.45 1.37
 15 -17 1 2.16 1.99
 15 17 1 -0.61 1.34
 -15 -18 -1 4.11 2.29
 -15 18 -1 1.62 1.48
 15 -18 -1 3.58 2.18
 15 18 -1 3.07 1.72
 -15 -18 1 4.67 2.32
 -15 18 1 2.4 1.61
 15 -18 1 4.25 2.22
 15 18 1 1.09 1.7
 -15 -19 -1 8.93 2.79
 -15 19 -1 7.02 2.05
 15 -19 -1 10.58 2.77
 15 19 -1 5.51 1.99
 -15 -19 1 9.09 2.8
 -15 19 1 6.07 2.02
 15 -19 1 11.96 2.85
 15 19 1 7.78 2.19
 -15 -20 -1 14.38 3.22
 -15 20 -1 14.64 2.58
 15 -20 -1 21.07 3.51
 15 20 -1 16.49 2.78
 -15 -20 1 17.06 3.38
 -15 20 1 13.89 2.56
 15 -20 1 20.45 3.44
 -15 -21 -1 5.72 2.62
 -15 21 -1 1.78 1.62
 15 -21 -1 2.65 2.19
 15 21 -1 3.12 1.85
 -15 -21 1 3.89 2.47
 -15 21 1 2.35 1.83
 15 -21 1 3.85 2.28
 -15 -22 -1 3.98 2.47
 -15 22 -1 0.89 1.52
 15 -22 -1 3.53 2.31
 15 22 -1 0.33 1.65
 -15 -22 1 2.61 2.27
 -15 22 1 3.64 1.98
 15 -22 1 5.79 2.39
 -15 -23 -1 11.93 3.16
 15 -23 -1 6.4 2.67
 15 23 -1 6.89 2.35
 -15 -23 1 7.4 2.74
 -15 23 1 7.14 2.38
 15 -23 1 8.72 2.86
 -15 -24 -1 0.3 2.17
 15 -24 -1 4.06 2.36
 15 24 -1 2.81 2.05
 -15 -24 1 0.22 2.15
 -15 24 1 0.64 1.82
 15 -24 1 1.4 2.13
 -16 0 -1 25.08 3.1
 16 0 -1 17.11 2.11
 16 0 -1 26.16 3.16
 -16 0 1 24.72 2.97
 16 0 1 29.13 3.38
 -16 -1 -1 3.55 1.79
 -16 1 -1 2.21 1.65
 16 -1 -1 1.13 1.7
 16 1 -1 2.64 1.75
 -16 -1 1 1.37 1.6
 -16 1 1 3.36 1.67
 16 -1 1 4.55 1.92
 16 1 1 0.97 1.58
 -16 -2 -1 23.03 3.09
 -16 2 -1 26.34 3.22
 16 -2 -1 31.19 3.54
 16 2 -1 29.49 3.31
 -16 -2 1 24.22 3.09
 -16 2 1 21.19 2.35
 -16 2 1 25.65 2.96
 16 -2 1 29.13 3.42
 16 2 1 21.68 3.01
 -16 -3 -1 31.7 3.45
 -16 3 -1 30.14 3.28
 16 -3 -1 37.88 3.78
 16 3 -1 30.95 2.61
 16 3 -1 32.93 3.4
 -16 -3 1 31.24 3.3
 -16 3 1 32.05 2.68
 -16 3 1 29.61 3.04
 16 -3 1 37.33 3.73
 16 3 1 34.54 3.53
 -16 -4 -1 24.58 3.23
 -16 4 -1 26.97 3.12
 16 -4 -1 30.36 3.58
 16 4 -1 19.51 2.25
 16 4 -1 33.06 3.37
 -16 -4 1 28.13 3.23
 -16 4 1 27.09 2.53
 -16 4 1 27.06 2.96
 16 -4 1 32.36 3.59
 16 4 1 26.51 3.23
 -16 -5 -1 5.82 2.09
 -16 5 -1 5.49 1.94
 16 -5 -1 10.16 2.51
 16 5 -1 6.2 1.65
 16 5 -1 6.49 1.96
 -16 -5 1 7.83 2.19
 -16 5 1 6.21 1.61
 -16 5 1 9.02 2.04
 16 -5 1 8.65 2.37
 16 5 1 7.48 2.16
 -16 -6 -1 37.16 3.77
 -16 6 -1 39.52 3.58
 16 -6 -1 55.3 4.54
 16 6 -1 36.23 2.87
 16 6 -1 45.72 3.61
 -16 -6 1 45.05 4.3
 -16 6 1 37.68 2.88
 -16 6 1 41.37 3.38
 16 -6 1 50.05 4.23
 16 6 1 42.09 3.79
 -16 -7 -1 11.44 2.55
 -16 7 -1 8.95 2.13
 16 -7 -1 18.53 3.12
 16 7 -1 11.18 1.95
 16 7 -1 12.79 2.31
 -16 -7 1 16.89 2.93
 -16 7 1 13.74 2.04
 -16 7 1 11.49 2.18
 16 -7 1 15.06 2.75
 16 7 1 13.25 2.55
 -16 -8 -1 -0.88 1.44
 -16 8 -1 0.84 1.37
 16 -8 -1 0.51 1.75
 16 8 -1 0.22 1.08
 16 8 -1 0.57 1.29
 -16 -8 1 -0.49 1.55
 -16 8 1 0.02 1.16
 -16 8 1 -1.35 0.97
 16 -8 1 0.46 1.55
 16 8 1 0.36 1.5
 -16 -9 -1 8.38 2.41
 -16 9 -1 12.02 2.39
 16 -9 -1 12.28 2.78
 16 9 -1 7.68 1.8
 16 9 -1 7.44 1.95
 -16 -9 1 7.39 2.37
 -16 9 1 7.18 1.8
 16 -9 1 9.12 2.44
 16 9 1 7.04 2.05
 -16 -10 -1 5.04 2.17
 -16 10 -1 4.77 1.88
 16 -10 -1 8.03 2.37
 16 10 -1 4.7 1.61
 16 10 -1 4.83 1.67
 -16 -10 1 6.07 2.33
 -16 10 1 4.64 1.65
 -16 10 1 4.56 1.69
 16 -10 1 7.92 2.33
 16 10 1 6.69 2.05
 -16 -11 -1 20.8 3.23
 -16 11 -1 18.55 2.81
 16 -11 -1 19.86 3.21
 16 11 -1 13.66 2.23
 16 11 -1 18.28 2.49
 -16 -11 1 18.01 3.07
 -16 11 1 15.84 2.34
 -16 11 1 15.63 2.36
 16 -11 1 21.42 3.24
 16 11 1 17.65 2.75
 -16 -12 -1 24.13 3.46
 -16 12 -1 17.03 2.83
 16 -12 -1 22.65 3.38
 16 12 -1 21.04 2.66
 -16 -12 1 27.04 3.66
 -16 12 1 22.8 2.71
 16 -12 1 21.37 3.3
 16 12 1 21.41 2.97
 -16 -13 -1 5.14 2.28
 -16 13 -1 5.48 2.09
 16 -13 -1 5.85 2.34
 16 13 -1 4.39 1.7
 -16 -13 1 4.3 2.15
 16 -13 1 11.1 2.74
 16 13 1 8.16 2.16
 -16 -14 -1 2.14 2
 -16 14 -1 2.64 1.83
 16 -14 -1 1.88 2.01
 16 14 -1 1.59 1.51
 -16 -14 1 2.28 2.1
 16 -14 1 2.33 2.02
 16 14 1 0.21 1.45
 -16 -15 -1 12.24 2.88
 -16 15 -1 8.84 2.18
 16 -15 -1 16.63 3.12
 16 15 -1 11.88 2.32
 -16 -15 1 12.6 2.94
 16 -15 1 16.52 3.16
 16 15 1 11.23 2.42
 -16 -16 -1 4.77 2.51
 -16 16 -1 3.58 1.68
 16 -16 -1 3.08 2.08
 16 16 -1 5.24 1.9
 -16 -16 1 6.88 2.54
 16 -16 1 7.71 2.6
 16 16 1 7.66 2.2
 -16 -17 -1 29.19 4.05
 -16 17 -1 24.63 3.01
 16 -17 -1 29.15 3.93
 16 17 -1 22.09 3
 -16 -17 1 32.66 4.16
 16 -17 1 33.93 4.22
 16 17 1 21.14 3.03
 -16 -18 -1 10.76 3.01
 -16 18 -1 4.65 1.85
 16 -18 -1 6.18 2.55
 16 18 -1 6.56 2.07
 -16 -18 1 4.29 2.34
 16 -18 1 9.86 2.76
 16 18 1 6.73 2.26
 -16 -19 -1 14.56 3.36
 -16 19 -1 13.05 2.61
 16 -19 -1 15.65 3.29
 16 19 -1 13.52 2.6
 -16 -19 1 13.1 3.27
 16 -19 1 19.21 3.48
 -16 -20 -1 8.77 2.93
 -16 20 -1 3.66 1.78
 16 -20 -1 4.59 2.38
 16 20 -1 4.55 2.07
 -16 -20 1 5.77 2.6
 16 -20 1 6.87 2.6
 -16 -21 -1 3.01 2.52
 -16 21 -1 2.89 1.76
 16 -21 -1 2.26 2.2
 16 21 -1 1.86 1.81
 -16 -21 1 1.44 2.23
 16 -21 1 3.47 2.42
 -16 -22 -1 -0.26 2.15
 16 -22 -1 -0.69 1.82
 16 22 -1 -0.25 1.63
 -16 -22 1 0.09 2.1
 16 -22 1 -0.29 1.9
 -16 -23 -1 7.38 3.01
 16 -23 -1 13.19 3.2
 16 23 -1 8.3 2.47
 -16 -23 1 3.96 2.63
 16 -23 1 10.52 3.01
 -17 0 -1 0.2 1.48
 17 0 -1 0.27 1.64
 -17 0 1 0.34 1.4
 17 0 1 -0.09 1.49
 -17 -1 -1 4.98 1.99
 -17 1 -1 6.34 2.13
 17 -1 -1 7.46 2.27
 17 1 -1 9.08 2.31
 -17 -1 1 7.59 2.23
 -17 1 1 5.36 1.97
 17 -1 1 5.93 2.13
 17 1 1 6.11 2.08
 -17 -2 -1 6.36 2.1
 -17 2 -1 4.48 1.97
 17 -2 -1 7.37 2.21
 17 2 -1 6.97 2.11
 -17 -2 1 4.36 1.94
 -17 2 1 4.38 1.86
 17 -2 1 5.63 2.12
 17 2 1 6.7 2.13
 -17 -3 -1 14.05 2.7
 -17 3 -1 17.63 2.88
 17 -3 -1 21.26 3.14
 17 3 -1 18.6 2.83
 -17 -3 1 17 2.87
 -17 3 1 20.94 2.87
 17 -3 1 18.69 3.01
 17 3 1 24.18 3.26
 -17 -4 -1 1.83 1.72
 -17 4 -1 1.04 1.56
 17 -4 -1 2.65 1.92
 17 4 -1 1.13 1.54
 -17 -4 1 1.38 1.64
 -17 4 1 0.34 1.42
 17 -4 1 0.75 1.61
 17 4 1 0.53 1.54
 -17 -5 -1 7.98 2.35
 -17 5 -1 6.47 2.09
 17 -5 -1 11.26 2.64
 17 5 -1 10.28 2.32
 -17 -5 1 10.31 2.74
 -17 5 1 6.07 1.94
 17 -5 1 9.92 2.49
 17 5 1 8.68 2.34
 -17 -6 -1 2.55 1.81
 -17 6 -1 1.59 1.61
 17 -6 -1 6.65 2.31
 17 6 -1 2.38 1.69
 -17 -6 1 3.97 2.16
 -17 6 1 2.92 1.6
 17 -6 1 2.34 1.94
 17 6 1 4.83 2.09
 -17 -7 -1 18.45 3.05
 -17 7 -1 20.62 2.98
 17 -7 -1 20.41 3.29
 17 7 -1 18.41 2.69
 -17 -7 1 12.47 2.85
 -17 7 1 16.57 2.57
 17 -7 1 14.44 2.91
 17 7 1 15.52 2.79
 -17 -8 -1 5.89 2.27
 -17 8 -1 5.38 1.94
 17 -8 -1 10.71 2.82
 17 8 -1 7.69 2.05
 -17 -8 1 8.07 2.57
 -17 8 1 7.94 2.05
 17 -8 1 8.31 2.47
 17 8 1 7.18 2.17
 -17 -9 -1 29.88 3.76
 -17 9 -1 24.99 3.11
 17 -9 -1 38.76 4.26
 17 9 -1 33.8 3.28
 -17 -9 1 31.59 3.83
 -17 9 1 26.41 2.9
 17 -9 1 32.37 3.83
 17 9 1 26.25 3.31
 -17 -10 -1 4.56 2.19
 -17 10 -1 8.08 2.19
 17 -10 -1 8.27 2.67
 17 10 -1 10.11 2.16
 -17 -10 1 10.19 2.78
 -17 10 1 6.39 1.89
 17 -10 1 10.99 2.73
 17 10 1 6.72 2.15
 -17 -11 -1 7.27 2.47
 -17 11 -1 5.6 2.01
 17 -11 -1 8.99 2.71
 -17 -11 1 2.96 2.12
 -17 11 1 4.87 1.76
 17 -11 1 9.21 2.62
 17 11 1 5 2.05
 -17 -12 -1 7.1 2.51
 -17 12 -1 10.03 2.36
 17 -12 -1 11.33 2.93
 -17 -12 1 10.88 2.82
 17 -12 1 11.28 2.82
 17 12 1 11.82 2.55
 -17 -13 -1 30.76 3.99
 -17 13 -1 24.45 3.29
 17 -13 -1 38.32 4.47
 -17 -13 1 27.32 3.88
 17 -13 1 32.52 4.01
 17 13 1 27.54 3.37
 -17 -14 -1 7.25 2.58
 -17 14 -1 4.28 1.98
 17 -14 -1 10.59 2.95
 -17 -14 1 4.65 2.43
 17 -14 1 6.82 2.61
 17 14 1 6.09 2.12
 -17 -15 -1 50.17 4.73
 -17 15 -1 48.52 4.21
 17 -15 -1 59.15 5.09
 -17 -15 1 50.38 4.8
 17 -15 1 63.75 5.23
 17 15 1 47.8 4.11
 -17 -16 -1 2.5 2.42
 -17 16 -1 2.69 1.85
 17 -16 -1 2.85 2.25
 -17 -16 1 3.62 2.41
 17 -16 1 3.62 2.25
 17 16 1 0.88 1.82
 -17 -17 -1 6.95 2.7
 -17 17 -1 4.45 2.07
 17 -17 -1 5.65 2.51
 -17 -17 1 4.35 2.41
 17 -17 1 8.18 2.75
 17 17 1 5.78 2.15
 -17 -18 -1 -1.93 1.9
 -17 18 -1 0.53 1.58
 17 -18 -1 0.12 1.77
 -17 -18 1 -2 1.65
 17 -18 1 -0.27 1.92
 -17 -19 -1 0.28 2.19
 -17 19 -1 1.09 1.81
 17 -19 -1 1.88 2.05
 -17 -19 1 2.83 2.35
 17 -19 1 1.97 2.15
 -17 -20 -1 2.29 2.53
 -17 20 -1 2.83 2.15
 17 -20 -1 3.02 2.35
 -17 -20 1 0.98 2.31
 17 -20 1 6.73 2.7
 -17 -21 -1 -1.01 2.2
 17 -21 -1 -0.02 1.97
 -17 -21 1 -1.34 1.98
 17 -21 1 0.12 1.94
 -18 0 -1 6.38 2.26
 18 0 -1 7.35 2.32
 -18 0 1 4.04 1.98
 18 0 1 7.51 2.36
 -18 -1 -1 1.73 1.84
 -18 1 -1 0.66 1.68
 18 -1 -1 1.61 1.85
 18 1 -1 1.08 1.68
 -18 -1 1 2.91 1.78
 -18 1 1 3.14 1.82
 18 -1 1 3.27 1.95
 18 1 1 1.05 1.77
 -18 -2 -1 7.27 2.34
 -18 2 -1 5.19 2.13
 18 -2 -1 14.86 2.86
 18 2 -1 10.9 2.47
 -18 -2 1 6.88 2.26
 -18 2 1 6.87 2.16
 18 -2 1 6.2 2.31
 18 2 1 8.11 2.45
 -18 -3 -1 1.17 1.75
 -18 3 -1 0.96 1.65
 18 -3 -1 4.61 2.11
 18 3 -1 2.19 1.82
 -18 -3 1 1.6 1.83
 -18 3 1 0.79 1.64
 18 -3 1 2.89 2.01
 18 3 1 2.03 1.88
 -18 -4 -1 0.12 1.64
 -18 4 -1 0.31 1.53
 18 -4 -1 0.76 1.76
 18 4 -1 0.65 1.59
 -18 -4 1 0.72 1.65
 -18 4 1 1.62 1.68
 18 -4 1 0.88 1.74
 18 4 1 -0.02 1.63
 -18 -5 -1 5.12 2.15
 -18 5 -1 4.63 2
 18 -5 -1 6.03 2.38
 18 5 -1 4.85 1.92
 -18 -5 1 8 2.55
 -18 5 1 4.4 1.9
 18 -5 1 3.48 2.06
 18 5 1 4.6 2.04
 -18 -6 -1 3.78 2.16
 -18 6 -1 0.28 1.54
 18 -6 -1 4.05 2.19
 18 6 -1 2.99 1.85
 -18 -6 1 5.41 2.38
 -18 6 1 2.87 1.77
 18 -6 1 4.32 2.15
 18 6 1 2.78 1.91
 -18 -7 -1 0.74 1.76
 -18 7 -1 0.62 1.52
 18 -7 -1 1.14 1.99
 18 7 -1 2.8 1.75
 -18 -7 1 0.89 1.86
 -18 7 1 -1.06 1.33
 18 -7 1 0.63 1.66
 18 7 1 0.23 1.58
 -18 -8 -1 2.85 2.12
 -18 8 -1 4.88 2.01
 18 -8 -1 4.99 2.45
 18 8 -1 3.62 1.88
 -18 -8 1 4.76 2.33
 -18 8 1 2.84 1.71
 18 -8 1 3.94 2.2
 18 8 1 6.63 2.26
 -18 -9 -1 4.41 2.26
 -18 9 -1 2.85 1.89
 18 -9 -1 5.42 2.45
 18 9 -1 3.65 1.85
 -18 -9 1 4.61 2.33
 -18 9 1 3.86 1.83
 18 -9 1 0.17 1.75
 18 9 1 4.41 2.12
 -18 -10 -1 3.21 2.2
 -18 10 -1 3.67 1.9
 18 -10 -1 3.24 2.27
 -18 -10 1 2.21 2.06
 -18 10 1 2.26 1.67
 18 -10 1 2.75 2.11
 18 10 1 1.48 1.83
 -18 -11 -1 4.04 2.33
 -18 11 -1 7.38 2.25
 18 -11 -1 12.39 3.06
 -18 -11 1 5.21 2.47
 18 -11 1 5.4 2.42
 18 11 1 3.49 1.99
 -18 -12 -1 4.51 2.41
 -18 12 -1 6.27 2.12
 18 -12 -1 9.87 2.93
 -18 -12 1 4.3 2.38
 18 -12 1 7.57 2.69
 18 12 1 7.81 2.38
 -18 -13 -1 0.24 1.95
 -18 13 -1 -0.45 1.42
 18 -13 -1 -0.78 1.99
 -18 -13 1 -1.59 1.75
 18 -13 1 0.43 1.9
 18 13 1 -0.3 1.59
 -18 -14 -1 5.38 2.63
 -18 14 -1 5.19 2.03
 18 -14 -1 7.36 2.86
 -18 -14 1 9.49 2.86
 18 -14 1 6.42 2.55
 18 14 1 5.28 2.19
 -18 -15 -1 15.09 3.51
 -18 15 -1 13.12 2.63
 18 -15 -1 20.85 3.8
 -18 -15 1 15.37 3.37
 18 -15 1 25.89 3.93
 18 15 1 12.41 2.76
 -18 -16 -1 -0.39 2.05
 -18 16 -1 -0.31 1.47
 18 -16 -1 0.26 2.14
 -18 -16 1 0.68 2.12
 18 -16 1 0.59 2.04
 18 16 1 -1.09 1.57
 -18 -17 -1 5.59 2.87
 -18 17 -1 2.83 1.92
 18 -17 -1 8.58 3.07
 -18 -17 1 3.17 2.5
 18 -17 1 8.99 2.9
 -18 -18 -1 31.09 4.54
 -18 18 -1 21.29 3.29
 18 -18 -1 38.34 4.8
 -18 -18 1 25.28 4.13
 18 -18 1 28.48 4.26
 -19 0 -1 0.46 1.65
 19 0 -1 -0.18 1.72
 -19 0 1 -1.48 1.39
 19 0 1 -0.85 1.62
 -19 -1 -1 11.47 2.74
 -19 1 -1 9.79 2.61
 19 1 -1 13.72 2.95
 -19 -1 1 13.22 2.76
 -19 1 1 8.98 2.47
 19 -1 1 7.68 2.54
 19 1 1 14.18 2.88
 -19 -2 -1 0.45 1.76
 -19 2 -1 1.58 1.84
 19 -2 -1 0.67 1.86
 19 2 -1 0.88 1.83
 -19 -2 1 -0.14 1.64
 -19 2 1 -0.41 1.54
 19 -2 1 1.85 1.92
 19 2 1 0.52 1.85
 -19 -3 -1 21.49 3.39
 -19 3 -1 13.91 2.8
 19 -3 -1 21.25 3.48
 19 3 -1 22.92 3.33
 -19 -3 1 21.46 3.3
 -19 3 1 16.17 2.88
 19 -3 1 22.91 3.55
 19 3 1 22.22 3.44
 -19 -4 -1 -1.1 1.48
 -19 4 -1 -0.03 1.56
 19 -4 -1 3.05 2.1
 19 4 -1 -0.33 1.52
 -19 -4 1 -0.53 1.75
 -19 4 1 -0.47 1.59
 19 -4 1 -0.45 1.64
 19 4 1 0.32 1.7
 -19 -5 -1 4.86 2.33
 -19 5 -1 4.82 2.12
 19 -5 -1 4.17 2.32
 19 5 -1 6.29 2.2
 -19 -5 1 6.74 2.53
 -19 5 1 6.3 2.23
 19 -5 1 7.61 2.58
 19 5 1 6.07 2.27
 -19 -6 -1 8.14 2.6
 -19 6 -1 7.17 2.33
 19 -6 -1 8.33 2.68
 19 6 -1 4.54 2.09
 -19 -6 1 6.07 2.59
 -19 6 1 6.8 2.18
 19 -6 1 9.38 2.69
 19 6 1 9.48 2.6
 -19 -7 -1 -0.15 1.76
 -19 7 -1 2.16 1.77
 19 -7 -1 -0.33 1.88
 19 7 -1 -1.41 1.56
 -19 -7 1 -0.3 1.81
 -19 7 1 0.6 1.63
 19 -7 1 -0.2 1.78
 19 7 1 0.96 1.82
 -19 -8 -1 0.61 1.96
 -19 8 -1 0.88 1.69
 19 -8 -1 -0.35 2.05
 19 8 -1 0.87 1.67
 -19 -8 1 -0.26 1.84
 -19 8 1 0.48 1.49
 19 -8 1 0.99 1.94
 19 8 1 1.15 1.84
 -19 -9 -1 2.53 2.2
 -19 9 -1 3.07 1.95
 19 -9 -1 6.6 2.69
 -19 -9 1 5.5 2.62
 -19 9 1 2.1 1.79
 19 -9 1 3.8 2.22
 19 9 1 4.5 2.16
 -19 -10 -1 14.82 3.28
 -19 10 -1 11.41 2.63
 19 -10 -1 20.89 3.66
 -19 -10 1 14.87 3.25
 19 -10 1 13.86 3.14
 19 10 1 11.75 2.76
 -19 -11 -1 3.69 2.46
 -19 11 -1 2.89 1.94
 19 -11 -1 6.54 2.73
 -19 -11 1 2.7 2.3
 19 -11 1 7.1 2.72
 19 11 1 3.41 2.06
 -19 -12 -1 12.91 3.15
 -19 12 -1 10.48 2.61
 19 -12 -1 14.93 3.39
 -19 -12 1 12.52 3.27
 19 -12 1 9.9 2.87
 19 12 1 8.28 2.56
 -19 -13 -1 5.8 2.64
 -19 13 -1 3.54 1.88
 19 -13 -1 3.42 2.57
 -19 -13 1 2.97 2.41
 19 -13 1 2.22 2.13
 19 13 1 3.46 2.1
 -19 -14 -1 13.54 3.25
 -19 14 -1 6.8 2.34
 19 -14 -1 16.2 3.61
 -19 -14 1 12.01 3.21
 19 -14 1 13.3 3.27
 19 14 1 10.22 2.76
 -19 -15 -1 10.76 3.34
 -19 15 -1 9.26 2.53
 19 -15 -1 7.54 2.98
 -19 -15 1 6.19 2.81
 19 -15 1 13.46 3.29
 19 15 1 6.87 2.48
 -20 0 -1 13.92 2.97
 20 0 -1 15.48 3.09
 -20 0 1 12.61 2.81
 20 0 1 14.45 3.01
 -20 -1 -1 4.41 2.25
 -20 1 -1 4.55 2.26
 20 -1 -1 8.2 2.63
 20 1 -1 4.96 2.33
 -20 -1 1 3.79 2.13
 -20 1 1 2.9 1.97
 20 -1 1 6.29 2.48
 20 1 1 6.39 2.47
 -20 -2 -1 10.89 2.82
 -20 2 -1 10.96 2.79
 20 -2 -1 14.07 3.06
 20 2 -1 14.3 2.98
 -20 -2 1 13.2 2.89
 -20 2 1 14.14 2.87
 20 -2 1 19.26 3.4
 20 2 1 13.96 3.06
 -20 -3 -1 1.3 1.96
 -20 3 -1 1.18 1.85
 20 -3 -1 0.7 1.94
 20 3 -1 0.7 1.76
 -20 -3 1 0.45 2.11
 -20 3 1 0.17 1.64
 20 -3 1 0.54 1.88
 20 3 1 0.78 1.84
 -20 -4 -1 -0.46 1.79
 -20 4 -1 0.52 1.74
 20 -4 -1 3.16 2.18
 20 4 -1 0.19 1.66
 -20 -4 1 -0.78 1.91
 -20 4 1 -0.59 1.68
 20 -4 1 0.4 1.9
 20 4 1 -0.4 1.74
 -20 -5 -1 2.59 2.14
 -20 5 -1 1.35 1.95
 20 -5 -1 6.7 2.56
 20 5 -1 4.22 2.17
 -20 -5 1 1.81 2.24
 -20 5 1 3.32 1.95
 20 -5 1 3.09 2.29
 20 5 1 3.02 2.22
 -20 -6 -1 2.19 2.18
 -20 6 -1 0.87 1.87
 20 -6 -1 1.4 2.17
 20 6 -1 0.48 1.71
 -20 -6 1 3.4 2.41
 -20 6 1 1.88 1.89
 20 -6 1 1.33 2.06
 20 6 1 1.56 1.97
 -20 -7 -1 14.38 3.28
 -20 7 -1 14.11 2.95
 20 -7 -1 15.97 3.38
 20 7 -1 10.18 2.63
 -20 -7 1 21.51 3.69
 -20 7 1 10.91 2.58
 20 -7 1 14.16 3.17
 20 7 1 14.45 3.01
 -20 -8 -1 6.93 2.76
 -20 8 -1 7.21 2.47
 20 -8 -1 10.37 3.01
 -20 -8 1 3.79 2.49
 -20 8 1 5.75 2.2
 20 -8 1 7.56 2.73
 20 8 1 6.84 2.48
 -20 -9 -1 4.22 2.58
 -20 9 -1 2.91 1.99
 20 -9 -1 6.81 2.72
 -20 -9 1 2.32 2.4
 20 -9 1 5.21 2.45
 20 9 1 3.82 2.2
 -20 -10 -1 0.53 2.12
 -20 10 -1 2.1 1.87
 20 -10 -1 2.37 2.42
 -20 -10 1 2.44 2.27
 20 -10 1 2.75 2.25
 20 10 1 1.31 1.94
 -20 -11 -1 9.61 2.96
 -20 11 -1 6.84 2.5
 20 -11 -1 9.09 3.13
 -20 -11 1 10.85 3.1
 20 -11 1 12.22 3.13
 20 11 1 7.19 2.61
 -20 -12 -1 1.83 2.22
 -20 12 -1 -1.18 1.56
 20 -12 -1 0.16 2.3
 -20 -12 1 2.5 2.36
 20 -12 1 3.54 2.41
 20 12 1 -0.65 1.69
 -21 0 -1 -0.29 1.8
 21 0 -1 0.13 1.91
 -21 0 1 0.79 1.9
 21 0 1 -0.23 1.92
 -21 -1 -1 2.44 2.09
 -21 1 -1 2.04 2.09
 21 -1 -1 0.87 2.06
 21 1 -1 0.94 1.98
 -21 -1 1 2.61 2.43
 -21 1 1 4.03 2.33
 21 -1 1 3.78 2.35
 21 1 1 5.72 2.55
 -21 -2 -1 1.97 2.11
 -21 2 -1 -0.78 1.74
 21 -2 -1 1.23 1.94
 21 2 -1 0.03 1.87
 -21 -2 1 1.67 2.22
 -21 2 1 1.42 1.97
 21 -2 1 0.41 1.94
 21 2 1 0.54 1.78
 -21 -3 -1 -0.17 1.81
 -21 3 -1 1.48 1.95
 21 -3 -1 -0.05 1.93
 21 3 -1 1.64 1.99
 -21 -3 1 1.26 2.25
 -21 3 1 0.98 1.96
 21 -3 1 0.8 2.02
 21 3 1 1.86 2.1
 -21 -4 -1 6.19 2.51
 -21 4 -1 6.92 2.57
 21 -4 -1 5.43 2.55
 21 4 -1 4.3 2.26
 -21 -4 1 5.2 2.67
 -21 4 1 4.84 2.31
 21 -4 1 5.95 2.63
 21 4 1 3.75 2.39
 -21 -5 -1 1.77 2.16
 -21 5 -1 5.08 2.35
 21 -5 -1 2.21 2.29
 21 5 -1 3.06 2.25
 -21 -5 1 3.69 2.56
 -21 5 1 3.77 2.18
 21 -5 1 7.29 2.73
 21 5 1 2.52 2.22
 -21 -6 -1 3.11 2.38
 -21 6 -1 1.15 1.98
 21 -6 -1 6.29 2.69
 21 6 -1 5.21 2.37
 -21 -6 1 3.57 2.52
 -21 6 1 4.58 2.25
 21 -6 1 5.41 2.63
 21 6 1 1.97 2.1
 0 0 2 1351.4 12.36
 0 0 2 1381.74 12.4
 0 0 2 1269.02 11.39
 0 -1 2 -0.71 0.69
 0 -1 2 -0.43 0.67
 0 -1 2 -0.31 0.67
 0 1 2 0.1 0.67
 0 1 2 -0.02 0.74
 0 1 2 -0.27 0.61
 0 -2 2 253.34 4.67
 0 -2 2 242.13 4.15
 0 -2 2 225.71 4.34
 0 2 2 240.15 4.53
 0 2 2 249.39 4.73
 0 2 2 234.5 3.85
 0 -3 2 0.1 0.69
 0 -3 2 -0.09 0.62
 0 -3 2 0.29 0.73
 0 3 2 0.17 0.71
 0 3 2 -0.13 0.73
 0 3 2 0.66 0.6
 0 -4 -2 8.65 0.92
 0 -4 2 14.7 1.56
 0 -4 2 11.97 1.2
 0 -4 2 10.27 1.31
 0 4 2 13.44 1.53
 0 4 2 13.38 1.5
 0 -5 -2 0.54 0.46
 0 5 -2 0.16 0.67
 0 -5 2 0.06 0.55
 0 -5 2 -0.17 0.79
 0 5 2 -0.24 0.7
 0 5 2 -0.03 0.82
 0 -6 -2 54.82 1.61
 0 6 -2 51.04 2.44
 0 -6 2 62.64 1.94
 0 -6 2 59 2.69
 0 6 2 62.03 2.66
 0 6 2 63.05 2.8
 0 -7 -2 -0.19 0.41
 0 7 -2 0.02 0.77
 0 -7 2 -0.17 0.49
 0 -7 2 0.88 0.88
 0 7 2 -0.22 0.75
 0 -8 -2 7.45 1.28
 0 -8 -2 10.44 0.92
 0 8 -2 9.47 1.4
 0 -8 2 9.53 0.99
 0 -8 2 9.23 1.46
 0 8 2 11.04 1.45
 0 -9 -2 -0.14 0.75
 0 -9 -2 -0.34 0.44
 0 9 -2 -0.31 0.73
 0 -9 2 -0.12 0.46
 0 -9 2 -0.66 0.8
 0 9 2 -0.39 0.72
 0 -10 -2 50.36 3.06
 0 -10 -2 60.07 1.67
 0 10 -2 54.49 2.78
 0 -10 2 55.33 1.7
 0 -10 2 50.65 2.83
 0 10 2 57.33 2.83
 0 -11 -2 0.09 0.91
 0 -11 -2 0.11 0.5
 0 11 -2 -0.26 0.82
 0 -11 2 -0.03 0.48
 0 -11 2 1.16 0.98
 0 11 2 0.09 0.86
 0 -12 -2 98.91 3.87
 0 -12 -2 122.7 2.47
 0 12 -2 115.78 4.09
 0 -12 2 114.33 2.37
 0 -12 2 99.08 3.94
 0 12 2 125.31 4.26
 0 -13 -2 -0.78 0.83
 0 -13 -2 -0.15 0.54
 0 13 -2 0.21 0.92
 0 -13 2 -0.06 0.47
 0 -13 2 0.99 1.13
 0 13 2 0.12 0.91
 0 -14 -2 200.54 5.62
 0 -14 -2 227.26 3.59
 0 14 -2 240 6.13
 0 -14 2 239.76 3.54
 0 -14 2 215.46 5.96
 0 14 2 256.67 6.38
 0 -15 -2 -0.02 1.12
 0 -15 -2 0.21 0.65
 0 15 -2 -0.6 0.9
 0 -15 2 0.36 0.51
 0 -15 2 0.02 1.1
 0 15 2 0.18 0.96
 0 -16 -2 14.57 2.06
 0 -16 -2 14.92 1.39
 0 16 -2 17.75 2.22
 0 -16 2 14.66 1.18
 0 -16 2 16.35 2.22
 0 16 2 17.89 2.21
 0 -17 -2 0.09 1.1
 0 -17 -2 0.66 0.76
 0 17 -2 -0.6 1.01
 0 -17 2 0.34 1.2
 0 17 2 -0.67 0.91
 0 -18 -2 42.48 3.09
 0 -18 -2 39.77 1.96
 0 18 -2 45.11 3.28
 0 -18 2 41.48 1.67
 0 -18 2 38.4 3.14
 0 18 2 45.28 3.26
 0 -19 -2 -0.42 1.11
 0 -19 -2 0.34 0.74
 0 19 -2 0.36 1.23
 0 -19 2 -0.68 1.16
 0 19 2 0.19 1.07
 0 -20 -2 4.9 1.59
 0 -20 -2 4.62 1.03
 0 20 -2 3.97 1.6
 0 -20 2 3.65 1.64
 0 20 2 4.29 1.6
 0 -21 -2 0.35 1.19
 0 21 -2 0.22 1.23
 0 -21 2 -0.99 1.14
 0 21 2 0.02 1.17
 0 -22 -2 19.52 2.54
 0 22 -2 27.56 3.06
 0 -22 2 19.95 2.69
 0 22 2 22.87 2.77
 0 -23 -2 -1.05 1.15
 0 23 -2 0.24 1.39
 0 -23 2 -1.17 1.24
 0 23 2 -0.17 1.24
 0 -24 -2 81.49 4.57
 0 24 -2 114.22 5.65
 0 -24 2 98.03 5.18
 0 24 2 114.54 5.65
 0 -25 -2 -1.1 1.2
 0 25 -2 0.41 1.39
 0 -25 2 -1.02 1.3
 0 25 2 -0.47 1.21
 0 -26 -2 44.67 3.7
 0 -26 2 44.6 3.9
 0 26 2 57.46 4.38
 0 -27 -2 -1.73 1.24
 0 27 -2 0.19 1.52
 0 -27 2 0.43 1.5
 0 27 2 0.51 1.51
 0 -28 -2 4.41 1.86
 0 28 -2 2.8 1.94
 0 -28 2 3.26 1.94
 0 28 2 4.8 1.98
 0 -29 -2 -1.18 1.33
 0 29 -2 -1.69 1.48
 0 -29 2 -1.16 1.45
 0 29 2 -0.98 1.35
 0 -30 -2 13.41 2.71
 0 30 -2 29.78 3.88
 0 -30 2 19.14 3.24
 0 30 2 25.23 3.59
 0 -31 -2 -1.28 1.37
 0 31 -2 -0.79 1.6
 0 -31 2 -0.64 1.64
 0 31 2 1.53 1.82
 0 -32 -2 35.86 3.82
 0 32 -2 50.65 4.85
 0 -32 2 37.07 4.05
 0 32 2 41.87 4.41
 0 -33 -2 -0.13 1.81
 0 33 -2 -0.42 1.75
 0 -33 2 0.02 1.71
 0 33 2 -0.41 1.68
 -1 0 2 0 0.75
 -1 0 2 -0.33 0.71
 -1 0 2 -0.34 0.63
 1 0 2 -0.36 0.64
 1 0 2 0.13 0.7
 1 0 2 0.11 0.69
 -1 -1 2 188.48 4.15
 -1 -1 2 188.55 3.73
 -1 -1 2 171.57 3.6
 -1 1 2 182.25 4.07
 -1 1 2 189.99 3.98
 -1 1 2 169.82 3.3
 1 -1 2 184.39 3.77
 1 -1 2 187.56 3.89
 1 -1 2 168.64 3.76
 1 1 2 177.53 3.69
 1 1 2 189.22 4.1
 1 1 2 179.32 3.68
 -1 -2 2 34.32 2.08
 -1 -2 2 36.14 1.83
 -1 -2 2 33.68 1.92
 -1 2 2 33.49 2.03
 -1 2 2 31.9 1.57
 1 -2 2 37.27 1.94
 1 -2 2 35.84 1.88
 1 -2 2 32.7 2.02
 1 2 2 36.02 1.91
 1 2 2 31.09 2
 1 2 2 33.2 1.8
 -1 -3 -2 58.96 2
 1 -3 -2 57.89 2.37
 -1 -3 2 78.49 2.81
 -1 -3 2 74.68 2.27
 -1 -3 2 70.07 2.62
 -1 3 2 76.89 2.81
 -1 3 2 69.89 1.97
 1 -3 2 73.46 2.52
 1 -3 2 70.43 2.37
 1 -3 2 70.38 2.71
 1 3 2 75.06 2.56
 1 3 2 78.96 2.9
 -1 -4 -2 84.5 2.4
 1 -4 -2 75.85 2.75
 -1 -4 2 104.47 3.23
 -1 -4 2 100.41 2.47
 -1 -4 2 89.87 2.99
 -1 4 2 98.3 3.17
 -1 4 2 94.62 2.12
 1 -4 2 97.71 2.68
 1 -4 2 88.78 3.08
 1 4 2 100.35 2.99
 1 4 2 98.26 3.3
 -1 -5 -2 49.37 1.77
 -1 5 -2 49.5 2.25
 1 -5 -2 42.8 2.22
 1 -5 -2 43.94 1.33
 -1 -5 2 55.08 1.86
 -1 -5 2 47.57 2.41
 -1 5 2 55.29 2.54
 1 -5 2 52.12 2.02
 1 -5 2 47.78 2.46
 1 5 2 58.23 2.44
 1 5 2 54.83 2.66
 -1 -6 -2 116.95 2.59
 -1 6 -2 110.28 3.27
 1 -6 -2 112.02 3.62
 1 -6 -2 112.31 1.96
 1 6 -2 109.02 3.47
 -1 -6 2 125.6 2.51
 -1 -6 2 110.91 3.53
 -1 6 2 131.32 3.79
 1 -6 2 122.84 2.89
 1 -6 2 113.39 3.58
 1 6 2 132.91 3.59
 1 6 2 121.89 3.75
 -1 -7 -2 47.5 1.75
 -1 7 -2 44.28 2.29
 1 -7 -2 43.12 2.45
 1 7 -2 40.14 2.35
 -1 -7 2 51.25 1.57
 -1 -7 2 45.43 2.52
 -1 7 2 50.36 2.58
 1 -7 2 48.3 1.91
 1 -7 2 41.02 2.43
 1 7 2 49.04 2.41
 1 7 2 45.35 2.55
 -1 -8 -2 6.35 0.84
 -1 8 -2 6.26 1.17
 1 -8 -2 4.86 1.24
 1 8 -2 4.32 1.14
 -1 -8 2 6.62 0.68
 -1 -8 2 5.54 1.28
 -1 8 2 7 1.28
 1 -8 2 5.51 0.88
 1 -8 2 5.12 1.22
 1 8 2 6.21 1.19
 1 8 2 5.35 1.29
 -1 -9 -2 46.55 1.76
 -1 9 -2 42.94 2.4
 1 -9 -2 36.41 2.35
 1 9 -2 38.56 2.64
 -1 -9 2 37.92 2.5
 -1 9 2 45.93 2.59
 1 -9 2 45.58 1.86
 1 -9 2 39.16 2.49
 1 9 2 48.85 2.52
 1 9 2 43.46 2.6
 -1 -10 -2 147.13 2.99
 -1 10 -2 139.04 4.09
 1 -10 -2 117.44 3.96
 1 10 -2 142.72 4.35
 -1 -10 2 131.15 4.27
 -1 10 2 146.36 4.39
 1 -10 2 142.22 3.03
 1 -10 2 130.36 4.24
 1 10 2 153.4 4.34
 1 10 2 141.79 4.37
 -1 -11 -2 85.66 3.45
 -1 -11 -2 111.01 2.66
 -1 11 -2 104.63 3.7
 1 -11 -2 87.73 3.56
 1 11 -2 105.75 3.88
 -1 -11 2 98.07 3.85
 -1 11 2 106.34 3.89
 1 -11 2 108.9 2.67
 1 -11 2 91.77 3.69
 1 11 2 105.31 3.74
 -1 -12 -2 27.7 2.19
 -1 -12 -2 42.67 2.02
 -1 12 -2 37.08 2.52
 1 -12 -2 31.64 2.7
 1 12 -2 37.72 2.6
 -1 -12 2 34.11 2.61
 -1 12 2 39.67 2.64
 1 -12 2 41.13 1.78
 1 -12 2 32.78 2.55
 1 12 2 39.07 2.54
 -1 -13 -2 38.15 2.56
 -1 -13 -2 50.59 2.08
 -1 13 -2 48.48 2.86
 1 -13 -2 44.23 2.88
 1 13 -2 47.03 2.92
 -1 -13 2 45.43 2.97
 -1 13 2 52.91 3.05
 1 -13 2 50.33 1.96
 1 -13 2 39.29 2.77
 1 13 2 54.28 3.02
 -1 -14 -2 8.65 1.68
 -1 -14 -2 9.85 1.2
 -1 14 -2 14.38 1.9
 1 -14 -2 9.11 1.68
 1 14 -2 9.48 1.67
 -1 -14 2 10.77 1.85
 -1 14 2 11.95 1.79
 1 -14 2 10.06 1.23
 1 -14 2 7.79 1.65
 1 14 2 11.02 1.72
 -1 -15 -2 8.29 1.66
 -1 -15 -2 10.22 1.24
 -1 15 -2 12.53 1.86
 1 -15 -2 8.92 1.71
 1 15 -2 9.78 1.76
 -1 -15 2 9.12 1.79
 -1 15 2 8.39 1.67
 1 -15 2 10.46 1.3
 1 -15 2 10.21 1.83
 1 15 2 9.73 1.7
 -1 -16 -2 4.41 1.42
 -1 -16 -2 5.5 1.08
 -1 16 -2 6.89 1.6
 1 -16 -2 6.77 1.64
 1 16 -2 5.92 1.59
 -1 -16 2 5.59 1.66
 -1 16 2 5.54 1.51
 1 -16 2 6.82 0.99
 1 -16 2 4.84 1.5
 1 16 2 6.7 1.59
 -1 -17 -2 61.37 3.47
 -1 -17 -2 69.05 2.57
 -1 17 -2 81.17 3.99
 1 -17 -2 61.53 3.55
 1 17 -2 78.65 4.03
 -1 -17 2 68.62 3.84
 -1 17 2 77.99 3.99
 1 -17 2 73.87 2.48
 1 -17 2 65.53 3.74
 1 17 2 79.39 3.95
 -1 -18 -2 40.33 3.42
 -1 -18 -2 44.75 2.28
 -1 18 -2 50.19 3.4
 1 -18 -2 36.86 2.93
 1 18 -2 45.83 3.33
 -1 -18 2 39.1 3.18
 -1 18 2 46.06 3.25
 1 -18 2 42.69 2.05
 1 -18 2 38.83 3.13
 1 18 2 49.16 3.33
 -1 -19 -2 11.08 2.03
 -1 -19 -2 12.65 1.5
 -1 19 -2 14.72 2.19
 1 -19 -2 12.89 2.11
 1 -19 -2 11.38 1.25
 1 19 -2 11.4 2.12
 -1 -19 2 13.58 2.27
 -1 19 2 13.61 2.19
 1 -19 2 13.06 1.48
 1 -19 2 12.32 2.16
 1 19 2 15.2 2.26
 -1 -20 -2 17.85 2.38
 -1 -20 -2 20.03 1.91
 -1 20 -2 24.64 2.77
 1 -20 -2 18.74 2.43
 1 20 -2 25.83 2.86
 -1 -20 2 20.27 2.64
 -1 20 2 21.63 2.63
 1 -20 2 20.05 2.58
 1 20 2 22.18 2.61
 -1 -21 -2 31.17 2.9
 -1 -21 -2 31.48 2.19
 -1 21 -2 39.4 3.34
 1 -21 -2 35.39 3.07
 1 21 -2 37.01 3.32
 -1 -21 2 33.72 3.19
 -1 21 2 43.03 3.48
 1 -21 2 33.63 3.12
 1 21 2 38.8 3.26
 -1 -22 -2 37.4 3.16
 -1 22 -2 52.63 3.83
 1 -22 -2 40.85 3.33
 1 22 -2 49.83 3.82
 -1 -22 2 47.04 3.7
 -1 22 2 50.51 3.78
 1 -22 2 43.39 3.54
 1 22 2 48.68 3.7
 -1 -23 -2 26.62 2.88
 -1 23 -2 37.03 3.43
 1 -23 -2 28.29 2.99
 1 23 -2 35.59 3.45
 -1 -23 2 28.25 3.16
 -1 23 2 37.05 3.43
 1 -23 2 28.5 3.11
 1 23 2 36.41 3.37
 -1 -24 -2 0.86 1.39
 -1 24 -2 2.36 1.63
 1 -24 -2 2.2 1.56
 1 24 -2 1.39 1.59
 -1 -24 2 1.15 1.57
 -1 24 2 1.36 1.51
 1 -24 2 1.92 1.61
 1 24 2 3.14 1.72
 -1 -25 -2 43.17 3.55
 -1 25 -2 54.65 4.2
 1 -25 -2 44 3.75
 1 25 -2 51.9 4.21
 -1 -25 2 51.72 4.08
 -1 25 2 57.65 4.3
 1 -25 2 36.92 3.54
 1 25 2 49.46 4.01
 -1 -26 -2 3.29 1.64
 -1 26 -2 1.19 1.68
 1 -26 -2 0.39 1.52
 1 26 -2 4.69 1.99
 -1 -26 2 1.87 1.65
 -1 26 2 4.8 1.93
 1 -26 2 2.25 1.73
 1 26 2 3.33 1.83
 -1 -27 -2 0.87 1.49
 -1 27 -2 0.21 1.57
 1 -27 -2 0.16 1.37
 1 27 -2 0.13 1.53
 -1 -27 2 3.44 1.91
 -1 27 2 0.16 1.46
 1 -27 2 1.52 1.62
 1 27 2 2.12 1.66
 -1 -28 -2 10.44 2.39
 -1 28 -2 14.32 2.86
 1 -28 -2 10.59 2.41
 1 28 -2 13.91 2.84
 -1 -28 2 12.35 2.67
 -1 28 2 14.99 2.85
 1 -28 2 12.63 2.64
 1 28 2 10.99 2.56
 -1 -29 -2 4.54 2
 -1 29 -2 6.37 2.34
 1 -29 -2 3.67 1.97
 1 29 -2 6.03 2.32
 -1 -29 2 3.68 2.07
 -1 29 2 6.17 2.25
 1 -29 2 6.2 2.21
 1 29 2 7.58 2.37
 -1 -30 -2 9.28 2.4
 -1 30 -2 12.98 2.91
 1 -30 -2 9.19 2.47
 1 30 -2 14.28 3.01
 -1 30 2 13.37 2.88
 1 -30 2 10.45 2.56
 1 30 2 10.6 2.63
 -1 -31 -2 3.13 1.93
 -1 31 -2 8.24 2.58
 1 -31 -2 6.44 2.32
 1 31 -2 6.88 2.54
 -1 -31 2 7.23 2.44
 -1 31 2 8.52 2.64
 1 -31 2 6.76 2.34
 1 31 2 6.8 2.44
 -1 -32 -2 2.11 1.88
 -1 32 -2 6.91 2.57
 1 -32 -2 4.23 2.21
 1 32 -2 2.93 2.31
 -1 -32 2 4.62 2.31
 -1 32 2 4.39 2.27
 1 -32 2 3.2 2.13
 1 32 2 8.48 2.56
 -1 -33 -2 1.78 1.94
 -1 33 -2 2.1 2.07
 1 -33 -2 2.28 1.96
 1 33 -2 0.65 2.04
 -1 -33 2 2.26 2.1
 -1 33 2 1.56 1.93
 1 -33 2 2.95 2.02
 1 33 2 3.6 2.21
 2 0 -2 64.7 2.29
 -2 0 2 75.08 2.84
 -2 0 2 75.43 2.36
 2 0 2 76.89 2.4
 2 0 2 78.81 2.8
 2 0 2 75.17 2.66
 2 -1 -2 196.19 4
 2 1 -2 203.27 3.79
 -2 -1 2 244.11 4.89
 -2 -1 2 219.67 4.08
 -2 1 2 250.01 4.95
 -2 1 2 223.06 3.74
 2 -1 2 247.39 4.16
 2 -1 2 241.05 4.61
 2 -1 2 231.45 4.58
 2 1 2 238.56 4.09
 2 1 2 242.44 4.79
 2 1 2 241.55 4.47
 -2 -2 -2 34.61 1.75
 2 -2 -2 39.18 2.01
 2 2 -2 38.57 1.73
 -2 -2 2 45.09 2.38
 -2 -2 2 42.12 2.07
 -2 2 2 43.93 2.28
 -2 2 2 42.72 1.68
 2 -2 2 46.48 1.96
 2 -2 2 42.5 2.1
 2 -2 2 43.18 2.24
 2 2 2 45 1.94
 2 2 2 45.19 2.34
 -2 -3 -2 43.14 2.1
 2 -3 -2 44.59 2.17
 2 3 -2 44.4 1.73
 -2 -3 2 53.67 2.54
 -2 -3 2 45.64 2.26
 -2 3 2 50.27 2.44
 -2 3 2 46.94 1.61
 2 -3 2 51.95 2.07
 2 -3 2 49.73 2.19
 2 -3 2 45.88 2.36
 2 3 2 51.09 2.07
 2 3 2 55.87 2.57
 -2 -4 -2 17.91 1.38
 -2 4 -2 19.74 1.54
 2 -4 -2 18.39 1.67
 2 4 -2 18.43 1.2
 -2 -4 2 24.36 1.95
 -2 -4 2 19.2 1.78
 -2 4 2 20.82 1.82
 -2 4 2 20.59 1.14
 2 -4 2 24.01 1.73
 2 -4 2 20.29 1.88
 2 4 2 24.7 1.66
 2 4 2 20.58 1.93
 -2 -5 -2 236.94 4.14
 -2 5 -2 248.86 4.52
 2 -5 -2 236.34 4.97
 2 5 -2 232.22 3.41
 -2 -5 2 284.48 5.55
 -2 -5 2 259.14 5.17
 -2 5 2 272.36 5.43
 -2 5 2 261.62 3.29
 2 -5 2 279.46 4.75
 2 -5 2 241.39 5.12
 2 5 2 281.79 4.91
 2 5 2 277.81 5.54
 -2 -6 -2 4.85 0.88
 -2 6 -2 5.28 1.01
 2 -6 -2 5.82 1.27
 2 6 -2 3.59 1.05
 2 6 -2 4.46 0.65
 -2 -6 2 5.59 1.21
 -2 6 2 4.61 1.13
 2 -6 2 4.22 0.93
 2 -6 2 3.68 1.14
 2 6 2 4.58 1.02
 2 6 2 4.3 1.16
 -2 -7 -2 84.91 2.52
 -2 7 -2 83.25 2.87
 2 -7 -2 76.32 3.23
 2 7 -2 73.5 3.07
 2 7 -2 75.11 1.61
 -2 -7 2 78.95 3.18
 -2 7 2 93.13 3.41
 2 -7 2 91.21 2.74
 2 -7 2 78.67 3.22
 2 7 2 94.36 3.08
 2 7 2 86.77 3.38
 -2 -8 -2 98.62 2.69
 -2 8 -2 93.75 3.11
 2 -8 -2 86.81 3.41
 2 8 -2 87.69 3.41
 -2 -8 2 92.32 3.49
 -2 8 2 105.8 3.7
 2 -8 2 97.69 2.82
 2 -8 2 86.41 3.43
 2 8 2 102.22 3.29
 2 8 2 95.87 3.56
 -2 -9 -2 238.79 4.2
 -2 9 -2 236.5 5.02
 2 -9 -2 204.37 5.17
 2 9 -2 211.42 5.23
 -2 -9 2 209.29 5.25
 -2 9 2 249.72 5.68
 2 -9 2 242.31 4.36
 2 -9 2 212.84 5.3
 2 9 2 247.85 5.23
 2 9 2 233.14 5.5
 -2 -10 -2 161.21 3.49
 -2 10 -2 158.57 4.26
 2 -10 -2 137.8 4.37
 2 10 -2 146.5 4.52
 -2 -10 2 143.34 4.51
 -2 10 2 159.12 4.67
 2 -10 2 161.21 3.56
 2 -10 2 138.25 4.39
 2 10 2 165.07 4.42
 2 10 2 152.7 4.58
 -2 -11 -2 211.57 4.06
 -2 11 -2 201.16 4.96
 2 -11 -2 177.82 5.05
 2 11 -2 189.46 5.23
 -2 -11 2 178.19 5.12
 -2 11 2 213.49 5.51
 2 -11 2 213.84 4.14
 2 -11 2 178.36 5.09
 2 11 2 207.62 5.11
 2 11 2 199.16 5.31
 -2 -12 -2 65.36 2.41
 -2 12 -2 65.63 3.07
 2 -12 -2 51.5 2.94
 2 12 -2 61.16 3.21
 -2 -12 2 55.33 3.17
 -2 12 2 65.6 3.26
 2 -12 2 62.38 2.37
 2 -12 2 56.41 3.16
 2 12 2 63.03 3.05
 2 12 2 60.93 3.2
 -2 -13 -2 0.45 0.82
 -2 13 -2 1.49 0.99
 2 -13 -2 0.74 1.04
 2 13 -2 0.38 0.96
 -2 -13 2 0.69 1.06
 -2 13 2 -0.23 0.86
 2 -13 2 -0.02 0.68
 2 -13 2 0.44 1
 2 13 2 0.43 0.92
 -2 -14 -2 63.57 3.25
 -2 -14 -2 82.98 2.89
 -2 14 -2 82.69 3.63
 2 -14 -2 62.58 3.36
 2 14 -2 76.05 3.73
 -2 -14 2 65.09 3.55
 -2 14 2 87.84 3.92
 2 -14 2 79.23 2.71
 2 -14 2 64.5 3.44
 2 14 2 75.8 3.54
 -2 -15 -2 16.03 1.96
 -2 -15 -2 23.46 1.94
 -2 15 -2 26.79 2.44
 2 -15 -2 20.72 2.3
 2 15 -2 24.43 2.47
 -2 -15 2 25.57 2.6
 -2 15 2 25.13 2.47
 2 -15 2 22.62 1.78
 2 -15 2 18.34 2.21
 2 15 2 26.34 2.41
 -2 -16 -2 80.97 4.09
 -2 -16 -2 88.51 3.1
 -2 16 -2 96.51 4.17
 2 -16 -2 74.68 3.82
 2 16 -2 93.96 4.31
 -2 -16 2 79.12 4.04
 -2 16 2 95.02 4.3
 2 -16 2 93.29 3.01
 2 -16 2 78.06 3.94
 2 16 2 99.31 4.23
 -2 -17 -2 27.68 2.67
 -2 -17 -2 30.64 2.22
 -2 17 -2 34.06 2.91
 2 -17 -2 24.38 2.57
 2 17 -2 31.8 2.88
 -2 -17 2 25.48 2.76
 -2 17 2 30.84 2.77
 2 -17 2 31.35 2.03
 2 -17 2 27.25 2.71
 2 17 2 30.69 2.68
 -2 -18 -2 1.88 1.3
 -2 -18 -2 -0.13 0.95
 -2 18 -2 1.13 1.28
 2 -18 -2 0.14 1.16
 2 18 -2 1 1.31
 -2 -18 2 0.72 1.38
 -2 18 2 0.79 1.23
 2 -18 2 1.81 0.93
 2 -18 2 1.29 1.34
 2 18 2 2.5 1.31
 -2 -19 -2 36.61 2.92
 -2 -19 -2 45.76 2.55
 -2 19 -2 50.66 3.49
 2 -19 -2 42.49 3.23
 2 19 -2 51.48 3.6
 -2 -19 2 38.71 3.3
 -2 19 2 49.8 3.52
 2 -19 2 49.68 2.48
 2 -19 2 44.14 3.34
 2 19 2 45.32 3.28
 -2 -20 -2 1.05 1.36
 -2 -20 -2 2.21 1.12
 -2 20 -2 1.61 1.37
 2 -20 -2 2.04 1.4
 2 20 -2 1.7 1.48
 -2 -20 2 2.44 1.51
 -2 20 2 1.38 1.3
 2 -20 2 1.32 0.87
 2 -20 2 2.38 1.46
 2 20 2 1.77 1.33
 -2 -21 -2 32.24 3.03
 -2 -21 -2 38.87 2.51
 -2 21 -2 41.11 3.36
 2 -21 -2 32.27 3.06
 2 21 -2 39.85 3.46
 -2 -21 2 36.59 3.34
 -2 21 2 46.56 3.61
 2 -21 2 35.75 3.2
 2 21 2 45.75 3.5
 -2 -22 -2 23.99 2.74
 -2 -22 -2 28.37 2.34
 -2 22 -2 33.6 3.24
 2 -22 -2 29.46 3.14
 2 22 -2 36.05 3.39
 -2 -22 2 26.55 3.06
 -2 22 2 29.42 3.08
 2 -22 2 23.46 2.85
 2 22 2 31.53 3.13
 -2 -23 -2 11.9 2.19
 -2 -23 -2 15.22 1.9
 -2 23 -2 17.15 2.64
 2 -23 -2 15.7 2.51
 2 23 -2 16.08 2.61
 -2 -23 2 13.25 2.49
 -2 23 2 16.86 2.66
 2 -23 2 15.64 2.53
 2 23 2 19.33 2.72
 -2 -24 -2 -0.02 1.25
 -2 24 -2 0.79 1.5
 2 -24 -2 0.94 1.51
 2 24 -2 0.17 1.43
 -2 -24 2 0.85 1.53
 -2 24 2 0.49 1.32
 2 -24 2 1.06 1.46
 2 24 2 0.61 1.38
 -2 -25 -2 57.06 3.94
 -2 25 -2 72.93 4.7
 2 -25 -2 59.43 4.16
 2 25 -2 68.21 4.68
 -2 -25 2 63.55 4.44
 -2 25 2 66.24 4.58
 2 -25 2 62.67 4.34
 2 25 2 74.79 4.75
 -2 -26 -2 6.44 1.93
 -2 26 -2 9.84 2.36
 2 -26 -2 8.18 2.16
 2 26 -2 9.69 2.42
 -2 -26 2 8.42 2.32
 -2 26 2 12.37 2.51
 2 -26 2 7.51 2.18
 2 26 2 11.23 2.42
 -2 -27 -2 0.6 1.45
 -2 27 -2 0.58 1.56
 2 -27 -2 0.08 1.49
 2 27 -2 2.93 1.84
 -2 -27 2 0.43 1.68
 -2 27 2 2.07 1.68
 2 -27 2 1.01 1.64
 2 27 2 0.59 1.57
 -2 -28 -2 0.22 1.44
 -2 28 -2 1.72 1.83
 2 -28 -2 0.41 1.52
 2 28 -2 0.91 1.71
 -2 -28 2 2.06 1.87
 -2 28 2 1.45 1.71
 2 -28 2 2.58 1.75
 2 28 2 1.53 1.69
 -2 -29 -2 1.68 1.71
 -2 29 -2 9.58 2.5
 2 -29 -2 8.78 2.33
 2 29 -2 9.64 2.65
 -2 -29 2 8.24 2.48
 -2 29 2 11.35 2.64
 2 -29 2 8.17 2.39
 2 29 2 10.11 2.55
 -2 -30 -2 2.03 1.77
 -2 30 -2 0.91 1.76
 2 -30 -2 2.09 1.82
 2 30 -2 3.38 2.09
 -2 -30 2 1.17 1.91
 -2 30 2 3.76 2.11
 2 -30 2 1.41 1.9
 2 30 2 0.82 1.82
 -2 -31 -2 15.91 2.82
 -2 31 -2 31.37 3.97
 2 -31 -2 17.89 3.03
 2 31 -2 28.89 3.99
 -2 -31 2 22.09 3.5
 -2 31 2 24.78 3.67
 2 -31 2 23.69 3.48
 2 31 2 25.44 3.6
 -2 -32 -2 9.04 2.48
 -2 32 -2 10.58 2.76
 2 -32 -2 5.4 2.23
 2 32 -2 12.32 3.08
 -2 -32 2 10.37 2.78
 -2 32 2 10.75 2.82
 2 -32 2 9.73 2.7
 2 32 2 8.91 2.62
 -2 33 -2 1.29 1.9
 2 -33 -2 0.37 1.83
 2 33 -2 1.21 1.98
 -2 -33 2 0.52 1.94
 -2 33 2 0.77 1.81
 2 -33 2 2.27 2.02
 2 33 2 0.48 1.81
 3 0 -2 -0.09 0.68
 -3 0 2 0.08 0.75
 -3 0 2 0.46 0.65
 3 0 2 -0.31 0.51
 3 0 2 0.5 0.78
 -3 -1 -2 168.73 3.89
 3 -1 -2 187.81 3.99
 3 1 -2 183.96 3.66
 -3 -1 2 221.25 4.83
 -3 -1 2 204.59 4.04
 -3 1 2 208.41 4.68
 -3 1 2 204.03 3.66
 3 -1 2 220.06 3.69
 3 -1 2 223.95 4.66
 3 -1 2 211.05 4.56
 3 1 2 214.98 3.68
 3 1 2 209.3 4.61
 -3 -2 -2 25.7 1.95
 3 -2 -2 26.97 1.79
 3 2 -2 24.36 1.47
 -3 -2 2 30.2 2.12
 -3 -2 2 26.21 1.89
 -3 2 2 30.46 2.06
 -3 2 2 26.3 1.48
 3 -2 2 32.6 1.6
 3 -2 2 32.8 2.08
 3 -2 2 29.1 2.04
 3 2 2 31.31 1.6
 3 2 2 30.12 2.08
 -3 -3 -2 91.81 2.85
 -3 3 -2 96.07 2.54
 3 -3 -2 96.73 3.1
 3 3 -2 99.61 2.47
 -3 -3 2 115 3.59
 -3 -3 2 110.2 3.3
 -3 3 2 117.42 3.6
 -3 3 2 103.12 2.29
 3 -3 2 114.54 3.33
 3 -3 2 101.06 3.36
 3 3 2 110.15 2.76
 3 3 2 111.96 3.55
 -3 -4 -2 34.23 1.86
 -3 4 -2 37.48 1.81
 3 -4 -2 35.74 2.12
 3 4 -2 36.39 1.51
 -3 -4 2 42.09 2.42
 -3 -4 2 38.46 2.3
 -3 4 2 37.82 2.28
 -3 4 2 37.59 1.36
 3 -4 2 41.87 2.2
 3 -4 2 38.11 2.31
 3 4 2 39.48 1.88
 3 4 2 40.15 2.41
 -3 -5 -2 124.12 3.24
 -3 5 -2 136.06 3.22
 3 -5 -2 118.35 3.62
 3 5 -2 127.72 2.48
 -3 -5 2 153.45 4.23
 -3 -5 2 133.7 3.85
 -3 5 2 145.57 4.12
 -3 5 2 126.22 2.09
 3 -5 2 147.37 3.7
 3 -5 2 132.88 3.95
 3 5 2 144.43 3.4
 3 5 2 139.3 4.04
 -3 -6 -2 48.24 2.13
 -3 6 -2 53.55 2.21
 3 -6 -2 46.56 2.48
 3 6 -2 47.4 2.63
 3 6 -2 52.34 1.65
 -3 -6 2 50.75 2.68
 -3 6 2 51.48 2.66
 3 -6 2 50.74 2.34
 3 -6 2 48.84 2.65
 3 6 2 53.96 2.31
 3 6 2 56.34 2.81
 -3 -7 -2 52.22 2.22
 -3 7 -2 51.96 2.26
 3 -7 -2 48.27 2.57
 3 7 -2 45.53 2.63
 -3 -7 2 51.48 2.76
 -3 7 2 56.86 2.84
 3 -7 2 55.31 2.41
 3 -7 2 48.57 2.7
 3 7 2 55.45 2.4
 3 7 2 53.23 2.78
 -3 -8 -2 18.11 1.54
 -3 8 -2 15.57 1.58
 3 -8 -2 13.91 1.69
 3 8 -2 13.9 1.68
 -3 -8 2 14.66 1.77
 -3 8 2 16.71 1.9
 3 -8 2 17.66 1.66
 3 -8 2 14 1.74
 3 8 2 16.3 1.6
 3 8 2 15.24 1.89
 -3 -9 -2 242.84 4.63
 -3 9 -2 249.82 5.05
 3 -9 -2 200.31 5.18
 3 9 -2 217.78 5.43
 -3 -9 2 214.91 5.41
 -3 9 2 251.48 5.84
 3 -9 2 241.97 4.73
 3 -9 2 218.47 5.44
 3 9 2 259.2 5.26
 3 9 2 241.34 5.69
 -3 -10 -2 105.95 3.14
 -3 10 -2 108.67 3.51
 3 -10 -2 91.73 3.66
 3 10 -2 94.52 3.96
 -3 -10 2 99.47 3.9
 -3 10 2 106.6 3.96
 3 -10 2 111.44 3.27
 3 -10 2 90.38 3.69
 3 10 2 106.54 3.54
 3 10 2 105.36 3.92
 -3 -11 -2 11.01 1.36
 -3 11 -2 9.64 1.4
 3 -11 -2 9.09 1.59
 3 11 -2 8.97 1.59
 -3 -11 2 8.88 1.65
 -3 11 2 9.32 1.59
 3 -11 2 9.97 1.3
 3 -11 2 7.64 1.56
 3 11 2 11.76 1.54
 3 11 2 10.36 1.67
 -3 -12 -2 3.56 1.04
 -3 12 -2 4.66 1.21
 3 -12 -2 2.04 1.13
 3 12 -2 3.49 1.26
 -3 -12 2 3.43 1.37
 -3 12 2 3.9 1.29
 3 -12 2 3.88 1.02
 3 -12 2 2.7 1.24
 3 12 2 3.82 1.17
 3 12 2 2.34 1.22
 -3 -13 -2 59.32 2.61
 -3 13 -2 59.74 3.02
 3 -13 -2 48.25 3.01
 3 13 -2 56.48 3.24
 -3 -13 2 48.45 3.18
 -3 13 2 58.28 3.25
 3 -13 2 59.93 2.63
 3 -13 2 43.39 2.97
 3 13 2 58.89 3.05
 3 13 2 53.5 3.16
 -3 -14 -2 21.52 2.66
 -3 14 -2 20.56 2.17
 3 -14 -2 16.63 2.08
 3 14 -2 16.32 2.09
 -3 -14 2 18.36 2.25
 -3 14 2 19.29 2.24
 3 -14 2 17.02 1.8
 3 -14 2 18.41 2.29
 3 14 2 20.49 2.12
 3 14 2 18.52 2.27
 -3 -15 -2 34.16 2.4
 -3 15 -2 34.98 2.65
 3 -15 -2 31.33 2.66
 3 15 -2 30.12 2.7
 -3 -15 2 27.77 2.7
 -3 15 2 31.84 2.69
 3 -15 2 34.29 2.21
 3 -15 2 31.51 2.79
 3 15 2 34.2 2.61
 -3 -16 -2 12.16 1.83
 -3 -16 -2 20.46 2.11
 -3 16 -2 20.77 2.29
 3 -16 -2 20.46 2.42
 3 16 -2 18.44 2.32
 -3 -16 2 12.85 2.15
 -3 16 2 20.28 2.38
 3 -16 2 20.64 1.95
 3 -16 2 15.45 2.18
 3 16 2 19.63 2.22
 -3 -17 -2 8.15 1.68
 -3 -17 -2 14.93 1.79
 -3 17 -2 13.04 1.99
 3 -17 -2 10.22 2.03
 3 17 -2 13.64 2.17
 -3 -17 2 11.5 2.12
 -3 17 2 13.37 2.12
 3 -17 2 14.76 1.67
 3 -17 2 10.21 1.96
 3 17 2 12.64 1.98
 -3 -18 -2 10.33 1.95
 -3 -18 -2 13.28 1.77
 -3 18 -2 13.28 2.05
 3 -18 -2 8.87 1.95
 3 18 -2 14.92 2.29
 -3 -18 2 12.08 2.21
 -3 18 2 11.92 2.1
 3 -18 2 12.2 1.58
 3 -18 2 10.87 2.05
 3 18 2 17.89 2.3
 -3 -19 -2 69.15 3.9
 -3 -19 -2 80.56 3.41
 -3 19 -2 93.58 4.43
 3 -19 -2 75.72 4.32
 3 19 -2 86.15 4.54
 -3 -19 2 69.12 4.17
 -3 19 2 87.1 4.52
 3 -19 2 83.15 3.29
 3 -19 2 73.4 4.15
 3 19 2 91.38 4.43
 -3 -20 -2 11.36 2.03
 -3 -20 -2 14.44 1.86
 -3 20 -2 17.43 2.38
 3 -20 -2 17.98 2.51
 3 20 -2 14.26 2.35
 -3 -20 2 12.18 2.27
 -3 20 2 15.1 2.38
 3 -20 2 14.67 1.73
 3 -20 2 13.21 2.29
 3 20 2 18.27 2.43
 -3 -21 -2 3.46 1.52
 -3 -21 -2 4.28 1.41
 -3 21 -2 6.11 1.8
 3 -21 -2 3.22 1.68
 3 21 -2 5.05 1.8
 -3 -21 2 3.62 1.68
 -3 21 2 4.22 1.63
 3 -21 2 5.92 1.32
 3 -21 2 3.68 1.68
 3 21 2 4.85 1.66
 -3 -22 -2 4.78 1.83
 -3 -22 -2 5.62 1.51
 -3 22 -2 6.16 1.87
 3 -22 -2 5.63 1.87
 3 22 -2 8.2 2.12
 -3 -22 2 7.25 2.08
 -3 22 2 8.01 2.03
 3 -22 2 4.62 1.8
 3 22 2 7.94 1.97
 -3 -23 -2 56.05 3.85
 -3 -23 -2 62.64 3.35
 -3 23 -2 76.47 4.56
 3 -23 -2 59.89 4.1
 3 23 -2 68.71 4.55
 -3 -23 2 60.95 4.26
 -3 23 2 70.21 4.52
 3 -23 2 54.05 3.98
 3 23 2 72.15 4.46
 -3 -24 -2 25.86 2.88
 -3 -24 -2 34.35 2.77
 -3 24 -2 44.07 3.74
 3 -24 -2 29.56 3.21
 3 24 -2 43.01 3.86
 -3 -24 2 36.52 3.57
 -3 24 2 37.27 3.59
 3 -24 2 31.94 3.35
 3 24 2 39.28 3.57
 -3 -25 -2 28.64 2.98
 -3 25 -2 37.39 3.58
 3 -25 -2 29.83 3.24
 3 25 -2 42.68 3.95
 -3 -25 2 30.36 3.44
 -3 25 2 44.6 3.94
 3 -25 2 33.17 3.42
 3 25 2 37.95 3.58
 -3 -26 -2 2.67 1.58
 -3 26 -2 2.25 1.7
 3 -26 -2 3.97 1.87
 3 26 -2 2.09 1.75
 -3 -26 2 1.77 1.69
 -3 26 2 4.83 1.95
 3 -26 2 3.21 1.83
 3 26 2 2.7 1.7
 -3 -27 -2 25.22 3.01
 -3 27 -2 42.79 4
 3 -27 -2 31.54 3.44
 3 27 -2 40.4 4.02
 -3 -27 2 37.52 3.82
 -3 27 2 34.51 3.74
 3 -27 2 28.14 3.38
 3 27 2 36.85 3.71
 -3 -28 -2 26.99 3.11
 -3 28 -2 40.22 3.95
 3 -28 -2 33.23 3.58
 3 28 -2 43.8 4.3
 -3 -28 2 31.97 3.71
 -3 28 2 39.07 4.01
 3 -28 2 33.37 3.64
 3 28 2 34.79 3.69
 -3 -29 -2 7.34 2.16
 -3 29 -2 10.1 2.62
 3 -29 -2 6.61 2.19
 3 29 -2 6.97 2.35
 -3 -29 2 7.59 2.46
 -3 29 2 6.95 2.27
 3 -29 2 7.42 2.34
 3 29 2 12.57 2.66
 -3 -30 -2 2.09 1.75
 -3 30 -2 3.37 1.97
 3 -30 -2 1.8 1.84
 3 30 -2 3.96 2.13
 -3 -30 2 2.95 2.06
 -3 30 2 3.03 2.02
 3 -30 2 2.13 1.89
 3 30 2 3.37 1.99
 -3 -31 -2 3.9 1.95
 -3 31 -2 8.06 2.57
 3 -31 -2 3.02 1.96
 3 31 -2 7.32 2.54
 -3 -31 2 4.45 2.32
 -3 31 2 6.72 2.44
 3 -31 2 3.32 2.03
 3 31 2 5.3 2.25
 -3 32 -2 9.77 2.79
 3 -32 -2 8.47 2.46
 3 32 -2 6.53 2.65
 -3 -32 2 12.09 2.89
 -3 32 2 9.24 2.72
 3 -32 2 8.07 2.54
 3 32 2 8.29 2.6
 -3 33 -2 11.86 3.03
 3 -33 -2 11.99 2.86
 3 33 -2 18.11 3.56
 -3 -33 2 12.2 3.01
 -3 33 2 13.05 3.14
 3 -33 2 9.27 2.75
 3 33 2 14.98 3.18
 -4 0 -2 57.24 2.51
 4 0 -2 66.65 2.46
 -4 0 2 73.88 3.01
 -4 0 2 70.08 2.5
 4 0 2 73.59 2.06
 4 0 2 73.25 3.01
 -4 -1 -2 243.67 5.04
 4 -1 -2 270.51 4.97
 4 1 -2 288.48 4.97
 -4 -1 2 296.84 5.8
 -4 -1 2 287.96 4.98
 -4 1 2 288.87 5.7
 -4 1 2 284.82 4.55
 4 -1 2 302.34 4.12
 4 -1 2 302.7 5.72
 4 1 2 291.58 4.08
 4 1 2 302.97 5.82
 -4 -2 -2 332.51 5.82
 4 -2 -2 365.41 6.01
 4 2 -2 384.35 5.47
 -4 -2 2 400.03 6.8
 -4 -2 2 386.46 6.03
 -4 2 2 394.8 6.74
 -4 2 2 382 5.1
 4 -2 2 412.64 6.67
 4 -2 2 385.88 6.59
 4 2 2 401.97 5.04
 4 2 2 398.95 6.78
 -4 -3 -2 185.36 4.27
 -4 3 -2 187.67 3.33
 4 -3 -2 183.49 4.34
 4 3 -2 198.44 3.65
 -4 -3 2 224.19 5.09
 -4 -3 2 205.64 4.51
 -4 3 2 220.97 5.04
 -4 3 2 208.51 3.49
 4 -3 2 223.74 4.85
 4 -3 2 200.46 4.81
 4 3 2 213.78 3.64
 4 3 2 212.78 4.97
 -4 -4 -2 56.95 2.46
 -4 4 -2 64.05 2.27
 4 -4 -2 56.14 2.59
 4 4 -2 65.84 2.05
 -4 -4 2 66.65 2.98
 -4 -4 2 63.17 2.8
 -4 4 2 66.61 2.94
 -4 4 2 67.33 1.9
 4 -4 2 74.82 2.93
 4 -4 2 64.03 2.91
 4 4 2 72.28 2.26
 4 4 2 68.67 3.01
 -4 -5 -2 143.78 3.76
 -4 5 -2 149.36 3.19
 4 -5 -2 134.74 3.95
 4 5 -2 154.2 2.88
 -4 -5 2 161.72 4.45
 -4 -5 2 150.46 4.16
 -4 5 2 151.97 4.32
 -4 5 2 147.76 2.48
 4 -5 2 160.84 4.11
 4 -5 2 144.88 4.24
 4 5 2 153.5 3.38
 4 5 2 159.14 4.46
 -4 -6 -2 212.68 4.68
 -4 6 -2 219.54 4.04
 4 -6 -2 193.7 4.83
 4 6 -2 185.33 4.9
 4 6 -2 218.6 3.23
 -4 -6 2 205.07 4.98
 -4 6 2 220.37 5.27
 4 -6 2 229.28 4.88
 4 -6 2 202.75 5.07
 4 6 2 234.4 4.35
 4 6 2 222.46 5.3
 -4 -7 -2 229.31 4.76
 -4 7 -2 232.18 4.36
 4 -7 -2 212.88 5.21
 4 7 -2 201.52 5.15
 4 7 -2 251.31 3.27
 -4 -7 2 223.49 5.34
 -4 7 2 238.72 5.56
 4 -7 2 247.11 5.08
 4 -7 2 217.79 5.33
 4 7 2 250.9 4.7
 4 7 2 234.07 5.53
 -4 -8 -2 184.19 4.31
 -4 8 -2 199.22 4.22
 4 -8 -2 164.58 4.7
 4 8 -2 165.75 4.77
 -4 -8 2 181.54 4.97
 -4 8 2 199.6 5.2
 4 -8 2 208.63 4.69
 4 -8 2 181.08 4.97
 4 8 2 201.38 4.39
 4 8 2 180.81 4.96
 -4 -9 -2 107.62 3.38
 -4 9 -2 113.96 3.35
 4 -9 -2 93.72 3.72
 4 9 -2 93.81 3.76
 -4 -9 2 98.49 3.91
 -4 9 2 109.44 3.99
 4 -9 2 117.54 3.59
 4 -9 2 92.16 3.73
 4 9 2 111.86 3.43
 4 9 2 105.76 3.93
 -4 -10 -2 230.06 4.93
 -4 10 -2 232.95 4.94
 4 -10 -2 198.14 5.41
 4 10 -2 212.82 5.87
 -4 -10 2 215.31 5.7
 -4 10 2 242.6 5.98
 4 -10 2 236.45 5.05
 4 -10 2 206.99 5.54
 4 10 2 235.7 5.14
 4 10 2 222.39 5.63
 -4 -11 -2 63.18 2.77
 -4 11 -2 71.85 2.98
 4 -11 -2 54.24 3.11
 4 11 -2 56.75 3.23
 -4 -11 2 60.21 3.32
 -4 11 2 67.05 3.38
 4 -11 2 72.14 2.96
 4 -11 2 54.56 3.13
 4 11 2 63.66 2.91
 4 11 2 59.2 3.2
 -4 -12 -2 42.5 2.44
 -4 12 -2 42.04 2.52
 4 -12 -2 32.18 2.59
 4 12 -2 37.79 2.77
 -4 -12 2 36.33 2.88
 -4 12 2 38.22 2.76
 4 -12 2 38.9 2.39
 4 -12 2 33.05 2.64
 4 12 2 40.08 2.49
 4 12 2 33.74 2.66
 -4 -13 -2 88.94 3.32
 -4 13 -2 92.25 3.59
 4 -13 -2 74.35 3.71
 4 13 -2 80.47 3.83
 -4 -13 2 83.96 4.04
 -4 13 2 87.93 3.97
 4 -13 2 93.27 3.42
 4 -13 2 76.83 3.75
 4 13 2 94.85 3.72
 4 13 2 83.79 3.83
 -4 -14 -2 13.67 1.68
 -4 14 -2 14.97 1.84
 4 -14 -2 10.19 1.98
 4 14 -2 14.1 2.03
 -4 -14 2 14.74 2.14
 -4 14 2 15.23 2.05
 4 -14 2 15.8 1.74
 4 -14 2 11.73 1.92
 4 14 2 17.05 2
 4 14 2 12.69 1.95
 -4 -15 -2 39.17 3.1
 -4 15 -2 34.15 2.59
 4 -15 -2 34.21 3.06
 4 15 -2 31.4 2.8
 -4 -15 2 29.42 2.91
 -4 15 2 35.35 2.88
 4 -15 2 34.78 2.43
 4 -15 2 26.88 2.66
 4 15 2 36.56 2.67
 4 15 2 33.15 2.81
 -4 -16 -2 22.29 2.35
 -4 16 -2 21.35 2.33
 4 -16 -2 17.71 2.43
 4 16 -2 19.92 2.49
 -4 -16 2 21.28 2.58
 -4 16 2 22.66 2.5
 4 -16 2 23.69 2.22
 4 -16 2 15.31 2.2
 4 16 2 21.76 2.32
 4 16 2 18.33 2.33
 -4 -17 -2 81.57 3.55
 -4 17 -2 79.63 3.86
 4 -17 -2 65.03 3.93
 4 17 -2 76.06 4.15
 -4 -17 2 66.48 4.01
 -4 17 2 77.02 4.09
 4 -17 2 83.68 3.45
 4 -17 2 65.07 3.82
 4 17 2 81.3 3.94
 -4 -18 -2 27.37 2.52
 -4 -18 -2 37.73 2.73
 -4 18 -2 41.08 3.07
 4 -18 -2 29.91 2.97
 4 18 -2 34.8 3.14
 -4 -18 2 27.94 3
 -4 18 2 34.78 3.07
 4 -18 2 35.65 2.57
 4 -18 2 29.88 2.9
 4 18 2 37.81 2.97
 -4 -19 -2 17.75 2.21
 -4 -19 -2 19.95 2.36
 -4 19 -2 27.54 2.74
 4 -19 -2 23.21 2.77
 4 19 -2 23.95 2.77
 -4 -19 2 20.26 2.7
 -4 19 2 20.85 2.59
 4 -19 2 24.27 2.29
 4 -19 2 22.38 2.71
 4 19 2 29.74 2.82
 -4 -20 -2 61.03 3.98
 -4 -20 -2 74.34 3.61
 -4 20 -2 84.74 4.36
 4 -20 -2 69.63 4.18
 4 20 -2 74.09 4.4
 -4 -20 2 68.51 4.28
 -4 20 2 75.95 4.41
 4 -20 2 79.23 3.45
 4 -20 2 66.52 4.06
 4 20 2 85.3 4.4
 -4 -21 -2 13.87 2.26
 -4 -21 -2 17.85 2.16
 -4 21 -2 18.81 2.51
 4 -21 -2 19.42 2.69
 4 21 -2 17.84 2.64
 -4 -21 2 13.1 2.42
 -4 21 2 19.27 2.68
 4 -21 2 17.26 2.06
 4 -21 2 13.56 2.32
 4 21 2 21.75 2.7
 -4 -22 -2 29.66 2.92
 -4 -22 -2 39.4 2.94
 -4 22 -2 46.17 3.6
 4 -22 -2 31.8 3.21
 4 22 -2 39.82 3.61
 -4 -22 2 33.7 3.4
 -4 22 2 42.88 3.67
 4 -22 2 33.21 2.54
 4 -22 2 34.37 3.29
 4 22 2 47.11 3.64
 -4 -23 -2 30.22 2.95
 -4 -23 -2 36.39 2.92
 -4 23 -2 47.4 3.72
 4 -23 -2 37.54 3.47
 4 23 -2 42.77 3.78
 -4 -23 2 42.03 3.75
 -4 23 2 50.07 3.97
 4 -23 2 33.77 3.33
 4 23 2 45.68 3.69
 -4 -24 -2 7.11 1.99
 -4 -24 -2 6.79 1.73
 -4 24 -2 8.35 2.16
 4 -24 -2 7.56 2.18
 4 24 -2 7.62 2.15
 -4 -24 2 6.62 2.13
 -4 24 2 9.25 2.27
 4 -24 2 7.46 2.12
 4 24 2 8.54 2.16
 -4 -25 -2 -0.32 1.21
 -4 25 -2 -0.27 1.37
 4 -25 -2 1.55 1.61
 4 25 -2 -0.73 1.36
 -4 -25 2 0 1.58
 -4 25 2 0.73 1.38
 4 -25 2 -0.39 1.31
 4 25 2 0.35 1.43
 -4 -26 -2 5.01 1.79
 -4 26 -2 8.99 2.26
 4 -26 -2 6.36 2.15
 4 26 -2 6.49 2.22
 -4 -26 2 6.74 2.23
 -4 26 2 8.06 2.29
 4 -26 2 9.36 2.33
 4 26 2 7.77 2.2
 -4 -27 -2 12.69 2.39
 -4 27 -2 15.11 2.77
 4 -27 -2 13.55 2.63
 4 27 -2 13.05 2.78
 -4 -27 2 15.82 2.94
 -4 27 2 13.72 2.72
 4 -27 2 11.22 2.54
 4 27 2 18.34 2.93
 -4 -28 -2 1.06 1.47
 -4 28 -2 2.95 1.87
 4 -28 -2 1.19 1.68
 4 28 -2 3.18 2
 -4 -28 2 2.55 2.01
 -4 28 2 5.53 2.17
 4 -28 2 4.02 2.11
 4 28 2 3.67 1.92
 -4 -29 -2 0.62 1.47
 -4 29 -2 0.32 1.52
 4 -29 -2 0.34 1.64
 4 29 -2 0.9 1.8
 -4 -29 2 0.67 1.76
 -4 29 2 1.62 1.87
 4 -29 2 -0.06 1.71
 4 29 2 2.12 1.72
 -4 -30 -2 0.09 1.49
 -4 30 -2 0.5 1.62
 4 -30 -2 0.54 1.8
 4 30 -2 2.91 2.04
 -4 -30 2 1.44 1.91
 -4 30 2 -0.17 1.78
 4 -30 2 1.6 1.91
 4 30 2 0.39 1.59
 -4 -31 -2 7.1 2.3
 -4 31 -2 11.9 2.76
 4 -31 -2 6.66 2.37
 4 31 -2 13.31 3.05
 -4 -31 2 11.53 2.87
 -4 31 2 8.69 2.63
 4 -31 2 8.42 2.46
 4 31 2 11.85 2.77
 -4 32 -2 -0.3 1.69
 4 -32 -2 -0.21 1.74
 4 32 -2 0.44 1.9
 -4 -32 2 3.11 2.25
 -4 32 2 0.01 1.77
 4 -32 2 1.95 2.05
 4 32 2 1.11 1.82
 -4 33 -2 0.35 1.89
 4 -33 -2 2.14 2.11
 4 33 -2 -0.63 1.7
 -4 -33 2 0.14 2.03
 -4 33 2 1.95 2.01
 4 -33 2 0.21 1.93
 4 33 2 1.65 1.9
 -5 0 -2 -0.39 0.77
 5 0 -2 -0.41 0.71
 -5 0 2 0.11 0.81
 -5 0 2 0.4 0.76
 5 0 2 -0.1 0.45
 5 0 2 -0.1 0.83
 -5 -1 -2 132.41 3.9
 -5 1 -2 117.4 3.71
 5 -1 -2 147.49 3.83
 5 1 -2 149.35 3.61
 -5 -1 2 152.82 4.33
 -5 -1 2 148.8 3.74
 -5 1 2 151.43 4.29
 -5 1 2 147.99 3.43
 5 -1 2 160.82 4.39
 5 1 2 153.59 2.67
 5 1 2 159.77 4.43
 -5 -2 -2 38.67 2.27
 -5 2 -2 40.03 1.48
 -5 2 -2 35.34 2.19
 5 -2 -2 41.42 2.3
 5 2 -2 44.4 2.06
 -5 -2 2 46.7 2.6
 -5 -2 2 48.15 2.43
 -5 2 2 46.52 2.58
 -5 2 2 46.98 2.01
 5 -2 2 47.31 2.59
 5 2 2 45.87 1.58
 5 2 2 50.21 2.74
 -5 -3 -2 34.59 2.15
 -5 3 -2 37.8 1.49
 -5 3 -2 31.42 2.12
 5 -3 -2 35.98 2.27
 5 3 -2 35.92 1.85
 -5 -3 2 44.59 2.58
 -5 -3 2 36.83 2.28
 -5 3 2 40.2 2.44
 -5 3 2 41.02 1.83
 5 -3 2 36.91 2.38
 5 3 2 36.84 1.52
 5 3 2 38.2 2.48
 -5 -4 -2 8.42 1.31
 -5 4 -2 9.27 1.01
 5 -4 -2 10.82 1.52
 5 4 -2 11.06 1.28
 -5 -4 2 10.77 1.56
 -5 -4 2 12.27 1.53
 -5 4 2 8.07 1.39
 -5 4 2 10.37 1.22
 5 -4 2 11.17 1.52
 5 -4 2 10.92 1.57
 5 4 2 10.58 1.13
 5 4 2 10.91 1.56
 -5 -5 -2 417.15 6.91
 -5 5 -2 463.78 5.63
 5 -5 -2 409.73 7.18
 5 5 -2 473.69 5.7
 -5 -5 2 464.4 7.81
 -5 -5 2 430.08 7.23
 -5 5 2 455.26 7.72
 -5 5 2 443.76 5.11
 5 -5 2 477.35 7.56
 5 -5 2 428.34 7.55
 5 5 2 473.72 5.96
 5 5 2 439.71 7.64
 -5 -6 -2 212.58 4.91
 -5 6 -2 235.22 4.03
 5 -6 -2 216.11 5.33
 5 6 -2 194.39 5.15
 5 6 -2 232.09 3.59
 -5 -6 2 221.51 5.32
 -5 6 2 211.68 5.28
 -5 6 2 218.53 3.16
 5 -6 2 235.78 5.27
 5 -6 2 213.78 5.38
 5 6 2 237.25 4.26
 5 6 2 216.51 5.4
 -5 -7 -2 177.06 4.48
 -5 7 -2 204.21 3.93
 5 -7 -2 177.25 4.96
 5 7 -2 162.61 4.75
 5 7 -2 208.12 3.16
 -5 -7 2 195.48 5.14
 -5 7 2 192 5.12
 5 -7 2 190.7 4.76
 5 -7 2 171.3 4.9
 5 7 2 197.17 4.06
 5 7 2 190.63 5.15
 -5 -8 -2 247.15 5.34
 -5 8 -2 268.34 4.77
 5 -8 -2 229.25 5.75
 -5 -8 2 230.79 5.73
 -5 8 2 244.28 5.9
 5 -8 2 258.76 5.56
 5 -8 2 224.95 5.69
 5 8 2 263.45 4.93
 5 8 2 245.26 5.9
 -5 -9 -2 37.4 2.33
 -5 9 -2 40.53 2.13
 5 -9 -2 36.37 2.7
 5 9 -2 30.62 2.51
 -5 -9 2 34.55 2.68
 -5 9 2 40.41 2.73
 5 -9 2 39.46 2.47
 5 -9 2 36.87 2.69
 5 9 2 40.49 2.18
 5 9 2 41.53 2.78
 -5 -10 -2 73.97 3.12
 -5 10 -2 79.1 2.92
 5 -10 -2 71.11 3.55
 5 10 -2 60.49 3.27
 -5 -10 2 67.32 3.49
 -5 10 2 72.83 3.51
 5 -10 2 77.02 3.24
 5 -10 2 62.08 3.3
 5 10 2 75.38 2.95
 5 10 2 77.83 3.61
 -5 -11 -2 82.82 3.31
 -5 11 -2 90.68 3.25
 5 -11 -2 80.75 3.84
 5 11 -2 78.5 3.86
 -5 -11 2 82.08 3.87
 -5 11 2 85.08 3.82
 5 -11 2 88.54 3.48
 5 -11 2 76.39 3.66
 5 11 2 85.58 3.26
 5 11 2 78 3.66
 -5 -12 -2 4.36 1.21
 -5 12 -2 2.28 1.04
 5 -12 -2 3.5 1.41
 5 12 -2 1.87 1.21
 -5 -12 2 3.94 1.5
 -5 12 2 2.45 1.24
 5 -12 2 2.78 1.15
 5 -12 2 2.68 1.29
 5 12 2 2.75 1.06
 5 12 2 2.39 1.27
 -5 -13 -2 44.42 2.68
 -5 13 -2 43.94 2.61
 5 -13 -2 39.33 3.02
 5 13 -2 38.28 2.9
 -5 -13 2 38.26 3.08
 -5 13 2 40.19 2.92
 5 -13 2 39.86 2.64
 5 -13 2 35.87 2.85
 5 13 2 43.04 2.64
 5 13 2 40.42 2.92
 -5 -14 -2 29.56 2.38
 -5 14 -2 33.98 2.47
 5 -14 -2 25.25 2.66
 5 14 -2 29.24 2.67
 -5 -14 2 29.54 2.94
 -5 14 2 29.51 2.7
 5 -14 2 33.35 2.54
 5 -14 2 30.12 2.74
 5 14 2 33.21 2.5
 5 14 2 30.13 2.74
 -5 -15 -2 13.07 1.81
 -5 15 -2 8.88 1.62
 5 -15 -2 9.86 1.98
 5 15 -2 9.77 1.88
 -5 -15 2 11.01 2.04
 -5 15 2 10.36 1.88
 5 -15 2 9.76 1.64
 5 -15 2 8.68 1.82
 5 15 2 10.83 1.76
 5 15 2 10.39 1.91
 -5 -16 -2 51.6 3.49
 -5 16 -2 51.83 3.11
 5 -16 -2 45.5 3.38
 5 16 -2 47.49 3.4
 -5 -16 2 42.74 3.39
 -5 16 2 50.91 3.46
 5 -16 2 47.42 2.94
 5 -16 2 43.74 3.27
 5 16 2 53.71 3.19
 5 16 2 46.97 3.3
 -5 -17 -2 94.72 4.01
 -5 17 -2 97.87 4.21
 5 -17 -2 75.68 4.22
 5 17 -2 89.55 4.51
 -5 -17 2 78.14 4.39
 -5 17 2 85.34 4.39
 5 -17 2 95.32 3.87
 5 -17 2 86.34 4.36
 5 17 2 93.84 4.19
 5 17 2 86.92 4.27
 -5 -18 -2 24.49 2.56
 -5 18 -2 28 2.67
 5 -18 -2 23.25 2.76
 5 18 -2 31.12 3.06
 -5 -18 2 24.5 2.89
 -5 18 2 26.21 2.82
 5 -18 2 29.71 2.53
 5 -18 2 22.43 2.76
 5 18 2 27.8 2.65
 5 18 2 29.31 2.9
 -5 -19 -2 15.5 2.13
 -5 19 -2 15.72 2.23
 5 -19 -2 15.11 2.44
 5 19 -2 14.2 2.31
 -5 -19 2 10.68 2.27
 -5 19 2 16.88 2.42
 5 -19 2 17.06 2.03
 5 -19 2 12.44 2.22
 5 19 2 16.64 2.27
 -5 -20 -2 63.35 3.72
 -5 -20 -2 88.94 4.09
 -5 20 -2 100.28 4.66
 5 -20 -2 70.59 4.34
 5 20 -2 94.38 4.96
 -5 -20 2 83.22 4.73
 -5 20 2 90.46 4.8
 5 -20 2 93.57 3.96
 5 -20 2 77.1 4.37
 5 20 2 95.27 4.62
 -5 -21 -2 149.1 5.61
 -5 -21 -2 199.95 5.93
 -5 21 -2 219.71 6.9
 5 -21 -2 174.17 6.57
 5 21 -2 213.83 7.41
 -5 -21 2 173.07 6.66
 -5 21 2 204.45 7.2
 5 -21 2 220.78 5.96
 5 -21 2 181.57 6.55
 5 21 2 216.49 6.98
 -5 -22 -2 -0.86 1.15
 -5 -22 -2 -0.52 1.23
 -5 22 -2 -0.59 1.19
 5 -22 -2 0.55 1.42
 5 22 -2 0.86 1.49
 -5 -22 2 -1 1.32
 -5 22 2 -0.61 1.27
 5 -22 2 0.29 1.1
 5 -22 2 -0.21 1.33
 5 22 2 0.26 1.32
 -5 -23 -2 7.76 1.97
 -5 -23 -2 7.22 1.85
 -5 23 -2 9.78 2.14
 5 -23 -2 5.73 2.02
 5 23 -2 6.34 2.05
 -5 -23 2 5.96 2.02
 -5 23 2 5.58 1.9
 5 -23 2 6.6 2.08
 5 23 2 9.27 2.11
 -5 -24 -2 14.01 2.33
 -5 -24 -2 14.84 2.31
 -5 24 -2 17.79 2.67
 5 -24 -2 15.28 2.65
 5 24 -2 16.08 2.76
 -5 -24 2 14 2.73
 -5 24 2 12.09 2.49
 5 -24 2 12.42 2.43
 5 24 2 14.62 2.53
 -5 -25 -2 16.16 2.64
 -5 -25 -2 19.07 2.52
 -5 25 -2 22.7 2.97
 5 -25 -2 18.78 2.85
 5 25 -2 19.03 3.02
 -5 -25 2 21.19 3.14
 -5 25 2 22.24 3.18
 5 -25 2 19.39 2.86
 5 25 2 21.55 2.98
 -5 -26 -2 -0.44 1.25
 -5 26 -2 0.94 1.49
 5 -26 -2 0.24 1.45
 5 26 -2 0.33 1.48
 -5 -26 2 -1.43 1.41
 -5 26 2 -0.65 1.37
 5 -26 2 -0.54 1.45
 5 26 2 0.36 1.38
 -5 -27 -2 1.18 1.48
 -5 27 -2 5.83 2.05
 5 -27 -2 5.55 2.1
 5 27 -2 5.71 2.19
 -5 -27 2 4.16 1.99
 -5 27 2 7.07 2.26
 5 -27 2 2.58 1.83
 5 27 2 1.73 1.72
 -5 -28 -2 0.33 1.37
 -5 28 -2 -0.86 1.32
 5 -28 -2 -1.05 1.39
 5 28 -2 1.82 1.78
 -5 -28 2 0.95 1.8
 -5 28 2 0.21 1.55
 5 -28 2 -0.47 1.56
 5 28 2 2.05 1.68
 -5 -29 -2 2.5 1.66
 5 -29 -2 3.04 2.05
 5 29 -2 5.09 2.25
 -5 -29 2 6.16 2.39
 -5 29 2 5.58 2.22
 5 -29 2 3.62 2.09
 5 29 2 2.86 1.84
 -5 -30 -2 2.84 1.84
 -5 30 -2 4.02 2.09
 5 -30 -2 5.2 2.28
 5 30 -2 2.97 2.12
 -5 -30 2 1.51 2.03
 -5 30 2 6.53 2.36
 5 -30 2 0.88 1.84
 5 30 2 6.95 2.3
 -5 31 -2 -0.07 1.64
 5 -31 -2 -0.73 1.69
 5 31 -2 1.28 1.93
 -5 -31 2 -0.47 1.69
 -5 31 2 -1.12 1.51
 5 -31 2 0.19 1.63
 5 31 2 0.66 1.59
 -5 32 -2 3.11 2.12
 5 -32 -2 4.21 2.21
 5 32 -2 4.49 2.41
 -5 -32 2 3.66 2.25
 -5 32 2 3.2 2.15
 5 -32 2 6.18 2.41
 5 32 2 3.01 2.08
 -6 0 -2 17.83 1.82
 6 0 -2 22.25 1.85
 -6 0 2 22.01 2.05
 -6 0 2 25.53 1.95
 6 0 2 25.29 2.16
 -6 -1 -2 110.16 3.76
 -6 1 -2 100.81 3.68
 6 -1 -2 116.05 3.58
 6 1 -2 122.89 3.47
 -6 -1 2 121.08 4.01
 -6 -1 2 122.4 3.61
 -6 1 2 120.86 3.98
 -6 1 2 125.24 3.39
 6 -1 2 123.08 4.06
 6 1 2 123.72 4.11
 -6 -2 -2 10.5 1.47
 -6 2 -2 8.69 1.46
 6 -2 -2 12.63 1.56
 6 2 -2 12.45 1.39
 -6 -2 2 12.52 1.65
 -6 -2 2 12.69 1.52
 -6 2 2 11.39 1.56
 -6 2 2 13.04 1.34
 6 -2 2 10.18 1.54
 6 2 2 11.28 0.93
 6 2 2 13.19 1.73
 -6 -3 -2 4.65 1.17
 -6 3 -2 3.3 1.07
 6 -3 -2 4.76 1.24
 6 3 -2 3.85 0.97
 -6 -3 2 3.64 1.19
 -6 -3 2 5.03 1.23
 -6 3 2 5.05 1.25
 -6 3 2 5.01 0.97
 6 -3 2 3.62 1.18
 6 3 2 3.41 0.64
 6 3 2 3.87 1.24
 -6 -4 -2 98.01 3.56
 -6 4 -2 116.06 2.3
 -6 4 -2 80.22 3.34
 6 -4 -2 99.76 3.64
 6 4 -2 111.39 2.97
 -6 -4 2 111.21 3.93
 -6 -4 2 109.45 3.74
 -6 4 2 103.1 3.76
 -6 4 2 109 2.8
 6 -4 2 106.95 3.81
 6 4 2 107.06 2.41
 6 4 2 107.35 3.95
 -6 -5 -2 30.47 2.49
 -6 5 -2 32.36 1.51
 -6 5 -2 22.7 2
 6 -5 -2 29.05 2.3
 6 5 -2 32.8 1.76
 -6 -5 2 31.72 2.39
 -6 -5 2 28.7 2.34
 -6 5 2 27.65 2.25
 -6 5 2 28.87 1.62
 6 -5 2 30.4 2.33
 6 5 2 30.85 1.56
 6 5 2 29.73 2.43
 -6 -6 -2 75.81 3.22
 -6 6 -2 84.41 2.34
 6 -6 -2 71.84 3.31
 6 6 -2 64.02 3.27
 6 6 -2 84.8 2.4
 -6 -6 2 78.6 3.43
 -6 6 2 73.54 3.34
 -6 6 2 76.61 2.13
 6 -6 2 80.05 3.39
 6 -6 2 80.3 3.57
 6 6 2 81.82 2.44
 6 6 2 71.74 3.38
 -6 -7 -2 139.89 4.27
 -6 7 -2 158.34 3.34
 6 -7 -2 138.38 4.54
 6 7 -2 128.07 4.38
 6 7 -2 170.32 3.17
 -6 -7 2 138.69 4.53
 -6 7 2 146.34 4.63
 -6 7 2 142.63 2.65
 6 -7 2 158.52 4.63
 6 -7 2 134.38 4.56
 6 7 2 161.29 3.57
 6 7 2 149.56 4.74
 -6 -8 -2 127.82 4.13
 -6 8 -2 145.35 3.39
 6 -8 -2 119.58 4.35
 6 8 -2 113.01 4.2
 6 8 -2 153.28 2.88
 -6 -8 2 125.2 4.43
 -6 8 2 134.37 4.51
 6 -8 2 132.99 4.29
 6 -8 2 125.17 4.47
 6 8 2 139.39 3.52
 6 8 2 126.21 4.45
 -6 -9 -2 49.85 2.81
 -6 9 -2 54.72 2.33
 6 -9 -2 46.36 2.97
 6 9 -2 41.49 2.84
 -6 -9 2 48.5 3.12
 -6 9 2 45.81 2.91
 6 -9 2 49.07 2.84
 6 -9 2 47.97 3.01
 6 9 2 53.95 2.42
 6 9 2 44.39 2.95
 -6 -10 -2 75.97 3.36
 -6 10 -2 83.27 2.92
 6 -10 -2 70.37 3.61
 6 10 -2 65.64 3.45
 -6 -10 2 66.88 3.61
 -6 10 2 73.16 3.57
 6 -10 2 79.47 3.52
 6 -10 2 73.44 3.63
 6 10 2 82.05 3.03
 6 10 2 68.82 3.52
 -6 -11 -2 43.31 2.72
 -6 11 -2 44.2 2.37
 6 -11 -2 39.87 2.98
 6 11 -2 40.46 3.1
 -6 -11 2 40.66 3.06
 -6 11 2 43.88 2.98
 6 -11 2 46.82 2.88
 6 -11 2 37.86 2.85
 6 11 2 45.62 2.48
 6 11 2 40.92 2.94
 -6 -12 -2 4.48 1.33
 -6 12 -2 6.02 1.26
 6 -12 -2 2.61 1.45
 6 12 -2 4.59 1.47
 -6 -12 2 4.64 1.57
 -6 12 2 4.27 1.4
 6 -12 2 3.77 1.28
 6 -12 2 3.56 1.45
 6 12 2 4.89 1.22
 6 12 2 4.05 1.44
 -6 -13 -2 74.44 3.48
 -6 13 -2 72.58 3.17
 6 -13 -2 63.78 3.73
 6 13 -2 64.61 3.66
 -6 -13 2 63.86 3.77
 -6 13 2 70.87 3.8
 6 -13 2 74.08 3.53
 6 -13 2 65.38 3.64
 6 13 2 73.6 3.3
 6 13 2 68.83 3.69
 -6 -14 -2 169.43 5.11
 -6 14 -2 184.39 5.02
 6 -14 -2 149.38 5.5
 6 14 -2 155.26 5.5
 -6 -14 2 161.47 5.74
 -6 14 2 167.03 5.68
 6 -14 2 175.4 5.19
 6 -14 2 140.3 5.18
 6 14 2 182.18 5.18
 6 14 2 163.57 5.46
 -6 -15 -2 14.63 2.03
 -6 15 -2 12.95 1.82
 6 -15 -2 13.36 2.29
 6 15 -2 12.91 2.08
 -6 -15 2 15.37 2.37
 -6 15 2 15.73 2.21
 6 -15 2 16.89 2.04
 6 -15 2 12.76 2.11
 6 15 2 15.7 1.95
 6 15 2 15.83 2.24
 -6 -16 -2 23.02 2.44
 -6 16 -2 22.83 2.33
 6 -16 -2 17.65 2.47
 6 16 -2 20.06 2.53
 -6 -16 2 19.35 2.61
 -6 16 2 21.04 2.59
 6 -16 2 20.52 2.35
 6 -16 2 16.84 2.39
 6 16 2 20.55 2.24
 6 16 2 18.53 2.39
 -6 -17 -2 9.55 1.89
 -6 17 -2 10.13 1.79
 6 -17 -2 9.49 2.08
 6 17 -2 10.86 2.09
 -6 -17 2 8.38 2.05
 -6 17 2 10.36 2.02
 6 -17 2 9.16 1.74
 6 -17 2 7.48 1.87
 6 17 2 11.12 1.85
 6 17 2 9.79 1.97
 -6 -18 -2 92.49 4.25
 -6 18 -2 85.59 4.08
 6 -18 -2 72.78 4.31
 6 18 -2 82.44 4.5
 -6 -18 2 79.02 4.55
 -6 18 2 79.74 4.4
 6 -18 2 93.13 4.11
 6 -18 2 73.79 4.18
 6 18 2 96.39 4.37
 6 18 2 82.64 4.28
 -6 -19 -2 19.38 2.39
 -6 19 -2 17.97 2.29
 6 -19 -2 13.69 2.37
 6 19 -2 21.38 2.78
 -6 -19 2 15.66 2.57
 -6 19 2 17.37 2.53
 6 -19 2 19.87 2.29
 6 -19 2 17.13 2.48
 6 19 2 22.08 2.51
 6 19 2 18.16 2.49
 -6 -20 -2 9.57 1.93
 -6 20 -2 11.99 2.1
 6 -20 -2 9.32 2.14
 6 20 -2 15.55 2.5
 -6 -20 2 8.61 2.24
 -6 20 2 7.55 2.01
 6 -20 2 13.77 2.06
 6 -20 2 10.74 2.24
 6 20 2 12.48 2.14
 -6 -21 -2 38.93 3.08
 -6 -21 -2 56.15 3.61
 -6 21 -2 61.61 3.85
 6 -21 -2 55.1 4.05
 6 21 -2 59.73 4.21
 -6 -21 2 52.72 4.08
 -6 21 2 59.35 4.16
 6 -21 2 50.41 3.3
 6 -21 2 50.87 3.81
 6 21 2 60.2 3.91
 -6 -22 -2 14.15 2.22
 -6 -22 -2 19.51 2.55
 -6 22 -2 19.04 2.59
 6 -22 -2 17.36 2.76
 6 22 -2 21.22 2.94
 -6 -22 2 16.56 2.8
 -6 22 2 19.4 2.8
 6 -22 2 19.39 2.35
 6 -22 2 17.62 2.65
 6 22 2 19.99 2.67
 -6 -23 -2 14.93 2.44
 -6 -23 -2 17.04 2.45
 -6 23 -2 17.14 2.57
 6 -23 -2 18.08 2.84
 6 23 -2 15.57 2.73
 -6 -23 2 15.55 2.8
 -6 23 2 18.51 2.85
 6 -23 2 17.76 2.31
 6 -23 2 13.9 2.48
 6 23 2 16.7 2.57
 -6 -24 -2 5.95 1.86
 -6 -24 -2 5.99 1.88
 -6 24 -2 7.75 2.03
 6 -24 -2 5.24 1.97
 6 24 -2 6.67 2.16
 -6 -24 2 7.67 2.29
 -6 24 2 6.03 2.03
 6 -24 2 8.17 1.86
 6 -24 2 6.6 2.02
 6 24 2 9.25 2.19
 -6 -25 -2 6.55 1.91
 -6 -25 -2 4.81 1.81
 -6 25 -2 5.67 1.92
 6 -25 -2 4.13 1.89
 6 25 -2 5.35 2.07
 -6 -25 2 4 2.05
 -6 25 2 4.92 2.03
 6 -25 2 5.05 1.97
 6 25 2 2.8 1.71
 -6 -26 -2 -0.42 1.17
 -6 -26 -2 -0.11 1.41
 -6 26 -2 0.99 1.52
 6 -26 -2 0.29 1.52
 6 26 -2 0.12 1.47
 -6 -26 2 0.06 1.6
 -6 26 2 -0.37 1.41
 6 -26 2 -0.06 1.53
 6 26 2 0.66 1.42
 -6 -27 -2 3.08 1.71
 -6 27 -2 2.34 1.79
 6 -27 -2 3.49 2
 6 27 -2 4.12 2.11
 -6 -27 2 1.84 1.9
 -6 27 2 2.34 1.93
 6 -27 2 3.17 1.93
 6 27 2 3.87 1.91
 -6 -28 -2 22.94 3.02
 -6 28 -2 32.88 3.62
 6 -28 -2 23.67 3.4
 6 28 -2 31.79 3.93
 -6 -28 2 23.11 3.5
 -6 28 2 28.69 3.75
 6 -28 2 21.85 3.27
 6 28 2 30.26 3.51
 -6 -29 -2 11.64 2.4
 -6 29 -2 14 2.81
 6 -29 -2 13.04 2.85
 6 29 -2 13.37 2.98
 -6 -29 2 13.14 2.9
 -6 29 2 21.03 3.4
 6 -29 2 10.83 2.66
 6 29 2 19.8 3.18
 -6 30 -2 0.2 1.8
 6 -30 -2 1.02 1.83
 6 30 -2 2.12 1.97
 -6 -30 2 -0.44 1.81
 -6 30 2 1.68 1.94
 6 -30 2 -0.11 1.7
 6 30 2 1.13 1.67
 -6 31 -2 1.79 1.88
 6 -31 -2 0.03 1.73
 6 31 -2 0.5 1.85
 -6 -31 2 2.3 2.12
 -6 31 2 1.09 1.99
 6 -31 2 -0.51 1.81
 6 31 2 2.44 1.96
 -6 32 -2 0.61 1.85
 6 -32 -2 -0.06 1.77
 6 32 -2 -0.26 1.88
 -6 -32 2 1.3 2.12
 -6 32 2 2.88 2.19
 6 -32 2 0.31 1.96
 6 32 2 1.04 1.87
 -7 0 -2 0.42 0.88
 7 0 -2 0.28 0.88
 -7 0 2 -0.38 0.84
 -7 0 2 0.59 0.88
 7 0 2 -0.38 0.89
 -7 -1 -2 28.67 2.24
 -7 1 -2 31.06 2.35
 7 -1 -2 34.43 2.33
 7 1 -2 34.89 2.21
 -7 -1 2 35.06 2.48
 -7 -1 2 36.99 2.35
 -7 1 2 33.43 2.44
 -7 1 2 33.42 2.17
 7 -1 2 34.75 2.54
 7 1 2 31.98 2.49
 -7 -2 -2 10.62 1.57
 -7 2 -2 9.22 1.53
 7 -2 -2 10.88 1.61
 7 2 -2 14.46 1.65
 -7 -2 2 10.92 1.62
 -7 -2 2 12.99 1.64
 -7 2 2 13.77 1.73
 -7 2 2 14.34 1.7
 7 -2 2 12.3 1.74
 7 2 2 12.03 1.73
 -7 -3 -2 150.1 4.59
 -7 3 -2 130.49 4.43
 7 -3 -2 158.6 4.59
 7 3 -2 170.14 4.04
 -7 -3 2 166.7 4.84
 -7 -3 2 165.65 4.59
 -7 3 2 161.12 4.74
 -7 3 2 169.21 3.9
 7 -3 2 165.45 4.92
 7 3 2 168.57 5.04
 -7 -4 -2 92.68 3.69
 -7 4 -2 89.53 3.91
 7 -4 -2 99.61 3.79
 7 4 -2 107.63 3.16
 -7 -4 2 106.93 3.97
 -7 -4 2 105.74 3.86
 -7 4 2 100.29 3.83
 -7 4 2 103.71 3
 7 -4 2 104.97 3.99
 7 4 2 97.65 2.13
 7 4 2 102.79 4.05
 -7 -5 -2 1.53 1.01
 -7 5 -2 1.62 0.53
 -7 5 -2 0.88 0.9
 7 -5 -2 0.09 1.09
 7 5 -2 0.86 0.79
 -7 -5 2 0.82 1.02
 -7 -5 2 0.15 1
 -7 5 2 0.99 0.98
 -7 5 2 1.61 0.76
 7 -5 2 1.49 1.08
 7 5 2 0.91 0.55
 7 5 2 0.57 1.09
 -7 -6 -2 117.34 4.12
 -7 6 -2 138.46 2.75
 -7 6 -2 87.47 3.68
 7 -6 -2 114.77 4.24
 7 6 -2 103.54 4.07
 7 6 -2 134.43 3.26
 -7 -6 2 113.36 4.19
 -7 6 2 119.33 4.23
 -7 6 2 122.36 2.98
 7 -6 2 132.6 4.48
 7 6 2 127.62 2.9
 7 6 2 118.14 4.34
 -7 -7 -2 20.11 2.09
 -7 7 -2 24.89 1.52
 -7 7 -2 18.25 2
 7 -7 -2 24.67 2.4
 7 7 -2 20.34 2.21
 7 7 -2 23.94 1.63
 -7 -7 2 24.21 2.49
 -7 7 2 22.98 2.27
 -7 7 2 21.89 1.56
 7 -7 2 22.13 2.28
 7 7 2 22.75 1.55
 7 7 2 23.05 2.32
 -7 -8 -2 295.58 6.58
 -7 8 -2 342.9 5.1
 7 -8 -2 284.73 6.8
 7 8 -2 248.52 6.27
 7 8 -2 349.16 4.89
 -7 -8 2 305.25 6.99
 -7 8 2 304.46 6.9
 -7 8 2 308.29 4.32
 7 -8 2 321.59 6.94
 7 8 2 322.91 5.29
 7 8 2 283.76 6.74
 -7 -9 -2 145.37 4.71
 -7 9 -2 160.08 3.65
 7 -9 -2 142.53 4.99
 7 9 -2 122.97 4.55
 7 9 -2 157.36 2.98
 -7 -9 2 138.58 4.93
 -7 9 2 144.65 4.89
 -7 9 2 152.33 2.82
 7 -9 2 158.57 4.96
 7 -9 2 144.04 5.01
 7 9 2 153.39 3.82
 7 9 2 147.44 5
 -7 -10 -2 52.58 3.09
 -7 10 -2 54.06 2.4
 7 -10 -2 44.08 3.13
 7 10 -2 45.82 3.06
 -7 -10 2 50.33 3.34
 -7 10 2 51.72 3.19
 7 -10 2 54.92 3.2
 7 -10 2 44.19 3.1
 7 10 2 51.76 2.48
 7 10 2 49.42 3.21
 -7 -11 -2 32.43 2.6
 -7 11 -2 36.35 2.19
 7 -11 -2 31.58 2.84
 7 11 -2 33.68 3.11
 -7 -11 2 27.57 2.85
 -7 11 2 36.22 2.84
 7 -11 2 34.43 2.76
 7 -11 2 29.97 2.72
 7 11 2 32.93 2.18
 7 11 2 38.89 2.95
 -7 -12 -2 38.61 2.86
 -7 12 -2 42.47 2.43
 7 -12 -2 35.62 3.03
 7 12 -2 33.74 2.87
 -7 -12 2 37.68 3.18
 -7 12 2 39.52 2.99
 7 -12 2 43.91 3.05
 7 -12 2 40.21 3.07
 7 12 2 42.47 2.5
 7 12 2 41.52 3.11
 -7 -13 -2 0.19 1.16
 -7 13 -2 0.77 0.95
 7 -13 -2 0.05 1.26
 7 13 -2 0.04 1.13
 -7 -13 2 0.44 1.33
 -7 13 2 0.84 1.16
 7 -13 2 0.22 1.17
 7 -13 2 0.39 1.22
 7 13 2 0.79 0.94
 7 13 2 -0.22 1.14
 -7 -14 -2 29.82 2.64
 -7 14 -2 28.12 2.34
 7 -14 -2 25.27 2.81
 7 14 -2 25.57 2.65
 -7 -14 2 23.42 2.84
 -7 14 2 26.05 2.69
 7 -14 2 30.83 2.76
 7 -14 2 25.27 2.69
 7 14 2 30.49 2.39
 7 14 2 23.32 2.63
 -7 -15 -2 13.77 2.06
 -7 15 -2 16.1 1.92
 7 -15 -2 16.4 2.43
 7 15 -2 10.05 1.98
 -7 -15 2 13.3 2.3
 -7 15 2 12.08 2.11
 7 -15 2 15.92 2.13
 7 -15 2 13.42 2.21
 7 15 2 17.53 2.04
 7 15 2 14.13 2.19
 -7 -16 -2 12.3 2.03
 -7 16 -2 15.86 1.99
 7 -16 -2 13.47 2.34
 7 16 -2 14.32 2.24
 -7 -16 2 11.86 2.25
 -7 16 2 13.42 2.16
 7 -16 2 15.45 2.15
 7 -16 2 9.69 2.05
 7 16 2 13.12 1.89
 7 16 2 15.27 2.26
 -7 -17 -2 1.17 1.47
 -7 17 -2 2.24 1.25
 7 -17 -2 2.43 1.62
 7 17 -2 2.74 1.51
 -7 -17 2 0.9 1.46
 -7 17 2 0.93 1.31
 7 -17 2 1.59 1.27
 7 -17 2 0.92 1.38
 7 17 2 0.73 1.07
 7 17 2 1.17 1.32
 -7 -18 -2 26.75 2.97
 -7 18 -2 21.74 2.43
 7 -18 -2 18.95 2.71
 7 18 -2 25.77 2.91
 -7 -18 2 20.94 2.86
 -7 18 2 24.84 2.88
 7 -18 2 24.65 2.66
 7 -18 2 21.07 2.66
 7 18 2 24.25 2.5
 7 18 2 20.15 2.57
 -7 -19 -2 64.83 3.93
 -7 19 -2 72.8 3.85
 7 -19 -2 58 4.1
 7 19 -2 66.7 4.28
 -7 -19 2 63.94 4.35
 -7 19 2 66.05 4.25
 7 -19 2 67.27 3.8
 7 -19 2 53.42 3.8
 7 19 2 72.16 3.95
 7 19 2 63.79 4
 -7 -20 -2 7.57 1.94
 -7 20 -2 8.15 1.89
 7 -20 -2 11.41 2.39
 7 20 -2 6.88 2.01
 -7 -20 2 7.97 2.22
 -7 20 2 9.58 2.14
 7 -20 2 10.57 1.96
 7 -20 2 7.63 2.02
 7 20 2 10.69 2.02
 7 20 2 8.73 2.03
 -7 -21 -2 22.92 2.75
 -7 21 -2 23.75 2.68
 7 -21 -2 19.59 2.91
 7 21 -2 19.19 2.8
 -7 -21 2 21.62 3.05
 -7 21 2 19.32 2.76
 7 -21 2 23.12 2.64
 7 -21 2 20.98 2.83
 7 21 2 21.96 2.65
 7 21 2 21.66 2.77
 -7 -22 -2 0.52 1.2
 -7 -22 -2 1.33 1.48
 -7 22 -2 -0.39 1.15
 7 -22 -2 0.01 1.49
 7 22 -2 -0.05 1.38
 -7 -22 2 0.22 1.65
 -7 22 2 0.93 1.48
 7 -22 2 0.82 1.25
 7 -22 2 -0.33 1.31
 7 22 2 0.46 1.23
 -7 -23 -2 2.62 1.43
 -7 23 -2 3.99 1.7
 7 -23 -2 2.99 1.84
 7 23 -2 3.85 1.87
 -7 -23 2 3.35 1.97
 -7 23 2 2.54 1.73
 7 -23 2 4.83 1.69
 7 -23 2 5.38 1.95
 7 23 2 5.42 1.77
 -7 -24 -2 11.23 2.31
 -7 -24 -2 13.79 2.43
 -7 24 -2 13.44 2.4
 7 -24 -2 11.89 2.54
 7 24 -2 14.36 2.75
 -7 -24 2 13.35 2.72
 -7 24 2 15.15 2.73
 7 -24 2 16.26 2.38
 7 -24 2 11.6 2.5
 7 24 2 12.38 2.39
 -7 -25 -2 4.94 1.89
 -7 -25 -2 6.8 2.06
 -7 25 -2 8.04 2.07
 7 -25 -2 3.32 1.93
 7 25 -2 6.96 2.25
 -7 -25 2 6.15 2.29
 -7 25 2 9.96 2.46
 7 -25 2 6.65 1.87
 7 -25 2 4.8 2.07
 7 25 2 6.33 1.98
 -7 -26 -2 -0.43 1.22
 -7 -26 -2 0.51 1.66
 -7 26 -2 1.07 1.58
 7 -26 -2 0 1.56
 7 26 -2 0.67 1.59
 -7 -26 2 -2.09 1.43
 -7 26 2 1.32 1.6
 7 -26 2 -0.29 1.49
 7 26 2 0.13 1.44
 -7 -27 -2 0.74 1.35
 -7 -27 -2 2.41 1.83
 -7 27 -2 1.3 1.65
 7 -27 -2 2.59 1.96
 7 27 -2 4.04 2.02
 -7 -27 2 0.19 1.77
 -7 27 2 3.36 1.97
 7 -27 2 1.87 1.82
 7 27 2 0.15 1.51
 -7 -28 -2 8.09 2.29
 -7 28 -2 10.24 2.47
 7 -28 -2 7.54 2.42
 7 28 -2 13.4 2.89
 -7 -28 2 9.01 2.71
 -7 28 2 13.34 2.87
 7 -28 2 8.4 2.45
 7 28 2 10.25 2.51
 -7 29 -2 29.34 3.5
 7 -29 -2 27.07 3.67
 7 29 -2 30.78 3.98
 -7 -29 2 31.15 4.05
 -7 29 2 29.96 3.92
 7 -29 2 25.43 3.55
 7 29 2 33.1 3.72
 -7 30 -2 0.69 1.73
 7 -30 -2 1.07 1.83
 7 30 -2 1.42 1.89
 -7 -30 2 2.61 2.2
 -7 30 2 1.6 1.94
 7 -30 2 0.28 1.76
 7 30 2 0.23 1.69
 -7 31 -2 3.8 2.12
 7 -31 -2 0.49 1.93
 7 31 -2 0.92 1.97
 -7 -31 2 1.38 2.18
 -7 31 2 -0.14 1.74
 7 -31 2 3.88 2.21
 7 31 2 2.21 1.88
 -8 0 -2 9.35 1.59
 8 0 -2 9.9 1.59
 -8 0 2 11.6 1.71
 -8 0 2 12.11 1.62
 8 0 2 11.54 1.83
 -8 -1 -2 88.24 3.74
 -8 1 -2 82.7 3.66
 8 -1 -2 104.14 3.79
 8 1 -2 103.65 3.62
 -8 -1 2 98.26 3.89
 -8 -1 2 99.79 3.67
 -8 1 2 92.64 3.75
 -8 1 2 106.58 3.59
 8 -1 2 98.79 4.08
 8 1 2 96.81 4.01
 -8 -2 -2 2.76 1.15
 -8 2 -2 2.14 1.11
 8 -2 -2 3.58 1.3
 8 2 -2 3.45 1.19
 -8 -2 2 3.05 1.21
 -8 -2 2 1.93 1.11
 -8 2 2 3.27 1.25
 -8 2 2 2.7 1.02
 8 -2 2 2.9 1.29
 8 2 2 2.71 1.27
 -8 -3 -2 22.92 2.2
 -8 3 -2 20.72 2.17
 8 -3 -2 25.52 2.35
 8 3 -2 26.52 2.12
 -8 -3 2 25.3 2.32
 -8 -3 2 30.04 2.46
 -8 3 2 26.61 2.31
 -8 3 2 26.98 2.06
 8 -3 2 27.83 2.5
 8 3 2 26.27 2.51
 -8 -4 -2 1.16 1.06
 -8 4 -2 0.88 1.03
 8 -4 -2 -0.43 1.08
 8 4 -2 1.25 0.97
 -8 -4 2 0.52 1.01
 -8 -4 2 1.01 1.12
 -8 4 2 0.27 0.94
 -8 4 2 0.8 0.85
 8 -4 2 0 1.05
 8 4 2 0.59 1.02
 -8 -5 -2 42.14 2.81
 -8 5 -2 40.54 2.85
 8 -5 -2 47.98 3.06
 8 5 -2 53.9 2.51
 -8 -5 2 49.01 3.02
 -8 -5 2 45.33 2.95
 -8 5 2 46.9 2.89
 -8 5 2 48.42 2.37
 8 -5 2 46.29 3.03
 8 5 2 45.43 1.58
 8 5 2 47.74 3.11
 -8 -6 -2 28.62 2.45
 -8 6 -2 27.74 2.64
 8 -6 -2 35.26 2.85
 8 6 -2 26.34 2.52
 8 6 -2 37.57 2.16
 -8 -6 2 33.46 2.74
 -8 6 2 29.08 2.47
 -8 6 2 34.81 2.06
 8 -6 2 38.64 2.84
 8 6 2 33.78 1.55
 8 6 2 34.78 2.78
 -8 -7 -2 124.75 4.53
 -8 7 -2 137.68 2.77
 -8 7 -2 92.16 4
 8 -7 -2 128.87 4.79
 8 7 -2 104.99 4.22
 8 7 -2 148.32 3.75
 -8 -7 2 119.32 4.59
 -8 7 2 128.98 4.59
 -8 7 2 123.29 3.18
 8 -7 2 135.1 4.79
 8 7 2 129.88 3.04
 8 7 2 132.78 4.8
 -8 -8 -2 64.76 3.45
 -8 8 -2 67.76 2.21
 -8 8 -2 50.72 3.09
 8 -8 -2 61.04 3.59
 8 8 -2 50.96 3.12
 8 8 -2 71.66 2.56
 -8 -8 2 66.54 3.69
 -8 8 2 65.73 3.47
 -8 8 2 60.6 2.31
 8 -8 2 63.81 3.49
 8 8 2 60.84 2.31
 8 8 2 62.02 3.48
 -8 -9 -2 18.16 2.26
 -8 9 -2 18.87 1.54
 -8 9 -2 14.48 1.97
 8 -9 -2 13.12 2.12
 8 9 -2 17.65 2.12
 8 9 -2 19.6 1.58
 -8 -9 2 16.17 2.25
 -8 9 2 16.2 2.09
 -8 9 2 17.91 1.62
 8 -9 2 15.45 2.07
 8 9 2 18.52 1.61
 8 9 2 16.62 2.18
 -8 -10 -2 61.75 3.46
 -8 10 -2 70.95 2.6
 -8 10 -2 46.27 3.06
 8 -10 -2 60.68 3.69
 8 10 -2 56.26 3.37
 8 10 -2 64.6 2.12
 -8 -10 2 57.55 3.63
 -8 10 2 61.6 3.52
 -8 10 2 63.36 2.2
 8 -10 2 66.35 3.61
 8 10 2 63.58 2.66
 8 10 2 59.16 3.51
 -8 -11 -2 127.71 4.77
 -8 11 -2 142.97 3.76
 8 -11 -2 123.33 5.04
 8 11 -2 122.19 5.06
 -8 -11 2 109.98 4.79
 -8 11 2 122.64 4.81
 8 -11 2 133.1 4.9
 8 11 2 127.11 3.8
 8 11 2 121.38 4.84
 -8 -12 -2 8.33 1.82
 -8 12 -2 8.84 1.34
 8 -12 -2 8.39 1.99
 8 12 -2 5.85 1.62
 -8 -12 2 3.89 1.67
 -8 12 2 6.83 1.71
 8 -12 2 6.94 1.68
 8 -12 2 6.49 1.74
 8 12 2 7.93 1.38
 8 12 2 8.17 1.81
 -8 -13 -2 31.09 2.81
 -8 13 -2 36.18 2.35
 8 -13 -2 28.53 2.98
 8 13 -2 26.92 2.72
 -8 -13 2 27.56 3.01
 -8 13 2 25.07 2.66
 8 -13 2 32.28 2.89
 8 -13 2 28.03 2.83
 8 13 2 31.85 2.31
 8 13 2 28.72 2.83
 -8 -14 -2 23.53 2.58
 -8 14 -2 32.4 2.37
 8 -14 -2 30.31 3.06
 8 14 -2 28.25 2.81
 -8 -14 2 26.67 2.99
 -8 14 2 30.6 2.91
 8 -14 2 34.52 2.94
 8 -14 2 26.49 2.84
 8 14 2 32.34 2.4
 8 14 2 31.84 2.95
 -8 -15 -2 0.68 1.27
 -8 15 -2 0.17 0.95
 8 -15 -2 0.4 1.46
 8 15 -2 -0.94 1.04
 -8 -15 2 -0.1 1.36
 -8 15 2 -0.4 1.1
 8 -15 2 0.34 1.17
 8 -15 2 -0.28 1.2
 8 15 2 0.69 1.01
 8 15 2 -0.71 1.11
 -8 -16 -2 21.5 2.58
 -8 16 -2 27.15 2.48
 8 -16 -2 23.21 2.87
 8 16 -2 24.13 2.76
 -8 -16 2 27.37 3.12
 -8 16 2 22.59 2.7
 8 -16 2 28.7 2.86
 8 -16 2 21.47 2.68
 8 16 2 24.06 2.33
 8 16 2 24.57 2.8
 -8 -17 -2 1.23 1.41
 -8 17 -2 2.62 1.28
 8 -17 -2 2.24 1.71
 8 17 -2 2.39 1.56
 -8 -17 2 3.19 1.7
 -8 17 2 3.38 1.57
 8 -17 2 3.16 1.46
 8 -17 2 2.65 1.57
 8 17 2 1.53 1.2
 8 17 2 1.67 1.42
 -8 -18 -2 21.6 2.75
 -8 18 -2 19.62 2.31
 8 -18 -2 15.2 2.6
 8 18 -2 19.19 2.68
 -8 -18 2 18.77 2.83
 -8 18 2 15.38 2.45
 8 -18 2 20.82 2.55
 8 -18 2 13.63 2.38
 8 18 2 19.17 2.31
 8 18 2 19.52 2.6
 -8 -19 -2 12.5 2.34
 -8 19 -2 13.98 2.07
 8 -19 -2 11.94 2.45
 8 19 -2 12.15 2.35
 -8 -19 2 11.97 2.44
 -8 19 2 15.28 2.53
 8 -19 2 14.02 2.21
 8 -19 2 14.74 2.44
 8 19 2 12.91 2.07
 8 19 2 12.66 2.28
 -8 -20 -2 11.11 2.26
 -8 20 -2 13.47 2.15
 8 -20 -2 9.95 2.37
 8 20 -2 12.93 2.47
 -8 -20 2 11.07 2.48
 -8 20 2 14.63 2.53
 8 -20 2 14.92 2.31
 8 -20 2 11.69 2.33
 8 20 2 12.97 2.16
 8 20 2 11.16 2.18
 -8 -21 -2 0.65 1.58
 -8 21 -2 0.12 1.24
 8 -21 -2 1.41 1.79
 8 21 -2 -1 1.3
 -8 -21 2 0.2 1.6
 -8 21 2 0.71 1.46
 8 -21 2 0.18 1.27
 8 -21 2 0.57 1.41
 8 21 2 0.91 1.35
 8 21 2 0.69 1.47
 -8 -22 -2 8.95 2.17
 -8 22 -2 4.36 1.67
 8 -22 -2 3.99 1.97
 8 22 -2 5.56 2
 -8 -22 2 5.78 2.16
 -8 22 2 5.59 1.94
 8 -22 2 5.53 1.82
 8 -22 2 6.34 1.97
 8 22 2 5.67 1.78
 8 22 2 3.47 1.76
 -8 -23 -2 4.5 1.9
 -8 23 -2 4.67 1.71
 8 -23 -2 2.01 1.71
 8 23 -2 4.82 1.91
 -8 -23 2 2.7 1.89
 -8 23 2 5.04 1.96
 8 -23 2 2.25 1.8
 8 23 2 4.16 1.73
 -8 -24 -2 1.6 1.41
 -8 -24 -2 1 1.67
 -8 24 -2 1.03 1.49
 8 -24 -2 2.91 1.9
 8 24 -2 2.38 1.76
 -8 -24 2 2.82 2.01
 -8 24 2 2.2 1.72
 8 -24 2 4.64 1.74
 8 -24 2 2.4 1.82
 8 24 2 1.36 1.49
 -8 -25 -2 0.76 1.44
 -8 -25 -2 1.44 1.66
 -8 25 -2 1.23 1.52
 8 -25 -2 0.42 1.59
 8 25 -2 0.43 1.52
 -8 -25 2 0.03 1.73
 -8 25 2 0.33 1.54
 8 -25 2 0.58 1.4
 8 -25 2 1.94 1.69
 8 25 2 -0.46 1.29
 -8 -26 -2 -0.39 1.35
 -8 -26 -2 1.18 1.72
 -8 26 -2 0.23 1.43
 8 -26 -2 -0.26 1.55
 8 26 -2 1.74 1.72
 -8 -26 2 1.2 1.89
 -8 26 2 0.74 1.56
 8 -26 2 0.81 1.5
 8 -26 2 2.13 1.76
 8 26 2 0.46 1.41
 -8 -27 -2 0.24 1.39
 -8 -27 -2 1.34 1.88
 -8 27 -2 1.13 1.6
 8 -27 -2 3.35 2.12
 8 27 -2 3.3 1.96
 -8 -27 2 2.34 2.01
 -8 27 2 5.8 2.18
 8 -27 2 2.7 1.92
 8 27 2 4.03 1.89
 -8 -28 -2 0.31 1.44
 -8 28 -2 -0.2 1.57
 8 -28 -2 1.43 1.88
 8 28 -2 1.09 1.83
 -8 -28 2 -0.72 1.77
 -8 28 2 0.65 1.7
 8 -28 2 0.18 1.73
 8 28 2 0.68 1.58
 -8 29 -2 0.01 1.68
 8 -29 -2 -0.91 1.66
 8 29 -2 0.07 1.72
 -8 -29 2 0.09 1.96
 -8 29 2 -0.01 1.72
 8 -29 2 0.11 1.73
 8 29 2 0.56 1.64
 -8 30 -2 10.36 2.59
 8 -30 -2 4.85 2.4
 8 30 -2 8.45 2.76
 -8 -30 2 6.76 2.72
 -8 30 2 13.46 3.03
 8 -30 2 9.35 2.65
 8 30 2 7.65 2.49
 -8 31 -2 9.42 2.56
 8 -31 -2 12.2 2.98
 8 31 -2 14.47 3.2
 -8 -31 2 6.82 2.68
 -8 31 2 7.82 2.66
 8 -31 2 9.5 2.73
 8 31 2 5.01 2.27
 -9 0 -2 0.08 0.9
 9 0 -2 1.41 1.22
 -9 0 2 -0.55 0.9
 -9 0 2 0.29 0.95
 9 0 2 -1.01 0.97
 -9 -1 -2 29.34 2.52
 -9 1 -2 21.74 2.25
 9 -1 -2 29.31 2.52
 9 1 -2 31.94 2.53
 -9 -1 2 32.61 2.58
 -9 -1 2 31.61 2.54
 -9 1 2 27.5 2.44
 -9 1 2 33.08 2.46
 9 -1 2 31.28 2.7
 9 1 2 26.68 2.57
 -9 -2 -2 23.77 2.35
 -9 2 -2 23.14 2.32
 9 -2 -2 26.9 2.47
 9 2 -2 31.08 2.42
 -9 -2 2 23.75 2.34
 -9 -2 2 24.12 2.42
 -9 2 2 28.7 2.45
 -9 2 2 24.93 2.23
 9 -2 2 24.2 2.51
 9 2 2 25.38 2.55
 -9 -3 -2 15.93 2.11
 -9 3 -2 12.3 1.92
 9 -3 -2 19.35 2.3
 9 3 -2 16.39 1.99
 -9 -3 2 16.8 2.02
 -9 -3 2 17.07 2.06
 -9 3 2 15.15 1.96
 -9 3 2 17.65 2.04
 9 -3 2 15.73 2.13
 9 3 2 15.58 2.09
 -9 -4 -2 17.88 2.16
 -9 4 -2 16.64 2.12
 9 -4 -2 17.47 2.16
 9 4 -2 20.62 2.07
 -9 -4 2 18.91 2.21
 -9 -4 2 19.42 2.23
 -9 4 2 20.3 2.19
 -9 4 2 23.48 2.07
 9 -4 2 20.42 2.42
 9 4 2 22.1 2.52
 -9 -5 -2 8.59 1.69
 -9 5 -2 5.56 1.46
 9 -5 -2 9.63 1.82
 9 5 -2 11.33 1.58
 -9 -5 2 8.74 1.79
 -9 5 2 6.1 1.47
 -9 5 2 10.06 1.42
 9 -5 2 9.01 1.78
 9 5 2 7.86 1.7
 -9 -6 -2 4.88 1.45
 -9 6 -2 4.99 1.42
 9 -6 -2 4.57 1.63
 9 6 -2 4.11 1.33
 9 6 -2 4.68 1.28
 -9 -6 2 3.79 1.52
 -9 6 2 3.63 1.32
 -9 6 2 4.82 1.13
 9 -6 2 3.9 1.44
 9 6 2 5.1 0.75
 9 6 2 4.38 1.51
 -9 -7 -2 4.03 1.42
 -9 7 -2 4.47 1.4
 9 -7 -2 3.15 1.51
 9 7 -2 3.58 1.28
 9 7 -2 5.73 1.21
 -9 -7 2 5.75 1.69
 -9 7 2 3.81 1.37
 -9 7 2 4.89 1.14
 9 -7 2 4.54 1.53
 9 7 2 4.18 0.82
 9 7 2 3.19 1.42
 -9 -8 -2 54.36 3.38
 -9 8 -2 59.94 1.92
 -9 8 -2 45.96 3.24
 9 -8 -2 53.32 3.52
 9 8 -2 47.69 3.12
 9 8 -2 65.11 2.68
 -9 -8 2 56.8 3.59
 -9 8 2 47.83 3.11
 -9 8 2 57.49 2.73
 9 -8 2 64.13 3.66
 9 8 2 59.87 2.23
 9 8 2 56.82 3.49
 -9 -9 -2 58 3.51
 -9 9 -2 62.24 2.16
 -9 9 -2 42.9 3.01
 9 -9 -2 58.05 3.7
 9 9 -2 51.28 3.26
 9 9 -2 59.78 2.46
 -9 -9 2 59.49 3.71
 -9 9 2 57.4 3.45
 -9 9 2 63.32 2.85
 9 -9 2 71.02 3.86
 9 9 2 58.08 2.37
 9 9 2 53.86 3.44
 -9 -10 -2 4.41 1.57
 -9 10 -2 4.68 0.97
 -9 10 -2 3.11 1.27
 9 -10 -2 5.78 1.83
 9 10 -2 3.14 1.35
 9 10 -2 4.51 0.97
 -9 -10 2 4.48 1.72
 -9 10 2 4.09 1.48
 -9 10 2 4.38 0.98
 9 -10 2 5.95 1.69
 9 10 2 4.74 1.07
 9 10 2 3.24 1.46
 -9 -11 -2 31.81 2.89
 -9 11 -2 36.43 2.06
 -9 11 -2 25.67 2.5
 9 -11 -2 34.79 3.22
 9 11 -2 30.86 3.15
 9 11 -2 31.32 1.74
 -9 -11 2 28.58 3.01
 -9 11 2 36.17 2.98
 -9 11 2 31.96 1.76
 9 -11 2 33.9 3.04
 9 11 2 36.8 2.22
 9 11 2 33.13 2.97
 -9 -12 -2 12.08 2.13
 -9 12 -2 10.88 1.42
 -9 12 -2 8.34 1.73
 9 -12 -2 11.79 2.24
 9 12 -2 11.17 1.99
 9 12 -2 11.52 1.23
 -9 -12 2 11.65 2.19
 -9 12 2 11.56 2
 9 -12 2 12.68 2.1
 9 12 2 12.03 1.57
 9 12 2 9.62 1.99
 -9 -13 -2 49.71 3.42
 -9 13 -2 49 2.56
 -9 13 -2 29.61 2.74
 9 -13 -2 45.63 3.6
 9 13 -2 39.96 3.19
 -9 -13 2 44.05 3.56
 -9 13 2 42.72 3.25
 9 -13 2 49.06 3.46
 9 13 2 46 2.64
 9 13 2 48.18 3.42
 -9 -14 -2 2.35 1.51
 -9 14 -2 3.09 1.12
 -9 14 -2 1.71 1.23
 9 -14 -2 1.26 1.56
 9 14 -2 3.56 1.53
 -9 -14 2 1.88 1.62
 -9 14 2 3.43 1.5
 9 -14 2 3.12 1.53
 9 14 2 2.34 1.14
 9 14 2 1.38 1.36
 -9 -15 -2 14.05 2.34
 -9 15 -2 17.51 1.97
 9 -15 -2 16.36 2.6
 9 15 -2 17.15 2.45
 -9 -15 2 12.92 2.39
 -9 15 2 16.98 2.4
 9 -15 2 18.96 2.51
 9 15 2 16.48 2.01
 9 15 2 14.54 2.27
 -9 -16 -2 5.98 1.83
 -9 16 -2 8.47 1.59
 9 -16 -2 6.82 2.01
 9 16 -2 4.71 1.72
 -9 -16 2 8.65 2.16
 -9 16 2 9.46 2.06
 9 -16 2 8.58 1.97
 9 16 2 7.14 1.53
 9 16 2 6.68 1.83
 -9 -17 -2 32.35 3.11
 -9 17 -2 39.4 2.79
 9 -17 -2 30.7 3.39
 9 17 -2 37.29 3.35
 -9 -17 2 31.37 3.43
 -9 17 2 31.07 3.16
 9 -17 2 34.08 3.18
 9 17 2 34.6 2.73
 9 17 2 31.57 3.15
 -9 -18 -2 12.15 2.45
 -9 18 -2 14.22 1.99
 9 -18 -2 13.34 2.56
 9 18 -2 9.16 2.13
 -9 -18 2 8.9 2.27
 -9 18 2 7.42 2.01
 9 -18 2 13.07 2.25
 9 -18 2 12.11 2.3
 9 18 2 14 2.09
 9 18 2 8.94 2.05
 -9 -19 -2 29.98 3.42
 -9 19 -2 31.31 2.74
 9 -19 -2 29.77 3.42
 9 19 -2 26.06 3.08
 -9 -19 2 30.13 3.49
 -9 19 2 25.01 3.01
 9 -19 2 30.86 3.1
 9 -19 2 33.14 3.29
 9 19 2 29.64 2.75
 9 19 2 23.78 2.86
 -9 -20 -2 4.14 1.9
 -9 20 -2 4.15 1.52
 9 -20 -2 7.08 2.18
 9 20 -2 2.7 1.67
 -9 -20 2 5.91 2.12
 -9 20 2 5.84 1.96
 9 -20 2 5.87 1.86
 9 -20 2 4.77 1.86
 9 20 2 4.58 1.67
 9 20 2 5.04 1.87
 -9 -21 -2 9.42 2.31
 -9 21 -2 10.52 2.03
 9 -21 -2 11.83 2.56
 9 21 -2 8 2.14
 -9 -21 2 7.47 2.3
 -9 21 2 6.15 2.07
 9 -21 2 9.4 2.12
 9 -21 2 7.82 2.14
 9 21 2 8.38 1.94
 9 21 2 8 2.09
 -9 -22 -2 7.69 2.18
 -9 22 -2 6.33 1.81
 9 -22 -2 6.93 2.24
 9 22 -2 8.56 2.27
 -9 -22 2 7.69 2.37
 -9 22 2 10.7 2.44
 9 -22 2 8.05 2.09
 9 -22 2 7.26 2.18
 9 22 2 9.62 2.1
 9 22 2 9.02 2.21
 -9 -23 -2 -0.46 1.62
 -9 23 -2 1.35 1.45
 9 -23 -2 1.61 1.78
 9 23 -2 0.3 1.51
 -9 -23 2 1.16 1.82
 -9 23 2 0.82 1.57
 9 -23 2 3.01 1.66
 9 -23 2 0.45 1.65
 9 23 2 2.24 1.62
 9 23 2 0.35 1.57
 -9 -24 -2 10.26 2.53
 -9 24 -2 14.32 2.45
 9 -24 -2 11.82 2.66
 9 24 -2 13.54 2.72
 -9 -24 2 10.69 2.76
 -9 24 2 18.41 2.98
 9 -24 2 11.45 2.33
 9 -24 2 9.72 2.39
 9 24 2 12.65 2.42
 -9 -25 -2 0.57 1.29
 -9 -25 -2 1.04 1.74
 -9 25 -2 3.61 1.71
 9 -25 -2 0.78 1.87
 9 25 -2 2.36 1.8
 -9 -25 2 1.09 1.9
 -9 25 2 3.31 1.86
 9 -25 2 3.21 1.75
 9 -25 2 2.73 1.85
 9 25 2 -0.88 1.27
 -9 -26 -2 0.27 1.59
 -9 -26 -2 -0.35 1.6
 -9 26 -2 1.59 1.59
 9 -26 -2 -0.68 1.62
 9 26 -2 0.02 1.55
 -9 -26 2 0.48 1.84
 -9 26 2 -0.17 1.54
 9 -26 2 1.26 1.64
 9 -26 2 1.56 1.81
 9 26 2 -0.81 1.39
 -9 -27 -2 -0.41 1.43
 -9 -27 -2 0.19 1.7
 -9 27 -2 -0.38 1.39
 9 -27 -2 0.06 1.78
 9 27 -2 0.58 1.69
 -9 -27 2 0.08 1.85
 -9 27 2 -0.26 1.54
 9 -27 2 -0.71 1.65
 9 27 2 -0.09 1.49
 -9 -28 -2 0.21 1.79
 -9 28 -2 1.89 1.75
 9 -28 -2 -0.13 1.76
 9 28 -2 1.82 1.98
 -9 -28 2 2.03 2.15
 -9 28 2 2.51 2.06
 9 -28 2 0.53 1.88
 9 28 2 0.57 1.65
 -9 29 -2 1.84 1.78
 9 -29 -2 2.66 2.19
 9 29 -2 4.46 2.29
 -9 -29 2 6.59 2.58
 -9 29 2 1.93 2.03
 9 -29 2 2.42 2.05
 9 29 2 2.67 1.91
 -9 30 -2 17.2 3.06
 9 -30 -2 18.96 3.51
 9 30 -2 21.67 3.71
 -9 -30 2 21.46 3.7
 -9 30 2 21.99 3.67
 9 -30 2 18.4 3.27
 9 30 2 17.44 3.19
 -10 0 -2 22.56 2.45
 10 0 -2 32.82 2.74
 -10 0 2 28.33 2.57
 -10 0 2 26.4 2.5
 10 0 2 26.25 2.7
 -10 -1 -2 248.48 6.78
 -10 1 -2 241.96 6.69
 10 -1 -2 301.89 6.93
 10 1 -2 294.59 6.59
 -10 -1 2 280.39 6.76
 -10 -1 2 289.81 6.64
 -10 1 2 280.83 6.77
 -10 1 2 292.66 6.42
 10 -1 2 281.16 7.29
 10 1 2 284.36 7.33
 -10 -2 -2 164.59 5.68
 -10 2 -2 143.07 5.19
 10 -2 -2 184.96 5.57
 10 2 -2 182.22 5.14
 -10 -2 2 167.68 5.3
 -10 -2 2 176.8 5.35
 -10 2 2 160.66 5.17
 -10 2 2 179.85 4.97
 10 -2 2 173.04 5.75
 10 2 2 168.38 5.69
 -10 -3 -2 7.18 1.69
 -10 3 -2 5.3 1.51
 10 -3 -2 4.94 1.62
 10 3 -2 5.49 1.46
 -10 -3 2 7.31 1.64
 -10 -3 2 7.99 1.69
 -10 3 2 9.08 1.72
 -10 3 2 8.39 1.52
 10 -3 2 5.99 1.67
 10 3 2 6.84 1.7
 -10 -4 -2 29.7 2.7
 -10 4 -2 28.71 2.62
 10 -4 -2 36.33 2.96
 10 4 -2 41.13 2.68
 -10 -4 2 31.28 2.66
 -10 -4 2 34.08 2.89
 -10 4 2 27.82 2.55
 -10 4 2 32.9 2.56
 10 -4 2 32.28 2.91
 10 4 2 34.37 3.01
 -10 -5 -2 17.45 2.29
 -10 5 -2 19.22 2.31
 10 -5 -2 22.13 2.63
 10 5 -2 23.47 2.22
 -10 -5 2 24.65 2.67
 -10 5 2 21.2 2.33
 -10 5 2 23.06 2.4
 10 -5 2 22.89 2.62
 10 5 2 21.6 2.58
 -10 -6 -2 94.57 4.39
 -10 6 -2 80.6 4.08
 10 -6 -2 95.87 4.43
 10 6 -2 77.5 3.84
 10 6 -2 110.52 3.89
 -10 -6 2 98.54 4.46
 -10 6 2 92.36 4.11
 -10 6 2 103.24 3.79
 10 -6 2 102.49 4.64
 10 6 2 96.56 4.5
 -10 -7 -2 17.91 2.35
 -10 7 -2 15.42 2.15
 10 -7 -2 18.72 2.47
 10 7 -2 11.88 1.94
 10 7 -2 17.46 2.09
 -10 -7 2 16.37 2.35
 -10 7 2 14.78 2.08
 -10 7 2 19.06 1.87
 10 -7 2 13.95 2.21
 10 7 2 12.43 1.14
 10 7 2 15.96 2.27
 -10 -8 -2 26.26 2.74
 -10 8 -2 21.68 2.45
 10 -8 -2 29.81 3.01
 10 8 -2 26.77 2.58
 10 8 -2 27.37 2.18
 -10 -8 2 24.6 2.81
 -10 8 2 24.5 2.54
 -10 8 2 24.49 1.96
 10 -8 2 22.1 2.67
 10 8 2 21.24 1.47
 10 8 2 23.69 2.64
 -10 -9 -2 22.07 2.63
 -10 9 -2 19.51 2.38
 10 -9 -2 20.67 2.65
 10 9 -2 18.85 2.33
 10 9 -2 23.37 1.98
 -10 -9 2 23.7 2.82
 -10 9 2 17.98 2.31
 -10 9 2 20.86 1.81
 10 -9 2 23.95 2.72
 10 9 2 19.83 1.56
 10 9 2 20.39 2.5
 -10 -10 -2 77.16 4.19
 -10 10 -2 71.38 2.37
 -10 10 -2 58.95 3.69
 10 -10 -2 73.18 4.25
 10 10 -2 63.91 3.71
 10 10 -2 76.98 2.84
 -10 -10 2 71.3 4.16
 -10 10 2 70.5 3.89
 -10 10 2 67.45 2.62
 10 -10 2 82.34 4.31
 10 10 2 76.32 2.78
 10 10 2 70.01 4.01
 -10 -11 -2 15.87 2.34
 -10 11 -2 16.1 1.55
 -10 11 -2 14.76 2.29
 10 -11 -2 13.17 2.35
 10 11 -2 13.09 2.18
 10 11 -2 16.14 1.62
 -10 -11 2 15.28 2.45
 -10 11 2 17.75 2.32
 -10 11 2 14.6 1.53
 10 -11 2 18.61 2.48
 10 11 2 13.78 1.63
 10 11 2 13.78 2.25
 -10 -12 -2 22.74 2.76
 -10 12 -2 25.82 1.87
 -10 12 -2 23.43 2.69
 10 -12 -2 23.22 2.9
 10 12 -2 21.25 2.55
 -10 -12 2 24.36 2.97
 -10 12 2 25.63 2.71
 10 -12 2 26.25 2.88
 10 12 2 23.11 1.95
 10 12 2 26.54 2.86
 -10 -13 -2 32.85 3.12
 -10 13 -2 32.25 2.12
 -10 13 -2 20.02 2.44
 10 -13 -2 27.29 3.08
 10 13 -2 25.75 2.74
 -10 -13 2 30.46 3.26
 -10 13 2 30.34 2.95
 10 -13 2 39.49 3.3
 10 13 2 30.03 2.22
 10 13 2 29.15 2.95
 -10 -14 -2 0.38 1.42
 -10 14 -2 1.02 0.95
 -10 14 -2 0.27 1.05
 10 -14 -2 -0.79 1.42
 10 14 -2 -0.21 1.18
 -10 -14 2 -0.18 1.37
 -10 14 2 0.36 1.2
 10 -14 2 1.69 1.41
 10 14 2 1.01 0.97
 10 14 2 0.69 1.31
 -10 -15 -2 9.45 2.14
 -10 15 -2 6 1.37
 -10 15 -2 4.51 1.56
 10 -15 -2 6.97 2.11
 10 15 -2 8.34 1.94
 -10 -15 2 7.14 2.06
 -10 15 2 8.75 2.02
 10 -15 2 8.2 1.95
 10 15 2 7.29 1.49
 10 15 2 7.59 1.9
 -10 -16 -2 19.99 2.71
 -10 16 -2 19.21 2.09
 -10 16 -2 13.19 2.19
 10 -16 -2 21.31 3.01
 10 16 -2 16.59 2.51
 -10 -16 2 23.61 3.11
 -10 16 2 19.41 2.64
 10 -16 2 22.26 2.78
 10 16 2 18.53 2.14
 10 16 2 19.2 2.67
 -10 -17 -2 1.07 1.6
 -10 17 -2 2.17 1.24
 -10 17 -2 0.85 1.23
 10 -17 -2 1.66 1.79
 10 17 -2 3.06 1.58
 -10 -17 2 3.61 1.91
 -10 17 2 2.03 1.52
 10 -17 2 1.75 1.48
 10 17 2 1.57 1.18
 10 17 2 2.27 1.61
 -10 -18 -2 11.47 2.31
 -10 18 -2 13.47 1.95
 -10 18 -2 8.02 1.9
 10 -18 -2 14.37 2.7
 10 18 -2 11.83 2.35
 -10 -18 2 12.54 2.57
 -10 18 2 14.38 2.49
 10 -18 2 14.55 2.47
 10 18 2 14.89 2.11
 10 18 2 12.23 2.3
 -10 -19 -2 24.64 3.19
 -10 19 -2 22.46 2.41
 -10 19 -2 13.02 2.28
 10 -19 -2 23.11 3.16
 10 19 -2 23.35 3.04
 -10 -19 2 25.36 3.33
 -10 19 2 25 3.06
 10 -19 2 23.64 2.94
 10 19 2 21.39 2.47
 10 19 2 22.94 2.9
 -10 -20 -2 7.72 2.25
 -10 20 -2 7.81 1.8
 -10 20 -2 5.46 1.79
 10 -20 -2 6.95 2.22
 10 20 -2 9.61 2.3
 -10 -20 2 7.35 2.32
 -10 20 2 8.71 2.18
 10 -20 2 10.14 2.24
 10 20 2 10.02 1.96
 10 20 2 5.88 1.94
 -10 -21 -2 1.03 1.69
 -10 21 -2 1.5 1.38
 -10 21 -2 1.38 1.36
 10 -21 -2 1.35 1.72
 10 21 -2 0.15 1.37
 -10 -21 2 0.57 1.74
 -10 21 2 -0.16 1.35
 10 -21 2 2.17 1.56
 10 21 2 1.3 1.3
 10 21 2 0.72 1.47
 -10 -22 -2 6.97 2.22
 -10 22 -2 4.62 1.7
 -10 22 -2 3.68 1.68
 10 -22 -2 7.12 2.27
 10 22 -2 5.97 2.11
 -10 -22 2 5.55 2.24
 -10 22 2 7.51 2.23
 10 -22 2 4.31 1.87
 10 22 2 5.37 1.76
 10 22 2 5.79 2.03
 -10 -23 -2 6.5 2.29
 -10 23 -2 10.1 2.13
 -10 23 -2 4.13 1.83
 10 -23 -2 7.28 2.39
 10 23 -2 6.93 2.21
 -10 -23 2 6.75 2.42
 -10 23 2 8.46 2.4
 10 -23 2 9.35 2.25
 10 23 2 9.99 2.17
 10 23 2 8.77 2.34
 -10 -24 -2 5.43 2.22
 -10 24 -2 7.7 2.06
 -10 24 -2 4.49 1.84
 10 -24 -2 8.79 2.5
 10 24 -2 6.1 2.21
 -10 -24 2 7.93 2.55
 -10 24 2 5.28 2.14
 10 -24 2 8.74 2.28
 10 24 2 9.51 2.22
 10 24 2 2.91 1.84
 -10 -25 -2 -0.06 1.82
 -10 25 -2 0.78 1.47
 -10 25 -2 0.58 1.34
 10 -25 -2 0.71 1.83
 10 25 -2 -0.13 1.54
 -10 -25 2 0.04 1.65
 -10 25 2 0.11 1.6
 10 -25 2 0.03 1.54
 10 25 2 1.58 1.53
 -10 -26 -2 8.5 2.14
 -10 -26 -2 14.36 2.9
 -10 26 -2 13.37 2.64
 -10 26 -2 9.59 2.31
 10 -26 -2 12.68 2.91
 10 26 -2 16.48 3.08
 -10 -26 2 16.96 3.33
 -10 26 2 11.32 2.74
 10 -26 2 15.21 2.76
 10 26 2 13.4 2.61
 -10 -27 -2 14.37 2.95
 -10 27 -2 15.74 2.74
 -10 27 -2 8.43 2.27
 10 -27 -2 20.07 3.44
 10 27 -2 18.08 3.22
 -10 -27 2 16.66 3.4
 -10 27 2 21.9 3.45
 10 -27 2 17.6 2.93
 10 27 2 20.53 3.07
 -10 -28 -2 2.76 2.08
 -10 28 -2 0.56 1.43
 10 -28 -2 1.41 2.02
 10 28 -2 2.74 2.09
 -10 -28 2 0.45 2.12
 -10 28 2 2.42 1.96
 10 28 2 2.64 1.82
 -10 29 -2 -0.57 1.26
 10 -29 -2 -0.12 1.85
 10 29 -2 0.05 1.77
 -10 -29 2 0.26 1.95
 -10 29 2 0.29 1.87
 10 29 2 -1.47 1.36
 -11 0 -2 -0.12 1.01
 11 0 -2 -0.57 1.19
 -11 0 2 -0.03 1.06
 -11 0 2 1.04 1.19
 11 0 2 -1.2 1.06
 -11 -1 -2 59.18 3.86
 -11 1 -2 51.88 3.47
 11 -1 -2 72.43 3.82
 11 1 -2 69.12 3.62
 -11 -1 2 61.59 3.5
 -11 -1 2 67.05 3.63
 -11 1 2 58.02 3.39
 -11 1 2 61.95 3.43
 11 -1 2 66.25 3.95
 11 1 2 58.5 3.76
 -11 -2 -2 86.14 4.35
 -11 2 -2 77.98 4.1
 11 -2 -2 96.41 4.37
 11 2 -2 99.29 4.15
 -11 -2 2 91.05 4.14
 -11 -2 2 92.77 4.21
 -11 2 2 89.65 4.08
 -11 2 2 97.62 4.03
 11 -2 2 91.04 4.48
 11 2 2 87.3 4.4
 -11 -3 -2 92.49 4.48
 -11 3 -2 92.68 4.44
 11 -3 -2 116.74 4.84
 11 3 -2 111.62 4.28
 -11 -3 2 101.84 4.35
 -11 -3 2 106.47 4.56
 -11 3 2 99.13 4.26
 -11 3 2 107.28 4.14
 11 -3 2 104.56 4.81
 11 3 2 100.57 4.68
 -11 -4 -2 4.5 1.57
 -11 4 -2 2.32 1.34
 11 -4 -2 4.1 1.69
 11 4 -2 5.27 1.46
 -11 -4 2 3.88 1.46
 -11 -4 2 6.02 1.71
 -11 4 2 3.96 1.41
 -11 4 2 6.44 1.48
 11 -4 2 5.15 1.71
 11 4 2 3.22 1.59
 -11 -5 -2 2.85 1.44
 -11 5 -2 1.28 1.19
 11 -5 -2 3.12 1.63
 11 5 -2 1.61 1.18
 11 5 -2 2.65 1.33
 -11 -5 2 2.62 1.53
 -11 5 2 3.99 1.45
 -11 5 2 3.61 1.33
 11 -5 2 3.53 1.63
 11 5 2 2.79 1.49
 -11 -6 -2 19.61 2.5
 -11 6 -2 18.43 2.39
 11 -6 -2 22.04 2.73
 11 6 -2 18.59 2.25
 11 6 -2 23.91 2.47
 -11 -6 2 20.92 2.59
 -11 6 2 16.55 2.18
 -11 6 2 23.48 2.79
 11 -6 2 19.43 2.55
 11 6 2 21.41 2.59
 -11 -7 -2 2.69 1.47
 -11 7 -2 2.15 1.34
 11 -7 -2 3.92 1.74
 11 7 -2 2.63 1.36
 11 7 -2 4.22 1.32
 -11 -7 2 2.47 1.52
 -11 7 2 3.15 1.41
 -11 7 2 3.32 1.19
 11 -7 2 3.47 1.57
 11 7 2 2.59 1.5
 -11 -8 -2 62.91 3.94
 -11 8 -2 51.87 3.53
 11 -8 -2 62.88 3.99
 11 8 -2 49.57 3.32
 11 8 -2 67.02 3.1
 -11 -8 2 62.11 3.92
 -11 8 2 57.06 3.51
 -11 8 2 61.91 2.89
 11 -8 2 65 4
 11 8 2 63.21 3.93
 -11 -9 -2 98.09 4.79
 -11 9 -2 84.93 4.4
 11 -9 -2 101.87 4.94
 11 9 -2 87.23 4.29
 11 9 -2 103.96 3.6
 -11 -9 2 102.83 4.92
 -11 9 2 82.3 4.15
 -11 9 2 97.79 3.4
 11 -9 2 100.18 4.86
 11 9 2 93.8 4.64
 -11 -10 -2 53.03 3.73
 -11 10 -2 43.59 3.36
 11 -10 -2 58.68 3.97
 11 10 -2 45.68 3.32
 11 10 -2 53.69 2.66
 -11 -10 2 55.04 3.89
 -11 10 2 51.11 3.46
 -11 10 2 49.72 2.51
 11 -10 2 56.49 3.84
 11 10 2 50.49 3.6
 -11 -11 -2 77.68 4.38
 -11 11 -2 64.47 3.98
 11 -11 -2 79.95 4.6
 11 11 -2 80.23 4.36
 11 11 -2 83.1 3.03
 -11 -11 2 80.96 4.59
 -11 11 2 80.28 4.24
 -11 11 2 77.59 2.93
 11 -11 2 89.34 4.68
 11 11 2 74.24 4.24
 -11 -12 -2 1.19 1.46
 -11 12 -2 1.46 1.31
 11 -12 -2 1.82 1.58
 11 12 -2 2.12 1.42
 -11 -12 2 2.63 1.64
 -11 12 2 2.06 1.38
 11 -12 2 2.32 1.53
 11 12 2 1.81 0.93
 11 12 2 1.22 1.35
 -11 -13 -2 11.46 2.28
 -11 13 -2 9.71 2.05
 11 -13 -2 12.54 2.42
 11 13 -2 11.4 2.15
 -11 -13 2 13.85 2.53
 -11 13 2 13.11 2.22
 11 -13 2 16.68 2.53
 11 13 2 15.54 1.8
 11 13 2 16.4 2.51
 -11 -14 -2 2.15 1.62
 -11 14 -2 1.33 1.3
 11 -14 -2 0.82 1.56
 11 14 -2 1.12 1.36
 -11 -14 2 3.47 1.83
 -11 14 2 0.89 1.37
 11 -14 2 2.12 1.52
 11 14 2 1.46 1.03
 11 14 2 0.87 1.4
 -11 -15 -2 15.03 2.53
 -11 15 -2 12.45 2.24
 11 -15 -2 14.48 2.63
 11 15 -2 11.54 2.18
 -11 -15 2 17.38 2.78
 -11 15 2 13.8 2.4
 11 -15 2 17.8 2.64
 11 15 2 14.09 1.85
 11 15 2 14.8 2.46
 -11 -16 -2 8.02 2.2
 -11 16 -2 8.79 2.05
 11 -16 -2 5.94 2.12
 11 16 -2 9.99 2.14
 -11 -16 2 5.79 2.12
 -11 16 2 9.17 2.08
 11 -16 2 10.71 2.3
 11 16 2 11.25 1.8
 11 16 2 12.01 2.26
 -11 -17 -2 41.47 3.69
 -11 17 -2 36.91 3.28
 11 -17 -2 48.62 4.17
 11 17 -2 39.09 3.51
 -11 -17 2 49.62 4.19
 -11 17 2 50.73 3.86
 11 -17 2 56.76 4.13
 11 17 2 45.41 3.01
 11 17 2 44.8 3.68
 -11 -18 -2 5.15 1.96
 -11 18 -2 3.67 1.64
 11 -18 -2 3.15 1.88
 11 18 -2 5.51 1.94
 -11 -18 2 3.24 1.97
 -11 18 2 5.64 1.93
 11 -18 2 5.09 1.9
 11 18 2 4.93 1.56
 11 18 2 4.35 1.85
 -11 -19 -2 18.31 2.98
 -11 19 -2 12.75 2.33
 11 -19 -2 17.57 2.98
 11 19 -2 13.19 2.5
 -11 -19 2 14.74 2.83
 -11 19 2 13.46 2.51
 11 -19 2 14.57 2.63
 11 19 2 17.41 2.32
 11 19 2 13.2 2.46
 -11 -20 -2 29.44 3.57
 -11 20 -2 16.61 2.57
 11 -20 -2 29 3.63
 11 20 -2 26.45 3.22
 -11 -20 2 23.06 3.41
 -11 20 2 24.79 3.19
 11 -20 2 26.82 3.3
 11 20 2 25.37 2.67
 11 20 2 24.99 3.09
 -11 -21 -2 6.85 2.3
 -11 21 -2 4.63 1.76
 11 -21 -2 3.81 2.05
 11 21 -2 4.2 1.89
 -11 -21 2 5.82 2.3
 -11 21 2 6.02 2.05
 11 -21 2 6.78 2.08
 11 21 2 6.77 1.81
 11 21 2 5.19 1.99
 -11 -22 -2 2.69 2.08
 -11 22 -2 2.75 1.6
 11 -22 -2 2.53 1.99
 11 22 -2 4.48 1.92
 -11 -22 2 7.32 2.46
 -11 22 2 4.41 1.93
 11 -22 2 5.51 2.08
 11 22 2 5.41 1.75
 11 22 2 6.09 2.08
 -11 -23 -2 4.7 2.24
 -11 23 -2 4.48 1.76
 11 -23 -2 7.85 2.52
 11 23 -2 5.64 2.1
 -11 -23 2 5.72 2.42
 -11 23 2 5.63 2.15
 11 -23 2 7.48 2.26
 11 23 2 6.11 1.9
 11 23 2 6.95 2.18
 -11 -24 -2 3.86 2.26
 -11 24 -2 2.29 1.52
 11 -24 -2 2.33 2.07
 11 24 -2 1.86 1.83
 -11 -24 2 2.09 2.06
 -11 24 2 2.52 1.82
 11 -24 2 2.85 1.82
 11 24 2 3.52 1.75
 11 24 2 1.24 1.83
 -11 -25 -2 8.27 2.56
 -11 25 -2 4.88 1.91
 11 -25 -2 11.28 2.85
 11 25 -2 11.27 2.71
 -11 -25 2 11.83 3.01
 -11 25 2 13.74 2.9
 11 -25 2 13.23 2.64
 11 25 2 10.23 2.31
 -11 -26 -2 23.56 3.57
 -11 26 -2 13.73 2.63
 11 -26 -2 20.75 3.51
 11 26 -2 21.1 3.4
 -11 -26 2 20.4 3.58
 -11 26 2 18.6 3.29
 11 -26 2 22.99 3.31
 11 26 2 20.91 3.03
 -11 -27 -2 4.95 2.44
 -11 27 -2 3.87 1.87
 11 -27 -2 1.49 2.14
 11 27 -2 5.68 2.38
 -11 -27 2 6.84 2.67
 -11 27 2 5.91 2.39
 11 -27 2 7.84 2.4
 11 27 2 4.97 2.04
 -11 -28 -2 7.98 2.68
 -11 28 -2 7.82 2.25
 11 -28 -2 12.66 3.07
 11 28 -2 8.84 2.8
 -11 -28 2 11.24 3.13
 -11 28 2 7.94 2.65
 11 28 2 9.11 2.48
 -12 0 -2 383.34 9.24
 12 0 -2 453.04 9.11
 -12 0 2 395.76 8.47
 -12 0 2 418.6 8.61
 12 0 2 395.49 9.36
 -12 -1 -2 24.82 2.8
 -12 1 -2 23.53 2.7
 12 -1 -2 29.88 2.87
 12 1 -2 31.9 2.92
 -12 -1 2 26.93 2.65
 -12 -1 2 28.72 2.84
 -12 1 2 28.82 2.7
 -12 1 2 25.06 2.64
 12 -1 2 29.76 3.04
 12 1 2 22.86 2.85
 -12 -2 -2 23.75 2.74
 -12 2 -2 22.29 2.64
 12 -2 -2 28.18 2.9
 12 2 -2 29.35 2.75
 -12 -2 2 24.54 2.59
 -12 -2 2 28.86 2.89
 -12 2 2 25.28 2.6
 -12 2 2 28.56 2.73
 12 -2 2 28.48 2.98
 12 2 2 28.79 2.99
 -12 -3 -2 53.68 3.72
 -12 3 -2 54.18 3.67
 12 -3 -2 65.47 3.9
 12 3 -2 70.16 3.65
 -12 -3 2 59.65 3.54
 -12 -3 2 61.95 3.76
 -12 3 2 59.52 3.55
 -12 3 2 68.7 3.71
 12 -3 2 58.37 3.9
 12 3 2 55.8 3.81
 -12 -4 -2 1.33 1.36
 -12 4 -2 1.97 1.35
 12 -4 -2 1.43 1.47
 12 4 -2 1.98 1.41
 -12 -4 2 2.12 1.4
 -12 4 2 1.74 1.27
 -12 4 2 1.68 1.23
 12 -4 2 0.71 1.31
 12 4 2 1.86 1.44
 -12 -5 -2 62.04 3.97
 -12 5 -2 56.18 3.74
 12 -5 -2 74.21 4.25
 12 5 -2 55.93 3.46
 12 5 -2 73.02 3.72
 -12 -5 2 71.19 4.1
 -12 5 2 62.84 3.64
 -12 5 2 71.18 3.88
 12 -5 2 64.54 4.09
 12 5 2 64.25 4.06
 -12 -6 -2 2.59 1.52
 -12 6 -2 3.12 1.51
 12 -6 -2 3.5 1.73
 12 6 -2 1.04 1.18
 12 6 -2 3.79 1.41
 -12 -6 2 3.27 1.61
 -12 6 2 3.9 1.49
 -12 6 2 2.34 1.15
 12 -6 2 2.4 1.5
 12 6 2 3.71 1.56
 -12 -7 -2 75.2 4.38
 -12 7 -2 64.38 3.97
 12 -7 -2 77.7 4.42
 12 7 -2 63.66 3.74
 12 7 -2 78 3.58
 -12 -7 2 76.41 4.33
 -12 7 2 77.87 4.03
 -12 7 2 68.88 3.27
 12 -7 2 73.44 4.37
 12 7 2 72.7 4.28
 -12 -8 -2 1.21 1.44
 -12 8 -2 0.18 1.18
 12 -8 -2 0.87 1.51
 12 8 -2 -0.12 1.03
 12 8 -2 0.58 1.05
 -12 -8 2 1.18 1.48
 -12 8 2 -0.58 1.12
 -12 8 2 0.33 1.04
 12 -8 2 -0.64 1.23
 12 8 2 0.89 1.37
 -12 -9 -2 36.22 3.42
 -12 9 -2 31.53 3.03
 12 -9 -2 37.48 3.44
 12 9 -2 33.99 2.96
 12 9 -2 37.56 2.63
 -12 -9 2 43.47 3.62
 -12 9 2 34.42 3
 -12 9 2 35.27 2.42
 12 -9 2 44.6 3.63
 12 9 2 37.49 3.34
 -12 -10 -2 47.85 3.74
 -12 10 -2 35.46 3.18
 12 -10 -2 48.03 3.82
 12 10 -2 47.84 3.94
 12 10 -2 47.14 2.68
 -12 -10 2 44.97 3.72
 -12 10 2 43.92 3.33
 -12 10 2 42.12 2.54
 12 -10 2 47.93 3.79
 12 10 2 47.84 3.65
 -12 -11 -2 14.74 2.52
 -12 11 -2 11.38 2.17
 12 -11 -2 20.15 2.86
 12 11 -2 16.48 2.42
 -12 -11 2 17.5 2.75
 -12 11 2 17.82 2.43
 12 -11 2 16.78 2.63
 12 11 2 19.82 2.66
 -12 -12 -2 22.55 2.97
 -12 12 -2 20.77 2.73
 12 -12 -2 28.37 3.29
 12 12 -2 22.4 2.69
 -12 -12 2 21.77 3.02
 -12 12 2 23.41 2.74
 12 -12 2 24.68 3.08
 12 12 2 25.85 2.97
 -12 -13 -2 6.35 2.02
 -12 13 -2 2.59 1.48
 12 -13 -2 3.71 1.86
 12 13 -2 2.71 1.54
 -12 -13 2 3.46 1.87
 -12 13 2 3.09 1.6
 12 -13 2 2.44 1.7
 12 13 2 4.66 1.9
 -12 -14 -2 40.28 3.65
 -12 14 -2 30.74 3.12
 12 -14 -2 50.05 4.11
 12 14 -2 41.58 3.46
 -12 -14 2 42.91 3.92
 -12 14 2 38.97 3.34
 12 -14 2 45.56 3.83
 12 14 2 42.75 3.61
 -12 -15 -2 4.1 1.93
 -12 15 -2 2.59 1.48
 12 -15 -2 7.54 2.21
 12 15 -2 3.07 1.63
 -12 -15 2 4.5 2
 -12 15 2 3.63 1.7
 12 -15 2 6.46 2.08
 12 15 2 2.38 1.66
 -12 -16 -2 4.65 1.96
 -12 16 -2 5.55 1.82
 12 -16 -2 6.08 2.27
 12 16 -2 6.5 1.93
 -12 -16 2 6.64 2.21
 -12 16 2 6.01 1.91
 12 -16 2 5.44 1.99
 12 16 2 3.41 1.74
 -12 -17 -2 14.22 2.63
 -12 17 -2 15.75 2.6
 12 -17 -2 13.7 2.77
 12 17 -2 16.83 2.68
 -12 -17 2 14.67 2.87
 -12 17 2 15.56 2.6
 12 -17 2 12.02 2.49
 12 17 2 13.19 2.45
 -12 -18 -2 1.76 1.85
 -12 18 -2 1.33 1.41
 12 -18 -2 0.92 1.76
 12 18 -2 2.13 1.63
 -12 -18 2 1.59 1.84
 -12 18 2 0.95 1.55
 12 -18 2 1.57 1.64
 12 18 2 2.23 1.63
 -12 -19 -2 -0.19 1.73
 -12 19 -2 -0.33 1.22
 12 -19 -2 0.44 1.67
 12 19 -2 -0.32 1.3
 -12 -19 2 1.42 1.87
 -12 19 2 0.67 1.48
 12 -19 2 0 1.51
 12 19 2 0.33 1.46
 -12 -20 -2 10.83 2.72
 -12 20 -2 7.4 2.02
 12 -20 -2 11.35 2.72
 12 20 -2 9.91 2.38
 -12 -20 2 10.79 2.78
 -12 20 2 14.17 2.65
 12 -20 2 11.72 2.55
 12 20 2 11.28 2.47
 -12 -21 -2 10.35 2.62
 -12 21 -2 5.22 1.94
 12 -21 -2 11.38 2.77
 12 21 -2 8.37 2.31
 -12 -21 2 8.39 2.63
 -12 21 2 9.19 2.43
 12 -21 2 12.61 2.65
 12 21 2 8.61 2.32
 -12 -22 -2 2.08 1.97
 -12 22 -2 2.36 1.61
 12 -22 -2 -0.03 1.85
 12 22 -2 0.63 1.54
 -12 -22 2 0.33 1.84
 -12 22 2 1.82 1.81
 12 -22 2 1.52 1.68
 12 22 2 3.3 1.85
 -12 -23 -2 4.09 2.29
 -12 23 -2 3.93 1.76
 12 -23 -2 8.78 2.65
 12 23 -2 4.54 2.16
 -12 -23 2 6.18 2.52
 12 -23 2 7.5 2.27
 12 23 2 4.58 2.08
 -12 -24 -2 3.25 2.21
 -12 24 -2 1.59 1.6
 12 -24 -2 4.14 2.3
 12 24 -2 3.26 2.01
 -12 -24 2 6.11 2.5
 -12 24 2 2.65 2.05
 12 -24 2 2.55 1.88
 12 24 2 1.49 1.78
 -12 -25 -2 16.09 3.22
 -12 25 -2 13.84 2.69
 12 -25 -2 26.11 3.93
 12 25 -2 19.93 3.35
 -12 -25 2 22.02 3.76
 -12 25 2 22.92 3.49
 12 -25 2 19.53 3.25
 12 25 2 18.64 3.09
 -12 -26 -2 -1.53 1.83
 -12 26 -2 -0.13 1.42
 12 -26 -2 -0.51 1.9
 12 26 -2 -0.46 1.63
 -12 -26 2 -0.44 1.97
 -12 26 2 1.79 1.9
 12 -26 2 0.61 1.78
 -12 -27 -2 5.97 2.66
 -12 27 -2 4.49 2.09
 12 -27 -2 17.09 3.42
 12 27 -2 10.75 2.91
 -12 -27 2 11.78 3.14
 -12 27 2 9.27 2.72
 12 -27 2 12.09 2.81
 -13 0 -2 -0.46 1.18
 13 0 -2 0.69 1.37
 -13 0 2 -0.66 1.09
 -13 0 2 -0.33 1.05
 13 0 2 0.86 1.36
 -13 -1 -2 49.04 3.69
 -13 1 -2 53.78 3.92
 13 -1 -2 65.66 3.98
 13 1 -2 61.5 3.75
 -13 -1 2 54.07 3.47
 -13 -1 2 50.55 3.57
 -13 1 2 56.19 3.49
 -13 1 2 58.33 3.67
 13 -1 2 59.01 4.06
 13 1 2 64.76 4.21
 -13 -2 -2 -0.1 1.2
 -13 2 -2 -0.3 1.17
 13 -2 -2 1.31 1.47
 13 2 -2 -0.84 1.3
 -13 -2 2 -0.31 1.12
 -13 -2 2 -0.41 1.21
 -13 2 2 -0.47 1.11
 -13 2 2 -0.04 1.1
 13 -2 2 -0.11 1.29
 13 2 2 -0.35 1.28
 -13 -3 -2 50.98 3.79
 -13 3 -2 42.19 3.45
 13 -3 -2 53.56 3.74
 13 3 -2 61.07 3.91
 -13 -3 2 46.76 3.28
 -13 -3 2 53.1 3.69
 -13 3 2 49.41 3.34
 -13 3 2 49.64 3.56
 13 -3 2 53.69 3.91
 13 3 2 52.24 3.87
 -13 -4 -2 25.17 2.92
 -13 4 -2 26.41 2.91
 13 -4 -2 26.47 3
 13 4 -2 20.35 2.48
 13 4 -2 28.46 2.93
 -13 -4 2 26.6 3
 -13 4 2 21.62 2.55
 -13 4 2 27.93 2.75
 13 -4 2 29.44 3.15
 13 4 2 29.92 3.14
 -13 -5 -2 1.8 1.42
 -13 5 -2 1.71 1.39
 13 -5 -2 3.31 1.65
 13 5 -2 1.73 1.26
 13 5 -2 2 1.4
 -13 -5 2 1.39 1.51
 -13 5 2 2.43 1.44
 -13 5 2 2.55 1.41
 13 -5 2 1.58 1.58
 13 5 2 1.29 1.48
 -13 -6 -2 1.9 1.6
 -13 6 -2 1.96 1.39
 13 -6 -2 3.94 1.87
 13 6 -2 2.6 1.41
 13 6 -2 3.97 1.49
 -13 -6 2 2.89 1.64
 -13 6 2 1.4 1.32
 -13 6 2 2.56 1.33
 13 -6 2 1.88 1.6
 13 6 2 2.57 1.56
 -13 -7 -2 2.66 1.7
 -13 7 -2 2.42 1.54
 13 -7 -2 0.99 1.57
 13 7 -2 2.5 1.4
 13 7 -2 4.37 1.47
 -13 -7 2 3.17 1.67
 -13 7 2 1.18 1.28
 -13 7 2 3.03 1.31
 13 -7 2 2.21 1.63
 13 7 2 2.55 1.51
 -13 -8 -2 15.33 2.58
 -13 8 -2 11.9 2.21
 13 -8 -2 19.9 2.84
 13 8 -2 13.8 2.18
 13 8 -2 16.33 2.07
 -13 -8 2 16.43 2.64
 -13 8 2 13.98 2.22
 -13 8 2 15.06 1.99
 13 -8 2 15.69 2.6
 13 8 2 14.65 2.43
 -13 -9 -2 12.79 2.48
 -13 9 -2 10.47 2.16
 13 -9 -2 15.38 2.66
 13 9 -2 13.04 2.18
 13 9 -2 13.24 1.86
 -13 -9 2 11.5 2.45
 -13 9 2 11.27 2.11
 -13 9 2 13.35 1.83
 13 -9 2 10.94 2.36
 13 9 2 11.37 2.35
 -13 -10 -2 112.01 5.57
 -13 10 -2 88.1 4.83
 13 -10 -2 111.51 5.63
 13 10 -2 100.11 5.06
 13 10 -2 109.42 4.02
 -13 -10 2 102.96 5.37
 -13 10 2 101.11 4.8
 13 -10 2 116.42 5.66
 13 10 2 112.01 5.39
 -13 -11 -2 28.45 3.31
 -13 11 -2 24.49 2.89
 13 -11 -2 26.26 3.26
 13 11 -2 23.75 2.79
 -13 -11 2 27.22 3.28
 -13 11 2 24.3 2.77
 13 -11 2 34.24 3.46
 13 11 2 30.22 3.22
 -13 -12 -2 0.99 1.56
 -13 12 -2 0.43 1.3
 13 -12 -2 0.89 1.64
 13 12 -2 0.35 1.23
 -13 -12 2 0.98 1.71
 -13 12 2 0.38 1.34
 13 -12 2 0.29 1.41
 13 12 2 0.53 1.39
 -13 -13 -2 5.99 2.1
 -13 13 -2 3.5 1.61
 13 -13 -2 3.77 1.98
 13 13 -2 5.71 1.82
 -13 -13 2 5.47 2.16
 -13 13 2 4.95 1.8
 13 -13 2 7.39 2.13
 13 13 2 6.94 2.05
 -13 -14 -2 4.09 1.94
 -13 14 -2 5.4 1.79
 13 -14 -2 5.12 2.13
 13 14 -2 4.09 1.71
 -13 -14 2 2.37 1.89
 -13 14 2 4.41 1.77
 13 -14 2 5.71 2.05
 13 14 2 2.3 1.68
 -13 -15 -2 10.23 2.5
 -13 15 -2 7.68 2.06
 13 -15 -2 12.43 2.64
 13 15 -2 10.7 2.25
 -13 -15 2 9.43 2.46
 -13 15 2 12.18 2.35
 13 -15 2 8.82 2.32
 13 15 2 9.42 2.23
 -13 -16 -2 4.23 2.06
 -13 16 -2 4.13 1.75
 13 -16 -2 5.24 2.22
 13 16 -2 2.96 1.63
 -13 -16 2 4.69 2.15
 -13 16 2 3.31 1.74
 13 -16 2 4.05 1.94
 13 16 2 3.18 1.72
 -13 -17 -2 5.27 2.18
 -13 17 -2 4.72 1.76
 13 -17 -2 10.11 2.65
 13 17 -2 6.36 2.06
 -13 -17 2 7 2.35
 -13 17 2 5.81 1.94
 13 -17 2 8.32 2.31
 13 17 2 6.71 2.07
 -13 -18 -2 4.55 2.15
 -13 18 -2 2.36 1.59
 13 -18 -2 5.18 2.3
 13 18 -2 6.54 2.09
 -13 -18 2 9.21 2.58
 -13 18 2 5.32 2
 13 -18 2 6.92 2.22
 13 18 2 5.14 2.03
 -13 -19 -2 -0.39 1.81
 -13 19 -2 -0.08 1.3
 13 -19 -2 1.6 1.89
 13 19 -2 -0.65 1.34
 -13 -19 2 0.6 1.82
 -13 19 2 -0.47 1.46
 13 -19 2 0.89 1.57
 13 19 2 -0.24 1.52
 -13 -20 -2 3.42 2.21
 -13 20 -2 0.53 1.39
 13 -20 -2 1.4 2.06
 13 20 -2 1.6 1.63
 -13 -20 2 0.54 1.86
 -13 20 2 3.16 1.84
 13 -20 2 1.64 1.78
 13 20 2 0.57 1.67
 -13 21 -2 14.57 2.64
 13 -21 -2 16.13 3.2
 13 21 -2 16.53 2.87
 -13 -21 2 12.95 3.03
 -13 21 2 20.89 3.22
 13 -21 2 18.86 3.15
 13 21 2 21.44 3.12
 -13 -22 -2 3.41 2.29
 -13 22 -2 1.36 1.52
 13 -22 -2 0.82 1.98
 13 22 -2 1.76 1.74
 -13 -22 2 1.33 2.03
 -13 22 2 1.94 1.89
 13 -22 2 2.21 1.89
 13 22 2 0.78 1.75
 -13 -23 -2 2.36 2.24
 -13 23 -2 0.39 1.43
 13 -23 -2 2.35 2.21
 13 23 -2 2.12 1.85
 -13 -23 2 3.9 2.34
 -13 23 2 3.96 2.09
 13 -23 2 5.16 2.25
 13 23 2 4.1 2.15
 -13 -24 -2 1.43 2.06
 -13 24 -2 0.85 1.5
 13 -24 -2 -0.66 1.81
 13 24 -2 1.19 1.67
 -13 -24 2 0.23 1.9
 -13 24 2 -0.88 1.55
 13 -24 2 0.04 1.74
 13 24 2 0.38 1.77
 -13 -25 -2 3.55 2.37
 -13 25 -2 3.19 1.77
 13 -25 -2 5.31 2.53
 13 25 -2 4.2 2.23
 -13 -25 2 3.44 2.4
 -13 25 2 2.37 2.09
 13 -25 2 5.39 2.31
 -13 -26 -2 2.57 2.37
 -13 26 -2 3 1.84
 13 -26 -2 5.09 2.62
 13 26 -2 2.85 2.15
 -13 -26 2 4.42 2.44
 -13 26 2 2.59 2.18
 13 -26 2 5.9 2.38
 -14 0 -2 29.35 3.14
 14 0 -2 34.54 3.17
 -14 0 2 26.54 2.78
 -14 0 2 29.87 3.06
 14 0 2 26.86 3.13
 -14 -1 -2 1.43 1.37
 -14 1 -2 2.55 1.57
 14 -1 -2 3.58 1.65
 14 1 -2 0.26 1.53
 -14 -1 2 0.32 1.29
 -14 -1 2 2.95 1.61
 -14 1 2 1.28 1.36
 -14 1 2 1.73 1.35
 14 -1 2 0.29 1.45
 14 1 2 0.71 1.47
 -14 -2 -2 10.47 2.22
 -14 2 -2 8.61 2.1
 14 -2 -2 11.02 2.27
 14 2 -2 12.12 2.26
 -14 -2 2 9.27 1.94
 -14 -2 2 11.9 2.18
 -14 2 2 8.8 1.93
 -14 2 2 12.16 2.12
 14 -2 2 12.1 2.41
 14 2 2 11.24 2.36
 -14 -3 -2 44.95 3.75
 -14 3 -2 49.96 4.03
 14 -3 -2 50.44 3.83
 14 3 -2 54.91 3.79
 -14 -3 2 48.25 3.75
 -14 3 2 43.43 3.27
 -14 3 2 41.03 3.44
 14 -3 2 48.67 3.9
 14 3 2 42.68 3.7
 -14 -4 -2 3.64 1.75
 -14 4 -2 4.58 1.74
 14 -4 -2 6.6 2.02
 14 4 -2 4.64 1.59
 14 4 -2 6.28 1.8
 -14 -4 2 5.98 1.87
 -14 4 2 5.18 1.63
 -14 4 2 5.94 1.74
 14 -4 2 4.45 1.87
 14 4 2 4.57 1.86
 -14 -5 -2 7.88 2.13
 -14 5 -2 9 2.06
 14 -5 -2 9.68 2.27
 14 5 -2 7.84 1.87
 14 5 -2 13.37 2.19
 -14 -5 2 6.9 2.08
 -14 5 2 9.5 1.97
 -14 5 2 9.57 1.99
 14 -5 2 9 2.24
 14 5 2 9.91 2.28
 -14 -6 -2 50.06 4
 -14 6 -2 44.36 3.66
 14 -6 -2 51.75 4.02
 14 6 -2 42.37 3.3
 14 6 -2 60.27 3.65
 -14 -6 2 47.79 3.88
 -14 6 2 44.94 3.38
 -14 6 2 44.76 3.13
 14 -6 2 44.43 3.82
 14 6 2 47.14 3.88
 -14 -7 -2 47.53 3.98
 -14 7 -2 42.53 3.64
 14 -7 -2 54.23 4.15
 14 7 -2 35.9 3.11
 14 7 -2 54.82 3.47
 -14 -7 2 58.03 4.21
 -14 7 2 44.09 3.4
 -14 7 2 44.78 3.09
 14 -7 2 45.38 3.9
 14 7 2 44.09 3.78
 -14 -8 -2 20.68 2.99
 -14 8 -2 17.9 2.7
 14 -8 -2 26.47 3.3
 14 8 -2 17.06 2.43
 14 8 -2 22.53 2.61
 -14 -8 2 27.84 3.32
 -14 8 2 23.58 2.74
 -14 8 2 25.96 2.5
 14 -8 2 24.91 3.16
 14 8 2 23.58 3.05
 -14 -9 -2 6.25 2.13
 -14 9 -2 7.79 2.04
 14 -9 -2 10.92 2.48
 14 9 -2 6.13 1.96
 14 9 -2 7.92 1.7
 -14 -9 2 8.74 2.32
 -14 9 2 8.62 1.99
 -14 9 2 6.21 1.57
 14 -9 2 7.21 2.14
 14 9 2 7.22 2.13
 -14 -10 -2 2.55 1.78
 -14 10 -2 0.33 1.33
 14 -10 -2 3.81 1.99
 14 10 -2 1.94 1.58
 -14 -10 2 4.25 1.96
 -14 10 2 2.05 1.55
 14 -10 2 4.02 1.79
 14 10 2 3 1.8
 -14 -11 -2 23.9 3.24
 -14 11 -2 20.58 2.86
 14 -11 -2 23.52 3.25
 14 11 -2 22.18 2.78
 -14 -11 2 23.54 3.26
 -14 11 2 18.94 2.61
 14 -11 2 23.41 3.16
 14 11 2 22.68 2.99
 -14 -12 -2 14.27 2.73
 -14 12 -2 9.9 2.24
 14 -12 -2 11.12 2.55
 14 12 -2 9.61 2.13
 -14 -12 2 14.8 2.79
 -14 12 2 8.07 2.09
 14 -12 2 16.13 2.77
 14 12 2 13.85 2.55
 -14 -13 -2 3.5 1.95
 -14 13 -2 5.15 1.83
 14 -13 -2 5.21 2.14
 14 13 -2 3.52 1.63
 -14 -13 2 5.95 2.15
 -14 13 2 5.1 1.82
 14 -13 2 5.42 2.04
 14 13 2 3.37 1.97
 -14 -14 -2 10.08 2.52
 -14 14 -2 7.11 2.06
 14 -14 -2 10.91 2.59
 14 14 -2 8.11 2.1
 -14 -14 2 9.03 2.53
 -14 14 2 8.62 2.13
 14 -14 2 9.45 2.4
 14 14 2 12.34 2.44
 -14 -15 -2 6.05 2.23
 -14 15 -2 3.38 1.66
 14 -15 -2 3.9 2.17
 14 15 -2 3.9 1.8
 -14 -15 2 3.01 2.06
 -14 15 2 2.77 1.71
 14 -15 2 2.26 1.83
 14 15 2 5.21 2
 -14 -16 -2 0.45 1.76
 -14 16 -2 -0.95 1.08
 14 -16 -2 0.19 1.79
 14 16 -2 -0.11 1.42
 -14 -16 2 1.2 1.9
 -14 16 2 0.09 1.49
 14 -16 2 -0.72 1.58
 14 16 2 1.58 1.78
 -14 -17 -2 7.39 2.44
 -14 17 -2 7.72 2.15
 14 -17 -2 11.55 2.76
 14 17 -2 8.09 2.26
 -14 -17 2 10.89 2.76
 -14 17 2 8.77 2.27
 14 -17 2 9.36 2.46
 14 17 2 8.15 2.31
 -14 -18 -2 4.05 2.22
 -14 18 -2 3.87 1.76
 14 -18 -2 4.51 2.23
 14 18 -2 3.33 1.82
 -14 -18 2 4.67 2.24
 -14 18 2 3.71 1.85
 14 -18 2 4.72 2.15
 14 18 2 0.87 1.71
 -14 -19 -2 4.52 2.41
 -14 19 -2 0.93 1.45
 14 -19 -2 -0.27 1.84
 14 19 -2 1.99 1.71
 -14 -19 2 3.26 2.19
 -14 19 2 3.29 1.97
 14 -19 2 2.67 1.98
 14 19 2 3.14 1.97
 -14 -20 -2 1.96 2.16
 -14 20 -2 1.64 1.46
 14 -20 -2 1.1 1.83
 14 20 -2 1.04 1.57
 -14 -20 2 4.13 2.33
 -14 20 2 1.46 1.77
 14 -20 2 2.08 1.97
 14 20 2 2.53 1.83
 -14 -21 -2 6.19 2.69
 -14 21 -2 3.39 1.84
 14 -21 -2 7.27 2.68
 14 21 -2 5.63 2.19
 -14 -21 2 6.96 2.67
 -14 21 2 7.9 2.43
 14 -21 2 9.48 2.62
 14 21 2 7.8 2.41
 -14 -22 -2 6.21 2.57
 -14 22 -2 2.45 1.73
 14 -22 -2 3.34 2.34
 14 22 -2 2.8 1.9
 -14 -22 2 6.78 2.71
 -14 22 2 5.67 2.24
 14 -22 2 7.92 2.5
 14 22 2 3.59 2.08
 -14 -23 -2 1.54 2.29
 -14 23 -2 3.56 1.79
 14 -23 -2 3.09 2.37
 14 23 -2 3.46 1.99
 -14 -23 2 4.06 2.4
 -14 23 2 3.77 2.13
 14 -23 2 6.03 2.38
 14 23 2 1.96 1.97
 -14 -24 -2 10.15 3.03
 -14 24 -2 6.25 2.13
 14 -24 -2 15.3 3.34
 14 24 -2 6.44 2.4
 -14 -24 2 9.21 2.92
 -14 24 2 7.65 2.58
 14 -24 2 11.84 2.91
 -15 0 -2 -0.65 1.27
 15 0 -2 0.75 1.55
 -15 0 2 -0.46 1.24
 -15 0 2 -0.65 1.24
 15 0 2 1.1 1.53
 -15 -1 -2 4.18 1.83
 -15 1 -2 5.13 1.91
 15 -1 -2 6.39 2.13
 15 1 -2 8.23 2.15
 -15 -1 2 6.86 1.82
 -15 -1 2 8.15 2.09
 -15 1 2 6.37 1.8
 -15 1 2 8.93 2.08
 15 -1 2 5.2 1.97
 15 1 2 4.87 1.99
 -15 -2 -2 2.57 1.69
 -15 2 -2 2.41 1.7
 15 -2 -2 3.01 1.81
 15 2 -2 3.79 1.8
 -15 -2 2 0.31 1.37
 -15 2 2 0.74 1.33
 -15 2 2 5.45 1.88
 15 -2 2 2.42 1.73
 15 2 2 2.3 1.67
 -15 -3 -2 9.32 2.29
 -15 3 -2 2.82 1.74
 15 -3 -2 10.92 2.34
 15 3 -2 5.7 1.79
 15 3 -2 10.67 2.25
 -15 -3 2 10.45 2.25
 -15 3 2 10.23 2.04
 -15 3 2 8.96 2.05
 15 -3 2 7.19 2.15
 15 3 2 9.07 2.3
 -15 -4 -2 26.68 3.27
 -15 4 -2 24.91 3.18
 15 -4 -2 29.1 3.35
 15 4 -2 21.17 2.65
 15 4 -2 26.99 3.02
 -15 -4 2 28.1 3.27
 -15 4 2 22.54 2.68
 -15 4 2 28.46 3.4
 15 -4 2 26.97 3.28
 15 4 2 29.09 3.35
 -15 -5 -2 7.79 2.2
 -15 5 -2 5.74 1.98
 15 -5 -2 7.27 2.23
 15 5 -2 5.5 1.74
 15 5 -2 10.29 2.12
 -15 -5 2 8.99 2.23
 -15 5 2 6.04 1.81
 -15 5 2 9.42 2.06
 15 -5 2 7.3 2.18
 15 5 2 8.2 2.27
 -15 -6 -2 7.45 2.24
 -15 6 -2 8.79 2.15
 15 -6 -2 9.11 2.32
 15 6 -2 6.63 1.83
 15 6 -2 10.79 2.06
 -15 -6 2 8.05 2.26
 -15 6 2 9.15 2.02
 -15 6 2 7.89 2
 15 -6 2 7.87 2.27
 15 6 2 8.43 2.24
 -15 -7 -2 2.28 1.82
 -15 7 -2 0.32 1.36
 15 -7 -2 2.1 1.82
 15 7 -2 3.35 1.57
 15 7 -2 2.93 1.51
 -15 -7 2 2.65 1.78
 -15 7 2 1.93 1.49
 -15 7 2 1.33 1.32
 15 -7 2 4.36 1.97
 15 7 2 2.95 1.82
 -15 -8 -2 5.79 2.12
 -15 8 -2 5.13 1.88
 15 -8 -2 8.18 2.4
 15 8 -2 5.64 1.75
 15 8 -2 6.72 1.83
 -15 -8 2 7.99 2.28
 -15 8 2 4.71 1.77
 -15 8 2 5.64 1.66
 15 -8 2 4.92 2.06
 15 8 2 5.37 2.03
 -15 -9 -2 7.01 2.31
 -15 9 -2 3.52 1.7
 15 -9 -2 4.9 2.15
 15 9 -2 4.31 1.75
 -15 -9 2 8.4 2.29
 -15 9 2 4.91 1.81
 15 -9 2 7.56 2.27
 15 9 2 6.32 2.04
 -15 -10 -2 0.08 1.6
 -15 10 -2 -0.83 1.28
 15 -10 -2 1.23 1.71
 15 10 -2 -0.65 1.15
 -15 -10 2 0.13 1.56
 -15 10 2 0.31 1.44
 15 -10 2 -0.38 1.43
 15 10 2 1.12 1.52
 -15 -11 -2 7.18 2.33
 -15 11 -2 7.47 2.1
 15 -11 -2 10.18 2.62
 15 11 -2 8.11 2
 -15 -11 2 10.13 2.6
 -15 11 2 6.08 1.96
 15 -11 2 9.47 2.48
 15 11 2 8.13 2.24
 -15 -12 -2 18.23 3.13
 -15 12 -2 16.93 2.73
 15 -12 -2 24.28 3.42
 15 12 -2 19.76 2.76
 -15 -12 2 23.8 3.4
 -15 12 2 20.8 2.86
 15 -12 2 23.66 3.33
 15 12 2 19.15 2.96
 -15 -13 -2 2.96 2.06
 -15 13 -2 2.72 1.69
 15 -13 -2 5.39 2.2
 15 13 -2 1.77 1.51
 -15 -13 2 4.94 2.19
 -15 13 2 2.16 1.63
 15 -13 2 8.2 2.4
 15 13 2 1 1.6
 -15 -14 -2 2.17 1.98
 -15 14 -2 2.24 1.57
 15 -14 -2 3.16 2.03
 15 14 -2 2.52 1.62
 -15 -14 2 1.77 1.98
 -15 14 2 2.73 1.7
 15 -14 2 4.15 2.08
 15 14 2 2.17 1.78
 -15 -15 -2 4.31 2.26
 -15 15 -2 2.68 1.65
 15 -15 -2 5.95 2.37
 15 15 -2 4.32 1.86
 -15 -15 2 6.83 2.39
 -15 15 2 4.08 1.9
 15 -15 2 5.65 2.22
 15 15 2 4.49 2.08
 -15 -16 -2 19.28 3.33
 -15 16 -2 18.31 2.94
 15 -16 -2 19.69 3.36
 15 16 -2 19.07 2.91
 -15 -16 2 18.34 3.29
 -15 16 2 15.96 2.78
 15 -16 2 25.03 3.54
 15 16 2 18.46 3.04
 -15 -17 -2 13.09 2.96
 -15 17 -2 11.76 2.51
 15 -17 -2 12.17 2.91
 15 17 -2 16.86 2.82
 -15 -17 2 16.88 3.29
 -15 17 2 14.77 2.73
 15 -17 2 14.68 3
 15 17 2 13.49 2.78
 -15 -18 -2 9.59 2.77
 -15 18 -2 8.78 2.29
 15 -18 -2 12.08 3.01
 15 18 -2 8.62 2.34
 -15 -18 2 11.11 2.9
 -15 18 2 7.47 2.28
 15 -18 2 14.53 3.05
 15 18 2 6.16 2.27
 -15 -19 -2 -0.96 1.93
 -15 19 -2 1.32 1.55
 15 -19 -2 -0.34 1.94
 15 19 -2 0.43 1.56
 -15 -19 2 0.62 1.97
 -15 19 2 1.27 1.71
 15 -19 2 0.19 1.75
 15 19 2 0.2 1.58
 -15 -20 -2 2.37 2.27
 -15 20 -2 1.15 1.52
 15 -20 -2 1.44 2.12
 15 20 -2 1.28 1.72
 -15 -20 2 2.81 2.25
 -15 20 2 1.12 1.81
 15 -20 2 1.04 1.94
 15 20 2 0.21 1.73
 -15 -21 -2 17.72 3.5
 -15 21 -2 7.94 2.32
 15 -21 -2 17 3.36
 15 21 -2 15 2.91
 -15 -21 2 11.65 3.05
 -15 21 2 14.7 2.92
 15 -21 2 17.46 3.3
 15 21 2 15.37 2.97
 -15 -22 -2 1.53 2.28
 -15 22 -2 -0.4 1.42
 15 -22 -2 1.82 2.16
 15 22 -2 2.24 1.91
 -15 -22 2 0.5 2.03
 -15 22 2 1.2 1.87
 15 -22 2 0.9 1.78
 15 22 2 0.8 1.75
 -15 -23 -2 4.81 2.66
 -15 23 -2 3.32 1.89
 15 -23 -2 4.01 2.5
 15 23 -2 3.27 2.15
 -15 -23 2 4.93 2.61
 -15 23 2 3.32 2.09
 15 -23 2 2.3 2.06
 -16 0 -2 16.51 2.8
 16 0 -2 20.22 3
 -16 0 2 16.26 2.39
 -16 0 2 20.71 2.86
 16 0 2 21.76 3.14
 -16 -1 -2 7.59 2.17
 -16 1 -2 10.38 2.43
 16 -1 -2 13.41 2.73
 16 1 -2 11.31 2.42
 -16 -1 2 13.47 2.54
 -16 1 2 7.42 1.88
 -16 1 2 6.35 2.05
 16 -1 2 8.15 2.33
 16 1 2 10.36 2.48
 -16 -2 -2 8.01 2.23
 -16 2 -2 9.04 2.3
 16 -2 -2 7.94 2.41
 16 2 -2 9.76 2.28
 -16 -2 2 9.57 2.3
 -16 2 2 7.52 1.95
 -16 2 2 7.84 2.06
 16 -2 2 6.59 2.2
 16 2 2 8.61 2.32
 -16 -3 -2 0.82 1.58
 -16 3 -2 0.68 1.51
 16 -3 -2 1.1 2.04
 16 3 -2 0.2 1.22
 16 3 -2 2.02 1.65
 -16 -3 2 0.36 1.55
 -16 3 2 1.22 1.44
 -16 3 2 0.81 1.42
 16 -3 2 1.05 1.66
 16 3 2 0.93 1.66
 -16 -4 -2 1.19 1.71
 -16 4 -2 1.04 1.58
 16 -4 -2 1.98 1.76
 16 4 -2 1.16 1.39
 16 4 -2 1.12 1.57
 -16 -4 2 0.34 1.5
 -16 4 2 1.66 1.51
 -16 4 2 1.19 1.53
 16 -4 2 1.44 1.73
 16 4 2 2.63 1.72
 -16 -5 -2 4.12 1.99
 -16 5 -2 4.33 1.92
 16 -5 -2 3.93 1.95
 16 5 -2 3.73 1.66
 16 5 -2 4.41 1.86
 -16 -5 2 2.3 1.81
 -16 5 2 3.51 1.66
 -16 5 2 5.11 1.85
 16 -5 2 4.3 2.08
 16 5 2 3.57 1.93
 -16 -6 -2 9.9 2.52
 -16 6 -2 10.57 2.43
 16 -6 -2 13.08 2.68
 16 6 -2 8.22 2.02
 16 6 -2 11.01 2.25
 -16 -6 2 12.89 2.69
 -16 6 2 8.11 2.06
 -16 6 2 13.38 2.45
 16 -6 2 12.69 2.65
 16 6 2 12.03 2.61
 -16 -7 -2 5.83 2.21
 -16 7 -2 2.7 1.85
 16 -7 -2 8.64 2.45
 16 7 -2 3.4 1.62
 16 7 -2 5.34 1.8
 -16 -7 2 5.99 2.17
 -16 7 2 4.6 1.81
 -16 7 2 3.17 1.81
 16 -7 2 7.33 2.28
 16 7 2 5.82 2.11
 -16 -8 -2 1.81 1.89
 -16 8 -2 1.47 1.72
 16 -8 -2 0.4 1.75
 16 8 -2 1.13 1.48
 16 8 -2 2.57 1.47
 -16 -8 2 2.2 1.88
 -16 8 2 0.52 1.37
 16 -8 2 1.44 1.81
 16 8 2 1.73 1.72
 -16 -9 -2 4.74 2.11
 -16 9 -2 4.99 1.98
 16 -9 -2 8.74 2.51
 16 9 -2 4.31 1.79
 -16 -9 2 6.86 2.29
 -16 9 2 6.45 1.96
 16 -9 2 8.06 2.4
 16 9 2 6.85 2.23
 -16 -10 -2 6.9 2.38
 -16 10 -2 5.45 1.99
 16 -10 -2 6.53 2.34
 16 10 -2 2.75 1.62
 -16 -10 2 6.71 2.37
 -16 10 2 4.28 1.83
 16 -10 2 10.64 2.62
 16 10 2 7.81 2.3
 -16 -11 -2 6.75 2.4
 -16 11 -2 7.04 2.15
 16 -11 -2 9.84 2.61
 16 11 -2 6.39 1.96
 -16 -11 2 11.24 2.68
 -16 11 2 6.7 2.03
 16 -11 2 6.65 2.4
 16 11 2 6.15 2.18
 -16 -12 -2 3.49 2.16
 -16 12 -2 2.74 1.72
 16 -12 -2 7.76 2.5
 16 12 -2 1.21 1.47
 -16 -12 2 3.39 2.12
 -16 12 2 5.11 1.95
 16 -12 2 5.73 2.32
 16 12 2 4.26 2
 -16 -13 -2 2.75 2.1
 -16 13 -2 3.67 1.86
 16 -13 -2 5 2.29
 16 13 -2 2.59 1.6
 -16 -13 2 4.55 2.27
 -16 13 2 2.96 1.74
 16 -13 2 3.81 2.17
 16 13 2 1.27 1.79
 -16 -14 -2 8.15 2.59
 -16 14 -2 3.35 1.84
 16 -14 -2 7.32 2.5
 16 14 -2 6.23 2.03
 -16 -14 2 8.57 2.74
 -16 14 2 8.99 2.29
 16 -14 2 7.84 2.51
 16 14 2 6.91 2.34
 -16 -15 -2 10.04 2.85
 -16 15 -2 6.06 2.1
 16 -15 -2 8.21 2.66
 16 15 -2 6.3 2.09
 -16 -15 2 4.82 2.38
 -16 15 2 7.79 2.23
 16 -15 2 6.46 2.49
 16 15 2 7.64 2.34
 -16 -16 -2 0.48 1.94
 -16 16 -2 -0.68 1.36
 16 -16 -2 1.34 1.99
 16 16 -2 0.58 1.59
 -16 -16 2 0.09 1.84
 -16 16 2 0.16 1.6
 16 -16 2 0.26 1.73
 16 16 2 -0.23 1.61
 -16 -17 -2 40.08 4.39
 -16 17 -2 32.64 3.61
 16 -17 -2 44.79 4.66
 16 17 -2 32.38 3.63
 -16 -17 2 41.85 4.54
 -16 17 2 30.09 3.49
 16 -17 2 37.12 4.17
 16 17 2 33.83 3.84
 -16 -18 -2 3.03 2.31
 -16 18 -2 3.77 1.96
 16 -18 -2 3.33 2.33
 16 18 -2 3.96 2.07
 -16 -18 2 5.34 2.51
 -16 18 2 2.99 1.89
 16 -18 2 1.74 2.05
 16 18 2 2.28 2.03
 -16 -19 -2 -1.74 2.05
 -16 19 -2 -0.46 1.43
 16 -19 -2 2.33 2.24
 16 19 -2 -0.2 1.53
 -16 -19 2 1.04 2.16
 -16 19 2 0.03 1.7
 16 -19 2 2.94 2.11
 16 19 2 1.72 1.95
 -16 -20 -2 1.29 2.38
 -16 20 -2 2.62 1.79
 16 -20 -2 2.83 2.32
 16 20 -2 1.15 1.78
 -16 -20 2 2.17 2.32
 -16 20 2 2.67 1.99
 16 -20 2 4.09 2.38
 16 20 2 3.55 2.17
 -16 -21 -2 11.38 3.19
 -16 21 -2 4.77 2.04
 16 -21 -2 6.5 2.77
 16 21 -2 7.96 2.54
 -16 -21 2 11.81 3.23
 -16 21 2 10.11 2.67
 16 -21 2 9.19 2.81
 16 21 2 5.5 2.44
 -17 0 -2 -0.26 1.41
 17 0 -2 -0.54 1.46
 -17 0 2 -0.77 1.44
 17 0 2 1.19 1.75
 -17 -1 -2 7.28 2.27
 -17 1 -2 4.76 2.09
 17 -1 -2 12.66 2.68
 17 1 -2 4.65 1.75
 17 1 -2 7.78 2.31
 -17 -1 2 8.72 2.38
 -17 1 2 8.71 2.13
 -17 1 2 5.64 2.05
 17 -1 2 8.32 2.41
 17 1 2 7.86 2.37
 -17 -2 -2 18.92 3.08
 -17 2 -2 16.5 2.97
 17 -2 -2 26.79 3.53
 17 2 -2 12.32 2.25
 17 2 -2 26.93 3.28
 -17 -2 2 22.45 3.15
 -17 2 2 18.84 2.67
 -17 2 2 18.66 2.84
 17 -2 2 24.39 3.42
 17 2 2 23.32 3.41
 -17 -3 -2 3.91 2.08
 -17 3 -2 3.52 1.89
 17 -3 -2 4.29 2.11
 17 3 -2 0.73 1.29
 17 3 -2 2.5 1.74
 -17 -3 2 3.42 1.93
 -17 3 2 4.22 1.76
 -17 3 2 2.2 1.69
 17 -3 2 2.89 1.94
 17 3 2 4.88 2.11
 -17 -4 -2 0.01 1.58
 -17 4 -2 1.65 1.64
 17 -4 -2 1.86 2.08
 17 4 -2 1.27 1.39
 17 4 -2 0.69 1.6
 -17 -4 2 1.79 1.75
 -17 4 2 0.61 1.45
 -17 4 2 0.58 1.58
 17 -4 2 1.69 1.88
 17 4 2 1.87 1.81
 -17 -5 -2 4.52 2.14
 -17 5 -2 5.18 2.09
 17 -5 -2 9 2.66
 17 5 -2 2.77 1.59
 17 5 -2 6.42 2.01
 -17 -5 2 5.72 2.21
 -17 5 2 5.35 1.86
 -17 5 2 3.93 1.89
 17 -5 2 7.1 2.35
 17 5 2 8.27 2.37
 -17 -6 -2 -0.1 1.7
 -17 6 -2 0.15 1.46
 17 -6 -2 -0.58 1.6
 17 6 -2 -0.67 1.21
 17 6 -2 0.53 1.53
 -17 -6 2 0.05 1.66
 -17 6 2 -0.03 1.33
 -17 6 2 -0.91 1.32
 17 -6 2 -0.21 1.56
 17 6 2 -0.35 1.62
 -17 -7 -2 3.66 2.06
 -17 7 -2 3.01 1.81
 17 -7 -2 3.26 2.04
 17 7 -2 3.07 1.74
 17 7 -2 1.58 1.59
 -17 -7 2 3.33 1.98
 -17 7 2 2.01 1.64
 17 -7 2 7.5 2.38
 17 7 2 4.88 2.17
 -17 -8 -2 3.4 2.09
 -17 8 -2 3.38 1.98
 17 -8 -2 5.1 2.27
 17 8 -2 3.45 1.69
 -17 -8 2 4.96 2.19
 -17 8 2 3.32 1.7
 17 -8 2 5.15 2.29
 17 8 2 2.32 2
 -17 -9 -2 2.92 2.13
 -17 9 -2 4.47 2.12
 17 -9 -2 3.57 2.16
 17 9 -2 3.06 1.66
 -17 -9 2 3.56 2.11
 -17 9 2 3.48 1.72
 17 -9 2 3.38 2.09
 17 9 2 4.72 2.12
 -17 -10 -2 6.56 2.47
 -17 10 -2 4.35 2.06
 17 -10 -2 9.37 2.68
 17 10 -2 7.06 2.03
 -17 -10 2 9.27 2.74
 -17 10 2 3.9 1.78
 17 -10 2 10.99 2.77
 17 10 2 7.21 2.29
 -17 -11 -2 1.07 1.9
 -17 11 -2 0.62 1.82
 17 -11 -2 2.24 2.08
 17 11 -2 1.45 1.47
 -17 -11 2 0.74 1.9
 -17 11 2 0.33 1.56
 17 -11 2 0.83 1.9
 17 11 2 0.91 1.67
 -17 -12 -2 8.43 2.71
 -17 12 -2 6.67 2.19
 17 -12 -2 11.2 2.82
 17 12 -2 6.05 2.02
 -17 -12 2 9.39 2.71
 -17 12 2 6.41 2.15
 17 -12 2 10.46 2.74
 -17 -13 -2 -0.01 1.92
 -17 13 -2 -1.31 1.15
 17 -13 -2 -0.55 1.79
 17 13 -2 -0.32 1.43
 -17 -13 2 0.58 1.93
 -17 13 2 0.37 1.65
 17 -13 2 0.96 1.92
 17 13 2 0.5 1.82
 -17 -14 -2 3.9 2.31
 -17 14 -2 5.89 2.11
 17 -14 -2 5.71 2.51
 17 14 -2 1.65 1.67
 -17 -14 2 3.82 2.32
 -17 14 2 2.18 1.79
 17 -14 2 4.11 2.21
 17 14 2 4.55 2.19
 -17 -15 -2 -0.76 1.91
 -17 15 -2 -0.59 1.33
 17 -15 -2 0.46 1.96
 17 15 -2 -0.75 1.48
 -17 -15 2 -0.29 1.88
 -17 15 2 0.19 1.66
 17 -15 2 0.68 1.88
 17 15 2 -1.08 1.61
 -17 -16 -2 21.04 3.71
 -17 16 -2 12.94 2.76
 17 -16 -2 15.71 3.34
 17 16 -2 13.61 2.77
 -17 -16 2 14.24 3.36
 -17 16 2 15.77 2.89
 17 -16 2 22.55 3.64
 17 16 2 17.31 3.15
 -17 -17 -2 2.47 2.34
 -17 17 -2 1.67 1.72
 17 -17 -2 2.34 2.31
 17 17 -2 2.87 1.86
 -17 -17 2 2.94 2.37
 -17 17 2 3.49 2
 17 -17 2 1.94 2.14
 17 17 2 2.63 2.1
 -17 -18 -2 0.36 2.36
 -17 18 -2 -0.29 1.49
 17 -18 -2 -0.18 1.91
 17 18 -2 1.09 1.82
 -17 -18 2 -1.41 1.76
 17 -18 2 0.44 1.86
 17 18 2 -0.55 1.77
 -17 -19 -2 27.89 4.31
 -17 19 -2 15.91 3.06
 17 -19 -2 20.38 3.79
 17 19 -2 15.44 2.98
 -17 -19 2 20.14 3.8
 17 -19 2 20.55 3.63
 17 19 2 18.24 3.29
 -18 0 -2 -0.02 1.65
 18 0 -2 0.7 1.9
 -18 0 2 0.94 1.66
 18 0 2 1.08 1.86
 -18 -1 -2 20.48 3.34
 -18 1 -2 25.92 3.62
 18 -1 -2 31.89 3.87
 18 1 -2 28.1 3.55
 -18 -1 2 23.95 3.32
 -18 1 2 26.19 3.39
 18 -1 2 28.43 3.73
 18 1 2 25.35 3.63
 -18 -2 -2 6.47 2.39
 -18 2 -2 7.74 2.41
 18 -2 -2 7.51 2.47
 18 2 -2 10.84 2.56
 -18 -2 2 7.95 2.35
 -18 2 2 9.2 2.4
 18 -2 2 7.96 2.5
 18 2 2 10.49 2.71
 -18 -3 -2 25.75 3.67
 -18 3 -2 23.19 3.4
 18 -3 -2 27.13 3.68
 18 3 -2 24.57 3.27
 -18 -3 2 25.02 3.42
 -18 3 2 23.55 3.19
 18 -3 2 29.07 3.83
 18 3 2 22.53 3.43
 -18 -4 -2 17.39 3.21
 -18 4 -2 9.2 2.5
 18 4 -2 12.52 2.63
 -18 -4 2 14.82 2.96
 -18 4 2 11.12 2.49
 18 -4 2 14.32 2.98
 18 4 2 12.86 2.91
 -18 -5 -2 8.24 2.59
 -18 5 -2 6.76 2.27
 18 -5 -2 14.48 3.08
 18 5 -2 9.81 2.45
 -18 -5 2 7.87 2.47
 -18 5 2 9.73 2.4
 18 -5 2 10.76 2.75
 18 5 2 10.07 2.63
 -18 -6 -2 0.8 1.88
 -18 6 -2 3 1.87
 18 -6 -2 2.26 2.22
 18 6 -2 2.4 1.85
 -18 -6 2 1.19 1.84
 18 -6 2 2.03 2.01
 18 6 2 2.07 1.94
 -18 -7 -2 19.94 3.46
 -18 7 -2 23.04 3.37
 18 -7 -2 25.82 3.81
 -18 -7 2 28.6 3.8
 18 -7 2 21.67 3.53
 18 7 2 23.08 3.48
 -18 -8 -2 2.92 2.24
 -18 8 -2 1.81 1.74
 18 -8 -2 4.92 2.55
 -18 -8 2 4.92 2.35
 18 -8 2 7.12 2.5
 18 8 2 4.48 2.14
 -18 -9 -2 2.76 2.17
 -18 9 -2 3.73 1.97
 18 -9 -2 4.97 2.36
 -18 -9 2 4.05 2.25
 18 -9 2 4.8 2.32
 18 9 2 3.77 2.11
 -18 -10 -2 3.15 2.32
 -18 10 -2 2.23 1.9
 18 -10 -2 4.98 2.38
 -18 -10 2 7.33 2.57
 18 -10 2 4.23 2.36
 18 10 2 5.55 2.37
 -18 -11 -2 7.02 2.69
 -18 11 -2 3.55 1.94
 18 -11 -2 5.23 2.44
 -18 -11 2 7.05 2.68
 18 -11 2 6.09 2.48
 18 11 2 6.2 2.41
 -18 -12 -2 5.57 2.59
 -18 12 -2 10.54 2.69
 18 -12 -2 11.92 3.01
 -18 -12 2 10.81 2.88
 18 -12 2 10.39 2.86
 18 12 2 13.6 2.91
 -18 -13 -2 2.88 2.39
 -18 13 -2 1.18 1.87
 18 -13 -2 1.52 2.15
 -18 -13 2 1.31 2.1
 18 -13 2 2.23 2.14
 18 13 2 2.12 2.03
 -18 -14 -2 3.11 2.43
 -18 14 -2 3.45 2.3
 18 -14 -2 1.78 2.23
 -18 -14 2 0.73 2.03
 18 -14 2 2.19 2.14
 18 14 2 1.12 1.92
 -18 -15 -2 14.97 3.38
 -18 15 -2 18.23 3.63
 18 -15 -2 17.07 3.51
 -18 -15 2 18.44 3.64
 18 -15 2 15.93 3.31
 18 15 2 10.84 2.83
 -18 -16 -2 12.72 3.37
 -18 16 -2 10.01 2.7
 18 -16 -2 16.87 3.54
 -18 -16 2 14.13 3.32
 18 -16 2 15.17 3.35
 18 16 2 10.46 2.84
 -19 0 -2 0.34 1.76
 19 0 -2 0.11 1.82
 -19 0 2 0.47 1.71
 19 0 2 -0.23 1.72
 -19 -1 -2 14.51 3.08
 -19 1 -2 12.24 2.92
 19 -1 -2 17.48 3.19
 19 1 -2 11.82 2.82
 -19 -1 2 15.87 3.16
 -19 1 2 14.82 2.87
 19 -1 2 18.92 3.38
 19 1 2 13.96 3.07
 -19 -2 -2 1.16 1.88
 -19 2 -2 -0.56 1.68
 19 -2 -2 -1.11 1.74
 19 2 -2 -0.15 1.74
 -19 -2 2 0.38 1.75
 -19 2 2 -0.98 1.63
 19 -2 2 -0.52 1.76
 19 2 2 0.22 1.8
 -19 -3 -2 3.21 2.33
 -19 3 -2 2.46 1.95
 19 -3 -2 3.16 2.32
 19 3 -2 5.76 2.23
 -19 -3 2 6.4 2.36
 -19 3 2 4.03 2.1
 19 -3 2 1.29 2.06
 19 3 2 1.86 1.98
 -19 -4 -2 24.78 3.75
 -19 4 -2 20.61 3.44
 19 -4 -2 32.99 4.14
 19 4 -2 30.13 3.64
 -19 -4 2 26.49 3.69
 -19 4 2 20.02 3.15
 19 -4 2 26.28 3.87
 19 4 2 24.18 3.65
 -19 -5 -2 1.07 1.96
 -19 5 -2 -0.36 1.51
 19 -5 -2 0.41 2.02
 19 5 -2 2.08 1.89
 -19 -5 2 -0.94 1.65
 19 -5 2 -1.42 1.58
 19 5 2 0.84 1.87
 -19 -6 -2 6.31 2.59
 -19 6 -2 4.33 2.12
 19 -6 -2 4.33 2.5
 -19 -6 2 7.79 2.55
 19 -6 2 2.71 2.23
 19 6 2 3.63 2.24
 -19 -7 -2 7.01 2.57
 -19 7 -2 4.85 2.21
 19 -7 -2 9.87 2.9
 -19 -7 2 4.29 2.36
 19 -7 2 3.81 2.27
 19 7 2 6.4 2.44
 -19 -8 -2 1.67 2.11
 -19 8 -2 -0.33 1.61
 19 -8 -2 2.95 2.32
 -19 -8 2 2.14 2.18
 19 -8 2 -1.6 1.74
 19 8 2 1.84 2.01
 -19 -9 -2 5.61 2.55
 -19 9 -2 3.3 1.98
 19 -9 -2 5.51 2.61
 -19 -9 2 3.3 2.25
 19 -9 2 5.28 2.42
 19 9 2 3.11 2.15
 -19 -10 -2 11.24 3.12
 -19 10 -2 10.52 2.66
 19 -10 -2 12.51 3.24
 -19 -10 2 9.04 2.92
 19 -10 2 6.76 2.68
 19 10 2 10.18 2.8
 -19 -11 -2 6.34 2.71
 -19 11 -2 5.55 2.3
 19 -11 -2 8.34 3.09
 -19 -11 2 7.65 2.71
 19 -11 2 11.02 3.04
 19 11 2 8.12 2.61
 -19 -12 -2 0.68 2.11
 -19 12 -2 2.09 1.82
 19 -12 -2 2.83 2.53
 -19 -12 2 2.67 2.31
 19 -12 2 5.45 2.56
 19 12 2 2.73 2.22
 -19 -13 -2 5.4 2.69
 -19 13 -2 4.62 2.19
 19 -13 -2 4.32 2.8
 -19 -13 2 4.07 2.51
 19 -13 2 8.23 2.78
 19 13 2 5.13 2.38
 -20 0 -2 0.41 1.84
 20 0 -2 -0.82 1.78
 -20 0 2 -0.93 1.66
 20 0 2 -0.29 1.8
 -20 -1 -2 0.22 1.89
 -20 1 -2 1.42 2
 20 -1 -2 0.52 1.9
 20 1 -2 -0.54 1.84
 -20 -1 2 0.23 1.78
 -20 1 2 0.47 1.83
 20 -1 2 -0.23 1.75
 20 1 2 -0.21 1.84
 -20 -2 -2 13.06 3.09
 -20 2 -2 13.21 3.03
 20 -2 -2 15.19 3.22
 20 2 -2 17.24 3.21
 -20 -2 2 11.36 2.92
 -20 2 2 13.82 2.94
 20 -2 2 11.96 3.01
 20 2 2 14.04 3.13
 -20 -3 -2 10.71 3.04
 -20 3 -2 11.85 3.02
 20 -3 -2 14.67 3.23
 20 3 -2 14.29 3.01
 -20 -3 2 12.34 2.98
 20 -3 2 14.08 3.26
 20 3 2 14.34 3.17
 -20 -4 -2 11.72 3.05
 -20 4 -2 12.73 3.01
 20 -4 -2 15.31 3.32
 -20 -4 2 10.18 2.86
 20 -4 2 14.05 3.15
 20 4 2 12.23 3.07
 -20 -5 -2 2.19 2.23
 -20 5 -2 0.91 1.77
 20 -5 -2 0.75 2.13
 -20 -5 2 0.32 1.9
 20 -5 2 1.12 2.05
 20 5 2 0.97 1.96
 -20 -6 -2 13.52 3.28
 -20 6 -2 10.2 2.77
 20 -6 -2 14.23 3.23
 -20 -6 2 13.69 3.11
 20 -6 2 12.27 3.04
 20 6 2 14.03 3.17
 -20 -7 -2 18.5 3.67
 -20 7 -2 9.71 2.76
 20 -7 -2 18.16 3.62
 -20 -7 2 14.87 3.35
 20 -7 2 13.88 3.21
 20 7 2 11.78 3.03
 -20 -8 -2 7.84 2.86
 -20 8 -2 5.31 2.38
 20 -8 -2 7.64 2.78
 -20 -8 2 7.19 2.76
 20 -8 2 6.24 2.72
 20 8 2 11.44 3.03
 0 0 3 -0.18 0.76
 0 0 3 0.23 0.87
 0 0 3 0.22 0.75
 0 -1 3 105.11 3.68
 0 -1 3 102.33 3.49
 0 -1 3 96.94 3.35
 0 1 3 101.04 3.61
 0 1 3 100.52 3.6
 0 1 3 96.62 3.18
 0 -2 3 -0.14 0.8
 0 -2 3 -0.26 0.74
 0 -2 3 -0.29 0.8
 0 2 3 -0.22 0.8
 0 2 3 -0.22 0.87
 0 2 3 -0.11 0.7
 0 -3 3 28.39 2.2
 0 -3 3 28.05 2.07
 0 -3 3 25.49 2.12
 0 3 3 29.37 2.22
 0 3 3 25.27 2.24
 0 3 3 26 1.81
 0 -4 3 0.1 0.83
 0 -4 3 0.38 0.78
 0 -4 3 -0.06 0.86
 0 4 3 0.55 0.88
 0 4 3 -0.26 0.91
 0 4 3 -0.07 0.67
 0 -5 -3 31.33 1.65
 0 -5 3 43.34 2.62
 0 -5 3 40.25 2.17
 0 -5 3 32.48 2.42
 0 5 3 40.23 2.53
 0 5 3 40.77 2.72
 0 -6 -3 0.01 0.54
 0 6 -3 -0.29 0.76
 0 -6 3 -0.53 0.64
 0 -6 3 -0.18 0.91
 0 6 3 0.4 0.88
 0 6 3 -0.24 0.94
 0 -7 -3 41.78 1.79
 0 7 -3 42.76 2.69
 0 -7 3 48.48 2.2
 0 -7 3 45.81 2.87
 0 7 3 46.83 2.76
 0 -8 -3 0.43 0.95
 0 -8 -3 -0.3 0.53
 0 8 -3 -0.15 0.82
 0 -8 3 0.11 0.67
 0 -8 3 -0.74 0.92
 0 8 3 -0.03 0.83
 0 -9 -3 10.03 1.71
 0 -9 -3 13.96 1.21
 0 9 -3 14.28 1.84
 0 -9 3 13.31 1.39
 0 -9 3 13 1.9
 0 9 3 13.73 1.81
 0 -10 -3 -0.15 0.93
 0 -10 -3 0.34 0.56
 0 10 -3 0.13 0.94
 0 -10 3 -0.45 0.6
 0 -10 3 -0.14 1.06
 0 10 3 -0.43 0.89
 0 -11 -3 178.86 5.81
 0 -11 -3 200.79 3.32
 0 11 -3 186.32 5.53
 0 -11 3 194.64 3.73
 0 -11 3 182.17 5.74
 0 11 3 209.06 5.91
 0 -12 -3 0.31 1.18
 0 12 -3 -0.28 0.98
 0 -12 3 -0.08 0.62
 0 -12 3 -0.26 1.06
 0 12 3 0.22 1.05
 0 -13 -3 111.52 4.74
 0 13 -3 125.31 4.8
 0 -13 3 120.64 2.77
 0 -13 3 113.05 4.82
 0 13 3 134.6 5
 0 -14 -3 -0.81 1.07
 0 14 -3 0.43 1.17
 0 -14 3 0.44 0.59
 0 -14 3 -1.19 1.11
 0 14 3 1.07 1.19
 0 -15 -3 153.74 5.69
 0 15 -3 186.74 6.07
 0 -15 3 154.31 5.77
 0 15 3 185.24 6.08
 0 -16 -3 -0.04 1.16
 0 16 -3 -0.09 1.16
 0 -16 3 0.2 1.21
 0 16 3 0.52 1.18
 0 -17 -3 120 5.44
 0 17 -3 137.49 5.5
 0 -17 3 116.95 5.27
 0 17 3 131.01 5.39
 0 -18 -3 -0.22 1.25
 0 18 -3 -1.19 1.11
 0 -18 3 -0.44 1.24
 0 18 3 -0.06 1.12
 0 -19 -3 31.18 3.19
 0 19 -3 32.14 3.16
 0 -19 3 28.47 3.09
 0 19 3 29.05 3.01
 0 -20 -3 -0.35 1.31
 0 20 -3 0.03 1.31
 0 -20 3 0.16 1.39
 0 20 3 -0.47 1.12
 0 -21 -3 6.12 1.95
 0 21 -3 10.28 2.24
 0 -21 3 7.88 2.12
 0 21 3 9.1 2.11
 0 -22 -3 -0.59 1.35
 0 22 -3 -0.38 1.3
 0 -22 3 -0.71 1.3
 0 22 3 1.82 1.49
 0 -23 -3 9.41 2.33
 0 23 -3 8.96 2.31
 0 -23 3 7.27 2.23
 0 23 3 9.16 2.23
 0 -24 -3 -0.32 1.33
 0 24 -3 -0.29 1.41
 0 -24 3 0.36 1.56
 0 24 3 -0.3 1.4
 0 -25 -3 0.25 1.6
 0 25 -3 0.87 1.61
 0 -25 3 1.49 1.73
 0 25 3 2.57 1.71
 0 -26 -3 -0.86 1.45
 0 26 -3 0.51 1.59
 0 -26 3 -0.11 1.59
 0 26 3 -0.26 1.45
 0 -27 -3 4.63 2.13
 0 27 -3 5.63 2.25
 0 -27 3 5.68 2.28
 0 27 3 7.59 2.34
 0 -28 -3 -0.85 1.63
 0 28 -3 -1.81 1.41
 0 -28 3 0.25 1.65
 0 28 3 -0.63 1.46
 0 -29 -3 67.69 5.05
 0 29 -3 99.81 6.21
 0 -29 3 82.36 5.65
 0 29 3 85.77 5.78
 0 -30 -3 -1.37 1.62
 0 30 -3 -0.53 1.67
 0 -30 3 0.6 1.89
 0 30 3 0.52 1.64
 0 -31 -3 6.45 2.48
 0 31 -3 6.42 2.58
 0 -31 3 5.44 2.52
 0 31 3 10.4 2.8
 -1 0 3 0.18 0.88
 -1 0 3 0.07 0.82
 -1 0 3 -0.44 0.69
 1 0 3 0.19 0.79
 1 0 3 -0.83 0.8
 1 0 3 -0.39 0.74
 -1 -1 3 171.75 4.78
 -1 -1 3 178.27 4.44
 -1 -1 3 157.23 4.14
 -1 1 3 174.39 4.8
 -1 1 3 179.43 4.65
 -1 1 3 160.3 3.95
 1 -1 3 172.92 4.49
 1 -1 3 179.73 4.6
 1 -1 3 160.23 4.34
 1 1 3 172.12 4.48
 1 1 3 186.42 4.89
 1 1 3 168.18 4.26
 -1 -2 3 21.61 2.1
 -1 -2 3 22.34 1.91
 -1 -2 3 17.27 1.82
 -1 2 3 21.75 2.08
 -1 2 3 19.74 1.64
 1 -2 3 20.55 1.94
 1 -2 3 20.74 1.89
 1 -2 3 20.32 1.95
 1 2 3 20.58 1.89
 1 2 3 20.9 2.14
 1 2 3 20.27 1.8
 1 -3 -3 17.89 1.78
 -1 -3 3 22.05 2.12
 -1 -3 3 20.47 1.82
 -1 -3 3 19.92 1.94
 -1 3 3 20.83 2.04
 -1 3 3 18.62 1.55
 1 -3 3 21.45 1.95
 1 -3 3 20.86 1.88
 1 -3 3 20.13 1.99
 1 3 3 17.92 1.83
 1 3 3 18.02 2.07
 1 3 3 18.38 1.68
 -1 -4 -3 1.23 0.72
 1 -4 -3 1.24 0.94
 -1 -4 3 2.37 1.1
 -1 -4 3 1.97 0.9
 -1 -4 3 1.49 1
 -1 4 3 2.91 1.09
 -1 4 3 0.29 0.69
 1 -4 3 1.99 0.98
 1 -4 3 2.03 0.93
 1 -4 3 0.99 1
 1 4 3 2.92 1.03
 1 4 3 1.49 1.12
 -1 -5 -3 55.1 2.4
 1 -5 -3 49.26 2.75
 -1 -5 3 64.22 3.14
 -1 -5 3 66.95 2.6
 -1 -5 3 55.99 2.93
 -1 5 3 65.11 3.17
 -1 5 3 60.73 2.16
 1 -5 3 62.05 2.64
 1 -5 3 59.78 3.08
 1 5 3 60.19 2.89
 1 5 3 65.92 3.31
 -1 -6 -3 4.17 0.9
 -1 6 -3 4.88 1.2
 1 -6 -3 3.55 1.19
 1 -6 -3 4.49 0.76
 1 6 -3 3.99 1.25
 -1 -6 3 6.29 1.07
 -1 -6 3 5.04 1.33
 -1 6 3 6.41 1.37
 1 -6 3 4.89 1.07
 1 -6 3 5.36 1.37
 1 6 3 6.66 1.3
 1 6 3 5.02 1.41
 -1 -7 -3 18.63 1.44
 -1 7 -3 17.74 1.91
 1 -7 -3 18.1 2.17
 1 -7 -3 18.06 1.19
 1 7 -3 16.78 2.01
 -1 -7 3 21.55 1.69
 -1 -7 3 19.19 2.18
 -1 7 3 22.82 2.18
 1 -7 3 18.99 1.66
 1 -7 3 20.47 2.24
 1 7 3 20.76 2.01
 1 7 3 20.98 2.32
 -1 -8 -3 19.58 1.48
 -1 8 -3 17.99 1.98
 1 -8 -3 16.29 2.03
 1 -8 -3 19.37 1.15
 1 8 -3 20.47 2.19
 -1 -8 3 20.79 1.62
 -1 -8 3 18.41 2.15
 -1 8 3 17.31 2.06
 1 -8 3 20.05 1.66
 1 -8 3 19.96 2.25
 1 8 3 21.03 2.08
 1 8 3 23.33 2.39
 -1 -9 -3 23.05 1.58
 -1 9 -3 20.13 2.09
 1 -9 -3 17.38 2.11
 1 9 -3 20.52 2.25
 -1 -9 3 21.6 1.57
 -1 -9 3 20.4 2.26
 -1 9 3 25.76 2.36
 1 -9 3 22.97 1.71
 1 -9 3 20.84 2.33
 1 9 3 25.16 2.26
 1 9 3 23.29 2.43
 -1 -10 -3 4.2 0.9
 -1 10 -3 3.51 1.27
 1 -10 -3 3.61 1.38
 1 10 -3 4.63 1.36
 -1 -10 3 3.43 0.82
 -1 -10 3 3.58 1.39
 -1 10 3 4.7 1.41
 1 -10 3 2.87 0.89
 1 -10 3 2.11 1.31
 1 10 3 2.71 1.22
 -1 -11 -3 11.51 1.85
 -1 -11 -3 11.83 1.35
 -1 11 -3 15.04 1.91
 1 -11 -3 12.94 1.96
 1 11 -3 15.14 2.08
 -1 -11 3 11.58 1.27
 -1 -11 3 14.31 2.1
 -1 11 3 15.99 2.11
 1 -11 3 14.01 1.46
 1 -11 3 13.31 2.04
 1 11 3 15.38 1.98
 -1 -12 -3 7.39 1.63
 -1 -12 -3 9.68 1.14
 -1 12 -3 9.92 1.72
 1 -12 -3 6.52 1.65
 1 12 -3 9.21 1.75
 -1 -12 3 8.71 1.82
 -1 12 3 11.02 1.88
 1 -12 3 9.66 1.21
 1 -12 3 10.32 1.96
 1 12 3 10.76 1.79
 -1 -13 -3 70.71 3.8
 -1 -13 -3 92.42 2.62
 -1 13 -3 88.52 4.03
 1 -13 -3 78.23 4.02
 1 13 -3 82.7 4.05
 -1 -13 3 72.78 3.96
 -1 13 3 92.78 4.31
 1 -13 3 81.14 2.63
 1 -13 3 84.62 4.25
 1 13 3 95.94 4.23
 -1 -14 -3 188.25 6.35
 -1 -14 -3 229.36 4.27
 -1 14 -3 206.17 6.12
 1 -14 -3 192.59 6.4
 1 14 -3 207.33 6.33
 -1 -14 3 192.97 6.28
 -1 14 3 229.88 6.7
 1 -14 3 198.4 3.97
 1 -14 3 188.49 6.25
 1 14 3 218.55 6.37
 -1 -15 -3 99.33 4.75
 -1 -15 -3 112.75 2.93
 -1 15 -3 124.44 4.96
 1 -15 -3 91 4.63
 1 15 -3 109.57 4.83
 -1 -15 3 99.14 4.72
 -1 15 3 119.49 5.05
 1 -15 3 101.15 2.84
 1 -15 3 94.89 4.64
 1 15 3 108.21 4.68
 -1 -16 -3 6.18 1.81
 -1 -16 -3 8.86 1.13
 -1 16 -3 7.77 1.8
 1 -16 -3 6.58 1.86
 1 16 -3 8.18 1.91
 -1 -16 3 7.02 1.9
 -1 16 3 10.52 2.04
 1 -16 3 9.93 2.07
 1 16 3 7.22 1.76
 -1 -17 -3 8.15 1.91
 -1 17 -3 8.94 1.93
 1 -17 -3 9.34 2.03
 1 17 -3 8.9 1.95
 -1 -17 3 9.34 2.08
 -1 17 3 8.75 1.92
 1 -17 3 11.12 2.19
 1 17 3 11.79 2.06
 -1 -18 -3 16.81 2.46
 -1 18 -3 18.51 2.48
 1 -18 -3 16.43 2.48
 1 18 -3 20.09 2.63
 -1 -18 3 19.06 2.72
 -1 18 3 18.37 2.52
 1 -18 3 16.6 2.52
 1 18 3 20.21 2.56
 -1 -19 -3 8.62 2.06
 -1 19 -3 11.14 2.16
 1 -19 -3 8.6 2.06
 1 19 -3 7.88 1.99
 -1 -19 3 10.19 2.23
 -1 19 3 13 2.34
 1 -19 3 13.93 2.44
 1 19 3 12.47 2.24
 -1 -20 -3 3.04 1.7
 -1 20 -3 6.57 1.87
 1 -20 -3 3.34 1.7
 1 20 -3 1.5 1.48
 -1 -20 3 3.14 1.66
 -1 20 3 4.65 1.74
 1 -20 3 0.13 1.44
 1 20 3 4.17 1.71
 -1 -21 -3 12.11 2.42
 -1 21 -3 11.7 2.32
 1 -21 -3 10.73 2.31
 1 21 -3 14.81 2.53
 -1 -21 3 12.15 2.45
 -1 21 3 15.58 2.6
 1 -21 3 14.89 2.61
 1 21 3 13.68 2.39
 -1 -22 -3 12.64 2.42
 -1 22 -3 15.72 2.59
 1 -22 -3 11.59 2.42
 1 22 -3 15.92 2.69
 -1 -22 3 18.04 2.84
 -1 22 3 15.72 2.64
 1 -22 3 12.36 2.51
 1 22 3 18.46 2.73
 -1 -23 -3 1.17 1.54
 -1 23 -3 0.01 1.38
 1 -23 -3 -0.66 1.41
 1 23 -3 0.25 1.46
 -1 -23 3 -0.46 1.5
 -1 23 3 -0.69 1.31
 1 -23 3 -1.28 1.31
 1 23 3 1.48 1.48
 -1 -24 -3 -0.38 1.39
 -1 24 -3 1.99 1.65
 1 -24 -3 -0.46 1.47
 1 24 -3 0.8 1.56
 -1 -24 3 0.71 1.62
 -1 24 3 -0.34 1.3
 1 -24 3 0.07 1.53
 1 24 3 -0.04 1.41
 -1 -25 -3 7.45 2.25
 -1 25 -3 15.91 2.81
 1 -25 -3 11.22 2.53
 1 25 -3 12 2.68
 -1 -25 3 13.34 2.78
 -1 25 3 11.3 2.53
 1 -25 3 6.74 2.28
 1 25 3 13.54 2.65
 -1 -26 -3 14.73 2.79
 -1 26 -3 15.03 2.82
 1 -26 -3 14.12 2.78
 1 26 -3 17.33 3.06
 -1 -26 3 15.35 2.91
 -1 26 3 14.5 2.8
 1 -26 3 15.1 2.93
 1 26 3 17.58 2.97
 -1 -27 -3 10.28 2.56
 -1 27 -3 12.29 2.77
 1 -27 -3 13.12 2.78
 1 27 -3 14.02 2.92
 -1 -27 3 8.65 2.61
 -1 27 3 13.9 2.82
 1 -27 3 7.29 2.42
 1 27 3 14.01 2.78
 -1 -28 -3 10.6 2.63
 -1 28 -3 19.19 3.25
 1 -28 -3 11.82 2.76
 1 28 -3 18.15 3.25
 -1 -28 3 11.03 2.8
 -1 28 3 18.77 3.2
 1 -28 3 11.69 2.85
 1 28 3 16.03 3.03
 -1 -29 -3 6.15 2.33
 -1 29 -3 3.97 2.21
 1 -29 -3 5.09 2.21
 1 29 -3 7.59 2.57
 -1 -29 3 7.77 2.57
 -1 29 3 5.05 2.26
 1 -29 3 5.17 2.35
 1 29 3 5.61 2.18
 -1 -30 -3 14.94 3.01
 -1 30 -3 21.99 3.56
 1 -30 -3 14.29 2.94
 1 30 -3 22.12 3.58
 -1 -30 3 15.87 3.29
 -1 30 3 23.75 3.69
 1 -30 3 16.01 3.18
 1 30 3 17.93 3.25
 -1 -31 -3 0.26 1.78
 -1 31 -3 1.42 1.97
 1 -31 -3 0.2 1.78
 1 31 -3 0.72 1.83
 -1 -31 3 1.19 2.05
 -1 31 3 2.63 2.1
 1 -31 3 -1.16 1.85
 1 31 3 1.79 1.98
 2 0 -3 627.32 8.68
 -2 0 3 730.35 10.36
 -2 0 3 687.41 8.68
 2 0 3 743.07 9.38
 2 0 3 737.06 10.04
 2 0 3 721.64 9.61
 2 -1 -3 -0.18 0.76
 2 1 -3 0.48 0.8
 -2 -1 3 -0.74 0.87
 -2 -1 3 0.91 0.8
 -2 1 3 0.62 0.99
 -2 1 3 -0.48 0.69
 2 -1 3 -0.32 0.77
 2 -1 3 -0.04 0.82
 2 -1 3 0.21 0.87
 2 1 3 -0.07 0.8
 2 1 3 -1.18 0.83
 2 1 3 0.09 0.84
 2 -2 -3 19.78 1.9
 2 2 -3 23.46 1.84
 -2 -2 3 28.17 2.33
 -2 -2 3 24.19 1.98
 -2 2 3 28.93 2.34
 -2 2 3 24.49 1.75
 2 -2 3 29.5 2.09
 2 -2 3 28.25 2.15
 2 -2 3 28.84 2.23
 2 2 3 24.48 1.96
 2 2 3 25.19 2.23
 -2 -3 -3 137.4 3.77
 2 -3 -3 162.34 4.6
 2 3 -3 156.33 3.84
 -2 -3 3 197.27 5.3
 -2 -3 3 175.91 4.62
 -2 3 3 196.36 5.27
 -2 3 3 182.69 3.82
 2 -3 3 196.58 4.66
 2 -3 3 183.01 4.63
 2 -3 3 178.3 4.88
 2 3 3 190.64 4.63
 2 3 3 189.31 5.17
 -2 -4 -3 0.8 0.81
 2 -4 -3 1.68 1.03
 2 4 -3 1.25 0.76
 -2 -4 3 1.53 1.13
 -2 -4 3 3 1.13
 -2 4 3 2.57 1.16
 -2 4 3 1.9 0.73
 2 -4 3 1.7 0.93
 2 -4 3 1.3 0.91
 2 -4 3 1.35 1.02
 2 4 3 1.38 0.9
 2 4 3 1.41 1.12
 -2 -5 -3 19.58 1.64
 -2 5 -3 19.59 1.87
 2 -5 -3 19.18 2.01
 2 5 -3 17.37 1.43
 -2 -5 3 25.24 2.33
 -2 -5 3 20.97 2.09
 -2 5 3 22.23 2.17
 -2 5 3 20.96 1.45
 2 -5 3 21.8 1.89
 2 -5 3 21.46 2.16
 2 5 3 21.33 1.93
 2 5 3 21.61 2.31
 -2 -6 -3 37.84 2.04
 -2 6 -3 43.44 2.48
 2 -6 -3 40.58 2.65
 2 6 -3 40.87 1.91
 -2 -6 3 46.47 2.82
 -2 6 3 53.01 3.05
 -2 6 3 46.26 1.71
 2 -6 3 47.8 2.46
 2 -6 3 46.51 2.9
 2 6 3 50.52 2.65
 2 6 3 47.23 3.01
 -2 -7 -3 0.77 0.71
 -2 7 -3 0.46 0.83
 2 -7 -3 0.5 1.01
 2 -7 -3 0.56 0.49
 2 7 -3 1 1.01
 2 7 -3 0.84 0.67
 -2 -7 3 0.26 1.02
 -2 7 3 1 1.06
 2 -7 3 1 0.83
 2 -7 3 1.53 1.12
 2 7 3 1.26 0.91
 2 7 3 0.87 1.14
 -2 -8 -3 17.3 1.53
 -2 8 -3 17.48 1.9
 2 -8 -3 15.96 1.99
 2 8 -3 17.69 2.13
 2 8 -3 14.33 1.23
 -2 -8 3 18.99 2.21
 -2 8 3 17.39 2.11
 2 -8 3 19.33 1.76
 2 -8 3 16.65 2.08
 2 8 3 18.96 1.96
 2 8 3 18.17 2.23
 -2 -9 -3 40.35 2.07
 -2 9 -3 43.97 2.76
 2 -9 -3 38.12 3.22
 2 9 -3 36.42 2.78
 2 9 -3 34.15 1.54
 -2 -9 3 38.97 2.85
 -2 9 3 42.21 2.86
 2 -9 3 41.21 2.25
 2 -9 3 38.66 2.91
 2 9 3 45.46 2.75
 2 9 3 40.85 2.97
 -2 -10 -3 3.41 0.98
 -2 10 -3 3.73 1.24
 2 -10 -3 2.79 1.4
 2 10 -3 2.97 1.3
 2 10 -3 3.06 0.68
 -2 -10 3 3.29 1.37
 -2 10 3 2.91 1.26
 2 -10 3 4.41 1.08
 2 -10 3 4.67 1.48
 2 10 3 4.86 1.32
 2 10 3 6.34 1.64
 -2 -11 -3 71.71 2.65
 -2 11 -3 65.46 3.28
 2 -11 -3 61.87 3.63
 2 11 -3 63.7 3.57
 -2 -11 3 58.08 3.46
 -2 11 3 71.2 3.75
 2 -11 3 64.89 2.67
 2 -11 3 59.89 3.58
 2 11 3 70.82 3.48
 2 11 3 70.69 3.82
 -2 -12 -3 50.47 2.3
 -2 12 -3 45.77 2.94
 2 -12 -3 42.26 3.18
 2 12 -3 44.72 3.21
 -2 -12 3 45.48 3.23
 -2 12 3 50.92 3.32
 2 -12 3 47.03 2.35
 2 -12 3 44.87 3.28
 2 12 3 49.66 3.06
 2 12 3 52.84 3.44
 -2 -13 -3 10.21 1.33
 -2 13 -3 8.36 1.65
 2 -13 -3 7.51 1.8
 2 13 -3 9.48 1.84
 -2 -13 3 7.56 1.81
 -2 13 3 7.39 1.74
 2 -13 3 7.92 1.23
 2 -13 3 6.03 1.74
 2 13 3 7.43 1.65
 -2 -14 -3 23.79 2.53
 -2 -14 -3 34.84 2.07
 -2 14 -3 36.29 2.87
 2 -14 -3 27.47 2.81
 2 14 -3 27.95 2.79
 -2 -14 3 28.39 2.88
 -2 14 3 36.19 3.09
 2 -14 3 29.97 2
 2 -14 3 26.34 2.9
 2 14 3 32.24 2.75
 -2 -15 -3 88.31 4.38
 -2 -15 -3 127.48 3.47
 -2 15 -3 121.86 4.83
 2 -15 -3 99.23 4.72
 2 15 -3 119.27 5.07
 -2 -15 3 108.28 4.95
 -2 15 3 123.61 5.19
 2 -15 3 112.98 3.36
 2 -15 3 111.79 5.08
 2 15 3 127.46 4.96
 -2 -16 -3 67.21 3.95
 -2 -16 -3 86.18 3.01
 -2 16 -3 82.87 4.17
 2 -16 -3 75.13 4.22
 2 16 -3 85.64 4.49
 -2 -16 3 80.63 4.44
 -2 16 3 86.59 4.5
 2 -16 3 80.46 2.86
 2 -16 3 76.15 4.37
 2 16 3 85.01 4.23
 -2 -17 -3 6.93 1.92
 -2 -17 -3 9.61 1.37
 -2 17 -3 11.89 2.1
 2 -17 -3 9.08 2.05
 2 17 -3 11.88 2.2
 -2 -17 3 11.01 2.18
 -2 17 3 12.58 2.29
 2 -17 3 8.58 1.23
 2 -17 3 10.35 2.15
 2 17 3 7.86 1.79
 -2 -18 -3 9.68 2.11
 -2 18 -3 18.91 2.48
 2 -18 -3 15.87 2.49
 2 18 -3 17.86 2.57
 -2 -18 3 15.26 2.53
 -2 18 3 22.36 2.76
 2 -18 3 14.87 2.51
 2 18 3 20.73 2.57
 -2 -19 -3 2.02 1.52
 -2 19 -3 2.78 1.53
 2 -19 -3 2.74 1.62
 2 19 -3 1.21 1.42
 -2 -19 3 2.96 1.66
 -2 19 3 3.54 1.6
 2 -19 3 2.3 1.6
 2 19 3 2.96 1.54
 -2 -20 -3 16.34 2.55
 -2 20 -3 22.29 2.79
 2 -20 -3 20.93 2.83
 2 20 -3 22.31 2.95
 -2 -20 3 18.19 2.79
 -2 20 3 22.4 2.92
 2 -20 3 18.12 2.73
 2 20 3 19.8 2.68
 -2 -21 -3 7.41 2.01
 -2 21 -3 11.29 2.24
 2 -21 -3 7.03 2.06
 2 21 -3 10.86 2.29
 -2 -21 3 10.5 2.39
 -2 21 3 13.18 2.46
 2 -21 3 7.48 2.18
 2 21 3 8.13 2.06
 -2 -22 -3 28.55 3.35
 -2 22 -3 31.25 3.29
 2 -22 -3 21.88 3.01
 2 22 -3 30.97 3.4
 -2 -22 3 26.75 3.28
 -2 22 3 29.35 3.27
 2 -22 3 25.38 3.22
 2 22 3 30.13 3.2
 -2 -23 -3 4.39 1.88
 -2 23 -3 4.14 1.82
 2 -23 -3 4.43 1.96
 2 23 -3 8.1 2.23
 -2 -23 3 6.39 2.15
 -2 23 3 5.42 2.04
 2 -23 3 4.48 2
 2 23 3 7.84 2.07
 -2 -24 -3 5.59 2.02
 -2 24 -3 7.58 2.2
 2 -24 -3 6.86 2.23
 2 24 -3 7.16 2.21
 -2 -24 3 6.96 2.21
 -2 24 3 9.85 2.41
 2 -24 3 5.28 2.14
 2 24 3 8.13 2.17
 -2 -25 -3 0.65 1.47
 -2 25 -3 0.59 1.62
 2 -25 -3 0.58 1.61
 2 25 -3 0.12 1.56
 -2 -25 3 0.79 1.67
 -2 25 3 1.47 1.64
 2 -25 3 0.6 1.67
 2 25 3 0.1 1.46
 -2 -26 -3 0.25 1.48
 -2 26 -3 0.16 1.56
 2 -26 -3 -1.07 1.41
 2 26 -3 -1.01 1.36
 -2 -26 3 0.16 1.52
 -2 26 3 1.17 1.62
 2 -26 3 -1.87 1.33
 2 26 3 0.98 1.49
 -2 -27 -3 5.13 2.14
 -2 27 -3 9.52 2.59
 2 -27 -3 5.44 2.28
 2 27 -3 6.05 2.33
 -2 -27 3 5.23 2.27
 -2 27 3 9.33 2.57
 2 -27 3 8.31 2.52
 2 27 3 7.44 2.26
 -2 -28 -3 10.75 2.58
 -2 28 -3 14.99 2.95
 2 -28 -3 12.27 2.78
 2 28 -3 15.49 3.12
 -2 -28 3 18.55 3.25
 -2 28 3 15.11 3.04
 2 -28 3 14.35 3.03
 2 28 3 15.21 2.94
 -2 -29 -3 12.55 2.84
 -2 29 -3 17.03 3.15
 2 -29 -3 12.65 2.82
 2 29 -3 20.73 3.46
 -2 -29 3 13.49 3.11
 -2 29 3 13.92 3.03
 2 -29 3 14.2 3.05
 2 29 3 14.04 2.87
 -2 -30 -3 15 3.04
 -2 30 -3 18.53 3.36
 2 -30 -3 14.42 3.04
 2 30 -3 21.88 3.69
 -2 -30 3 17.75 3.36
 -2 30 3 19.11 3.36
 2 -30 3 13.03 3.09
 2 30 3 18.94 3.3
 -2 -31 -3 4.02 2.23
 -2 31 -3 7.98 2.81
 2 -31 -3 5.9 2.43
 2 31 -3 8.76 2.77
 -2 -31 3 6.14 2.57
 -2 31 3 6.67 2.54
 2 -31 3 7.99 2.67
 2 31 3 9.24 2.71
 3 0 -3 0.26 0.86
 -3 0 3 -0.34 0.81
 -3 0 3 -0.31 0.73
 3 0 3 -0.13 0.7
 3 0 3 0.28 0.9
 3 0 3 -0.65 0.83
 -3 -1 -3 6.47 1.19
 3 -1 -3 9.99 1.5
 3 1 -3 8.21 1.34
 -3 -1 3 11.75 1.75
 -3 -1 3 8.63 1.33
 -3 1 3 9.92 1.62
 -3 1 3 10.13 1.3
 3 -1 3 11.71 1.39
 3 -1 3 8.83 1.5
 3 -1 3 10.36 1.58
 3 1 3 9.33 1.3
 3 1 3 10.44 1.66
 -3 -2 -3 120.09 3.76
 3 -2 -3 135.28 4.22
 3 2 -3 137.71 3.83
 -3 -2 3 144.83 4.68
 -3 -2 3 138.8 4.02
 -3 2 3 153.47 4.78
 -3 2 3 138.36 3.45
 3 -2 3 155.55 3.96
 3 -2 3 146.38 4.38
 3 -2 3 147 4.52
 3 2 3 148.54 3.91
 3 2 3 157.75 4.79
 -3 -3 -3 16.5 1.93
 3 -3 -3 19.03 2.05
 3 3 -3 18.16 1.69
 -3 -3 3 16.21 1.95
 -3 -3 3 18.59 1.91
 -3 3 3 18.19 2.06
 -3 3 3 15.9 1.44
 3 -3 3 19.34 1.74
 3 -3 3 18.4 1.95
 3 -3 3 17.37 1.96
 3 3 3 17.19 1.69
 3 3 3 21.49 2.2
 -3 -4 -3 29.29 2.03
 -3 4 -3 26.29 1.99
 3 -4 -3 25.71 2.28
 3 4 -3 24.93 1.76
 -3 -4 3 36.07 2.65
 -3 -4 3 29.64 2.26
 -3 4 3 30.9 2.45
 -3 4 3 28.29 1.63
 3 -4 3 31.63 2.3
 3 -4 3 30.37 2.43
 3 4 3 32.6 2.1
 3 4 3 32.32 2.55
 -3 -5 -3 38.23 2.2
 -3 5 -3 33.75 2.13
 3 -5 -3 36.65 2.6
 3 5 -3 38.3 1.94
 -3 -5 3 45.63 2.91
 -3 -5 3 42.18 2.66
 -3 5 3 42.67 2.78
 -3 5 3 39.18 1.69
 3 -5 3 41.3 2.48
 3 -5 3 40.81 2.75
 3 5 3 43.99 2.42
 3 5 3 39.86 2.82
 -3 -6 -3 43.58 2.31
 -3 6 -3 46.99 2.49
 3 -6 -3 41.7 2.78
 3 6 -3 42.63 1.93
 -3 -6 3 53.86 3.16
 -3 -6 3 44.29 2.81
 -3 6 3 52.76 3.09
 -3 6 3 46.63 1.68
 3 -6 3 49.17 2.63
 3 -6 3 49.93 3.04
 3 6 3 49.36 2.56
 3 6 3 53.51 3.19
 -3 -7 -3 4.46 1.07
 -3 7 -3 3.76 1.06
 3 -7 -3 4.16 1.34
 3 7 -3 3.13 1.21
 3 7 -3 3.5 0.84
 -3 -7 3 4.89 1.39
 -3 7 3 5.3 1.43
 3 -7 3 4.1 1.11
 3 -7 3 4.82 1.44
 3 7 3 4.55 1.15
 3 7 3 4.79 1.44
 -3 -8 -3 42.54 2.25
 -3 8 -3 44.51 2.61
 3 -8 -3 38.89 2.79
 3 8 -3 35.57 2.75
 3 8 -3 38.49 1.63
 -3 -8 3 41.38 2.88
 -3 8 3 45.26 2.99
 3 -8 3 44.07 2.49
 3 -8 3 38.94 2.9
 3 8 3 42.56 2.54
 3 8 3 46.13 3.13
 -3 -9 -3 6.63 1.19
 -3 9 -3 6.32 1.31
 3 -9 -3 4.26 1.47
 3 9 -3 3.15 1.32
 3 9 -3 5.37 0.78
 -3 -9 3 5.56 1.53
 -3 9 3 6.19 1.54
 3 -9 3 6.88 1.31
 3 -9 3 3.75 1.38
 3 9 3 6.4 1.35
 3 9 3 3.8 1.45
 -3 -10 -3 11.27 1.43
 -3 10 -3 13.27 1.71
 3 -10 -3 12.21 1.96
 3 10 -3 12.83 1.91
 -3 -10 3 10.07 1.88
 -3 10 3 12.12 1.94
 3 -10 3 12.96 1.56
 3 -10 3 11.32 1.94
 3 10 3 14.07 1.81
 3 10 3 12.41 2.02
 -3 -11 -3 6.72 1.26
 -3 11 -3 6.01 1.39
 3 -11 -3 5.12 1.56
 3 11 -3 8.23 1.71
 -3 -11 3 4.26 1.55
 -3 11 3 7.59 1.69
 3 -11 3 7.45 1.32
 3 -11 3 6.65 1.7
 3 11 3 8.4 1.59
 3 11 3 7.56 1.74
 -3 -12 -3 76.46 2.99
 -3 12 -3 72.03 3.48
 3 -12 -3 60.16 3.62
 3 12 -3 66.22 3.9
 -3 -12 3 67.42 3.82
 -3 12 3 75.25 3.99
 3 -12 3 73.57 3.03
 3 -12 3 64.26 3.8
 3 12 3 76.57 3.61
 3 12 3 69.84 3.92
 -3 -13 -3 72.88 2.93
 -3 13 -3 69.48 3.52
 3 -13 -3 64.14 3.79
 3 13 -3 63.96 3.81
 -3 -13 3 67.86 3.94
 -3 13 3 76.37 4.11
 3 -13 3 71.56 3
 3 -13 3 66.24 3.88
 3 13 3 75.68 3.7
 3 13 3 74.09 4.09
 -3 -14 -3 0.3 0.9
 -3 14 -3 0.45 1.09
 3 -14 -3 1.2 1.32
 3 14 -3 0.05 1.11
 -3 -14 3 0.25 1.26
 -3 14 3 0.77 1.23
 3 -14 3 0.64 0.88
 3 -14 3 0.41 1.25
 3 14 3 0.32 1.05
 3 14 3 0.94 1.37
 -3 -15 -3 67.6 2.9
 -3 15 -3 71.15 3.76
 3 -15 -3 53.63 3.69
 3 15 -3 68 4.01
 -3 -15 3 60.8 3.93
 -3 15 3 75.13 4.22
 3 -15 3 66.36 2.9
 3 -15 3 62.31 3.95
 3 15 3 74.37 3.84
 -3 -16 -3 51.67 3.52
 -3 -16 -3 73.17 3.63
 -3 16 -3 69.75 3.82
 3 -16 -3 60.84 3.95
 3 16 -3 62.11 3.97
 -3 -16 3 56.75 3.91
 -3 16 3 72.54 4.23
 3 -16 3 61.9 2.81
 3 -16 3 62.63 4.04
 3 16 3 73.07 3.92
 -3 -17 -3 4.65 1.66
 -3 -17 -3 8.24 1.46
 -3 17 -3 7.77 1.83
 3 -17 -3 7.3 1.94
 3 17 -3 8.24 1.96
 -3 -17 3 7.6 2.07
 -3 17 3 8.94 2.05
 3 -17 3 7.25 1.31
 3 -17 3 6.81 1.96
 3 17 3 6.7 1.71
 -3 -18 -3 18.74 2.52
 -3 -18 -3 24.42 2.21
 -3 18 -3 22.98 2.68
 3 -18 -3 21.09 2.72
 3 18 -3 25.38 2.95
 -3 -18 3 21.97 2.83
 -3 18 3 27.86 3.06
 3 -18 3 21.4 1.93
 3 -18 3 23.02 2.91
 3 18 3 26.07 2.72
 -3 -19 -3 10.8 2.26
 -3 19 -3 13.41 2.27
 3 -19 -3 10.61 2.21
 3 19 -3 12.59 2.35
 -3 -19 3 11.73 2.39
 -3 19 3 14.3 2.47
 3 -19 3 13 2.44
 3 19 3 14.71 2.32
 -3 -20 -3 3.49 1.7
 -3 20 -3 6.77 1.83
 3 -20 -3 4.94 1.85
 3 20 -3 6.9 2.01
 -3 -20 3 5.51 1.97
 -3 20 3 6.66 1.95
 3 -20 3 4.19 1.83
 3 20 3 3.08 1.55
 -3 -21 -3 0.09 1.37
 -3 21 -3 -0.77 1.19
 3 -21 -3 -1.01 1.3
 3 21 -3 0.41 1.38
 -3 -21 3 -1.16 1.31
 -3 21 3 -0.93 1.24
 3 -21 3 0.13 1.43
 3 21 3 0.43 1.3
 -3 -22 -3 -0.15 1.27
 -3 22 -3 1.05 1.42
 3 -22 -3 0.52 1.52
 3 22 -3 0.33 1.44
 -3 -22 3 1.71 1.59
 -3 22 3 0.14 1.29
 3 -22 3 -0.25 1.42
 3 22 3 0.65 1.34
 -3 -23 -3 3.29 1.81
 -3 23 -3 2.95 1.65
 3 -23 -3 2.1 1.83
 3 23 -3 1.49 1.59
 -3 -23 3 3.08 1.87
 -3 23 3 4.91 1.91
 3 -23 3 3.23 1.87
 3 23 3 3.13 1.69
 -3 -24 -3 3.08 1.81
 -3 24 -3 -0.04 1.44
 3 -24 -3 1.39 1.75
 3 24 -3 2.67 1.78
 -3 -24 3 1.94 1.92
 -3 24 3 0.38 1.57
 3 -24 3 1.9 1.74
 3 24 3 1 1.55
 -3 -25 -3 0.11 1.51
 -3 25 -3 0.52 1.52
 3 -25 -3 0.85 1.59
 3 25 -3 1.09 1.74
 -3 -25 3 1.09 1.71
 -3 25 3 -1.11 1.41
 3 -25 3 0.02 1.58
 3 25 3 0.68 1.43
 -3 -26 -3 15.75 2.82
 -3 26 -3 22.9 3.23
 3 -26 -3 17.45 2.98
 3 26 -3 22.94 3.38
 -3 -26 3 17.82 3.22
 -3 26 3 23.06 3.37
 3 -26 3 19.52 3.18
 3 26 3 18.01 2.98
 -3 -27 -3 26.28 3.41
 3 -27 -3 30.84 3.69
 3 27 -3 40.04 4.18
 -3 -27 3 31.19 3.83
 -3 27 3 33.13 3.85
 3 -27 3 35.07 3.95
 3 27 3 30.64 3.57
 -3 -28 -3 6.25 2.22
 -3 28 -3 5.29 2.18
 3 -28 -3 5.77 2.32
 3 28 -3 7.03 2.53
 -3 -28 3 4.11 2.24
 -3 28 3 5.47 2.24
 3 -28 3 4.45 2.23
 3 28 3 5.43 2.11
 -3 -29 -3 1.77 1.81
 -3 29 -3 1.53 1.94
 3 -29 -3 -0.01 1.68
 3 29 -3 1.32 2
 -3 -29 3 3.45 2.18
 -3 29 3 2.22 2.02
 3 -29 3 2.11 2.07
 3 29 3 1.15 1.66
 -3 -30 -3 0.95 1.85
 -3 30 -3 3.92 2.19
 3 -30 -3 0.39 1.83
 3 30 -3 3.84 2.39
 -3 -30 3 8.9 2.77
 -3 30 3 3.7 2.17
 3 -30 3 4.91 2.36
 3 30 3 9.1 2.61
 -3 -31 -3 4.85 2.24
 -3 31 -3 5.57 2.45
 3 -31 -3 5.14 2.41
 3 31 -3 7.79 2.79
 -3 -31 3 4.91 2.44
 -3 31 3 4.85 2.39
 3 -31 3 6.09 2.56
 3 31 3 5.74 2.36
 -4 0 -3 23.26 1.97
 4 0 -3 27.76 2.05
 -4 0 3 31.49 2.54
 -4 0 3 28.93 2
 4 0 3 30.87 1.94
 4 0 3 29.78 2.44
 -4 -1 -3 38.08 2.38
 4 -1 -3 39.81 2.41
 4 1 -3 40.49 2.3
 -4 -1 3 47.18 2.99
 -4 -1 3 46.1 2.45
 -4 1 3 45.22 2.91
 -4 1 3 44.11 2.22
 4 -1 3 49 2.27
 4 -1 3 46.52 2.82
 4 1 3 45.03 2.22
 4 1 3 48.95 2.95
 -4 -2 -3 92.08 3.61
 4 -2 -3 96.45 3.59
 4 2 -3 94.36 3.17
 -4 -2 3 110.87 4.26
 -4 -2 3 98.01 3.48
 -4 2 3 109.22 4.2
 -4 2 3 101.34 3.02
 4 -2 3 109.7 3.21
 4 -2 3 109.19 3.96
 4 -2 3 101.64 3.97
 4 2 3 108.09 3.24
 4 2 3 115.91 4.27
 -4 -3 -3 41.26 2.48
 4 -3 -3 41.26 2.56
 4 3 -3 41.82 2.17
 -4 -3 3 48.69 3.03
 -4 -3 3 44.43 2.61
 -4 3 3 45.55 2.94
 -4 3 3 41.56 1.97
 4 -3 3 49.21 2.81
 4 -3 3 46.41 2.91
 4 3 3 50.06 2.35
 4 3 3 48.05 3
 -4 -4 -3 7.23 1.3
 -4 4 -3 6.86 1.17
 4 -4 -3 7.24 1.47
 4 4 -3 6.84 1.11
 -4 -4 3 7.53 1.59
 -4 -4 3 7.04 1.44
 -4 4 3 8.63 1.64
 -4 4 3 8.66 1.05
 4 -4 3 6.79 1.41
 4 -4 3 8.41 1.6
 4 4 3 8.05 1.24
 4 4 3 7.54 1.58
 -4 -5 -3 160.48 4.44
 -4 5 -3 157.04 4
 4 -5 -3 154.9 4.82
 4 5 -3 165.52 3.7
 -4 -5 3 198.25 5.68
 -4 -5 3 172.92 4.97
 -4 5 3 194.18 5.62
 -4 5 3 174.08 3.28
 4 -5 3 185.23 4.99
 4 -5 3 170.51 5.23
 4 5 3 185.33 4.44
 4 5 3 179.23 5.42
 -4 -6 -3 40.68 2.38
 -4 6 -3 41.39 2.28
 4 -6 -3 39.03 2.72
 4 6 -3 41.48 1.93
 -4 -6 3 51.24 3.18
 -4 -6 3 45.89 2.9
 -4 6 3 47.92 3.03
 -4 6 3 41.25 1.59
 4 -6 3 47.93 2.73
 4 -6 3 40.94 2.9
 4 6 3 43.58 2.38
 4 6 3 42.75 3
 -4 -7 -3 6.57 1.27
 -4 7 -3 6.53 1.23
 4 -7 -3 8.53 1.65
 4 7 -3 6.97 1.6
 4 7 -3 6.91 1.05
 -4 -7 3 7.15 1.56
 -4 7 3 8.65 1.68
 4 -7 3 8.8 1.49
 4 -7 3 8.12 1.69
 4 7 3 8.36 1.36
 4 7 3 8.97 1.76
 -4 -8 -3 13.65 1.64
 -4 8 -3 11.95 1.53
 4 -8 -3 11.89 1.93
 4 8 -3 12.87 1.91
 4 8 -3 12.34 1.2
 -4 -8 3 12.49 1.91
 -4 8 3 15.67 2.06
 4 -8 3 14.11 1.72
 4 -8 3 11.64 1.91
 4 8 3 14.45 1.66
 4 8 3 13.39 2.05
 -4 -9 -3 58.29 2.78
 -4 9 -3 49.36 2.65
 4 -9 -3 46.24 3.07
 4 9 -3 45.07 3.1
 -4 -9 3 49.15 3.23
 -4 9 3 59.91 3.49
 4 -9 3 53.58 2.85
 4 -9 3 50.64 3.29
 4 9 3 56.3 2.87
 4 9 3 58.09 3.52
 -4 -10 -3 9.36 1.45
 -4 10 -3 9.94 1.52
 4 -10 -3 6.1 1.62
 4 10 -3 8.61 1.78
 -4 -10 3 7.94 1.77
 -4 10 3 9.07 1.8
 4 -10 3 10.33 1.56
 4 -10 3 9.5 1.88
 4 10 3 8.2 1.49
 4 10 3 10.1 1.96
 -4 -11 -3 11.73 1.57
 -4 11 -3 10.02 1.58
 4 -11 -3 9.26 1.84
 4 11 -3 11.15 1.92
 -4 -11 3 11.12 2
 -4 11 3 11.22 1.97
 4 -11 3 9.15 1.53
 4 -11 3 8.2 1.85
 4 11 3 12.4 1.74
 4 11 3 9.75 1.94
 -4 -12 -3 36.05 2.43
 -4 12 -3 34.79 2.56
 4 -12 -3 29.55 2.82
 4 12 -3 31.74 3.3
 -4 -12 3 30.16 2.84
 -4 12 3 33.91 2.91
 4 -12 3 33.92 2.42
 4 -12 3 33.3 3.03
 4 12 3 35.59 2.62
 4 12 3 32.05 2.97
 -4 -13 -3 64.5 3.04
 -4 13 -3 65.38 3.4
 4 -13 -3 52.25 3.52
 4 13 -3 56.52 3.71
 -4 -13 3 62.3 3.81
 -4 13 3 64.8 3.9
 4 -13 3 57.02 2.94
 4 -13 3 60.34 3.78
 4 13 3 68.82 3.5
 4 13 3 69.01 4
 -4 -14 -3 18.51 2
 -4 14 -3 20.92 2.32
 4 -14 -3 16.4 2.37
 4 14 -3 21.45 2.64
 -4 -14 3 20.1 2.6
 -4 14 3 22.02 2.7
 4 -14 3 21.12 2.07
 4 -14 3 19.26 2.61
 4 14 3 22.23 2.33
 4 14 3 18.72 2.53
 -4 -15 -3 25.74 2.2
 -4 15 -3 27.57 2.6
 4 -15 -3 23.05 2.72
 4 15 -3 23.22 2.74
 -4 -15 3 26.1 2.93
 -4 15 3 26.52 2.9
 4 -15 3 26.98 2.25
 4 -15 3 23.27 2.84
 4 15 3 24.46 2.48
 4 15 3 32.91 3.16
 -4 -16 -3 87.37 3.51
 -4 16 -3 88.41 4.16
 4 -16 -3 75.39 4.36
 4 16 -3 81.76 4.51
 -4 -16 3 76.3 4.43
 -4 16 3 88.73 4.68
 4 -16 3 85.48 3.46
 4 -16 3 71.39 4.28
 4 16 3 80.77 4.07
 4 16 3 80.1 4.44
 -4 -17 -3 25.73 2.9
 -4 17 -3 26.93 2.72
 4 -17 -3 22.74 2.84
 4 17 -3 22.93 2.87
 -4 -17 3 17.67 2.69
 -4 17 3 24.64 2.93
 4 -17 3 22.48 2.09
 4 -17 3 23.62 2.91
 4 17 3 25.61 2.62
 -4 -18 -3 22.52 2.63
 -4 -18 -3 31.97 2.6
 -4 18 -3 32.34 2.96
 4 -18 -3 25.95 3.04
 4 18 -3 29.72 3.16
 -4 -18 3 23.53 3.04
 -4 18 3 33.95 3.31
 4 -18 3 23.51 2.13
 4 -18 3 26.77 3.06
 4 18 3 30.02 2.85
 -4 -19 -3 15.59 2.44
 -4 -19 -3 18.85 2.11
 -4 19 -3 19.21 2.52
 4 -19 -3 15.46 2.75
 4 19 -3 19.41 2.77
 -4 -19 3 14.97 2.6
 -4 19 3 20.56 2.82
 4 -19 3 15.54 1.91
 4 -19 3 14.28 2.54
 4 19 3 18.27 2.48
 -4 -20 -3 1.82 1.61
 -4 20 -3 2.45 1.46
 4 -20 -3 1.01 1.67
 4 20 -3 1.38 1.49
 -4 -20 3 0.79 1.61
 -4 20 3 1.29 1.53
 4 -20 3 1.98 1.62
 4 20 3 1.78 1.45
 -4 -21 -3 2.9 1.71
 -4 21 -3 3.89 1.7
 4 -21 -3 4.63 2.02
 4 21 -3 4.39 1.89
 -4 -21 3 1.6 1.67
 -4 21 3 2.85 1.72
 4 -21 3 3.84 1.85
 4 21 3 1.98 1.47
 -4 -22 -3 6.56 2
 -4 22 -3 7.08 2.02
 4 -22 -3 5.09 2.04
 4 22 -3 5.44 1.99
 -4 -22 3 6.91 2.26
 -4 22 3 5.97 2.1
 4 -22 3 4.37 1.91
 4 22 3 6.32 1.89
 -4 -23 -3 -0.21 1.4
 -4 23 -3 -0.65 1.26
 4 -23 -3 0.46 1.53
 4 23 -3 0.49 1.48
 -4 -23 3 0.54 1.57
 -4 23 3 -0.15 1.38
 4 -23 3 2.4 1.75
 4 23 3 0.29 1.26
 -4 -24 -3 20.14 2.94
 -4 24 -3 25.91 3.21
 4 -24 -3 20.5 3.09
 4 24 -3 26.09 3.44
 -4 -24 3 21.13 3.19
 -4 24 3 23.17 3.27
 4 -24 3 21.67 3.2
 4 24 3 24.43 3.15
 -4 -25 -3 6.6 2.26
 -4 25 -3 7.31 2.21
 4 -25 -3 5.58 2.16
 4 25 -3 7.26 2.31
 -4 -25 3 5.54 2.21
 -4 25 3 7.01 2.24
 4 -25 3 5.4 2.18
 4 25 3 10.65 2.33
 -4 -26 -3 4.88 2.07
 -4 26 -3 12.29 2.68
 4 -26 -3 7.86 2.43
 4 26 -3 8.51 2.51
 -4 -26 3 8.54 2.59
 -4 26 3 8.73 2.44
 4 -26 3 8.69 2.56
 4 26 3 8.67 2.28
 -4 -27 -3 1.47 1.72
 -4 27 -3 1.77 1.9
 4 -27 -3 1.31 1.89
 4 27 -3 4.01 2.22
 -4 -27 3 4.14 2.22
 -4 27 3 5.63 2.23
 4 -27 3 1.67 1.9
 4 27 3 1.17 1.67
 -4 -28 -3 4.5 2.09
 -4 28 -3 6.61 2.41
 4 -28 -3 6.66 2.37
 4 28 -3 7.86 2.56
 -4 -28 3 10.6 2.8
 -4 28 3 10.99 2.69
 4 -28 3 7.23 2.48
 4 28 3 5.89 2.2
 -4 -29 -3 3.65 2.07
 -4 29 -3 8.42 2.57
 4 -29 -3 4.84 2.26
 4 29 -3 8.93 2.73
 -4 -29 3 5.34 2.44
 -4 29 3 10.1 2.73
 4 -29 3 7.5 2.51
 4 29 3 6.97 2.34
 -4 -30 -3 3.14 2.05
 -4 30 -3 4.91 2.29
 4 -30 -3 4.53 2.4
 4 30 -3 6.64 2.59
 -4 -30 3 4.88 2.42
 -4 30 3 2.78 2.15
 4 -30 3 3.27 2.34
 4 30 3 4.09 2.13
 -4 -31 -3 0.03 1.82
 -4 31 -3 2.13 1.96
 4 -31 -3 0 1.91
 4 31 -3 1.56 2.1
 -4 -31 3 0.98 2.03
 -4 31 3 2 1.99
 4 -31 3 0.2 1.91
 4 31 3 1.44 1.87
 -5 0 -3 0.04 0.75
 5 0 -3 0.3 0.89
 -5 0 3 -0.08 0.98
 -5 0 3 0.25 0.77
 5 0 3 -0.21 0.61
 5 0 3 0.33 0.91
 -5 -1 -3 0.79 0.94
 -5 1 -3 0.8 0.88
 5 -1 -3 2.6 1.11
 5 1 -3 1.23 0.94
 -5 -1 3 1.43 1.15
 -5 -1 3 1.31 0.93
 -5 1 3 1.35 1.17
 -5 1 3 0.78 0.81
 5 -1 3 1.35 0.76
 5 -1 3 0.34 1
 5 1 3 0.81 0.73
 5 1 3 1.2 1.15
 -5 -2 -3 27.53 2.24
 -5 2 -3 28.1 2.27
 5 -2 -3 31.96 2.33
 5 2 -3 36.19 2.49
 -5 -2 3 40.13 2.9
 -5 -2 3 33.52 2.38
 -5 2 3 33.71 2.7
 -5 2 3 31.79 1.97
 5 -2 3 35.31 2.63
 5 2 3 35.84 1.96
 5 2 3 33.66 2.65
 -5 -3 -3 26.55 2.16
 -5 3 -3 27.82 1.78
 5 -3 -3 26.98 2.26
 5 3 -3 31.96 2.15
 -5 -3 3 37.06 2.81
 -5 -3 3 29.61 2.35
 -5 3 3 30.45 2.6
 -5 3 3 31.19 1.85
 5 -3 3 34.01 2.58
 5 -3 3 30.59 2.61
 5 3 3 32.11 1.91
 5 3 3 34.67 2.77
 -5 -4 -3 1.41 0.96
 -5 4 -3 2.62 0.87
 5 -4 -3 2.53 1.18
 5 4 -3 2.62 0.98
 -5 -4 3 2.24 1.27
 -5 -4 3 2.91 1.22
 -5 4 3 2.13 1.22
 -5 4 3 2.22 0.79
 5 -4 3 2.94 1.21
 5 -4 3 1.07 1.18
 5 4 3 2.12 0.87
 5 4 3 3.4 1.34
 -5 -5 -3 22.31 2.01
 -5 5 -3 22.51 1.72
 5 -5 -3 22.96 2.25
 5 5 -3 22.74 1.72
 -5 -5 3 27.38 2.53
 -5 -5 3 26.41 2.43
 -5 5 3 23.84 2.4
 -5 5 3 24.07 1.47
 5 -5 3 22.59 2.25
 5 -5 3 25.49 2.5
 5 5 3 25.19 1.85
 5 5 3 26.78 2.62
 -5 -6 -3 203.52 5.25
 -5 6 -3 212.06 4.54
 5 -6 -3 194.84 5.62
 5 6 -3 212.18 4.11
 -5 -6 3 243.03 6.51
 -5 -6 3 216.88 5.79
 -5 6 3 218.95 6.16
 -5 6 3 206.67 3.39
 5 -6 3 234.09 5.83
 5 -6 3 202.35 5.92
 5 6 3 223.38 4.82
 5 6 3 223.67 6.27
 -5 -7 -3 2.68 1.09
 -5 7 -3 2.63 0.97
 5 -7 -3 4.37 1.44
 5 7 -3 2.08 1.26
 5 7 -3 3.24 0.92
 -5 -7 3 2.17 1.32
 -5 7 3 3.53 1.35
 5 -7 3 3.39 1.25
 5 -7 3 2.87 1.35
 5 7 3 2.03 0.94
 5 7 3 1.91 1.29
 -5 -8 -3 13.99 1.74
 -5 8 -3 13.65 1.56
 5 -8 -3 14.31 2.08
 5 8 -3 13.02 1.96
 5 8 -3 13.97 1.32
 -5 -8 3 13.54 2.02
 -5 8 3 16.22 2.14
 5 -8 3 15.53 1.86
 5 -8 3 13.3 2.06
 5 8 3 16.43 1.77
 5 8 3 15.19 2.14
 -5 -9 -3 2.76 1.15
 -5 9 -3 3.04 1.07
 5 -9 -3 2.49 1.41
 5 9 -3 4.31 1.45
 -5 -9 3 2.92 1.41
 -5 9 3 3.86 1.44
 5 -9 3 3.53 1.22
 5 -9 3 4.34 1.53
 5 9 3 4.38 1.2
 5 9 3 4.08 1.58
 -5 -10 -3 51.14 2.85
 -5 10 -3 55.64 2.82
 5 -10 -3 48.39 3.31
 5 10 -3 40.88 3.09
 -5 -10 3 45.68 3.26
 -5 10 3 54.55 3.49
 5 -10 3 48.61 2.9
 5 -10 3 45.93 3.34
 5 10 3 46.7 2.68
 5 10 3 49.64 3.42
 -5 -11 -3 8.4 1.55
 -5 11 -3 9.08 1.53
 5 -11 -3 8.53 1.9
 5 11 -3 8.76 1.81
 -5 -11 3 8.25 1.91
 -5 11 3 8.68 1.88
 5 -11 3 9.56 1.66
 5 -11 3 9.3 1.95
 5 11 3 9.94 1.59
 5 11 3 7.37 1.84
 -5 -12 -3 79.95 3.52
 -5 12 -3 81.33 3.51
 5 -12 -3 65.35 3.9
 5 12 -3 71.32 4.03
 -5 -12 3 69.08 4
 -5 12 3 73.28 4.07
 5 -12 3 80.43 3.57
 5 -12 3 78.7 4.24
 5 12 3 75.41 3.49
 5 12 3 74.92 4.15
 -5 -13 -3 5.93 1.44
 -5 13 -3 6.53 1.45
 5 -13 -3 6.18 1.81
 5 13 -3 3.57 1.62
 -5 -13 3 6.95 1.83
 -5 13 3 5.68 1.71
 5 -13 3 6.1 1.45
 5 -13 3 1.86 1.54
 5 13 3 4.52 1.37
 5 13 3 4.4 1.67
 -5 -14 -3 59.08 3.13
 -5 14 -3 65.9 3.42
 5 -14 -3 56 4.2
 5 14 -3 48.65 3.57
 -5 -14 3 53.78 3.76
 -5 14 3 63.68 3.98
 5 -14 3 57.52 3.11
 5 -14 3 50.53 3.7
 5 14 3 58.38 3.31
 5 14 3 60.59 3.91
 -5 -15 -3 69.04 3.36
 -5 15 -3 74.94 3.73
 5 -15 -3 73.88 4.63
 5 15 -3 62.07 4.01
 -5 -15 3 67.47 4.18
 -5 15 3 71.6 4.24
 5 -15 3 71.56 3.4
 5 -15 3 62.15 4.05
 5 15 3 72.16 3.72
 5 15 3 75.31 4.33
 -5 -16 -3 9.96 1.75
 -5 16 -3 17.32 2.18
 5 -16 -3 13.27 2.43
 5 16 -3 15.52 2.46
 -5 -16 3 13.26 2.41
 -5 16 3 12.4 2.23
 5 -16 3 12.95 1.82
 5 -16 3 12.59 2.33
 5 16 3 13.36 2
 5 16 3 12.96 2.35
 -5 -17 -3 7.47 1.64
 -5 17 -3 8.17 1.75
 5 -17 -3 5.44 1.93
 5 17 -3 8.92 2.09
 -5 -17 3 8.24 2.1
 -5 17 3 8.55 2.06
 5 -17 3 10.14 1.69
 5 -17 3 8.14 2.06
 5 17 3 8.01 1.79
 5 17 3 7.58 2
 -5 -18 -3 52.98 3.47
 -5 18 -3 55.02 3.52
 5 -18 -3 39.69 3.64
 5 18 -3 49.96 3.89
 -5 -18 3 44.87 3.77
 -5 18 3 52.98 3.98
 5 -18 3 44.59 2.88
 5 -18 3 46.28 3.8
 5 18 3 49.39 3.44
 5 18 3 52.19 3.92
 -5 -19 -3 13.01 2.04
 -5 19 -3 17.07 2.39
 5 -19 -3 12.87 2.48
 5 19 -3 16.93 2.71
 -5 -19 3 13.9 2.59
 -5 19 3 15.3 2.58
 5 -19 3 14.5 1.91
 5 -19 3 14.66 2.57
 5 19 3 12.19 2.12
 -5 -20 -3 13.19 2.31
 -5 -20 -3 16.43 2.16
 -5 20 -3 17.86 2.49
 5 -20 -3 13.53 2.58
 5 20 -3 14.08 2.59
 -5 -20 3 13.26 2.59
 -5 20 3 18.75 2.82
 5 -20 3 13.13 1.85
 5 -20 3 14.72 2.61
 5 20 3 18.81 2.55
 -5 -21 -3 0.35 1.29
 -5 21 -3 1.19 1.38
 5 -21 -3 0.48 1.59
 5 21 -3 0.99 1.52
 -5 -21 3 1.92 1.73
 -5 21 3 1.62 1.62
 5 -21 3 1.03 1.56
 5 21 3 1.25 1.32
 -5 -22 -3 0.65 1.47
 -5 22 -3 0.74 1.37
 5 -22 -3 0.16 1.47
 5 22 -3 0.27 1.52
 -5 -22 3 0.63 1.6
 -5 22 3 0.3 1.46
 5 -22 3 0.1 1.46
 5 22 3 1.52 1.39
 -5 -23 -3 6.28 2.07
 -5 23 -3 8.88 2.18
 5 -23 -3 7.25 2.2
 5 23 -3 6.52 2.17
 -5 -23 3 9.64 2.42
 -5 23 3 6.27 2.19
 5 -23 3 6.36 2.18
 5 23 3 8.81 2.14
 -5 -24 -3 2.06 1.66
 -5 24 -3 2.42 1.67
 5 -24 -3 4.16 2.02
 5 24 -3 4.83 2.09
 -5 -24 3 2.85 1.99
 -5 24 3 6.23 2.15
 5 -24 3 2.63 1.86
 5 24 3 4.75 1.85
 -5 -25 -3 0.51 1.5
 -5 25 -3 0.39 1.54
 5 -25 -3 0.96 1.76
 5 25 -3 1.75 1.79
 -5 -25 3 1.44 1.85
 -5 25 3 2.67 1.88
 5 -25 3 1.36 1.8
 5 25 3 0.64 1.44
 -5 -26 -3 8.69 2.48
 -5 26 -3 9.88 2.42
 5 -26 -3 8.26 2.46
 5 26 -3 7.52 2.41
 -5 -26 3 4.95 2.2
 -5 26 3 8.29 2.46
 5 -26 3 8.66 2.56
 5 26 3 8.44 2.3
 -5 -27 -3 1.17 1.77
 -5 27 -3 2.27 1.88
 5 -27 -3 4.07 2.13
 5 27 -3 2.89 2.01
 -5 -27 3 1.15 1.85
 -5 27 3 3.56 2.1
 5 -27 3 3.15 2.09
 5 27 3 1.98 1.7
 -5 -28 -3 -0.04 1.64
 -5 28 -3 0.71 1.74
 5 -28 -3 0.31 1.84
 5 28 -3 1.81 1.88
 -5 -28 3 -0.21 1.83
 -5 28 3 4.05 2.19
 5 -28 3 1.68 2
 5 28 3 2.75 1.83
 -5 -29 -3 17.04 3.03
 -5 29 -3 21.31 3.32
 5 -29 -3 17.44 3.25
 5 29 -3 26.68 3.94
 -5 -29 3 24.24 3.9
 5 -29 3 23.92 3.64
 5 29 3 19.89 3.27
 -5 -30 -3 4.32 2.14
 -5 30 -3 8.38 2.55
 5 -30 -3 4.02 2.37
 5 30 -3 3.86 2.36
 -5 -30 3 7.26 2.68
 -5 30 3 6.64 2.64
 5 -30 3 7.67 2.64
 5 30 3 7.44 2.44
 -6 0 -3 12.3 1.83
 6 0 -3 15.22 1.79
 -6 0 3 14.82 2.04
 -6 0 3 12.98 1.6
 6 0 3 13.22 1.3
 6 0 3 13.44 1.96
 -6 -1 -3 5.52 1.39
 -6 1 -3 5.78 1.46
 6 -1 -3 7.04 1.49
 6 1 -3 6.63 1.39
 -6 -1 3 5.01 1.48
 -6 -1 3 7.93 1.42
 -6 1 3 6.83 1.62
 -6 1 3 5.34 1.18
 6 -1 3 6.21 1.57
 6 1 3 6.56 1
 6 1 3 4.69 1.42
 -6 -2 -3 125.31 4.43
 -6 2 -3 128.08 3.07
 -6 2 -3 107.21 4.22
 6 -2 -3 137.37 4.48
 6 2 -3 128.21 3.89
 -6 -2 3 143.74 5.05
 -6 -2 3 142.04 4.37
 -6 2 3 143.72 5.03
 -6 2 3 140.74 3.77
 6 -2 3 151.23 5.02
 6 2 3 142.12 3.3
 6 2 3 145.54 5.04
 -6 -3 -3 38.5 2.62
 -6 3 -3 39.82 1.91
 -6 3 -3 32.73 2.53
 6 -3 -3 43.2 2.86
 6 3 -3 42.8 2.38
 -6 -3 3 44.37 3.08
 -6 -3 3 41.26 2.71
 -6 3 3 43.73 3.05
 -6 3 3 39.06 2.12
 6 -3 3 42.31 2.91
 6 3 3 41.38 1.96
 6 3 3 46.14 3.13
 -6 -4 -3 0.59 0.94
 -6 4 -3 0.8 0.72
 -6 4 -3 0.3 0.92
 6 -4 -3 1.83 1.28
 6 4 -3 -0.42 0.88
 -6 -4 3 0.33 1.11
 -6 -4 3 0.93 1.06
 -6 4 3 0.15 1
 -6 4 3 0.25 0.71
 6 -4 3 1.49 1.09
 6 4 3 0.55 0.69
 6 4 3 -0.43 1.06
 -6 -5 -3 31.48 2.41
 -6 5 -3 33.04 1.87
 6 -5 -3 34.92 2.84
 6 5 -3 34.76 2.08
 -6 -5 3 38.4 2.95
 -6 -5 3 32.29 2.68
 -6 5 3 32.63 2.74
 -6 5 3 31.63 1.71
 6 -5 3 34.75 2.72
 6 5 3 35.85 1.99
 6 5 3 35.3 2.93
 -6 -6 -3 71.46 3.39
 -6 6 -3 78.85 2.72
 6 -6 -3 77.28 3.88
 6 6 -3 81.35 2.74
 -6 -6 3 85.27 4.11
 -6 -6 3 76.25 3.71
 -6 6 3 75.04 3.87
 -6 6 3 68.39 2.11
 6 -6 3 84.69 3.84
 6 -6 3 75.54 3.93
 6 6 3 81.27 2.87
 6 6 3 77.95 4.04
 -6 -7 -3 30.99 2.61
 -6 7 -3 32.89 2.03
 6 -7 -3 32.23 2.93
 6 7 -3 29.3 2.82
 6 7 -3 33.09 1.85
 -6 -7 3 30.45 2.76
 -6 7 3 35.61 2.91
 6 -7 3 32.69 2.61
 6 -7 3 30.45 2.85
 6 7 3 30.06 1.99
 6 7 3 37.01 3.08
 -6 -8 -3 1.41 1.04
 -6 8 -3 2.04 0.9
 6 -8 -3 1.62 1.38
 6 8 -3 0.79 1.17
 6 8 -3 2.22 0.82
 -6 -8 3 0.46 1.17
 -6 8 3 0.29 1.15
 6 -8 3 1.11 1.09
 6 -8 3 1.27 1.32
 6 8 3 2.35 0.94
 6 8 3 1.47 1.37
 -6 -9 -3 48.98 2.94
 -6 9 -3 53.13 2.58
 6 -9 -3 48.55 3.51
 6 9 -3 42.55 3.16
 -6 -9 3 46.25 3.29
 -6 9 3 45.68 3.25
 6 -9 3 51.28 3.13
 6 -9 3 46.69 3.39
 6 9 3 50.06 2.61
 6 9 3 53.03 3.51
 -6 -10 -3 17.4 2.11
 -6 10 -3 18.45 1.88
 6 -10 -3 17.43 2.46
 6 10 -3 15.22 2.21
 -6 -10 3 15.45 2.3
 -6 10 3 17.48 2.38
 6 -10 3 18.76 2.22
 6 -10 3 16.51 2.35
 6 10 3 19.24 1.97
 6 10 3 19.7 2.5
 -6 -11 -3 72.96 3.56
 -6 11 -3 79.37 3.29
 6 -11 -3 72.77 4.16
 6 11 -3 63.85 3.89
 -6 -11 3 65.77 3.95
 -6 11 3 76.93 4.19
 6 -11 3 72.98 3.6
 6 -11 3 67.19 3.97
 6 11 3 75.1 3.33
 6 11 3 69.32 4.02
 -6 -12 -3 0.81 1.07
 -6 12 -3 0.85 0.99
 6 -12 -3 1.38 1.47
 6 12 -3 1.17 1.22
 -6 -12 3 -0.12 1.27
 -6 12 3 0.3 1.23
 6 -12 3 -0.26 1.03
 6 -12 3 0.87 1.37
 6 12 3 0.97 1.01
 6 12 3 0.06 1.23
 -6 -13 -3 35.21 2.75
 -6 13 -3 35.46 2.58
 6 -13 -3 28.35 3.11
 6 13 -3 28.82 3.22
 -6 -13 3 31.6 3.07
 -6 13 3 30.74 3.02
 6 -13 3 34.4 2.7
 6 -13 3 26.68 2.95
 6 13 3 33.25 2.55
 6 13 3 32.01 3.13
 -6 -14 -3 47.3 3.04
 -6 14 -3 43.43 2.88
 6 -14 -3 38.88 3.41
 6 14 -3 40.14 3.38
 -6 -14 3 36.59 3.32
 -6 14 3 39.13 3.36
 6 -14 3 42.64 2.94
 6 -14 3 41.37 3.43
 6 14 3 43.22 2.91
 6 14 3 44.27 3.52
 -6 -15 -3 25.92 2.5
 -6 15 -3 25.71 2.45
 6 -15 -3 19.28 2.69
 6 15 -3 18.83 2.62
 -6 -15 3 20.26 2.77
 -6 15 3 23.78 2.86
 6 -15 3 24.99 2.43
 6 -15 3 23.66 2.89
 6 15 3 26.9 2.49
 6 15 3 27.11 3
 -6 -16 -3 8.54 1.73
 -6 16 -3 8.44 1.71
 6 -16 -3 6.98 2.01
 6 16 -3 6.26 1.91
 -6 -16 3 4.63 1.9
 -6 16 3 9.37 2.12
 6 -16 3 8.92 1.7
 6 -16 3 3.82 1.71
 6 16 3 7.11 1.64
 6 16 3 6.95 1.96
 -6 -17 -3 65.74 3.58
 -6 17 -3 69.74 3.75
 6 -17 -3 59.62 4.24
 6 17 -3 55.89 4.06
 -6 -17 3 67.95 4.47
 -6 17 3 53.21 3.99
 6 -17 3 58.01 3.34
 6 -17 3 58.41 4.15
 6 17 3 58.22 3.55
 6 17 3 58.23 4.08
 -6 -18 -3 67.7 3.66
 -6 18 -3 67.65 3.83
 6 -18 -3 60.66 4.33
 6 18 -3 62.95 4.33
 -6 -18 3 51.88 4.08
 -6 18 3 68.99 4.5
 6 -18 3 68.13 3.6
 6 -18 3 60.83 4.27
 6 18 3 62.74 3.77
 6 18 3 67.6 4.42
 -6 -19 -3 1.03 1.43
 -6 19 -3 2.69 1.44
 6 -19 -3 3.07 1.81
 6 19 -3 1.41 1.59
 -6 -19 3 1.87 1.63
 -6 19 3 2.86 1.65
 6 -19 3 1.33 1.21
 6 -19 3 1.68 1.59
 6 19 3 1.61 1.31
 6 19 3 0.49 1.54
 -6 -20 -3 0.92 1.39
 -6 20 -3 1.74 1.46
 6 -20 -3 1.19 1.67
 6 20 -3 2.27 1.66
 -6 -20 3 0.76 1.69
 -6 20 3 2.78 1.73
 6 -20 3 1.6 1.26
 6 -20 3 1.28 1.59
 6 20 3 1.09 1.34
 -6 -21 -3 -0.45 1.14
 -6 -21 -3 0.56 1.37
 -6 21 -3 -0.35 1.26
 6 -21 -3 1.43 1.63
 6 21 -3 -0.31 1.39
 -6 -21 3 0.55 1.62
 -6 21 3 -0.86 1.38
 6 -21 3 -0.65 1.33
 6 21 3 0.6 1.25
 -6 -22 -3 2.11 1.5
 -6 22 -3 1.58 1.47
 6 -22 -3 -0.71 1.45
 6 22 -3 2.05 1.67
 -6 -22 3 -0.27 1.49
 -6 22 3 1.38 1.61
 6 -22 3 -0.36 1.43
 6 22 3 2.62 1.51
 -6 -23 -3 4.64 2.06
 -6 23 -3 2.61 1.73
 6 -23 -3 3.28 1.93
 6 23 -3 3.99 1.97
 -6 -23 3 3.3 1.98
 -6 23 3 0.31 1.6
 6 -23 3 1.53 1.76
 6 23 3 3.51 1.66
 -6 -24 -3 9.66 2.45
 -6 24 -3 14.6 2.61
 6 -24 -3 10.44 2.54
 6 24 -3 13.24 2.76
 -6 -24 3 12.71 2.87
 -6 24 3 16.97 3.02
 6 -24 3 13.73 2.83
 6 24 3 14.95 2.58
 -6 -25 -3 0.72 1.62
 -6 25 -3 1.02 1.56
 6 -25 -3 2.41 1.9
 6 25 -3 2.27 1.91
 -6 -25 3 1.87 1.94
 -6 25 3 3.15 1.94
 6 -25 3 1.33 1.89
 6 25 3 1.22 1.54
 -6 -26 -3 -0.19 1.47
 -6 26 -3 -0.4 1.44
 6 -26 -3 0.87 1.73
 6 26 -3 -0.16 1.57
 -6 -26 3 -1.01 1.58
 -6 26 3 -0.07 1.56
 6 -26 3 0.72 1.81
 6 26 3 -0.28 1.42
 -6 -27 -3 5.33 2
 -6 27 -3 7.37 2.29
 6 -27 -3 2.75 2.08
 6 27 -3 5.01 2.26
 -6 -27 3 6.96 2.55
 -6 27 3 5.71 2.32
 6 -27 3 3.46 2.12
 6 27 3 5.52 2.08
 -6 -28 -3 4.1 2.13
 -6 28 -3 8.83 2.51
 6 -28 -3 7.22 2.56
 6 28 -3 10.47 2.79
 -6 -28 3 6.18 2.49
 -6 28 3 8.31 2.69
 6 -28 3 8.92 2.7
 6 28 3 13.14 2.76
 -6 -29 -3 8.93 2.6
 -6 29 -3 9.86 2.58
 6 -29 -3 6.59 2.53
 6 29 -3 11.84 2.99
 -6 -29 3 8.87 2.87
 -6 29 3 8.8 2.7
 6 -29 3 10.85 2.84
 6 29 3 10.2 2.54
 -6 -30 -3 2.55 2.02
 -6 30 -3 9.37 2.64
 6 30 -3 8.87 2.82
 -6 -30 3 7.33 2.69
 -6 30 3 10.26 2.88
 6 -30 3 8.65 2.77
 6 30 3 7.27 2.39
 -7 0 -3 -0.32 0.88
 7 0 -3 0.46 1.03
 -7 0 3 -0.03 1.06
 -7 0 3 0.25 0.91
 7 0 3 0.41 1.08
 -7 -1 -3 1.5 1.14
 -7 1 -3 1.87 0.64
 -7 1 -3 3.49 1.35
 7 -1 -3 2.26 1.25
 7 1 -3 3.4 1.24
 -7 -1 3 3.41 1.39
 -7 -1 3 2.39 1.13
 -7 1 3 2.34 1.3
 -7 1 3 2.27 1.06
 7 -1 3 0.1 1.17
 7 1 3 2.61 0.73
 7 1 3 2.68 1.33
 -7 -2 -3 7.68 1.58
 -7 2 -3 9.68 1.02
 -7 2 -3 8.42 1.69
 7 -2 -3 9.28 1.71
 7 2 -3 10.16 1.6
 -7 -2 3 9.31 1.81
 -7 -2 3 9.68 1.65
 -7 2 3 9.42 1.81
 -7 2 3 11.15 1.46
 7 -2 3 10.85 1.84
 7 2 3 9.66 1.05
 7 2 3 10.21 1.83
 -7 -3 -3 28.96 2.48
 -7 3 -3 26.2 1.48
 -7 3 -3 22.9 2.28
 7 -3 -3 29.47 2.59
 7 3 -3 29.34 2.2
 -7 -3 3 31.92 2.84
 -7 -3 3 27.76 2.5
 -7 3 3 30.56 2.78
 -7 3 3 28.38 2.03
 7 -3 3 31.82 2.75
 7 3 3 27.88 1.6
 7 3 3 27.7 2.69
 -7 -4 -3 45.41 2.94
 -7 4 -3 51.8 1.99
 -7 4 -3 34.72 2.74
 7 -4 -3 46.69 3.07
 7 4 -3 54.2 2.65
 -7 -4 3 56.22 3.52
 -7 -4 3 47.9 3.07
 -7 4 3 51.44 3.35
 -7 4 3 48.26 2.32
 7 -4 3 51.44 3.28
 7 4 3 46.04 1.98
 7 4 3 52.18 3.42
 -7 -5 -3 54.13 3.18
 -7 5 -3 56.87 2.17
 -7 5 -3 43.24 3.01
 7 -5 -3 51.86 3.26
 7 5 -3 56.86 2.6
 -7 -5 3 62.18 3.64
 -7 -5 3 55.06 3.3
 -7 5 3 59.45 3.58
 -7 5 3 53.65 2.26
 7 -5 3 55.07 3.34
 7 5 3 54.27 2.2
 7 5 3 57.28 3.6
 -7 -6 -3 28.02 2.47
 -7 6 -3 28.93 1.79
 -7 6 -3 23.45 2.41
 7 -6 -3 23.91 2.59
 7 6 -3 26.98 1.91
 -7 -6 3 30.09 2.86
 -7 -6 3 26.91 2.71
 -7 6 3 23.21 2.56
 -7 6 3 24.77 1.63
 7 -6 3 27.09 2.59
 7 6 3 26.98 1.79
 7 6 3 26.8 2.78
 -7 -7 -3 74.43 3.7
 -7 7 -3 80.1 2.68
 7 -7 -3 69.25 3.81
 7 7 -3 66.15 3.87
 7 7 -3 81.7 2.78
 -7 -7 3 76.28 3.92
 -7 7 3 68.19 3.84
 -7 7 3 66.77 2.07
 7 -7 3 77.71 3.85
 7 7 3 74.31 2.75
 7 7 3 71.12 4.03
 -7 -8 -3 83.29 3.85
 -7 8 -3 82.19 2.85
 7 -8 -3 72.93 3.97
 7 8 -3 65.62 3.82
 7 8 -3 93.69 2.72
 -7 -8 3 74.55 4.01
 -7 8 3 85.79 4.29
 7 -8 3 79.83 3.91
 7 -8 3 83.89 4.34
 7 8 3 82.87 3.01
 7 8 3 83.98 4.36
 -7 -9 -3 2.06 1.29
 -7 9 -3 2.37 0.97
 7 -9 -3 1.55 1.45
 7 9 -3 1.62 1.27
 7 9 -3 1.85 0.79
 -7 -9 3 0.29 1.27
 -7 9 3 2.33 1.4
 7 -9 3 1.18 1.23
 7 -9 3 0.61 1.3
 7 9 3 1.41 0.93
 7 9 3 1.44 1.34
 -7 -10 -3 23.73 2.44
 -7 10 -3 23.9 1.97
 7 -10 -3 24.32 2.78
 7 10 -3 22.66 2.67
 -7 -10 3 23.99 2.81
 -7 10 3 25.24 2.71
 7 -10 3 24.59 2.49
 7 -10 3 25.05 2.85
 7 10 3 22.95 2.02
 7 10 3 27.31 2.85
 -7 -11 -3 11.99 1.93
 -7 11 -3 11.69 1.56
 7 -11 -3 13.9 2.33
 7 11 -3 10.93 2.05
 -7 -11 3 11.11 2.17
 -7 11 3 11.78 2.11
 7 -11 3 12.06 1.96
 7 -11 3 11.67 2.19
 7 11 3 11.92 1.63
 7 11 3 9.85 2.05
 -7 -12 -3 62.93 3.58
 -7 12 -3 65.77 3.04
 7 -12 -3 54.91 3.81
 7 12 -3 52.94 3.72
 -7 -12 3 55.78 3.84
 -7 12 3 55.52 3.79
 7 -12 3 61.62 3.52
 7 -12 3 52.49 3.8
 7 12 3 60.5 3.09
 7 12 3 63.95 4.03
 -7 -13 -3 32.35 2.81
 -7 13 -3 32.19 2.4
 7 -13 -3 30.76 3.12
 7 13 -3 32.06 3.39
 -7 -13 3 33.4 3.24
 -7 13 3 28.91 3.01
 7 -13 3 33.26 2.81
 7 -13 3 29.56 3.09
 7 13 3 29.48 2.4
 7 13 3 25.87 2.96
 -7 -14 -3 23.68 2.56
 -7 14 -3 24.29 2.31
 7 -14 -3 23.78 2.94
 7 14 -3 18.04 2.61
 -7 -14 3 24.14 2.93
 -7 14 3 26.88 2.94
 7 -14 3 18.79 2.31
 7 -14 3 23.73 2.9
 7 14 3 22.96 2.3
 7 14 3 25.62 2.97
 -7 -15 -3 72.18 3.83
 -7 15 -3 85.62 3.78
 7 -15 -3 63.66 4.25
 7 15 -3 71.2 4.41
 -7 -15 3 65.86 4.27
 -7 15 3 73.92 4.46
 7 -15 3 74.8 3.86
 7 -15 3 64.23 4.21
 7 15 3 71.56 3.61
 7 15 3 71.59 4.37
 -7 -16 -3 9.22 1.88
 -7 16 -3 8.27 1.69
 7 -16 -3 6.87 2.03
 7 16 -3 7.13 2.02
 -7 -16 3 8.39 2.19
 -7 16 3 6.62 2.01
 7 -16 3 8.77 1.81
 7 -16 3 8.2 2.12
 7 16 3 10.35 1.83
 7 16 3 5.99 1.93
 -7 -17 -3 5.53 1.67
 -7 17 -3 4.99 1.58
 7 -17 -3 6.04 2.04
 7 17 -3 5.35 1.89
 -7 -17 3 6.11 2.07
 -7 17 3 7.53 2.05
 7 -17 3 4.89 1.57
 7 -17 3 5.93 2.01
 7 17 3 6.92 1.65
 7 17 3 4.11 1.85
 -7 -18 -3 17.8 2.39
 -7 18 -3 16.99 2.26
 7 -18 -3 13.34 2.57
 7 18 -3 13.36 2.53
 -7 -18 3 11.55 2.49
 -7 18 3 12.65 2.45
 7 -18 3 13.9 2.11
 7 -18 3 13.17 2.49
 7 18 3 13.81 2.12
 7 18 3 13.35 2.51
 -7 -19 -3 26.84 2.94
 -7 19 -3 27.78 2.83
 7 -19 -3 20.73 3.07
 7 19 -3 28.28 3.32
 -7 -19 3 27.28 3.37
 -7 19 3 27.73 3.3
 7 -19 3 26.93 2.67
 7 -19 3 24.46 3.17
 7 19 3 26.03 2.77
 7 19 3 27.88 3.24
 -7 -20 -3 12.17 2.23
 7 -20 -3 11.97 2.59
 7 20 -3 15.65 2.75
 -7 -20 3 15.65 2.87
 -7 20 3 16.5 2.82
 7 -20 3 15.46 2.22
 7 -20 3 9.7 2.39
 7 20 3 11.34 2.12
 7 20 3 14.41 2.64
 -7 -21 -3 2.75 1.61
 -7 21 -3 0.15 1.37
 7 -21 -3 1.28 1.68
 7 21 -3 1.71 1.67
 -7 -21 3 -0.1 1.62
 -7 21 3 1.58 1.64
 7 -21 3 1.38 1.26
 7 -21 3 1.43 1.69
 7 21 3 1.68 1.39
 7 21 3 0.76 1.65
 -7 -22 -3 2.82 1.59
 -7 -22 -3 0.83 1.51
 -7 22 -3 2.32 1.62
 7 -22 -3 1.14 1.69
 7 22 -3 1.98 1.68
 -7 -22 3 2.56 1.91
 -7 22 3 1.5 1.65
 7 -22 3 1.05 1.67
 7 22 3 2.4 1.51
 -7 -23 -3 3.61 1.74
 -7 23 -3 4.76 1.83
 7 -23 -3 1.95 1.85
 7 23 -3 4.56 2.07
 -7 -23 3 2.3 1.88
 -7 23 3 3.65 1.94
 7 -23 3 2.22 1.92
 7 23 3 3.68 1.67
 -7 -24 -3 1.62 1.6
 -7 24 -3 3.79 1.83
 7 -24 -3 2.4 2.02
 7 24 -3 3.07 1.96
 -7 -24 3 3.64 2.12
 -7 24 3 2.83 1.98
 7 -24 3 3.93 2.12
 7 24 3 3.75 1.74
 -7 -25 -3 1.69 1.75
 -7 25 -3 1.73 1.64
 7 -25 -3 -0.54 1.59
 7 25 -3 0.37 1.64
 -7 -25 3 0.68 1.9
 -7 25 3 -0.19 1.53
 7 -25 3 -0.01 1.63
 7 25 3 1.05 1.41
 -7 -26 -3 1 1.68
 -7 26 -3 3.19 1.91
 7 -26 -3 0.61 1.85
 7 26 -3 1.98 1.92
 -7 -26 3 2.84 2.1
 -7 26 3 1.67 1.83
 7 -26 3 1.14 1.86
 7 26 3 0.95 1.5
 -7 -27 -3 0.29 1.67
 -7 27 -3 1 1.7
 7 -27 -3 2.11 2.09
 7 27 -3 2.29 1.93
 -7 -27 3 1.58 2.12
 -7 27 3 0.58 1.84
 7 -27 3 1.65 2.03
 7 27 3 2.24 1.76
 -7 -28 -3 0.82 1.66
 -7 28 -3 1.69 1.79
 7 -28 -3 2.47 2.13
 7 28 -3 2.33 2.05
 -7 -28 3 2.18 2.08
 -7 28 3 3.37 2.18
 7 -28 3 2.88 2.2
 7 28 3 3.06 1.86
 -7 -29 -3 -0.14 1.78
 -7 29 -3 1.85 1.88
 7 -29 -3 -1.53 1.69
 7 29 -3 0.49 1.93
 -7 -29 3 0.9 2.01
 -7 29 3 0.55 1.85
 7 -29 3 2.15 2.06
 7 29 3 1.58 1.83
 -8 0 -3 29.4 2.67
 8 0 -3 29.78 2.53
 -8 0 3 34.65 2.97
 -8 0 3 29.09 2.41
 8 0 3 31.8 2.94
 -8 -1 -3 18.25 2.22
 -8 1 -3 18.83 2.3
 8 -1 -3 22.89 2.36
 8 1 -3 20.5 2.22
 -8 -1 3 21.49 2.56
 -8 -1 3 19 2.22
 -8 1 3 21.39 2.59
 -8 1 3 19.58 2.09
 8 -1 3 23.38 2.65
 8 1 3 22.64 2.62
 -8 -2 -3 19.08 2.24
 -8 2 -3 16.61 2.19
 8 -2 -3 21.22 2.38
 8 2 -3 21.66 2.16
 -8 -2 3 18.2 2.38
 -8 -2 3 19.32 2.13
 -8 2 3 19.41 2.37
 -8 2 3 19.9 2.05
 8 -2 3 21.14 2.56
 8 2 3 25.25 2.68
 -8 -3 -3 36.87 2.83
 -8 3 -3 36.23 2.99
 8 -3 -3 42.56 3.03
 8 3 -3 44.86 2.66
 -8 -3 3 44.22 3.27
 -8 -3 3 37.18 2.83
 -8 3 3 37.68 3.03
 -8 3 3 34.22 2.29
 8 -3 3 39.73 3.13
 8 3 3 37.39 1.58
 8 3 3 42.83 3.27
 -8 -4 -3 149.03 5.25
 -8 4 -3 133.57 5.26
 8 -4 -3 159.97 5.33
 8 4 -3 170.7 4.52
 -8 -4 3 168.68 5.8
 -8 -4 3 161.58 5.22
 -8 4 3 161.61 5.66
 -8 4 3 145.58 3.88
 8 -4 3 165.76 5.62
 8 4 3 149.22 3.08
 8 4 3 159.36 5.7
 -8 -5 -3 9.51 1.8
 -8 5 -3 5.7 1.58
 8 -5 -3 7.14 1.77
 8 5 -3 8.52 1.48
 -8 -5 3 8.46 1.88
 -8 -5 3 8.85 1.78
 -8 5 3 8.15 1.81
 -8 5 3 9.6 1.29
 8 -5 3 8.99 1.84
 8 5 3 6.88 0.99
 8 5 3 6.51 1.79
 -8 -6 -3 66 3.72
 -8 6 -3 68.77 2.21
 -8 6 -3 55.09 3.52
 8 -6 -3 62.12 3.7
 8 6 -3 72.41 2.94
 -8 -6 3 72.15 4.05
 -8 -6 3 61.43 3.63
 -8 6 3 67.71 3.9
 -8 6 3 59.45 2.39
 8 -6 3 64.73 3.77
 8 6 3 59.93 2.27
 8 6 3 69.69 4.06
 -8 -7 -3 106.13 4.5
 -8 7 -3 118.31 2.98
 -8 7 -3 87.02 4.3
 8 -7 -3 103.16 4.68
 8 7 -3 99.77 4.69
 8 7 -3 125.45 3.51
 -8 -7 3 106.42 4.62
 -8 7 3 112.78 4.89
 -8 7 3 103.87 2.8
 8 -7 3 115.97 4.79
 8 7 3 103.01 3.03
 8 7 3 114.06 5.05
 -8 -8 -3 46.36 3.17
 -8 8 -3 56.57 2.29
 -8 8 -3 42.05 3.18
 8 -8 -3 48.46 3.51
 8 8 -3 46.69 3.4
 8 8 -3 56.99 2.4
 -8 -8 3 46.14 3.37
 -8 8 3 50.94 3.52
 8 -8 3 53.16 3.45
 8 8 3 47.87 2.3
 8 8 3 54.56 3.74
 -8 -9 -3 7.71 1.74
 -8 9 -3 8.41 1.22
 -8 9 -3 4.44 1.52
 8 -9 -3 5.63 1.77
 8 9 -3 6.82 1.77
 8 9 -3 9.2 1.14
 -8 -9 3 8.8 1.95
 -8 9 3 6.61 1.8
 8 -9 3 7.37 1.71
 8 9 3 7.99 1.3
 8 9 3 5.57 1.8
 -8 -10 -3 23.74 2.55
 -8 10 -3 30.34 2.05
 8 -10 -3 27.3 2.98
 8 10 -3 22.15 2.68
 -8 -10 3 30.13 3.01
 -8 10 3 24.95 2.81
 8 -10 3 27.59 2.71
 8 10 3 25.07 2.01
 8 10 3 28.23 2.99
 -8 -11 -3 2.09 1.35
 -8 11 -3 1.68 0.97
 8 -11 -3 2.25 1.54
 8 11 -3 2.28 1.47
 -8 -11 3 2.36 1.51
 -8 11 3 0.6 1.33
 8 -11 3 1.4 1.32
 8 -11 3 3.39 1.59
 8 11 3 2.04 1.01
 8 11 3 1.6 1.45
 -8 -12 -3 4.45 1.56
 -8 12 -3 5.95 1.3
 8 -12 -3 4.36 1.83
 8 12 -3 5.32 1.76
 -8 -12 3 5.92 1.89
 -8 12 3 5.72 1.79
 8 -12 3 5.1 1.57
 8 -12 3 5.23 1.84
 8 12 3 5.15 1.26
 8 12 3 6.4 1.9
 -8 -13 -3 2.66 1.45
 -8 13 -3 1.24 1.05
 8 -13 -3 2.6 1.69
 8 13 -3 0.45 1.34
 -8 -13 3 5.31 1.83
 -8 13 3 0.28 1.35
 8 -13 3 2.07 1.36
 8 -13 3 1.88 1.55
 8 13 3 2.89 1.18
 8 13 3 2.98 1.62
 -8 -14 -3 21.43 2.54
 -8 14 -3 20.61 2.15
 8 -14 -3 17.61 2.69
 8 14 -3 18.79 2.67
 -8 -14 3 18.11 2.7
 -8 14 3 18.94 2.67
 8 -14 3 20.29 2.45
 8 -14 3 14.74 2.55
 8 14 3 20.05 2.15
 8 14 3 14.61 2.48
 -8 -15 -3 2.47 1.52
 -8 15 -3 2.35 1.23
 8 -15 -3 2.11 1.67
 8 15 -3 1.62 1.49
 -8 -15 3 2.08 1.68
 -8 15 3 1.98 1.58
 8 -15 3 1.14 1.37
 8 -15 3 3.7 1.79
 8 15 3 0.87 1.13
 8 15 3 1.04 1.49
 -8 -16 -3 61.72 3.8
 -8 16 -3 65.86 3.47
 8 -16 -3 60.33 4.33
 8 16 -3 59.86 4.25
 -8 -16 3 56.5 4.26
 -8 16 3 62.83 4.31
 8 -16 3 58.57 3.66
 8 -16 3 50.77 3.99
 8 16 3 59.09 3.41
 8 16 3 57.92 4.15
 -8 -17 -3 11 2.12
 -8 17 -3 11.85 1.93
 8 -17 -3 9.55 2.35
 8 17 -3 12.61 2.44
 -8 -17 3 13.46 2.6
 -8 17 3 12.95 2.46
 8 -17 3 11.94 2.1
 8 -17 3 10.23 2.35
 8 17 3 12.63 2.01
 8 17 3 9.75 2.32
 -8 -18 -3 1.21 1.41
 -8 18 -3 1.55 1.29
 8 -18 -3 1.27 1.66
 8 18 -3 1.55 1.53
 -8 -18 3 1.21 1.65
 -8 18 3 3.41 1.75
 8 -18 3 1.19 1.32
 8 -18 3 0.66 1.58
 8 18 3 1.22 1.27
 8 18 3 2.4 1.77
 -8 -19 -3 34.05 3.22
 -8 19 -3 34.5 2.98
 8 -19 -3 33.54 3.61
 8 19 -3 27.8 3.3
 -8 -19 3 34.26 3.68
 -8 19 3 37.13 3.71
 8 -19 3 31.46 2.99
 8 -19 3 33.13 3.53
 8 19 3 32.19 2.92
 8 19 3 35.73 3.56
 -8 -20 -3 30.92 3.46
 -8 20 -3 31.07 2.95
 8 -20 -3 25.91 3.38
 8 20 -3 31.86 3.54
 -8 -20 3 29.66 3.63
 -8 20 3 27.68 3.38
 8 -20 3 26.94 2.86
 8 -20 3 29.75 3.44
 8 20 3 28.07 2.86
 8 20 3 30.98 3.47
 -8 -21 -3 11.74 2.39
 -8 21 -3 14.67 2.34
 8 -21 -3 13.94 2.8
 8 21 -3 15.25 2.79
 -8 -21 3 14.48 2.82
 -8 21 3 15.73 2.86
 8 -21 3 14.6 2.41
 8 -21 3 15.45 2.83
 8 21 3 12.58 2.25
 8 21 3 11.6 2.54
 -8 -22 -3 8.78 2.2
 -8 22 -3 10.72 2.14
 8 -22 -3 10.89 2.65
 8 22 -3 10.27 2.53
 -8 -22 3 10.15 2.62
 -8 22 3 7.9 2.34
 8 -22 3 11.48 2.15
 8 -22 3 10.15 2.51
 8 22 3 7.95 1.99
 8 22 3 11.07 2.54
 -8 -23 -3 4.15 1.92
 -8 23 -3 4.67 1.83
 8 -23 -3 3.46 2.08
 8 23 -3 4.17 2.04
 -8 -23 3 4.37 2.14
 -8 23 3 2.53 1.97
 8 -23 3 4.68 2.14
 8 23 3 3.75 1.73
 -8 -24 -3 8.1 2.18
 -8 24 -3 13.38 2.49
 8 -24 -3 12.88 2.86
 8 24 -3 16.42 3.01
 -8 -24 3 12.02 2.87
 -8 24 3 11.87 2.71
 8 -24 3 12.33 2.77
 8 24 3 12.75 2.48
 -8 -25 -3 0.37 1.46
 -8 25 -3 0.81 1.52
 8 -25 -3 1.88 1.92
 8 25 -3 1.83 1.81
 -8 -25 3 2.2 2.02
 -8 25 3 0.52 1.75
 8 -25 3 1.91 1.9
 8 25 3 2.3 1.66
 -8 -26 -3 4.91 2.17
 -8 26 -3 9.78 2.46
 8 -26 -3 7.95 2.63
 8 26 -3 9.4 2.68
 -8 -26 3 7.27 2.64
 -8 26 3 11.54 2.81
 8 -26 3 6.52 2.4
 8 26 3 8.25 2.24
 -8 -27 -3 -0.32 1.58
 -8 27 -3 0.63 1.67
 8 -27 -3 0.04 1.83
 8 27 -3 1.57 1.94
 -8 -27 3 1.06 2.04
 -8 27 3 0.45 1.86
 8 -27 3 0.4 1.91
 8 27 3 0.64 1.6
 -8 -28 -3 1.9 1.82
 -8 28 -3 2.87 1.94
 8 -28 -3 3.5 2.24
 8 28 -3 4.08 2.32
 -8 -28 3 4.75 2.43
 -8 28 3 3.29 2.16
 8 -28 3 5.7 2.47
 8 28 3 5.12 2.05
 -8 -29 -3 -0.51 1.59
 8 -29 -3 1.35 2.08
 8 29 -3 1.83 2.16
 -8 -29 3 2.63 2.34
 -8 29 3 -1.26 1.76
 8 -29 3 1.2 2.02
 8 29 3 1.68 1.85
 -9 0 -3 0.03 1.06
 9 0 -3 1.15 1.26
 -9 0 3 -0.45 1.12
 -9 0 3 1.22 1.08
 9 0 3 0.69 1.22
 -9 -1 -3 4.59 1.52
 -9 1 -3 6.45 1.67
 9 -1 -3 5.04 1.62
 9 1 -3 5.98 1.61
 -9 -1 3 6.07 1.72
 -9 -1 3 5.56 1.48
 -9 1 3 5.9 1.73
 -9 1 3 5.28 1.38
 9 -1 3 5.05 1.62
 9 1 3 6.09 1.71
 -9 -2 -3 180.49 5.99
 -9 2 -3 170.8 5.94
 9 -2 -3 207.37 6.01
 9 2 -3 217.16 5.59
 -9 -2 3 209.57 6.52
 -9 -2 3 204.09 5.72
 -9 2 3 199.04 6.35
 -9 2 3 208.62 5.21
 9 -2 3 198.78 6.42
 9 2 3 205.1 6.6
 -9 -3 -3 137.55 5.27
 -9 3 -3 121.82 5.11
 9 -3 -3 137.29 5.06
 9 3 -3 150.59 4.59
 -9 -3 3 144.97 5.52
 -9 -3 3 143.1 4.99
 -9 3 3 138.85 5.39
 -9 3 3 135.32 4.14
 9 -3 3 153.06 5.66
 9 3 3 147.67 5.68
 -9 -4 -3 75.93 4.01
 -9 4 -3 68.31 3.97
 9 -4 -3 83.96 4.18
 9 4 -3 90.95 3.61
 -9 -4 3 84.72 4.37
 -9 -4 3 80.71 3.98
 -9 4 3 77.6 4.17
 -9 4 3 77.53 3.12
 9 -4 3 88.53 4.41
 9 4 3 88.58 4.53
 -9 -5 -3 19.56 2.46
 -9 5 -3 13.84 2.2
 9 -5 -3 19.36 2.5
 9 5 -3 20.68 2.17
 -9 -5 3 18.95 2.48
 -9 -5 3 17.78 2.33
 -9 5 3 21.99 2.61
 -9 5 3 19.11 1.87
 9 -5 3 16.64 2.33
 9 5 3 20.04 2.55
 -9 -6 -3 34.81 2.99
 -9 6 -3 27.28 2.87
 9 -6 -3 31.69 3.02
 9 6 -3 38.73 2.48
 -9 -6 3 31.45 2.9
 -9 6 3 36.39 3.16
 -9 6 3 28.71 1.99
 9 -6 3 37.68 3.14
 9 6 3 35.59 3.21
 -9 -7 -3 22.66 2.52
 -9 7 -3 23.15 2.77
 9 -7 -3 24.8 2.82
 9 7 -3 20.74 2.55
 9 7 -3 24.91 2.06
 -9 -7 3 24.09 2.77
 -9 7 3 22.87 2.69
 -9 7 3 19.2 1.65
 9 -7 3 28.46 2.88
 9 7 3 28.23 2.99
 -9 -8 -3 23.89 2.61
 -9 8 -3 20.09 2.55
 9 -8 -3 26.4 2.91
 9 8 -3 20.94 2.62
 9 8 -3 23.33 1.94
 -9 -8 3 22.62 2.75
 -9 8 3 27.1 2.88
 9 -8 3 25.81 2.78
 9 8 3 18.85 1.56
 9 8 3 19.92 2.67
 -9 -9 -3 37.51 3.08
 -9 9 -3 29.27 2.86
 9 -9 -3 34.95 3.23
 9 9 -3 31.48 3
 -9 -9 3 33.54 3.13
 -9 9 3 34.84 3.14
 9 -9 3 40.79 3.25
 9 9 3 32.51 1.99
 9 9 3 37.01 3.36
 -9 -10 -3 22.48 2.65
 -9 10 -3 18.4 2.49
 9 -10 -3 19.38 2.68
 9 10 -3 18.35 2.49
 -9 -10 3 25.5 2.9
 -9 10 3 24.62 2.81
 9 -10 3 27.68 2.86
 9 10 3 20.24 1.83
 9 10 3 24.16 2.91
 -9 -11 -3 7.31 1.85
 -9 11 -3 4.63 1.66
 9 -11 -3 5.79 1.93
 9 11 -3 4.11 1.61
 -9 -11 3 5.58 1.88
 -9 11 3 4.55 1.72
 9 -11 3 6 1.78
 9 11 3 6.05 1.26
 9 11 3 6.04 1.89
 -9 -12 -3 53.97 3.69
 -9 12 -3 44.37 3.53
 9 -12 -3 57.13 4.07
 9 12 -3 51.57 3.77
 -9 -12 3 59.66 4.13
 -9 12 3 58.82 4.02
 9 -12 3 62.75 3.88
 9 12 3 54.94 2.83
 9 12 3 59.81 4.11
 -9 -13 -3 6.45 1.85
 -9 13 -3 8.68 1.44
 -9 13 -3 5.19 1.69
 9 -13 -3 9.49 2.32
 9 13 -3 10.65 2.3
 -9 -13 3 8.86 2.22
 -9 13 3 8.51 2.12
 9 -13 3 8.72 1.94
 9 13 3 8.69 1.54
 9 13 3 9.77 2.2
 -9 -14 -3 23.25 2.77
 -9 14 -3 25.84 2.23
 9 -14 -3 25.45 3.15
 9 14 -3 21.02 2.84
 -9 -14 3 25.96 3.18
 -9 14 3 25.29 3.05
 9 -14 3 23.47 2.73
 9 14 3 22.16 2.21
 9 14 3 19.34 2.8
 -9 -15 -3 55.83 3.77
 -9 15 -3 54.84 3.02
 9 -15 -3 59.09 4.33
 9 15 -3 54.97 4.1
 -9 -15 3 53.4 4.16
 -9 15 3 51.43 3.99
 9 -15 3 56.61 3.79
 9 15 3 50.74 3.05
 9 15 3 51.93 4.01
 -9 -16 -3 7.25 1.98
 -9 16 -3 9.49 1.67
 9 -16 -3 8.22 2.33
 9 16 -3 5.74 1.95
 -9 -16 3 7.64 2.24
 -9 16 3 8.21 2.18
 9 -16 3 8.19 1.96
 9 -16 3 8.1 2.16
 9 16 3 7.91 1.6
 9 16 3 7.5 2.17
 -9 -17 -3 10.24 2.17
 -9 17 -3 8.61 1.71
 9 -17 -3 8.51 2.37
 9 17 -3 9.74 2.23
 -9 -17 3 6.94 2.17
 -9 17 3 9.39 2.31
 9 -17 3 13.47 2.28
 9 -17 3 9.06 2.32
 9 17 3 10.11 1.82
 9 17 3 11.41 2.38
 -9 -18 -3 3.15 1.8
 -9 18 -3 6.21 1.62
 9 -18 -3 6.22 2.12
 9 18 -3 6.32 2.02
 -9 -18 3 4.97 2.12
 -9 18 3 4.42 1.92
 9 -18 3 3.72 1.64
 9 -18 3 4.76 2
 9 18 3 5.84 1.6
 9 18 3 5.94 2.04
 -9 -19 -3 1.74 1.63
 -9 19 -3 3.56 1.52
 9 -19 -3 3.65 2.01
 9 19 -3 2.58 1.76
 -9 -19 3 2.26 1.84
 -9 19 3 1.77 1.73
 9 -19 3 3.73 1.74
 9 -19 3 2.51 1.83
 9 19 3 3.26 1.52
 9 19 3 4.29 1.94
 -9 -20 -3 1.5 1.74
 9 -20 -3 1.62 1.78
 9 20 -3 0.54 1.65
 -9 -20 3 -0.05 1.63
 -9 20 3 1.64 1.7
 9 -20 3 2.05 1.48
 9 -20 3 1.37 1.8
 9 20 3 1.32 1.31
 9 20 3 1.64 1.73
 -9 -21 -3 -0.3 1.54
 9 -21 -3 -0.29 1.73
 9 21 -3 -0.49 1.37
 -9 -21 3 -0.95 1.56
 -9 21 3 0.38 1.56
 9 -21 3 0.48 1.34
 9 -21 3 -1.48 1.43
 9 21 3 0.52 1.23
 9 21 3 -0.61 1.48
 -9 -22 -3 0.9 1.63
 9 -22 -3 1 1.82
 9 22 -3 1.03 1.69
 -9 -22 3 0.46 1.73
 -9 22 3 0.66 1.65
 9 -22 3 0.76 1.4
 9 -22 3 0.89 1.9
 9 22 3 1.96 1.53
 9 22 3 0.48 1.66
 -9 -23 -3 0.74 1.72
 9 -23 -3 0.79 1.87
 9 23 -3 0.97 1.72
 -9 -23 3 0.42 1.79
 -9 23 3 0.18 1.6
 9 -23 3 1.71 1.55
 9 -23 3 1.06 1.85
 9 23 3 2.74 1.59
 9 23 3 1 1.82
 9 -24 -3 2.4 2.06
 9 24 -3 1.45 1.77
 -9 -24 3 1.31 1.94
 -9 24 3 0.65 1.81
 9 -24 3 0.7 1.8
 9 24 3 0.34 1.4
 -9 -25 -3 2.32 1.67
 9 -25 -3 2.02 2.1
 9 25 -3 3.55 2.21
 -9 -25 3 4.48 2.32
 -9 25 3 5.31 2.28
 9 -25 3 1.96 2
 9 25 3 4.46 1.9
 -9 -26 -3 21.3 3.16
 9 -26 -3 34.33 4.3
 9 26 -3 33.03 4.07
 -9 -26 3 29.1 4.14
 -9 26 3 31.42 4.08
 9 -26 3 29.75 3.99
 9 26 3 30.21 3.42
 -9 -27 -3 1.78 1.9
 9 -27 -3 3.74 2.29
 9 27 -3 2.99 2.15
 -9 -27 3 5.36 2.59
 -9 27 3 3.13 2.25
 9 -27 3 1.44 2.17
 9 27 3 2.82 1.83
 -9 -28 -3 0.36 1.64
 9 -28 -3 -0.31 1.96
 9 28 -3 -0.06 1.65
 -9 -28 3 0.65 2.08
 -9 28 3 -0.13 1.85
 9 -28 3 -1.51 1.71
 9 28 3 1.26 1.81
 -10 0 -3 9.71 1.92
 10 0 -3 15.45 2.15
 -10 0 3 12.35 2.16
 -10 0 3 9.86 1.73
 10 0 3 8.7 2
 -10 -1 -3 112.19 5
 -10 1 -3 107.5 4.93
 10 -1 -3 136.82 4.99
 10 1 -3 138.56 4.83
 -10 -1 3 130.76 5.35
 -10 -1 3 120.68 4.56
 -10 1 3 126.53 5.26
 -10 1 3 126.54 4.42
 10 -1 3 133.59 5.53
 10 1 3 129.12 5.46
 -10 -2 -3 16.55 2.36
 -10 2 -3 13.68 2.22
 10 -2 -3 19.63 2.39
 10 2 -3 19.16 2.34
 -10 -2 3 20.33 2.58
 -10 -2 3 18.52 2.26
 -10 2 3 17.66 2.46
 -10 2 3 17.99 2.03
 10 -2 3 19.96 2.61
 10 2 3 17.18 2.47
 -10 -3 -3 55.45 3.66
 -10 3 -3 52.27 3.64
 10 -3 -3 66.95 3.79
 10 3 -3 72.75 3.54
 -10 -3 3 69.32 4.08
 -10 -3 3 64.58 3.64
 -10 3 3 67.58 4
 -10 3 3 62.98 3.1
 10 -3 3 66.91 4.05
 10 3 3 61.89 4.01
 -10 -4 -3 8.02 1.94
 -10 4 -3 4.95 1.65
 10 -4 -3 6.23 1.82
 10 4 -3 7.69 1.59
 -10 -4 3 5.8 1.76
 -10 -4 3 7.19 1.78
 -10 4 3 5.18 1.68
 -10 4 3 6.25 1.38
 10 -4 3 9.56 1.99
 10 4 3 5.66 1.81
 -10 -5 -3 1.55 1.33
 -10 5 -3 -0.57 1.05
 10 -5 -3 1.51 1.44
 10 5 -3 1.26 1.16
 -10 -5 3 1.44 1.43
 -10 -5 3 -0.5 1.21
 -10 5 3 -0.1 1.16
 -10 5 3 1.09 0.95
 10 -5 3 0.96 1.37
 10 5 3 1.43 1.4
 -10 -6 -3 8.82 1.93
 -10 6 -3 5.92 1.79
 10 -6 -3 9.34 2.07
 10 6 -3 9.59 1.58
 -10 -6 3 7.15 1.83
 -10 6 3 8.99 1.95
 -10 6 3 8.81 1.38
 10 -6 3 7.84 1.9
 10 6 3 9.29 2.06
 -10 -7 -3 8.24 1.89
 -10 7 -3 5.23 1.75
 10 -7 -3 8.64 2.05
 10 7 -3 7.99 1.89
 10 7 -3 8.74 1.49
 -10 -7 3 9.82 2.03
 -10 7 3 8.39 1.95
 10 -7 3 11.2 2.1
 10 7 3 6.44 1.88
 -10 -8 -3 10.52 2.1
 -10 8 -3 7.51 1.89
 10 -8 -3 7.8 2.09
 10 8 -3 7.09 1.9
 10 8 -3 12.6 1.63
 -10 -8 3 9.47 2.07
 -10 8 3 9.71 2.05
 10 -8 3 10.47 2.07
 10 8 3 9.64 2.15
 -10 -9 -3 7.46 1.9
 -10 9 -3 9.41 2.05
 10 -9 -3 6.81 2.02
 10 9 -3 6.31 1.82
 -10 -9 3 8.85 2.14
 -10 9 3 9.33 2.11
 10 -9 3 7.82 1.95
 10 9 3 8.68 2.08
 -10 -10 -3 0.31 1.23
 -10 10 -3 0.29 1.22
 10 -10 -3 0.5 1.52
 10 10 -3 -0.1 1.17
 -10 -10 3 0.79 1.47
 -10 10 3 -0.02 1.25
 10 -10 3 0.73 1.29
 10 10 3 1.37 1.49
 -10 -11 -3 30.16 3.06
 -10 11 -3 21.98 2.81
 10 -11 -3 32.19 3.4
 10 11 -3 23.7 2.87
 -10 -11 3 26.07 3.09
 -10 11 3 25.59 2.98
 10 -11 3 27.98 2.96
 10 11 3 24.96 3.03
 -10 -12 -3 56.78 3.94
 -10 12 -3 42.33 3.56
 10 -12 -3 57.06 4.23
 10 12 -3 46.8 3.73
 -10 -12 3 52.54 3.99
 -10 12 3 49.2 3.82
 10 -12 3 62.01 4.01
 10 12 3 54.05 4.05
 -10 -13 -3 39.65 3.44
 -10 13 -3 34.51 3.32
 10 -13 -3 42.82 3.88
 10 13 -3 41.74 3.89
 -10 -13 3 41.93 3.78
 -10 13 3 41.7 3.64
 10 -13 3 39.16 3.38
 10 13 3 42.98 3.73
 -10 -14 -3 11.75 2.31
 -10 14 -3 12.71 2.44
 10 -14 -3 13.16 2.6
 10 14 -3 13.84 2.45
 -10 -14 3 11.65 2.45
 -10 14 3 14.55 2.53
 10 -14 3 16.22 2.52
 10 14 3 13.94 2.54
 -10 -15 -3 -0.05 1.45
 -10 15 -3 0 1.23
 10 -15 -3 0.39 1.69
 10 15 -3 1.58 1.45
 -10 -15 3 0.52 1.6
 -10 15 3 -0.1 1.43
 10 -15 3 1.24 1.45
 10 15 3 0.96 1.63
 -10 -16 -3 21.21 2.83
 -10 16 -3 16.1 2.64
 10 -16 -3 21.23 3.13
 10 16 -3 18.77 2.84
 -10 -16 3 18.97 3.02
 -10 16 3 22.79 3.06
 10 -16 3 22.23 2.8
 10 16 3 18.9 2.88
 -10 -17 -3 11.36 2.37
 -10 17 -3 9.08 2.15
 10 -17 -3 15.42 2.84
 10 17 -3 13.74 2.58
 -10 -17 3 13.92 2.75
 -10 17 3 12.64 2.55
 10 -17 3 15.67 2.54
 10 17 3 14.15 2.62
 -10 -18 -3 6.92 2.12
 -10 18 -3 3.55 1.75
 10 -18 -3 7.76 2.43
 10 18 -3 5.63 2.07
 -10 -18 3 7.7 2.35
 -10 18 3 7.35 2.24
 10 -18 3 5.96 1.89
 10 18 3 5.9 2.16
 -10 -19 -3 1.3 1.65
 -10 19 -3 1.57 1.49
 10 -19 -3 0.41 1.71
 10 19 -3 0.46 1.46
 -10 -19 3 -1.34 1.43
 -10 19 3 -0.01 1.51
 10 -19 3 1.71 1.59
 10 19 3 0.27 1.6
 -10 -20 -3 4.73 2.31
 10 -20 -3 3.82 2.16
 10 20 -3 4.14 2
 -10 -20 3 4.4 2.14
 -10 20 3 4.55 2.04
 10 -20 3 5.21 1.87
 10 20 3 1.9 1.87
 -10 -21 -3 1.43 1.8
 10 -21 -3 0.65 1.85
 10 21 -3 2.12 1.79
 -10 -21 3 -0.19 1.61
 -10 21 3 0.45 1.6
 10 -21 3 0.58 1.4
 10 21 3 -0.34 1.58
 -10 -22 -3 1 1.74
 10 -22 -3 -0.51 1.81
 10 22 -3 -0.42 1.43
 -10 -22 3 2.1 1.95
 -10 22 3 -0.94 1.57
 10 -22 3 0.68 1.41
 10 22 3 0.25 1.67
 10 -23 -3 2.25 2.08
 10 23 -3 5.74 2.18
 -10 -23 3 4.19 2.25
 -10 23 3 4.3 2.25
 10 -23 3 3.5 1.83
 10 23 3 4.26 2.18
 -10 -24 -3 17.47 3.03
 10 -24 -3 15.66 3.17
 10 24 -3 18.49 3.26
 -10 -24 3 15.15 3.27
 -10 24 3 17.8 3.25
 10 24 3 12.54 2.9
 -10 -25 -3 2.91 1.74
 10 -25 -3 6.94 2.57
 10 25 -3 7.31 2.55
 -10 -25 3 5.41 2.52
 -10 25 3 5.92 2.44
 -10 -26 -3 2.92 1.82
 10 -26 -3 3.6 2.31
 10 26 -3 5.34 2.39
 -10 -26 3 7.9 2.76
 -10 26 3 1.52 2.03
 -10 -27 -3 1.75 1.96
 10 -27 -3 -0.7 1.86
 10 27 -3 -0.18 1.86
 -10 -27 3 0.83 2.11
 -10 27 3 0.3 1.96
 -11 0 -3 -1.02 0.99
 11 0 -3 -0.84 1.21
 -11 0 3 -0.68 1.13
 -11 0 3 -0.43 1.03
 11 0 3 -0.04 1.2
 -11 -1 -3 11.81 2.21
 -11 1 -3 10.56 2.09
 11 -1 -3 11.29 2.05
 11 1 -3 11.89 2.01
 -11 -1 3 12.23 2.18
 -11 -1 3 11.24 1.97
 -11 1 3 11.84 2.17
 -11 1 3 11.32 1.87
 11 -1 3 12.54 2.31
 11 1 3 9.96 2.1
 -11 -2 -3 49.75 3.63
 -11 2 -3 44.81 3.5
 11 -2 -3 54.16 3.55
 11 2 -3 61.8 3.54
 -11 -2 3 53.31 3.73
 -11 -2 3 52.33 3.42
 -11 2 3 51.38 3.66
 -11 2 3 49.63 3.06
 11 -2 3 56.38 3.9
 11 2 3 53.82 3.91
 -11 -3 -3 1.03 1.34
 -11 3 -3 0.6 1.29
 11 -3 -3 1.18 1.41
 11 3 -3 2.39 1.33
 -11 -3 3 1.5 1.41
 -11 -3 3 0.99 1.27
 -11 3 3 0.03 1.28
 -11 3 3 1.1 1.11
 11 -3 3 1.53 1.4
 11 3 3 1.02 1.37
 -11 -4 -3 14.39 2.36
 -11 4 -3 10.6 2.13
 11 -4 -3 14.75 2.34
 11 4 -3 17.28 2.11
 -11 -4 3 15.35 2.38
 -11 -4 3 15.44 2.31
 -11 4 3 14.57 2.32
 -11 4 3 13.35 1.82
 11 -4 3 15.29 2.48
 11 4 3 14.54 2.42
 -11 -5 -3 21.95 2.73
 -11 5 -3 18.05 2.6
 11 -5 -3 22.91 2.8
 11 5 -3 23.72 2.46
 -11 -5 3 22.31 2.75
 -11 -5 3 21.74 2.7
 -11 5 3 18.44 2.54
 -11 5 3 21.98 2.14
 11 -5 3 23.19 2.89
 11 5 3 20.85 2.77
 -11 -6 -3 8.87 2
 -11 6 -3 8.42 2
 11 -6 -3 13.31 2.33
 11 6 -3 6.59 1.86
 11 6 -3 14.43 1.89
 -11 -6 3 13.77 2.3
 -11 6 3 10.01 2.16
 -11 6 3 11.69 1.63
 11 -6 3 13.02 2.36
 11 6 3 13 2.37
 -11 -7 -3 2.29 1.5
 -11 7 -3 1.23 1.36
 11 -7 -3 2.23 1.61
 11 7 -3 0.88 1.3
 11 7 -3 2.04 1.24
 -11 -7 3 0.36 1.4
 -11 7 3 2.13 1.52
 11 -7 3 1.09 1.44
 11 7 3 1.74 1.56
 -11 -8 -3 4.87 1.77
 -11 8 -3 4.4 1.73
 11 -8 -3 5.68 2
 11 8 -3 5.5 1.74
 -11 -8 3 3.92 1.78
 -11 8 3 5.57 1.81
 11 -8 3 6.87 1.94
 11 8 3 3.7 1.81
 -11 -9 -3 14.17 2.38
 -11 9 -3 10.75 2.26
 11 -9 -3 13.36 2.49
 11 9 -3 15.41 2.43
 -11 -9 3 15.3 2.55
 -11 9 3 13.14 2.36
 11 -9 3 14.36 2.41
 11 9 3 15.35 2.55
 -11 -10 -3 16.34 2.54
 -11 10 -3 11.91 2.34
 11 -10 -3 16.8 2.78
 11 10 -3 13.94 2.35
 -11 -10 3 15.9 2.59
 -11 10 3 12.04 2.29
 11 -10 3 15.84 2.53
 11 10 3 17.96 2.76
 -11 -11 -3 6.17 1.94
 -11 11 -3 6.4 1.94
 11 -11 -3 11.04 2.43
 11 11 -3 7.64 1.96
 -11 -11 3 8.26 2.16
 -11 11 3 9.88 2.19
 11 -11 3 10.14 2.2
 11 11 3 6.03 1.97
 -11 -12 -3 22.44 2.98
 -11 12 -3 20.97 2.87
 11 -12 -3 20.69 2.99
 11 12 -3 17.63 2.67
 -11 -12 3 18.07 2.81
 -11 12 3 19.65 2.81
 11 -12 3 22.9 2.89
 11 12 3 16.69 2.74
 -11 -13 -3 43.06 3.68
 -11 13 -3 34.64 3.45
 11 -13 -3 36.99 3.7
 11 13 -3 39.05 3.7
 -11 -13 3 36.1 3.66
 -11 13 3 34.43 3.43
 11 -13 3 37.97 3.48
 11 13 3 41.98 3.81
 -11 -14 -3 8.64 2.2
 -11 14 -3 5.3 1.87
 11 -14 -3 8.63 2.41
 11 14 -3 7.25 2.05
 -11 -14 3 11.31 2.51
 -11 14 3 9.47 2.28
 11 -14 3 9.95 2.19
 11 14 3 9.47 2.31
 -11 -15 -3 4.11 1.91
 -11 15 -3 1.39 1.47
 11 -15 -3 6.61 2.19
 11 15 -3 3.56 1.76
 -11 -15 3 2.46 1.81
 -11 15 3 5.63 1.98
 11 -15 3 5.1 1.83
 11 15 3 1.55 1.67
 -11 -16 -3 0.84 1.57
 -11 16 -3 0.48 1.38
 11 -16 -3 0.97 1.75
 11 16 -3 1.74 1.65
 -11 -16 3 0.24 1.64
 -11 16 3 1.02 1.55
 11 -16 3 1.6 1.52
 11 16 3 1.05 1.63
 -11 -17 -3 -1.36 1.43
 -11 17 -3 -0.65 1.16
 11 -17 -3 -0.78 1.51
 11 17 -3 -0.17 1.34
 -11 -17 3 0.26 1.76
 -11 17 3 -0.92 1.36
 11 -17 3 0.15 1.39
 11 17 3 -1.04 1.39
 -11 -18 -3 4.74 2
 -11 18 -3 1.68 1.53
 11 -18 -3 7.25 2.37
 11 18 -3 6.76 2.17
 -11 -18 3 4.82 2.13
 -11 18 3 5.42 2.14
 11 -18 3 5.82 2.03
 11 18 3 4.34 2.05
 -11 -19 -3 10.63 2.54
 -11 19 -3 8.91 2.27
 11 -19 -3 10.43 2.71
 11 19 -3 11.49 2.57
 -11 -19 3 9.99 2.69
 -11 19 3 12.57 2.67
 11 -19 3 8.57 2.23
 11 19 3 9.3 2.4
 -11 -20 -3 0.94 1.71
 -11 20 -3 0.99 1.57
 11 -20 -3 3.29 2.08
 11 20 -3 3.48 1.98
 -11 -20 3 1.88 1.95
 -11 20 3 0.26 1.63
 11 -20 3 1.66 1.62
 11 20 3 1.72 1.82
 -11 -21 -3 10.72 2.74
 -11 21 -3 7.12 2.21
 11 -21 -3 11.88 2.86
 11 21 -3 10.13 2.56
 -11 -21 3 10.2 2.79
 -11 21 3 11.38 2.72
 11 -21 3 12.67 2.58
 11 21 3 11.33 2.68
 -11 -22 -3 1.14 2
 -11 22 -3 2.53 1.75
 11 -22 -3 0.4 1.88
 11 22 -3 -0.42 1.66
 -11 -22 3 1.2 1.99
 -11 22 3 1.1 1.86
 11 -22 3 1.3 1.66
 11 22 3 3.2 2.05
 -11 -23 -3 7.65 2.45
 -11 23 -3 5.53 2.03
 11 -23 -3 7.98 2.72
 11 23 -3 8.47 2.55
 -11 -23 3 9.26 2.81
 -11 23 3 9.26 2.6
 11 -23 3 7.43 2.27
 11 23 3 7.42 2.49
 -11 -24 -3 7.18 2.56
 -11 24 -3 7.82 2.25
 11 -24 -3 8.6 2.89
 11 24 -3 10.18 2.7
 -11 -24 3 9.8 2.96
 -11 24 3 8.79 2.67
 11 -24 3 11.1 2.54
 11 24 3 9.05 2.67
 -11 25 -3 9.62 2.45
 11 -25 -3 17.31 3.42
 11 25 -3 15.55 3.16
 -11 -25 3 15.59 3.4
 -11 25 3 15.93 3.31
 -11 -26 -3 12.13 2.63
 -11 26 -3 10.6 2.57
 11 -26 -3 16.09 3.35
 11 26 -3 16.51 3.29
 -11 -26 3 17.27 3.52
 -11 26 3 19.78 3.53
 -12 0 -3 24.14 2.93
 12 0 -3 23.7 2.79
 -12 0 3 24.48 2.85
 -12 0 3 21.29 2.63
 12 0 3 20.21 2.77
 -12 -1 -3 7.39 1.93
 -12 1 -3 8.18 2.05
 12 -1 -3 9.22 2.01
 12 1 -3 9.64 1.99
 -12 -1 3 7.09 1.9
 -12 -1 3 8.49 1.88
 -12 1 3 8.55 2.04
 -12 1 3 7.84 1.78
 12 -1 3 11.35 2.32
 12 1 3 9 2.13
 -12 -2 -3 0.58 1.36
 -12 2 -3 0.19 1.27
 12 -2 -3 1.93 1.54
 12 2 -3 1.15 1.31
 -12 -2 3 1.36 1.44
 -12 -2 3 0.05 1.27
 -12 2 3 0.48 1.33
 -12 2 3 0.51 1.16
 12 -2 3 0.27 1.39
 12 2 3 0.95 1.43
 -12 -3 -3 9.44 2.16
 -12 3 -3 6.24 1.86
 12 -3 -3 7.55 1.98
 12 3 -3 9.8 1.93
 -12 -3 3 8.98 2.07
 -12 -3 3 10.29 2.08
 -12 3 3 7.32 1.98
 -12 3 3 12.04 1.89
 12 -3 3 5.47 1.91
 12 3 3 10.27 2.23
 -12 -4 -3 34.43 3.3
 -12 4 -3 26.68 2.97
 12 -4 -3 30.05 3.1
 12 4 -3 34.32 2.87
 -12 -4 3 30.13 3.07
 -12 -4 3 29.68 3.04
 -12 4 3 26.84 2.99
 -12 4 3 30.22 2.63
 12 -4 3 28.47 3.19
 12 4 3 29.84 3.28
 -12 -5 -3 37.69 3.44
 -12 5 -3 30.82 3.14
 12 -5 -3 34.93 3.3
 12 5 -3 41.85 3.02
 -12 -5 3 33.17 3.18
 -12 5 3 38 3.36
 -12 5 3 35.23 2.68
 12 -5 3 39.88 3.61
 12 5 3 38.81 3.57
 -12 -6 -3 0.69 1.39
 -12 6 -3 -0.94 1.17
 12 -6 -3 0.7 1.45
 12 6 -3 1.45 1.43
 12 6 -3 1.36 1.34
 -12 -6 3 0.35 1.38
 -12 6 3 -0.06 1.31
 12 -6 3 1.49 1.48
 12 6 3 1.16 1.43
 -12 -7 -3 9.64 2.26
 -12 7 -3 7.6 2
 12 -7 -3 7.37 2.11
 12 7 -3 7.05 1.9
 12 7 -3 10.91 1.81
 -12 -7 3 8.95 2.15
 -12 7 3 9.49 2.15
 12 -7 3 9.66 2.26
 12 7 3 10.61 2.33
 -12 -8 -3 1.39 1.48
 -12 8 -3 0.38 1.33
 12 -8 -3 0.36 1.49
 12 8 -3 -0.11 1.17
 -12 -8 3 0.39 1.42
 -12 8 3 -0.4 1.36
 12 -8 3 -0.54 1.36
 12 8 3 1.07 1.56
 -12 -9 -3 17.23 2.74
 -12 9 -3 10.01 2.25
 12 -9 -3 18.81 2.87
 12 9 -3 11.22 2.24
 -12 -9 3 17.14 2.77
 -12 9 3 11.45 2.3
 12 -9 3 14.27 2.6
 12 9 3 16.48 2.67
 -12 -10 -3 8.01 2.13
 -12 10 -3 6.19 1.94
 12 -10 -3 10.48 2.41
 12 10 -3 8.13 2.06
 -12 -10 3 8.24 2.24
 -12 10 3 7.23 2.03
 12 -10 3 11.31 2.38
 12 10 3 11.94 2.46
 -12 -11 -3 10.46 2.36
 -12 11 -3 9.47 2.31
 12 -11 -3 11.55 2.53
 12 11 -3 6.87 2.02
 -12 -11 3 9.03 2.29
 -12 11 3 8.73 2.21
 12 -11 3 12.21 2.46
 12 11 3 9.81 2.33
 -12 -12 -3 19.71 2.94
 -12 12 -3 16.55 2.71
 12 -12 -3 17.04 2.89
 12 12 -3 17.98 2.94
 -12 -12 3 17.76 2.91
 -12 12 3 18.71 2.81
 12 -12 3 17.21 2.71
 12 12 3 16.62 2.77
 -12 -13 -3 13.08 2.55
 -12 13 -3 12.5 2.45
 12 -13 -3 12.5 2.66
 12 13 -3 12.17 2.48
 -12 -13 3 12.46 2.66
 -12 13 3 11.59 2.4
 12 -13 3 18.14 2.82
 12 13 3 17.31 2.8
 -12 -14 -3 6.84 2.17
 -12 14 -3 5.19 1.97
 12 -14 -3 5.39 2.19
 12 14 -3 8 2.18
 -12 -14 3 10.89 2.52
 -12 14 3 9.24 2.29
 12 -14 3 7.12 2.1
 12 14 3 5.62 2.15
 -12 -15 -3 -0.43 1.48
 -12 15 -3 0.84 1.47
 12 -15 -3 -1.23 1.35
 12 15 -3 0.12 1.37
 -12 -15 3 0.59 1.63
 -12 15 3 0.25 1.46
 12 -15 3 0.11 1.39
 12 15 3 0.2 1.58
 -12 -16 -3 0.58 1.66
 -12 16 -3 -0.17 1.37
 12 -16 -3 0.28 1.62
 12 16 -3 2.78 1.63
 -12 -16 3 1.51 1.7
 -12 16 3 3.25 1.83
 12 -16 3 2.17 1.75
 12 16 3 3.05 1.9
 -12 -17 -3 0.89 1.71
 -12 17 -3 1.27 1.44
 12 -17 -3 1.15 1.89
 12 17 -3 2.57 1.76
 -12 -17 3 3.84 2.11
 -12 17 3 3.94 1.97
 12 -17 3 1.17 1.56
 12 17 3 1.24 1.77
 -12 -18 -3 5.97 2.22
 -12 18 -3 4.76 1.89
 12 -18 -3 5.26 2.33
 12 18 -3 6.3 2.21
 -12 -18 3 7.81 2.56
 -12 18 3 6.96 2.3
 12 -18 3 7.25 2.25
 12 18 3 4.56 2.1
 -12 -19 -3 3.68 2.03
 -12 19 -3 3.68 1.88
 12 -19 -3 7.61 2.56
 12 19 -3 6.34 2.22
 -12 -19 3 9.28 2.68
 -12 19 3 6 2.3
 12 -19 3 8.17 2.27
 12 19 3 7.55 2.38
 -12 -20 -3 3.05 1.99
 -12 20 -3 0.31 1.4
 12 -20 -3 1.89 2
 12 20 -3 0.82 1.73
 -12 -20 3 1.81 2
 -12 20 3 1.15 1.76
 12 -20 3 2.4 1.79
 12 20 3 3.01 2
 -12 -21 -3 1.02 2.03
 -12 21 -3 1.97 1.72
 12 -21 -3 1.57 1.99
 12 21 -3 0.95 1.71
 -12 -21 3 3.96 2.29
 -12 21 3 1.09 1.86
 12 -21 3 2.37 1.77
 12 21 3 0.92 1.92
 -12 -22 -3 0.21 1.92
 -12 22 -3 0.67 1.52
 12 -22 -3 0.16 1.89
 12 22 -3 1.04 1.76
 -12 -22 3 0.84 1.94
 -12 22 3 0.47 1.74
 12 -22 3 1.9 1.71
 12 22 3 0.62 1.8
 -12 -23 -3 20.3 3.41
 -12 23 -3 16.4 2.98
 12 -23 -3 24.14 3.89
 12 23 -3 19.06 3.34
 -12 -23 3 18.06 3.52
 -12 23 3 18.19 3.37
 12 -23 3 21.18 3.25
 12 23 3 18.03 3.3
 -12 -24 -3 3.53 2.29
 -12 24 -3 2.83 1.9
 12 -24 -3 1.93 2.22
 12 24 -3 4.56 2.25
 -12 -24 3 3.81 2.47
 -12 24 3 3.21 2.22
 12 -24 3 5.64 2.27
 12 24 3 2.13 2.13
 -12 -25 -3 1.81 2.15
 -12 25 -3 1.66 1.73
 12 -25 -3 0.36 2.1
 12 25 -3 1.41 1.98
 -12 -25 3 1.2 2.13
 -12 25 3 2.17 2.13
 12 25 3 1.41 2.17
 -13 0 -3 -0.86 1.16
 13 0 -3 -0.83 1.28
 -13 0 3 -0.95 1.2
 -13 0 3 0.57 1.24
 13 0 3 -0.51 1.24
 -13 -1 -3 1 1.47
 -13 1 -3 0.74 1.34
 13 -1 -3 -0.03 1.32
 13 1 -3 -0.69 1.24
 -13 -1 3 -0.41 1.26
 -13 -1 3 0.78 1.35
 -13 1 3 0.02 1.36
 -13 1 3 0.81 1.23
 13 -1 3 0.46 1.4
 13 1 3 0.2 1.39
 -13 -2 -3 11.63 2.41
 -13 2 -3 11.25 2.35
 13 -2 -3 13.59 2.37
 13 2 -3 16.27 2.35
 -13 -2 3 10.44 2.25
 -13 -2 3 14.22 2.37
 -13 2 3 12.28 2.32
 -13 2 3 12.04 2.08
 13 -2 3 9.15 2.28
 13 2 3 16.73 2.73
 -13 -3 -3 16.71 2.66
 -13 3 -3 16.58 2.67
 13 -3 -3 25.54 3.1
 13 3 -3 19.8 2.49
 -13 -3 3 18.45 2.7
 -13 -3 3 16.93 2.52
 -13 3 3 15.33 2.52
 -13 3 3 17.28 2.28
 13 -3 3 21.26 2.96
 13 3 3 17.86 2.83
 -13 -4 -3 14.09 2.51
 -13 4 -3 13.92 2.5
 13 -4 -3 14.51 2.59
 13 4 -3 18.06 2.37
 -13 -4 3 15.31 2.55
 -13 -4 3 14.56 2.42
 -13 4 3 13.46 2.48
 13 -4 3 15.88 2.68
 13 4 3 17.04 2.78
 -13 -5 -3 26.46 3.14
 -13 5 -3 19.55 2.88
 13 -5 -3 24.7 3.06
 13 5 -3 20.98 2.73
 13 5 -3 28.25 2.86
 -13 -5 3 25.78 3.02
 -13 5 3 24.43 3.01
 -13 5 3 20.03 2.31
 13 -5 3 25.56 3.19
 13 5 3 24.32 3.14
 -13 -6 -3 5.19 1.96
 -13 6 -3 6.13 1.95
 13 -6 -3 11.01 2.36
 13 6 -3 5.48 1.81
 13 6 -3 10.47 1.95
 -13 -6 3 6.42 2.03
 -13 6 3 9.17 2.2
 13 -6 3 11.69 2.41
 13 6 3 6.69 2.13
 -13 -7 -3 5.57 1.98
 -13 7 -3 8.43 2.1
 13 -7 -3 7.02 2.16
 13 7 -3 6.25 1.9
 -13 -7 3 8.96 2.2
 -13 7 3 7.6 2.05
 13 -7 3 8.27 2.21
 13 7 3 5.67 2.01
 -13 -8 -3 8.81 2.25
 -13 8 -3 7.56 2.1
 13 -8 -3 12.97 2.55
 13 8 -3 8.07 2.04
 -13 -8 3 10.11 2.32
 -13 8 3 8.99 2.14
 13 -8 3 7.68 2.17
 13 8 3 13.27 2.6
 -13 -9 -3 5.05 2.01
 -13 9 -3 2.2 1.61
 13 -9 -3 7.5 2.29
 13 9 -3 3.09 1.67
 -13 -9 3 5.53 2.03
 -13 9 3 2.75 1.69
 13 -9 3 3.08 1.82
 13 9 3 2.95 1.85
 -13 -10 -3 2.23 1.81
 -13 10 -3 1.35 1.54
 13 -10 -3 3.79 1.96
 13 10 -3 1.7 1.5
 -13 -10 3 4.13 1.86
 -13 10 3 1.21 1.6
 13 -10 3 2.9 1.78
 13 10 3 3.18 1.91
 -13 -11 -3 8.83 2.36
 -13 11 -3 5.74 1.96
 13 -11 -3 6.57 2.23
 13 11 -3 4.45 1.86
 -13 -11 3 6.52 2.16
 -13 11 3 7.93 2.17
 13 -11 3 6.09 2.08
 13 11 3 6.98 2.24
 -13 -12 -3 4.76 2.08
 -13 12 -3 2.77 1.75
 13 -12 -3 3.37 1.96
 13 12 -3 3.63 1.9
 -13 -12 3 4.33 1.98
 -13 12 3 4.19 1.85
 13 -12 3 4.45 1.92
 13 12 3 2.53 1.8
 -13 -13 -3 2.5 1.83
 -13 13 -3 1.82 1.6
 13 -13 -3 0.73 1.78
 13 13 -3 -0.53 1.37
 -13 -13 3 2.23 1.85
 -13 13 3 -0.72 1.39
 13 -13 3 1.44 1.7
 13 13 3 2.43 1.87
 -13 -14 -3 1.38 1.78
 -13 14 -3 1.64 1.56
 13 -14 -3 1.78 1.84
 13 14 -3 1.95 1.66
 -13 -14 3 3.42 1.98
 -13 14 3 3.95 1.87
 13 -14 3 2.95 1.81
 13 14 3 1.59 1.67
 -13 -15 -3 3.07 1.98
 -13 15 -3 5.34 2.03
 13 -15 -3 4 2.09
 13 15 -3 9.3 2.35
 -13 -15 3 8.07 2.5
 -13 15 3 2.71 1.88
 13 -15 3 3.62 1.95
 13 15 3 5.52 2.19
 -13 -16 -3 17.26 3.01
 -13 16 -3 16.36 2.83
 13 -16 -3 16.48 3.12
 13 16 -3 19.38 2.99
 -13 -16 3 19.3 3.32
 -13 16 3 15.3 2.82
 13 -16 3 20.84 3.18
 13 16 3 15.55 2.95
 -13 -17 -3 5.55 2.23
 -13 17 -3 3.14 1.79
 13 -17 -3 5.63 2.34
 13 17 -3 3.6 1.93
 -13 -17 3 4.7 2.3
 -13 17 3 7.85 2.34
 13 -17 3 6.47 2.18
 13 17 3 7.57 2.4
 -13 -18 -3 -0.64 1.89
 -13 18 -3 0.4 1.34
 13 -18 -3 2.23 2.01
 13 18 -3 0.05 1.5
 -13 -18 3 -0.88 1.6
 -13 18 3 -0.62 1.53
 13 -18 3 2.56 1.74
 13 18 3 1.5 1.8
 -13 -19 -3 0.21 1.87
 -13 19 -3 0.52 1.44
 13 -19 -3 2.71 2.13
 13 19 -3 -0.06 1.58
 -13 -19 3 0.17 1.82
 -13 19 3 0.61 1.72
 13 -19 3 1.15 1.74
 13 19 3 1.53 1.89
 -13 -20 -3 10.64 2.74
 -13 20 -3 9.53 2.42
 13 -20 -3 9.48 2.83
 13 20 -3 10.61 2.68
 -13 -20 3 11.57 2.97
 -13 20 3 11.92 2.81
 13 -20 3 12.62 2.79
 13 20 3 11.92 2.82
 -13 -21 -3 16.92 3.42
 -13 21 -3 12.39 2.71
 13 -21 -3 20.72 3.61
 13 21 -3 17.04 3.11
 -13 -21 3 13.84 3.19
 -13 21 3 13.47 2.94
 13 -21 3 17.26 3.14
 13 21 3 14.98 3.04
 -13 -22 -3 4.24 2.47
 -13 22 -3 -0.12 1.59
 13 -22 -3 0.86 2.15
 13 22 -3 3.66 2.14
 -13 -22 3 4.28 2.42
 -13 22 3 3.43 2.26
 13 -22 3 6.52 2.34
 13 22 3 1.36 2.12
 -13 -23 -3 1.97 2.32
 -13 23 -3 0.12 1.54
 13 -23 -3 2.8 2.22
 13 23 -3 1.07 1.91
 -13 -23 3 1.19 2.18
 -13 23 3 0.53 1.9
 13 -23 3 4.38 2.18
 13 23 3 0.43 2.05
 -14 0 -3 11.68 2.51
 14 0 -3 8.8 2.18
 -14 0 3 11.38 2.35
 -14 0 3 12.16 2.27
 14 0 3 12.69 2.58
 -14 -1 -3 20.33 3.04
 -14 1 -3 17.64 2.89
 14 -1 -3 20.3 2.79
 14 1 -3 19.91 2.69
 -14 -1 3 15.8 2.6
 -14 -1 3 17.58 2.57
 -14 1 3 17.99 2.71
 -14 1 3 20.89 2.68
 14 -1 3 18.97 2.96
 14 1 3 18.35 2.99
 -14 -2 -3 8.93 2.32
 -14 2 -3 6.84 2.11
 14 -2 -3 9.88 2.24
 -14 -2 3 8.56 2.18
 -14 -2 3 9.8 2.16
 -14 2 3 10.5 2.25
 -14 2 3 9.69 2.07
 14 -2 3 5.19 2.04
 14 2 3 7.2 2.23
 -14 -3 -3 10.23 2.36
 -14 3 -3 7.64 2.2
 14 -3 -3 8.13 2.21
 14 3 -3 9.71 2.1
 -14 -3 3 5.86 1.99
 -14 -3 3 7.53 2.1
 -14 3 3 6.47 1.99
 -14 3 3 6.5 1.83
 14 -3 3 10.08 2.37
 14 3 3 8.02 2.27
 -14 -4 -3 2.74 1.77
 -14 4 -3 3.45 1.79
 14 -4 -3 5.99 2.13
 14 4 -3 3.21 1.72
 -14 -4 3 5.99 1.96
 -14 4 3 2.45 1.68
 -14 4 3 2.52 1.47
 14 -4 3 3.86 1.91
 14 4 3 3.98 1.92
 -14 -5 -3 22.37 3.12
 -14 5 -3 18.72 2.87
 14 -5 -3 28.6 3.35
 14 5 -3 21.38 2.87
 14 5 -3 27.11 3.09
 -14 -5 3 25.95 3.18
 -14 5 3 24.23 3.01
 14 -5 3 27.76 3.41
 14 5 3 24.3 3.27
 -14 -6 -3 51.32 4.25
 -14 6 -3 44.36 3.93
 14 -6 -3 57.51 4.33
 14 6 -3 34.99 3.4
 -14 -6 3 57.05 4.21
 -14 6 3 52.49 3.99
 14 -6 3 51.77 4.29
 14 6 3 46.7 4.12
 -14 -7 -3 8.22 2.28
 -14 7 -3 6.6 2.09
 14 -7 -3 9.61 2.41
 14 7 -3 6.62 1.99
 -14 -7 3 7.61 2.24
 -14 7 3 6.56 2.01
 14 -7 3 8.55 2.31
 14 7 3 6.81 2.17
 -14 -8 -3 2.11 1.76
 -14 8 -3 2.75 1.74
 14 -8 -3 4.36 2.06
 14 8 -3 1.94 1.61
 -14 -8 3 3.34 1.84
 -14 8 3 3.59 1.85
 14 -8 3 3.79 1.94
 14 8 3 6.29 2.16
 -14 -9 -3 9.6 2.48
 -14 9 -3 6.58 2.08
 14 -9 -3 10.3 2.54
 14 9 -3 11.84 2.41
 -14 -9 3 10.5 2.52
 -14 9 3 13.24 2.52
 14 -9 3 10.27 2.49
 14 9 3 12.02 2.62
 -14 -10 -3 8.19 2.42
 -14 10 -3 4.32 1.85
 14 -10 -3 12.15 2.68
 14 10 -3 7.07 2.07
 -14 -10 3 11.71 2.59
 -14 10 3 8.75 2.25
 14 -10 3 8.72 2.36
 14 10 3 7.79 2.34
 -14 -11 -3 9.57 2.51
 -14 11 -3 5.5 2.07
 14 -11 -3 6.67 2.33
 14 11 -3 6.59 2.27
 -14 -11 3 7.65 2.35
 -14 11 3 7.49 2.26
 14 -11 3 6.68 2.23
 14 11 3 6.82 2.33
 -14 -12 -3 17.59 3.06
 -14 12 -3 11.45 2.54
 14 -12 -3 17.17 3.07
 14 12 -3 12.28 2.58
 -14 -12 3 17.33 3.06
 -14 12 3 13.78 2.64
 14 -12 3 13.86 2.77
 14 12 3 10.75 2.64
 -14 -13 -3 -1.64 1.58
 -14 13 -3 -0.22 1.32
 14 -13 -3 4.35 2.16
 14 13 -3 1.83 1.59
 -14 -13 3 3.09 2.05
 -14 13 3 0.27 1.56
 14 -13 3 1.59 1.69
 14 13 3 0.41 1.59
 -14 -14 -3 1.14 1.87
 -14 14 -3 0.89 1.52
 14 -14 -3 1.61 1.9
 14 14 -3 1.87 1.63
 -14 -14 3 0.97 1.85
 -14 14 3 1.85 1.79
 14 -14 3 1.72 1.77
 14 14 3 0.68 1.74
 -14 -15 -3 1.18 1.77
 -14 15 -3 1.7 1.59
 14 -15 -3 0.25 1.75
 14 15 -3 -0.39 1.39
 -14 -15 3 1.44 1.89
 -14 15 3 -0.08 1.66
 14 -15 3 0.98 1.66
 14 15 3 -0.27 1.67
 -14 -16 -3 4.64 2.28
 -14 16 -3 2.68 1.83
 14 -16 -3 2.5 2.15
 14 16 -3 4.79 2.03
 -14 -16 3 5.41 2.37
 -14 16 3 2.87 1.97
 14 -16 3 6.48 2.24
 14 16 3 4.68 2.15
 -14 -17 -3 8.33 2.58
 -14 17 -3 8.88 2.38
 14 -17 -3 7.18 2.59
 14 17 -3 3.71 2
 -14 -17 3 7.01 2.59
 -14 17 3 9.61 2.51
 14 -17 3 10.22 2.65
 14 17 3 5.78 2.37
 -14 -18 -3 0.19 1.89
 -14 18 -3 0.24 1.45
 14 -18 -3 -1.01 1.85
 14 18 -3 0.21 1.54
 -14 -18 3 -1.07 1.71
 -14 18 3 0.81 1.79
 14 -18 3 1 1.76
 14 18 3 -0.32 1.65
 -14 -19 -3 6.65 2.57
 -14 19 -3 5.56 2.17
 14 -19 -3 7.12 2.73
 14 19 -3 8.16 2.52
 -14 -19 3 8.97 2.78
 -14 19 3 7.46 2.48
 14 -19 3 10.1 2.69
 14 19 3 6.45 2.42
 -14 -20 -3 9.08 2.69
 -14 20 -3 4.22 2.03
 14 -20 -3 8.08 2.8
 14 20 -3 5.05 2.28
 -14 -20 3 5.06 2.49
 -14 20 3 7.4 2.57
 14 -20 3 10.07 2.66
 14 20 3 8.42 2.64
 -14 -21 -3 21.06 3.85
 -14 21 -3 16.6 3.1
 14 -21 -3 24.09 3.93
 14 21 -3 23.06 3.64
 -14 -21 3 24.47 3.96
 -14 21 3 25.69 3.73
 14 -21 3 19.64 3.35
 14 21 3 18.13 3.36
 -14 -22 -3 8.19 3.01
 -14 22 -3 2.78 1.95
 14 -22 -3 7.57 2.85
 -14 -22 3 6.89 2.76
 -14 22 3 9.04 2.7
 14 -22 3 6.97 2.44
 14 22 3 6.43 2.57
 -15 0 -3 0.67 1.55
 15 0 -3 -0.91 1.39
 -15 0 3 0.63 1.48
 -15 0 3 1.89 1.57
 15 0 3 -0.16 1.53
 -15 -1 -3 7.18 2.25
 -15 1 -3 7.6 2.22
 15 -1 -3 10.84 2.37
 15 1 -3 6.89 2.1
 -15 -1 3 9.35 2.21
 -15 -1 3 7.76 2.08
 -15 1 3 8.57 2.17
 -15 1 3 6.86 2.11
 15 -1 3 7.26 2.22
 15 1 3 7.16 2.33
 -15 -2 -3 18.68 3.03
 -15 2 -3 16.99 2.97
 15 -2 -3 26.65 3.24
 15 2 -3 27.83 3.31
 -15 -2 3 20.95 2.92
 -15 -2 3 19.78 2.86
 -15 2 3 21.59 2.98
 -15 2 3 23.58 2.94
 15 -2 3 22.62 3.25
 15 2 3 23.93 3.29
 -15 -3 -3 13.05 2.71
 -15 3 -3 15.94 2.99
 15 -3 -3 17.72 2.82
 15 3 -3 17.87 2.76
 -15 -3 3 18.46 2.83
 -15 3 3 15.54 2.63
 -15 3 3 18.94 2.59
 15 -3 3 15.38 2.92
 15 3 3 15.26 2.8
 -15 -4 -3 1.71 1.74
 -15 4 -3 0.2 1.38
 15 -4 -3 1.22 1.74
 15 4 -3 -0.24 1.34
 15 4 -3 2.96 1.75
 -15 -4 3 0.26 1.59
 -15 4 3 1.03 1.51
 15 -4 3 1.54 1.7
 15 4 3 1.74 1.72
 -15 -5 -3 43.44 4.1
 -15 5 -3 39.8 3.9
 15 -5 -3 48.88 4.16
 15 5 -3 33.42 3.39
 15 5 -3 47.27 3.71
 -15 -5 3 45.21 3.96
 -15 5 3 42.04 3.71
 15 -5 3 45.7 4.2
 15 5 3 40.38 4.03
 -15 -6 -3 42.85 4.1
 -15 6 -3 37.93 3.82
 15 -6 -3 51.59 4.25
 15 6 -3 29.81 3.3
 -15 -6 3 35.92 3.73
 -15 6 3 39.88 3.67
 15 -6 3 41.99 4.09
 15 6 3 36.51 3.89
 -15 -7 -3 10.57 2.6
 -15 7 -3 13.01 2.71
 15 -7 -3 12.99 2.72
 15 7 -3 8.66 2.23
 -15 -7 3 8.47 2.35
 -15 7 3 11.48 2.47
 15 -7 3 11.11 2.58
 15 7 3 10.67 2.63
 -15 -8 -3 13.23 2.87
 -15 8 -3 13.57 2.69
 15 -8 -3 14.89 2.88
 15 8 -3 10.12 2.39
 -15 -8 3 12.9 2.73
 -15 8 3 13.15 2.53
 15 -8 3 16.47 2.99
 15 8 3 11.28 2.64
 -15 -9 -3 4.11 2.21
 -15 9 -3 2.72 1.83
 15 -9 -3 2.86 2.01
 15 9 -3 2.32 1.69
 -15 -9 3 3.81 1.99
 -15 9 3 2.63 1.74
 15 -9 3 5.11 2.16
 15 9 3 3.14 1.99
 -15 -10 -3 2.15 1.95
 -15 10 -3 2.89 1.71
 15 -10 -3 2.6 2.02
 15 10 -3 2.33 1.72
 -15 -10 3 3.34 2
 -15 10 3 1.61 1.71
 15 -10 3 3.44 2.07
 15 10 3 3.41 1.99
 -15 -11 -3 0.15 1.76
 -15 11 -3 1.39 1.65
 15 -11 -3 3.11 2.09
 15 11 -3 0.21 1.62
 -15 -11 3 1.86 1.82
 -15 11 3 0.24 1.6
 15 -11 3 4.93 2.19
 15 11 3 1.69 1.81
 -15 -12 -3 2.98 2.09
 -15 12 -3 5.96 2.14
 15 -12 -3 6.33 2.46
 15 12 -3 5.89 2.09
 -15 -12 3 5.3 2.28
 -15 12 3 8.41 2.34
 15 -12 3 7.71 2.4
 15 12 3 5.57 2.32
 -15 -13 -3 0.29 1.82
 -15 13 -3 0.28 1.5
 15 -13 -3 -0.37 1.76
 15 13 -3 0.43 1.52
 -15 -13 3 1.03 1.81
 -15 13 3 1.18 1.76
 15 -13 3 0.25 1.62
 15 13 3 -0.47 1.66
 -15 -14 -3 0.29 1.82
 -15 14 -3 2.14 1.76
 15 -14 -3 3.7 2.22
 15 14 -3 2.22 1.8
 -15 -14 3 2.63 2.09
 -15 14 3 3.5 1.97
 15 -14 3 3.29 2
 15 14 3 2.16 1.98
 -15 -15 -3 7.08 2.53
 -15 15 -3 3.44 1.93
 15 -15 -3 6.51 2.61
 15 15 -3 4.15 2
 -15 -15 3 5.25 2.41
 -15 15 3 4.24 2.16
 15 -15 3 5.99 2.31
 15 15 3 2.8 2.13
 -15 -16 -3 11.23 2.91
 -15 16 -3 6.82 2.24
 15 -16 -3 11.61 3.02
 15 16 -3 9.58 2.46
 -15 -16 3 10.48 2.85
 -15 16 3 8.37 2.51
 15 -16 3 9.18 2.64
 15 16 3 10.34 2.68
 -15 -17 -3 2.28 2.21
 -15 17 -3 0.43 1.61
 15 -17 -3 1.76 2.15
 15 17 -3 3.36 1.96
 -15 -17 3 4.11 2.34
 -15 17 3 1.82 1.98
 15 -17 3 2.5 1.97
 15 17 3 0.79 1.92
 -15 -18 -3 4.46 2.42
 -15 18 -3 3.13 1.9
 15 -18 -3 4.11 2.52
 15 18 -3 2.49 1.96
 -15 -18 3 3.4 2.34
 -15 18 3 3.02 2.06
 15 -18 3 4.64 2.25
 15 18 3 2.53 2.1
 -15 -19 -3 1.87 2.15
 -15 19 -3 -0.86 1.41
 15 -19 -3 -1.04 1.79
 15 19 -3 -0.59 1.68
 -15 -19 3 0.56 2.04
 -15 19 3 -0.96 1.68
 15 -19 3 1.69 1.91
 15 19 3 -0.11 1.78
 -15 -20 -3 12.87 3.12
 -15 20 -3 3.23 2.02
 15 -20 -3 6.26 2.78
 15 20 -3 7.51 2.55
 -15 -20 3 11.38 3.11
 -15 20 3 5.31 2.39
 15 -20 3 8.01 2.55
 15 20 3 6.77 2.62
 -16 0 -3 13.77 2.81
 16 0 -3 12.69 2.57
 -16 0 3 10.58 2.46
 -16 0 3 9.85 2.32
 16 0 3 12.79 2.79
 -16 -1 -3 65.49 4.94
 -16 1 -3 68.32 5.01
 16 -1 -3 76.97 4.81
 16 1 -3 82.67 5.46
 -16 -1 3 71.32 4.71
 -16 -1 3 65.35 4.47
 -16 1 3 67.3 4.61
 -16 1 3 71.4 4.51
 16 -1 3 67.79 5.02
 16 1 3 76.31 5.3
 -16 -2 -3 0.5 1.69
 -16 2 -3 -0.66 1.35
 16 -2 -3 0.57 1.7
 16 2 -3 0.5 1.65
 -16 -2 3 0.29 1.48
 -16 2 3 0.46 1.55
 -16 2 3 1.18 1.52
 16 -2 3 -0.07 1.53
 16 2 3 0.1 1.55
 -16 -3 -3 -1.08 1.47
 -16 3 -3 0.7 1.66
 16 -3 -3 0.62 1.63
 16 3 -3 0.08 1.27
 16 3 -3 -0.61 1.51
 -16 -3 3 1.48 1.65
 -16 3 3 -0.17 1.5
 16 -3 3 0.26 1.6
 16 3 3 -0.58 1.51
 -16 -4 -3 5.17 2.21
 -16 4 -3 9.64 2.59
 16 -4 -3 10.03 2.45
 16 4 -3 5.59 1.95
 16 4 -3 7.15 2.16
 -16 -4 3 4.51 1.98
 -16 4 3 6.73 2.21
 16 -4 3 12.77 2.85
 16 4 3 8.81 2.51
 -16 -5 -3 0.83 1.73
 -16 5 -3 0.04 1.58
 16 -5 -3 1.46 1.91
 16 5 -3 1.86 1.58
 -16 -5 3 0.45 1.56
 -16 5 3 0.31 1.6
 16 -5 3 1.64 1.91
 16 5 3 0.22 1.68
 -16 -6 -3 3.6 2.12
 -16 6 -3 3.44 1.91
 16 -6 -3 2.97 1.95
 16 6 -3 0.31 1.45
 -16 -6 3 1.48 1.74
 -16 6 3 -0.12 1.56
 16 -6 3 2.09 1.95
 16 6 3 1.49 1.84
 -16 -7 -3 18.46 3.26
 -16 7 -3 15.67 2.88
 16 -7 -3 18.59 3.19
 16 7 -3 12.5 2.53
 -16 -7 3 23.84 3.35
 -16 7 3 13.89 2.7
 16 -7 3 19.84 3.28
 16 7 3 17.58 3.19
 -16 -8 -3 9.26 2.7
 -16 8 -3 10.93 2.59
 16 -8 -3 10.89 2.67
 16 8 -3 7.43 2.19
 -16 -8 3 11.88 2.74
 -16 8 3 12.55 2.66
 16 -8 3 13.2 2.89
 16 8 3 10.88 2.73
 -16 -9 -3 5.96 2.34
 -16 9 -3 4.09 2.03
 16 -9 -3 4.87 2.28
 16 9 -3 2.79 1.74
 -16 -9 3 4.88 2.28
 -16 9 3 5.56 2.09
 16 -9 3 5 2.2
 16 9 3 5.31 2.31
 -16 -10 -3 1.23 1.96
 -16 10 -3 1.74 1.69
 16 -10 -3 3.19 2.17
 16 10 -3 1.81 1.84
 -16 -10 3 3.18 2.05
 -16 10 3 0.54 1.66
 16 -10 3 0.43 1.86
 16 10 3 1.55 1.95
 -16 -11 -3 -1.27 1.64
 -16 11 -3 -0.64 1.26
 16 -11 -3 0.82 1.9
 16 11 -3 1.16 1.64
 -16 -11 3 -1.13 1.58
 -16 11 3 1.07 1.72
 16 -11 3 0.75 1.75
 16 11 3 -0.64 1.7
 -16 -12 -3 0.11 1.88
 -16 12 -3 1.68 1.69
 16 -12 -3 3.28 2.23
 16 12 -3 1.81 1.77
 -16 -12 3 0.34 1.92
 -16 12 3 2.84 1.88
 16 -12 3 -0.3 1.74
 16 12 3 3.04 2.02
 -16 -13 -3 5.5 2.47
 -16 13 -3 7.27 2.38
 16 -13 -3 10.05 2.86
 16 13 -3 5.93 2.19
 -16 -13 3 11.99 2.98
 -16 13 3 9.69 2.56
 16 -13 3 8.21 2.56
 16 13 3 13.42 2.98
 -16 -14 -3 -0.43 1.7
 -16 14 -3 -0.1 1.46
 16 -14 -3 0.26 2
 16 14 -3 0.17 1.55
 -16 -14 3 0.06 1.94
 -16 14 3 0.77 1.79
 16 -14 3 1.7 2.01
 16 14 3 1.03 1.87
 -16 -15 -3 4.05 2.35
 -16 15 -3 3.86 2.07
 16 -15 -3 5.21 2.54
 16 15 -3 2.61 1.84
 -16 -15 3 5.86 2.51
 -16 15 3 5.16 2.26
 16 -15 3 4.66 2.35
 16 15 3 3.28 2.25
 -16 -16 -3 0.59 1.95
 -16 16 -3 -0.64 1.5
 16 -16 -3 -0.25 1.95
 16 16 -3 -0.36 1.56
 -16 -16 3 1.48 2.08
 -16 16 3 1.42 1.86
 16 -16 3 -0.39 1.77
 16 16 3 -0.4 1.66
 -16 -17 -3 2.84 2.34
 -16 17 -3 1.03 1.73
 16 -17 -3 0.7 2.12
 16 17 -3 0.16 1.7
 -16 -17 3 5.88 2.6
 -16 17 3 1.92 1.99
 16 -17 3 1.03 1.98
 16 17 3 0.8 1.96
 -16 -18 -3 2.7 2.36
 -16 18 -3 1.66 1.9
 16 -18 -3 2.46 2.23
 16 18 -3 0.5 1.83
 -16 -18 3 2.74 2.31
 -16 18 3 1.72 2.06
 16 -18 3 4.21 2.25
 16 18 3 0.68 1.98
 -17 0 -3 1.83 1.84
 17 0 -3 1.75 1.97
 -17 0 3 -0.97 1.34
 -17 0 3 -0.07 1.59
 17 0 3 0.48 1.73
 -17 -1 -3 6.91 2.42
 -17 1 -3 4.47 2.13
 17 -1 -3 6.57 2.4
 17 1 -3 10.16 2.59
 -17 -1 3 5.78 2.13
 -17 1 3 4.39 1.92
 -17 1 3 7.74 2.21
 17 -1 3 6.66 2.42
 17 1 3 6.77 2.43
 -17 -2 -3 0.77 1.75
 -17 2 -3 1.52 1.84
 17 -2 -3 0.63 1.76
 17 2 -3 0.43 1.48
 17 2 -3 0.86 1.82
 -17 -2 3 1.16 1.69
 -17 2 3 1.12 1.6
 17 -2 3 2.17 1.98
 17 2 3 0.88 1.79
 -17 -3 -3 34.31 4
 -17 3 -3 33.61 3.91
 17 -3 -3 36.78 3.87
 17 3 -3 19.46 3
 17 3 -3 33.47 3.74
 -17 -3 3 34.24 3.77
 -17 3 3 34.43 3.62
 17 -3 3 31.57 4.02
 17 3 3 31.14 3.97
 -17 -4 -3 6.06 2.38
 -17 4 -3 2.71 1.97
 17 -4 -3 3.04 2.09
 17 4 -3 1.78 1.7
 -17 -4 3 4.52 2.16
 -17 4 3 4.32 2.02
 17 -4 3 6.05 2.39
 17 4 3 4.42 2.26
 -17 -5 -3 1.46 2.01
 -17 5 -3 0.25 1.63
 17 -5 -3 2.28 1.95
 17 5 -3 1.99 1.73
 -17 -5 3 4.52 2.1
 -17 5 3 2.6 1.82
 17 -5 3 3.85 2.22
 17 5 3 6.23 2.41
 -17 -6 -3 2.41 2.07
 -17 6 -3 1.68 1.96
 17 -6 -3 3.88 2.24
 17 6 -3 2.17 1.77
 -17 -6 3 2.06 2.01
 -17 6 3 2.62 1.94
 17 -6 3 6.11 2.44
 17 6 3 4.58 2.46
 -17 -7 -3 13.64 3.17
 -17 7 -3 9.77 2.8
 17 -7 -3 10.59 2.77
 17 7 -3 6.84 2.16
 -17 -7 3 10.37 2.73
 -17 7 3 10.64 2.59
 17 -7 3 16.28 3.19
 17 7 3 9.79 2.73
 -17 -8 -3 32.12 4.15
 -17 8 -3 26.77 3.69
 17 -8 -3 33.22 4.02
 17 8 -3 21.97 3.16
 -17 -8 3 30.94 3.88
 -17 8 3 26.32 3.46
 17 -8 3 29.41 4.01
 17 8 3 31.57 3.93
 -17 -9 -3 22.93 3.71
 17 -9 -3 22.7 3.54
 17 9 -3 20.81 3.42
 -17 -9 3 21.26 3.46
 -17 9 3 21.75 3.27
 17 -9 3 28.99 3.88
 17 9 3 22.7 3.58
 -17 -10 -3 1.95 2.12
 -17 10 -3 1.98 1.71
 17 -10 -3 1.96 2.02
 17 10 -3 1.35 1.84
 -17 -10 3 2.22 2.01
 -17 10 3 1.53 1.8
 17 -10 3 1.13 1.99
 17 10 3 1.94 1.99
 -17 -11 -3 10.94 2.95
 -17 11 -3 10.25 2.67
 17 -11 -3 14.85 3.19
 17 11 -3 13.38 2.77
 -17 -11 3 19.8 3.47
 -17 11 3 12.06 2.69
 17 -11 3 16.72 3.33
 17 11 3 10.85 2.9
 -17 -12 -3 1.43 2.11
 -17 12 -3 1.37 1.73
 17 -12 -3 0.47 2
 17 12 -3 0.07 1.52
 -17 -12 3 1.08 1.94
 -17 12 3 -0.03 1.69
 17 -12 3 0 1.89
 17 12 3 1.96 1.98
 -17 -13 -3 9.02 2.86
 -17 13 -3 8.06 2.58
 17 -13 -3 10.28 2.94
 17 13 -3 8.89 2.55
 -17 -13 3 5.03 2.5
 -17 13 3 8.6 2.55
 17 -13 3 7.41 2.61
 17 13 3 2.5 2.15
 -17 -14 -3 -0.37 2.1
 -17 14 -3 0.6 1.58
 17 -14 -3 1.84 2.24
 17 14 -3 0.81 1.71
 -17 -14 3 1.95 2.01
 -17 14 3 0.77 1.85
 17 -14 3 1.78 2.15
 17 14 3 -1.07 1.77
 -17 -15 -3 4.85 2.62
 -17 15 -3 3.07 1.99
 17 -15 -3 4.07 2.54
 17 15 -3 4.41 2.19
 -17 -15 3 6.19 2.54
 -17 15 3 3.69 2.27
 17 -15 3 4.36 2.38
 17 15 3 4.55 2.41
 -18 0 -3 14.39 3.14
 18 0 -3 16.67 3.15
 -18 0 3 15.48 2.9
 18 0 3 17.29 3.37
 -18 -1 -3 1.31 1.94
 -18 1 -3 -0.26 1.71
 18 -1 -3 0.21 1.87
 18 1 -3 -0.96 1.45
 18 1 -3 2.19 1.99
 -18 -1 3 1.46 1.77
 -18 1 3 -0.51 1.66
 18 -1 3 0.43 1.8
 18 1 3 -0.95 1.67
 -18 -2 -3 5.6 2.32
 -18 2 -3 7.02 2.43
 18 -2 -3 9.68 2.82
 18 2 -3 6.02 2.15
 18 2 -3 8.29 2.51
 -18 -2 3 7.32 2.42
 -18 2 3 8.21 2.41
 18 -2 3 6.99 2.6
 18 2 3 9.12 2.75
 -18 -3 -3 -0.23 1.8
 -18 3 -3 2.24 1.97
 18 -3 -3 1.17 2.09
 18 3 -3 1.2 1.68
 -18 -3 3 2.91 1.96
 -18 3 3 0.24 1.67
 18 -3 3 2.43 2.05
 18 3 3 2.38 2.09
 -18 -4 -3 -0.69 1.75
 -18 4 -3 0.55 1.69
 18 -4 -3 1.06 2
 18 4 -3 -0.32 1.48
 -18 -4 3 0.83 1.78
 -18 4 3 0.04 1.67
 18 -4 3 0.53 1.88
 18 4 3 -0.92 1.68
 -18 -5 -3 14.86 3.26
 -18 5 -3 13.64 3
 18 -5 -3 16.78 3.19
 18 5 -3 10.95 2.55
 -18 -5 3 12.82 2.82
 -18 5 3 16.96 2.99
 18 -5 3 15.24 3.22
 18 5 3 13.82 3.13
 -18 -6 -3 -0.92 1.85
 -18 6 -3 0.85 1.76
 18 -6 -3 1.88 2.05
 18 6 -3 0.14 1.58
 -18 -6 3 -0.72 1.55
 -18 6 3 -0.4 1.66
 18 -6 3 0.51 1.86
 18 6 3 1.81 2.03
 -18 -7 -3 1.75 2.19
 -18 7 -3 2.77 2.06
 18 -7 -3 6.04 2.54
 18 7 -3 3.68 1.97
 -18 -7 3 3.76 2.25
 -18 7 3 3.84 2.08
 18 -7 3 6.12 2.55
 18 7 3 4.43 2.38
 -18 -8 -3 25.51 3.95
 -18 8 -3 21.03 3.68
 18 -8 -3 26.6 3.82
 18 8 -3 19.64 3.16
 -18 -8 3 26.85 3.83
 -18 8 3 27.61 3.64
 18 -8 3 28.83 4.08
 18 8 3 23.99 3.75
 -18 -9 -3 -0.18 1.93
 -18 9 -3 4.29 2.42
 18 -9 -3 3.77 2.28
 18 9 -3 0.92 1.82
 -18 -9 3 3.5 2.2
 -18 9 3 0.68 1.84
 18 -9 3 3.64 2.32
 18 9 3 4.27 2.28
 -18 -10 -3 4.36 2.57
 -18 10 -3 1.43 2.26
 18 -10 -3 3.41 2.48
 18 10 -3 2.13 1.84
 -18 -10 3 1.72 2.09
 -18 10 3 1.24 1.93
 18 -10 3 2.03 2.19
 18 10 3 4.87 2.48
 -18 -11 -3 4.54 2.49
 -18 11 -3 1.49 1.81
 18 -11 -3 3.16 2.34
 18 11 -3 3.42 2.06
 -18 -11 3 4.05 2.47
 -18 11 3 2.59 2.06
 18 -11 3 2.57 2.15
 18 11 3 4.12 2.38
 -18 -12 -3 12.43 3.31
 -18 12 -3 8.55 2.59
 18 -12 -3 16.03 3.42
 18 12 -3 7.51 2.41
 -18 -12 3 11.7 3.03
 -18 12 3 12.73 2.93
 18 -12 3 12.67 3.15
 18 12 3 17.49 3.42
 -19 0 -3 1.55 1.93
 19 0 -3 -1.39 1.76
 19 0 3 0.52 1.93
 -19 -1 -3 -0.1 1.84
 -19 1 -3 1.36 1.96
 19 -1 -3 0.7 2.02
 19 1 -3 0.16 1.69
 19 -1 3 1.27 1.96
 19 1 3 1.71 2.11
 -19 -2 -3 -0.87 1.8
 -19 2 -3 0.16 1.83
 19 -2 -3 1.12 2.09
 19 2 -3 0.19 1.7
 -19 -2 3 0.22 1.81
 -19 2 3 -0.28 1.74
 19 -2 3 0.28 1.93
 19 2 3 2.56 2.17
 -19 -3 -3 11.19 3.08
 -19 3 -3 16.09 3.24
 19 -3 -3 19.02 3.52
 19 3 -3 9.61 2.54
 -19 -3 3 16.04 3.08
 -19 3 3 12.6 2.79
 19 -3 3 18.48 3.54
 19 3 3 20.31 3.62
 -19 -4 -3 5.85 2.68
 -19 4 -3 8.2 2.63
 19 -4 -3 7.83 2.82
 19 4 -3 2.51 1.97
 -19 -4 3 6.33 2.47
 -19 4 3 5.29 2.31
 19 -4 3 6.1 2.63
 19 4 3 5 2.43
 -19 -5 -3 6.07 2.68
 -19 5 -3 6.54 2.46
 19 -5 -3 8.61 2.9
 19 5 -3 4.65 2.12
 -19 -5 3 3.27 2.2
 19 -5 3 7.24 2.68
 19 5 3 7.71 2.73
 -19 -6 -3 6.72 2.83
 -19 6 -3 1.71 1.95
 19 -6 -3 4.04 2.69
 19 6 -3 1.06 1.8
 -19 -6 3 1.35 2.06
 19 -6 3 4.84 2.42
 19 6 3 5.39 2.54
 -19 -7 -3 5.39 2.57
 -19 7 -3 5.18 2.34
 19 -7 -3 2.91 2.38
 19 7 -3 2.63 1.92
 -19 -7 3 2.02 2.11
 19 -7 3 5.79 2.66
 19 7 3 4.59 2.5
 0 0 4 138.57 4.89
 0 0 4 134.3 4.74
 0 0 4 119.27 4.2
 0 -1 4 0.34 1.09
 0 -1 4 1.08 1.15
 0 -1 4 -0.7 0.86
 0 1 4 -0.55 0.94
 0 1 4 0 1.06
 0 1 4 -0.9 0.82
 0 -2 4 23.81 2.46
 0 -2 4 24.84 2.37
 0 -2 4 19.77 2.21
 0 2 4 23.03 2.41
 0 2 4 22.99 2.5
 0 2 4 18.08 1.98
 0 -3 4 0.83 1.1
 0 -3 4 -0.76 0.94
 0 -3 4 0.42 1.09
 0 3 4 -0.11 0.97
 0 3 4 0.29 1.21
 0 3 4 0.01 0.86
 0 -4 4 69.13 3.63
 0 -4 4 61.64 3.19
 0 -4 4 55.7 3.3
 0 4 4 59.74 3.42
 0 -5 -4 -0.21 0.68
 0 -5 4 -0.04 1.06
 0 -5 4 -0.34 0.94
 0 -5 4 -0.32 1.06
 0 5 4 0.43 1.07
 0 -6 -4 95.51 4.35
 0 -6 -4 100.83 3.37
 0 6 -4 107.26 4.56
 0 -6 4 128.63 4.18
 0 -6 4 111.31 4.63
 0 6 4 117.68 4.68
 0 -7 -4 -0.6 1.05
 0 -7 -4 0.18 0.73
 0 7 -4 -0.32 0.99
 0 -7 4 -0.13 0.91
 0 -7 4 0.01 1.2
 0 7 4 0.71 1.09
 0 -8 -4 76.03 4.06
 0 -8 -4 80.63 2.78
 0 8 -4 74.42 3.92
 0 -8 4 92.9 3.47
 0 -8 4 87.44 4.32
 0 8 4 94.42 4.36
 0 -9 -4 -0.72 1.08
 0 -9 -4 0.18 0.74
 0 9 -4 -0.24 1.07
 0 -9 4 0.32 0.89
 0 -9 4 -0.31 1.2
 0 9 4 -0.03 1.07
 0 -10 -4 225.12 7.13
 0 -10 -4 258.68 4.6
 0 10 -4 232.93 6.79
 0 -10 4 249.79 5.26
 0 -10 4 243.79 7.24
 0 10 4 254.14 7.14
 0 -11 -4 -0.8 1.2
 0 11 -4 -0.69 1.07
 0 -11 4 -0.06 0.8
 0 -11 4 1.39 1.37
 0 11 4 0.69 1.18
 0 -12 -4 17.19 2.55
 0 12 -4 21.27 2.63
 0 -12 4 18.69 2.59
 0 12 4 20.77 2.56
 0 -13 -4 -0.05 1.25
 0 13 -4 -0.36 1.12
 0 -13 4 -0.48 1.22
 0 13 4 0.28 1.21
 0 -14 -4 26.04 2.99
 0 14 -4 33.23 3.12
 0 -14 4 30.87 3.2
 0 14 4 31.31 3.04
 0 -15 -4 -0.42 1.22
 0 15 -4 0.6 1.27
 0 -15 4 0.55 1.43
 0 15 4 -0.58 1.22
 0 -16 -4 1.22 1.47
 0 16 -4 3.55 1.7
 0 -16 4 1.39 1.59
 0 16 4 1.58 1.42
 0 -17 -4 -0.12 1.52
 0 17 -4 0.8 1.33
 0 -17 4 0.68 1.49
 0 17 4 -0.24 1.22
 0 -18 -4 -0.34 1.36
 0 18 -4 -0.92 1.19
 0 -18 4 0.22 1.5
 0 18 4 3.13 1.6
 0 -19 -4 -0.68 1.42
 0 19 -4 0.01 1.31
 0 -19 4 -1.31 1.4
 0 19 4 -0.5 1.25
 0 -20 -4 2.13 1.74
 0 20 -4 2.47 1.7
 0 -20 4 1.75 1.76
 0 20 4 1.87 1.56
 0 -21 -4 0.25 1.59
 0 21 -4 0.13 1.42
 0 -21 4 -0.32 1.55
 0 21 4 0.06 1.41
 0 -22 -4 16.03 2.95
 0 22 -4 15.98 2.81
 0 -22 4 14.61 2.94
 0 22 4 21.7 3.16
 0 -23 -4 -0.42 1.56
 0 23 -4 -1.28 1.39
 0 -23 4 -0.57 1.55
 0 23 4 0.03 1.45
 0 -24 -4 1.78 1.91
 0 24 -4 2.82 1.97
 0 -24 4 0.71 1.8
 0 24 4 5.28 2.12
 0 -25 -4 0.05 1.76
 0 25 -4 0.59 1.74
 0 -25 4 0.38 1.81
 0 25 4 -0.3 1.51
 0 -26 -4 10.09 2.75
 0 26 -4 6.57 2.42
 0 -26 4 6.37 2.54
 0 26 4 10.5 2.71
 0 -27 -4 -0.4 1.83
 0 27 -4 0.4 1.75
 0 -27 4 -0.15 1.89
 0 27 4 -0.15 1.57
 0 -28 -4 1.75 2.14
 0 28 -4 2.9 2.13
 0 -28 4 6.61 2.72
 0 28 4 2.93 2.1
 0 -29 -4 -1.17 1.85
 0 29 -4 -0.68 1.78
 0 -29 4 0.69 1.93
 0 29 4 -1.99 1.58
 1 0 -4 -0.6 0.91
 -1 0 4 0.85 1.09
 -1 0 4 0.11 0.9
 1 0 4 0.34 1.04
 1 0 4 -0.57 0.97
 1 0 4 0.86 1
 1 -1 -4 0.3 0.97
 -1 -1 4 -0.16 1
 -1 -1 4 -0.26 0.92
 -1 1 4 -0.31 1.01
 -1 1 4 0.1 0.89
 1 -1 4 -0.08 0.97
 1 -1 4 -0.69 1.01
 1 -1 4 -0.95 0.92
 1 1 4 -0.33 0.94
 1 1 4 0.27 1.18
 1 1 4 -0.39 0.87
 1 -2 -4 11.6 1.82
 -1 -2 4 16.73 2.15
 -1 -2 4 16.52 1.99
 -1 2 4 14.36 2.07
 -1 2 4 16.47 1.82
 1 -2 4 16.44 2.06
 1 -2 4 17.81 2.2
 1 -2 4 15.78 2.03
 1 2 4 16.18 2.06
 1 2 4 17.55 2.24
 1 2 4 15.9 1.96
 1 -3 -4 36.38 2.72
 -1 -3 4 48.81 3.23
 -1 -3 4 40.26 2.82
 -1 3 4 44.41 3.13
 -1 3 4 43.89 2.51
 1 -3 4 42.06 2.91
 1 -3 4 45.03 2.92
 1 -3 4 40.71 2.9
 1 3 4 44.11 2.95
 1 3 4 46.8 3.25
 -1 -4 -4 27.94 2.01
 1 -4 -4 30.2 2.66
 -1 -4 4 38.94 2.99
 -1 -4 4 32.83 2.68
 -1 4 4 36.28 2.89
 -1 4 4 34.29 2.23
 1 -4 4 41.75 2.9
 1 -4 4 34.66 2.64
 1 -4 4 32.03 2.72
 1 4 4 36.42 2.74
 1 4 4 39.29 3.06
 -1 -5 -4 18.52 2.21
 1 -5 -4 15.75 2.24
 -1 -5 4 22.29 2.52
 -1 -5 4 19.35 2.31
 -1 5 4 19.87 2.4
 1 -5 4 22.07 2.28
 1 -5 4 20.3 2.4
 1 5 4 23.38 2.36
 1 5 4 25.14 2.7
 -1 -6 -4 12.77 1.55
 -1 6 -4 12.54 1.88
 1 -6 -4 14.54 2.15
 1 -6 -4 10.2 1.26
 -1 -6 4 14.51 2.13
 -1 6 4 14.44 2.09
 1 -6 4 14.33 1.82
 1 -6 4 14.99 2.21
 1 6 4 13.82 1.96
 1 6 4 16.48 2.35
 -1 -7 -4 0.66 0.84
 -1 7 -4 1.84 1.16
 1 -7 -4 0.59 1.21
 1 -7 -4 2.25 0.84
 1 7 -4 0.68 1.2
 -1 -7 4 2.12 1.39
 -1 7 4 1.58 1.26
 1 -7 4 1.98 1.1
 1 -7 4 0.89 1.26
 1 7 4 1.55 1.21
 1 7 4 1.64 1.46
 -1 -8 -4 18.79 1.68
 -1 8 -4 18.8 2.32
 1 -8 -4 16.71 2.39
 1 -8 -4 15.22 1.39
 1 8 -4 17.66 2.3
 -1 -8 4 20.71 2.5
 -1 8 4 18.23 2.32
 1 -8 4 19.11 2.03
 1 -8 4 19.28 2.48
 1 8 4 18.79 2.25
 1 8 4 22.77 2.74
 -1 -9 -4 30.61 1.99
 -1 9 -4 34.73 2.87
 1 -9 -4 29.7 2.93
 1 -9 -4 29.82 1.62
 1 9 -4 31.78 2.93
 -1 -9 4 33.04 2.99
 -1 9 4 38.45 3.13
 1 -9 4 35.52 2.41
 1 -9 4 31.11 2.99
 1 9 4 33.6 2.87
 -1 -10 -4 187.93 6.44
 -1 -10 -4 236 4.81
 -1 10 -4 219.38 6.45
 1 -10 -4 199.36 6.64
 1 10 -4 208.46 6.57
 -1 -10 4 208.87 6.68
 -1 10 4 238.66 7.05
 1 -10 4 224.59 5.24
 1 -10 4 212.06 6.79
 1 10 4 236.92 6.79
 -1 -11 -4 53.13 3.65
 -1 -11 -4 64.15 2.58
 -1 11 -4 70.45 3.95
 1 -11 -4 56.9 3.82
 1 11 -4 66.05 3.98
 -1 -11 4 61.41 3.94
 -1 11 4 63.17 3.89
 1 -11 4 67.37 2.96
 1 -11 4 66.18 4.1
 1 11 4 74.07 4.01
 -1 -12 -4 15.27 2.4
 -1 12 -4 18.08 2.38
 1 -12 -4 11.81 2.2
 1 12 -4 18.6 2.53
 -1 -12 4 18.21 2.57
 -1 12 4 18.37 2.49
 1 -12 4 14.84 1.76
 1 -12 4 15.41 2.47
 1 12 4 16.36 2.29
 -1 -13 -4 15.14 2.54
 -1 13 -4 14.46 2.25
 1 -13 -4 11.56 2.22
 1 13 -4 14.43 2.36
 -1 -13 4 14.66 2.44
 -1 13 4 15.34 2.39
 1 -13 4 13.69 2.37
 1 13 4 15.29 2.27
 -1 -14 -4 18.95 2.8
 -1 14 -4 19.88 2.54
 1 -14 -4 19.74 2.83
 1 14 -4 23.26 2.81
 -1 -14 4 16.68 2.59
 -1 14 4 23.18 2.74
 1 -14 4 21.53 2.85
 1 14 4 25.87 2.79
 -1 -15 -4 0.65 1.44
 -1 15 -4 2.4 1.42
 1 -15 -4 1.31 1.64
 1 15 -4 2.17 1.52
 -1 -15 4 1.94 1.58
 -1 15 4 1.57 1.49
 1 -15 4 2.38 1.58
 1 15 4 2.08 1.44
 -1 -16 -4 6.6 1.99
 -1 16 -4 6.81 1.86
 1 -16 -4 7.07 2.12
 1 16 -4 9.36 2.08
 -1 -16 4 4.88 1.91
 -1 16 4 5.81 1.84
 1 -16 4 7.46 2.13
 1 16 4 7.58 1.92
 -1 -17 -4 3.71 1.78
 -1 17 -4 3.63 1.72
 1 -17 -4 4.18 1.88
 1 17 -4 3.32 1.68
 -1 -17 4 3.63 1.79
 -1 17 4 2.95 1.68
 1 -17 4 3.52 1.84
 1 17 4 3.27 1.76
 -1 -18 -4 10.23 2.35
 -1 18 -4 8.8 2.08
 1 -18 -4 7.41 2.21
 1 18 -4 9.07 2.25
 -1 -18 4 8.31 2.27
 -1 18 4 10.92 2.31
 1 -18 4 8.52 2.34
 1 18 4 9.51 2.16
 -1 -19 -4 8.68 2.3
 -1 19 -4 11.62 2.37
 1 -19 -4 10.43 2.42
 1 19 -4 19.07 2.89
 -1 -19 4 13.67 2.62
 -1 19 4 15.47 2.61
 1 -19 4 15.87 2.8
 1 19 4 17.99 2.75
 -1 -20 -4 27.42 3.49
 -1 20 -4 31.12 3.37
 1 -20 -4 23.53 3.26
 1 20 -4 29.21 3.42
 -1 -20 4 29.91 3.51
 -1 20 4 26.08 3.23
 1 -20 4 30.44 3.57
 1 20 4 30.24 3.34
 -1 -21 -4 0.31 1.53
 -1 21 -4 3.84 1.83
 1 -21 -4 1.8 1.77
 1 21 -4 1.06 1.64
 -1 -21 4 0.69 1.63
 -1 21 4 1.39 1.62
 1 -21 4 2.2 1.86
 1 21 4 0.52 1.46
 -1 -22 -4 -0.37 1.49
 -1 22 -4 -0.24 1.4
 1 -22 -4 0.96 1.75
 1 22 -4 1 1.58
 -1 -22 4 -0.25 1.67
 -1 22 4 0.78 1.58
 1 -22 4 -1.11 1.49
 1 22 4 0.28 1.43
 -1 -23 -4 1.54 1.83
 -1 23 -4 -0.42 1.53
 1 -23 -4 1.89 1.86
 1 23 -4 0.97 1.75
 -1 -23 4 0.98 1.72
 -1 23 4 2.23 1.76
 1 -23 4 0.66 1.76
 1 23 4 2.05 1.66
 -1 -24 -4 0.43 1.68
 -1 24 -4 1.26 1.72
 1 -24 -4 2.3 1.94
 1 24 -4 4.5 2.11
 -1 -24 4 2.56 1.91
 -1 24 4 1.65 1.83
 1 -24 4 2.67 1.98
 1 24 4 2.73 1.85
 -1 -25 -4 5.72 2.41
 -1 25 -4 6.28 2.33
 1 -25 -4 5.41 2.31
 1 25 -4 5.84 2.27
 -1 -25 4 7.01 2.58
 -1 25 4 7.61 2.45
 1 -25 4 5.7 2.45
 1 25 4 9.36 2.49
 -1 -26 -4 -0.62 1.65
 -1 26 -4 2.39 1.95
 1 -26 -4 -0.9 1.7
 1 26 -4 -0.21 1.67
 -1 -26 4 1.34 2.05
 -1 26 4 1.89 1.92
 1 -26 4 0.3 1.9
 1 26 4 0.5 1.69
 -1 -27 -4 1.49 2
 -1 27 -4 4.4 2.22
 1 -27 -4 2.57 2.18
 1 27 -4 3.98 2.23
 -1 -27 4 3.14 2.2
 -1 27 4 3.57 2.24
 1 -27 4 4.94 2.42
 1 27 4 1.68 1.91
 -1 -28 -4 4.55 2.38
 -1 28 -4 6.2 2.51
 1 -28 -4 7.25 2.67
 1 28 -4 5.07 2.45
 -1 -28 4 7.86 2.76
 -1 28 4 10.54 2.85
 1 -28 4 4.09 2.5
 1 28 4 11.6 2.81
 -1 -29 -4 4.72 2.56
 -1 29 -4 5.75 2.52
 1 -29 -4 2.73 2.22
 1 29 -4 6.66 2.6
 -1 -29 4 3.61 2.37
 -1 29 4 4.99 2.46
 1 -29 4 5.63 2.51
 1 29 4 5.61 2.32
 2 0 -4 21.28 2.16
 -2 0 4 24.63 2.63
 -2 0 4 21.5 2.11
 2 0 4 28.28 2.41
 2 0 4 22.3 2.48
 2 0 4 25.36 2.42
 2 -1 -4 5.91 1.49
 2 1 -4 7.12 1.52
 -2 -1 4 8.3 1.78
 -2 -1 4 7.43 1.55
 -2 1 4 10.51 1.93
 -2 1 4 10.19 1.53
 2 -1 4 8.46 1.57
 2 -1 4 8.08 1.69
 2 -1 4 10.01 1.78
 2 1 4 7.43 1.56
 2 1 4 9.75 1.83
 2 1 4 7.62 1.56
 2 -2 -4 39.28 2.82
 2 2 -4 35.54 2.47
 -2 -2 4 42.3 3.14
 -2 -2 4 39.92 2.72
 -2 2 4 39.72 3.07
 -2 2 4 38.02 2.38
 2 -2 4 44.54 2.84
 2 -2 4 41.35 2.93
 2 -2 4 42.05 2.96
 2 2 4 43.11 2.81
 2 2 4 41.34 3.09
 -2 -3 -4 38.37 2.42
 2 -3 -4 40.37 2.89
 2 3 -4 36.24 2.42
 -2 -3 4 54.43 3.47
 -2 -3 4 47.57 2.99
 -2 3 4 51.02 3.39
 -2 3 4 43.62 2.43
 2 -3 4 51.1 3.01
 2 -3 4 47.33 3.01
 2 -3 4 45.89 3.12
 2 3 4 52.5 3.08
 2 3 4 52.91 3.41
 -2 -4 -4 6.22 1.26
 2 -4 -4 6.41 1.61
 2 4 -4 8.83 1.46
 -2 -4 4 10.47 1.91
 -2 -4 4 7.58 1.63
 -2 4 4 7.88 1.81
 -2 4 4 9.07 1.34
 2 -4 4 8.93 1.63
 2 -4 4 8.58 1.62
 2 -4 4 8.03 1.76
 2 4 4 7.76 1.57
 2 4 4 9.72 1.91
 -2 -5 -4 8.57 1.45
 -2 5 -4 7.8 1.58
 2 -5 -4 7.61 1.7
 2 5 -4 8.37 1.42
 -2 -5 4 11.71 2
 -2 -5 4 10.7 1.86
 -2 5 4 10.79 1.96
 -2 5 4 9.76 1.32
 2 -5 4 8.94 1.65
 2 -5 4 8.06 1.74
 2 5 4 9.43 1.67
 2 5 4 10.93 2.03
 -2 -6 -4 56.99 2.81
 -2 6 -4 62.93 3.39
 2 -6 -4 64.61 3.68
 2 6 -4 57.87 2.71
 -2 -6 4 83.54 4.22
 -2 -6 4 65.46 3.65
 -2 6 4 72.15 3.93
 2 -6 4 70.92 3.41
 2 -6 4 67.24 3.8
 2 6 4 75.26 3.67
 2 6 4 72.8 4.05
 -2 -7 -4 45.42 2.5
 -2 7 -4 50.72 3.14
 2 -7 -4 44.08 3.21
 2 -7 -4 39.63 1.83
 2 7 -4 51.75 3.57
 2 7 -4 45.2 2.39
 -2 -7 4 48.98 3.3
 -2 7 4 57.89 3.62
 2 -7 4 54.56 3.04
 2 -7 4 53.5 3.52
 2 7 4 58.07 3.34
 2 7 4 57.7 3.75
 -2 -8 -4 43.3 2.42
 -2 8 -4 46.27 3.08
 2 -8 -4 39.99 3.15
 2 -8 -4 42.56 1.81
 2 8 -4 39.13 3.2
 2 8 -4 36.83 2.12
 -2 -8 4 43.81 3.26
 -2 8 4 48.47 3.42
 2 -8 4 47.8 2.82
 2 -8 4 38.42 3.17
 2 8 4 49.31 3.18
 2 8 4 56.73 3.76
 -2 -9 -4 26.4 2
 -2 9 -4 26.3 2.53
 2 -9 -4 23.89 2.72
 2 9 -4 26.78 2.84
 2 9 -4 25.9 1.81
 -2 -9 4 26.94 2.76
 -2 9 4 28.29 2.85
 2 -9 4 26.04 2.21
 2 -9 4 27.28 2.9
 2 9 4 30.85 2.72
 2 9 4 33.58 3.14
 -2 -10 -4 32.37 2.2
 -2 10 -4 34.15 2.93
 2 -10 -4 35.91 3.35
 2 10 -4 35.08 3.16
 2 10 -4 25.67 1.71
 -2 -10 4 31.82 3
 -2 10 4 38.16 3.21
 2 -10 4 33.34 2.36
 2 -10 4 34.66 3.16
 2 10 4 38.71 2.98
 2 10 4 34.36 3.25
 -2 -11 -4 97.96 3.35
 -2 11 -4 92.48 4.28
 2 -11 -4 83.72 4.62
 2 11 -4 88.51 4.59
 -2 -11 4 97.18 4.78
 -2 11 4 100.63 4.84
 2 -11 4 95.63 3.61
 2 -11 4 93.24 4.79
 2 11 4 94.13 4.38
 2 11 4 99.64 4.96
 -2 -12 -4 92.98 3.25
 -2 12 -4 91.73 4.36
 2 -12 -4 90.27 4.84
 2 12 -4 91.96 4.73
 -2 -12 4 84.19 4.59
 -2 12 4 93.78 4.75
 2 -12 4 91.1 3.48
 2 -12 4 88.19 4.74
 2 12 4 91.96 4.41
 -2 -13 -4 32.12 3.09
 -2 13 -4 41.79 3.21
 2 -13 -4 35.74 3.36
 2 13 -4 37.96 3.38
 -2 -13 4 36.35 3.34
 -2 13 4 43.77 3.52
 2 -13 4 32.84 2.26
 2 -13 4 34.9 3.29
 2 13 4 42.05 3.23
 -2 -14 -4 0.97 1.36
 -2 14 -4 1.77 1.36
 2 -14 -4 2.66 1.59
 2 14 -4 1.23 1.39
 -2 -14 4 0.88 1.41
 -2 14 4 1.2 1.41
 2 -14 4 3.53 1.74
 2 14 4 0.88 1.26
 -2 -15 -4 3.35 1.6
 -2 15 -4 4.06 1.6
 2 -15 -4 3.46 1.71
 2 15 -4 2.59 1.59
 -2 -15 4 2.29 1.65
 -2 15 4 1.66 1.49
 2 -15 4 2.64 1.65
 2 15 4 3.53 1.56
 -2 -16 -4 6.42 2.1
 -2 16 -4 10.91 2.15
 2 -16 -4 7.01 2.03
 2 16 -4 7.88 2.04
 -2 -16 4 8.08 2.15
 -2 16 4 7.78 2.04
 2 -16 4 6.8 2.11
 2 16 4 8.14 1.95
 -2 -17 -4 3.85 1.85
 -2 17 -4 4.39 1.77
 2 -17 -4 2.95 1.74
 2 17 -4 3.05 1.7
 -2 -17 4 3.18 1.78
 -2 17 4 4.09 1.78
 2 -17 4 4.1 1.91
 2 17 4 2.95 1.59
 -2 -18 -4 2.78 1.72
 -2 18 -4 1.67 1.5
 2 -18 -4 3.26 1.81
 2 18 -4 4.46 1.9
 -2 -18 4 4.13 1.92
 -2 18 4 2.98 1.71
 2 -18 4 3.12 1.83
 2 18 4 5.03 1.82
 -2 -19 -4 17.84 2.86
 -2 19 -4 25.3 3.04
 2 -19 -4 23.58 3.22
 2 19 -4 22.9 3.12
 -2 -19 4 17.84 2.91
 -2 19 4 25.87 3.23
 2 -19 4 20.04 3.06
 2 19 4 23.27 2.95
 -2 -20 -4 2.09 1.72
 -2 20 -4 -0.49 1.37
 2 -20 -4 -0.94 1.4
 2 20 -4 1.35 1.63
 -2 -20 4 1.43 1.65
 -2 20 4 0.36 1.44
 2 -20 4 0.41 1.6
 2 20 4 1.21 1.55
 -2 -21 -4 2.68 1.75
 -2 21 -4 3.25 1.78
 2 -21 -4 1.86 1.76
 2 21 -4 4.95 2.06
 -2 -21 4 2.27 1.87
 -2 21 4 3.39 1.86
 2 -21 4 2.54 1.87
 2 21 4 2.24 1.63
 -2 -22 -4 16.72 3.17
 -2 22 -4 24.87 3.27
 2 -22 -4 17.9 3.1
 2 22 -4 24.06 3.36
 -2 -22 4 20.55 3.27
 -2 22 4 25.77 3.43
 2 -22 4 19.64 3.19
 2 22 4 21.29 3.05
 -2 -23 -4 12.42 2.75
 -2 23 -4 12.18 2.62
 2 -23 -4 11.68 2.68
 2 23 -4 15.95 3
 -2 -23 4 14.71 2.93
 -2 23 4 12.49 2.74
 2 -23 4 12.26 2.84
 2 23 4 13.7 2.69
 -2 -24 -4 4.35 2.21
 -2 24 -4 5.02 2.2
 2 -24 -4 10.44 2.71
 2 24 -4 8.62 2.53
 -2 -24 4 4.93 2.34
 -2 24 4 6.89 2.34
 2 -24 4 4.32 2.18
 2 24 4 7.19 2.26
 -2 -25 -4 4.84 2.26
 -2 25 -4 6.33 2.35
 2 -25 -4 5.62 2.45
 2 25 -4 7.13 2.45
 -2 -25 4 10.94 2.86
 -2 25 4 8.54 2.53
 2 -25 4 5.98 2.4
 2 25 4 5.66 2.22
 -2 -26 -4 16.09 3.11
 -2 26 -4 22.06 3.37
 2 -26 -4 20.01 3.46
 2 26 -4 22.93 3.59
 -2 -26 4 19.88 3.53
 -2 26 4 20.66 3.46
 2 -26 4 23.57 3.65
 2 26 4 21.41 3.38
 -2 -27 -4 16.26 3.23
 -2 27 -4 14.1 3
 2 -27 -4 12.34 2.99
 2 27 -4 13.75 3.04
 -2 -27 4 8.55 2.74
 -2 27 4 17.9 3.34
 2 -27 4 12.74 3.12
 2 27 4 15.14 3.06
 -2 -28 -4 3.91 2.35
 -2 28 -4 5.8 2.41
 2 -28 -4 5.36 2.45
 2 28 -4 4.77 2.42
 -2 -28 4 3.56 2.29
 -2 28 4 5.03 2.36
 2 -28 4 3.02 2.3
 2 28 4 3.45 2.2
 3 0 -4 0.38 1.08
 -3 0 4 0.54 1.22
 -3 0 4 -0.24 0.86
 3 0 4 0.27 1
 3 0 4 -0.15 1.07
 3 0 4 0.07 1.04
 -3 -1 -4 5.56 1.32
 3 -1 -4 9.29 1.73
 3 1 -4 8.28 1.68
 -3 -1 4 10.66 1.98
 -3 -1 4 10.69 1.65
 -3 1 4 11.89 2.04
 -3 1 4 10.38 1.56
 3 -1 4 10.48 1.64
 3 -1 4 11.13 1.89
 3 -1 4 10.15 1.83
 3 1 4 8.41 1.58
 3 1 4 10.86 1.93
 -3 -2 -4 0.52 0.86
 3 -2 -4 0.99 1.17
 3 2 -4 0.46 1.06
 -3 -2 4 1.13 1.25
 -3 -2 4 0.47 1.03
 -3 2 4 0.87 1.25
 -3 2 4 0.19 0.85
 3 -2 4 -0.13 0.89
 3 -2 4 1.09 1.18
 3 -2 4 -0.02 1.12
 3 2 4 0.26 0.99
 3 2 4 -0.86 1.02
 -3 -3 -4 0.4 0.98
 3 -3 -4 2.41 1.33
 3 3 -4 1.41 1.11
 -3 -3 4 1.2 1.3
 -3 -3 4 1.53 1.13
 -3 3 4 1.02 1.3
 -3 3 4 1.12 0.92
 3 -3 4 1.86 1.09
 3 -3 4 2.06 1.25
 3 -3 4 1.11 1.2
 3 3 4 0.95 1.06
 3 3 4 2.32 1.38
 -3 -4 -4 16.44 1.96
 3 -4 -4 18.51 2.3
 3 4 -4 13.51 1.74
 -3 -4 4 18.25 2.38
 -3 -4 4 16.63 2.09
 -3 4 4 20.48 2.46
 -3 4 4 12.43 1.54
 3 -4 4 18.89 2.23
 3 -4 4 16.71 2.23
 3 4 4 17.55 2.06
 3 4 4 19.09 2.44
 -3 -5 -4 40.55 2.59
 -3 5 -4 41.13 2.78
 3 -5 -4 44.25 3.22
 3 5 -4 39.38 2.46
 -3 -5 4 51.8 3.51
 -3 -5 4 44.98 3.07
 -3 5 4 46.66 3.35
 -3 5 4 42.28 2.18
 3 -5 4 46.61 2.96
 3 -5 4 46.57 3.32
 3 5 4 44.97 2.85
 3 5 4 47.18 3.41
 -3 -6 -4 5.23 1.3
 -3 6 -4 8.21 1.56
 3 -6 -4 7.21 1.75
 3 6 -4 5.81 1.29
 -3 -6 4 7.73 1.83
 -3 -6 4 7.72 1.73
 -3 6 4 8.11 1.85
 -3 6 4 5.19 1.01
 3 -6 4 7.64 1.58
 3 -6 4 7.97 1.86
 3 6 4 8.44 1.58
 3 6 4 6.05 1.77
 -3 -7 -4 17.39 1.86
 -3 7 -4 17.63 2.16
 3 -7 -4 16.18 2.3
 3 -7 -4 12.98 1.16
 3 7 -4 19.62 2.51
 3 7 -4 16.62 1.73
 -3 -7 4 19.93 2.41
 -3 7 4 25.32 2.71
 3 -7 4 17.8 2.11
 3 -7 4 21.73 2.62
 3 7 4 20.41 2.21
 3 7 4 19.16 2.54
 -3 -8 -4 20.23 1.98
 -3 8 -4 25.2 2.39
 3 -8 -4 23.05 2.66
 3 8 -4 23.21 2.8
 3 8 -4 19.09 1.71
 -3 -8 4 25.46 2.69
 -3 8 4 24.57 2.71
 3 -8 4 26.55 2.37
 3 -8 4 24.48 2.8
 3 8 4 25.36 2.44
 3 8 4 23.28 2.77
 -3 -9 -4 45.19 2.6
 -3 9 -4 51.13 3.32
 3 -9 -4 46.94 3.48
 3 9 -4 46.37 3.53
 3 9 -4 40.31 2.03
 -3 -9 4 44.46 3.33
 -3 9 4 52.77 3.65
 3 -9 4 50.38 2.95
 3 -9 4 48.14 3.52
 3 9 4 55.05 3.31
 3 9 4 51.02 3.7
 -3 -10 -4 1.76 1.07
 -3 10 -4 0.16 1.05
 3 -10 -4 1.12 1.42
 3 10 -4 1.71 1.37
 -3 -10 4 1.47 1.4
 -3 10 4 1.31 1.29
 3 -10 4 1.56 1.11
 3 -10 4 1.18 1.42
 3 10 4 2.54 1.28
 3 10 4 2.23 1.52
 -3 -11 -4 6.56 1.37
 -3 11 -4 8.67 1.78
 3 -11 -4 10.63 2.15
 3 11 -4 9.04 2.02
 -3 -11 4 8.77 2.04
 -3 11 4 10.19 2.04
 3 -11 4 10.58 1.66
 3 -11 4 7.14 1.96
 3 11 4 9.78 1.84
 3 11 4 9.12 2.11
 -3 -12 -4 17.92 1.94
 -3 12 -4 20.43 2.42
 3 -12 -4 16.28 2.5
 3 12 -4 16.24 2.5
 -3 -12 4 17.88 2.56
 -3 12 4 17.4 2.5
 3 -12 4 15.07 1.84
 3 -12 4 19.52 2.72
 3 12 4 20.7 2.41
 3 12 4 16.67 2.63
 -3 -13 -4 14.22 1.73
 -3 13 -4 15.47 2.21
 3 -13 -4 15.37 2.51
 3 13 -4 12.46 2.37
 -3 -13 4 13.94 2.43
 -3 13 4 13.33 2.35
 3 -13 4 14.56 1.8
 3 -13 4 14.72 2.51
 3 13 4 14.42 2.13
 3 13 4 10.69 2.27
 -3 14 -4 1.76 1.36
 3 -14 -4 0.22 1.37
 3 14 -4 0.34 1.3
 -3 -14 4 -0.28 1.31
 -3 14 4 0.99 1.4
 3 -14 4 0.83 0.97
 3 -14 4 0.09 1.32
 3 14 4 1.58 1.33
 -3 -15 -4 3.53 1.69
 -3 15 -4 4.82 1.68
 3 -15 -4 4.52 1.9
 3 15 -4 3.35 1.69
 -3 -15 4 6.67 2
 -3 15 4 4.72 1.79
 3 -15 4 2.31 1.63
 3 15 4 5.76 1.71
 -3 -16 -4 2.3 1.51
 -3 16 -4 1.56 1.44
 3 -16 -4 2.46 1.72
 3 16 -4 3.78 1.77
 -3 -16 4 3.34 1.77
 -3 16 4 4.5 1.81
 3 -16 4 2.64 1.74
 3 16 4 2.71 1.5
 -3 -17 -4 24.3 3.02
 -3 17 -4 39.39 3.39
 3 -17 -4 34.61 3.52
 3 17 -4 35.11 3.54
 -3 -17 4 33.71 3.49
 -3 17 4 36.34 3.56
 3 -17 4 28.1 3.35
 3 17 4 33.48 3.17
 -3 -18 -4 0.18 1.72
 -3 18 -4 3.97 1.71
 3 -18 -4 3.56 1.91
 3 18 -4 6.58 2.09
 -3 -18 4 2.89 1.79
 -3 18 4 3.79 1.81
 3 -18 4 2.56 1.85
 3 18 4 4.7 1.73
 -3 -19 -4 10.13 2.47
 -3 19 -4 9.76 2.24
 3 -19 -4 7.39 2.23
 3 19 -4 11.3 2.53
 -3 -19 4 10.24 2.42
 -3 19 4 9.61 2.3
 3 -19 4 8.76 2.35
 3 19 4 9.96 2.21
 -3 -20 -4 1.87 1.68
 -3 20 -4 0.88 1.54
 3 -20 -4 0.62 1.6
 3 20 -4 -0.06 1.56
 -3 -20 4 0.93 1.67
 -3 20 4 0.48 1.55
 3 -20 4 1.67 1.69
 3 20 4 0.21 1.3
 -3 -21 -4 0.81 1.6
 -3 21 -4 -0.14 1.43
 3 -21 -4 0.07 1.54
 3 21 -4 1.24 1.64
 -3 -21 4 0.99 1.72
 -3 21 4 2.54 1.78
 3 -21 4 0.39 1.72
 3 21 4 1.07 1.48
 -3 -22 -4 3.68 2
 -3 22 -4 5.63 2.11
 3 -22 -4 0.1 1.7
 3 22 -4 1.02 1.68
 -3 -22 4 3.99 2.1
 -3 22 4 4.38 2.04
 3 -22 4 4.05 2.1
 3 22 4 3.91 1.79
 -3 -23 -4 4.31 2.16
 -3 23 -4 6 2.11
 3 -23 -4 6.14 2.38
 3 23 -4 8.5 2.46
 -3 -23 4 7.3 2.46
 -3 23 4 8.21 2.42
 3 -23 4 7.01 2.4
 3 23 4 5.68 2.05
 -3 -24 -4 1.68 1.95
 -3 24 -4 3.12 1.98
 3 -24 -4 2.47 2.04
 3 24 -4 8.26 2.45
 -3 -24 4 4.02 2.2
 -3 24 4 4.53 2.19
 3 -24 4 6.29 2.4
 3 24 4 4.33 2.02
 -3 -25 -4 3.07 2.09
 -3 25 -4 5.17 2.17
 3 -25 -4 3.35 2.11
 3 25 -4 1.8 1.95
 -3 -25 4 4.83 2.37
 -3 25 4 2.9 2.06
 3 -25 4 4.4 2.34
 3 25 4 4.89 2.11
 -3 -26 -4 10.15 2.78
 -3 26 -4 12.48 2.8
 3 -26 -4 8.57 2.67
 3 26 -4 10.49 2.78
 -3 -26 4 8.26 2.74
 -3 26 4 6.08 2.41
 3 -26 4 9.3 2.7
 3 26 4 9.92 2.54
 -3 -27 -4 4.77 2.34
 -3 27 -4 6.94 2.43
 3 -27 -4 8.9 2.69
 3 27 -4 6.17 2.56
 -3 -27 4 3.82 2.37
 -3 27 4 10.55 2.82
 3 -27 4 6.75 2.68
 3 27 4 7.2 2.45
 -3 -28 -4 -0.68 1.65
 -3 28 -4 0.29 1.77
 3 -28 -4 -0.53 1.71
 3 28 -4 1.94 2.08
 -3 -28 4 0.78 2.07
 -3 28 4 0.21 1.74
 3 -28 4 -1.17 1.68
 3 28 4 1.6 1.93
 -4 0 -4 10.34 1.7
 4 0 -4 12.7 1.83
 -4 0 4 14.95 2.25
 -4 0 4 14.88 1.8
 4 0 4 15.02 1.79
 4 0 4 16.91 2.28
 -4 -1 -4 20.65 2.07
 4 -1 -4 26.79 2.39
 4 1 -4 26.5 2.27
 -4 -1 4 36.44 3.13
 -4 -1 4 28.81 2.37
 -4 1 4 30.12 2.92
 -4 1 4 27.55 2.19
 4 -1 4 31.43 2.35
 4 -1 4 30.2 2.73
 4 1 4 27.54 2.27
 4 1 4 32.79 2.92
 -4 -2 -4 7.5 1.59
 4 -2 -4 8.1 1.69
 4 2 -4 7.88 1.53
 -4 -2 4 8.96 1.93
 -4 -2 4 10.37 1.74
 -4 2 4 12.84 2.12
 -4 2 4 8.51 1.42
 4 -2 4 9.98 1.56
 4 -2 4 10.07 1.87
 4 -2 4 7.79 1.75
 4 2 4 11 1.65
 4 2 4 10.52 1.96
 -4 -3 -4 7.2 1.52
 4 -3 -4 8.29 1.74
 4 3 -4 7.01 1.42
 -4 -3 4 12.66 2.18
 -4 -3 4 10.13 1.71
 -4 3 4 10.12 2.01
 -4 3 4 11.17 1.47
 4 -3 4 10.61 1.86
 4 -3 4 8.94 1.86
 4 3 4 8.84 1.54
 4 3 4 9.29 1.94
 -4 -4 -4 20.29 2.12
 -4 4 -4 20.75 2.12
 4 -4 -4 21.66 2.38
 4 4 -4 20.62 1.95
 -4 -4 4 26.88 2.86
 -4 -4 4 23.8 2.43
 -4 4 4 26.09 2.76
 -4 4 4 19.81 1.74
 4 -4 4 22.39 2.42
 4 -4 4 23.56 2.67
 4 4 4 20.92 2.11
 4 4 4 22.19 2.62
 -4 -5 -4 2.58 1.11
 -4 5 -4 2.6 1.15
 4 -5 -4 2.88 1.39
 4 5 -4 2.67 1.11
 -4 -5 4 3.39 1.57
 -4 -5 4 1.67 1.26
 -4 5 4 3.92 1.56
 -4 5 4 3.5 0.94
 4 -5 4 4.41 1.44
 4 -5 4 3.71 1.53
 4 5 4 1.56 1.11
 4 5 4 4.36 1.63
 -4 -6 -4 22.27 2.14
 -4 6 -4 24.8 2.28
 4 -6 -4 25.28 2.65
 4 6 -4 22.19 1.85
 -4 -6 4 29.04 2.97
 -4 -6 4 22.34 2.47
 -4 6 4 26.96 2.79
 -4 6 4 21.94 1.64
 4 -6 4 29.84 2.61
 4 -6 4 30.6 2.98
 4 6 4 28.42 2.41
 4 6 4 28.56 2.95
 -4 -7 -4 2.81 1.18
 -4 7 -4 3.47 1.24
 4 -7 -4 2.83 1.48
 4 7 -4 2.65 1.5
 4 7 -4 3.66 1.06
 -4 -7 4 3.48 1.48
 -4 7 4 3.17 1.52
 4 -7 4 4.7 1.44
 4 -7 4 1.84 1.48
 4 7 4 3.61 1.26
 4 7 4 3.02 1.55
 -4 -8 -4 3.57 1.25
 -4 8 -4 3.74 1.36
 4 -8 -4 2.57 1.47
 4 8 -4 2.6 1.46
 4 8 -4 2.21 0.99
 -4 -8 4 2.6 1.43
 -4 8 4 4.94 1.66
 4 -8 4 4.71 1.42
 4 -8 4 3.4 1.61
 4 8 4 4.31 1.36
 4 8 4 4.11 1.66
 -4 -9 -4 28.76 2.58
 -4 9 -4 26.91 2.43
 4 -9 -4 26.69 2.85
 4 9 -4 25.87 2.92
 4 9 -4 23.59 2.1
 -4 -9 4 26.75 2.8
 -4 9 4 30.3 3.04
 4 -9 4 27.24 2.47
 4 -9 4 28.71 3.01
 4 9 4 29.27 2.58
 4 9 4 31.66 3.13
 -4 -10 -4 76.1 3.46
 -4 10 -4 83.05 3.84
 4 -10 -4 77.78 4.36
 4 10 -4 77.05 4.42
 -4 -10 4 76.12 4.25
 -4 10 4 87.62 4.67
 4 -10 4 82.55 3.76
 4 -10 4 83.23 4.59
 4 10 4 84.57 3.94
 4 10 4 86.81 4.71
 -4 -11 -4 8.36 1.56
 -4 11 -4 10.19 1.8
 4 -11 -4 8.99 2.04
 4 11 -4 10.53 2.16
 -4 -11 4 7.85 1.98
 -4 11 4 11.14 2.15
 4 -11 4 7.23 1.58
 4 -11 4 8.54 2.06
 4 11 4 8.29 1.73
 4 11 4 9.36 2.15
 -4 -12 -4 18.22 2.09
 -4 12 -4 19.35 2.4
 4 -12 -4 16.66 2.54
 4 12 -4 19.41 2.66
 -4 -12 4 18.21 2.62
 -4 12 4 19.78 2.69
 4 -12 4 17.48 2.06
 4 -12 4 17.3 2.61
 4 12 4 18.22 2.27
 4 12 4 20.24 2.8
 -4 -13 -4 10.51 1.7
 -4 13 -4 8.19 1.77
 4 -13 -4 5.57 1.94
 4 13 -4 5.05 1.87
 -4 -13 4 9.24 2.17
 -4 13 4 10.83 2.24
 4 -13 4 9.76 1.67
 4 -13 4 7.48 2.06
 4 13 4 7.92 1.79
 4 13 4 8.32 2.21
 -4 -14 -4 14.15 1.87
 -4 14 -4 16.56 2.32
 4 -14 -4 13.05 2.46
 4 14 -4 11.62 2.32
 -4 -14 4 18.94 2.77
 -4 14 4 16.75 2.65
 4 -14 4 16.25 2.01
 4 -14 4 15.1 2.58
 4 14 4 18.99 2.41
 4 14 4 17.77 2.81
 -4 15 -4 7.18 1.84
 4 -15 -4 5.92 1.98
 4 15 -4 6.14 1.95
 -4 -15 4 4.77 1.94
 -4 15 4 6.35 2.02
 4 -15 4 7.35 1.51
 4 -15 4 6.17 1.99
 4 15 4 9.99 1.99
 4 15 4 7.54 2.13
 -4 16 -4 0.78 1.26
 4 -16 -4 0.61 1.46
 4 16 -4 0.13 1.41
 -4 -16 4 1.25 1.59
 -4 16 4 1.77 1.56
 4 -16 4 -0.09 1.39
 4 16 4 1.21 1.32
 -4 -17 -4 20.12 2.88
 -4 17 -4 25.48 2.89
 4 -17 -4 24.62 3.22
 4 17 -4 24.96 3.21
 -4 -17 4 28.25 3.42
 -4 17 4 27.02 3.25
 4 -17 4 25.06 3.31
 4 17 4 24.56 2.84
 -4 -18 -4 0.59 1.42
 -4 18 -4 0.52 1.31
 4 -18 -4 0.61 1.51
 4 18 -4 1.37 1.56
 -4 -18 4 0.75 1.73
 -4 18 4 1.62 1.65
 4 -18 4 2.59 1.74
 4 18 4 1.33 1.4
 -4 -19 -4 5.28 2
 -4 19 -4 5.83 1.91
 4 -19 -4 3.77 1.95
 4 19 -4 6.68 2.16
 -4 -19 4 3.3 1.97
 -4 19 4 3.3 1.82
 4 -19 4 5.95 2.18
 4 19 4 4.9 1.76
 -4 -20 -4 0.5 1.5
 -4 20 -4 0.29 1.39
 4 -20 -4 -0.2 1.58
 4 20 -4 -1.16 1.47
 -4 -20 4 -2.26 1.28
 -4 20 4 0.94 1.57
 4 -20 4 0.85 1.7
 4 20 4 -0.49 1.24
 -4 -21 -4 5.85 2.26
 -4 21 -4 4.68 1.85
 4 -21 -4 2.49 1.88
 4 21 -4 4.91 2.09
 -4 -21 4 7.25 2.31
 -4 21 4 4.98 2.09
 4 -21 4 5.41 2.21
 4 21 4 4.73 1.83
 -4 -22 -4 0.51 1.65
 -4 22 -4 -0.17 1.47
 4 -22 -4 -1.34 1.58
 4 22 -4 1.6 1.79
 -4 -22 4 0.48 1.67
 -4 22 4 -1.54 1.37
 4 -22 4 3.05 2.02
 4 22 4 0.03 1.47
 -4 -23 -4 1.73 1.83
 -4 23 -4 2.06 1.74
 4 -23 -4 6.41 2.41
 4 23 -4 5.69 2.23
 -4 -23 4 3.16 2.03
 -4 23 4 4.12 2.1
 4 -23 4 5.53 2.28
 4 23 4 6.03 2.02
 -4 -24 -4 -0.94 1.65
 -4 24 -4 0.72 1.67
 4 -24 -4 -0.66 1.63
 4 24 -4 -0.12 1.64
 -4 -24 4 2.96 2.12
 -4 24 4 2.88 1.93
 4 -24 4 1.53 1.93
 4 24 4 1.3 1.63
 -4 -25 -4 12.41 3.04
 -4 25 -4 15.08 2.84
 4 -25 -4 8.18 2.68
 4 25 -4 13.06 3.01
 -4 -25 4 13.92 3.06
 -4 25 4 14.49 3.13
 4 -25 4 13.3 3.03
 4 25 4 11.66 2.62
 -4 -26 -4 0.62 1.73
 -4 26 -4 3.45 2
 4 -26 -4 0.98 1.88
 4 26 -4 1.55 1.97
 -4 -26 4 1.84 2.11
 -4 26 4 0.74 1.83
 4 -26 4 -0.01 1.92
 4 26 4 3.11 1.91
 -4 -27 -4 0.12 1.95
 -4 27 -4 1.45 1.87
 4 -27 -4 0.05 1.8
 4 27 -4 0.72 1.86
 -4 -27 4 0.02 1.92
 -4 27 4 -0.33 1.73
 4 -27 4 0.12 1.91
 4 27 4 1.23 1.74
 -4 -28 -4 8.85 2.74
 -4 28 -4 12.98 2.98
 4 -28 -4 10.94 2.96
 4 28 -4 12.31 3.13
 -4 -28 4 11.86 3.15
 -4 28 4 10.26 2.94
 4 -28 4 12.11 3.09
 4 28 4 10.44 2.71
 -5 0 -4 0.12 0.91
 5 0 -4 -0.35 0.96
 -5 0 4 0.33 1.21
 -5 0 4 -0.1 0.86
 5 0 4 -0.15 0.8
 5 0 4 -0.17 1.17
 -5 -1 -4 8.07 1.71
 -5 1 -4 6.46 1.55
 5 -1 -4 9.52 1.7
 5 1 -4 10.48 1.67
 -5 -1 4 11.18 2.1
 -5 -1 4 8.05 1.56
 -5 1 4 11.46 2.12
 -5 1 4 8.78 1.47
 5 -1 4 10.36 1.51
 5 -1 4 10.25 1.94
 5 1 4 9.41 1.46
 5 1 4 10.73 2
 -5 -2 -4 12.99 1.92
 -5 2 -4 9.86 1.82
 5 -2 -4 12.52 1.9
 5 2 -4 11.45 1.7
 -5 -2 4 15.45 2.3
 -5 -2 4 13.34 1.85
 -5 2 4 16.67 2.42
 -5 2 4 13.28 1.63
 5 -2 4 11.48 2
 5 2 4 12.62 1.64
 5 2 4 12.09 2.13
 -5 -3 -4 5.53 1.44
 -5 3 -4 7.34 1.43
 5 -3 -4 9.52 1.82
 5 3 -4 8.84 1.53
 -5 -3 4 10.31 2.04
 -5 -3 4 9.77 1.72
 -5 3 4 9.29 1.98
 -5 3 4 7.52 1.28
 5 -3 4 8.85 1.81
 5 3 4 8.18 1.44
 5 3 4 10.32 2.01
 -5 -4 -4 11.11 1.79
 -5 4 -4 9.85 1.53
 5 -4 -4 11.9 1.98
 5 4 -4 11.5 1.63
 -5 -4 4 14.42 2.31
 -5 -4 4 12.74 1.95
 -5 4 4 14.56 2.32
 -5 4 4 12.19 1.43
 5 -4 4 13.63 2.06
 5 -4 4 17.01 2.39
 5 4 4 13.95 1.74
 5 4 4 13.58 2.23
 -5 -5 -4 30.12 2.52
 -5 5 -4 30.94 2.33
 5 -5 -4 30.86 2.73
 5 5 -4 32.31 2.73
 -5 -5 4 37.57 3.26
 -5 -5 4 32.24 2.77
 -5 5 4 35.19 3.15
 -5 5 4 28.07 1.82
 5 -5 4 31.25 2.8
 5 -5 4 35.31 3.14
 5 5 4 35.3 2.47
 5 5 4 33.78 3.11
 -5 -6 -4 6.28 1.51
 -5 6 -4 9.4 1.52
 5 -6 -4 10.58 1.98
 5 6 -4 6.3 1.36
 -5 -6 4 9.56 2.06
 -5 -6 4 8.58 1.81
 -5 6 4 9.43 2.02
 5 -6 4 7.99 1.7
 5 -6 4 8.25 1.99
 5 6 4 8.84 1.57
 5 6 4 8.92 2.02
 -5 -7 -4 15.58 1.99
 -5 7 -4 14.49 1.82
 5 -7 -4 14.96 2.3
 5 7 -4 12.87 1.56
 -5 -7 4 16.49 2.3
 -5 7 4 18.81 2.59
 5 -7 4 15.5 2.09
 5 -7 4 18.53 2.55
 5 7 4 15.92 1.91
 5 7 4 19.23 2.61
 -5 -8 -4 9.65 1.7
 -5 8 -4 12.42 1.74
 5 -8 -4 9.01 1.95
 5 8 -4 11.1 2.18
 5 8 -4 10.01 1.38
 -5 -8 4 10.38 2.02
 -5 8 4 11.86 2.2
 5 -8 4 14.05 2.06
 5 -8 4 12.58 2.28
 5 8 4 14.17 1.87
 5 8 4 12.65 2.31
 -5 -9 -4 49.45 3.11
 -5 9 -4 51.3 3.01
 5 -9 -4 48.45 3.52
 5 9 -4 45.06 3.63
 -5 -9 4 47.94 3.5
 -5 9 4 58.45 3.95
 5 -9 4 54.03 3.33
 5 -9 4 46.47 3.62
 5 9 4 53.05 3.12
[truncated: 348,728 more chars]
