# Supplementary material for: Refinement of X-ray and electron diffraction crystal structures using analytical Fourier transforms of Slater-type atomic wavefunctions in Olex2
Source: J Appl Crystallogr. 2024 Feb 1;57(Pt 1):161–74. doi: 10.1107/S1600576723010981 (PMC10840308; doi:10.1107/S1600576723010981)
Supplement: Supplementary file 2 [file j-57-00161-sup2.xlsx]

## Sheet: ZP2 (1)
Positions	a	b	c	and	ESDs:														Positions	a	b	c	and	ESDs:
F11	0.90149	0.970338	0.45934	5.886e-05	3.474e-05	0.00020859													F11	0.901492	0.970338	0.459316	5.924e-05	3.499e-05	0.00021003		0.0251468	0.00851808	0.0786458		0.0828925
F12	0.841474	1.10602	1.09722	5.695e-05	3.436e-05	0.00020492													F12	0.841474	1.10601	1.09721	5.734e-05	3.459e-05	0.00020633		0.0032172	0.0713769	0.0602821
F21	0.71701	0.709325	0.31107	5.931e-05	3.682e-05	0.00021361													F21	0.717009	0.709328	0.311081	5.971e-05	3.708e-05	0.00021518		0.0152091	0.052626	0.0356857		0.0357442
F22	0.676177	0.830367	1.03103	5.785e-05	3.722e-05	0.00020137													F22	0.676177	0.83037	1.03103	5.824e-05	3.746e-05	0.00020289		0.00316731	0.0588937	0.0161619
O11	0.981044	1.16043	0.889687	6.668e-05	4.095e-05	0.00024295													O11	0.981041	1.16043	0.889635	6.714e-05	4.121e-05	0.00024474		0.0350856	0.00223767	0.150848
O21	0.833878	0.875735	0.882861	6.666e-05	4.293e-05	0.00025238													O21	0.833882	0.875733	0.882847	6.706e-05	4.323e-05	0.00025409		0.0377559	0.0349612	0.0383659
N11	0.999374	1.09496	0.572918	8.369e-05	4.776e-05	0.00027894													N11	0.999361	1.09495	0.572963	8.444e-05	4.817e-05	0.00028111		0.114563	0.1657	0.114288
H11	1.04641	1.11137	0.506836	0.00124825	0.00075262	0.00392802													H11	1.04557	1.11119	0.50748	0.00125207	0.00075349	0.00393546		0.477988	0.165073	0.115813
N12	0.981905	1.04593	0.462517	8.119e-05	5.111e-05	0.0002833													N12	0.981905	1.04593	0.462509	8.175e-05	5.145e-05	0.00028502		0.00147548	0.00703242	0.019733
N13	0.80028	0.999195	0.87371	8.41e-05	5.55e-05	0.00030521													N13	0.800275	0.999215	0.873731	8.492e-05	5.597e-05	0.00030857		0.0420025	0.250692	0.0479016
H13	0.808323	0.966586	0.832418	0.00125673	0.00084458	0.00463822													H13	0.80811	0.967231	0.833492	0.00126262	0.00084343	0.00465759		0.119397	0.540473	0.16341
N21	0.847319	0.814111	0.547823	8.51e-05	5.227e-05	0.0002959													N21	0.847301	0.814107	0.547868	8.598e-05	5.27e-05	0.00029865		0.142263	0.0530814	0.105277
H21	0.898459	0.827496	0.493578	0.00131647	0.00075542	0.00437986													H21	0.897539	0.827288	0.49508	0.00132371	0.00075792	0.00438532		0.492577	0.194534	0.242318
N22	0.819365	0.77167	0.398176	8.234e-05	5.191e-05	0.00028272													N22	0.819364	0.771668	0.398147	8.291e-05	5.228e-05	0.00028452		0.00864355	0.0199528	0.0737968
N23	0.612152	0.738111	0.717513	8.671e-05	5.486e-05	0.00029549													N23	0.612154	0.738126	0.717582	8.75e-05	5.529e-05	0.00029779		0.0235416	0.196435	0.162616
H23	0.599627	0.713092	0.612684	0.00131062	0.00080218	0.00478534													H23	0.599521	0.713465	0.614124	0.00131195	0.00080347	0.00480644		0.0571332	0.328581	0.212312
C11	0.918856	1.01887	0.568282	9.463e-05	5.692e-05	0.0003168													C11	0.918862	1.01887	0.568253	9.523e-05	5.727e-05	0.00031904		0.0482675	0.0107747	0.0644337
C12	0.863564	1.0342	0.789868	9.08e-05	5.75e-05	0.00032384													C12	0.863573	1.0342	0.789866	9.144e-05	5.787e-05	0.00032581		0.0724796	0.0599417	0.00437552
C13	0.883918	1.08486	0.885714	8.983e-05	5.864e-05	0.00031403													C13	0.883912	1.08486	0.885734	9.037e-05	5.902e-05	0.0003162		0.046617	0.0141829	0.0442058
C14	0.956382	1.11638	0.787184	8.947e-05	5.687e-05	0.00032164													C14	0.956393	1.11638	0.787154	8.998e-05	5.72e-05	0.00032355		0.0870039	0.0337218	0.0646837
C15	0.733095	1.0114	1.07243	0.00010084	6.368e-05	0.00036511													C15	0.733082	1.01139	1.07236	0.00010159	6.416e-05	0.00036843		0.0862089	0.0998925	0.134761
H15a	0.759243	1.02252	1.22696	0.00122886	0.00081935	0.00433962													H15a	0.759136	1.02213	1.2259	0.0012326	0.00082017	0.00435243		0.0609417	0.337328	0.17263
H15b	0.695234	1.04124	0.999167	0.00130781	0.00080523	0.00421515													H15b	0.695142	1.04128	0.999072	0.00131014	0.00080565	0.00422339		0.04999	0.0384877	0.0159579
C16	0.676353	0.961992	1.12092	0.00012113	7.196e-05	0.00041207													C16	0.676363	0.962004	1.12094	0.00012212	7.249e-05	0.00041531		0.0598238	0.115329	0.0410905
H16a	0.654533	0.950468	0.953275	0.00138235	0.00093175	0.00520513													H16a	0.654766	0.950694	0.95397	0.00138309	0.00093222	0.00521563		0.119046	0.170869	0.0943572
H16b	0.719143	0.931019	1.19925	0.00141219	0.00087959	0.00472264													H16b	0.719332	0.931052	1.19835	0.00141284	0.00087696	0.0047235		0.0942482	0.0269228	0.134902
C17	0.602845	0.97136	1.32069	0.00011763	7.442e-05	0.00044888													C17	0.602846	0.971344	1.32065	0.00011867	7.497e-05	0.00045288		0.00149619	0.15279	0.0611624
H17a	0.625335	0.985303	1.48303	0.0015557	0.00095569	0.0055756													H17a	0.625076	0.985164	1.4823	0.00155743	0.00095607	0.00558963		0.117698	0.103327	0.0921607
H17b	0.56345	0.999643	1.23472	0.00132413	0.00091219	0.00457705													H17b	0.563582	0.999435	1.23582	0.00132355	0.00091147	0.00457579		0.0707993	0.161432	0.168921
C18	0.548384	0.920999	1.3722	0.00019753	9.923e-05	0.00067354													C18	0.548413	0.921007	1.37231	0.00019875	0.00010005	0.00067856		0.102957	0.0545725	0.114676
H18a	0.527798	0.908972	1.22851	0.00243505	0.00160532	0.00831629													H18a	0.527937	0.909092	1.22893	0.00242693	0.00159832	0.00829407		0.0405795	0.0529241	0.0356091
H18b	0.581703	0.887867	1.40923	0.00204637	0.00147847	0.0077967													H18b	0.581557	0.88773	1.40986	0.00203653	0.00147223	0.0077597		0.0507264	0.0652779	0.0572033
H18c	0.498355	0.928184	1.50142	0.00235954	0.00131299	0.00823071													H18c	0.498643	0.928205	1.50036	0.00234971	0.00130541	0.00820884		0.0865208	0.011353	0.0907331
C21	0.744922	0.750806	0.463526	9.661e-05	5.856e-05	0.00034017													C21	0.744934	0.750802	0.463486	9.724e-05	5.893e-05	0.00034252		0.0837508	0.0551287	0.0827779
C22	0.687178	0.766765	0.678176	9.304e-05	5.883e-05	0.00032387													C22	0.687183	0.766764	0.6782	9.371e-05	5.921e-05	0.0003259		0.0398325	0.0112619	0.0521483
C23	0.720247	0.810012	0.818916	9.127e-05	5.597e-05	0.00031986													C23	0.720248	0.81001	0.818893	9.179e-05	5.63e-05	0.00032195		0.0104293	0.0335067	0.0513187
C24	0.802656	0.835995	0.757662	9.419e-05	5.789e-05	0.00031721													C24	0.802669	0.835992	0.757651	9.487e-05	5.825e-05	0.00031942		0.100683	0.0411574	0.0252572
C25	0.538991	0.754051	0.89232	9.666e-05	6.22e-05	0.00034472													C25	0.538998	0.754058	0.892305	9.73e-05	6.267e-05	0.00034741		0.0500178	0.0805236	0.0291778
H25a	0.500524	0.721443	0.90912	0.00121856	0.00076821	0.00423793													H25a	0.500428	0.721419	0.909437	0.00122035	0.00076873	0.00425356		0.0556313	0.0224332	0.0528396
H25b	0.562009	0.760715	1.07208	0.0012705	0.00075332	0.00444231													H25b	0.56196	0.760542	1.07164	0.00127428	0.00075444	0.00446048		0.0270085	0.162041	0.0696209
C26	0.486082	0.801776	0.783664	0.00010135	6.836e-05	0.00036905													C26	0.48608	0.801772	0.783691	0.00010211	6.886e-05	0.00037199		0.0151527	0.0403999	0.0500574
H26a	0.527511	0.834096	0.781826	0.00126567	0.00078109	0.00425692													H26a	0.52734	0.834072	0.780686	0.0012682	0.0007834	0.00425695		0.0954838	0.0218755	0.189277
H26b	0.467837	0.793152	0.60013	0.00131748	0.00078154	0.00476233													H26b	0.467914	0.793146	0.600353	0.00131954	0.00078138	0.00478084		0.0411604	0.00479572	0.0330303
C27	0.403852	0.813392	0.950317	0.00010245	6.741e-05	0.00040055													C27	0.403857	0.813396	0.950273	0.00010322	6.786e-05	0.00040356		0.0321113	0.040146	0.0763636
H27a	0.364518	0.779296	0.95962	0.00134182	0.00080622	0.00445527													H27a	0.364694	0.779457	0.959832	0.00134467	0.00080737	0.00445925		0.092244	0.141413	0.0336939
H27b	0.420716	0.819914	1.14526	0.00131187	0.00081113	0.00480676													H27b	0.420673	0.819862	1.14463	0.00131282	0.00081035	0.00482067		0.0232874	0.045074	0.0916075
C28	0.351546	0.862259	0.849149	0.00012493	7.966e-05	0.00048203													C28	0.351566	0.862268	0.84918	0.00012594	8.039e-05	0.00048549		0.113759	0.0789937	0.0449174
H28a	0.332939	0.858421	0.667531	0.00168282	0.00106748	0.00624342													H28a	0.333029	0.85838	0.668045	0.0016805	0.00106541	0.00622952		0.0378391	0.0273177	0.0583296
H28b	0.297139	0.8672	0.959142	0.00168711	0.00102311	0.00555947													H28b	0.297254	0.867328	0.95848	0.00168523	0.00102058	0.00555386		0.0482763	0.0888722	0.0842815
H28c	0.390564	0.897009	0.853484	0.00162352	0.00104193	0.00565812													H28c	0.390418	0.897122	0.853296	0.00162055	0.00104121	0.00564669		0.0638562	0.0770807	0.0234547
																																				Uii			Uij i!=j	Uij		Ueq
																																				0.12622			0.041074	0.0836472		0.083304
ADPs	-11	-22	-33	-23	-13	-12	Ueq	And	ESDs										ADPs	-11	-22	-33	-23	-13	-12	Ueq	And	ESDs								0.321612			0.0236824	0.172647		0.31957
F11	0.0261347	0.0179626	0.0284941	-0.00410578	0.00382415	-0.00667265	0.0241971	0.00044626	0.00041947	0.0004668	0.00034204	0.00039453	0.00040418	0.00044418					F11	0.0263105	0.0181986	0.0287254	-0.00407822	0.00381797	-0.00669853	0.0244115	0.00044914	0.00042268	0.00047027	0.00034437	0.00039716	0.00040711	0.00044737		0.277708	0.396444	0.349133	0.0567817	0.0110394	0.0451129		0.340104
F12	0.0210414	0.019263	0.0323017	-0.00064852	0.00850901	-0.00752283	0.024202	0.00042109	0.00042569	0.0005174	0.00033534	0.00041078	0.00040358	0.00045473					F12	0.0212586	0.0194545	0.0324931	-0.00065204	0.00851957	-0.00754626	0.0244021	0.00042408	0.00042866	0.00052092	0.00033752	0.0004136	0.00040616	0.00045789		0.363386	0.31694	0.26073	0.00739828	0.0181154	0.0409204		0.309953
F21	0.0245776	0.0246668	0.0332168	-0.00634411	0.00307455	-0.0121441	0.027487	0.00044376	0.00046544	0.00053232	0.00036521	0.00043262	0.00044686	0.00048051					F21	0.0247718	0.0249237	0.0334223	-0.0063505	0.00308342	-0.012168	0.0277059	0.00044684	0.00046892	0.00053609	0.00036785	0.00043538	0.00045016	0.00048395		0.308407	0.388877	0.272064	0.0123275	0.0144516	0.0376797		0.320977
F22	0.0203424	0.0233726	0.0292234	-0.00202226	0.00432546	-0.00815303	0.0243128	0.00042204	0.00045221	0.00049791	0.00033982	0.00038464	0.00038926	0.00045739					F22	0.0205607	0.0235365	0.0294395	-0.00203502	0.00432858	-0.00814851	0.0245122	0.00042527	0.00045495	0.00050158	0.0003421	0.00038724	0.00039185	0.0004606		0.364387	0.255463	0.305808	0.0264624	0.00571633	0.0081835		0.307246
O11	0.0161666	0.0149046	0.0319706	-0.00025818	-0.00048214	-0.00248682	0.0210139	0.00044792	0.00045799	0.00061384	0.00036275	0.00045664	0.00045811	0.00050658					O11	0.0162723	0.015041	0.0321063	-0.00023582	-0.00044789	-0.00246484	0.0211399	0.00045046	0.0004608	0.00061746	0.00036501	0.00045942	0.00046093	0.00050957		0.166438	0.209994	0.155881	0.0434507	0.0528749	0.0338225		0.175316
O21	0.0175459	0.0176643	0.034064	-0.00171644	-0.0018906	-0.00490734	0.0230914	0.00047152	0.00046854	0.00061938	0.00038555	0.00046757	0.00047922	0.00051981					O21	0.0176485	0.0178233	0.0341075	-0.00173008	-0.00184536	-0.00490984	0.0231931	0.00047421	0.00047159	0.00062235	0.00038776	0.00047016	0.00048192	0.00052271		0.153304	0.239148	0.0496334	0.0249445	0.0682273	0.00367847		0.137945
N11	0.0176493	0.0158329	0.0229511	-0.00161048	0.0015609	0.00122158	0.0188111	0.00056358	0.0005492	0.00064107	0.00044339	0.00051476	0.00054119	0.00058462					N11	0.0174848	0.0159116	0.0229291	-0.00168578	0.0015603	0.0013002	0.0187752	0.00056529	0.00055288	0.00064434	0.00044529	0.00051694	0.00054391	0.0005875		0.206143	0.100963	0.0242814	0.119829	0.000822454	0.102465		0.0434113
H11	---	---	---	---	---	---	0.0225734	---	---	---	---	---	---	0.00070154					H11	---	---	---	---	---	---	0.0225302	---	---	---	---	---	---	0.00070501									0.0434151
N12	0.0212417	0.0163589	0.0222873	0.00055989	0.00183207	-9.909e-05	0.0199626	0.00056131	0.00055463	0.00061185	0.00045352	0.00054067	0.00050799	0.00057593					N12	0.0212214	0.0163719	0.0222382	0.00062894	0.00187298	-6.026e-05	0.0199438	0.00056395	0.0005575	0.00061436	0.0004558	0.00054311	0.00051037	0.0005786		0.0256007	0.0164675	0.056651	0.107389	0.0533829	0.0539237		0.0230898
N13	0.0203619	0.0149093	0.0342658	-0.00337585	0.008343	-0.00445894	0.023179	0.00057684	0.00054719	0.00075531	0.0004731	0.00057742	0.00057811	0.00062645					N13	0.0204425	0.0147185	0.0343902	-0.00329917	0.00834423	-0.0045243	0.0231837	0.00058045	0.00054702	0.00076102	0.00047624	0.00058137	0.00058181	0.0006295		0.0984198	0.246626	0.116022	0.114228	0.00150111	0.0796887		0.00529224
H13	---	---	---	---	---	---	0.0278148	---	---	---	---	---	---	0.00075174					H13	---	---	---	---	---	---	0.0278205	---	---	---	---	---	---	0.0007554									0.00529224
N21	0.0154583	0.0184444	0.0295676	-0.00305862	0.00172011	-0.00203035	0.0211568	0.00054445	0.00057921	0.00069111	0.00046007	0.00052451	0.00056777	0.00060492					N21	0.0153031	0.0184711	0.0296685	-0.00310331	0.00178258	-0.00201847	0.0211476	0.00054589	0.00058313	0.000696	0.00046221	0.00052766	0.00057125	0.00060834		0.201248	0.0325342	0.102851	0.0685269	0.0839651	0.0147502		0.0107005
H21	---	---	---	---	---	---	0.0253881	---	---	---	---	---	---	0.0007259					H21	---	---	---	---	---	---	0.0253771	---	---	---	---	---	---	0.00073001									0.0107044
N22	0.0197766	0.0193342	0.0265526	-0.00063378	0.00088269	-0.00388519	0.0218878	0.00058295	0.00058201	0.00067637	0.0004612	0.00054953	0.00054297	0.00061377					N22	0.0197191	0.0193752	0.0265003	-0.0005717	0.00088335	-0.00390272	0.0218649	0.00058549	0.00058529	0.00067945	0.00046345	0.00055187	0.00054551	0.00061674		0.0695583	0.0496966	0.0545419	0.0949485	0.000847448	0.0227759		0.0263417
N23	0.0180642	0.0179088	0.0304365	-0.0047533	0.00248011	-0.00462922	0.0221365	0.00061394	0.00061525	0.00076456	0.00047784	0.0005284	0.00055248	0.00066458					N23	0.0181002	0.017876	0.0303883	-0.00477644	0.00245969	-0.00471062	0.0221215	0.00061796	0.00061869	0.00076994	0.00048058	0.00053115	0.00055389	0.00066886		0.041385	0.0375918	0.0443846	0.0341445	0.0272551	0.104049		0.0158767
H23	---	---	---	---	---	---	0.0265638	---	---	---	---	---	---	0.0007975					H23	---	---	---	---	---	---	0.0265458	---	---	---	---	---	---	0.00080264									0.0158731
C11	0.0196164	0.0154707	0.021415	-0.00059128	-0.00033426	-0.00076606	0.018834	0.00064429	0.00061868	0.00070954	0.00051082	0.00059193	0.00060421	0.0006575					C11	0.0197375	0.015521	0.0215527	-0.00060885	-0.00033796	-0.00080398	0.0189371	0.00064792	0.00062151	0.00071367	0.00051351	0.0005956	0.00060743	0.00066104		0.132544	0.0573808	0.136849	0.0242575	0.00440626	0.0442597		0.110527
C12	0.0149161	0.0161109	0.0227225	0.00030692	0.00064165	-0.00055377	0.0179165	0.00060007	0.00063117	0.00070324	0.00049106	0.00056603	0.00059329	0.00064483					C12	0.0150513	0.0161886	0.0227931	0.00033101	0.0006756	-0.00056781	0.018011	0.00060382	0.00063432	0.00070661	0.00049372	0.00056896	0.00059594	0.00064825		0.158725	0.0868089	0.0708785	0.0345948	0.042302	0.0166961		0.10333
C13	0.0149191	0.0164261	0.0237118	0.00142031	0.00247345	-0.00046868	0.0183523	0.00061358	0.00064508	0.00074858	0.00048779	0.00058601	0.00058444	0.00066908					C13	0.0149926	0.0165414	0.0238439	0.00144732	0.00244548	-0.00038226	0.0184593	0.00061668	0.00064899	0.00075279	0.00049036	0.00058915	0.00058788	0.00067282		0.0845127	0.126004	0.124497	0.039051	0.0336596	0.104251		0.112755
C14	0.0135876	0.0142269	0.0224172	0.00258494	-0.00038414	0.00064434	0.0167439	0.00059404	0.00061027	0.0006954	0.0004794	0.00056628	0.00055614	0.00063323					C14	0.0136477	0.0142766	0.0225383	0.00254127	-0.00040553	0.00067624	0.0168209	0.00059682	0.00061273	0.00069909	0.00048156	0.00056891	0.00055881	0.00063621		0.0713126	0.0575051	0.122772	0.0642676	0.0266475	0.0404622		0.0857255
C15	0.0194265	0.0200964	0.0290009	-0.00235058	0.00613153	-0.00306755	0.0228413	0.00068956	0.00071126	0.00083241	0.00055481	0.00066179	0.00068982	0.00074441					C15	0.0195286	0.0202027	0.0290398	-0.00237066	0.00603296	-0.00308138	0.0229237	0.00069375	0.00071542	0.00083675	0.000558	0.00066535	0.00069332	0.00074864		0.10435	0.1054	0.0329583	0.0255185	0.105037	0.0141407		0.0780772
H15a	---	---	---	---	---	---	0.0274095	---	---	---	---	---	---	0.00089329					H15a	---	---	---	---	---	---	0.0275085	---	---	---	---	---	---	0.00089837									0.0780804
H15b	---	---	---	---	---	---	0.0274095	---	---	---	---	---	---	0.00089329					H15b	---	---	---	---	---	---	0.0275085	---	---	---	---	---	---	0.00089837									0.0780804
C16	0.0321459	0.0224	0.036391	-0.00862892	0.0131932	-0.0035694	0.0303123	0.00087513	0.00081635	0.00101295	0.00067273	0.00079318	0.00074021	0.00090148					C16	0.0322667	0.0224671	0.0363696	-0.00859172	0.0130465	-0.00354651	0.0303678	0.00088072	0.0008204	0.00101709	0.00067662	0.00079708	0.00074325	0.00090607		0.0972793	0.0579854	0.014929	0.0389881	0.130477	0.0218215		0.0434148
H16a	---	---	---	---	---	---	0.0363748	---	---	---	---	---	---	0.00108178					H16a	---	---	---	---	---	---	0.0364414	---	---	---	---	---	---	0.00108729									0.0434159
H16b	---	---	---	---	---	---	0.0363748	---	---	---	---	---	---	0.00108178					H16b	---	---	---	---	---	---	0.0364414	---	---	---	---	---	---	0.00108729									0.0434159
C17	0.0300315	0.0252403	0.0425148	-0.0028453	0.0140603	0.0021488	0.0325955	0.00086747	0.00084173	0.00111198	0.00066249	0.00083721	0.00082742	0.00094039					C17	0.0301122	0.0252773	0.0425894	-0.00278815	0.0139503	0.00216175	0.0326596	0.00087307	0.00084604	0.001119	0.00066616	0.00084181	0.00083128	0.00094604		0.0655777	0.0310196	0.0473139	0.0608302	0.0926679	0.0110412		0.0480766
H17a	---	---	---	---	---	---	0.0391146	---	---	---	---	---	---	0.00112847					H17a	---	---	---	---	---	---	0.0391915	---	---	---	---	---	---	0.00113524									0.0480667
H17b	---	---	---	---	---	---	0.0391146	---	---	---	---	---	---	0.00112847					H17b	---	---	---	---	---	---	0.0391915	---	---	---	---	---	---	0.00113524									0.0480667
C18	0.0648197	0.0331862	0.0852828	-0.0177776	0.0499564	-0.00533886	0.0610962	0.00154654	0.0010871	0.00208805	0.00104864	0.00162887	0.00126684	0.0015739					C18	0.0647342	0.0333024	0.08539	-0.0176865	0.0499444	-0.00526902	0.0611422	0.00155377	0.00109277	0.00210242	0.00105449	0.00163825	0.00127381	0.00158299		0.0389872	0.0754311	0.0361746	0.0612651	0.00519866	0.0388752		0.0206024
H18a	---	---	---	---	---	---	0.0916443	---	---	---	---	---	---	0.00236085					H18a	---	---	---	---	---	---	0.0917133	---	---	---	---	---	---	0.00237448									0.0206039
H18b	---	---	---	---	---	---	0.0916443	---	---	---	---	---	---	0.00236085					H18b	---	---	---	---	---	---	0.0917133	---	---	---	---	---	---	0.00237448									0.0206039
H18c	---	---	---	---	---	---	0.0916443	---	---	---	---	---	---	0.00236085					H18c	---	---	---	---	---	---	0.0917133	---	---	---	---	---	---	0.00237448									0.0206039
C21	0.0199212	0.0166963	0.024164	-0.00020226	-0.00145719	-0.00319173	0.0202605	0.00065839	0.00065704	0.00070287	0.00052094	0.00062479	0.00060314	0.00067277					C21	0.0200504	0.0167421	0.0242683	-0.00017581	-0.00143824	-0.0032065	0.0203536	0.00066215	0.00065975	0.00070653	0.0005235	0.00062825	0.000606	0.00067615		0.138418	0.0491455	0.104656	0.0358143	0.0213874	0.017275		0.0976166
C22	0.0147596	0.0150593	0.0243062	0.00047035	-0.00193461	0.00088892	0.0180417	0.00063578	0.00065178	0.0007208	0.00049369	0.00056604	0.00056572	0.00066945					C22	0.0148995	0.0152033	0.0243505	0.00050496	-0.00193347	0.00090933	0.0181511	0.00063991	0.00065577	0.00072426	0.00049676	0.00056904	0.00056889	0.00067331		0.155113	0.155811	0.0433151	0.0494176	0.00142034	0.0254396		0.115232
C23	0.0150648	0.0163131	0.0221754	0.0013745	0.00103534	-0.00140727	0.0178511	0.00061229	0.00062482	0.00071267	0.00049023	0.00055897	0.00057228	0.00064993					C23	0.0151122	0.0163979	0.0222969	0.00139689	0.00105248	-0.00133304	0.0179357	0.00061515	0.00062799	0.00071662	0.0004926	0.00056147	0.0005751	0.00065325		0.054601	0.0957699	0.120238	0.0322173	0.021634	0.0914926		0.0917861
C24	0.015213	0.0151577	0.0250234	0.00093357	-0.00303587	0.00011306	0.0184647	0.00062608	0.00064525	0.0007764	0.00048894	0.00057613	0.00057919	0.00068258					C24	0.0153557	0.0152294	0.0251252	0.00090375	-0.00304273	0.00014728	0.0185701	0.00062989	0.00064836	0.00078051	0.00049166	0.00057949	0.00058202	0.00068625		0.160678	0.0783079	0.0925148	0.043006	0.00839503	0.0416757		0.108894
C25	0.0172429	0.0198318	0.0258226	-0.00154721	0.00070704	0.00299595	0.0209658	0.00065385	0.00068193	0.00078031	0.00052257	0.0006207	0.00062361	0.00070536					C25	0.0173425	0.0199166	0.0259369	-0.00157326	0.00066318	0.00299597	0.0210654	0.00065775	0.00068535	0.00078505	0.00052545	0.00062413	0.000627	0.00070938		0.107359	0.0877623	0.103272	0.0351521	0.0498278	2.26163e-05		0.0995425
H25a	---	---	---	---	---	---	0.0251589	---	---	---	---	---	---	0.00084644					H25a	---	---	---	---	---	---	0.0252784	---	---	---	---	---	---	0.00085126									0.0995368
H25b	---	---	---	---	---	---	0.0251589	---	---	---	---	---	---	0.00084644					H25b	---	---	---	---	---	---	0.0252784	---	---	---	---	---	---	0.00085126									0.0995368
C26	0.0176764	0.0243582	0.0270748	-0.0005902	0.00118786	0.00700912	0.0230365	0.00065608	0.00075436	0.00082351	0.00057099	0.00062865	0.00068824	0.00074465					C26	0.0177476	0.024465	0.0272066	-0.00065385	0.00115737	0.00697553	0.0231397	0.00065961	0.00075844	0.00082834	0.00057446	0.00063201	0.00069243	0.00074879		0.0764347	0.0998677	0.11277	0.0785842	0.0342037	0.0344059		0.0977438
H26a	---	---	---	---	---	---	0.0276438	---	---	---	---	---	---	0.00089358					H26a	---	---	---	---	---	---	0.0277677	---	---	---	---	---	---	0.00089855									0.0977485
H26b	---	---	---	---	---	---	0.0276438	---	---	---	---	---	---	0.00089358					H26b	---	---	---	---	---	---	0.0277677	---	---	---	---	---	---	0.00089855									0.0977485
C27	0.0188074	0.0242667	0.0329171	0.00110106	0.00232812	0.00691158	0.0253304	0.00067079	0.00077338	0.00087545	0.00057774	0.00065962	0.00073908	0.00077321					C27	0.0189463	0.0242514	0.032974	0.00105628	0.00230768	0.00689558	0.0253906	0.00067459	0.00077662	0.00088055	0.00058079	0.00066313	0.000742	0.00077726		0.146006	0.0139779	0.0458409	0.0546626	0.0218533	0.0152776		0.054882
H27a	---	---	---	---	---	---	0.0303965	---	---	---	---	---	---	0.00092785					H27a	---	---	---	---	---	---	0.0304687	---	---	---	---	---	---	0.00093271									0.0548791
H27b	---	---	---	---	---	---	0.0303965	---	---	---	---	---	---	0.00092785					H27b	---	---	---	---	---	---	0.0304687	---	---	---	---	---	---	0.00093271									0.0548791
C28	0.0241544	0.0324784	0.0503945	0.00833308	0.00273363	0.0123256	0.0356758	0.00083328	0.00092403	0.00129106	0.00068894	0.00082848	0.00094695	0.00101612					C28	0.0242177	0.0327037	0.0503223	0.008375	0.00273558	0.0123472	0.0357479	0.00083737	0.00093098	0.00129585	0.00069338	0.00083188	0.00095246	0.0010214		0.0535497	0.171716	0.0394757	0.042887	0.00166091	0.0161046		0.0500434
H28a	---	---	---	---	---	---	0.0535136	---	---	---	---	---	---	0.00152418					H28a	---	---	---	---	---	---	0.0536218	---	---	---	---	---	---	0.0015321									0.050048
H28b	---	---	---	---	---	---	0.0535136	---	---	---	---	---	---	0.00152418					H28b	---	---	---	---	---	---	0.0536218	---	---	---	---	---	---	0.0015321									0.050048
H28c	---	---	---	---	---	---	0.0535136	---	---	---	---	---	---	0.00152418					H28c	---	---	---	---	---	---	0.0536218	---	---	---	---	---	---	0.0015321									0.050048
Bondlengths	and	errors:																	Bondlengths	and	errors:
F11-C11	1.33945	0.00169149																	F11-C11	1.33943	0.00170271				0.0113132
F12-C13	1.34382	0.00173709																	F12-C13	1.3436	0.00174948				0.0867479
F21-C21	1.34321	0.00173807																	F21-C21	1.34299	0.00175022				0.0899759
F22-C23	1.35063	0.00176376																	F22-C23	1.35077	0.00177554				0.0552778
O11-C14	1.25623	0.00177698																	O11-C14	1.25607	0.0017888				0.0655851
O21-C24	1.25408	0.00177175																	O21-C24	1.25404	0.00178445				0.0150584
N11-H11	0.880957	0.019198																	N11-H11	0.86788	0.0192379				0.481154
N11-N12	1.3538	0.00176661																	N11-N12	1.35361	0.0017811				0.0753822
N11-C14	1.36112	0.00201759																	N11-C14	1.36078	0.00203398				0.118627
N12-C11	1.27635	0.00189099																	N12-C11	1.27625	0.00190488				0.0361543
N13-H13	0.837771	0.0207																	N13-H13	0.821265	0.0206374				0.564682
N13-C12	1.35284	0.00186815																	N13-C12	1.35264	0.00188401				0.0746239
N13-C15	1.45258	0.00207647																	N13-C15	1.4522	0.00209625				0.129201
N21-H21	0.881699	0.0202006																	N21-H21	0.865664	0.0202731				0.56026
N21-N22	1.3536	0.0018562																	N21-N22	1.35368	0.00187152				0.0312184
N21-C24	1.36056	0.00206372																	N21-C24	1.36012	0.00208144				0.149871
N22-C21	1.27734	0.00191134																	N22-C21	1.27719	0.00192608				0.0545496
N23-H23	0.831427	0.0221878																	N23-H23	0.820939	0.0222289				0.333944
N23-C22	1.34785	0.0018857																	N23-C22	1.3477	0.00190204				0.0548313
N23-C25	1.46279	0.00206948																	N23-C25	1.46245	0.00208662				0.118104
C11-C12	1.43961	0.00209947																	C11-C12	1.43966	0.00211347				0.0179419
C12-C13	1.3712	0.00198243																	C12-C13	1.37127	0.00199634				0.0247773
C13-C14	1.42838	0.00198103																	C13-C14	1.42871	0.00199287				0.118626
C15-H15a	0.911549	0.0209516																	C15-H15a	0.90392	0.020986				0.257279
C15-H15b	1.00016	0.0202745																	C15-H15b	1.00186	0.0203007				0.0589948
C15-C16	1.50683	0.00219289																	C15-C16	1.5063	0.0022076				0.170706
C16-H16a	0.946275	0.0255046																	C16-H16a	0.940552	0.0255288				0.158588
C16-H16b	1.07332	0.0221957																	C16-H16b	1.07287	0.0221468				0.0143226
C16-C17	1.51186	0.00256426																	C16-C17	1.51165	0.00258485				0.0557879
C17-H17a	0.946356	0.0266594																	C17-H17a	0.940884	0.0266968				0.145026
C17-H17b	1.01167	0.0219012																	C17-H17b	1.00483	0.021869				0.220929
C17-C18	1.50932	0.00269669																	C17-C18	1.50873	0.00271546				0.153851
C18-H18a	0.838598	0.0402208																	C18-H18a	0.835678	0.0401031				0.051409
C18-H18b	0.975755	0.0348789																	C18-H18b	0.977861	0.0347628				0.0427627
C18-H18c	1.01016	0.0390563																	C18-H18c	1.00356	0.0389435				0.119764
C21-C22	1.43921	0.00220249																	C21-C22	1.43954	0.00221699				0.102703
C22-C23	1.37113	0.00204488																	C22-C23	1.37096	0.00205843				0.0607621
C23-C24	1.4311	0.00199159																	C23-C24	1.43124	0.00200399				0.0487666
C25-H25b	0.979776	0.0220377																	C25-H25b	0.976791	0.0221226				0.0956104
C25-H25a	0.993917	0.0189213																	C25-H25a	0.99559	0.018948				0.0624832
C25-C26	1.52104	0.00221255																	C25-C26	1.52083	0.0022287				0.0671623
C26-H26b	0.983781	0.0235159																	C26-H26b	0.982533	0.0235951				0.0374588
C26-H26a	1.01163	0.0193878																	C26-H26a	1.00973	0.0194471				0.0689654
C26-C27	1.52253	0.00235806																	C26-C27	1.52229	0.00237545				0.0717062
C27-H27b	1.02276	0.0235146																	C27-H27b	1.01959	0.0235673				0.0953558
C27-H27a	1.02881	0.0202718																	C27-H27a	1.02423	0.0203088				0.159847
C27-C28	1.52528	0.00238332																	C27-C28	1.52514	0.0024004				0.0430643
C28-H28a	0.957666	0.0301689																	C28-H28a	0.955173	0.0300933				0.05849
C28-H28b	0.996146	0.0265357																	C28-H28b	0.993409	0.0264994				0.072982
C28-H28c	1.03846	0.0256043																	C28-H28c	1.03914	0.0255636				0.0187992

## Sheet: timmy (2)
Positions	a	b	c	and	ESDs:														Positions	a	b	c	and	ESDs:
Ca1	0.813624	0.317052	0.823617	2.951e-05	2.435e-05	2.301e-05													Ca1	0.813624	0.31705	0.823618	2.962e-05	2.444e-05	2.311e-05		0.0023917	0.0559424	0.0119588		0.0689724
H4	0.84803	0.673359	0.530035	0.0027728	0.00237941	0.00221226													H4	0.847697	0.673109	0.529879	0.00281087	0.00240904	0.00225009		0.0843037	0.0738627	0.049476
O1	0.944515	0.531139	0.830302	0.00010953	8.813e-05	9.889e-05													O1	0.944512	0.531151	0.830298	0.00010994	8.847e-05	9.931e-05		0.0233908	0.0949748	0.0270427		0.023431
O1L	0.773796	0.336493	0.589739	0.00012091	0.00011112	9.777e-05													O1L	0.773791	0.336494	0.589741	0.00012156	0.00011183	9.827e-05		0.0298624	0.0102125	0.0137064
H1La	0.770461	0.422353	0.575393	0.00275305	0.002585	0.00213634													H1La	0.770475	0.422276	0.575332	0.00275787	0.00260246	0.00214206		0.00345924	0.0212289	0.020203
H1Lb	0.859103	0.304984	0.566094	0.00280018	0.00239097	0.00216603													H1Lb	0.858669	0.30497	0.566085	0.00279097	0.00237743	0.0021595		0.109664	0.00401865	0.00293924
O2	0.96424	0.759272	0.785351	0.00011141	9.643e-05	9.218e-05													O2	0.964233	0.759262	0.785355	0.00011181	9.687e-05	9.26e-05		0.0473896	0.0742588	0.0290832
O3	0.662383	0.525466	0.787435	0.00011344	9.404e-05	9.581e-05													O3	0.662397	0.525469	0.787428	0.0001141	9.457e-05	9.646e-05		0.0901205	0.0174705	0.0563417
H3	0.592445	0.540934	0.828702	0.00267025	0.00219389	0.00217335													H3	0.593235	0.541198	0.828296	0.00264916	0.00218397	0.00216263		0.209788	0.08523	0.132462
O4	0.772417	0.639098	0.546872	0.00011417	9.716e-05	9.248e-05													O4	0.772403	0.639099	0.546863	0.0001148	9.775e-05	9.298e-05		0.0830107	0.00145114	0.0687812
O5	0.449981	0.761514	0.694052	0.00010992	9.674e-05	8.977e-05													O5	0.449992	0.761512	0.694043	0.0001104	9.715e-05	9.015e-05		0.0666923	0.0120349	0.0724712
O6	0.512624	0.731327	0.490663	0.00011033	0.00010443	9.67e-05													O6	0.512623	0.731335	0.490656	0.00011075	0.00010485	9.717e-05		0.0078681	0.0537897	0.0540532
C1	0.891994	0.649309	0.798849	0.0001505	0.00012721	0.00011812													C1	0.892009	0.6493	0.798852	0.00015109	0.0001276	0.00011856		0.0698688	0.0511161	0.0164916
C2	0.727968	0.659378	0.774916	0.00014616	0.00012104	0.00012178													C2	0.727989	0.659358	0.774911	0.00014676	0.00012151	0.00012233		0.101822	0.120343	0.0287349
H2	0.684798	0.722899	0.833114	0.00215219	0.0017231	0.00162337													H2	0.685125	0.72223	0.832408	0.00216024	0.00173197	0.00163165		0.107174	0.27406	0.306679
C3	0.702087	0.720703	0.643167	0.00015248	0.0001183	0.0001154													C3	0.702091	0.720704	0.643168	0.00015311	0.00011886	0.00011588		0.019807	0.010674	0.00617586
H3a	0.746492	0.815224	0.640858	0.0020218	0.00179413	0.00157985													H3a	0.746365	0.814512	0.640663	0.00201952	0.00178978	0.00157679		0.0442042	0.28107	0.0870756
C4	0.541039	0.73715	0.608727	0.00014605	0.00012257	0.00012098													C4	0.541036	0.737159	0.608736	0.00014662	0.00012309	0.00012144		0.0119353	0.0545167	0.0499367
O1W	0.427702	0.573754	0.936741	0.00015732	0.00013427	0.00012454													O1W	0.427721	0.573755	0.936727	0.00015835	0.00013554	0.00012554		0.0846723	0.00377385	0.0833547
H1Wa	0.384084	0.646154	0.93374	0.00240934	0.0021896	0.00188263													H1Wa	0.384421	0.646089	0.933919	0.00239576	0.00218437	0.00187329		0.0992368	0.0209644	0.0674399
H1Wb	0.404679	0.539173	0.998043	0.00268485	0.00228835	0.00235368													H1Wb	0.405331	0.538919	0.997413	0.00268349	0.00228047	0.00234903		0.171631	0.0788665	0.189552
O2L	0.810107	0.0621966	0.836501	0.00013676	9.79e-05	0.00010723													O2L	0.810122	0.062202	0.836514	0.00013775	9.853e-05	0.00010806		0.0747518	0.0385896	0.0852634
H2La	0.735381	0.0187002	0.851319	0.00253584	0.00212364	0.00201174													H2La	0.735778	0.0188959	0.851513	0.00252988	0.00211971	0.00200584		0.110737	0.0652324	0.0681413
H2Lb	0.856589	0.0228635	0.777923	0.0031418	0.00257778	0.00244017													H2Lb	0.856313	0.0231704	0.778574	0.00314264	0.00257844	0.00244571		0.0619406	0.0841937	0.1882
O2W	0.428039	0.415731	0.575933	0.00013719	0.00011793	0.0001181													O2W	0.428018	0.415732	0.575936	0.00013804	0.0001187	0.00011923		0.109034	0.00950255	0.0129901
H2Wa	0.46339	0.441741	0.508442	0.00300684	0.00241647	0.00276198													H2Wa	0.463505	0.441202	0.508555	0.00304298	0.0024376	0.00279429		0.0268961	0.157086	0.0287482
H2Wb	0.488124	0.397221	0.62563	0.00311922	0.00274045	0.0026626													H2Wb	0.487664	0.397528	0.62548	0.00312056	0.00274954	0.00266722		0.10439	0.0790311	0.0399257
																																				Uii			Uij i!=j	Uij		Ueq
																																				0.0879137			0.0222124	0.055063		0.0757458
ADPs	-11	-22	-33	-23	-13	-12	Ueq	And	ESDs										ADPs	-11	-22	-33	-23	-13	-12	Ueq	And	ESDs								0.873866			0.0236864	0.448776
Ca1	0.00639187	0.00792392	0.00743132	-5.377e-05	-0.0001174	0.00018075	0.00724904	0.0001035	8.621e-05	9.539e-05	9.172e-05	9.072e-05	8.121e-05	9.503e-05					Ca1	0.0065097	0.00804226	0.00754631	-5.516e-05	-0.00012059	0.00018484	0.00736609	0.00010401	8.664e-05	9.585e-05	9.207e-05	9.108e-05	8.15e-05	9.55e-05		0.803028	0.968224	0.850345	0.0106956	0.0248148	0.0355487		0.868804
H4	---	---	---	---	---	---	0.0412313	---	---	---	---	---	---	0.00666208					H4	---	---	---	---	---	---	0.0436491	---	---	---	---	---	---	0.00689028									0.252258
O1	0.00804468	0.00945027	0.0147923	0.00128459	-0.0011956	0.00122097	0.0107624	0.00044552	0.0003577	0.00044914	0.00032819	0.00039308	0.00034003	0.00041745					O1	0.00804663	0.00947114	0.0147813	0.00126937	-0.00118622	0.00121681	0.0107664	0.00044701	0.00035906	0.00045058	0.00032934	0.00039437	0.00034117	0.00041888		0.00308977	0.0411778	0.017243	0.0327351	0.0168459	0.00863641		0.00666243
O1L	0.012295	0.0156987	0.0117192	0.00349261	0.00149206	0.00030891	0.0132376	0.00047768	0.00047694	0.0004324	0.00038065	0.00037364	0.00035974	0.00046234					O1L	0.0122863	0.0156901	0.0117409	0.00351564	0.00148668	0.00031172	0.0132391	0.00047947	0.00047866	0.00043419	0.00038215	0.00037503	0.00036112	0.00046411		0.0129283	0.0127717	0.0354781	0.042697	0.0101626	0.00551277		0.0022134
H1La	---	---	---	---	---	---	0.0403418	---	---	---	---	---	---	0.00655602					H1La	---	---	---	---	---	---	0.0411392	---	---	---	---	---	---	0.00664281									0.0854339
H1Lb	---	---	---	---	---	---	0.0424925	---	---	---	---	---	---	0.00690883					H1Lb	---	---	---	---	---	---	0.0425301	---	---	---	---	---	---	0.00693651									0.00384059
O2	0.00911688	0.00996075	0.0130053	-0.00276456	-0.00033309	0.00037294	0.0106943	0.00045248	0.00037371	0.00043782	0.00035021	0.00036107	0.00031975	0.00042133					O2	0.00909274	0.00999679	0.0130482	-0.00277188	-0.00033169	0.00036392	0.0107126	0.00045376	0.00037512	0.00043964	0.00035146	0.00036242	0.00032113	0.00042284		0.0376711	0.0680637	0.0691584	0.0147534	0.00273659	0.0199042		0.0306072
O3	0.00745502	0.00862444	0.0135911	-0.00092401	0.00167016	0.00218008	0.00989019	0.00047031	0.0003629	0.00042948	0.00033143	0.00036471	0.00030887	0.00042089					O3	0.00744538	0.00864023	0.0136013	-0.00090006	0.0016749	0.00218492	0.00989565	0.00047241	0.00036436	0.00043147	0.00033289	0.00036632	0.00031011	0.00042275		0.0144613	0.0307048	0.0168368	0.050985	0.00916974	0.0110582		0.0091527
H3	---	---	---	---	---	---	0.0317404	---	---	---	---	---	---	0.00619576					H3	---	---	---	---	---	---	0.0313961	---	---	---	---	---	---	0.00624147									0.039146
O4	0.00671194	0.012869	0.00848718	0.00064106	0.0020797	-0.00054264	0.00935605	0.00042299	0.00039269	0.00040007	0.00034054	0.00035969	0.0003154	0.00040525					O4	0.00672298	0.0129186	0.00847876	0.00065496	0.00209327	-0.00054292	0.00937343	0.00042492	0.0003943	0.00040144	0.00034173	0.00036099	0.00031642	0.00040689		0.0184134	0.0890048	0.0148565	0.028812	0.0266288	0.000626728		0.0302645
O5	0.00798249	0.0134048	0.0101025	0.00167033	0.00165208	-0.00018365	0.0104966	0.00044414	0.00038555	0.00043184	0.00035383	0.00035417	0.0003251	0.00042051					O5	0.00800783	0.0134106	0.0101268	0.00166415	0.00164433	-0.00016379	0.010515	0.00044575	0.00038682	0.00043355	0.00035516	0.00035554	0.00032628	0.00042204		0.0402703	0.0105283	0.0396618	0.0123271	0.0154431	0.043118		0.0309681
O6	0.00865519	0.0193874	0.00785188	0.00352882	-0.00081412	-0.00063315	0.0119648	0.00044485	0.00045199	0.00041146	0.00036763	0.00034968	0.00033944	0.0004361					O6	0.00865607	0.0193923	0.00789659	0.00351093	-0.0008155	-0.00062761	0.0119817	0.00044638	0.00045346	0.0004133	0.00036899	0.00035096	0.00034089	0.00043771		0.00139639	0.00774697	0.0766639	0.0343464	0.00278547	0.0115161		0.0272708
C1	0.00737922	0.0104222	0.00570206	-0.0001571	-0.00011857	-0.00113929	0.0078345	0.00055593	0.00047506	0.00052135	0.00040138	0.00040887	0.00036171	0.00051745					C1	0.00738602	0.0103809	0.00567951	-0.0001616	-0.00012062	-0.00112757	0.00781548	0.00055786	0.00047624	0.00052274	0.00040251	0.00041	0.0003626	0.00051895		0.00863416	0.0613821	0.0305438	0.00791645	0.00354041	0.0228833		0.0259536
C2	0.00703938	0.007756	0.00786501	-0.00044926	0.00058548	0.00042917	0.00755347	0.00053736	0.00047459	0.00049936	0.00039734	0.00043949	0.00037824	0.00050377					C2	0.00704206	0.00770766	0.00781442	-0.00044659	0.00061747	0.00040133	0.00752138	0.00053927	0.00047549	0.00050061	0.00039837	0.00044079	0.00037922	0.00050512		0.00352032	0.071955	0.0715472	0.00474538	0.0513935	0.0519786		0.0449822
H2	---	---	---	---	---	---	0.0152183	---	---	---	---	---	---	0.00440515					H2	---	---	---	---	---	---	0.0156878	---	---	---	---	---	---	0.0045054									0.0745123
C3	0.00733554	0.0081936	0.00767709	0.00051338	0.00033427	0.00017451	0.00773541	0.00058829	0.00043564	0.00047587	0.00041021	0.00043717	0.00034815	0.00049993					C3	0.0073386	0.00812608	0.00768291	0.00048408	0.0003376	0.00017171	0.00771586	0.00059027	0.0004367	0.00047755	0.00041131	0.00043856	0.00034911	0.00050151		0.00367184	0.109461	0.00863283	0.0504387	0.0053776	0.00567908		0.0276081
H3a	---	---	---	---	---	---	0.0132985	---	---	---	---	---	---	0.00417583					H3a	---	---	---	---	---	---	0.0131719	---	---	---	---	---	---	0.00422436									0.0213033
C4	0.00749033	0.00635813	0.00953676	4.839e-05	-0.00010427	0.00072092	0.00779507	0.00055896	0.00043611	0.00051587	0.00041047	0.00044398	0.00037888	0.00050365					C4	0.00747374	0.0063578	0.00952283	5.513e-05	-0.00012004	0.00071716	0.00778479	0.00056054	0.00043752	0.00051752	0.00041175	0.00044528	0.00038004	0.00050519		0.0209574	0.000534196	0.0190634	0.0115927	0.0250794	0.00700658		0.0144107
O1W	0.027215	0.0247678	0.0242378	0.0105424	0.0138318	0.0110009	0.0254069	0.00068965	0.00058714	0.00065613	0.0005243	0.00055244	0.00047929	0.0006443					O1W	0.0272598	0.0247613	0.0242633	0.0105665	0.0138251	0.0110509	0.0254282	0.00069332	0.00059023	0.00065962	0.00052711	0.00055523	0.00048215	0.00064772		0.0458631	0.00785558	0.0274189	0.0324966	0.00863078	0.0735463		0.0232815
H1Wa	---	---	---	---	---	---	0.0245758	---	---	---	---	---	---	0.005595					H1Wa	---	---	---	---	---	---	0.0241936	---	---	---	---	---	---	0.00562035									0.0481989
H1Wb	---	---	---	---	---	---	0.0354842	---	---	---	---	---	---	0.00662101					H1Wb	---	---	---	---	---	---	0.0354464	---	---	---	---	---	---	0.00666978									0.00402636
O2L	0.0107332	0.0116827	0.0208403	-0.00082402	0.00384841	-0.00043224	0.0144187	0.00047106	0.00038612	0.00051075	0.00039021	0.0004639	0.00034817	0.00045598					O2L	0.0107294	0.0117012	0.0208862	-0.00083334	0.00388893	-0.00042132	0.014439	0.00047331	0.00038792	0.0005143	0.00039203	0.00046617	0.00034991	0.00045851		0.00561569	0.0338004	0.0633671	0.0168496	0.0616123	0.0221223		0.0312691
H2La	---	---	---	---	---	---	0.0268132	---	---	---	---	---	---	0.00578409					H2La	---	---	---	---	---	---	0.0266684	---	---	---	---	---	---	0.00583135									0.017637
H2Lb	---	---	---	---	---	---	0.0504569	---	---	---	---	---	---	0.00784744					H2Lb	---	---	---	---	---	---	0.0509949	---	---	---	---	---	---	0.00792101									0.0482534
O2W	0.0132597	0.0202708	0.0178814	0.00073153	0.00243035	0.00634894	0.0171373	0.00052356	0.00049126	0.00054581	0.00042191	0.00045974	0.00040888	0.00052021					O2W	0.0132954	0.0202815	0.0178962	0.00075145	0.00242785	0.00633291	0.0171577	0.00052614	0.00049335	0.0005486	0.00042369	0.00046198	0.00041079	0.0005227		0.0481507	0.0153829	0.0190343	0.0333149	0.00383579	0.0276572		0.0276629
H2Wa	---	---	---	---	---	---	0.0503762	---	---	---	---	---	---	0.00787554					H2Wa	---	---	---	---	---	---	0.0524136	---	---	---	---	---	---	0.00807958									0.180576
H2Wb	---	---	---	---	---	---	0.0501548	---	---	---	---	---	---	0.00805935					H2Wb	---	---	---	---	---	---	0.0509444	---	---	---	---	---	---	0.00816323									0.0688394
Bondlengths	and	errors:																	Bondlengths	and	errors:
Ca1-O1	2.37904	0.000923322																	Ca1-O1	2.37914	0.000926909				0.0729428
Ca1-O2	2.40406	0.00103212																	Ca1-O2	2.40415	0.00103596				0.0660838
Ca1-O6	2.4209	0.00104351																	Ca1-O6	2.42086	0.00104804				0.0283844
Ca1-O2L	2.4476	0.000963319																	Ca1-O2L	2.44754	0.000969511				0.0468926
Ca1-O3	2.46236	0.000983301																	Ca1-O3	2.46233	0.000988984				0.020098
Ca1-O5	2.48269	0.00104325																	Ca1-O5	2.48277	0.00104763				0.0583208
Ca1-O1L	2.50132	0.00105993																	Ca1-O1L	2.50132	0.00106525				0.00416435
Ca1-O4	2.51941	0.000997694																	Ca1-O4	2.51928	0.00100278				0.0906872
Ca1-H4	2.63616	0.0235783																	Ca1-H4	2.63316	0.0239546				0.0890946
Ca1-H1Lb	2.7512	0.022911																	Ca1-H1Lb	2.7507	0.0228401				0.0153892
H4-O4	0.787665	0.0253443																	H4-O4	0.784439	0.0256978				0.0893865
O1-C1	1.27512	0.00148497																	O1-C1	1.27486	0.00148983				0.124417
O1L-H1La	0.83761	0.0244585																	O1L-H1La	0.836976	0.0246171				0.0182918
O1L-H1Lb	0.875027	0.0248897																	O1L-H1Lb	0.871598	0.0247852				0.0976087
O2-C1	1.2534	0.00156406																	O2-C1	1.25328	0.00156969				0.0529322
O3-H3	0.789304	0.0238874																	O3-H3	0.781693	0.0236853				0.226252
O3-C2	1.42404	0.00148753																	O3-C2	1.42386	0.00149334				0.0833559
O4-C3	1.43541	0.00158175																	O4-C3	1.43543	0.00158945				0.00447002
O5-C4	1.24997	0.00160302																	O5-C4	1.24973	0.00161025				0.10293
O6-C4	1.2738	0.00158773																	O6-C4	1.27396	0.0015949				0.0724065
C1-C2	1.52851	0.00188294																	C1-C2	1.52846	0.00189002				0.0185095
C2-H2	0.951167	0.0177863																	C2-H2	0.941243	0.0178896				0.393371
C2-C3	1.52779	0.00175168																	C2-C3	1.52784	0.00175951				0.0199432
C3-H3a	0.993899	0.0175811																	C3-H3a	0.987219	0.0175508				0.268876
C3-C4	1.52928	0.00197218																	C3-C4	1.52933	0.00198046				0.0173555
O1W-H1Wb	0.756841	0.0242421																	O1W-H1Wb	0.750775	0.0241547				0.17724
O1W-H1Wa	0.801833	0.0222046																	O1W-H1Wa	0.799757	0.0221323				0.066216
O2L-H2La	0.817376	0.0226775																	O2L-H2La	0.813875	0.0226332				0.109292
O2L-H2Lb	0.840189	0.0271137																	O2L-H2Lb	0.832599	0.0271391				0.197847
O2W-H2Wb	0.781087	0.0286431																	O2W-H2Wb	0.776502	0.0286512				0.113175
O2W-H2Wa	0.821178	0.0281253																	O2W-H2Wa	0.819099	0.0284607				0.0519587

## Sheet: Co110 (3)
Positions	a	b	c	and	ESDs:														Positions	a	b	c	and	ESDs:
Co	0.098918	0.205436	0.244647	3.352e-05	2.837e-05	1.731e-05													Co	0.0989166	0.205437	0.244646	3.394e-05	2.874e-05	1.753e-05		0.0293487	0.025753	0.0251663		0.051254
S21	0.465868	0.0368422	0.191026	6.194e-05	5.307e-05	3.311e-05													S21	0.465872	0.03684	0.191028	6.269e-05	5.374e-05	3.351e-05		0.036878	0.0285988	0.0428799
F21	0.412394	-0.197661	0.124198	0.00020084	0.00015512	0.00010069													F21	0.412374	-0.197665	0.124204	0.00020355	0.00015735	0.00010214		0.0708857	0.0181937	0.0431581
F22	0.596486	-0.237193	0.220856	0.00017178	0.00014396	0.00011639													F22	0.59648	-0.237185	0.220861	0.00017408	0.00014599	0.00011805		0.0212213	0.0402379	0.0308243		0.026756
F23	0.329144	-0.193353	0.269776	0.00017113	0.00014451	9.642e-05													F23	0.329148	-0.193358	0.269769	0.00017342	0.00014648	9.774e-05		0.0153095	0.0250285	0.0506209
O21	0.60663	0.0536454	0.11929	0.00018585	0.00016248	0.0001047													O21	0.606636	0.0536521	0.119299	0.00018827	0.00016471	0.00010611		0.0239276	0.0289587	0.0607103
O22	0.481342	0.0605219	0.283417	0.00019422	0.00016937	0.00010212													O22	0.481345	0.0605245	0.283418	0.00019681	0.00017165	0.00010349		0.0113922	0.010699	0.00639652
N21	0.290643	0.112098	0.16349	0.00022106	0.00019423	0.00011278													N21	0.290649	0.112106	0.16349	0.00022394	0.00019689	0.00011426		0.0198304	0.0299382	0.00355041
N22	0.00156996	0.268296	0.123263	0.0002136	0.00017955	0.0001125													N22	0.00157043	0.268294	0.123263	0.00021634	0.00018193	0.000114		0.00154595	0.00712021	0.00561927
C21	0.450372	-0.158369	0.20232	0.00027483	0.0002365	0.00015619													C21	0.450371	-0.158372	0.202326	0.0002782	0.00023943	0.00015821		0.00271059	0.0110834	0.0263585
C22	0.271943	0.132689	0.0643457	0.00033085	0.00033986	0.000156													C22	0.271901	0.132672	0.0643657	0.00033571	0.00034537	0.00015825		0.0897226	0.034362	0.0900033
H22a	0.360572	0.183145	0.0311123	0.00387879	0.00307853	0.00207823													H22a	0.36	0.182981	0.0312929	0.00389975	0.00309941	0.00209016		0.104004	0.0375095	0.0612992
H22b	0.279514	0.0417561	0.0423158	0.00368992	0.00318546	0.00204168													H22b	0.279562	0.0421772	0.0423673	0.00371235	0.00320686	0.00205525		0.0091112	0.093151	0.017753
C23	0.104015	0.221797	0.0488879	0.00027377	0.00023402	0.00013949													C23	0.104002	0.22181	0.0488829	0.00027739	0.00023722	0.00014138		0.0330992	0.0390427	0.0253261
C24	0.0588085	0.25256	-0.0394035	0.00032216	0.00027234	0.00015438													C24	0.0587834	0.252577	-0.0393779	0.00032663	0.00027651	0.00015659		0.0547327	0.0429263	0.116328
H24	0.129985	0.21349	-0.0868394	0.00353345	0.00287678	0.00191113													H24	0.129277	0.213649	-0.0864211	0.00355844	0.00290012	0.00192719		0.141245	0.0388355	0.154109
C25	-0.0958159	0.335314	-0.0516955	0.00032999	0.00027607	0.00016559													C25	-0.0958338	0.335324	-0.0516807	0.00033463	0.00027997	0.00016787		0.0381089	0.0250261	0.0624689
H25	-0.124913	0.35826	-0.111938	0.00352399	0.00292459	0.00200323													H25	-0.124711	0.358178	-0.111617	0.00354544	0.00294553	0.00201741		0.0404932	0.0199671	0.112833
C26	-0.200978	0.383554	0.0244738	0.00031981	0.00026205	0.00017233													C26	-0.200921	0.383534	0.02446	0.00032445	0.00026601	0.00017502		0.123888	0.0540432	0.0561434
H26	-0.304061	0.436956	0.0166739	0.00357048	0.00290269	0.00185392													H26	-0.302748	0.436386	0.0167124	0.00360115	0.00292848	0.0018696		0.259002	0.138188	0.014611
C27	-0.151184	0.348789	0.111687	0.00027305	0.00022691	0.00015145													C27	-0.151177	0.3488	0.111697	0.00027675	0.00023004	0.00015349		0.0186483	0.0333003	0.0440106
C28	-0.260416	0.394258	0.197183	0.00033438	0.00031055	0.00018448													C28	-0.260381	0.394235	0.197167	0.00033927	0.00031543	0.00018718		0.072488	0.0519826	0.0608804
H28a	-0.290984	0.312239	0.241692	0.00391172	0.00345072	0.00219228													H28a	-0.290594	0.312717	0.241551	0.00393247	0.0034718	0.00220733		0.0702941	0.0975999	0.0452907
H28b	-0.198115	0.448211	0.226881	0.00407348	0.00339361	0.00218978													H28b	-0.198384	0.44765	0.226932	0.00409521	0.00341501	0.00220375		0.0466158	0.116396	0.0164547
H28c	-0.370956	0.447295	0.182473	0.00412822	0.00330632	0.00209096													H28c	-0.370689	0.446914	0.182629	0.00415004	0.00332387	0.00210245		0.0456639	0.0811238	0.0525766
S11	0.193276	0.474446	0.323352	6.53e-05	5.28e-05	3.318e-05													S11	0.193281	0.474447	0.323351	6.609e-05	5.346e-05	3.359e-05		0.058337	0.0126433	0.00508319
F11	0.300045	0.416357	0.486149	0.00017556	0.00014629	8.467e-05													F11	0.30006	0.416352	0.486152	0.00017797	0.00014835	8.583e-05		0.0609226	0.0278862	0.0247171
F12	0.457422	0.545902	0.386259	0.00019903	0.00015602	0.00010703													F12	0.457418	0.545889	0.386262	0.00020181	0.00015826	0.00010852		0.0149589	0.0570567	0.0228316
F13	0.46955	0.31708	0.378149	0.00016616	0.00014518	9.161e-05													F13	0.469541	0.317083	0.378143	0.00016844	0.00014723	9.284e-05		0.0402361	0.0136867	0.0420919
O11	0.0908653	0.599024	0.359143	0.00020068	0.0001546	0.00010508													O11	0.0908681	0.59904	0.359139	0.00020337	0.00015678	0.0001065		0.00994005	0.0735293	0.0244631
O12	0.283009	0.487717	0.231258	0.00019345	0.00015946	9.755e-05													O12	0.283026	0.48772	0.231258	0.00019601	0.00016164	9.888e-05		0.0645616	0.0129483	0.000647947
N11	0.101963	0.334815	0.339295	0.00021799	0.00018212	0.0001114													N11	0.101963	0.334807	0.339298	0.00022081	0.00018458	0.00011291		0.000161142	0.028731	0.0163289
N12	-0.0597572	0.107459	0.346833	0.00021172	0.00018004	0.00011304													N12	-0.0597656	0.107457	0.346838	0.00021442	0.00018252	0.00011454		0.0278762	0.00604584	0.0311943
C11	0.36514	0.43618	0.397181	0.00028689	0.00023005	0.00014684													C11	0.365164	0.43619	0.397177	0.00029032	0.00023299	0.00014866		0.0604915	0.0295945	0.0166065
C12	-0.0281286	0.318473	0.420907	0.00028654	0.00023926	0.0001458													C12	-0.0281244	0.318451	0.4209	0.00029082	0.0002428	0.00014795		0.0101404	0.0645394	0.0330255
H12a	0.0190398	0.315946	0.47707	0.00319762	0.00266582	0.00180144													H12a	0.0186757	0.316031	0.476771	0.00322243	0.0026878	0.00181719		0.0802146	0.0223795	0.116895
H12b	-0.123967	0.397303	0.415891	0.00326301	0.00270441	0.00170121													H12b	-0.123619	0.396599	0.416168	0.00328945	0.00272766	0.0017152		0.0749526	0.183172	0.114604
C13	-0.0994324	0.177885	0.423216	0.00025676	0.00022698	0.00013812													C13	-0.0994331	0.177889	0.423211	0.00025992	0.00023003	0.00013994		0.00199806	0.011109	0.0223271
C14	-0.204158	0.125143	0.500287	0.00027748	0.00025854	0.00014856													C14	-0.204153	0.125107	0.500266	0.00028125	0.00026245	0.0001506		0.0117441	0.0970397	0.0995542
H14	-0.221887	0.173171	0.553685	0.00325488	0.00269888	0.0018355													H14	-0.221759	0.172789	0.553316	0.00328063	0.00272209	0.00185223		0.0274985	0.0998242	0.14171
C15	-0.269614	-0.00276016	0.498334	0.0002937	0.00027428	0.00016067													C15	-0.269582	-0.00273738	0.498318	0.00029779	0.00027847	0.000163		0.0777513	0.0582811	0.0733588
H15	-0.338011	-0.0401458	0.54767	0.00352556	0.00285822	0.00193521													H15	-0.337327	-0.0399005	0.547416	0.00355011	0.00288149	0.00195102		0.13671	0.0604392	0.0922634
C16	-0.229537	-0.0749337	0.41967	0.00029247	0.00026012	0.00016102													C16	-0.229531	-0.0749089	0.419668	0.00029638	0.00026387	0.00016331		0.0151781	0.0671477	0.00841539
H16	-0.275343	-0.165929	0.417381	0.00342231	0.00283067	0.00179547													H16	-0.275016	-0.165592	0.417381	0.00344534	0.00285299	0.00180907		0.0673326	0.083964	0.000309948
C17	-0.124879	-0.0182711	0.34444	0.00026385	0.00022821	0.00014618													C17	-0.124861	-0.01826	0.34443	0.00026717	0.0002314	0.0001481		0.0480166	0.0340614	0.0484882
C18	-0.0797087	-0.0876144	0.256279	0.00031142	0.00025465	0.00016614													C18	-0.079729	-0.0875929	0.2563	0.00031614	0.00025865	0.00016873		0.0457225	0.0594817	0.0891907
H18a	-0.138335	-0.0329317	0.207941	0.00359904	0.00295854	0.00195239													H18a	-0.137375	-0.0330929	0.208203	0.00362624	0.00298425	0.00196763		0.187877	0.0383487	0.0945238
H18b	0.0403079	-0.0858782	0.231774	0.00381206	0.00287447	0.00188979													H18b	0.0393865	-0.085572	0.231796	0.00384195	0.00289646	0.0019043		0.170238	0.0750265	0.00821143
H18c	-0.106667	-0.187714	0.264015	0.0034545	0.00308229	0.00185254													H18c	-0.106632	-0.187198	0.263915	0.00347541	0.00310799	0.0018641		0.00718133	0.117782	0.0381344
																																				Uii			Uij i!=j	Uij		Ueq
																																				0.109996			0.0384217	0.0742088		0.0572277
ADPs	-11	-22	-33	-23	-13	-12	Ueq	And	ESDs										ADPs	-11	-22	-33	-23	-13	-12	Ueq	And	ESDs								0.876146			0.162656	0.519401
Co	0.0154618	0.0186369	0.0113092	0.00176537	-0.0003262	-0.00479384	0.0153941	0.00014435	0.00014543	0.00013403	0.00010056	9.648e-05	9.97e-05	0.00017497					Co	0.0156384	0.0188095	0.0114869	0.00174014	-0.0003525	-0.00481082	0.0155694	0.00014579	0.00014697	0.00013541	0.00010164	9.752e-05	0.00010076	0.00017678		0.860976	0.834829	0.932632	0.176459	0.191718	0.11979		0.704544
S21	0.0157167	0.0199199	0.0161941	0.00195668	-0.00116981	-0.00575333	0.0174573	0.00024406	0.00024457	0.00023693	0.00018364	0.00018149	0.00018582	0.00030368					S21	0.0158463	0.0200601	0.0163166	0.00194085	-0.00118207	-0.00577155	0.0175882	0.0002467	0.0002474	0.00023959	0.00018576	0.00018358	0.00018794	0.0003071		0.373288	0.403069	0.363727	0.0606027	0.0474922	0.0689388		0.303316
F21	0.050398	0.0354443	0.0365166	-0.0161217	0.00111359	-0.0171	0.0392572	0.00094912	0.00079591	0.00080946	0.00068207	0.00068474	0.00064443	0.00107666					F21	0.0505051	0.0355926	0.0367057	-0.0161004	0.00109332	-0.0171261	0.0394084	0.00096079	0.00080624	0.00082014	0.00069103	0.00069367	0.00065301	0.00109051		0.0793019	0.130919	0.164086	0.0219682	0.0207961	0.0284703		0.0986263
F22	0.0211607	0.0231935	0.069183	0.0058119	-0.00139685	-0.00392098	0.0392669	0.00071487	0.00069441	0.00108079	0.00054343	0.00067675	0.00067563	0.00104229					F22	0.0213317	0.0233305	0.0693637	0.00575879	-0.00144196	-0.00398511	0.03942	0.00072368	0.00070311	0.00109524	0.00055044	0.00068584	0.00068464	0.00105575		0.168055	0.138593	0.117474	0.068662	0.046818	0.0666717		0.103251
F23	0.0253182	0.0304907	0.0356455	-0.0037478	0.0063705	0.00411773	0.0322069	0.00071191	0.00071309	0.00077324	0.00055038	0.00057173	0.00057938	0.00092312					F23	0.0254591	0.0306015	0.0358189	-0.00375215	0.00632534	0.00409335	0.0323465	0.00072026	0.00072204	0.00078314	0.00055734	0.00057897	0.00058697	0.00093461		0.139141	0.109153	0.157585	0.00555349	0.0555007	0.0295604		0.106254
O21	0.017747	0.0265361	0.0257022	-0.00087387	0.00150789	-0.00456148	0.0238156	0.00074983	0.00079024	0.00078697	0.00059669	0.00059752	0.00061916	0.00097832					O21	0.0177982	0.0265798	0.0257749	-0.00088373	0.00151196	-0.00457692	0.0238715	0.00075819	0.00079979	0.00079653	0.00060382	0.00060477	0.00062692	0.00098994		0.0480237	0.0388939	0.0649624	0.011615	0.00478732	0.017523		0.0402071
O22	0.0258855	0.030531	0.0198917	0.00610043	-0.00717682	-0.00884875	0.0254363	0.00082414	0.00082788	0.00075203	0.00064678	0.00061646	0.0006235	0.00101227					O22	0.025918	0.0305494	0.0199791	0.00609778	-0.00718876	-0.00883431	0.0254839	0.00083334	0.00083767	0.00076109	0.00065443	0.00062382	0.00063105	0.00102413		0.0277978	0.0156316	0.0816762	0.00288009	0.0136142	0.0162774		0.0330283
N21	0.0192735	0.0288055	0.0127353	0.00634035	-0.00089742	-0.00663623	0.020943	0.00088946	0.00094693	0.00080569	0.00071022	0.0006586	0.00069536	0.00111137					N21	0.0191303	0.0286234	0.0126634	0.00631437	-0.00087508	-0.0065774	0.0208108	0.00089804	0.00095647	0.00081426	0.0007175	0.00066555	0.00070268	0.00112266		0.113278	0.135238	0.0627677	0.0257339	0.0238592	0.0595098		0.0836858
N22	0.0175361	0.0201079	0.0152942	7.477e-05	-0.00297293	-0.00293301	0.0177206	0.00085514	0.00083623	0.00080275	0.00066042	0.0006471	0.0006526	0.00105043					N22	0.017409	0.0199255	0.0152071	9.933e-05	-0.00295371	-0.0029027	0.0175909	0.00086318	0.00084441	0.00081103	0.00066698	0.00065382	0.00065926	0.00106081		0.10458	0.153458	0.0763016	0.0261659	0.0208935	0.0326744		0.0869387
C21	0.0188132	0.0241664	0.0282487	7.597e-05	0.00135383	-0.00466204	0.0243165	0.00105906	0.0010705	0.00113259	0.00083265	0.00085878	0.00088161	0.00137446					C21	0.0188361	0.0240877	0.0282604	0.00010155	0.00136265	-0.00466986	0.0243041	0.00106916	0.00108062	0.00114414	0.0008409	0.00086767	0.00089033	0.00138793		0.0151904	0.0516932	0.00729854	0.0216158	0.00722477	0.00624119		0.00633278
C22	0.029945	0.0581081	0.0127554	0.0161342	-0.00388804	-0.0093534	0.0351698	0.00134401	0.00173713	0.00103606	0.00120308	0.00090049	0.00106317	0.00172667					C22	0.0299481	0.0579807	0.0128806	0.0159911	-0.0037994	-0.00937454	0.0351631	0.00135823	0.00175719	0.00104869	0.00121661	0.00091053	0.00107511	0.00174628		0.00164853	0.0515764	0.0849564	0.0835883	0.0692173	0.0139813		0.00272418
H22a	---	---	---	---	---	---	0.0422037	---	---	---	---	---	---	0.002072					H22a	---	---	---	---	---	---	0.0421957	---	---	---	---	---	---	0.00209554									0.00272146
H22b	---	---	---	---	---	---	0.0422037	---	---	---	---	---	---	0.002072					H22b	---	---	---	---	---	---	0.0421957	---	---	---	---	---	---	0.00209554									0.00272146
C23	0.022147	0.0274875	0.0160087	-0.00052194	-0.00296121	-0.00413532	0.0219419	0.00108311	0.00110755	0.00098019	0.00085252	0.00079963	0.00082866	0.00133426					C23	0.0221805	0.0275078	0.0160784	-0.00055142	-0.00299463	-0.0040934	0.0219819	0.00109437	0.00112001	0.00099097	0.00086205	0.00080869	0.00083793	0.00134886		0.0217505	0.0128623	0.0500487	0.0243154	0.0293861	0.0355714		0.0210881
C24	0.0333336	0.0392775	0.0156394	-0.00177781	-0.00336967	-0.00440565	0.0295605	0.00130972	0.00134912	0.0010391	0.00104673	0.00091538	0.00095203	0.0015583					C24	0.0332632	0.0393365	0.0156927	-0.00175257	-0.00325836	-0.00451824	0.0295787	0.00132299	0.0013656	0.00105083	0.00105847	0.00092472	0.00096299	0.00157571		0.0378056	0.0307559	0.0360462	0.0169553	0.0855465	0.0831447		0.00822611
H24	---	---	---	---	---	---	0.0354726	---	---	---	---	---	---	0.00186997					H24	---	---	---	---	---	---	0.0354944	---	---	---	---	---	---	0.00189085									0.00822008
C25	0.0354707	0.0377715	0.0218238	-0.00781874	-0.0135652	0.00549168	0.0311515	0.00135453	0.00133074	0.0011487	0.00105326	0.00099362	0.00097848	0.00161625					C25	0.0356009	0.0377889	0.0217938	-0.00784333	-0.0136631	0.00551899	0.0311822	0.00137079	0.00134599	0.00116002	0.00106618	0.00100525	0.0009894	0.00163447		0.0675929	0.00915592	0.0183457	0.0164076	0.0692425	0.019626		0.0133818
H25	---	---	---	---	---	---	0.0373817	---	---	---	---	---	---	0.00193949					H25	---	---	---	---	---	---	0.0374187	---	---	---	---	---	---	0.00196137									0.0133811
C26	0.0258797	0.0295147	0.0338234	0.0005183	-0.0139752	0.00341069	0.0297262	0.00123504	0.00121073	0.00129471	0.00095547	0.00099853	0.00098306	0.00157505					C26	0.0257488	0.0295142	0.0340501	0.00062654	-0.0140418	0.00344466	0.0297659	0.00124605	0.00122497	0.00131202	0.00096486	0.00101088	0.00099549	0.00159303		0.0745777	0.000255468	0.122987	0.0797116	0.0468578	0.0242804		0.0177216
H26	---	---	---	---	---	---	0.0356715	---	---	---	---	---	---	0.00189006					H26	---	---	---	---	---	---	0.0357191	---	---	---	---	---	---	0.00191164									0.0177216
C27	0.0199075	0.0213797	0.0256598	-0.00133188	-0.0046514	0.00026202	0.0225268	0.00106314	0.00103069	0.00110173	0.00081768	0.00084576	0.00084611	0.00134556					C27	0.0200129	0.0214287	0.0256816	-0.00141192	-0.0046365	0.00025992	0.0225811	0.00107517	0.00104233	0.0011138	0.00082729	0.0008555	0.00085572	0.00136069		0.0697403	0.0334545	0.0139024	0.0688108	0.0123858	0.00174506		0.0283753
C28	0.0237808	0.0399235	0.0322973	0.0129983	-0.00270732	-0.00620249	0.0335966	0.00124484	0.00143148	0.00132817	0.00106969	0.00101252	0.00110191	0.00168933					C28	0.0237618	0.0399133	0.0323437	0.0129661	-0.0027928	-0.00612598	0.0335974	0.00125731	0.00144842	0.00134388	0.00108101	0.00102372	0.00111381	0.00170823		0.0107726	0.00502349	0.0245785	0.0211994	0.0593668	0.0488328		0.000312178
H28a	---	---	---	---	---	---	0.0503949	---	---	---	---	---	---	0.002534					H28a	---	---	---	---	---	---	0.050396	---	---	---	---	---	---	0.00256234									0.000313566
H28b	---	---	---	---	---	---	0.0503949	---	---	---	---	---	---	0.002534					H28b	---	---	---	---	---	---	0.050396	---	---	---	---	---	---	0.00256234									0.000313566
H28c	---	---	---	---	---	---	0.0503949	---	---	---	---	---	---	0.002534					H28c	---	---	---	---	---	---	0.050396	---	---	---	---	---	---	0.00256234									0.000313566
S11	0.0210956	0.0180023	0.0152535	0.00042202	-0.00390673	-0.00329333	0.0181216	0.00025726	0.00024115	0.00023451	0.00018878	0.00018703	0.00018333	0.0003071					S11	0.0212289	0.0181421	0.0153736	0.0004129	-0.00392423	-0.00331159	0.018253	0.00026007	0.00024396	0.00023712	0.00019097	0.00018917	0.00018542	0.00031056		0.364175	0.407777	0.360332	0.0339629	0.0657851	0.0700288		0.30099
F11	0.0362931	0.0362015	0.0177688	0.00371644	-0.00789793	-0.00643026	0.0301661	0.00077654	0.00074683	0.0006242	0.00059797	0.00054469	0.00053891	0.00090413					F11	0.0364616	0.0363582	0.0179276	0.00371274	-0.00795336	-0.00647364	0.0303233	0.00078623	0.0007566	0.00063206	0.0006058	0.00055172	0.00054599	0.00091568		0.152425	0.147464	0.178729	0.00434674	0.0714954	0.0565465		0.1222
F12	0.0468057	0.0347609	0.0458096	-0.0188432	-0.0255931	0.00506552	0.0399533	0.00092756	0.00078987	0.00088309	0.00067766	0.00073076	0.0006539	0.00109759					F12	0.0469653	0.034946	0.0459578	-0.0188471	-0.0256204	0.0050474	0.0401187	0.00093919	0.00080067	0.00089476	0.00068676	0.0007404	0.00066287	0.00111205		0.120923	0.164558	0.117829	0.00407333	0.0261562	0.0194605		0.105838
F13	0.0257407	0.0338893	0.0305094	0.00785345	-0.00675442	-0.00803018	0.0304946	0.00070858	0.00073322	0.00072153	0.00056163	0.00055557	0.0005717	0.00090986					F13	0.0259005	0.0340737	0.0306275	0.00783831	-0.00677463	-0.0080516	0.0306487	0.00071716	0.0007431	0.00073052	0.00056898	0.00056262	0.00057927	0.00092146		0.158515	0.1766	0.114991	0.0189373	0.0255598	0.0263185		0.119015
O11	0.0304571	0.0185062	0.0263118	0.00354886	-0.00463098	-0.00472896	0.0254613	0.00086959	0.00074306	0.00080853	0.00062652	0.00065711	0.00060807	0.00101903					O11	0.0305089	0.0185853	0.0263307	0.00351001	-0.00465759	-0.00471193	0.0255079	0.00087955	0.00075188	0.00081759	0.00063407	0.00066479	0.00061532	0.00103082		0.0419291	0.0748084	0.0164455	0.0435837	0.0284678	0.019686		0.0321907
O12	0.0255089	0.0264144	0.0168941	-0.00309242	-0.00246953	-0.00046405	0.0231613	0.0008046	0.000793	0.00072201	0.00062375	0.00059759	0.00059375	0.00097629					O12	0.0255828	0.026432	0.0169953	-0.00311036	-0.00248022	-0.00046984	0.0232245	0.00081398	0.00080223	0.00073075	0.00063128	0.00060494	0.00060097	0.00098786		0.064638	0.0155671	0.0984936	0.0202151	0.0125715	0.00685361		0.0454896
N11	0.0195021	0.0211751	0.0136719	-0.00121523	0.00051224	-0.00560898	0.0181997	0.00086348	0.0008525	0.00078556	0.00067185	0.00064502	0.00065308	0.00105396					N11	0.0193743	0.0210234	0.013597	-0.0011919	0.00050153	-0.00556902	0.0180821	0.00087194	0.0008613	0.00079375	0.00067883	0.00065191	0.00065989	0.00106474		0.104096	0.125147	0.067123	0.0244271	0.0116784	0.0430408		0.0784826
N12	0.0164608	0.0202891	0.0158767	0.00079941	-0.00324703	-0.00202728	0.0177358	0.0008437	0.00084142	0.0008071	0.00065179	0.00064434	0.00065244	0.0010486					N12	0.0163058	0.0201783	0.0157767	0.00081361	-0.00325583	-0.00199508	0.0176128	0.00085132	0.00085019	0.00081531	0.00065839	0.00065084	0.00065931	0.00105901		0.129321	0.0926544	0.0871489	0.0153273	0.00960864	0.0347147		0.0825257
C11	0.0262394	0.0223914	0.0206123	-0.002016	-0.00614475	-0.00315856	0.0228049	0.00113834	0.00104159	0.00102603	0.00084785	0.00084762	0.00082429	0.00135051					C11	0.0261843	0.0223739	0.0206088	-0.00199006	-0.00615478	-0.00314498	0.0227814	0.00114843	0.00105186	0.00103591	0.00085605	0.0008558	0.00083243	0.00136332		0.0340568	0.0118556	0.00235935	0.0215296	0.00832701	0.0115921		0.0122721
C12	0.0226996	0.0256203	0.0168242	8.884e-05	0.0037935	-0.00819844	0.0221604	0.00109723	0.00110079	0.00099898	0.00086788	0.00082699	0.00084064	0.00134868					C12	0.0227327	0.0256327	0.0168772	0.00019682	0.00363594	-0.00823736	0.0221856	0.0011092	0.00111296	0.00101011	0.00087729	0.00083647	0.00085036	0.00136362		0.0212023	0.00792778	0.0372854	0.0875013	0.13395	0.032549		0.0131601
H12a	---	---	---	---	---	---	0.0265925	---	---	---	---	---	---	0.00161842					H12a	---	---	---	---	---	---	0.0266228	---	---	---	---	---	---	0.00163634									0.013161
H12b	---	---	---	---	---	---	0.0265925	---	---	---	---	---	---	0.00161842					H12b	---	---	---	---	---	---	0.0266228	---	---	---	---	---	---	0.00163634									0.013161
C13	0.0160019	0.0250197	0.0167812	0.00208466	-0.00226885	-0.00334919	0.0196289	0.00098425	0.0010459	0.00096241	0.00078968	0.00076048	0.00079507	0.00125944					C13	0.015987	0.0250626	0.0168487	0.00203945	-0.00232842	-0.00326545	0.0196587	0.00099363	0.00105775	0.00097297	0.00079811	0.00076885	0.00080404	0.0012729		0.0106322	0.0288801	0.0493591	0.0402671	0.0550852	0.0740564		0.0166419
C14	0.0202158	0.0353888	0.0153912	0.00226521	-0.00134204	-0.0005502	0.0245414	0.00108592	0.00122584	0.00098352	0.00089663	0.00080235	0.00088577	0.00138685					C14	0.0203142	0.0354801	0.0153342	0.00227677	-0.00132693	-0.00063199	0.0245827	0.00109798	0.00124129	0.00099307	0.00090759	0.00081134	0.00089552	0.00140251		0.0637452	0.0523112	0.0407534	0.00906098	0.013242	0.0649343		0.0209592
H14	---	---	---	---	---	---	0.0294497	---	---	---	---	---	---	0.00166422					H14	---	---	---	---	---	---	0.0294993	---	---	---	---	---	---	0.00168301									0.02096
C15	0.0193416	0.0416634	0.0225831	-0.00534234	-0.00250714	0.00935151	0.0288817	0.00113798	0.00137581	0.00114463	0.00097238	0.00088907	0.00099157	0.00153784					C15	0.0193845	0.0417548	0.0225796	-0.00541978	-0.00243659	0.009427	0.0289331	0.00114997	0.00139307	0.00115674	0.00098371	0.00089818	0.00100306	0.00155518		0.0265105	0.0466921	0.00214461	0.0559866	0.055824	0.0535223		0.0234645
H15	---	---	---	---	---	---	0.0346581	---	---	---	---	---	---	0.0018454					H15	---	---	---	---	---	---	0.0347197	---	---	---	---	---	---	0.00186622									0.023463
C16	0.0234253	0.0307567	0.0291124	-0.00771408	-0.0106904	0.00707196	0.0275194	0.00116813	0.00122655	0.00120085	0.00093952	0.00093495	0.00096076	0.00151493					C16	0.0234768	0.0306522	0.0292351	-0.00775672	-0.0106878	0.00704242	0.027537	0.00118043	0.0012386	0.00121492	0.00094938	0.0009458	0.00097159	0.00153123		0.031023	0.0599434	0.0718168	0.031924	0.00196253	0.0216189		0.00815695
H16	---	---	---	---	---	---	0.0330233	---	---	---	---	---	---	0.00181791					H16	---	---	---	---	---	---	0.0330444	---	---	---	---	---	---	0.00183748									0.00815541
C17	0.0170108	0.0237559	0.0237819	-0.00070474	-0.00932362	0.00128177	0.0213713	0.0010168	0.00105188	0.00107896	0.0008065	0.00082855	0.00084177	0.00132571					C17	0.0170097	0.0238472	0.0238041	-0.00067969	-0.00932349	0.00129084	0.0214133	0.00102666	0.0010643	0.00109056	0.0008154	0.00083731	0.0008515	0.00134004		0.000816631	0.0610536	0.0144254	0.021842	0.000110361	0.00757511		0.0222865
C18	0.0249604	0.023479	0.0289883	-0.00251888	-0.0095844	-0.00523438	0.0250412	0.00119277	0.00113571	0.00118301	0.00090727	0.00094792	0.00091813	0.00148035					C18	0.024926	0.0234485	0.0290664	-0.00254989	-0.00958775	-0.00514019	0.0250506	0.00120407	0.00114768	0.0011975	0.00091706	0.00095844	0.00092872	0.00149637		0.0203323	0.0189084	0.0464087	0.0240385	0.00248513	0.0721242		0.00446579
H18a	---	---	---	---	---	---	0.0375618	---	---	---	---	---	---	0.00222053					H18a	---	---	---	---	---	---	0.0375759	---	---	---	---	---	---	0.00224455									0.00446579
H18b	---	---	---	---	---	---	0.0375618	---	---	---	---	---	---	0.00222053					H18b	---	---	---	---	---	---	0.0375759	---	---	---	---	---	---	0.00224455									0.00446579
H18c	---	---	---	---	---	---	0.0375618	---	---	---	---	---	---	0.00222053					H18c	---	---	---	---	---	---	0.0375759	---	---	---	---	---	---	0.00224455									0.00446579
Bondlengths	and	errors:																	Bondlengths	and	errors:
Co-N11	1.96693	0.00161181																	Co-N11	1.96691	0.00163389				0.00728442
Co-N21	1.97226	0.0016231																	Co-N21	1.97227	0.00164478				0.00436416
Co-N12	2.03451	0.00170015																	Co-N12	2.03461	0.00172306				0.0381165
Co-N22	2.03986	0.00167814																	Co-N22	2.03985	0.0016995				0.00276128
S21-O22	1.43295	0.00149565																	S21-O22	1.43295	0.00151554				0.00147078
S21-O21	1.43801	0.00149986																	S21-O21	1.43797	0.00151964				0.0164397
S21-N21	1.56099	0.00176883																	S21-N21	1.56101	0.00179143				0.00804122
S21-C21	1.83605	0.00224568																	S21-C21	1.83607	0.00227386				0.00586436
F21-C21	1.34065	0.00258541																	F21-C21	1.34071	0.0026211				0.015479
F22-C21	1.33431	0.00252864																	F22-C21	1.33424	0.00256093				0.0208985
F23-C21	1.32661	0.00249721																	F23-C21	1.32648	0.00252992				0.0385088
N21-C22	1.47577	0.0027049																	N21-C22	1.47556	0.00274352				0.0540248
N22-C23	1.34831	0.00252395																	N22-C23	1.34826	0.00256073				0.0133106
N22-C27	1.36183	0.00263837																	N22-C27	1.3618	0.00267522				0.00682738
C22-H22b	0.941106	0.0293299																	C22-H22b	0.936955	0.0295066				0.0997634
C22-H22a	0.949147	0.0298016																	C22-H22a	0.944447	0.0299532				0.111251
C22-C23	1.50747	0.00312616																	C22-C23	1.50746	0.00316948				0.00114797
C23-C24	1.38531	0.0029684																	C23-C24	1.38491	0.00301054				0.092527
C24-H24	0.913967	0.0275357																	C24-H24	0.906759	0.027745				0.184414
C24-C25	1.38501	0.00349993																	C24-C25	1.38497	0.00355152				0.00881832
C25-H25	0.941272	0.0289534																	C25-H25	0.936301	0.0291306				0.121025
C25-C26	1.38368	0.00357534																	C25-C26	1.383	0.00363209				0.133451
C26-H26	0.91549	0.0277127																	C26-H26	0.904828	0.027935				0.270971
C26-C27	1.38657	0.00319828																	C26-C27	1.38671	0.00324517				0.032274
C27-C28	1.49623	0.00314742																	C27-C28	1.49574	0.00319319				0.108593
C28-H28b	0.942985	0.0329792																	C28-H28b	0.938575	0.0331615				0.0942932
C28-H28a	0.978899	0.0317138																	C28-H28a	0.973722	0.0319273				0.115053
C28-H28c	0.989127	0.0324758																	C28-H28c	0.985657	0.0326406				0.075366
S11-O12	1.43799	0.00148314																	S11-O12	1.43802	0.00150315				0.0158296
S11-O11	1.43803	0.00147949																	S11-O11	1.43813	0.00149993				0.0473335
S11-N11	1.56425	0.00176149																	S11-N11	1.56434	0.00178512				0.0370468
S11-C11	1.84427	0.00225396																	S11-C11	1.84436	0.00228016				0.0283706
F11-C11	1.33742	0.00245596																	F11-C11	1.33753	0.00248865				0.0331957
F12-C11	1.33014	0.00251956																	F12-C11	1.32982	0.0025537				0.0890389
F13-C11	1.32861	0.00245774																	F13-C11	1.32854	0.00249023				0.0210626
N11-C12	1.47739	0.00250083																	N11-C12	1.47728	0.00253806				0.0289103
N12-C13	1.35221	0.00250368																	N12-C13	1.35211	0.00254031				0.0265836
N12-C17	1.36156	0.00265003																	N12-C17	1.36138	0.00268982				0.0461316
C12-H12a	0.955167	0.0262213																	C12-H12a	0.949813	0.0264358				0.143792
C12-H12b	0.989309	0.0255215																	C12-H12b	0.98307	0.0257217				0.172175
C12-C13	1.50386	0.00299244																	C12-C13	1.50365	0.00303441				0.048884
C13-C14	1.38953	0.00294204																	C13-C14	1.38946	0.00298228				0.0157967
C14-H14	0.938918	0.0259057																	C14-H14	0.932616	0.0261351				0.171268
C14-C15	1.38052	0.00341742																	C14-C15	1.37988	0.0034726				0.129843
C15-H15	0.907339	0.0275977																	C15-H15	0.901441	0.0277972				0.150596
C15-C16	1.39048	0.00341174																	C15-C16	1.39027	0.00346554				0.0427042
C16-H16	0.981651	0.0261602																	C16-H16	0.977637	0.0263519				0.108097
C16-C17	1.38395	0.00307499																	C16-C17	1.38403	0.00311861				0.0189086
C17-C18	1.50051	0.00300984																	C17-C18	1.50004	0.00305449				0.110377
C18-H18a	0.962061	0.0290616																	C18-H18a	0.954728	0.0292856				0.177745
C18-H18b	0.976379	0.0289029																	C18-H18b	0.969964	0.0291146				0.156354
C18-H18c	0.98137	0.0278985																	C18-H18c	0.976787	0.0281256				0.115688

## Sheet: Os (4)
Positions	a	b	c	and	ESDs:														Positions	a	b	c	and	ESDs:
P002	0.648333	0.598568	0.2008	2.86e-05	2.142e-05	1.846e-05													P002	0.648333	0.598567	0.200799	2.878e-05	2.156e-05	1.858e-05		0.0204565	0.0282973	0.0454348		0.158112
P003	0.338203	0.406101	0.268423	2.834e-05	2.167e-05	1.816e-05													P003	0.338201	0.406101	0.268422	2.851e-05	2.18e-05	1.827e-05		0.0502498	0.00845857	0.064441
C004	0.378388	0.327764	0.355631	0.00011461	8.734e-05	7.318e-05													C004	0.378392	0.32776	0.355632	0.00011539	8.793e-05	7.367e-05		0.0223813	0.032759	0.0105933
C005	0.305765	0.317509	0.186305	0.00012564	9.103e-05	7.584e-05													C005	0.305776	0.317522	0.186298	0.00012652	9.166e-05	7.637e-05		0.0639353	0.101717	0.0568618
H005	0.243071	0.272231	0.20136	0.00149986	0.00117618	0.00094313													H005	0.243494	0.272516	0.201296	0.00151098	0.00118648	0.00095019		0.19883	0.170465	0.0484692
C006	0.766532	0.652014	0.277506	0.00012023	9.032e-05	7.903e-05													C006	0.76651	0.652003	0.27752	0.00012116	9.102e-05	7.964e-05		0.129299	0.0862528	0.124869
H006	0.834902	0.677312	0.24974	0.00160221	0.00124967	0.0010073													H006	0.83401	0.677036	0.250244	0.00161274	0.00125818	0.00101312		0.39221	0.155651	0.352547
C007	0.617347	0.698345	0.129285	0.00011678	8.384e-05	7.244e-05													C007	0.617346	0.698346	0.129292	0.00011762	8.44e-05	7.293e-05		0.00609363	0.00706094	0.066639
C008	0.739285	0.51148	0.14845	0.00012685	8.935e-05	8.261e-05													C008	0.739255	0.511496	0.148438	0.00012778	9.001e-05	8.326e-05		0.163564	0.123396	0.104528
H008	0.753727	0.458564	0.186445	0.00156187	0.00116574	0.00098954													H008	0.753251	0.459146	0.18596	0.001591	0.00118684	0.00100851		0.213527	0.349401	0.343308
C009	0.331932	0.233132	0.358899	0.00012873	9.397e-05	8.197e-05													C009	0.331956	0.233136	0.358911	0.00012978	9.473e-05	8.264e-05		0.134194	0.032376	0.102407
H009	0.281565	0.207778	0.315376	0.00166476	0.00129034	0.00105362													H009	0.282454	0.207964	0.315924	0.00167836	0.00130216	0.00106237		0.375966	0.101462	0.365823
C00A	0.249952	0.366544	0.108712	0.00017262	0.0001251	9.015e-05													C00A	0.24996	0.366532	0.108733	0.00017452	0.00012645	9.102e-05		0.033161	0.0688123	0.1633
H00a	0.176078	0.403253	0.113971	0.00188611	0.00145385	0.0011333													H00a	0.176879	0.402971	0.114002	0.00189327	0.00145963	0.00113661		0.29969	0.136859	0.0194072
H00b	0.310424	0.408221	0.0897403	0.0019124	0.00152815	0.00118139													H00b	0.309685	0.407865	0.0900714	0.00192798	0.00154159	0.00118962		0.272052	0.16367	0.197499
H00c	0.22633	0.316393	0.068215	0.00207533	0.00166561	0.00132352													H00c	0.226623	0.316825	0.0685924	0.00210624	0.00169299	0.00134322		0.098857	0.181935	0.200136
C00B	0.500873	0.705325	0.0830785	0.00012894	9.581e-05	7.699e-05													C00B	0.500882	0.705342	0.0830749	0.00013002	9.662e-05	7.76e-05		0.0512249	0.12376	0.0327501
H00d	0.441236	0.660245	0.0893741	0.00153655	0.00121777	0.0009509													H00d	0.442059	0.660784	0.0892899	0.00154213	0.00122397	0.0009541		0.377954	0.311819	0.0624554
C00C	0.180746	0.450379	0.281487	0.00012172	9.316e-05	8.866e-05													C00C	0.180769	0.450366	0.281495	0.00012263	9.391e-05	8.943e-05		0.134099	0.0944969	0.0646392
H00e	0.162369	0.500243	0.242062	0.00161445	0.00128838	0.00104462													H00e	0.16288	0.499624	0.242453	0.00162825	0.00130259	0.00105489		0.222948	0.337838	0.263493
C00D	0.822408	0.575809	0.337458	0.00015667	0.00011499	0.0001001													C00D	0.822414	0.575836	0.337446	0.00015839	0.00011608	0.00010119		0.0288171	0.164879	0.0826216
H00f	0.761569	0.554164	0.369229	0.00200642	0.00147806	0.00123333													H00f	0.762373	0.55426	0.36875	0.00201637	0.00148574	0.00123887		0.282779	0.0459935	0.273884
H00g	0.850972	0.519526	0.31336	0.00194401	0.00150009	0.00122833													H00g	0.850523	0.52013	0.313595	0.00195043	0.00150464	0.00123318		0.163266	0.28412	0.135101
H00h	0.892047	0.604705	0.374509	0.00185674	0.00142708	0.00115724													H00h	0.891506	0.604367	0.374096	0.00186252	0.00143113	0.0011603		0.205657	0.167546	0.252046
C00E	0.706404	0.768931	0.11921	0.00013819	9.544e-05	8.588e-05													C00E	0.706365	0.768935	0.119194	0.00013949	9.624e-05	8.664e-05		0.197401	0.0316513	0.125665
H00i	0.786306	0.765841	0.148923	0.00172531	0.00131716	0.00106917													H00i	0.785068	0.765735	0.148418	0.00173587	0.00132508	0.00107597		0.50564	0.0568682	0.333124
C00F	0.452346	0.364422	0.423015	0.00014234	0.00010737	8.426e-05													C00F	0.452332	0.364402	0.423022	0.00014357	0.00010832	8.498e-05		0.0675172	0.134411	0.060081
H00j	0.485416	0.425885	0.418788	0.00167513	0.00136634	0.00105565													H00j	0.484989	0.42513	0.418927	0.00169447	0.00138523	0.00106746		0.179279	0.387871	0.0924939
C00G	0.66233	0.473692	0.0723819	0.0001537	0.00011158	8.856e-05													C00G	0.662339	0.473697	0.0724047	0.00015531	0.00011287	8.94e-05		0.0445297	0.0318815	0.180788
H00k	0.58648	0.442775	0.0813354	0.00191428	0.00144418	0.00116031													H00k	0.587271	0.443289	0.0813648	0.00192547	0.00144976	0.00116531		0.291331	0.251226	0.017866
H00l	0.642945	0.524921	0.0356769	0.00180785	0.00134992	0.0011571													H00l	0.643022	0.524128	0.036148	0.00181633	0.00135937	0.00116314		0.0300817	0.41398	0.287116
H00m	0.712702	0.423711	0.0489771	0.00183343	0.00145579	0.00113655													H00m	0.712146	0.424276	0.0492973	0.0018577	0.00147691	0.00115068		0.212963	0.272439	0.197935
C00H	0.677664	0.845302	0.0664074	0.00015583	0.00010132	8.878e-05													C00H	0.677624	0.845286	0.0664034	0.00015732	0.00010219	8.953e-05		0.178067	0.111602	0.0310107
H00n	0.738519	0.892249	0.0614338	0.00178336	0.00141058	0.0011077													H00n	0.737569	0.89173	0.0614581	0.00180233	0.00142746	0.00111959		0.374415	0.258253	0.0154354
C00I	0.714944	0.737023	0.320057	0.00014815	0.00010497	9.327e-05													C00I	0.714955	0.737012	0.320044	0.00014972	0.00010593	9.416e-05		0.0513225	0.0763761	0.0948432
H00o	0.675094	0.788773	0.283651	0.00169391	0.00136183	0.00108114													H00o	0.676073	0.788687	0.283871	0.00170203	0.00136969	0.00108749		0.407679	0.0444218	0.14374
H00p	0.653623	0.716999	0.353475	0.00177593	0.00136541	0.00111308													H00p	0.654112	0.717206	0.353239	0.00178622	0.00137254	0.00111887		0.194193	0.106579	0.149097
H00q	0.780798	0.767297	0.355311	0.00176665	0.00136088	0.00110596													H00q	0.77978	0.767268	0.35468	0.00179124	0.00138013	0.00112075		0.404493	0.0149466	0.400849
C00J	0.560522	0.852373	0.0228626	0.00016293	0.00010301	8.346e-05													C00J	0.560515	0.852356	0.0228799	0.0001644	0.00010387	8.415e-05		0.0292492	0.116825	0.145546
H00r	0.542537	0.90763	-0.0108952	0.00181808	0.00144938	0.00113608													H00r	0.542588	0.906946	-0.0102777	0.00183921	0.00146712	0.00114785		0.0199255	0.331739	0.382315
C00K	0.0785939	0.373363	0.267837	0.00013562	0.00010866	0.00010639													C00K	0.0786122	0.373394	0.267833	0.00013695	0.00010978	0.00010766		0.0949992	0.203545	0.025172
H00s	0.0636169	0.350924	0.213616	0.00178633	0.00145502	0.00119403													H00s	0.0639685	0.351148	0.21408	0.00179756	0.00146461	0.00120313		0.138742	0.108695	0.273595
H00t	0.100289	0.320086	0.300533	0.00173529	0.00141393	0.00110512													H00t	0.100221	0.320874	0.299913	0.00175447	0.00143336	0.00111736		0.0275685	0.391301	0.394412
H00u	0.00083559	0.39844	0.280147	0.00188846	0.00149293	0.00119085													H00u	0.00147919	0.398278	0.280084	0.00191087	0.00150998	0.00120384		0.239561	0.0763017	0.0369096
C00L	0.359513	0.177352	0.427311	0.00014168	0.0001037	9.051e-05													C00L	0.359527	0.177368	0.427309	0.00014299	0.0001046	9.135e-05		0.0703945	0.106048	0.0111979
H00v	0.326664	0.113991	0.42836	0.00178585	0.00144347	0.00112829													H00v	0.327155	0.11493	0.428177	0.00180035	0.00145832	0.00113806		0.19362	0.457454	0.114011
C00M	0.421511	0.2594	0.175585	0.00015899	0.00011329	0.00010336													C00M	0.421485	0.259425	0.175569	0.00016067	0.00011444	0.00010454		0.116264	0.151088	0.10904
H00w	0.483437	0.300377	0.162972	0.00184049	0.00143927	0.00113045													H00w	0.482849	0.300087	0.163225	0.00184276	0.00144229	0.00113132		0.225852	0.142312	0.157943
H00x	0.455264	0.224963	0.224643	0.00179933	0.00146987	0.00120653													H00x	0.454929	0.225496	0.223982	0.00182008	0.00148578	0.00122409		0.131014	0.255059	0.38486
H00y	0.40121	0.212321	0.13059	0.00186211	0.00150635	0.00120361													H00y	0.401265	0.212835	0.130744	0.00187718	0.00152081	0.00121485		0.0209069	0.240167	0.09004
C00N	0.182827	0.496321	0.363052	0.0001616	0.000127	0.00011427													C00N	0.182812	0.496311	0.363038	0.00016324	0.0001283	0.00011548		0.0657381	0.0598249	0.0864828
H00z	0.19711	0.44776	0.403377	0.00196969	0.00156225	0.00127256													H00z	0.196851	0.448408	0.403064	0.00198359	0.00157121	0.00128121		0.0924659	0.292093	0.173004
Hf	0.244918	0.546718	0.374968	0.00195067	0.00145082	0.00118765													Hf	0.244897	0.546612	0.374927	0.0019923	0.00148173	0.00121211		0.0075029	0.0510285	0.0238955
Hg	0.0982375	0.527931	0.363648	0.0020427	0.00142532	0.00124999													Hg	0.0984318	0.527523	0.363618	0.00207361	0.0014438	0.0012672		0.0667594	0.20124	0.0167588
C00O	0.472285	0.781955	0.0303373	0.0001533	0.00010816	8.429e-05													C00O	0.472334	0.781969	0.0303626	0.00015478	0.00010915	8.493e-05		0.221393	0.0926703	0.210935
H00	0.389927	0.786145	0.00045743	0.00171176	0.00130375	0.00106158													H00	0.391119	0.786226	0.00101271	0.00174029	0.00132597	0.00107867		0.488249	0.0436501	0.366901
C00P	0.432148	0.215268	0.493608	0.00015065	0.00012111	9.171e-05													C00P	0.432138	0.215267	0.493586	0.00015189	0.00012222	9.246e-05		0.0473987	0.00337088	0.170392
H1	0.451388	0.177201	0.540973	0.00182892	0.00144977	0.00118218													H1	0.451135	0.177593	0.540615	0.00185418	0.00147087	0.00119914		0.097193	0.190083	0.212538
C00Q	0.478268	0.308987	0.491524	0.00016338	0.00012509	9.209e-05													C00Q	0.478229	0.308981	0.491503	0.00016495	0.00012632	9.289e-05		0.166217	0.0368442	0.161924
H2	0.524764	0.336398	0.536165	0.00177246	0.00139036	0.00115165													H2	0.523994	0.336298	0.535501	0.00178773	0.00140323	0.00116285		0.305701	0.05079	0.405586
C00R	0.863654	0.550644	0.13058	0.00015311	0.00011975	0.0001177													C00R	0.863636	0.550637	0.130577	0.00015459	0.00012092	0.00011904		0.0801087	0.0456572	0.0143366
H3	0.853305	0.606363	0.0950114	0.00177738	0.00146765	0.00114577													H3	0.853498	0.605808	0.0952185	0.0017881	0.00148035	0.00115324		0.0762974	0.26629	0.127389
Hh	0.919708	0.568423	0.177929	0.00175059	0.00135319	0.00112359													Hh	0.91922	0.568267	0.177353	0.00176088	0.00136201	0.00113052		0.196476	0.0816064	0.361402		0.202167
Hi	0.906228	0.500818	0.10448	0.00186092	0.00148862	0.0011826													Hi	0.906047	0.50119	0.104563	0.00187999	0.00150745	0.00119521		0.0683676	0.175721	0.0492926
Os	0.478323	0.530031	0.249003	4.54e-06	3.28e-06	2.86e-06													Os	0.478322	0.530032	0.249003	4.56e-06	3.3e-06	2.87e-06		0.136759	0.0128955	0.0172766		0.0556436
H	0.39313	0.575201	0.305669	0.00251546	0.00201968	0.00155519													H	0.394784	0.574061	0.305946	0.00265936	0.00213386	0.00164177		0.45169	0.38825	0.122657
Ha	0.549172	0.526694	0.329283	0.00228975	0.00162717	0.00146797													Ha	0.54841	0.526318	0.329081	0.00236182	0.00167672	0.00151418		0.23157	0.160824	0.0959197
Hb	0.48479	0.640474	0.263414	0.0016022	0.00141008	0.00101336													Hb	0.484951	0.640263	0.263329	0.0016237	0.00143348	0.00102694		0.0703299	0.104806	0.0586453		0.190591
Hc	0.46219	0.483499	0.16832	0.00196109	0.00146336	0.00126848													Hc	0.462918	0.483694	0.168915	0.00202143	0.00151068	0.00131018		0.258423	0.0927906	0.326706
Hd	0.562826	0.442968	0.257744	0.00205317	0.00155452	0.00120098													Hd	0.56297	0.442776	0.258021	0.00214026	0.00162302	0.00125012		0.0487012	0.0854327	0.15961
He	0.372567	0.575019	0.19043	0.00191277	0.0015358	0.00120947													He	0.373089	0.574654	0.191159	0.00197648	0.0015888	0.00124881		0.189883	0.165223	0.419174
																																				Uii			Uij i!=j	Uij		Ueq
																																				0.415287			0.0709763	0.243132		0.232191
ADPs	-11	-22	-33	-23	-13	-12	Ueq	And	ESDs										ADPs	-11	-22	-33	-23	-13	-12	Ueq	And	ESDs
P002	0.0119843	0.0108558	0.0162699	-0.00090166	0.00183771	0.00059892	0.0130637	0.00013078	0.00011609	0.00013222	9.646e-05	0.00010249	9.893e-05	0.00011795					P002	0.0118468	0.0107469	0.0161379	-0.00090794	0.00182373	0.00060724	0.0129369	0.00013127	0.0001166	0.00013274	9.689e-05	0.0001029	9.935e-05	0.00011842		0.742265	0.662343	0.70449	0.0459335	0.0962591	0.0593415		0.758589
P003	0.0119889	0.0114973	0.0150949	-0.00060922	0.00311126	0.00018308	0.0127493	0.00012984	0.0001166	0.00012813	9.798e-05	0.00010099	9.896e-05	0.00011655					P003	0.0118513	0.0113787	0.01497	-0.0006166	0.00309361	0.0001881	0.012622	0.00013032	0.00011712	0.00012864	9.839e-05	0.0001014	9.939e-05	0.00011702		0.748256	0.717755	0.688242	0.053149	0.12333	0.035792		0.77059
C004	0.0139727	0.0163016	0.0179247	-0.00049589	0.00405681	0.00230963	0.0158956	0.00052425	0.00049209	0.00052715	0.00039473	0.00041319	0.00040289	0.0004805					C004	0.0137798	0.0161131	0.0176948	-0.00048902	0.00400555	0.00232391	0.0156938	0.00052595	0.00049385	0.00052853	0.0003961	0.00041445	0.00040415	0.00048201		0.259734	0.270466	0.307993	0.0122854	0.0875894	0.0250235		0.29646
C005	0.0206676	0.0164317	0.0175466	-0.00347637	0.00415412	-0.00203375	0.0180824	0.00060874	0.00050632	0.00054041	0.00043232	0.0004499	0.00041259	0.00051484					C005	0.0203851	0.016223	0.0173678	-0.00350485	0.00414193	-0.00202363	0.0178568	0.00061019	0.00050785	0.00054227	0.00043366	0.00045129	0.00041394	0.00051633		0.327712	0.291008	0.233538	0.04651	0.0191294	0.0173156		0.309347
H005	---	---	---	---	---	---	0.0183512	---	---	---	---	---	---	0.00396694					H005	---	---	---	---	---	---	0.0181863	---	---	---	---	---	---	0.00403732									0.0291374
C006	0.0154141	0.0156096	0.0225723	-0.00050472	-0.00180781	-0.00137599	0.0183359	0.0005546	0.00049647	0.00058278	0.00041745	0.00044488	0.00043233	0.00050805					C006	0.0151475	0.0154614	0.02234	-0.00055209	-0.0017678	-0.00136551	0.0181124	0.00055598	0.00049863	0.0005846	0.00041896	0.00044631	0.00043393	0.00050971		0.339514	0.210561	0.281406	0.0800937	0.0634911	0.0171091		0.310589
H006	---	---	---	---	---	---	0.0248657	---	---	---	---	---	---	0.00440926					H006	---	---	---	---	---	---	0.0246138	---	---	---	---	---	---	0.0044683									0.0401257
C007	0.0172116	0.0130258	0.0167248	-0.00039857	0.00385755	0.00062278	0.015519	0.00055187	0.00046056	0.00051203	0.0003918	0.00041891	0.00038318	0.00047367					C007	0.0170233	0.0128323	0.0165191	-0.00040556	0.00381681	0.00062833	0.0153243	0.00055385	0.0004621	0.00051359	0.00039319	0.00042031	0.00038442	0.00047525		0.240873	0.296527	0.283719	0.0125929	0.068653	0.0102252		0.290154
C008	0.0194842	0.0143609	0.0229816	0.00083662	0.00705831	0.00022254	0.0185466	0.00060021	0.00050734	0.00059413	0.00041293	0.00047181	0.00042009	0.00052836					C008	0.0192962	0.0141301	0.0227513	0.00086147	0.00702505	0.0002805	0.0183305	0.0006025	0.0005089	0.00059602	0.00041431	0.0004735	0.00042152	0.00053013		0.221002	0.321128	0.273586	0.0424824	0.0497579	0.0973939		0.28871
H008	---	---	---	---	---	---	0.0185801	---	---	---	---	---	---	0.00407752					H008	---	---	---	---	---	---	0.0192986	---	---	---	---	---	---	0.00421606									0.122496
C009	0.020081	0.017645	0.021149	-0.00148751	0.00377689	0.00327758	0.0195532	0.00061398	0.00053106	0.00058787	0.00044377	0.00047402	0.00044323	0.0005386					C009	0.0198342	0.0174898	0.0208657	-0.00154153	0.0036689	0.00320416	0.0193317	0.00061588	0.00053345	0.00058948	0.00044559	0.00047556	0.0004449	0.00054043		0.283806	0.206145	0.340271	0.0858996	0.16083	0.11691		0.290266
H009	---	---	---	---	---	---	0.0271516	---	---	---	---	---	---	0.00458967					H009	---	---	---	---	---	---	0.027133	---	---	---	---	---	---	0.00467193									0.00284615
C00A	0.0367798	0.0324833	0.0181997	-0.011013	-0.00199148	0.00157314	0.0297719	0.00089726	0.00076997	0.00062966	0.00066717	0.00058658	0.00055139	0.00071762					C00A	0.0363605	0.0321906	0.0180647	-0.010933	-0.00197381	0.00152393	0.0294836	0.00090061	0.00077324	0.00063282	0.00067033	0.00058903	0.00055401	0.00072068		0.329862	0.26826	0.15118	0.0845988	0.0212563	0.0629575		0.283491
H00a	---	---	---	---	---	---	0.0364066	---	---	---	---	---	---	0.00530141					H00a	---	---	---	---	---	---	0.0359571	---	---	---	---	---	---	0.0053545									0.05965
H00b	---	---	---	---	---	---	0.0411432	---	---	---	---	---	---	0.00553864					H00b	---	---	---	---	---	---	0.0412307	---	---	---	---	---	---	0.00562047									0.0110862
H00c	---	---	---	---	---	---	0.0540132	---	---	---	---	---	---	0.00653319					H00c	---	---	---	---	---	---	0.0552588	---	---	---	---	---	---	0.00668941									0.13321
C00B	0.0209337	0.0190363	0.0174708	0.00030369	0.0013203	0.00183883	0.0193032	0.00061898	0.00054296	0.00055019	0.00045442	0.00045682	0.00043039	0.00053317					C00B	0.0206743	0.0188271	0.0173111	0.0002347	0.00131712	0.0018241	0.0190908	0.00062113	0.00054508	0.0005525	0.00045633	0.00045857	0.0004321	0.00053522		0.295886	0.271927	0.204842	0.107128	0.00491287	0.0241525		0.281031
H00d	---	---	---	---	---	---	0.0198701	---	---	---	---	---	---	0.00405134					H00d	---	---	---	---	---	---	0.0192723	---	---	---	---	---	---	0.00409613									0.103758
C00C	0.0131804	0.016804	0.030952	0.00148481	0.00583899	0.0009184	0.0200529	0.00054356	0.00052866	0.00069011	0.00041056	0.00048214	0.00046404	0.00054783					C00C	0.0130124	0.0166055	0.0306747	0.0014869	0.00578716	0.00096529	0.0198402	0.00054563	0.00053063	0.00069242	0.00041227	0.00048393	0.00046599	0.00054979		0.218054	0.265009	0.283757	0.00359211	0.0758729	0.0713013		0.274076
H00e	---	---	---	---	---	---	0.0225094	---	---	---	---	---	---	0.00427007					H00e	---	---	---	---	---	---	0.0224841	---	---	---	---	---	---	0.00434974									0.00414412
C00D	0.0262832	0.024997	0.0301767	0.00463433	-0.00869251	0.0006783	0.0284614	0.00075357	0.00069087	0.0007542	0.00056042	0.00060387	0.00056563	0.00068297					C00D	0.0259671	0.0247527	0.0299395	0.004571	-0.00859998	0.00065443	0.028182	0.00075635	0.00069385	0.00075758	0.0005628	0.00060682	0.00056827	0.00068577		0.296007	0.249431	0.22191	0.0797368	0.108084	0.0297709		0.288682
H00f	---	---	---	---	---	---	0.0402385	---	---	---	---	---	---	0.00567246					H00f	---	---	---	---	---	---	0.039873	---	---	---	---	---	---	0.00573008									0.045331
H00g	---	---	---	---	---	---	0.0391067	---	---	---	---	---	---	0.00559125					H00g	---	---	---	---	---	---	0.0386473	---	---	---	---	---	---	0.00564151									0.0578357
H00h	---	---	---	---	---	---	0.037936	---	---	---	---	---	---	0.00529999					H00h	---	---	---	---	---	---	0.0374169	---	---	---	---	---	---	0.00533136									0.0690466
C00E	0.0231331	0.0170931	0.0255676	-0.00417831	0.00492758	0.00233691	0.0217991	0.00066761	0.00053859	0.00064524	0.00046462	0.00051945	0.00046419	0.00057433					C00E	0.0228216	0.0169465	0.025347	-0.00417528	0.00478968	0.00232967	0.0215828	0.00066996	0.00054122	0.00064785	0.00046665	0.00052165	0.00046618	0.00057668		0.329327	0.192039	0.241241	0.0046013	0.187321	0.0110052		0.2657
H00i	---	---	---	---	---	---	0.0290686	---	---	---	---	---	---	0.00474724					H00i	---	---	---	---	---	---	0.0287663	---	---	---	---	---	---	0.00480979									0.0447249
C00F	0.0270094	0.0246605	0.0200279	-0.00686019	-0.00032687	0.00266055	0.0242879	0.0007176	0.00063739	0.00060561	0.0005303	0.00051349	0.00048957	0.00061141					C00F	0.0267784	0.0243504	0.0198952	-0.00687302	-0.00033585	0.00264275	0.0240615	0.00072067	0.00063944	0.00060858	0.00053243	0.0005157	0.00049149	0.00061393		0.227057	0.34351	0.154549	0.0170733	0.0123394	0.0256589		0.261331
H00j	---	---	---	---	---	---	0.0284004	---	---	---	---	---	---	0.00466779					H00j	---	---	---	---	---	---	0.028791	---	---	---	---	---	---	0.00477107									0.0585167
C00G	0.0306343	0.0239081	0.0221319	-0.0004319	0.00957721	-0.00527889	0.0249846	0.00076573	0.00062544	0.00062401	0.00056719	0.00054261	0.00052473	0.00062715					C00G	0.0303655	0.0236501	0.021956	-0.00035907	0.00955562	-0.00517634	0.0247493	0.0007693	0.00062797	0.00062703	0.00057039	0.00054532	0.00052753	0.00062996		0.247597	0.291088	0.198786	0.0905402	0.028065	0.137824		0.264784
H00k	---	---	---	---	---	---	0.0370549	---	---	---	---	---	---	0.00535674					H00k	---	---	---	---	---	---	0.0366972	---	---	---	---	---	---	0.00541325									0.0469718
H00l	---	---	---	---	---	---	0.0314431	---	---	---	---	---	---	0.00501886					H00l	---	---	---	---	---	---	0.0309887	---	---	---	---	---	---	0.00507483									0.063663
H00m	---	---	---	---	---	---	0.038118	---	---	---	---	---	---	0.00531644					H00m	---	---	---	---	---	---	0.0387541	---	---	---	---	---	---	0.00543166									0.0836933
C00H	0.0378223	0.0164456	0.0256533	-0.00490869	0.0102262	0.00262814	0.026082	0.00084272	0.00055504	0.00066827	0.00054254	0.0005902	0.00049063	0.00064018					C00H	0.0375403	0.0162552	0.0254549	-0.0049817	0.010195	0.00259312	0.025858	0.00084668	0.00055737	0.00067115	0.00054518	0.00059281	0.00049267	0.00064302		0.236031	0.242043	0.209447	0.0949246	0.0373573	0.0503668		0.246903
H00n	---	---	---	---	---	---	0.0346359	---	---	---	---	---	---	0.00511355					H00n	---	---	---	---	---	---	0.0350069	---	---	---	---	---	---	0.00521664									0.0507864
C00I	0.0256499	0.0200276	0.0266587	-0.00036591	-0.00241009	-0.00689287	0.024752	0.00071705	0.00059159	0.00068441	0.00050845	0.00055923	0.00050893	0.00061817					C00I	0.0253881	0.019849	0.0263799	-0.0003979	-0.00247007	-0.00682921	0.0245143	0.00071998	0.00059439	0.00068678	0.00051088	0.0005618	0.00051126	0.00062065		0.257603	0.21297	0.287547	0.0443826	0.0756664	0.0882469		0.271376
H00o	---	---	---	---	---	---	0.0311099	---	---	---	---	---	---	0.00487909					H00o	---	---	---	---	---	---	0.0308506	---	---	---	---	---	---	0.00493652									0.0373573
H00p	---	---	---	---	---	---	0.0329516	---	---	---	---	---	---	0.00500463					H00p	---	---	---	---	---	---	0.032702	---	---	---	---	---	---	0.00506433									0.0350662
H00q	---	---	---	---	---	---	0.0321921	---	---	---	---	---	---	0.00492737					H00q	---	---	---	---	---	---	0.0327321	---	---	---	---	---	---	0.00504155									0.0766049
C00J	0.0467037	0.0176541	0.0172194	0.00335571	0.00551763	0.00315847	0.0271154	0.00093912	0.00057276	0.00058399	0.00057316	0.00057617	0.00046634	0.00065165					C00J	0.0464471	0.017404	0.0170349	0.00338046	0.00545612	0.00319313	0.0268879	0.00094422	0.00057456	0.00058626	0.0005756	0.00057864	0.00046818	0.00065451		0.192652	0.308168	0.222926	0.0304691	0.0753267	0.052451		0.246255
H00r	---	---	---	---	---	---	0.0388751	---	---	---	---	---	---	0.00533869					H00r	---	---	---	---	---	---	0.039422	---	---	---	---	---	---	0.00545002									0.0716827
C00K	0.0145778	0.0221794	0.041866	-0.00165138	0.0070479	0.00053817	0.0259188	0.00061846	0.00061563	0.00089727	0.00047658	0.00058087	0.00058175	0.00066294					C00K	0.0143974	0.021981	0.0415036	-0.00157138	0.00697839	0.00059242	0.0256747	0.00062139	0.00061881	0.00090173	0.00047884	0.00058353	0.0005849	0.00066625		0.20577	0.227212	0.284878	0.118416	0.0844226	0.0657616		0.259692
H00s	---	---	---	---	---	---	0.0375294	---	---	---	---	---	---	0.00536217					H00s	---	---	---	---	---	---	0.0374535	---	---	---	---	---	---	0.00543554									0.00994459
H00t	---	---	---	---	---	---	0.0318987	---	---	---	---	---	---	0.00492764					H00t	---	---	---	---	---	---	0.032155	---	---	---	---	---	---	0.00502753									0.036419
H00u	---	---	---	---	---	---	0.0388119	---	---	---	---	---	---	0.00535828					H00u	---	---	---	---	---	---	0.0392556	---	---	---	---	---	---	0.00545886									0.0579995
C00L	0.0257506	0.020286	0.0291197	0.00171105	0.00840695	0.00921938	0.0246134	0.00070695	0.00058999	0.0007054	0.00050074	0.00055494	0.00051416	0.00062179					C00L	0.0255589	0.0199824	0.0289623	0.00165611	0.00838326	0.00918097	0.0243956	0.00071042	0.00059177	0.00070908	0.00050277	0.00055762	0.00051619	0.00062455		0.191302	0.363294	0.15734	0.077425	0.0301131	0.0527198		0.247124
H00v	---	---	---	---	---	---	0.0370031	---	---	---	---	---	---	0.00529293					H00v	---	---	---	---	---	---	0.0371826	---	---	---	---	---	---	0.00538181									0.023785
C00M	0.0311061	0.0233116	0.0324205	0.0002762	0.0146705	-0.00809986	0.0279369	0.00080752	0.00064653	0.00078527	0.00056724	0.00063747	0.00057574	0.00069376					C00M	0.0308608	0.0230867	0.032072	0.00025762	0.0145098	-0.0080122	0.0276758	0.00081157	0.00064948	0.00078833	0.00057024	0.00064044	0.00057831	0.00069687		0.214286	0.245444	0.313264	0.0231002	0.177895	0.107421		0.265548
H00w	---	---	---	---	---	---	0.0359329	---	---	---	---	---	---	0.00522644					H00w	---	---	---	---	---	---	0.035193	---	---	---	---	---	---	0.00525154									0.0998708
H00x	---	---	---	---	---	---	0.0361302	---	---	---	---	---	---	0.00523679					H00x	---	---	---	---	---	---	0.0365341	---	---	---	---	---	---	0.00534354									0.0539803
H00y	---	---	---	---	---	---	0.0422998	---	---	---	---	---	---	0.00564544					H00y	---	---	---	---	---	---	0.0426031	---	---	---	---	---	---	0.00573378									0.037703
C00N	0.0258826	0.0283438	0.0439263	-0.00096232	0.0184723	-0.0115614	0.03137	0.00078272	0.00070975	0.00095518	0.00060265	0.0006941	0.00067959	0.00075856					C00N	0.0256423	0.028094	0.0436464	-0.00096135	0.0183775	-0.0114426	0.031119	0.00078637	0.00071308	0.0009604	0.00060563	0.00069767	0.00068347	0.00076233		0.216581	0.248346	0.206656	0.00113532	0.0963386	0.123299		0.233394
H00z	---	---	---	---	---	---	0.0425203	---	---	---	---	---	---	0.00589447					H00z	---	---	---	---	---	---	0.0423909	---	---	---	---	---	---	0.00597829									0.015407
Hf	---	---	---	---	---	---	0.0380756	---	---	---	---	---	---	0.00550832					Hf	---	---	---	---	---	---	0.0397112	---	---	---	---	---	---	0.00570635									0.20622
Hg	---	---	---	---	---	---	0.0406225	---	---	---	---	---	---	0.00577817					Hg	---	---	---	---	---	---	0.041401	---	---	---	---	---	---	0.00592051									0.094102
C00O	0.0323985	0.0258979	0.0172703	0.00426491	-0.00098204	0.00354192	0.025664	0.00079092	0.00064865	0.00058045	0.00056572	0.00053436	0.00049683	0.00062946					C00O	0.0320041	0.0257751	0.0170453	0.00428542	-0.00107441	0.0035139	0.0254213	0.0007935	0.00065227	0.00058234	0.00056832	0.00053628	0.0004989	0.000632		0.352031	0.133472	0.27365	0.0255771	0.122012	0.0397961		0.272089
H00	---	---	---	---	---	---	0.0285981	---	---	---	---	---	---	0.00468968					H00	---	---	---	---	---	---	0.0294339	---	---	---	---	---	---	0.0048322									0.124118
C00P	0.0289514	0.0347488	0.0228014	0.00336831	0.00512527	0.0128159	0.0287047	0.00077315	0.0007759	0.00066389	0.0006047	0.00056311	0.00058887	0.00069134					C00P	0.0286865	0.0345603	0.0225366	0.00338793	0.00505422	0.0128203	0.0284685	0.00077602	0.00077994	0.0006659	0.00060745	0.00056503	0.00059147	0.00069416		0.241814	0.171331	0.281611	0.0228906	0.0890667	0.00533171		0.241084
H1	---	---	---	---	---	---	0.0401021	---	---	---	---	---	---	0.00546861					H1	---	---	---	---	---	---	0.0410279	---	---	---	---	---	---	0.00560187									0.118258
C00Q	0.034715	0.0377022	0.0199221	-0.00569465	-0.00416934	0.0064357	0.0316159	0.00086496	0.00082725	0.00066094	0.00066924	0.00059602	0.00059563	0.00073541					C00Q	0.0344262	0.0374719	0.019641	-0.00572763	-0.00422184	0.00635054	0.0313502	0.00086863	0.0008317	0.00066266	0.00067224	0.00059819	0.00059782	0.00073851		0.235611	0.196307	0.300355	0.0347681	0.0621717	0.100913		0.254946
H2	---	---	---	---	---	---	0.0348761	---	---	---	---	---	---	0.00510417					H2	---	---	---	---	---	---	0.0350557	---	---	---	---	---	---	0.00519411									0.024664
C00R	0.0217334	0.0262801	0.0457923	0.00115669	0.0156157	-0.00289329	0.0301937	0.00071941	0.00070074	0.00097597	0.00054948	0.00067759	0.00065191	0.00074274					C00R	0.0215223	0.0260166	0.0453953	0.001152	0.0154523	-0.00287674	0.0299152	0.00072246	0.00070352	0.00098007	0.00055196	0.00068081	0.00065501	0.00074577		0.207041	0.265377	0.287022	0.00602179	0.170113	0.0179086		0.264637
H3	---	---	---	---	---	---	0.0360784	---	---	---	---	---	---	0.00523622					H3	---	---	---	---	---	---	0.0360138	---	---	---	---	---	---	0.00530627									0.00866955
Hh	---	---	---	---	---	---	0.0291957	---	---	---	---	---	---	0.00476831					Hh	---	---	---	---	---	---	0.0288622	---	---	---	---	---	---	0.00482943									0.0491412
Hi	---	---	---	---	---	---	0.0345185	---	---	---	---	---	---	0.0051215					Hi	---	---	---	---	---	---	0.0348529	---	---	---	---	---	---	0.00522077									0.0457255		0.059309
Os	0.0146419	0.0124239	0.0184466	-0.00290612	0.00506681	0.00023341	0.0149065	2.375e-05	2.054e-05	2.323e-05	1.591e-05	1.52e-05	1.643e-05	2.132e-05					Os	0.0147626	0.0125386	0.0185649	-0.00290499	0.00508515	0.0002341	0.0150244	2.388e-05	2.065e-05	2.336e-05	1.599e-05	1.529e-05	1.651e-05	2.144e-05		3.58139	3.94049	3.59335	0.0500958	0.850658	0.0296237		3.89833
H	---	---	---	---	---	---	0.0822207	---	---	---	---	---	---	0.00861189		0.050686	-0.00803048	0.054451	H	---	---	---	---	---	---	0.0902512	---	---	---	---	---	---	0.00930096									0.633535		0.382777
Ha	---	---	---	---	---	---	0.0591193	---	---	---	---	---	---	0.00722376			-0.00321271		Ha	---	---	---	---	---	---	0.062332	---	---	---	---	---	---	0.00755187									0.307421
Hb	---	---	---	---	---	---	0.0293923	---	---	---	---	---	---	0.00481673			-0.00069361		Hb	---	---	---	---	---	---	0.0300859	---	---	---	---	---	---	0.00494403									0.100487
Hc	---	---	---	---	---	---	0.0417518	---	---	---	---	---	---	0.0057434			-0.00279504		Hc	---	---	---	---	---	---	0.0445469	---	---	---	---	---	---	0.00602188									0.335876
Hd	---	---	---	---	---	---	0.0453589	---	---	---	---	---	---	0.00584735			-0.00444498		Hd	---	---	---	---	---	---	0.0498039	---	---	---	---	---	---	0.00623609									0.51996
He	---	---	---	---	---	---	0.046273	---	---	---	---	---	---	0.00588795			-0.00341323		He	---	---	---	---	---	---	0.0496862	---	---	---	---	---	---	0.00619436									0.399384
Thakkar															0.00635518		-0.00376501	0.0067082																		Uii			Uij i!=j	Uij
	Os	H	1.47001			1.52059		Os	H	1.46404			1.51333																							3.70508			0.310126	2.0076
	Os	Ha	1.50468					Os	Ha	1.49524
	Os	Hb	1.50534					Os	Hb	1.50778
	Os	Hc	1.5385					Os	Hc	1.52607
	Os	Hd	1.53962					Os	Hd	1.53657
	Os	He	1.56542					Os	He	1.5503
			0.0059654	0.00726016		0.00726016
			0.00944646
			-0.00243887
			0.0124243
			0.00304452
			0.0151191
Bondlengths	and	errors:																	Bondlengths	and	errors:
P002-C007	1.83499	0.00121494																	P002-C007	1.83492	0.00122293				0.0396392
P002-C006	1.84692	0.00127396																	P002-C006	1.84688	0.00128326				0.0256088
P002-C008	1.86549	0.00130697																	P002-C008	1.86525	0.00131593				0.128903
P002-Os	2.33438	0.000309514																	P002-Os	2.3344	0.000311381				0.0445858
P003-C004	1.83743	0.00123699																	P003-C004	1.8375	0.001245				0.0424034
P003-C005	1.85177	0.00127356																	P003-C005	1.85169	0.00128214				0.0427438
P003-C00C	1.86443	0.00132279																	P003-C00C	1.86416	0.00133252				0.143549
P003-Os	2.3449	0.000301931																	P003-Os	2.3449	0.000303754				0.0121705
C004-C00F	1.39669	0.0018541																	C004-C00F	1.3966	0.00186982				0.0343675
C004-C009	1.40128	0.00173718																	C004-C009	1.40111	0.00175094				0.0702959
C005-H005	0.986352	0.0162105																	C005-H005	0.980345	0.0163455				0.260919		0.370132
C005-C00M	1.52676	0.00203538																	C005-C00M	1.52638	0.00205358				0.133415
C005-C00A	1.52962	0.00201316																	C005-C00A	1.52911	0.00203132				0.180726
C006-H006	1.00277	0.017361																	C006-H006	0.98893	0.0174817				0.561708
C006-C00D	1.52715	0.00195691																	C006-C00D	1.52662	0.00197491				0.192453
C006-C00I	1.5276	0.00191736																	C006-C00I	1.5272	0.00193456				0.147267
C007-C00B	1.39386	0.00181507																	C007-C00B	1.39385	0.00183048				0.000645656
C007-C00E	1.40134	0.00176653																	C007-C00E	1.40116	0.00178113				0.0692258
C008-H008	0.972304	0.0163093																	C008-H008	0.960986	0.0166169				0.486129
C008-C00G	1.52813	0.00204462																	C008-C00G	1.52754	0.0020637				0.202884
C008-C00R	1.53022	0.00205709																	C008-C00R	1.53017	0.00207487				0.0169065
C009-H009	0.923767	0.017771																	C009-H009	0.911822	0.0179187				0.473334
C009-C00L	1.39247	0.00188274																	C009-C00L	1.39219	0.00189979				0.104654
C00A-H00b	0.964982	0.0210699																	C00A-H00b	0.953905	0.0212564				0.370112
C00A-H00a	0.965497	0.0202893																	C00A-H00a	0.956279	0.0203674				0.320642
C00A-H00c	0.983628	0.0229594																	C00A-H00c	0.974811	0.0233357				0.269304
C00B-H00d	0.916041	0.0166623																	C00B-H00d	0.904438	0.0167351				0.491362
C00B-C00O	1.39149	0.0018766																	C00B-C00O	1.39111	0.0018937				0.143603
C00C-H00e	0.961175	0.0176968																	C00C-H00e	0.950293	0.017888				0.432442
C00C-C00N	1.52634	0.00221597																	C00C-C00N	1.52606	0.00223735				0.0903394
C00C-C00K	1.52918	0.00193322																	C00C-C00K	1.52881	0.00195084				0.135727
C00D-H00g	0.950838	0.0208759																	C00D-H00g	0.9404	0.0209533				0.352909
C00D-H00f	0.963861	0.0216122																	C00D-H00f	0.951565	0.0217222				0.401284
C00D-H00h	0.995319	0.0199405																	C00D-H00h	0.985757	0.0200172				0.33844
C00E-H00i	0.94076	0.0181963																	C00E-H00i	0.926443	0.0183039				0.554694
C00E-C00H	1.38965	0.00194274																	C00E-C00H	1.38932	0.0019612				0.11984
C00F-H00j	0.926357	0.0185811																	C00F-H00j	0.915024	0.0188286				0.428424
C00F-C00Q	1.38968	0.00201548																	C00F-C00Q	1.38916	0.0020344				0.181417
C00G-H00l	0.945972	0.0191855																	C00G-H00l	0.932883	0.0193224				0.480703
C00G-H00k	0.961509	0.0204587																	C00G-H00k	0.950934	0.0205765				0.364461
C00G-H00m	0.999516	0.0201332																	C00G-H00m	0.988021	0.0204258				0.400792
C00H-H00n	0.938464	0.0193075																	C00H-H00n	0.926481	0.0195253				0.436398
C00H-C00J	1.38113	0.00231418																	C00H-C00J	1.38068	0.00233838				0.135535
C00I-H00q	0.96006	0.0189425																	C00I-H00q	0.947205	0.0192268				0.476264
C00I-H00p	0.980284	0.0192861																	C00I-H00p	0.972843	0.0194025				0.272015
C00I-H00o	1.00075	0.0187171																	C00I-H00o	0.994251	0.0188415				0.244887
C00J-H00r	0.956633	0.0196409																	C00J-H00r	0.943409	0.0198725				0.473278
C00J-C00O	1.38403	0.00223959																	C00J-C00O	1.38333	0.00226176				0.219736
C00K-H00t	0.930414	0.0192939																	C00K-H00t	0.916152	0.0195522				0.519193
C00K-H00u	0.966207	0.0204882																	C00K-H00s	0.957942	0.0200774				0.288124
C00K-H00s	0.966328	0.0199311																	C00K-H00u	0.958717	0.0207321				0.264657
C00L-H00v	0.943696	0.0195957																	C00L-H00v	0.929746	0.0197817				0.500994
C00L-C00P	1.38292	0.00227306																	C00L-C00P	1.38245	0.00229663				0.143312
C00M-H00w	0.928734	0.0201376																	C00M-H00w	0.919896	0.0201816				0.309986
C00M-H00x	0.984611	0.0205439																	C00M-H00x	0.971652	0.020825				0.442991
C00M-H00y	1.00405	0.0206826																	C00M-H00y	0.997487	0.0208894				0.223279
C00N-H00z	0.955415	0.0215458																	C00N-H00z	0.945393	0.0216822				0.327878
C00N-Hf	0.968909	0.0205692																	C00N-Hf	0.967883	0.0210196				0.0348802
C00N-Hg	1.02029	0.0216171																	C00N-Hg	1.01586	0.0219441				0.143699
C00O-H00	0.965362	0.0180872																	C00O-H00	0.951297	0.0183806				0.545429
C00P-H1	0.96006	0.0199591																	C00P-H1	0.952223	0.0202449				0.275666
C00P-C00Q	1.3865	0.00230097																	C00P-C00Q	1.38631	0.00232463				0.0584708
C00Q-H2	0.929841	0.0192673																	C00Q-H2	0.91786	0.0194444				0.437688
C00R-Hh	0.969032	0.0188222																	C00R-Hh	0.958675	0.0189414				0.387862
C00R-Hi	0.972249	0.0204346																	C00R-H3	0.966013	0.0201682				0.217202
C00R-H3	0.974159	0.0200058																	C00R-Hi	0.966821	0.020684				0.254984
Os-Ha	1.47001	0.0247129		1.52059	0.0224712														Os-Ha	1.46404	0.0254985		1.51333		0.167996
Os-Hd	1.50468	0.0218728																	Os-Hc	1.49524	0.0219021		0.0233004		0.305182
Os-Hc	1.50534	0.0212064																	Os-Hd	1.50778	0.0228368				0.0782578
Os-He	1.5385	0.0205985																	Os-He	1.52607	0.0212909				0.419396
Os-Hb	1.53962	0.0193172																	Os-Hb	1.53657	0.0196335				0.110536
Os-H	1.56542	0.0271194																	Os-H	1.5503	0.0286405				0.383317
